# Supplementary material for: Exploring the mechanism of Alisma orientale for the treatment of pregnancy induced hypertension and potential hepato-nephrotoxicity by using network pharmacology, network toxicology, molecular docking and molecular dynamics simulation
Source: Front Pharmacol. 2022 Nov 15;13:1027112. doi: 10.3389/fphar.2022.1027112 (PMC9705790; doi:10.3389/fphar.2022.1027112)
Supplement: Supplementary file 12 [file DataSheet5.zip › EGFR/EGFRE24/eadock3.err]

sib.fastconf.EADock3: running @ selenium/127.0.1.1 development version. /home/swissdock/swissdock/tmp//cache/eadock3/eadock3.jar MD5: 6b55cadf59de6f950f604b9d6d6562d2
sib.fastconf.EADock3: 5000 binding modes will be generated
sib.fastconf.EADock3: the 5000 with the most favorable SimpleFitness will be evaluated with FACTS.
sib.fastconf.EADock3: 250 binding modes will be retained
sib.fastconf.EADock3: minimize with 100 steps of SD then 250 steps of ABNR
sib.fastconf.EADock3: side chains closer than 0.0 A to any atom of the ligand will be optimized.
sib.fastconf.EADock3: Clustering radius is 2.0
sib.fastconf.EADock3: Maximum cluster size is 8
sib.fastconf.EADock3: clusters will have the exact size.
sib.fastconf.EADock3: Output file is clusters.zip
sib.fastconf.EADock3: Ligand selection is SEGID LIG
sib.fastconf.EADock3: temporary files will be kept.
sib.fastconf.EADock3: Translations allowed.
sib.fastconf.EADock3: solvation model is FACTS
sib.fastconf.EADock3: Centering rotations on the whole ligand.
sib.fastconf.EADock3: System  : 4404 atoms
sib.fastconf.EADock3: Ligand  : 90 atoms
sib.fastconf.EADock3: Receptor: 4314 atoms
sib.fastconf.EADock3:   Fixed part   : 4314 atoms
sib.fastconf.EADock3:   Flexible part: 0 atoms
sib.fastconf.EADock3: Blind docking
sib.fastconf.biodatastructures.molecules.FlexibleMoleculeBuilder: No RotateBond directive found.
sib.fastconf.biodatastructures.molecules.FlexibleMoleculeBuilder: Multiple keyword found in RotateBond directive.
sib.fastconf.biodatastructures.molecules.FlexibleMoleculeBuilder: Identify bonds.
sib.fastconf.biodatastructures.molecules.FlexibleMolecule: Total of 93 bonds found.
sib.fastconf.biodatastructures.molecules.FlexibleMolecule: Restricting dihedral rotations based on the number of atom on each side.
sib.fastconf.biodatastructures.molecules.FlexibleMolecule: 19 rotatable dihedral angles found.
sib.fastconf.biodatastructures.molecules.FlexibleMolecule: no user specified bond list.
sib.fastconf.biodatastructures.molecules.FlexibleMolecule: Filtering out dihedrals defined with an hydrogen.
sib.fastconf.biodatastructures.molecules.FlexibleMolecule: accepting bond 4346_4347_4318_4351
sib.fastconf.biodatastructures.molecules.FlexibleMolecule: accepting bond 4347_4318_4351_4320
sib.fastconf.biodatastructures.molecules.FlexibleMolecule: accepting bond 4329_4336_4343_4344
sib.fastconf.biodatastructures.molecules.FlexibleMolecule: accepting bond 4336_4343_4344_4346
sib.fastconf.biodatastructures.molecules.FlexibleMolecule: accepting bond 4343_4344_4346_4317
sib.fastconf.biodatastructures.molecules.FlexibleMolecule: accepting bond 4317_4346_4347_4318
sib.fastconf.biodatastructures.molecules.FlexibleMolecule: accepting bond 4318_4347_4348_4319
sib.fastconf.biodatastructures.molecules.FlexibleMolecule: found # 58 core atoms : [ 4315 4316 4321 4322 4323 4324 4325 4326 4327 4328 4329 4330 4331 4332 4333 4334 4335 4336 4337 4338 4339 4340 4341 4342 4343 4353 4354 4355 4356 4357 4358 4359 4360 4361 4362 4363 4364 4365 4366 4367 4368 4369 4370 4371 4372 4373 4374 4375 4376 4377 4378 4379 4380 4381 4382 4383 4384 4386 ]
sib.fastconf.biodatastructures.molecules.FlexibleMolecule: found rotatable bond # 0 between 4347 4318
sib.fastconf.biodatastructures.molecules.FlexibleMolecule: Group FIX (82): [ 4315 4327 4386 4322 4333 4357 4321 4323 4353 4329 4364 4365 4324 4326 4334 4325 4331 4335 4336 4332 4337 4328 4355 4356 4366 4367 4368 4330 4354 4339 4360 4361 4369 4370 4371 4338 4343 4362 4363 4372 4373 4374 4358 4359 4340 4341 4342 4377 4378 4375 4376 4344 4345 4385 4316 4379 4380 4381 4382 4383 4384 4346 4387 4388 4389 4390 4391 4317 4392 4394 4348 4393 4319 4349 4350 4401 4395 4396 4397 4398 4399 4400 ] 
sib.fastconf.biodatastructures.molecules.FlexibleMolecule: Group ROTATABLE (6): [ 4351 4320 4352 4402 4403 4404 ] 
sib.fastconf.biodatastructures.molecules.FlexibleMolecule: Group ROTATABLE (Validation) (1): [ 4351 ] 
sib.fastconf.biodatastructures.molecules.FlexibleMolecule: Group ROTATABLE (Non Validation) (5): [ 4320 4352 4402 4403 4404 ] 
sib.fastconf.biodatastructures.molecules.FlexibleMolecule: found rotatable bond # 1 between 4318 4351
sib.fastconf.biodatastructures.molecules.FlexibleMolecule: Group FIX (83): [ 4315 4327 4386 4322 4333 4357 4321 4323 4353 4329 4364 4365 4324 4326 4334 4325 4331 4335 4336 4332 4337 4328 4355 4356 4366 4367 4368 4330 4354 4339 4360 4361 4369 4370 4371 4338 4343 4362 4363 4372 4373 4374 4358 4359 4340 4341 4342 4377 4378 4375 4376 4344 4345 4385 4316 4379 4380 4381 4382 4383 4384 4346 4387 4388 4389 4390 4391 4317 4347 4392 4394 4348 4393 4319 4349 4350 4401 4395 4396 4397 4398 4399 4400 ] 
sib.fastconf.biodatastructures.molecules.FlexibleMolecule: Group ROTATABLE (5): [ 4320 4352 4402 4403 4404 ] 
sib.fastconf.biodatastructures.molecules.FlexibleMolecule: Group ROTATABLE (Validation) (2): [ 4320 4352 ] 
sib.fastconf.biodatastructures.molecules.FlexibleMolecule: Group ROTATABLE (Non Validation) (0): [ ] 
sib.fastconf.biodatastructures.molecules.FlexibleMolecule: found rotatable bond # 2 between 4336 4343
sib.fastconf.biodatastructures.molecules.FlexibleMolecule: Group FIX (56): [ 4315 4327 4386 4322 4333 4357 4321 4323 4353 4329 4364 4365 4324 4326 4334 4325 4331 4335 4332 4337 4328 4355 4356 4366 4367 4368 4330 4354 4339 4360 4361 4369 4370 4371 4338 4362 4363 4372 4373 4374 4358 4359 4340 4341 4342 4377 4378 4375 4376 4316 4379 4380 4381 4382 4383 4384 ] 
sib.fastconf.biodatastructures.molecules.FlexibleMolecule: Group ROTATABLE (32): [ 4317 4346 4394 4318 4347 4351 4319 4348 4401 4320 4344 4345 4385 4387 4388 4389 4390 4391 4392 4393 4349 4350 4395 4396 4397 4398 4399 4400 4352 4402 4403 4404 ] 
sib.fastconf.biodatastructures.molecules.FlexibleMolecule: Group ROTATABLE (Validation) (2): [ 4344 4345 ] 
sib.fastconf.biodatastructures.molecules.FlexibleMolecule: Group ROTATABLE (Non Validation) (26): [ 4317 4346 4394 4318 4347 4351 4319 4348 4401 4320 4387 4388 4392 4393 4349 4350 4395 4396 4397 4398 4399 4400 4352 4402 4403 4404 ] 
sib.fastconf.biodatastructures.molecules.FlexibleMolecule: found rotatable bond # 3 between 4343 4344
sib.fastconf.biodatastructures.molecules.FlexibleMolecule: Group FIX (62): [ 4315 4327 4386 4322 4333 4357 4321 4323 4353 4329 4364 4365 4324 4326 4334 4325 4331 4335 4336 4332 4337 4328 4355 4356 4366 4367 4368 4330 4354 4339 4360 4361 4369 4370 4371 4338 4362 4363 4372 4373 4374 4358 4359 4340 4341 4342 4377 4378 4375 4376 4345 4385 4316 4379 4380 4381 4382 4383 4384 4389 4390 4391 ] 
sib.fastconf.biodatastructures.molecules.FlexibleMolecule: Group ROTATABLE (26): [ 4317 4346 4394 4318 4347 4351 4319 4348 4401 4320 4387 4388 4392 4393 4349 4350 4395 4396 4397 4398 4399 4400 4352 4402 4403 4404 ] 
sib.fastconf.biodatastructures.molecules.FlexibleMolecule: Group ROTATABLE (Validation) (1): [ 4346 ] 
sib.fastconf.biodatastructures.molecules.FlexibleMolecule: Group ROTATABLE (Non Validation) (23): [ 4317 4394 4318 4347 4351 4319 4348 4401 4320 4392 4393 4349 4350 4395 4396 4397 4398 4399 4400 4352 4402 4403 4404 ] 
sib.fastconf.biodatastructures.molecules.FlexibleMolecule: found rotatable bond # 4 between 4344 4346
sib.fastconf.biodatastructures.molecules.FlexibleMolecule: Group FIX (65): [ 4315 4327 4386 4322 4333 4357 4321 4323 4353 4329 4364 4365 4324 4326 4334 4325 4331 4335 4336 4332 4337 4328 4355 4356 4366 4367 4368 4330 4354 4339 4360 4361 4369 4370 4371 4338 4343 4362 4363 4372 4373 4374 4358 4359 4340 4341 4342 4377 4378 4375 4376 4345 4385 4316 4379 4380 4381 4382 4383 4384 4387 4388 4389 4390 4391 ] 
sib.fastconf.biodatastructures.molecules.FlexibleMolecule: Group ROTATABLE (23): [ 4317 4394 4318 4347 4351 4319 4348 4401 4320 4392 4393 4349 4350 4395 4396 4397 4398 4399 4400 4352 4402 4403 4404 ] 
sib.fastconf.biodatastructures.molecules.FlexibleMolecule: Group ROTATABLE (Validation) (2): [ 4317 4347 ] 
sib.fastconf.biodatastructures.molecules.FlexibleMolecule: Group ROTATABLE (Non Validation) (19): [ 4318 4351 4319 4348 4401 4320 4393 4349 4350 4395 4396 4397 4398 4399 4400 4352 4402 4403 4404 ] 
sib.fastconf.biodatastructures.molecules.FlexibleMolecule: found rotatable bond # 5 between 4346 4347
sib.fastconf.biodatastructures.molecules.FlexibleMolecule: Group FIX (69): [ 4315 4327 4386 4322 4333 4357 4321 4323 4353 4329 4364 4365 4324 4326 4334 4325 4331 4335 4336 4332 4337 4328 4355 4356 4366 4367 4368 4330 4354 4339 4360 4361 4369 4370 4371 4338 4343 4362 4363 4372 4373 4374 4358 4359 4340 4341 4342 4377 4378 4375 4376 4344 4345 4385 4316 4379 4380 4381 4382 4383 4384 4387 4388 4389 4390 4391 4317 4392 4394 ] 
sib.fastconf.biodatastructures.molecules.FlexibleMolecule: Group ROTATABLE (19): [ 4318 4351 4319 4348 4401 4320 4393 4349 4350 4395 4396 4397 4398 4399 4400 4352 4402 4403 4404 ] 
sib.fastconf.biodatastructures.molecules.FlexibleMolecule: Group ROTATABLE (Validation) (2): [ 4318 4348 ] 
sib.fastconf.biodatastructures.molecules.FlexibleMolecule: Group ROTATABLE (Non Validation) (16): [ 4351 4319 4401 4320 4349 4350 4395 4396 4397 4398 4399 4400 4352 4402 4403 4404 ] 
sib.fastconf.biodatastructures.molecules.FlexibleMolecule: found rotatable bond # 6 between 4347 4348
sib.fastconf.biodatastructures.molecules.FlexibleMolecule: Group FIX (78): [ 4315 4327 4386 4322 4333 4357 4321 4323 4353 4329 4364 4365 4324 4326 4334 4325 4331 4335 4336 4332 4337 4328 4355 4356 4366 4367 4368 4330 4354 4339 4360 4361 4369 4370 4371 4338 4343 4362 4363 4372 4373 4374 4358 4359 4340 4341 4342 4377 4378 4375 4376 4344 4345 4385 4316 4379 4380 4381 4382 4383 4384 4346 4387 4388 4389 4390 4391 4317 4392 4394 4318 4393 4351 4320 4352 4402 4403 4404 ] 
sib.fastconf.biodatastructures.molecules.FlexibleMolecule: Group ROTATABLE (10): [ 4319 4401 4349 4350 4395 4396 4397 4398 4399 4400 ] 
sib.fastconf.biodatastructures.molecules.FlexibleMolecule: Group ROTATABLE (Validation) (3): [ 4319 4349 4350 ] 
sib.fastconf.biodatastructures.molecules.FlexibleMolecule: Group ROTATABLE (Non Validation) (0): [ ] 
sib.fastconf.biodatastructures.molecules.FlexibleMolecule: Bond 4347 4318 has no parent, best bet is 4346 4347
sib.fastconf.biodatastructures.molecules.FlexibleMolecule: Bond 4336 4343 has no putative parent, best bet is root node
sib.fastconf.biodatastructures.molecules.FlexibleMoleculeRotatable bond tree initialized 8 elements
sib.fastconf.biodatastructures.molecules.FlexibleMolecule: Detecting chiral carbons
sib.fastconf.biodatastructures.molecules.FlexibleMolecule: Atom 4321 C    [ 6.165 -2.106 1.148 ] is chiral
sib.fastconf.biodatastructures.molecules.FlexibleMolecule: Atom 4324 C3   [ 6.837 -1.361 2.345 ] is chiral
sib.fastconf.biodatastructures.molecules.FlexibleMolecule: Atom 4327 C6   [ 5.737 0.104 0.014 ] is chiral
sib.fastconf.biodatastructures.molecules.FlexibleMolecule: Atom 4343 C22  [ 9.6 1.112 1.451 ] is chiral
sib.fastconf.biodatastructures.molecules.FlexibleMolecule: Atom 4346 C25  [ 10.347 1.71 -0.955 ] is chiral
sib.fastconf.biodatastructures.molecules.FlexibleMolecule: Atom 4347 C26  [ 11.461 2.752 -0.739 ] is chiral
sib.fastconf.FastconfBuilder: Initialize non bonded list.
sib.fastconf.biodatastructures.scoring.moleculargrids.grids.InsideMolecularGrid: Calculating inside grid [382][463][438]
sib.fastconf.biodatastructures.scoring.moleculargrids.grids.InsideMolecularGrid: Inside grid calculated in 720 ms
sib.fastconf.biodatastructures.scoring.moleculargrids.grids.InsideMolecularGrid: Smoothing inside grid.
sib.fastconf.biodatastructures.scoring.moleculargrids.grids.InsideMolecularGrid: Inside grid smoothed in 820 ms
sib.fastconf.biodatastructures.scoring.EvaluatorBuilder: generation of the electrostatic grid took 0 ms.
sib.fastconf.FastconfBuilder: Initial energy: 227.6567
sib.fastconf.EADock3: EADock3 starting
sib.fastconf.EADock3: Box volume 423949.1 ?
sib.fastconf.EADock3: Xmin: -19.146 Xmax: 47.215 Xsize: 66.362
sib.fastconf.EADock3: Ymin: -19.361 Ymax: 63.089 Ysize: 82.450
sib.fastconf.EADock3: Zmin: -29.935 Zmax: 47.548 Zsize: 77.483
sib.fastconf.EADock3: Calculating pocket bias.
sib.fastconf.EADock3: 1 cavities identified.
sib.fastconf.EADock3: 2 magic points identified.
sib.fastconf.EADock3: 2 pocket points were identified in 1420 ms
sib.fastconf.EADock3: Calculating surface bias.
sib.fastconf.EADock3: 8500 surface points were identified in 5100 ms
sib.fastconf.EADock3: 0.0 % done
sib.fastconf.EADock3: 0.1 % done
sib.fastconf.EADock3: 0.2 % done
sib.fastconf.EADock3: 0.3 % done
sib.fastconf.EADock3: 0.4 % done
sib.fastconf.EADock3: 0.5 % done
sib.fastconf.EADock3: 0.6 % done
sib.fastconf.EADock3: 0.7 % done
sib.fastconf.EADock3: 0.8 % done
sib.fastconf.EADock3: 0.9 % done
sib.fastconf.EADock3: 1.0 % done
sib.fastconf.EADock3: 1.1 % done
sib.fastconf.EADock3: 1.2 % done
sib.fastconf.EADock3: 1.3 % done
sib.fastconf.EADock3: 1.4 % done
sib.fastconf.EADock3: 1.5 % done
sib.fastconf.EADock3: only 72/500001 BM accepted, exiting DSS.
sib.fastconf.EADock3: The generation of 72 conformations took 1385860 s
sib.fastconf.EADock3: The DSS engine failed 495001 times to find a suitable BMs within the allowed time limit of 500 ms
sib.fastconf.EADock3: Minimizing binding mode 0, energy is 1329.9391, rmsd is 14.148864
sib.fastconf.EADock3: Minimizing binding mode 1, energy is 1723.5308, rmsd is 17.219847
sib.fastconf.EADock3: Minimizing binding mode 2, energy is 1756.2831, rmsd is 16.838041
sib.fastconf.EADock3: Minimizing binding mode 3, energy is 1820.9493, rmsd is 15.810771
sib.fastconf.EADock3: Minimizing binding mode 4, energy is 1861.6045, rmsd is 16.822931
sib.fastconf.EADock3: Minimizing binding mode 5, energy is 1962.9092, rmsd is 19.373438
sib.fastconf.EADock3: Minimizing binding mode 6, energy is 1977.4666, rmsd is 17.753798
sib.fastconf.EADock3: Minimizing binding mode 7, energy is 2026.9769, rmsd is 16.991383
sib.fastconf.EADock3: Minimizing binding mode 8, energy is 2057.4604, rmsd is 17.002867
sib.fastconf.EADock3: Minimizing binding mode 9, energy is 2112.2683, rmsd is 16.494932
sib.fastconf.EADock3: Minimizing binding mode 10, energy is 2114.1252, rmsd is 14.399181
sib.fastconf.EADock3: Minimizing binding mode 11, energy is 2120.3997, rmsd is 18.240671
sib.fastconf.EADock3: Minimizing binding mode 12, energy is 2198.8103, rmsd is 16.699036
sib.fastconf.EADock3: Minimizing binding mode 13, energy is 2217.0076, rmsd is 14.760913
sib.fastconf.EADock3: Minimizing binding mode 14, energy is 2255.8633, rmsd is 17.720245
sib.fastconf.EADock3: Minimizing binding mode 15, energy is 2264.675, rmsd is 15.816839
sib.fastconf.EADock3: Minimizing binding mode 16, energy is 2319.7058, rmsd is 17.594807
sib.fastconf.EADock3: Minimizing binding mode 17, energy is 2355.2122, rmsd is 15.093644
sib.fastconf.EADock3: Minimizing binding mode 18, energy is 2492.7512, rmsd is 15.421379
sib.fastconf.EADock3: Minimizing binding mode 19, energy is 2619.8108, rmsd is 16.447346
sib.fastconf.EADock3: Minimizing binding mode 20, energy is 2711.8552, rmsd is 18.009768
sib.fastconf.EADock3: Minimizing binding mode 21, energy is 2720.6104, rmsd is 16.842
sib.fastconf.EADock3: Minimizing binding mode 22, energy is 2834.4932, rmsd is 14.543695
sib.fastconf.EADock3: Minimizing binding mode 23, energy is 2867.0703, rmsd is 16.717607
sib.fastconf.EADock3: Minimizing binding mode 24, energy is 2950.3672, rmsd is 15.595673
sib.fastconf.EADock3: Minimizing binding mode 25, energy is 3017.1663, rmsd is 17.851362
sib.fastconf.EADock3: Minimizing binding mode 26, energy is 3020.145, rmsd is 17.432024
sib.fastconf.EADock3: Minimizing binding mode 27, energy is 3078.0874, rmsd is 15.737218
sib.fastconf.EADock3: Minimizing binding mode 28, energy is 3175.5527, rmsd is 18.105738
sib.fastconf.EADock3: Minimizing binding mode 29, energy is 3184.945, rmsd is 16.78681
sib.fastconf.EADock3: Minimizing binding mode 30, energy is 3270.7593, rmsd is 16.263645
sib.fastconf.EADock3: Minimizing binding mode 31, energy is 3271.9565, rmsd is 16.533995
sib.fastconf.EADock3: Minimizing binding mode 32, energy is 3313.4175, rmsd is 15.132245
sib.fastconf.EADock3: Minimizing binding mode 33, energy is 3314.0154, rmsd is 19.193586
sib.fastconf.EADock3: Minimizing binding mode 34, energy is 3386.9, rmsd is 15.738472
sib.fastconf.EADock3: Minimizing binding mode 35, energy is 3509.1807, rmsd is 16.64166
sib.fastconf.EADock3: Minimizing binding mode 36, energy is 3726.5793, rmsd is 18.249968
sib.fastconf.EADock3: Minimizing binding mode 37, energy is 3739.1638, rmsd is 15.678241
sib.fastconf.EADock3: Minimizing binding mode 38, energy is 3843.3215, rmsd is 16.711388
sib.fastconf.EADock3: Minimizing binding mode 39, energy is 3992.0845, rmsd is 18.053041
sib.fastconf.EADock3: Minimizing binding mode 40, energy is 4055.7087, rmsd is 17.200243
sib.fastconf.EADock3: Minimizing binding mode 41, energy is 4098.4624, rmsd is 17.362843
sib.fastconf.EADock3: Minimizing binding mode 42, energy is 4196.396, rmsd is 17.486372
sib.fastconf.EADock3: Minimizing binding mode 43, energy is 4220.9956, rmsd is 15.499953
sib.fastconf.EADock3: Minimizing binding mode 44, energy is 4291.04, rmsd is 16.224752
sib.fastconf.EADock3: Minimizing binding mode 45, energy is 4325.7964, rmsd is 17.279411
sib.fastconf.EADock3: Minimizing binding mode 46, energy is 4425.639, rmsd is 16.048035
sib.fastconf.EADock3: Minimizing binding mode 47, energy is 4614.6284, rmsd is 17.760221
sib.fastconf.EADock3: Minimizing binding mode 48, energy is 4875.9326, rmsd is 16.530079
sib.fastconf.EADock3: Minimizing binding mode 49, energy is 4897.829, rmsd is 18.157629
sib.fastconf.EADock3: Minimizing binding mode 50, energy is 5238.113, rmsd is 14.754769
sib.fastconf.EADock3: Minimizing binding mode 51, energy is 5268.5493, rmsd is 16.118763
sib.fastconf.EADock3: Minimizing binding mode 52, energy is 5351.503, rmsd is 18.448776
sib.fastconf.EADock3: Minimizing binding mode 53, energy is 5398.0566, rmsd is 17.498953
sib.fastconf.EADock3: Minimizing binding mode 54, energy is 5451.714, rmsd is 15.065721
sib.fastconf.EADock3: Minimizing binding mode 55, energy is 5516.4775, rmsd is 16.675095
sib.fastconf.EADock3: Minimizing binding mode 56, energy is 5543.062, rmsd is 4.307008
sib.fastconf.EADock3: Minimizing binding mode 57, energy is 5591.498, rmsd is 15.374379
sib.fastconf.EADock3: Minimizing binding mode 58, energy is 5595.129, rmsd is 16.413204
sib.fastconf.EADock3: Minimizing binding mode 59, energy is 5668.9014, rmsd is 17.131926
sib.fastconf.EADock3: Minimizing binding mode 60, energy is 5851.5386, rmsd is 16.611893
sib.fastconf.EADock3: Minimizing binding mode 61, energy is 6110.5967, rmsd is 19.01771
sib.fastconf.EADock3: Minimizing binding mode 62, energy is 6171.657, rmsd is 14.894035
sib.fastconf.EADock3: Minimizing binding mode 63, energy is 6560.866, rmsd is 18.539211
sib.fastconf.EADock3: Minimizing binding mode 64, energy is 6746.643, rmsd is 16.341627
sib.fastconf.EADock3: Minimizing binding mode 65, energy is 7150.381, rmsd is 16.313065
sib.fastconf.EADock3: Minimizing binding mode 66, energy is 7150.75, rmsd is 14.529197
sib.fastconf.EADock3: Minimizing binding mode 67, energy is 7437.3047, rmsd is 15.290473
sib.fastconf.EADock3: Minimizing binding mode 68, energy is 7604.941, rmsd is 17.578297
sib.fastconf.EADock3: Minimizing binding mode 69, energy is 7715.2915, rmsd is 15.250517
sib.fastconf.EADock3: Minimizing binding mode 70, energy is 7910.0293, rmsd is 14.836183
sib.fastconf.EADock3: Minimizing binding mode 71, energy is 8841.225, rmsd is 15.957663
sib.fastconf.EADock3: Filter out binding modes with an energy above 3.4028235E38 (3.4028235E38 above the most favorable binding mode, which has an energy of 58.9181)
sib.wrappers.md.charmm.ExtendedCharmmWrapper: CHARMM timers: CPU time: 33.69 seconds
sib.wrappers.md.charmm.ExtendedCharmmWrapper: CHARMM timers: Elapsed time: 1443.53 seconds.
sib.fastconf.EADock3: Starting clustering
sib.fastconf.EADock3: Clustering iteration 0 took 0 ms and merged 8 clusters.
sib.fastconf.EADock3: Clustering iteration 1 took 0 ms and merged 0 clusters.
sib.fastconf.EADock3: Clustering took 0 ms.
sib.fastconf.EADock3: 72 elements were gathered in 64 clusters.
sib.fastconf.EADock3: Evaluating cluster 0/64
sib.fastconf.EADock3: Evaluating binding mode 0/1 with FACTS
sib.fastconf.EADock3: Evaluating cluster 1/64
sib.fastconf.EADock3: Evaluating binding mode 0/1 with FACTS
sib.fastconf.EADock3: Evaluating cluster 2/64
sib.fastconf.EADock3: Evaluating binding mode 0/1 with FACTS
sib.fastconf.EADock3: Evaluating cluster 3/64
sib.fastconf.EADock3: Evaluating binding mode 0/1 with FACTS
sib.fastconf.EADock3: Evaluating cluster 4/64
sib.fastconf.EADock3: Evaluating binding mode 0/1 with FACTS
sib.fastconf.EADock3: Evaluating cluster 5/64
sib.fastconf.EADock3: Evaluating binding mode 0/1 with FACTS
sib.fastconf.EADock3: Evaluating cluster 6/64
sib.fastconf.EADock3: Evaluating binding mode 0/1 with FACTS
sib.fastconf.EADock3: Evaluating cluster 7/64
sib.fastconf.EADock3: Evaluating binding mode 0/1 with FACTS
sib.fastconf.EADock3: Evaluating cluster 8/64
sib.fastconf.EADock3: Evaluating binding mode 0/1 with FACTS
sib.fastconf.EADock3: Evaluating cluster 9/64
sib.fastconf.EADock3: Evaluating binding mode 0/1 with FACTS
sib.fastconf.EADock3: Evaluating cluster 10/64
sib.fastconf.EADock3: Evaluating binding mode 0/1 with FACTS
sib.fastconf.EADock3: Evaluating cluster 11/64
sib.fastconf.EADock3: Evaluating binding mode 0/1 with FACTS
sib.fastconf.EADock3: Evaluating cluster 12/64
sib.fastconf.EADock3: Evaluating binding mode 0/1 with FACTS
sib.fastconf.EADock3: Evaluating cluster 13/64
sib.fastconf.EADock3: Evaluating binding mode 0/1 with FACTS
sib.fastconf.EADock3: Evaluating cluster 14/64
sib.fastconf.EADock3: Evaluating binding mode 0/1 with FACTS
sib.fastconf.EADock3: Evaluating cluster 15/64
sib.fastconf.EADock3: Evaluating binding mode 0/1 with FACTS
sib.fastconf.EADock3: Evaluating cluster 16/64
sib.fastconf.EADock3: Evaluating binding mode 0/1 with FACTS
sib.fastconf.EADock3: Evaluating cluster 17/64
sib.fastconf.EADock3: Evaluating binding mode 0/1 with FACTS
sib.fastconf.EADock3: Evaluating cluster 18/64
sib.fastconf.EADock3: Evaluating binding mode 0/1 with FACTS
sib.fastconf.EADock3: Evaluating cluster 19/64
sib.fastconf.EADock3: Evaluating binding mode 0/1 with FACTS
sib.fastconf.EADock3: Evaluating cluster 20/64
sib.fastconf.EADock3: Evaluating binding mode 0/1 with FACTS
sib.fastconf.EADock3: Evaluating cluster 21/64
sib.fastconf.EADock3: Evaluating binding mode 0/1 with FACTS
sib.fastconf.EADock3: Evaluating cluster 22/64
sib.fastconf.EADock3: Evaluating binding mode 0/2 with FACTS
sib.fastconf.EADock3: Evaluating binding mode 1/2 with FACTS
sib.fastconf.EADock3: Evaluating cluster 23/64
sib.fastconf.EADock3: Evaluating binding mode 0/1 with FACTS
sib.fastconf.EADock3: Evaluating cluster 24/64
sib.fastconf.EADock3: Evaluating binding mode 0/1 with FACTS
sib.fastconf.EADock3: Evaluating cluster 25/64
sib.fastconf.EADock3: Evaluating binding mode 0/1 with FACTS
sib.fastconf.EADock3: Evaluating cluster 26/64
sib.fastconf.EADock3: Evaluating binding mode 0/1 with FACTS
sib.fastconf.EADock3: Evaluating cluster 27/64
sib.fastconf.EADock3: Evaluating binding mode 0/1 with FACTS
sib.fastconf.EADock3: Evaluating cluster 28/64
sib.fastconf.EADock3: Evaluating binding mode 0/1 with FACTS
sib.fastconf.EADock3: Evaluating cluster 29/64
sib.fastconf.EADock3: Evaluating binding mode 0/1 with FACTS
sib.fastconf.EADock3: Evaluating cluster 30/64
sib.fastconf.EADock3: Evaluating binding mode 0/1 with FACTS
sib.fastconf.EADock3: Evaluating cluster 31/64
sib.fastconf.EADock3: Evaluating binding mode 0/1 with FACTS
sib.fastconf.EADock3: Evaluating cluster 32/64
sib.fastconf.EADock3: Evaluating binding mode 0/1 with FACTS
sib.fastconf.EADock3: Evaluating cluster 33/64
sib.fastconf.EADock3: Evaluating binding mode 0/1 with FACTS
sib.fastconf.EADock3: Evaluating cluster 34/64
sib.fastconf.EADock3: Evaluating binding mode 0/1 with FACTS
sib.fastconf.EADock3: Evaluating cluster 35/64
sib.fastconf.EADock3: Evaluating binding mode 0/1 with FACTS
sib.fastconf.EADock3: Evaluating cluster 36/64
sib.fastconf.EADock3: Evaluating binding mode 0/1 with FACTS
sib.fastconf.EADock3: Evaluating cluster 37/64
sib.fastconf.EADock3: Evaluating binding mode 0/2 with FACTS
sib.fastconf.EADock3: Evaluating binding mode 1/2 with FACTS
sib.fastconf.EADock3: Evaluating cluster 38/64
sib.fastconf.EADock3: Evaluating binding mode 0/1 with FACTS
sib.fastconf.EADock3: Evaluating cluster 39/64
sib.fastconf.EADock3: Evaluating binding mode 0/1 with FACTS
sib.fastconf.EADock3: Evaluating cluster 40/64
sib.fastconf.EADock3: Evaluating binding mode 0/1 with FACTS
sib.fastconf.EADock3: Evaluating cluster 41/64
sib.fastconf.EADock3: Evaluating binding mode 0/1 with FACTS
sib.fastconf.EADock3: Evaluating cluster 42/64
sib.fastconf.EADock3: Evaluating binding mode 0/1 with FACTS
sib.fastconf.EADock3: Evaluating cluster 43/64
sib.fastconf.EADock3: Evaluating binding mode 0/1 with FACTS
sib.fastconf.EADock3: Evaluating cluster 44/64
sib.fastconf.EADock3: Evaluating binding mode 0/5 with FACTS
sib.fastconf.EADock3: Evaluating binding mode 1/5 with FACTS
sib.fastconf.EADock3: Evaluating binding mode 2/5 with FACTS
sib.fastconf.EADock3: Evaluating binding mode 3/5 with FACTS
sib.fastconf.EADock3: Evaluating binding mode 4/5 with FACTS
sib.fastconf.EADock3: Evaluating cluster 45/64
sib.fastconf.EADock3: Evaluating binding mode 0/1 with FACTS
sib.fastconf.EADock3: Evaluating cluster 46/64
sib.fastconf.EADock3: Evaluating binding mode 0/1 with FACTS
sib.fastconf.EADock3: Evaluating cluster 47/64
sib.fastconf.EADock3: Evaluating binding mode 0/1 with FACTS
sib.fastconf.EADock3: Evaluating cluster 48/64
sib.fastconf.EADock3: Evaluating binding mode 0/1 with FACTS
sib.fastconf.EADock3: Evaluating cluster 49/64
sib.fastconf.EADock3: Evaluating binding mode 0/1 with FACTS
sib.fastconf.EADock3: Evaluating cluster 50/64
sib.fastconf.EADock3: Evaluating binding mode 0/1 with FACTS
sib.fastconf.EADock3: Evaluating cluster 51/64
sib.fastconf.EADock3: Evaluating binding mode 0/1 with FACTS
sib.fastconf.EADock3: Evaluating cluster 52/64
sib.fastconf.EADock3: Evaluating binding mode 0/1 with FACTS
sib.fastconf.EADock3: Evaluating cluster 53/64
sib.fastconf.EADock3: Evaluating binding mode 0/1 with FACTS
sib.fastconf.EADock3: Evaluating cluster 54/64
sib.fastconf.EADock3: Evaluating binding mode 0/1 with FACTS
sib.fastconf.EADock3: Evaluating cluster 55/64
sib.fastconf.EADock3: Evaluating binding mode 0/1 with FACTS
sib.fastconf.EADock3: Evaluating cluster 56/64
sib.fastconf.EADock3: Evaluating binding mode 0/3 with FACTS
sib.fastconf.EADock3: Evaluating binding mode 1/3 with FACTS
sib.fastconf.EADock3: Evaluating binding mode 2/3 with FACTS
sib.fastconf.EADock3: Evaluating cluster 57/64
sib.fastconf.EADock3: Evaluating binding mode 0/1 with FACTS
sib.fastconf.EADock3: Evaluating cluster 58/64
sib.fastconf.EADock3: Evaluating binding mode 0/1 with FACTS
sib.fastconf.EADock3: Evaluating cluster 59/64
sib.fastconf.EADock3: Evaluating binding mode 0/1 with FACTS
sib.fastconf.EADock3: Evaluating cluster 60/64
sib.fastconf.EADock3: Evaluating binding mode 0/1 with FACTS
sib.fastconf.EADock3: Evaluating cluster 61/64
sib.fastconf.EADock3: Evaluating binding mode 0/1 with FACTS
sib.fastconf.EADock3: Evaluating cluster 62/64
sib.fastconf.EADock3: Evaluating binding mode 0/1 with FACTS
sib.fastconf.EADock3: Evaluating cluster 63/64
sib.fastconf.EADock3: Evaluating binding mode 0/1 with FACTS
sib.wrappers.md.charmm.ExtendedCharmmWrapper: CHARMM timers: CPU time: 15.36 seconds
sib.wrappers.md.charmm.ExtendedCharmmWrapper: CHARMM timers: Elapsed time: 15.5643 seconds.
sib.fastconf.EADock3: Starting cluster expansion.
sib.fastconf.EADock3: System  : 4404 atoms
sib.fastconf.EADock3: Ligand  : 90 atoms
sib.fastconf.EADock3: Receptor: 4314 atoms
sib.fastconf.EADock3:   Fixed part   : 4314 atoms
sib.fastconf.EADock3:   Flexible part: 0 atoms
sib.fastconf.EADock3: Expanding cluster 0/32
sib.fastconf.EADock3: Expanding cluster 1/32
sib.fastconf.EADock3: Expanding cluster 2/32
sib.fastconf.EADock3: Expanding cluster 3/32
sib.fastconf.EADock3: Expanding cluster 4/32
sib.fastconf.EADock3: Expanding cluster 5/32
sib.fastconf.EADock3: Expanding cluster 6/32
sib.fastconf.EADock3: Expanding cluster 7/32
sib.fastconf.EADock3: Expanding cluster 8/32
sib.fastconf.EADock3: Expanding cluster 9/32
sib.fastconf.EADock3: Expanding cluster 10/32
sib.fastconf.EADock3: Expanding cluster 11/32
sib.fastconf.EADock3: Expanding cluster 12/32
sib.fastconf.EADock3: Expanding cluster 13/32
sib.fastconf.EADock3: Expanding cluster 14/32
sib.fastconf.EADock3: Expanding cluster 15/32
sib.fastconf.EADock3: Expanding cluster 16/32
sib.fastconf.EADock3: Expanding cluster 17/32
sib.fastconf.EADock3: Expanding cluster 18/32
sib.fastconf.EADock3: Expanding cluster 19/32
sib.fastconf.EADock3: Expanding cluster 20/32
sib.fastconf.EADock3: Expanding cluster 21/32
sib.fastconf.EADock3: Expanding cluster 22/32
sib.fastconf.EADock3: Expanding cluster 23/32
sib.fastconf.EADock3: Expanding cluster 24/32
sib.fastconf.EADock3: Expanding cluster 25/32
sib.fastconf.EADock3: Expanding cluster 26/32
sib.fastconf.EADock3: Expanding cluster 27/32
sib.fastconf.EADock3: Expanding cluster 28/32
sib.fastconf.EADock3: Expanding cluster 29/32
sib.fastconf.EADock3: Expanding cluster 30/32
sib.fastconf.EADock3: Expanding cluster 31/32
sib.wrappers.md.charmm.ExtendedCharmmWrapper: CHARMM timers: CPU time: 132.26 seconds
sib.wrappers.md.charmm.ExtendedCharmmWrapper: CHARMM timers: Elapsed time: 132.807 seconds.
sib.fastconf.EADock3: Starting clustering
sib.fastconf.EADock3: Clustering iteration 0 took 10 ms and merged 225 clusters.
sib.fastconf.EADock3: Clustering iteration 1 took 0 ms and merged 0 clusters.
sib.fastconf.EADock3: Clustering took 10 ms.
sib.fastconf.EADock3: 256 elements were gathered in 31 clusters.
sib.fastconf.EADock3: clusters expanded, 256 binding modes generated
sib.fastconf.EADock3: Evaluating cluster 0/31
sib.fastconf.EADock3: Evaluating binding mode 0/8 with FACTS
sib.fastconf.EADock3: Evaluating binding mode 1/8 with FACTS
sib.fastconf.EADock3: Evaluating binding mode 2/8 with FACTS
sib.fastconf.EADock3: Evaluating binding mode 3/8 with FACTS
sib.fastconf.EADock3: Evaluating binding mode 4/8 with FACTS
sib.fastconf.EADock3: Evaluating binding mode 5/8 with FACTS
sib.fastconf.EADock3: Evaluating binding mode 6/8 with FACTS
sib.fastconf.EADock3: Evaluating binding mode 7/8 with FACTS
sib.fastconf.EADock3: Evaluating cluster 1/31
sib.fastconf.EADock3: Evaluating binding mode 0/8 with FACTS
sib.fastconf.EADock3: Evaluating binding mode 1/8 with FACTS
sib.fastconf.EADock3: Evaluating binding mode 2/8 with FACTS
sib.fastconf.EADock3: Evaluating binding mode 3/8 with FACTS
sib.fastconf.EADock3: Evaluating binding mode 4/8 with FACTS
sib.fastconf.EADock3: Evaluating binding mode 5/8 with FACTS
sib.fastconf.EADock3: Evaluating binding mode 6/8 with FACTS
sib.fastconf.EADock3: Evaluating binding mode 7/8 with FACTS
sib.fastconf.EADock3: Evaluating cluster 2/31
sib.fastconf.EADock3: Evaluating binding mode 0/8 with FACTS
sib.fastconf.EADock3: Evaluating binding mode 1/8 with FACTS
sib.fastconf.EADock3: Evaluating binding mode 2/8 with FACTS
sib.fastconf.EADock3: Evaluating binding mode 3/8 with FACTS
sib.fastconf.EADock3: Evaluating binding mode 4/8 with FACTS
sib.fastconf.EADock3: Evaluating binding mode 5/8 with FACTS
sib.fastconf.EADock3: Evaluating binding mode 6/8 with FACTS
sib.fastconf.EADock3: Evaluating binding mode 7/8 with FACTS
sib.fastconf.EADock3: Evaluating cluster 3/31
sib.fastconf.EADock3: Evaluating binding mode 0/8 with FACTS
sib.fastconf.EADock3: Evaluating binding mode 1/8 with FACTS
sib.fastconf.EADock3: Evaluating binding mode 2/8 with FACTS
sib.fastconf.EADock3: Evaluating binding mode 3/8 with FACTS
sib.fastconf.EADock3: Evaluating binding mode 4/8 with FACTS
sib.fastconf.EADock3: Evaluating binding mode 5/8 with FACTS
sib.fastconf.EADock3: Evaluating binding mode 6/8 with FACTS
sib.fastconf.EADock3: Evaluating binding mode 7/8 with FACTS
sib.fastconf.EADock3: Evaluating cluster 4/31
sib.fastconf.EADock3: Evaluating binding mode 0/8 with FACTS
sib.fastconf.EADock3: Evaluating binding mode 1/8 with FACTS
sib.fastconf.EADock3: Evaluating binding mode 2/8 with FACTS
sib.fastconf.EADock3: Evaluating binding mode 3/8 with FACTS
sib.fastconf.EADock3: Evaluating binding mode 4/8 with FACTS
sib.fastconf.EADock3: Evaluating binding mode 5/8 with FACTS
sib.fastconf.EADock3: Evaluating binding mode 6/8 with FACTS
sib.fastconf.EADock3: Evaluating binding mode 7/8 with FACTS
sib.fastconf.EADock3: Evaluating cluster 5/31
sib.fastconf.EADock3: Evaluating binding mode 0/16 with FACTS
sib.fastconf.EADock3: Evaluating binding mode 1/16 with FACTS
sib.fastconf.EADock3: Evaluating binding mode 2/16 with FACTS
sib.fastconf.EADock3: Evaluating binding mode 3/16 with FACTS
sib.fastconf.EADock3: Evaluating binding mode 4/16 with FACTS
sib.fastconf.EADock3: Evaluating binding mode 5/16 with FACTS
sib.fastconf.EADock3: Evaluating binding mode 6/16 with FACTS
sib.fastconf.EADock3: Evaluating binding mode 7/16 with FACTS
sib.fastconf.EADock3: Evaluating binding mode 8/16 with FACTS
sib.fastconf.EADock3: Evaluating binding mode 9/16 with FACTS
sib.fastconf.EADock3: Evaluating binding mode 10/16 with FACTS
sib.fastconf.EADock3: Evaluating binding mode 11/16 with FACTS
sib.fastconf.EADock3: Evaluating binding mode 12/16 with FACTS
sib.fastconf.EADock3: Evaluating binding mode 13/16 with FACTS
sib.fastconf.EADock3: Evaluating binding mode 14/16 with FACTS
sib.fastconf.EADock3: Evaluating binding mode 15/16 with FACTS
sib.fastconf.EADock3: Evaluating cluster 6/31
sib.fastconf.EADock3: Evaluating binding mode 0/8 with FACTS
sib.fastconf.EADock3: Evaluating binding mode 1/8 with FACTS
sib.fastconf.EADock3: Evaluating binding mode 2/8 with FACTS
sib.fastconf.EADock3: Evaluating binding mode 3/8 with FACTS
sib.fastconf.EADock3: Evaluating binding mode 4/8 with FACTS
sib.fastconf.EADock3: Evaluating binding mode 5/8 with FACTS
sib.fastconf.EADock3: Evaluating binding mode 6/8 with FACTS
sib.fastconf.EADock3: Evaluating binding mode 7/8 with FACTS
sib.fastconf.EADock3: Evaluating cluster 7/31
sib.fastconf.EADock3: Evaluating binding mode 0/22 with FACTS
sib.fastconf.EADock3: Evaluating binding mode 1/22 with FACTS
sib.fastconf.EADock3: Evaluating binding mode 2/22 with FACTS
sib.fastconf.EADock3: Evaluating binding mode 3/22 with FACTS
sib.fastconf.EADock3: Evaluating binding mode 4/22 with FACTS
sib.fastconf.EADock3: Evaluating binding mode 5/22 with FACTS
sib.fastconf.EADock3: Evaluating binding mode 6/22 with FACTS
sib.fastconf.EADock3: Evaluating binding mode 7/22 with FACTS
sib.fastconf.EADock3: Evaluating binding mode 8/22 with FACTS
sib.fastconf.EADock3: Evaluating binding mode 9/22 with FACTS
sib.fastconf.EADock3: Evaluating binding mode 10/22 with FACTS
sib.fastconf.EADock3: Evaluating binding mode 11/22 with FACTS
sib.fastconf.EADock3: Evaluating binding mode 12/22 with FACTS
sib.fastconf.EADock3: Evaluating binding mode 13/22 with FACTS
sib.fastconf.EADock3: Evaluating binding mode 14/22 with FACTS
sib.fastconf.EADock3: Evaluating binding mode 15/22 with FACTS
sib.fastconf.EADock3: Evaluating binding mode 16/22 with FACTS
sib.fastconf.EADock3: Evaluating binding mode 17/22 with FACTS
sib.fastconf.EADock3: Evaluating binding mode 18/22 with FACTS
sib.fastconf.EADock3: Evaluating binding mode 19/22 with FACTS
sib.fastconf.EADock3: Evaluating binding mode 20/22 with FACTS
sib.fastconf.EADock3: Evaluating binding mode 21/22 with FACTS
sib.fastconf.EADock3: Evaluating cluster 8/31
sib.fastconf.EADock3: Evaluating binding mode 0/8 with FACTS
sib.fastconf.EADock3: Evaluating binding mode 1/8 with FACTS
sib.fastconf.EADock3: Evaluating binding mode 2/8 with FACTS
sib.fastconf.EADock3: Evaluating binding mode 3/8 with FACTS
sib.fastconf.EADock3: Evaluating binding mode 4/8 with FACTS
sib.fastconf.EADock3: Evaluating binding mode 5/8 with FACTS
sib.fastconf.EADock3: Evaluating binding mode 6/8 with FACTS
sib.fastconf.EADock3: Evaluating binding mode 7/8 with FACTS
sib.fastconf.EADock3: Evaluating cluster 9/31
sib.fastconf.EADock3: Evaluating binding mode 0/8 with FACTS
sib.fastconf.EADock3: Evaluating binding mode 1/8 with FACTS
sib.fastconf.EADock3: Evaluating binding mode 2/8 with FACTS
sib.fastconf.EADock3: Evaluating binding mode 3/8 with FACTS
sib.fastconf.EADock3: Evaluating binding mode 4/8 with FACTS
sib.fastconf.EADock3: Evaluating binding mode 5/8 with FACTS
sib.fastconf.EADock3: Evaluating binding mode 6/8 with FACTS
sib.fastconf.EADock3: Evaluating binding mode 7/8 with FACTS
sib.fastconf.EADock3: Evaluating cluster 10/31
sib.fastconf.EADock3: Evaluating binding mode 0/4 with FACTS
sib.fastconf.EADock3: Evaluating binding mode 1/4 with FACTS
sib.fastconf.EADock3: Evaluating binding mode 2/4 with FACTS
sib.fastconf.EADock3: Evaluating binding mode 3/4 with FACTS
sib.fastconf.EADock3: Evaluating cluster 11/31
sib.fastconf.EADock3: Evaluating binding mode 0/4 with FACTS
sib.fastconf.EADock3: Evaluating binding mode 1/4 with FACTS
sib.fastconf.EADock3: Evaluating binding mode 2/4 with FACTS
sib.fastconf.EADock3: Evaluating binding mode 3/4 with FACTS
sib.fastconf.EADock3: Evaluating cluster 12/31
sib.fastconf.EADock3: Evaluating binding mode 0/8 with FACTS
sib.fastconf.EADock3: Evaluating binding mode 1/8 with FACTS
sib.fastconf.EADock3: Evaluating binding mode 2/8 with FACTS
sib.fastconf.EADock3: Evaluating binding mode 3/8 with FACTS
sib.fastconf.EADock3: Evaluating binding mode 4/8 with FACTS
sib.fastconf.EADock3: Evaluating binding mode 5/8 with FACTS
sib.fastconf.EADock3: Evaluating binding mode 6/8 with FACTS
sib.fastconf.EADock3: Evaluating binding mode 7/8 with FACTS
sib.fastconf.EADock3: Evaluating cluster 13/31
sib.fastconf.EADock3: Evaluating binding mode 0/8 with FACTS
sib.fastconf.EADock3: Evaluating binding mode 1/8 with FACTS
sib.fastconf.EADock3: Evaluating binding mode 2/8 with FACTS
sib.fastconf.EADock3: Evaluating binding mode 3/8 with FACTS
sib.fastconf.EADock3: Evaluating binding mode 4/8 with FACTS
sib.fastconf.EADock3: Evaluating binding mode 5/8 with FACTS
sib.fastconf.EADock3: Evaluating binding mode 6/8 with FACTS
sib.fastconf.EADock3: Evaluating binding mode 7/8 with FACTS
sib.fastconf.EADock3: Evaluating cluster 14/31
sib.fastconf.EADock3: Evaluating binding mode 0/8 with FACTS
sib.fastconf.EADock3: Evaluating binding mode 1/8 with FACTS
sib.fastconf.EADock3: Evaluating binding mode 2/8 with FACTS
sib.fastconf.EADock3: Evaluating binding mode 3/8 with FACTS
sib.fastconf.EADock3: Evaluating binding mode 4/8 with FACTS
sib.fastconf.EADock3: Evaluating binding mode 5/8 with FACTS
sib.fastconf.EADock3: Evaluating binding mode 6/8 with FACTS
sib.fastconf.EADock3: Evaluating binding mode 7/8 with FACTS
sib.fastconf.EADock3: Evaluating cluster 15/31
sib.fastconf.EADock3: Evaluating binding mode 0/8 with FACTS
sib.fastconf.EADock3: Evaluating binding mode 1/8 with FACTS
sib.fastconf.EADock3: Evaluating binding mode 2/8 with FACTS
sib.fastconf.EADock3: Evaluating binding mode 3/8 with FACTS
sib.fastconf.EADock3: Evaluating binding mode 4/8 with FACTS
sib.fastconf.EADock3: Evaluating binding mode 5/8 with FACTS
sib.fastconf.EADock3: Evaluating binding mode 6/8 with FACTS
sib.fastconf.EADock3: Evaluating binding mode 7/8 with FACTS
sib.fastconf.EADock3: Evaluating cluster 16/31
sib.fastconf.EADock3: Evaluating binding mode 0/8 with FACTS
sib.fastconf.EADock3: Evaluating binding mode 1/8 with FACTS
sib.fastconf.EADock3: Evaluating binding mode 2/8 with FACTS
sib.fastconf.EADock3: Evaluating binding mode 3/8 with FACTS
sib.fastconf.EADock3: Evaluating binding mode 4/8 with FACTS
sib.fastconf.EADock3: Evaluating binding mode 5/8 with FACTS
sib.fastconf.EADock3: Evaluating binding mode 6/8 with FACTS
sib.fastconf.EADock3: Evaluating binding mode 7/8 with FACTS
sib.fastconf.EADock3: Evaluating cluster 17/31
sib.fastconf.EADock3: Evaluating binding mode 0/8 with FACTS
sib.fastconf.EADock3: Evaluating binding mode 1/8 with FACTS
sib.fastconf.EADock3: Evaluating binding mode 2/8 with FACTS
sib.fastconf.EADock3: Evaluating binding mode 3/8 with FACTS
sib.fastconf.EADock3: Evaluating binding mode 4/8 with FACTS
sib.fastconf.EADock3: Evaluating binding mode 5/8 with FACTS
sib.fastconf.EADock3: Evaluating binding mode 6/8 with FACTS
sib.fastconf.EADock3: Evaluating binding mode 7/8 with FACTS
sib.fastconf.EADock3: Evaluating cluster 18/31
sib.fastconf.EADock3: Evaluating binding mode 0/8 with FACTS
sib.fastconf.EADock3: Evaluating binding mode 1/8 with FACTS
sib.fastconf.EADock3: Evaluating binding mode 2/8 with FACTS
sib.fastconf.EADock3: Evaluating binding mode 3/8 with FACTS
sib.fastconf.EADock3: Evaluating binding mode 4/8 with FACTS
sib.fastconf.EADock3: Evaluating binding mode 5/8 with FACTS
sib.fastconf.EADock3: Evaluating binding mode 6/8 with FACTS
sib.fastconf.EADock3: Evaluating binding mode 7/8 with FACTS
sib.fastconf.EADock3: Evaluating cluster 19/31
sib.fastconf.EADock3: Evaluating binding mode 0/8 with FACTS
sib.fastconf.EADock3: Evaluating binding mode 1/8 with FACTS
sib.fastconf.EADock3: Evaluating binding mode 2/8 with FACTS
sib.fastconf.EADock3: Evaluating binding mode 3/8 with FACTS
sib.fastconf.EADock3: Evaluating binding mode 4/8 with FACTS
sib.fastconf.EADock3: Evaluating binding mode 5/8 with FACTS
sib.fastconf.EADock3: Evaluating binding mode 6/8 with FACTS
sib.fastconf.EADock3: Evaluating binding mode 7/8 with FACTS
sib.fastconf.EADock3: Evaluating cluster 20/31
sib.fastconf.EADock3: Evaluating binding mode 0/8 with FACTS
sib.fastconf.EADock3: Evaluating binding mode 1/8 with FACTS
sib.fastconf.EADock3: Evaluating binding mode 2/8 with FACTS
sib.fastconf.EADock3: Evaluating binding mode 3/8 with FACTS
sib.fastconf.EADock3: Evaluating binding mode 4/8 with FACTS
sib.fastconf.EADock3: Evaluating binding mode 5/8 with FACTS
sib.fastconf.EADock3: Evaluating binding mode 6/8 with FACTS
sib.fastconf.EADock3: Evaluating binding mode 7/8 with FACTS
sib.fastconf.EADock3: Evaluating cluster 21/31
sib.fastconf.EADock3: Evaluating binding mode 0/2 with FACTS
sib.fastconf.EADock3: Evaluating binding mode 1/2 with FACTS
sib.fastconf.EADock3: Evaluating cluster 22/31
sib.fastconf.EADock3: Evaluating binding mode 0/8 with FACTS
sib.fastconf.EADock3: Evaluating binding mode 1/8 with FACTS
sib.fastconf.EADock3: Evaluating binding mode 2/8 with FACTS
sib.fastconf.EADock3: Evaluating binding mode 3/8 with FACTS
sib.fastconf.EADock3: Evaluating binding mode 4/8 with FACTS
sib.fastconf.EADock3: Evaluating binding mode 5/8 with FACTS
sib.fastconf.EADock3: Evaluating binding mode 6/8 with FACTS
sib.fastconf.EADock3: Evaluating binding mode 7/8 with FACTS
sib.fastconf.EADock3: Evaluating cluster 23/31
sib.fastconf.EADock3: Evaluating binding mode 0/8 with FACTS
sib.fastconf.EADock3: Evaluating binding mode 1/8 with FACTS
sib.fastconf.EADock3: Evaluating binding mode 2/8 with FACTS
sib.fastconf.EADock3: Evaluating binding mode 3/8 with FACTS
sib.fastconf.EADock3: Evaluating binding mode 4/8 with FACTS
sib.fastconf.EADock3: Evaluating binding mode 5/8 with FACTS
sib.fastconf.EADock3: Evaluating binding mode 6/8 with FACTS
sib.fastconf.EADock3: Evaluating binding mode 7/8 with FACTS
sib.fastconf.EADock3: Evaluating cluster 24/31
sib.fastconf.EADock3: Evaluating binding mode 0/8 with FACTS
sib.fastconf.EADock3: Evaluating binding mode 1/8 with FACTS
sib.fastconf.EADock3: Evaluating binding mode 2/8 with FACTS
sib.fastconf.EADock3: Evaluating binding mode 3/8 with FACTS
sib.fastconf.EADock3: Evaluating binding mode 4/8 with FACTS
sib.fastconf.EADock3: Evaluating binding mode 5/8 with FACTS
sib.fastconf.EADock3: Evaluating binding mode 6/8 with FACTS
sib.fastconf.EADock3: Evaluating binding mode 7/8 with FACTS
sib.fastconf.EADock3: Evaluating cluster 25/31
sib.fastconf.EADock3: Evaluating binding mode 0/8 with FACTS
sib.fastconf.EADock3: Evaluating binding mode 1/8 with FACTS
sib.fastconf.EADock3: Evaluating binding mode 2/8 with FACTS
sib.fastconf.EADock3: Evaluating binding mode 3/8 with FACTS
sib.fastconf.EADock3: Evaluating binding mode 4/8 with FACTS
sib.fastconf.EADock3: Evaluating binding mode 5/8 with FACTS
sib.fastconf.EADock3: Evaluating binding mode 6/8 with FACTS
sib.fastconf.EADock3: Evaluating binding mode 7/8 with FACTS
sib.fastconf.EADock3: Evaluating cluster 26/31
sib.fastconf.EADock3: Evaluating binding mode 0/8 with FACTS
sib.fastconf.EADock3: Evaluating binding mode 1/8 with FACTS
sib.fastconf.EADock3: Evaluating binding mode 2/8 with FACTS
sib.fastconf.EADock3: Evaluating binding mode 3/8 with FACTS
sib.fastconf.EADock3: Evaluating binding mode 4/8 with FACTS
sib.fastconf.EADock3: Evaluating binding mode 5/8 with FACTS
sib.fastconf.EADock3: Evaluating binding mode 6/8 with FACTS
sib.fastconf.EADock3: Evaluating binding mode 7/8 with FACTS
sib.fastconf.EADock3: Evaluating cluster 27/31
sib.fastconf.EADock3: Evaluating binding mode 0/8 with FACTS
sib.fastconf.EADock3: Evaluating binding mode 1/8 with FACTS
sib.fastconf.EADock3: Evaluating binding mode 2/8 with FACTS
sib.fastconf.EADock3: Evaluating binding mode 3/8 with FACTS
sib.fastconf.EADock3: Evaluating binding mode 4/8 with FACTS
sib.fastconf.EADock3: Evaluating binding mode 5/8 with FACTS
sib.fastconf.EADock3: Evaluating binding mode 6/8 with FACTS
sib.fastconf.EADock3: Evaluating binding mode 7/8 with FACTS
sib.fastconf.EADock3: Evaluating cluster 28/31
sib.fastconf.EADock3: Evaluating binding mode 0/8 with FACTS
sib.fastconf.EADock3: Evaluating binding mode 1/8 with FACTS
sib.fastconf.EADock3: Evaluating binding mode 2/8 with FACTS
sib.fastconf.EADock3: Evaluating binding mode 3/8 with FACTS
sib.fastconf.EADock3: Evaluating binding mode 4/8 with FACTS
sib.fastconf.EADock3: Evaluating binding mode 5/8 with FACTS
sib.fastconf.EADock3: Evaluating binding mode 6/8 with FACTS
sib.fastconf.EADock3: Evaluating binding mode 7/8 with FACTS
sib.fastconf.EADock3: Evaluating cluster 29/31
sib.fastconf.EADock3: Evaluating binding mode 0/8 with FACTS
sib.fastconf.EADock3: Evaluating binding mode 1/8 with FACTS
sib.fastconf.EADock3: Evaluating binding mode 2/8 with FACTS
sib.fastconf.EADock3: Evaluating binding mode 3/8 with FACTS
sib.fastconf.EADock3: Evaluating binding mode 4/8 with FACTS
sib.fastconf.EADock3: Evaluating binding mode 5/8 with FACTS
sib.fastconf.EADock3: Evaluating binding mode 6/8 with FACTS
sib.fastconf.EADock3: Evaluating binding mode 7/8 with FACTS
sib.fastconf.EADock3: Evaluating cluster 30/31
sib.fastconf.EADock3: Evaluating binding mode 0/8 with FACTS
sib.fastconf.EADock3: Evaluating binding mode 1/8 with FACTS
sib.fastconf.EADock3: Evaluating binding mode 2/8 with FACTS
sib.fastconf.EADock3: Evaluating binding mode 3/8 with FACTS
sib.fastconf.EADock3: Evaluating binding mode 4/8 with FACTS
sib.fastconf.EADock3: Evaluating binding mode 5/8 with FACTS
sib.fastconf.EADock3: Evaluating binding mode 6/8 with FACTS
sib.fastconf.EADock3: Evaluating binding mode 7/8 with FACTS
sib.wrappers.md.charmm.ExtendedCharmmWrapper: CHARMM timers: CPU time: 23.2 seconds
sib.wrappers.md.charmm.ExtendedCharmmWrapper: CHARMM timers: Elapsed time: 23.6502 seconds.
sib.fastconf.EADock3: EADock3Cluster 0 : 8 elements, SimpleFitness: 68.36667, FullFitness: -923.27515 , RMSD: 17.482096 , elements: [ 50.6458 -923.27515 17.482096 ] [ 50.5979 -922.817 17.616377 ] [ 52.7604 -920.03326 17.602829 ] [ 76.9173 -894.30994 17.920227 ] [ 77.7986 -893.26337 18.000105 ] [ 77.1431 -893.1438 17.94503 ] [ 79.8492 -888.9288 16.878283 ] [ 81.2211 -886.40356 16.973343 ] 
sib.fastconf.EADock3: EADock3Cluster 1 : 8 elements, SimpleFitness: 68.60176, FullFitness: -916.51434 , RMSD: 18.164501 , elements: [ 67.4059 -916.51434 18.164501 ] [ 67.4059 -916.51434 18.164501 ] [ 67.4059 -916.51434 18.164501 ] [ 67.4059 -916.51434 18.164501 ] [ 67.4059 -916.51434 18.164501 ] [ 68.5058 -912.69403 18.099806 ] [ 71.6394 -908.5096 18.091082 ] [ 71.6394 -908.5096 18.091082 ] 
sib.fastconf.EADock3: EADock3Cluster 2 : 8 elements, SimpleFitness: 71.31148, FullFitness: -916.0382 , RMSD: 16.543995 , elements: [ 57.8381 -916.0382 16.543995 ] [ 60.8523 -911.3718 15.738421 ] [ 62.8674 -909.81976 15.896478 ] [ 62.9852 -909.3618 15.885073 ] [ 77.3489 -892.79663 15.853018 ] [ 84.639 -888.881 16.267965 ] [ 81.9365 -888.60834 16.296694 ] [ 82.0244 -888.1339 16.28305 ] 
sib.fastconf.EADock3: EADock3Cluster 3 : 8 elements, SimpleFitness: 60.526608, FullFitness: -912.19934 , RMSD: 17.696611 , elements: [ 60.4386 -912.19934 17.696611 ] [ 60.4386 -912.19934 17.696611 ] [ 60.283 -912.0148 17.63581 ] [ 60.283 -912.0148 17.63581 ] [ 60.6924 -911.21204 17.659435 ] [ 60.6924 -911.21204 17.659435 ] [ 60.6924 -911.21204 17.659435 ] [ 60.6924 -911.21204 17.659435 ] 
sib.fastconf.EADock3: EADock3Cluster 4 : 22 elements, SimpleFitness: 65.367386, FullFitness: -912.02545 , RMSD: 15.142392 , elements: [ 58.4196 -912.02545 15.142392 ] [ 58.4196 -912.02545 15.142392 ] [ 60.9856 -909.2414 15.082984 ] [ 60.9856 -909.2414 15.082984 ] [ 60.9856 -909.2414 15.082984 ] [ 60.9856 -909.2414 15.082984 ] [ 66.327 -903.6853 16.096556 ] [ 66.327 -903.6853 16.096556 ] [ 66.327 -903.6853 16.096556 ] [ 66.327 -903.6853 16.096556 ] [ 67.5153 -903.22797 16.046328 ] [ 67.5153 -903.22797 16.046328 ] [ 68.0011 -902.7169 15.955882 ] [ 68.0011 -902.7169 15.955882 ] [ 66.5628 -901.71436 16.182196 ] [ 67.046 -901.541 16.271751 ] [ 67.046 -901.541 16.271751 ] [ 67.046 -901.541 16.271751 ] [ 68.3148 -900.5132 16.246702 ] [ 68.3148 -900.5132 16.246702 ] [ 68.3148 -900.5132 16.246702 ] [ 68.3148 -900.5132 16.246702 ] 
sib.fastconf.EADock3: EADock3Cluster 5 : 8 elements, SimpleFitness: 78.55377, FullFitness: -908.8144 , RMSD: 15.679336 , elements: [ 66.0836 -908.8144 15.679336 ] [ 66.0836 -908.8144 15.679336 ] [ 83.0934 -889.9438 16.106766 ] [ 83.0934 -889.9438 16.106766 ] [ 83.0934 -889.9438 16.106766 ] [ 82.3276 -886.88293 15.720876 ] [ 82.3276 -886.88293 15.720876 ] [ 82.3276 -886.88293 15.720876 ] 
sib.fastconf.EADock3: EADock3Cluster 6 : 8 elements, SimpleFitness: 60.352875, FullFitness: -907.4959 , RMSD: 12.871796 , elements: [ 58.9342 -907.4959 12.871796 ] [ 58.9342 -907.4959 12.871796 ] [ 60.7053 -906.3437 12.87623 ] [ 60.7053 -906.3437 12.87623 ] [ 60.7053 -906.3437 12.87623 ] [ 60.7053 -906.3437 12.87623 ] [ 61.0667 -906.2964 12.828686 ] [ 61.0667 -906.2964 12.828686 ] 
sib.fastconf.EADock3: EADock3Cluster 7 : 8 elements, SimpleFitness: 63.36951, FullFitness: -907.31506 , RMSD: 14.81235 , elements: [ 63.2587 -907.31506 14.81235 ] [ 63.2587 -907.31506 14.81235 ] [ 63.2587 -907.31506 14.81235 ] [ 63.4894 -907.27014 14.911667 ] [ 63.4894 -907.27014 14.911667 ] [ 63.4004 -906.9594 14.869221 ] [ 63.4004 -906.9594 14.869221 ] [ 63.4004 -906.9594 14.869221 ] 
sib.fastconf.EADock3: EADock3Cluster 8 : 2 elements, SimpleFitness: 63.8519, FullFitness: -906.92017 , RMSD: 15.002959 , elements: [ 63.8519 -906.92017 15.002959 ] [ 63.8519 -906.92017 15.002959 ] 
sib.fastconf.EADock3: EADock3Cluster 9 : 8 elements, SimpleFitness: 67.53231, FullFitness: -906.51245 , RMSD: 13.91216 , elements: [ 66.3026 -906.51245 13.91216 ] [ 66.3026 -906.51245 13.91216 ] [ 66.3026 -906.51245 13.91216 ] [ 67.6407 -904.51025 13.828784 ] [ 68.4275 -902.3651 13.913538 ] [ 68.4275 -902.3651 13.913538 ] [ 68.4275 -902.3651 13.913538 ] [ 68.4275 -902.3651 13.913538 ] 
sib.fastconf.EADock3: EADock3Cluster 10 : 8 elements, SimpleFitness: 69.56765, FullFitness: -904.9744 , RMSD: 13.020751 , elements: [ 68.9322 -904.9744 13.020751 ] [ 68.9322 -904.9744 13.020751 ] [ 68.9322 -904.9744 13.020751 ] [ 68.9322 -904.9744 13.020751 ] [ 70.1985 -902.7738 13.107979 ] [ 70.1985 -902.7738 13.107979 ] [ 70.1985 -902.7738 13.107979 ] [ 70.2169 -902.48724 13.055175 ] 
sib.fastconf.EADock3: EADock3Cluster 11 : 16 elements, SimpleFitness: 70.73416, FullFitness: -904.15875 , RMSD: 17.033035 , elements: [ 61.6945 -904.15875 17.033035 ] [ 61.6945 -904.15875 17.033035 ] [ 61.6945 -904.15875 17.033035 ] [ 62.0089 -903.63873 17.109573 ] [ 61.9432 -903.13446 17.065277 ] [ 61.9432 -903.13446 17.065277 ] [ 61.9432 -903.13446 17.065277 ] [ 61.9432 -903.13446 17.065277 ] [ 79.4627 -891.1427 16.771414 ] [ 79.4627 -891.1427 16.771414 ] [ 79.6696 -890.8035 16.72368 ] [ 79.6696 -890.8035 16.72368 ] [ 79.6542 -890.27924 16.706038 ] [ 79.6542 -890.27924 16.706038 ] [ 79.6542 -890.27924 16.706038 ] [ 79.6542 -890.27924 16.706038 ] 
sib.fastconf.EADock3: EADock3Cluster 12 : 8 elements, SimpleFitness: 68.72888, FullFitness: -902.88745 , RMSD: 15.823505 , elements: [ 67.9872 -902.88745 15.823505 ] [ 67.9872 -902.88745 15.823505 ] [ 67.9872 -902.88745 15.823505 ] [ 68.8795 -901.4762 15.840961 ] [ 69.2475 -900.6772 15.862067 ] [ 69.2475 -900.6772 15.862067 ] [ 69.2475 -900.6772 15.862067 ] [ 69.2475 -900.6772 15.862067 ] 
sib.fastconf.EADock3: EADock3Cluster 13 : 8 elements, SimpleFitness: 78.46087, FullFitness: -902.6979 , RMSD: 15.425985 , elements: [ 75.1341 -902.6979 15.425985 ] [ 75.1341 -902.6979 15.425985 ] [ 75.1341 -902.6979 15.425985 ] [ 77.9126 -896.7959 15.20961 ] [ 81.093 -892.5141 15.133574 ] [ 81.093 -892.5141 15.133574 ] [ 81.093 -892.5141 15.133574 ] [ 81.093 -892.5141 15.133574 ] 
sib.fastconf.EADock3: EADock3Cluster 14 : 4 elements, SimpleFitness: 69.82055, FullFitness: -901.6077 , RMSD: 16.783861 , elements: [ 68.0787 -901.6077 16.783861 ] [ 68.0787 -901.6077 16.783861 ] [ 68.5382 -900.30273 16.704105 ] [ 74.5866 -892.52277 16.746094 ] 
sib.fastconf.EADock3: EADock3Cluster 15 : 8 elements, SimpleFitness: 70.32141, FullFitness: -900.4362 , RMSD: 13.637505 , elements: [ 69.6612 -900.4362 13.637505 ] [ 69.6612 -900.4362 13.637505 ] [ 69.6612 -900.4362 13.637505 ] [ 70.6955 -894.7577 13.844122 ] [ 70.6955 -894.7577 13.844122 ] [ 70.6955 -894.7577 13.844122 ] [ 70.6955 -894.7577 13.844122 ] [ 70.8057 -894.5932 13.802428 ] 
sib.fastconf.EADock3: EADock3Cluster 16 : 8 elements, SimpleFitness: 67.41388, FullFitness: -900.0563 , RMSD: 17.409899 , elements: [ 67.0696 -900.0563 17.409899 ] [ 67.0696 -900.0563 17.409899 ] [ 67.0696 -900.0563 17.409899 ] [ 66.8129 -899.95807 17.281424 ] [ 66.8129 -899.95807 17.281424 ] [ 68.1588 -898.82196 17.213985 ] [ 68.1588 -898.82196 17.213985 ] [ 68.1588 -898.82196 17.213985 ] 
sib.fastconf.EADock3: EADock3Cluster 17 : 8 elements, SimpleFitness: 74.35279, FullFitness: -899.81775 , RMSD: 14.34371 , elements: [ 73.6036 -899.81775 14.34371 ] [ 74.0949 -898.6408 14.283868 ] [ 74.0949 -898.6408 14.283868 ] [ 74.0949 -898.6408 14.283868 ] [ 74.7335 -898.51324 14.300263 ] [ 74.7335 -898.51324 14.300263 ] [ 74.7335 -898.51324 14.300263 ] [ 74.7335 -898.51324 14.300263 ] 
sib.fastconf.EADock3: EADock3Cluster 18 : 8 elements, SimpleFitness: 69.83187, FullFitness: -898.77844 , RMSD: 16.713959 , elements: [ 69.8128 -898.77844 16.713959 ] [ 69.8128 -898.77844 16.713959 ] [ 69.9337 -898.2729 16.679237 ] [ 69.9337 -898.2729 16.679237 ] [ 69.7905 -897.9176 16.686567 ] [ 69.7905 -897.9176 16.686567 ] [ 69.7905 -897.9176 16.686567 ] [ 69.7905 -897.9176 16.686567 ] 
sib.fastconf.EADock3: EADock3Cluster 19 : 8 elements, SimpleFitness: 75.3824, FullFitness: -898.0841 , RMSD: 16.455692 , elements: [ 75.0868 -898.0841 16.455692 ] [ 75.0868 -898.0841 16.455692 ] [ 75.0868 -898.0841 16.455692 ] [ 75.7722 -897.0807 16.534523 ] [ 75.7722 -897.0807 16.534523 ] [ 75.7722 -897.0807 16.534523 ] [ 75.2411 -896.2587 16.525236 ] [ 75.2411 -896.2587 16.525236 ] 
sib.fastconf.EADock3: EADock3Cluster 20 : 8 elements, SimpleFitness: 70.12159, FullFitness: -897.2217 , RMSD: 12.197794 , elements: [ 70.3074 -897.2217 12.197794 ] [ 70.3074 -897.2217 12.197794 ] [ 70.3074 -897.2217 12.197794 ] [ 70.3074 -897.2217 12.197794 ] [ 70.3074 -897.2217 12.197794 ] [ 70.0736 -896.8309 12.254877 ] [ 70.0736 -896.8309 12.254877 ] [ 69.2885 -896.77313 12.153391 ] 
sib.fastconf.EADock3: EADock3Cluster 21 : 8 elements, SimpleFitness: 73.978676, FullFitness: -896.75085 , RMSD: 14.996424 , elements: [ 73.787 -896.75085 14.996424 ] [ 73.787 -896.75085 14.996424 ] [ 73.9173 -896.61255 15.02545 ] [ 73.9173 -896.61255 15.02545 ] [ 74.1052 -895.3437 14.965515 ] [ 74.1052 -895.3437 14.965515 ] [ 74.1052 -895.3437 14.965515 ] [ 74.1052 -895.3437 14.965515 ] 
sib.fastconf.EADock3: EADock3Cluster 22 : 8 elements, SimpleFitness: 71.30283, FullFitness: -896.122 , RMSD: 12.905205 , elements: [ 70.1685 -896.122 12.905205 ] [ 70.1685 -896.122 12.905205 ] [ 70.1685 -896.122 12.905205 ] [ 72.0732 -895.1387 12.81214 ] [ 72.0732 -895.1387 12.81214 ] [ 71.9236 -894.51434 12.886364 ] [ 71.9236 -894.51434 12.886364 ] [ 71.9236 -894.51434 12.886364 ] 
sib.fastconf.EADock3: EADock3Cluster 23 : 4 elements, SimpleFitness: 78.51775, FullFitness: -894.9745 , RMSD: 17.345285 , elements: [ 76.55 -894.9745 17.345285 ] [ 77.1237 -893.1015 17.349787 ] [ 77.1237 -893.1015 17.349787 ] [ 83.2736 -884.50354 17.32386 ] 
sib.fastconf.EADock3: EADock3Cluster 24 : 8 elements, SimpleFitness: 76.168724, FullFitness: -894.13916 , RMSD: 14.265778 , elements: [ 75.0834 -894.13916 14.265778 ] [ 75.0834 -894.13916 14.265778 ] [ 75.0834 -894.13916 14.265778 ] [ 75.0834 -894.13916 14.265778 ] [ 77.0316 -891.4158 14.542886 ] [ 77.0316 -891.4158 14.542886 ] [ 77.4765 -889.4645 14.59033 ] [ 77.4765 -889.4645 14.59033 ] 
sib.fastconf.EADock3: EADock3Cluster 25 : 8 elements, SimpleFitness: 75.060165, FullFitness: -892.9477 , RMSD: 15.74024 , elements: [ 73.6245 -892.9477 15.74024 ] [ 73.6245 -892.9477 15.74024 ] [ 73.6245 -892.9477 15.74024 ] [ 74.3572 -892.1461 15.848157 ] [ 74.3572 -892.1461 15.848157 ] [ 74.3572 -892.1461 15.848157 ] [ 78.2681 -887.9712 16.0016 ] [ 78.2681 -887.9712 16.0016 ] 
sib.fastconf.EADock3: EADock3Cluster 26 : 8 elements, SimpleFitness: 75.05405, FullFitness: -892.8327 , RMSD: 12.456119 , elements: [ 71.7383 -892.8327 12.456119 ] [ 73.1832 -892.4917 12.385015 ] [ 73.1832 -892.4917 12.385015 ] [ 73.1832 -892.4917 12.385015 ] [ 77.2861 -889.4605 12.493685 ] [ 77.2861 -889.4605 12.493685 ] [ 77.2861 -889.4605 12.493685 ] [ 77.2861 -889.4605 12.493685 ] 
sib.fastconf.EADock3: EADock3Cluster 27 : 8 elements, SimpleFitness: 77.17667, FullFitness: -892.7619 , RMSD: 15.707727 , elements: [ 76.5047 -892.7619 15.707727 ] [ 76.5047 -892.7619 15.707727 ] [ 76.5047 -892.7619 15.707727 ] [ 76.5047 -892.7619 15.707727 ] [ 77.4189 -890.0652 15.718484 ] [ 77.4189 -890.0652 15.718484 ] [ 78.2784 -889.2854 15.558914 ] [ 78.2784 -889.2854 15.558914 ] 
sib.fastconf.EADock3: EADock3Cluster 28 : 8 elements, SimpleFitness: 80.86564, FullFitness: -890.4916 , RMSD: 15.310347 , elements: [ 79.8037 -890.4916 15.310347 ] [ 79.8037 -890.4916 15.310347 ] [ 79.8037 -890.4916 15.310347 ] [ 79.8037 -890.4916 15.310347 ] [ 80.6152 -889.734 15.190802 ] [ 80.6152 -889.734 15.190802 ] [ 80.6152 -889.734 15.190802 ] [ 85.8647 -883.3019 15.089928 ] 
sib.fastconf.EADock3: EADock3Cluster 29 : 8 elements, SimpleFitness: 79.64158, FullFitness: -885.7143 , RMSD: 17.149763 , elements: [ 79.4635 -885.7143 17.149763 ] [ 79.6391 -885.6289 17.153324 ] [ 79.6391 -885.6289 17.153324 ] [ 79.6391 -885.6289 17.153324 ] [ 79.6391 -885.6289 17.153324 ] [ 79.6391 -885.6289 17.153324 ] [ 79.7368 -885.40094 17.123478 ] [ 79.7368 -885.40094 17.123478 ] 
sib.fastconf.EADock3: EADock3Cluster 30 : 8 elements, SimpleFitness: 85.309326, FullFitness: -883.5955 , RMSD: 14.036833 , elements: [ 84.9596 -883.5955 14.036833 ] [ 84.9596 -883.5955 14.036833 ] [ 85.0241 -883.24506 14.041714 ] [ 85.0241 -883.24506 14.041714 ] [ 85.0241 -883.24506 14.041714 ] [ 85.8277 -881.6398 14.086749 ] [ 85.8277 -881.6398 14.086749 ] [ 85.8277 -881.6398 14.086749 ] 
sib.wrappers.md.charmm.ExtendedCharmmWrapper: CHARMM timers: CPU time: 1.44 seconds
sib.wrappers.md.charmm.ExtendedCharmmWrapper: CHARMM timers: Elapsed time: 1.4481 seconds.
sib.wrappers.md.charmm.ExtendedCharmmWrapper: CHARMM timers: CPU time: 14.7 seconds
sib.wrappers.md.charmm.ExtendedCharmmWrapper: CHARMM timers: Elapsed time: 15.0855 seconds.
sib.fastconf.EADock3$Flusher: Closing java.util.zip.ZipOutputStream@78d15e01
sib.fastconf.EADock3$Flusher: Closing java.util.zip.ZipOutputStream@61201a5c
