# Supplementary material for: Exploring the mechanism of Alisma orientale for the treatment of pregnancy induced hypertension and potential hepato-nephrotoxicity by using network pharmacology, network toxicology, molecular docking and molecular dynamics simulation
Source: Front Pharmacol. 2022 Nov 15;13:1027112. doi: 10.3389/fphar.2022.1027112 (PMC9705790; doi:10.3389/fphar.2022.1027112)
Supplement: Supplementary file 12 [file DataSheet5.zip › EGFR/EGFRalisolB/clusters.dock4.csv]

Cluster ClusterRank deltaG deltaGelec deltaGvdw deltaGligsolvnonpol deltaGligsolvpol deltaGprotsolvnonpol deltaGprotsolvpol deltaGcompsolvnonpol deltaGcompsolvpol extraFull surfFull solvFull IntraFull InterFull FullFitness SimpleFitness Energy
0 0 -5.6710553 0.0 -13.8493 14.2872 -8.47816 208.651 -1219.71 215.771 -1223.17 0.0 215.771 -1223.17 281.779 -13.8493 -739.46936 260.071 260.071
0 1 -5.6710553 0.0 -13.8493 14.2872 -8.47816 208.651 -1219.71 215.771 -1223.17 0.0 215.771 -1223.17 281.779 -13.8493 -739.46936 260.071 260.071
0 2 -5.6710553 0.0 -13.8493 14.2872 -8.47816 208.651 -1219.71 215.771 -1223.17 0.0 215.771 -1223.17 281.779 -13.8493 -739.46936 260.071 260.071
0 3 -5.6710553 0.0 -13.8493 14.2872 -8.47816 208.651 -1219.71 215.771 -1223.17 0.0 215.771 -1223.17 281.779 -13.8493 -739.46936 260.071 260.071
0 4 -5.67317 0.0 -13.8491 14.2855 -8.47984 208.651 -1219.71 215.765 -1223.2 0.0 215.765 -1223.2 281.823 -13.8491 -739.46106 260.092 260.092
0 5 -5.67317 0.0 -13.8491 14.2855 -8.47984 208.651 -1219.71 215.765 -1223.2 0.0 215.765 -1223.2 281.823 -13.8491 -739.46106 260.092 260.092
0 6 -5.642079 0.0 -13.4761 14.2695 -8.42603 208.651 -1219.71 215.843 -1223.36 0.0 215.843 -1223.36 281.714 -13.4761 -739.27905 260.46 260.46
0 7 -5.642079 0.0 -13.4761 14.2695 -8.42603 208.651 -1219.71 215.843 -1223.36 0.0 215.843 -1223.36 281.714 -13.4761 -739.27905 260.46 260.46
1 0 -6.396051 0.0 -24.8582 14.0712 -10.1746 208.651 -1219.71 211.495 -1213.42 0.0 211.495 -1213.42 289.323 -24.8582 -737.46027 257.532 257.532
1 1 -6.396051 0.0 -24.8582 14.0712 -10.1746 208.651 -1219.71 211.495 -1213.42 0.0 211.495 -1213.42 289.323 -24.8582 -737.46027 257.532 257.532
1 2 -6.396051 0.0 -24.8582 14.0712 -10.1746 208.651 -1219.71 211.495 -1213.42 0.0 211.495 -1213.42 289.323 -24.8582 -737.46027 257.532 257.532
1 3 -6.396051 0.0 -24.8582 14.0712 -10.1746 208.651 -1219.71 211.495 -1213.42 0.0 211.495 -1213.42 289.323 -24.8582 -737.46027 257.532 257.532
1 4 -6.396051 0.0 -24.8582 14.0712 -10.1746 208.651 -1219.71 211.495 -1213.42 0.0 211.495 -1213.42 289.323 -24.8582 -737.46027 257.532 257.532
1 5 -6.3358994 0.0 -24.401 14.06 -10.0041 208.651 -1219.71 211.501 -1213.0 0.0 211.501 -1213.0 288.718 -24.401 -737.182 257.464 257.464
1 6 -6.3410835 0.0 -24.481 14.0592 -10.0009 208.651 -1219.71 211.411 -1212.82 0.0 211.411 -1212.82 288.817 -24.481 -737.07294 257.556 257.556
1 7 -6.3410835 0.0 -24.481 14.0592 -10.0009 208.651 -1219.71 211.411 -1212.82 0.0 211.411 -1212.82 288.817 -24.481 -737.07294 257.556 257.556
2 0 -6.042645 0.0 -29.8749 14.2286 -9.74331 208.651 -1219.71 210.637 -1197.89 0.0 210.637 -1197.89 282.794 -29.8749 -734.334 250.16 250.16
2 1 -6.042645 0.0 -29.8749 14.2286 -9.74331 208.651 -1219.71 210.637 -1197.89 0.0 210.637 -1197.89 282.794 -29.8749 -734.334 250.16 250.16
2 2 -6.042645 0.0 -29.8749 14.2286 -9.74331 208.651 -1219.71 210.637 -1197.89 0.0 210.637 -1197.89 282.794 -29.8749 -734.334 250.16 250.16
2 3 -6.0056252 0.0 -29.7822 14.2474 -9.73348 208.651 -1219.71 210.702 -1197.49 0.0 210.702 -1197.49 282.89 -29.7822 -733.6802 250.505 250.505
2 4 -6.0056252 0.0 -29.7822 14.2474 -9.73348 208.651 -1219.71 210.702 -1197.49 0.0 210.702 -1197.49 282.89 -29.7822 -733.6802 250.505 250.505
2 5 -5.92112 0.0 -29.1673 14.3472 -9.76689 208.651 -1219.71 210.761 -1197.03 0.0 210.761 -1197.03 289.469 -29.1673 -725.96735 257.154 257.154
2 6 -5.92112 0.0 -29.1673 14.3472 -9.76689 208.651 -1219.71 210.761 -1197.03 0.0 210.761 -1197.03 289.469 -29.1673 -725.96735 257.154 257.154
2 7 -5.92112 0.0 -29.1673 14.3472 -9.76689 208.651 -1219.71 210.761 -1197.03 0.0 210.761 -1197.03 289.469 -29.1673 -725.96735 257.154 257.154
3 0 -5.905691 0.0 -20.9442 14.4385 -9.3991 208.651 -1219.71 214.151 -1214.22 0.0 214.151 -1214.22 287.045 -20.9442 -733.96814 260.686 260.686
3 1 -5.829456 0.0 -19.8852 14.4497 -9.41378 208.651 -1219.71 214.236 -1214.74 0.0 214.236 -1214.74 286.9 -19.8852 -733.48926 261.328 261.328
3 2 -5.829456 0.0 -19.8852 14.4497 -9.41378 208.651 -1219.71 214.236 -1214.74 0.0 214.236 -1214.74 286.9 -19.8852 -733.48926 261.328 261.328
3 3 -5.829456 0.0 -19.8852 14.4497 -9.41378 208.651 -1219.71 214.236 -1214.74 0.0 214.236 -1214.74 286.9 -19.8852 -733.48926 261.328 261.328
3 4 -5.762406 0.0 -18.597 14.4442 -9.40352 208.651 -1219.71 214.227 -1215.62 0.0 214.227 -1215.62 287.123 -18.597 -732.867 261.962 261.962
3 5 -5.762406 0.0 -18.597 14.4442 -9.40352 208.651 -1219.71 214.227 -1215.62 0.0 214.227 -1215.62 287.123 -18.597 -732.867 261.962 261.962
3 6 -5.762406 0.0 -18.597 14.4442 -9.40352 208.651 -1219.71 214.227 -1215.62 0.0 214.227 -1215.62 287.123 -18.597 -732.867 261.962 261.962
3 7 -5.762406 0.0 -18.597 14.4442 -9.40352 208.651 -1219.71 214.227 -1215.62 0.0 214.227 -1215.62 287.123 -18.597 -732.867 261.962 261.962
4 0 -5.739185 0.0 -14.2427 14.2376 -9.32427 208.651 -1219.71 212.777 -1219.97 0.0 212.777 -1219.97 288.802 -14.2427 -732.63367 264.303 264.303
4 1 -5.739185 0.0 -14.2427 14.2376 -9.32427 208.651 -1219.71 212.777 -1219.97 0.0 212.777 -1219.97 288.802 -14.2427 -732.63367 264.303 264.303
4 2 -5.8717113 0.0 -16.3108 14.2802 -9.39589 208.651 -1219.71 212.593 -1218.66 0.0 212.593 -1218.66 292.555 -16.3108 -729.8228 267.551 267.551
4 3 -5.8717113 0.0 -16.3108 14.2802 -9.39589 208.651 -1219.71 212.593 -1218.66 0.0 212.593 -1218.66 292.555 -16.3108 -729.8228 267.551 267.551
4 4 -5.8717113 0.0 -16.3108 14.2802 -9.39589 208.651 -1219.71 212.593 -1218.66 0.0 212.593 -1218.66 292.555 -16.3108 -729.8228 267.551 267.551
4 5 -5.8717113 0.0 -16.3108 14.2802 -9.39589 208.651 -1219.71 212.593 -1218.66 0.0 212.593 -1218.66 292.555 -16.3108 -729.8228 267.551 267.551
4 6 -5.8303857 0.0 -15.8477 14.2567 -9.35429 208.651 -1219.71 212.706 -1218.87 0.0 212.706 -1218.87 292.711 -15.8477 -729.3007 268.047 268.047
4 7 -5.8303857 0.0 -15.8477 14.2567 -9.35429 208.651 -1219.71 212.706 -1218.87 0.0 212.706 -1218.87 292.711 -15.8477 -729.3007 268.047 268.047
5 0 -5.0900044 0.0 -16.0278 14.2162 -9.54989 208.651 -1219.71 213.688 -1208.27 0.0 213.688 -1208.27 282.576 -16.0278 -728.0338 259.034 259.034
5 1 -5.0900044 0.0 -16.0278 14.2162 -9.54989 208.651 -1219.71 213.688 -1208.27 0.0 213.688 -1208.27 282.576 -16.0278 -728.0338 259.034 259.034
5 2 -5.0900044 0.0 -16.0278 14.2162 -9.54989 208.651 -1219.71 213.688 -1208.27 0.0 213.688 -1208.27 282.576 -16.0278 -728.0338 259.034 259.034
5 3 -5.0900044 0.0 -16.0278 14.2162 -9.54989 208.651 -1219.71 213.688 -1208.27 0.0 213.688 -1208.27 282.576 -16.0278 -728.0338 259.034 259.034
5 4 -5.0900044 0.0 -16.0278 14.2162 -9.54989 208.651 -1219.71 213.688 -1208.27 0.0 213.688 -1208.27 282.576 -16.0278 -728.0338 259.034 259.034
5 5 -5.0809216 0.0 -15.9829 14.2235 -9.5533 208.651 -1219.71 213.686 -1208.18 0.0 213.686 -1208.18 282.635 -15.9829 -727.8419 259.228 259.228
5 6 -5.0809216 0.0 -15.9829 14.2235 -9.5533 208.651 -1219.71 213.686 -1208.18 0.0 213.686 -1208.18 282.635 -15.9829 -727.8419 259.228 259.228
5 7 -5.05819 0.0 -15.9039 14.222 -9.55312 208.651 -1219.71 213.71 -1207.97 0.0 213.71 -1207.97 282.694 -15.9039 -727.46985 259.376 259.376
6 0 -5.424269 0.0 -23.9417 14.1307 -8.38732 208.651 -1219.71 211.153 -1196.55 0.0 211.153 -1196.55 283.828 -23.9417 -725.51074 253.937 253.937
6 1 -5.424269 0.0 -23.9417 14.1307 -8.38732 208.651 -1219.71 211.153 -1196.55 0.0 211.153 -1196.55 283.828 -23.9417 -725.51074 253.937 253.937
6 2 -5.3638988 0.0 -23.2385 14.1487 -8.36795 208.651 -1219.71 211.209 -1196.69 0.0 211.209 -1196.69 283.277 -23.2385 -725.44244 254.296 254.296
6 3 -5.3638988 0.0 -23.2385 14.1487 -8.36795 208.651 -1219.71 211.209 -1196.69 0.0 211.209 -1196.69 283.277 -23.2385 -725.44244 254.296 254.296
6 4 -5.3638988 0.0 -23.2385 14.1487 -8.36795 208.651 -1219.71 211.209 -1196.69 0.0 211.209 -1196.69 283.277 -23.2385 -725.44244 254.296 254.296
6 5 -5.3574677 0.0 -23.5324 14.1449 -8.38837 208.651 -1219.71 211.114 -1196.01 0.0 211.114 -1196.01 283.165 -23.5324 -725.2634 253.73 253.73
6 6 -5.3574677 0.0 -23.5324 14.1449 -8.38837 208.651 -1219.71 211.114 -1196.01 0.0 211.114 -1196.01 283.165 -23.5324 -725.2634 253.73 253.73
6 7 -5.3574677 0.0 -23.5324 14.1449 -8.38837 208.651 -1219.71 211.114 -1196.01 0.0 211.114 -1196.01 283.165 -23.5324 -725.2634 253.73 253.73
7 0 -5.2763267 0.0 -21.0664 14.6124 -9.64666 208.651 -1219.71 211.844 -1200.16 0.0 211.844 -1200.16 285.448 -21.0664 -723.93445 258.725 258.725
7 1 -5.2763267 0.0 -21.0664 14.6124 -9.64666 208.651 -1219.71 211.844 -1200.16 0.0 211.844 -1200.16 285.448 -21.0664 -723.93445 258.725 258.725
7 2 -5.2763267 0.0 -21.0664 14.6124 -9.64666 208.651 -1219.71 211.844 -1200.16 0.0 211.844 -1200.16 285.448 -21.0664 -723.93445 258.725 258.725
7 3 -5.3080525 0.0 -21.4525 14.6412 -9.64599 208.651 -1219.71 211.801 -1199.97 0.0 211.801 -1199.97 286.05 -21.4525 -723.57153 258.942 258.942
7 4 -5.3080525 0.0 -21.4525 14.6412 -9.64599 208.651 -1219.71 211.801 -1199.97 0.0 211.801 -1199.97 286.05 -21.4525 -723.57153 258.942 258.942
7 5 -5.3080525 0.0 -21.4525 14.6412 -9.64599 208.651 -1219.71 211.801 -1199.97 0.0 211.801 -1199.97 286.05 -21.4525 -723.57153 258.942 258.942
7 6 -5.3739476 0.0 -22.9069 14.648 -9.6033 208.651 -1219.71 211.694 -1198.58 0.0 211.694 -1198.58 287.069 -22.9069 -722.7239 259.436 259.436
7 7 -5.3739476 0.0 -22.9069 14.648 -9.6033 208.651 -1219.71 211.694 -1198.58 0.0 211.694 -1198.58 287.069 -22.9069 -722.7239 259.436 259.436
8 0 -5.7476077 0.0 -32.0461 14.4587 -10.508 208.651 -1219.71 210.461 -1189.85 0.0 210.461 -1189.85 289.063 -32.0461 -722.37213 254.765 254.765
8 1 -5.7476077 0.0 -32.0461 14.4587 -10.508 208.651 -1219.71 210.461 -1189.85 0.0 210.461 -1189.85 289.063 -32.0461 -722.37213 254.765 254.765
8 2 -5.7358446 0.0 -31.8902 14.4829 -10.4596 208.651 -1219.71 210.472 -1189.83 0.0 210.472 -1189.83 288.949 -31.8902 -722.29913 254.854 254.854
8 3 -5.859601 0.0 -33.4867 14.4302 -10.5008 208.651 -1219.71 210.351 -1189.32 0.0 210.351 -1189.32 290.362 -33.4867 -722.0936 255.637 255.637
8 4 -5.859601 0.0 -33.4867 14.4302 -10.5008 208.651 -1219.71 210.351 -1189.32 0.0 210.351 -1189.32 290.362 -33.4867 -722.0936 255.637 255.637
8 5 -5.859601 0.0 -33.4867 14.4302 -10.5008 208.651 -1219.71 210.351 -1189.32 0.0 210.351 -1189.32 290.362 -33.4867 -722.0936 255.637 255.637
8 6 -5.859601 0.0 -33.4867 14.4302 -10.5008 208.651 -1219.71 210.351 -1189.32 0.0 210.351 -1189.32 290.362 -33.4867 -722.0936 255.637 255.637
8 7 -5.859601 0.0 -33.4867 14.4302 -10.5008 208.651 -1219.71 210.351 -1189.32 0.0 210.351 -1189.32 290.362 -33.4867 -722.0936 255.637 255.637
9 0 -5.522618 0.0 -22.6578 14.189 -8.45623 208.651 -1219.71 210.247 -1198.72 0.0 210.247 -1198.72 288.91 -22.6578 -722.22076 257.763 257.763
9 1 -5.522618 0.0 -22.6578 14.189 -8.45623 208.651 -1219.71 210.247 -1198.72 0.0 210.247 -1198.72 288.91 -22.6578 -722.22076 257.763 257.763
9 2 -5.386004 0.0 -22.0741 14.2105 -8.55846 208.651 -1219.71 210.597 -1198.0 0.0 210.597 -1198.0 288.195 -22.0741 -721.2821 258.225 258.225
9 3 -5.386004 0.0 -22.0741 14.2105 -8.55846 208.651 -1219.71 210.597 -1198.0 0.0 210.597 -1198.0 288.195 -22.0741 -721.2821 258.225 258.225
9 4 -5.386004 0.0 -22.0741 14.2105 -8.55846 208.651 -1219.71 210.597 -1198.0 0.0 210.597 -1198.0 288.195 -22.0741 -721.2821 258.225 258.225
9 5 -5.386004 0.0 -22.0741 14.2105 -8.55846 208.651 -1219.71 210.597 -1198.0 0.0 210.597 -1198.0 288.195 -22.0741 -721.2821 258.225 258.225
9 6 -5.506928 0.0 -23.1111 14.1844 -8.31774 208.651 -1219.71 210.246 -1197.63 0.0 210.246 -1197.63 289.295 -23.1111 -721.2001 258.274 258.274
9 7 -5.506928 0.0 -23.1111 14.1844 -8.31774 208.651 -1219.71 210.246 -1197.63 0.0 210.246 -1197.63 289.295 -23.1111 -721.2001 258.274 258.274
10 0 -5.2230334 0.0 -20.8082 14.4543 -9.65988 208.651 -1219.71 212.61 -1201.13 0.0 212.61 -1201.13 287.467 -20.8082 -721.8612 261.591 261.591
10 1 -5.2230334 0.0 -20.8082 14.4543 -9.65988 208.651 -1219.71 212.61 -1201.13 0.0 212.61 -1201.13 287.467 -20.8082 -721.8612 261.591 261.591
10 2 -5.2623506 0.0 -21.1265 14.4846 -9.66679 208.651 -1219.71 212.228 -1200.65 0.0 212.228 -1200.65 287.98 -21.1265 -721.5685 261.059 261.059
10 3 -5.2623506 0.0 -21.1265 14.4846 -9.66679 208.651 -1219.71 212.228 -1200.65 0.0 212.228 -1200.65 287.98 -21.1265 -721.5685 261.059 261.059
10 4 -5.2623506 0.0 -21.1265 14.4846 -9.66679 208.651 -1219.71 212.228 -1200.65 0.0 212.228 -1200.65 287.98 -21.1265 -721.5685 261.059 261.059
10 5 -5.2623506 0.0 -21.1265 14.4846 -9.66679 208.651 -1219.71 212.228 -1200.65 0.0 212.228 -1200.65 287.98 -21.1265 -721.5685 261.059 261.059
10 6 -4.9728518 0.0 -18.2527 14.4762 -9.78026 208.651 -1219.71 212.255 -1200.53 0.0 212.255 -1200.53 288.39 -18.2527 -718.1377 263.191 263.191
10 7 -4.9728518 0.0 -18.2527 14.4762 -9.78026 208.651 -1219.71 212.255 -1200.53 0.0 212.255 -1200.53 288.39 -18.2527 -718.1377 263.191 263.191
11 0 -5.3823733 0.0 -24.2193 14.6867 -9.71621 208.651 -1219.71 212.566 -1198.09 0.0 212.566 -1198.09 288.675 -24.2193 -721.0683 262.131 262.131
11 1 -5.3823733 0.0 -24.2193 14.6867 -9.71621 208.651 -1219.71 212.566 -1198.09 0.0 212.566 -1198.09 288.675 -24.2193 -721.0683 262.131 262.131
11 2 -5.3823733 0.0 -24.2193 14.6867 -9.71621 208.651 -1219.71 212.566 -1198.09 0.0 212.566 -1198.09 288.675 -24.2193 -721.0683 262.131 262.131
11 3 -5.3823733 0.0 -24.2193 14.6867 -9.71621 208.651 -1219.71 212.566 -1198.09 0.0 212.566 -1198.09 288.675 -24.2193 -721.0683 262.131 262.131
11 4 -5.340593 0.0 -23.0695 14.6594 -8.95959 208.651 -1219.71 212.443 -1198.28 0.0 212.443 -1198.28 288.417 -23.0695 -720.4895 262.689 262.689
11 5 -5.4345174 0.0 -25.3606 14.6907 -9.71306 208.651 -1219.71 212.14 -1196.51 0.0 212.14 -1196.51 289.675 -25.3606 -720.0556 262.852 262.852
11 6 -5.4345174 0.0 -25.3606 14.6907 -9.71306 208.651 -1219.71 212.14 -1196.51 0.0 212.14 -1196.51 289.675 -25.3606 -720.0556 262.852 262.852
11 7 -5.4345174 0.0 -25.3606 14.6907 -9.71306 208.651 -1219.71 212.14 -1196.51 0.0 212.14 -1196.51 289.675 -25.3606 -720.0556 262.852 262.852
12 0 -5.82977 0.0 -29.5439 14.2651 -9.52143 208.651 -1219.71 210.996 -1195.2 0.0 210.996 -1195.2 293.997 -29.5439 -719.75085 262.386 262.386
12 1 -5.810678 0.0 -29.1992 14.3705 -9.58855 208.651 -1219.71 210.831 -1195.07 0.0 210.831 -1195.07 293.816 -29.1992 -719.62213 261.69 261.69
12 2 -5.8490605 0.0 -29.7767 14.294 -9.53937 208.651 -1219.71 210.777 -1194.79 0.0 210.777 -1194.79 294.289 -29.7767 -719.50073 261.962 261.962
12 3 -5.186885 0.0 -21.1427 14.276 -9.69259 208.651 -1219.71 211.374 -1198.42 0.0 211.374 -1198.42 290.655 -21.1427 -717.5337 263.634 263.634
12 4 -5.014283 0.0 -18.795 14.2931 -9.35549 208.651 -1219.71 211.293 -1198.74 0.0 211.293 -1198.74 292.616 -18.795 -713.626 266.724 266.724
12 5 -5.322992 0.0 -23.9392 14.1165 -8.37802 208.651 -1219.71 211.016 -1194.7 0.0 211.016 -1194.7 294.01 -23.9392 -713.61316 267.197 267.197
12 6 -5.297616 0.0 -23.6199 14.1396 -8.39032 208.651 -1219.71 211.006 -1194.74 0.0 211.006 -1194.74 293.848 -23.6199 -713.5059 267.154 267.154
12 7 -5.261148 0.0 -23.4261 14.1563 -8.378 208.651 -1219.71 210.983 -1194.37 0.0 210.983 -1194.37 294.14 -23.4261 -712.6731 267.408 267.408
13 0 -5.1624637 0.0 -16.9055 14.5185 -8.05481 208.651 -1219.71 212.061 -1203.62 0.0 212.061 -1203.62 288.913 -16.9055 -719.5515 265.451 265.451
13 1 -5.1624637 0.0 -16.9055 14.5185 -8.05481 208.651 -1219.71 212.061 -1203.62 0.0 212.061 -1203.62 288.913 -16.9055 -719.5515 265.451 265.451
13 2 -5.1624637 0.0 -16.9055 14.5185 -8.05481 208.651 -1219.71 212.061 -1203.62 0.0 212.061 -1203.62 288.913 -16.9055 -719.5515 265.451 265.451
13 3 -5.1624637 0.0 -16.9055 14.5185 -8.05481 208.651 -1219.71 212.061 -1203.62 0.0 212.061 -1203.62 288.913 -16.9055 -719.5515 265.451 265.451
13 4 -5.169121 0.0 -17.0211 14.5064 -8.06332 208.651 -1219.71 212.011 -1203.5 0.0 212.011 -1203.5 289.092 -17.0211 -719.4181 265.612 265.612
13 5 -5.1860447 0.0 -17.3549 14.4895 -8.04591 208.651 -1219.71 212.005 -1203.26 0.0 212.005 -1203.26 289.293 -17.3549 -719.3169 265.702 265.702
13 6 -5.1860447 0.0 -17.3549 14.4895 -8.04591 208.651 -1219.71 212.005 -1203.26 0.0 212.005 -1203.26 289.293 -17.3549 -719.3169 265.702 265.702
13 7 -5.1860447 0.0 -17.3549 14.4895 -8.04591 208.651 -1219.71 212.005 -1203.26 0.0 212.005 -1203.26 289.293 -17.3549 -719.3169 265.702 265.702
14 0 -4.719601 0.0 -16.4703 14.3362 -8.80641 208.651 -1219.71 213.892 -1200.92 0.0 213.892 -1200.92 285.612 -16.4703 -717.88635 263.79 263.79
14 1 -4.719601 0.0 -16.4703 14.3362 -8.80641 208.651 -1219.71 213.892 -1200.92 0.0 213.892 -1200.92 285.612 -16.4703 -717.88635 263.79 263.79
14 2 -4.7740736 0.0 -16.9393 14.2198 -8.52449 208.651 -1219.71 213.56 -1200.47 0.0 213.56 -1200.47 292.124 -16.9393 -711.7253 269.711 269.711
14 3 -4.7740736 0.0 -16.9393 14.2198 -8.52449 208.651 -1219.71 213.56 -1200.47 0.0 213.56 -1200.47 292.124 -16.9393 -711.7253 269.711 269.711
14 4 -4.7740736 0.0 -16.9393 14.2198 -8.52449 208.651 -1219.71 213.56 -1200.47 0.0 213.56 -1200.47 292.124 -16.9393 -711.7253 269.711 269.711
14 5 -4.7256284 0.0 -16.4625 14.2212 -8.48124 208.651 -1219.71 213.45 -1200.2 0.0 213.45 -1200.2 292.225 -16.4625 -710.9874 270.076 270.076
14 6 -4.7256284 0.0 -16.4625 14.2212 -8.48124 208.651 -1219.71 213.45 -1200.2 0.0 213.45 -1200.2 292.225 -16.4625 -710.9874 270.076 270.076
14 7 -4.7256284 0.0 -16.4625 14.2212 -8.48124 208.651 -1219.71 213.45 -1200.2 0.0 213.45 -1200.2 292.225 -16.4625 -710.9874 270.076 270.076
15 0 -5.567859 0.0 -24.1843 14.3574 -10.1664 208.651 -1219.71 211.58 -1200.61 0.0 211.58 -1200.61 295.968 -24.1843 -717.2463 266.265 266.265
15 1 -5.567859 0.0 -24.1843 14.3574 -10.1664 208.651 -1219.71 211.58 -1200.61 0.0 211.58 -1200.61 295.968 -24.1843 -717.2463 266.265 266.265
15 2 -5.567859 0.0 -24.1843 14.3574 -10.1664 208.651 -1219.71 211.58 -1200.61 0.0 211.58 -1200.61 295.968 -24.1843 -717.2463 266.265 266.265
15 3 -5.567859 0.0 -24.1843 14.3574 -10.1664 208.651 -1219.71 211.58 -1200.61 0.0 211.58 -1200.61 295.968 -24.1843 -717.2463 266.265 266.265
15 4 -5.4116354 0.0 -23.0532 14.4063 -8.99308 208.651 -1219.71 211.498 -1198.43 0.0 211.498 -1198.43 293.57 -23.0532 -716.4152 266.181 266.181
15 5 -5.4116354 0.0 -23.0532 14.4063 -8.99308 208.651 -1219.71 211.498 -1198.43 0.0 211.498 -1198.43 293.57 -23.0532 -716.4152 266.181 266.181
15 6 -5.2156253 0.0 -20.8031 14.4636 -9.00595 208.651 -1219.71 211.647 -1198.86 0.0 211.647 -1198.86 294.362 -20.8031 -713.65405 268.63 268.63
15 7 -5.2156253 0.0 -20.8031 14.4636 -9.00595 208.651 -1219.71 211.647 -1198.86 0.0 211.647 -1198.86 294.362 -20.8031 -713.65405 268.63 268.63
16 0 -4.871966 0.0 -20.792 14.3293 -9.73498 208.651 -1219.71 212.075 -1194.86 0.0 212.075 -1194.86 287.342 -20.792 -716.2349 259.92 259.92
16 1 -4.871966 0.0 -20.792 14.3293 -9.73498 208.651 -1219.71 212.075 -1194.86 0.0 212.075 -1194.86 287.342 -20.792 -716.2349 259.92 259.92
16 2 -4.871966 0.0 -20.792 14.3293 -9.73498 208.651 -1219.71 212.075 -1194.86 0.0 212.075 -1194.86 287.342 -20.792 -716.2349 259.92 259.92
16 3 -4.8521776 0.0 -20.6782 14.3336 -9.72555 208.651 -1219.71 212.142 -1194.8 0.0 212.142 -1194.8 287.36 -20.6782 -715.9763 260.385 260.385
16 4 -4.8521776 0.0 -20.6782 14.3336 -9.72555 208.651 -1219.71 212.142 -1194.8 0.0 212.142 -1194.8 287.36 -20.6782 -715.9763 260.385 260.385
16 5 -4.8521776 0.0 -20.6782 14.3336 -9.72555 208.651 -1219.71 212.142 -1194.8 0.0 212.142 -1194.8 287.36 -20.6782 -715.9763 260.385 260.385
16 6 -4.8963656 0.0 -21.6099 14.3415 -9.7045 208.651 -1219.71 212.007 -1193.84 0.0 212.007 -1193.84 287.882 -21.6099 -715.56085 260.517 260.517
16 7 -4.8963656 0.0 -21.6099 14.3415 -9.7045 208.651 -1219.71 212.007 -1193.84 0.0 212.007 -1193.84 287.882 -21.6099 -715.56085 260.517 260.517
17 0 -4.4917474 0.0 -13.2488 14.5095 -9.04709 208.651 -1219.71 213.556 -1201.63 0.0 213.556 -1201.63 285.83 -13.2488 -715.4928 265.984 265.984
17 1 -4.411433 0.0 -12.711 14.5176 -9.06454 208.651 -1219.71 213.437 -1200.97 0.0 213.437 -1200.97 285.905 -12.711 -714.339 266.513 266.513
17 2 -4.411433 0.0 -12.711 14.5176 -9.06454 208.651 -1219.71 213.437 -1200.97 0.0 213.437 -1200.97 285.905 -12.711 -714.339 266.513 266.513
17 3 -4.411433 0.0 -12.711 14.5176 -9.06454 208.651 -1219.71 213.437 -1200.97 0.0 213.437 -1200.97 285.905 -12.711 -714.339 266.513 266.513
17 4 -4.411433 0.0 -12.711 14.5176 -9.06454 208.651 -1219.71 213.437 -1200.97 0.0 213.437 -1200.97 285.905 -12.711 -714.339 266.513 266.513
17 5 -4.411433 0.0 -12.711 14.5176 -9.06454 208.651 -1219.71 213.437 -1200.97 0.0 213.437 -1200.97 285.905 -12.711 -714.339 266.513 266.513
17 6 -4.4672713 0.0 -13.4424 14.4752 -9.13639 208.651 -1219.71 213.334 -1200.73 0.0 213.334 -1200.73 286.886 -13.4424 -713.9524 266.92 266.92
17 7 -4.4672713 0.0 -13.4424 14.4752 -9.13639 208.651 -1219.71 213.334 -1200.73 0.0 213.334 -1200.73 286.886 -13.4424 -713.9524 266.92 266.92
18 0 -5.1468124 0.0 -23.3333 14.4407 -8.57791 208.651 -1219.71 212.765 -1195.16 0.0 212.765 -1195.16 290.772 -23.3333 -714.9563 264.51 264.51
18 1 -5.1468124 0.0 -23.3333 14.4407 -8.57791 208.651 -1219.71 212.765 -1195.16 0.0 212.765 -1195.16 290.772 -23.3333 -714.9563 264.51 264.51
18 2 -5.1468124 0.0 -23.3333 14.4407 -8.57791 208.651 -1219.71 212.765 -1195.16 0.0 212.765 -1195.16 290.772 -23.3333 -714.9563 264.51 264.51
18 3 -5.117427 0.0 -23.179 14.4473 -8.57503 208.651 -1219.71 212.671 -1194.76 0.0 212.671 -1194.76 290.917 -23.179 -714.351 264.597 264.597
18 4 -5.117427 0.0 -23.179 14.4473 -8.57503 208.651 -1219.71 212.671 -1194.76 0.0 212.671 -1194.76 290.917 -23.179 -714.351 264.597 264.597
18 5 -5.117427 0.0 -23.179 14.4473 -8.57503 208.651 -1219.71 212.671 -1194.76 0.0 212.671 -1194.76 290.917 -23.179 -714.351 264.597 264.597
18 6 -4.823779 0.0 -17.8876 14.4429 -8.41742 208.651 -1219.71 212.742 -1198.1 0.0 212.742 -1198.1 290.941 -17.8876 -712.30457 266.303 266.303
18 7 -4.823779 0.0 -17.8876 14.4429 -8.41742 208.651 -1219.71 212.742 -1198.1 0.0 212.742 -1198.1 290.941 -17.8876 -712.30457 266.303 266.303
19 0 -5.1885962 0.0 -25.5105 14.3225 -9.21865 208.651 -1219.71 210.856 -1190.35 0.0 210.856 -1190.35 290.313 -25.5105 -714.69147 260.812 260.812
19 1 -5.1885962 0.0 -25.5105 14.3225 -9.21865 208.651 -1219.71 210.856 -1190.35 0.0 210.856 -1190.35 290.313 -25.5105 -714.69147 260.812 260.812
19 2 -5.1885962 0.0 -25.5105 14.3225 -9.21865 208.651 -1219.71 210.856 -1190.35 0.0 210.856 -1190.35 290.313 -25.5105 -714.69147 260.812 260.812
19 3 -5.1891766 0.0 -25.9349 14.3594 -9.68332 208.651 -1219.71 210.823 -1190.06 0.0 210.823 -1190.06 291.432 -25.9349 -713.74 261.12 261.12
19 4 -5.1891766 0.0 -25.9349 14.3594 -9.68332 208.651 -1219.71 210.823 -1190.06 0.0 210.823 -1190.06 291.432 -25.9349 -713.74 261.12 261.12
19 5 -5.1279716 0.0 -24.4525 14.3372 -10.3177 208.651 -1219.71 210.81 -1192.0 0.0 210.81 -1192.0 292.288 -24.4525 -713.3545 261.132 261.132
19 6 -5.1279716 0.0 -24.4525 14.3372 -10.3177 208.651 -1219.71 210.81 -1192.0 0.0 210.81 -1192.0 292.288 -24.4525 -713.3545 261.132 261.132
19 7 -5.1279716 0.0 -24.4525 14.3372 -10.3177 208.651 -1219.71 210.81 -1192.0 0.0 210.81 -1192.0 292.288 -24.4525 -713.3545 261.132 261.132
20 0 -5.16639 0.0 -21.8269 14.5919 -9.3202 208.651 -1219.71 211.706 -1196.68 0.0 211.706 -1196.68 292.417 -21.8269 -714.384 262.107 262.107
20 1 -5.16639 0.0 -21.8269 14.5919 -9.3202 208.651 -1219.71 211.706 -1196.68 0.0 211.706 -1196.68 292.417 -21.8269 -714.384 262.107 262.107
20 2 -5.16639 0.0 -21.8269 14.5919 -9.3202 208.651 -1219.71 211.706 -1196.68 0.0 211.706 -1196.68 292.417 -21.8269 -714.384 262.107 262.107
20 3 -5.079492 0.0 -19.5195 14.6849 -9.31838 208.651 -1219.71 211.427 -1198.25 0.0 211.427 -1198.25 293.256 -19.5195 -713.0865 262.807 262.807
20 4 -5.079492 0.0 -19.5195 14.6849 -9.31838 208.651 -1219.71 211.427 -1198.25 0.0 211.427 -1198.25 293.256 -19.5195 -713.0865 262.807 262.807
20 5 -5.079492 0.0 -19.5195 14.6849 -9.31838 208.651 -1219.71 211.427 -1198.25 0.0 211.427 -1198.25 293.256 -19.5195 -713.0865 262.807 262.807
20 6 -5.2282124 0.0 -22.1272 14.6902 -9.39124 208.651 -1219.71 211.101 -1196.21 0.0 211.101 -1196.21 294.752 -22.1272 -712.48413 262.644 262.644
20 7 -5.2282124 0.0 -22.1272 14.6902 -9.39124 208.651 -1219.71 211.101 -1196.21 0.0 211.101 -1196.21 294.752 -22.1272 -712.48413 262.644 262.644
21 0 -4.9142623 0.0 -17.293 14.4635 -8.69233 208.651 -1219.71 212.968 -1201.09 0.0 212.968 -1201.09 291.351 -17.293 -714.06396 264.41 264.41
21 1 -4.9142623 0.0 -17.293 14.4635 -8.69233 208.651 -1219.71 212.968 -1201.09 0.0 212.968 -1201.09 291.351 -17.293 -714.06396 264.41 264.41
21 2 -4.8993235 0.0 -17.1844 14.4637 -8.68583 208.651 -1219.71 212.97 -1201.01 0.0 212.97 -1201.01 291.279 -17.1844 -713.94543 264.439 264.439
21 3 -4.883792 0.0 -16.9702 14.4522 -8.68191 208.651 -1219.71 213.118 -1201.33 0.0 213.118 -1201.33 291.253 -16.9702 -713.9292 264.61 264.61
22 0 -4.796972 0.0 -17.7958 14.3863 -9.73916 208.651 -1219.71 213.277 -1200.04 0.0 213.277 -1200.04 290.704 -17.7958 -713.85486 265.979 265.979
22 1 -4.796972 0.0 -17.7958 14.3863 -9.73916 208.651 -1219.71 213.277 -1200.04 0.0 213.277 -1200.04 290.704 -17.7958 -713.85486 265.979 265.979
22 2 -4.7764363 0.0 -18.7485 14.3768 -9.79411 208.651 -1219.71 213.069 -1197.98 0.0 213.069 -1197.98 292.418 -18.7485 -711.24146 267.085 267.085
22 3 -4.7764363 0.0 -18.7485 14.3768 -9.79411 208.651 -1219.71 213.069 -1197.98 0.0 213.069 -1197.98 292.418 -18.7485 -711.24146 267.085 267.085
22 4 -4.7764363 0.0 -18.7485 14.3768 -9.79411 208.651 -1219.71 213.069 -1197.98 0.0 213.069 -1197.98 292.418 -18.7485 -711.24146 267.085 267.085
22 5 -4.7764363 0.0 -18.7485 14.3768 -9.79411 208.651 -1219.71 213.069 -1197.98 0.0 213.069 -1197.98 292.418 -18.7485 -711.24146 267.085 267.085
22 6 -4.6632104 0.0 -16.2076 14.3668 -9.54097 208.651 -1219.71 212.668 -1199.2 0.0 212.668 -1199.2 298.399 -16.2076 -704.3406 271.894 271.894
22 7 -4.6632104 0.0 -16.2076 14.3668 -9.54097 208.651 -1219.71 212.668 -1199.2 0.0 212.668 -1199.2 298.399 -16.2076 -704.3406 271.894 271.894
23 0 -5.397114 0.0 -27.3914 14.0046 -9.29109 208.651 -1219.71 209.948 -1190.01 0.0 209.948 -1190.01 294.119 -27.3914 -713.3344 262.136 262.136
23 1 -5.397114 0.0 -27.3914 14.0046 -9.29109 208.651 -1219.71 209.948 -1190.01 0.0 209.948 -1190.01 294.119 -27.3914 -713.3344 262.136 262.136
23 2 -5.385133 0.0 -27.3384 13.9986 -9.2903 208.651 -1219.71 209.945 -1189.9 0.0 209.945 -1189.9 293.992 -27.3384 -713.30145 262.102 262.102
23 3 -5.385133 0.0 -27.3384 13.9986 -9.2903 208.651 -1219.71 209.945 -1189.9 0.0 209.945 -1189.9 293.992 -27.3384 -713.30145 262.102 262.102
23 4 -5.4035583 0.0 -27.6358 13.9935 -9.32659 208.651 -1219.71 209.922 -1189.75 0.0 209.922 -1189.75 294.231 -27.6358 -713.2328 262.143 262.143
23 5 -5.4035583 0.0 -27.6358 13.9935 -9.32659 208.651 -1219.71 209.922 -1189.75 0.0 209.922 -1189.75 294.231 -27.6358 -713.2328 262.143 262.143
23 6 -5.4035583 0.0 -27.6358 13.9935 -9.32659 208.651 -1219.71 209.922 -1189.75 0.0 209.922 -1189.75 294.231 -27.6358 -713.2328 262.143 262.143
23 7 -5.4035583 0.0 -27.6358 13.9935 -9.32659 208.651 -1219.71 209.922 -1189.75 0.0 209.922 -1189.75 294.231 -27.6358 -713.2328 262.143 262.143
24 0 -5.5691633 0.0 -29.8141 14.3831 -9.17672 208.651 -1219.71 211.315 -1190.49 0.0 211.315 -1190.49 296.222 -29.8141 -712.7671 264.033 264.033
24 1 -5.598605 0.0 -30.3216 14.3854 -9.16321 208.651 -1219.71 211.27 -1190.1 0.0 211.27 -1190.1 296.749 -30.3216 -712.4026 264.349 264.349
24 2 -5.598605 0.0 -30.3216 14.3854 -9.16321 208.651 -1219.71 211.27 -1190.1 0.0 211.27 -1190.1 296.749 -30.3216 -712.4026 264.349 264.349
24 3 -5.598605 0.0 -30.3216 14.3854 -9.16321 208.651 -1219.71 211.27 -1190.1 0.0 211.27 -1190.1 296.749 -30.3216 -712.4026 264.349 264.349
24 4 -5.6424747 0.0 -31.0292 14.3776 -9.18702 208.651 -1219.71 211.109 -1189.51 0.0 211.109 -1189.51 297.359 -31.0292 -712.07117 264.546 264.546
24 5 -5.6424747 0.0 -31.0292 14.3776 -9.18702 208.651 -1219.71 211.109 -1189.51 0.0 211.109 -1189.51 297.359 -31.0292 -712.07117 264.546 264.546
24 6 -5.6424747 0.0 -31.0292 14.3776 -9.18702 208.651 -1219.71 211.109 -1189.51 0.0 211.109 -1189.51 297.359 -31.0292 -712.07117 264.546 264.546
24 7 -5.6424747 0.0 -31.0292 14.3776 -9.18702 208.651 -1219.71 211.109 -1189.51 0.0 211.109 -1189.51 297.359 -31.0292 -712.07117 264.546 264.546
25 0 -4.951728 0.0 -20.6174 14.4333 -9.5804 208.651 -1219.71 210.899 -1194.3 0.0 210.899 -1194.3 291.347 -20.6174 -712.67145 263.668 263.668
25 1 -4.951728 0.0 -20.6174 14.4333 -9.5804 208.651 -1219.71 210.899 -1194.3 0.0 210.899 -1194.3 291.347 -20.6174 -712.67145 263.668 263.668
25 2 -4.936809 0.0 -20.1162 14.3864 -9.3993 208.651 -1219.71 210.878 -1194.69 0.0 210.878 -1194.69 291.751 -20.1162 -712.1772 263.315 263.315
25 3 -4.936809 0.0 -20.1162 14.3864 -9.3993 208.651 -1219.71 210.878 -1194.69 0.0 210.878 -1194.69 291.751 -20.1162 -712.1772 263.315 263.315
25 4 -4.936809 0.0 -20.1162 14.3864 -9.3993 208.651 -1219.71 210.878 -1194.69 0.0 210.878 -1194.69 291.751 -20.1162 -712.1772 263.315 263.315
25 5 -4.936809 0.0 -20.1162 14.3864 -9.3993 208.651 -1219.71 210.878 -1194.69 0.0 210.878 -1194.69 291.751 -20.1162 -712.1772 263.315 263.315
25 6 -4.936809 0.0 -20.1162 14.3864 -9.3993 208.651 -1219.71 210.878 -1194.69 0.0 210.878 -1194.69 291.751 -20.1162 -712.1772 263.315 263.315
25 7 -4.9153223 0.0 -19.8987 14.3914 -9.38421 208.651 -1219.71 210.786 -1194.51 0.0 210.786 -1194.51 291.877 -19.8987 -711.7457 263.464 263.464
26 0 -4.681949 0.0 -14.197 14.4503 -8.71885 208.651 -1219.71 213.546 -1203.02 0.0 213.546 -1203.02 291.603 -14.197 -712.068 267.774 267.774
26 1 -4.681949 0.0 -14.197 14.4503 -8.71885 208.651 -1219.71 213.546 -1203.02 0.0 213.546 -1203.02 291.603 -14.197 -712.068 267.774 267.774
26 2 -4.661438 0.0 -14.1712 14.4546 -8.67372 208.651 -1219.71 213.46 -1202.54 0.0 213.46 -1202.54 291.407 -14.1712 -711.8442 267.636 267.636
26 3 -4.661438 0.0 -14.1712 14.4546 -8.67372 208.651 -1219.71 213.46 -1202.54 0.0 213.46 -1202.54 291.407 -14.1712 -711.8442 267.636 267.636
26 4 -4.665939 0.0 -14.2478 14.4571 -8.67591 208.651 -1219.71 213.406 -1202.41 0.0 213.406 -1202.41 291.475 -14.2478 -711.77686 267.632 267.632
26 5 -4.665939 0.0 -14.2478 14.4571 -8.67591 208.651 -1219.71 213.406 -1202.41 0.0 213.406 -1202.41 291.475 -14.2478 -711.77686 267.632 267.632
26 6 -4.665939 0.0 -14.2478 14.4571 -8.67591 208.651 -1219.71 213.406 -1202.41 0.0 213.406 -1202.41 291.475 -14.2478 -711.77686 267.632 267.632
26 7 -4.665939 0.0 -14.2478 14.4571 -8.67591 208.651 -1219.71 213.406 -1202.41 0.0 213.406 -1202.41 291.475 -14.2478 -711.77686 267.632 267.632
27 0 -4.5246086 0.0 -14.3929 14.2237 -9.02021 208.651 -1219.71 214.259 -1201.9 0.0 214.259 -1201.9 290.519 -14.3929 -711.5149 269.364 269.364
27 1 -4.5246086 0.0 -14.3929 14.2237 -9.02021 208.651 -1219.71 214.259 -1201.9 0.0 214.259 -1201.9 290.519 -14.3929 -711.5149 269.364 269.364
27 2 -4.5246086 0.0 -14.3929 14.2237 -9.02021 208.651 -1219.71 214.259 -1201.9 0.0 214.259 -1201.9 290.519 -14.3929 -711.5149 269.364 269.364
27 3 -4.5701084 0.0 -15.3076 14.2604 -8.99706 208.651 -1219.71 214.201 -1201.06 0.0 214.201 -1201.06 291.091 -15.3076 -711.0756 269.609 269.609
27 4 -4.5701084 0.0 -15.3076 14.2604 -8.99706 208.651 -1219.71 214.201 -1201.06 0.0 214.201 -1201.06 291.091 -15.3076 -711.0756 269.609 269.609
27 5 -4.5657587 0.0 -15.279 14.2851 -8.98081 208.651 -1219.71 214.26 -1201.07 0.0 214.26 -1201.07 292.007 -15.279 -710.0819 270.414 270.414
27 6 -4.5657587 0.0 -15.279 14.2851 -8.98081 208.651 -1219.71 214.26 -1201.07 0.0 214.26 -1201.07 292.007 -15.279 -710.0819 270.414 270.414
27 7 -4.5657587 0.0 -15.279 14.2851 -8.98081 208.651 -1219.71 214.26 -1201.07 0.0 214.26 -1201.07 292.007 -15.279 -710.0819 270.414 270.414
28 0 -4.545568 0.0 -17.0543 14.3742 -7.99506 208.651 -1219.71 213.191 -1195.22 0.0 213.191 -1195.22 291.915 -17.0543 -707.1683 267.521 267.521
28 1 -4.5613174 0.0 -17.1278 14.3654 -7.93144 208.651 -1219.71 213.208 -1195.34 0.0 213.208 -1195.34 292.172 -17.1278 -707.08777 267.774 267.774
28 2 -4.5549836 0.0 -17.0753 14.3829 -7.93463 208.651 -1219.71 213.115 -1195.15 0.0 213.115 -1195.15 292.075 -17.0753 -707.0353 267.521 267.521
28 3 -4.5549836 0.0 -17.0753 14.3829 -7.93463 208.651 -1219.71 213.115 -1195.15 0.0 213.115 -1195.15 292.075 -17.0753 -707.0353 267.521 267.521
29 0 -4.400615 0.0 -15.3895 14.1735 -8.47605 208.651 -1219.71 214.054 -1197.55 0.0 214.054 -1197.55 292.843 -15.3895 -706.04254 268.767 268.767
29 1 -4.3639126 0.0 -14.9796 14.1926 -8.42937 208.651 -1219.71 214.049 -1197.5 0.0 214.049 -1197.5 292.696 -14.9796 -705.73456 268.801 268.801
29 2 -4.3639126 0.0 -14.9796 14.1926 -8.42937 208.651 -1219.71 214.049 -1197.5 0.0 214.049 -1197.5 292.696 -14.9796 -705.73456 268.801 268.801
29 3 -4.3639126 0.0 -14.9796 14.1926 -8.42937 208.651 -1219.71 214.049 -1197.5 0.0 214.049 -1197.5 292.696 -14.9796 -705.73456 268.801 268.801
29 4 -4.337727 0.0 -14.5658 14.2014 -8.4336 208.651 -1219.71 214.138 -1197.84 0.0 214.138 -1197.84 292.716 -14.5658 -705.55176 269.143 269.143
29 5 -4.337727 0.0 -14.5658 14.2014 -8.4336 208.651 -1219.71 214.138 -1197.84 0.0 214.138 -1197.84 292.716 -14.5658 -705.55176 269.143 269.143
29 6 -4.337727 0.0 -14.5658 14.2014 -8.4336 208.651 -1219.71 214.138 -1197.84 0.0 214.138 -1197.84 292.716 -14.5658 -705.55176 269.143 269.143
29 7 -4.337727 0.0 -14.5658 14.2014 -8.4336 208.651 -1219.71 214.138 -1197.84 0.0 214.138 -1197.84 292.716 -14.5658 -705.55176 269.143 269.143
30 0 5.9843965 0.0 95.2171 14.0118 -10.1361 208.651 -1219.71 210.793 -1195.7 0.0 210.793 -1195.7 358.552 95.2171 -531.1378 450.772 450.772
30 1 5.9843965 0.0 95.2171 14.0118 -10.1361 208.651 -1219.71 210.793 -1195.7 0.0 210.793 -1195.7 358.552 95.2171 -531.1378 450.772 450.772
30 2 6.0851107 0.0 96.592 14.0 -10.1394 208.651 -1219.71 210.954 -1196.45 0.0 210.954 -1196.45 358.145 96.592 -530.759 451.196 451.196
30 3 6.321807 0.0 101.447 13.9217 -10.179 208.651 -1219.71 212.023 -1201.9 0.0 212.023 -1201.9 362.63 101.447 -525.8 458.868 458.868
30 4 6.321807 0.0 101.447 13.9217 -10.179 208.651 -1219.71 212.023 -1201.9 0.0 212.023 -1201.9 362.63 101.447 -525.8 458.868 458.868
30 5 6.321807 0.0 101.447 13.9217 -10.179 208.651 -1219.71 212.023 -1201.9 0.0 212.023 -1201.9 362.63 101.447 -525.8 458.868 458.868
30 6 6.321807 0.0 101.447 13.9217 -10.179 208.651 -1219.71 212.023 -1201.9 0.0 212.023 -1201.9 362.63 101.447 -525.8 458.868 458.868
30 7 6.321807 0.0 101.447 13.9217 -10.179 208.651 -1219.71 212.023 -1201.9 0.0 212.023 -1201.9 362.63 101.447 -525.8 458.868 458.868
31 0 19.901035 0.0 246.006 14.0268 -9.13882 208.651 -1219.71 210.66 -1200.16 0.0 210.66 -1200.16 416.813 246.006 -326.68106 657.569 657.569
31 1 19.901035 0.0 246.006 14.0268 -9.13882 208.651 -1219.71 210.66 -1200.16 0.0 210.66 -1200.16 416.813 246.006 -326.68106 657.569 657.569
31 2 19.901035 0.0 246.006 14.0268 -9.13882 208.651 -1219.71 210.66 -1200.16 0.0 210.66 -1200.16 416.813 246.006 -326.68106 657.569 657.569
31 3 19.901035 0.0 246.006 14.0268 -9.13882 208.651 -1219.71 210.66 -1200.16 0.0 210.66 -1200.16 416.813 246.006 -326.68106 657.569 657.569
31 4 19.89127 0.0 245.94 14.0306 -9.13927 208.651 -1219.71 210.678 -1200.24 0.0 210.678 -1200.24 417.056 245.94 -326.56604 657.653 657.653
31 5 19.89127 0.0 245.94 14.0306 -9.13927 208.651 -1219.71 210.678 -1200.24 0.0 210.678 -1200.24 417.056 245.94 -326.56604 657.653 657.653
31 6 20.20563 0.0 250.488 14.0316 -8.73202 208.651 -1219.71 210.662 -1201.7 0.0 210.662 -1201.7 416.42 250.488 -324.12994 660.073 660.073
31 7 20.20563 0.0 250.488 14.0316 -8.73202 208.651 -1219.71 210.662 -1201.7 0.0 210.662 -1201.7 416.42 250.488 -324.12994 660.073 660.073
32 0 19.963612 0.0 244.644 13.9256 -9.11753 208.651 -1219.71 209.646 -1195.6 0.0 209.646 -1195.6 419.957 244.644 -321.35297 661.892 661.892
32 1 19.963612 0.0 244.644 13.9256 -9.11753 208.651 -1219.71 209.646 -1195.6 0.0 209.646 -1195.6 419.957 244.644 -321.35297 661.892 661.892
32 2 19.963612 0.0 244.644 13.9256 -9.11753 208.651 -1219.71 209.646 -1195.6 0.0 209.646 -1195.6 419.957 244.644 -321.35297 661.892 661.892
32 3 19.961803 0.0 244.637 13.9263 -9.11373 208.651 -1219.71 209.65 -1195.62 0.0 209.65 -1195.62 419.994 244.637 -321.33902 661.891 661.891
32 4 19.961803 0.0 244.637 13.9263 -9.11373 208.651 -1219.71 209.65 -1195.62 0.0 209.65 -1195.62 419.994 244.637 -321.33902 661.891 661.891
32 5 19.997852 0.0 244.977 13.9298 -9.11475 208.651 -1219.71 209.668 -1195.58 0.0 209.668 -1195.58 419.667 244.977 -321.26797 661.874 661.874
32 6 19.997852 0.0 244.977 13.9298 -9.11475 208.651 -1219.71 209.668 -1195.58 0.0 209.668 -1195.58 419.667 244.977 -321.26797 661.874 661.874
32 7 19.997852 0.0 244.977 13.9298 -9.11475 208.651 -1219.71 209.668 -1195.58 0.0 209.668 -1195.58 419.667 244.977 -321.26797 661.874 661.874
