# Supplementary material for: Exploring the mechanism of Alisma orientale for the treatment of pregnancy induced hypertension and potential hepato-nephrotoxicity by using network pharmacology, network toxicology, molecular docking and molecular dynamics simulation
Source: Front Pharmacol. 2022 Nov 15;13:1027112. doi: 10.3389/fphar.2022.1027112 (PMC9705790; doi:10.3389/fphar.2022.1027112)
Supplement: Supplementary file 12 [file DataSheet5.zip › EGFR/EGFRalisolB/clusters.dock4.pdb]

REMARK  Energy: 260.071
REMARK  SimpleFitness: 260.071
REMARK  FullFitness: -739.46936
REMARK  InterFull: -13.8493
REMARK  IntraFull: 281.779
REMARK  solvFull: -1223.17
REMARK  surfFull: 215.771
REMARK  extraFull: 0.0
REMARK  deltaGcompsolvpol: -1223.17
REMARK  deltaGcompsolvnonpol: 215.771
REMARK  deltaGprotsolvpol: -1219.71
REMARK  deltaGprotsolvnonpol: 208.651
REMARK  deltaGligsolvpol: -8.47816
REMARK  deltaGligsolvnonpol: 14.2872
REMARK  deltaGvdw: -13.8493
REMARK  deltaGelec: 0.0
REMARK  deltaG: -5.6710553
REMARK  Cluster: 0
REMARK  ClusterRank: 0
ATOM   4315 C    LIG     1      34.862  16.765  29.415  1.00  0.00      LIG  
ATOM   4316 C1   LIG     1      35.785  16.737  31.710  1.00  0.00      LIG  
ATOM   4317 C2   LIG     1      36.043  17.146  30.227  1.00  0.00      LIG  
ATOM   4318 O    LIG     1      32.073  17.369  24.933  1.00  0.00      LIG  
ATOM   4319 C3   LIG     1      33.163  17.623  25.850  1.00  0.00      LIG  
ATOM   4320 C4   LIG     1      32.597  18.716  25.021  1.00  0.00      LIG  
ATOM   4321 C5   LIG     1      34.476  17.420  32.209  1.00  0.00      LIG  
ATOM   4322 C6   LIG     1      35.149  15.911  28.432  1.00  0.00      LIG  
ATOM   4323 C7   LIG     1      34.224  17.381  33.752  1.00  0.00      LIG  
ATOM   4324 C8   LIG     1      33.537  17.292  29.841  1.00  0.00      LIG  
ATOM   4325 C9   LIG     1      33.277  17.015  31.317  1.00  0.00      LIG  
ATOM   4326 C10  LIG     1      35.510  17.042  34.504  1.00  0.00      LIG  
ATOM   4327 C11  LIG     1      34.458  16.950  25.510  1.00  0.00      LIG  
ATOM   4328 C12  LIG     1      37.188  16.391  29.545  1.00  0.00      LIG  
ATOM   4329 C13  LIG     1      37.007  17.113  32.572  1.00  0.00      LIG  
ATOM   4330 C14  LIG     1      36.591  15.556  28.426  1.00  0.00      LIG  
ATOM   4331 C15  LIG     1      34.187  15.273  27.471  1.00  0.00      LIG  
ATOM   4332 C16  LIG     1      33.213  16.339  34.234  1.00  0.00      LIG  
ATOM   4333 C17  LIG     1      34.521  15.502  25.997  1.00  0.00      LIG  
ATOM   4334 C18  LIG     1      35.406  17.230  36.004  1.00  0.00      LIG  
ATOM   4335 C19  LIG     1      36.679  17.768  33.898  1.00  0.00      LIG  
ATOM   4336 C20  LIG     1      34.317  16.327  36.506  1.00  0.00      LIG  
ATOM   4337 O1   LIG     1      34.370  15.861  37.634  1.00  0.00      LIG  
ATOM   4338 C21  LIG     1      35.646  15.201  31.787  1.00  0.00      LIG  
ATOM   4339 C22  LIG     1      33.020  16.341  35.747  1.00  0.00      LIG  
ATOM   4340 O2   LIG     1      32.100  17.747  31.640  1.00  0.00      LIG  
ATOM   4341 C23  LIG     1      36.317  18.640  30.010  1.00  0.00      LIG  
ATOM   4342 C24  LIG     1      33.288  19.190  23.788  1.00  0.00      LIG  
ATOM   4343 C25  LIG     1      31.690  19.693  25.682  1.00  0.00      LIG  
ATOM   4344 O3   LIG     1      35.526  17.710  26.058  1.00  0.00      LIG  
ATOM   4345 C26  LIG     1      33.716  18.779  34.137  1.00  0.00      LIG  
ATOM   4346 C27  LIG     1      34.153  13.781  27.729  1.00  0.00      LIG  
ATOM   4347 H    LIG     1      32.951  17.650  26.909  1.00  0.00      LIG  
ATOM   4348 H1   LIG     1      35.715  15.978  34.376  1.00  0.00      LIG  
ATOM   4349 H2   LIG     1      34.609  18.484  32.016  1.00  0.00      LIG  
ATOM   4350 H3   LIG     1      32.719  16.874  29.249  1.00  0.00      LIG  
ATOM   4351 H4   LIG     1      33.504  18.370  29.653  1.00  0.00      LIG  
ATOM   4352 H5   LIG     1      33.042  15.955  31.452  1.00  0.00      LIG  
ATOM   4353 H6   LIG     1      34.611  16.933  24.428  1.00  0.00      LIG  
ATOM   4354 H7   LIG     1      37.768  15.766  30.228  1.00  0.00      LIG  
ATOM   4355 H8   LIG     1      37.905  17.096  29.115  1.00  0.00      LIG  
ATOM   4356 H9   LIG     1      37.713  17.756  32.046  1.00  0.00      LIG  
ATOM   4357 H10  LIG     1      37.571  16.202  32.787  1.00  0.00      LIG  
ATOM   4358 H11  LIG     1      37.062  15.800  27.471  1.00  0.00      LIG  
ATOM   4359 H12  LIG     1      36.737  14.492  28.629  1.00  0.00      LIG  
ATOM   4360 H13  LIG     1      33.176  15.644  27.649  1.00  0.00      LIG  
ATOM   4361 H14  LIG     1      33.550  15.348  33.923  1.00  0.00      LIG  
ATOM   4362 H15  LIG     1      32.233  16.498  33.780  1.00  0.00      LIG  
ATOM   4363 H16  LIG     1      35.517  15.098  25.790  1.00  0.00      LIG  
ATOM   4364 H17  LIG     1      33.813  14.916  25.406  1.00  0.00      LIG  
ATOM   4365 H18  LIG     1      35.199  18.262  36.296  1.00  0.00      LIG  
ATOM   4366 H19  LIG     1      36.342  16.921  36.476  1.00  0.00      LIG  
ATOM   4367 H20  LIG     1      37.549  17.701  34.557  1.00  0.00      LIG  
ATOM   4368 H21  LIG     1      36.461  18.829  33.758  1.00  0.00      LIG  
ATOM   4369 H22  LIG     1      36.591  14.699  31.570  1.00  0.00      LIG  
ATOM   4370 H23  LIG     1      34.899  14.800  31.098  1.00  0.00      LIG  
ATOM   4371 H24  LIG     1      35.351  14.870  32.780  1.00  0.00      LIG  
ATOM   4372 H25  LIG     1      32.451  15.454  36.037  1.00  0.00      LIG  
ATOM   4373 H26  LIG     1      32.456  17.222  36.064  1.00  0.00      LIG  
ATOM   4374 H27  LIG     1      31.444  17.538  30.954  1.00  0.00      LIG  
ATOM   4375 H28  LIG     1      36.409  18.864  28.942  1.00  0.00      LIG  
ATOM   4376 H29  LIG     1      37.256  18.948  30.473  1.00  0.00      LIG  
ATOM   4377 H30  LIG     1      35.525  19.281  30.402  1.00  0.00      LIG  
ATOM   4378 H31  LIG     1      33.602  18.362  23.147  1.00  0.00      LIG  
ATOM   4379 H32  LIG     1      34.170  19.778  24.055  1.00  0.00      LIG  
ATOM   4380 H33  LIG     1      32.620  19.828  23.204  1.00  0.00      LIG  
ATOM   4381 H34  LIG     1      31.242  19.276  26.589  1.00  0.00      LIG  
ATOM   4382 H35  LIG     1      30.883  19.982  25.004  1.00  0.00      LIG  
ATOM   4383 H36  LIG     1      32.247  20.592  25.957  1.00  0.00      LIG  
ATOM   4384 H37  LIG     1      35.503  17.555  27.019  1.00  0.00      LIG  
ATOM   4385 H38  LIG     1      32.772  19.002  33.639  1.00  0.00      LIG  
ATOM   4386 H39  LIG     1      34.430  19.552  33.841  1.00  0.00      LIG  
ATOM   4387 H40  LIG     1      33.532  18.906  35.205  1.00  0.00      LIG  
ATOM   4388 H41  LIG     1      33.956  13.561  28.783  1.00  0.00      LIG  
ATOM   4389 H42  LIG     1      35.095  13.304  27.445  1.00  0.00      LIG  
ATOM   4390 H43  LIG     1      33.358  13.322  27.139  1.00  0.00      LIG  
TER
REMARK  Energy: 260.071
REMARK  SimpleFitness: 260.071
REMARK  FullFitness: -739.46936
REMARK  InterFull: -13.8493
REMARK  IntraFull: 281.779
REMARK  solvFull: -1223.17
REMARK  surfFull: 215.771
REMARK  extraFull: 0.0
REMARK  deltaGcompsolvpol: -1223.17
REMARK  deltaGcompsolvnonpol: 215.771
REMARK  deltaGprotsolvpol: -1219.71
REMARK  deltaGprotsolvnonpol: 208.651
REMARK  deltaGligsolvpol: -8.47816
REMARK  deltaGligsolvnonpol: 14.2872
REMARK  deltaGvdw: -13.8493
REMARK  deltaGelec: 0.0
REMARK  deltaG: -5.6710553
REMARK  Cluster: 0
REMARK  ClusterRank: 1
ATOM   4315 C    LIG     1      34.862  16.765  29.415  1.00  0.00      LIG  
ATOM   4316 C1   LIG     1      35.785  16.737  31.710  1.00  0.00      LIG  
ATOM   4317 C2   LIG     1      36.043  17.146  30.227  1.00  0.00      LIG  
ATOM   4318 O    LIG     1      32.073  17.369  24.933  1.00  0.00      LIG  
ATOM   4319 C3   LIG     1      33.163  17.623  25.850  1.00  0.00      LIG  
ATOM   4320 C4   LIG     1      32.597  18.716  25.021  1.00  0.00      LIG  
ATOM   4321 C5   LIG     1      34.476  17.420  32.209  1.00  0.00      LIG  
ATOM   4322 C6   LIG     1      35.149  15.911  28.432  1.00  0.00      LIG  
ATOM   4323 C7   LIG     1      34.224  17.381  33.752  1.00  0.00      LIG  
ATOM   4324 C8   LIG     1      33.537  17.292  29.841  1.00  0.00      LIG  
ATOM   4325 C9   LIG     1      33.277  17.015  31.317  1.00  0.00      LIG  
ATOM   4326 C10  LIG     1      35.510  17.042  34.504  1.00  0.00      LIG  
ATOM   4327 C11  LIG     1      34.458  16.950  25.510  1.00  0.00      LIG  
ATOM   4328 C12  LIG     1      37.188  16.391  29.545  1.00  0.00      LIG  
ATOM   4329 C13  LIG     1      37.007  17.113  32.572  1.00  0.00      LIG  
ATOM   4330 C14  LIG     1      36.591  15.556  28.426  1.00  0.00      LIG  
ATOM   4331 C15  LIG     1      34.187  15.273  27.471  1.00  0.00      LIG  
ATOM   4332 C16  LIG     1      33.213  16.339  34.234  1.00  0.00      LIG  
ATOM   4333 C17  LIG     1      34.521  15.502  25.997  1.00  0.00      LIG  
ATOM   4334 C18  LIG     1      35.406  17.230  36.004  1.00  0.00      LIG  
ATOM   4335 C19  LIG     1      36.679  17.768  33.898  1.00  0.00      LIG  
ATOM   4336 C20  LIG     1      34.317  16.327  36.506  1.00  0.00      LIG  
ATOM   4337 O1   LIG     1      34.370  15.861  37.634  1.00  0.00      LIG  
ATOM   4338 C21  LIG     1      35.646  15.201  31.787  1.00  0.00      LIG  
ATOM   4339 C22  LIG     1      33.020  16.341  35.747  1.00  0.00      LIG  
ATOM   4340 O2   LIG     1      32.100  17.747  31.640  1.00  0.00      LIG  
ATOM   4341 C23  LIG     1      36.317  18.640  30.010  1.00  0.00      LIG  
ATOM   4342 C24  LIG     1      33.288  19.190  23.788  1.00  0.00      LIG  
ATOM   4343 C25  LIG     1      31.690  19.693  25.682  1.00  0.00      LIG  
ATOM   4344 O3   LIG     1      35.526  17.710  26.058  1.00  0.00      LIG  
ATOM   4345 C26  LIG     1      33.716  18.779  34.137  1.00  0.00      LIG  
ATOM   4346 C27  LIG     1      34.153  13.781  27.729  1.00  0.00      LIG  
ATOM   4347 H    LIG     1      32.951  17.650  26.909  1.00  0.00      LIG  
ATOM   4348 H1   LIG     1      35.715  15.978  34.376  1.00  0.00      LIG  
ATOM   4349 H2   LIG     1      34.609  18.484  32.016  1.00  0.00      LIG  
ATOM   4350 H3   LIG     1      32.719  16.874  29.249  1.00  0.00      LIG  
ATOM   4351 H4   LIG     1      33.504  18.370  29.653  1.00  0.00      LIG  
ATOM   4352 H5   LIG     1      33.042  15.955  31.452  1.00  0.00      LIG  
ATOM   4353 H6   LIG     1      34.611  16.933  24.428  1.00  0.00      LIG  
ATOM   4354 H7   LIG     1      37.768  15.766  30.228  1.00  0.00      LIG  
ATOM   4355 H8   LIG     1      37.905  17.096  29.115  1.00  0.00      LIG  
ATOM   4356 H9   LIG     1      37.713  17.756  32.046  1.00  0.00      LIG  
ATOM   4357 H10  LIG     1      37.571  16.202  32.787  1.00  0.00      LIG  
ATOM   4358 H11  LIG     1      37.062  15.800  27.471  1.00  0.00      LIG  
ATOM   4359 H12  LIG     1      36.737  14.492  28.629  1.00  0.00      LIG  
ATOM   4360 H13  LIG     1      33.176  15.644  27.649  1.00  0.00      LIG  
ATOM   4361 H14  LIG     1      33.550  15.348  33.923  1.00  0.00      LIG  
ATOM   4362 H15  LIG     1      32.233  16.498  33.780  1.00  0.00      LIG  
ATOM   4363 H16  LIG     1      35.517  15.098  25.790  1.00  0.00      LIG  
ATOM   4364 H17  LIG     1      33.813  14.916  25.406  1.00  0.00      LIG  
ATOM   4365 H18  LIG     1      35.199  18.262  36.296  1.00  0.00      LIG  
ATOM   4366 H19  LIG     1      36.342  16.921  36.476  1.00  0.00      LIG  
ATOM   4367 H20  LIG     1      37.549  17.701  34.557  1.00  0.00      LIG  
ATOM   4368 H21  LIG     1      36.461  18.829  33.758  1.00  0.00      LIG  
ATOM   4369 H22  LIG     1      36.591  14.699  31.570  1.00  0.00      LIG  
ATOM   4370 H23  LIG     1      34.899  14.800  31.098  1.00  0.00      LIG  
ATOM   4371 H24  LIG     1      35.351  14.870  32.780  1.00  0.00      LIG  
ATOM   4372 H25  LIG     1      32.451  15.454  36.037  1.00  0.00      LIG  
ATOM   4373 H26  LIG     1      32.456  17.222  36.064  1.00  0.00      LIG  
ATOM   4374 H27  LIG     1      31.444  17.538  30.954  1.00  0.00      LIG  
ATOM   4375 H28  LIG     1      36.409  18.864  28.942  1.00  0.00      LIG  
ATOM   4376 H29  LIG     1      37.256  18.948  30.473  1.00  0.00      LIG  
ATOM   4377 H30  LIG     1      35.525  19.281  30.402  1.00  0.00      LIG  
ATOM   4378 H31  LIG     1      33.602  18.362  23.147  1.00  0.00      LIG  
ATOM   4379 H32  LIG     1      34.170  19.778  24.055  1.00  0.00      LIG  
ATOM   4380 H33  LIG     1      32.620  19.828  23.204  1.00  0.00      LIG  
ATOM   4381 H34  LIG     1      31.242  19.276  26.589  1.00  0.00      LIG  
ATOM   4382 H35  LIG     1      30.883  19.982  25.004  1.00  0.00      LIG  
ATOM   4383 H36  LIG     1      32.247  20.592  25.957  1.00  0.00      LIG  
ATOM   4384 H37  LIG     1      35.503  17.555  27.019  1.00  0.00      LIG  
ATOM   4385 H38  LIG     1      32.772  19.002  33.639  1.00  0.00      LIG  
ATOM   4386 H39  LIG     1      34.430  19.552  33.841  1.00  0.00      LIG  
ATOM   4387 H40  LIG     1      33.532  18.906  35.205  1.00  0.00      LIG  
ATOM   4388 H41  LIG     1      33.956  13.561  28.783  1.00  0.00      LIG  
ATOM   4389 H42  LIG     1      35.095  13.304  27.445  1.00  0.00      LIG  
ATOM   4390 H43  LIG     1      33.358  13.322  27.139  1.00  0.00      LIG  
TER
REMARK  Energy: 260.071
REMARK  SimpleFitness: 260.071
REMARK  FullFitness: -739.46936
REMARK  InterFull: -13.8493
REMARK  IntraFull: 281.779
REMARK  solvFull: -1223.17
REMARK  surfFull: 215.771
REMARK  extraFull: 0.0
REMARK  deltaGcompsolvpol: -1223.17
REMARK  deltaGcompsolvnonpol: 215.771
REMARK  deltaGprotsolvpol: -1219.71
REMARK  deltaGprotsolvnonpol: 208.651
REMARK  deltaGligsolvpol: -8.47816
REMARK  deltaGligsolvnonpol: 14.2872
REMARK  deltaGvdw: -13.8493
REMARK  deltaGelec: 0.0
REMARK  deltaG: -5.6710553
REMARK  Cluster: 0
REMARK  ClusterRank: 2
ATOM   4315 C    LIG     1      34.862  16.765  29.415  1.00  0.00      LIG  
ATOM   4316 C1   LIG     1      35.785  16.737  31.710  1.00  0.00      LIG  
ATOM   4317 C2   LIG     1      36.043  17.146  30.227  1.00  0.00      LIG  
ATOM   4318 O    LIG     1      32.073  17.369  24.933  1.00  0.00      LIG  
ATOM   4319 C3   LIG     1      33.163  17.623  25.850  1.00  0.00      LIG  
ATOM   4320 C4   LIG     1      32.597  18.716  25.021  1.00  0.00      LIG  
ATOM   4321 C5   LIG     1      34.476  17.420  32.209  1.00  0.00      LIG  
ATOM   4322 C6   LIG     1      35.149  15.911  28.432  1.00  0.00      LIG  
ATOM   4323 C7   LIG     1      34.224  17.381  33.752  1.00  0.00      LIG  
ATOM   4324 C8   LIG     1      33.537  17.292  29.841  1.00  0.00      LIG  
ATOM   4325 C9   LIG     1      33.277  17.015  31.317  1.00  0.00      LIG  
ATOM   4326 C10  LIG     1      35.510  17.042  34.504  1.00  0.00      LIG  
ATOM   4327 C11  LIG     1      34.458  16.950  25.510  1.00  0.00      LIG  
ATOM   4328 C12  LIG     1      37.188  16.391  29.545  1.00  0.00      LIG  
ATOM   4329 C13  LIG     1      37.007  17.113  32.572  1.00  0.00      LIG  
ATOM   4330 C14  LIG     1      36.591  15.556  28.426  1.00  0.00      LIG  
ATOM   4331 C15  LIG     1      34.187  15.273  27.471  1.00  0.00      LIG  
ATOM   4332 C16  LIG     1      33.213  16.339  34.234  1.00  0.00      LIG  
ATOM   4333 C17  LIG     1      34.521  15.502  25.997  1.00  0.00      LIG  
ATOM   4334 C18  LIG     1      35.406  17.230  36.004  1.00  0.00      LIG  
ATOM   4335 C19  LIG     1      36.679  17.768  33.898  1.00  0.00      LIG  
ATOM   4336 C20  LIG     1      34.317  16.327  36.506  1.00  0.00      LIG  
ATOM   4337 O1   LIG     1      34.370  15.861  37.634  1.00  0.00      LIG  
ATOM   4338 C21  LIG     1      35.646  15.201  31.787  1.00  0.00      LIG  
ATOM   4339 C22  LIG     1      33.020  16.341  35.747  1.00  0.00      LIG  
ATOM   4340 O2   LIG     1      32.100  17.747  31.640  1.00  0.00      LIG  
ATOM   4341 C23  LIG     1      36.317  18.640  30.010  1.00  0.00      LIG  
ATOM   4342 C24  LIG     1      33.288  19.190  23.788  1.00  0.00      LIG  
ATOM   4343 C25  LIG     1      31.690  19.693  25.682  1.00  0.00      LIG  
ATOM   4344 O3   LIG     1      35.526  17.710  26.058  1.00  0.00      LIG  
ATOM   4345 C26  LIG     1      33.716  18.779  34.137  1.00  0.00      LIG  
ATOM   4346 C27  LIG     1      34.153  13.781  27.729  1.00  0.00      LIG  
ATOM   4347 H    LIG     1      32.951  17.650  26.909  1.00  0.00      LIG  
ATOM   4348 H1   LIG     1      35.715  15.978  34.376  1.00  0.00      LIG  
ATOM   4349 H2   LIG     1      34.609  18.484  32.016  1.00  0.00      LIG  
ATOM   4350 H3   LIG     1      32.719  16.874  29.249  1.00  0.00      LIG  
ATOM   4351 H4   LIG     1      33.504  18.370  29.653  1.00  0.00      LIG  
ATOM   4352 H5   LIG     1      33.042  15.955  31.452  1.00  0.00      LIG  
ATOM   4353 H6   LIG     1      34.611  16.933  24.428  1.00  0.00      LIG  
ATOM   4354 H7   LIG     1      37.768  15.766  30.228  1.00  0.00      LIG  
ATOM   4355 H8   LIG     1      37.905  17.096  29.115  1.00  0.00      LIG  
ATOM   4356 H9   LIG     1      37.713  17.756  32.046  1.00  0.00      LIG  
ATOM   4357 H10  LIG     1      37.571  16.202  32.787  1.00  0.00      LIG  
ATOM   4358 H11  LIG     1      37.062  15.800  27.471  1.00  0.00      LIG  
ATOM   4359 H12  LIG     1      36.737  14.492  28.629  1.00  0.00      LIG  
ATOM   4360 H13  LIG     1      33.176  15.644  27.649  1.00  0.00      LIG  
ATOM   4361 H14  LIG     1      33.550  15.348  33.923  1.00  0.00      LIG  
ATOM   4362 H15  LIG     1      32.233  16.498  33.780  1.00  0.00      LIG  
ATOM   4363 H16  LIG     1      35.517  15.098  25.790  1.00  0.00      LIG  
ATOM   4364 H17  LIG     1      33.813  14.916  25.406  1.00  0.00      LIG  
ATOM   4365 H18  LIG     1      35.199  18.262  36.296  1.00  0.00      LIG  
ATOM   4366 H19  LIG     1      36.342  16.921  36.476  1.00  0.00      LIG  
ATOM   4367 H20  LIG     1      37.549  17.701  34.557  1.00  0.00      LIG  
ATOM   4368 H21  LIG     1      36.461  18.829  33.758  1.00  0.00      LIG  
ATOM   4369 H22  LIG     1      36.591  14.699  31.570  1.00  0.00      LIG  
ATOM   4370 H23  LIG     1      34.899  14.800  31.098  1.00  0.00      LIG  
ATOM   4371 H24  LIG     1      35.351  14.870  32.780  1.00  0.00      LIG  
ATOM   4372 H25  LIG     1      32.451  15.454  36.037  1.00  0.00      LIG  
ATOM   4373 H26  LIG     1      32.456  17.222  36.064  1.00  0.00      LIG  
ATOM   4374 H27  LIG     1      31.444  17.538  30.954  1.00  0.00      LIG  
ATOM   4375 H28  LIG     1      36.409  18.864  28.942  1.00  0.00      LIG  
ATOM   4376 H29  LIG     1      37.256  18.948  30.473  1.00  0.00      LIG  
ATOM   4377 H30  LIG     1      35.525  19.281  30.402  1.00  0.00      LIG  
ATOM   4378 H31  LIG     1      33.602  18.362  23.147  1.00  0.00      LIG  
ATOM   4379 H32  LIG     1      34.170  19.778  24.055  1.00  0.00      LIG  
ATOM   4380 H33  LIG     1      32.620  19.828  23.204  1.00  0.00      LIG  
ATOM   4381 H34  LIG     1      31.242  19.276  26.589  1.00  0.00      LIG  
ATOM   4382 H35  LIG     1      30.883  19.982  25.004  1.00  0.00      LIG  
ATOM   4383 H36  LIG     1      32.247  20.592  25.957  1.00  0.00      LIG  
ATOM   4384 H37  LIG     1      35.503  17.555  27.019  1.00  0.00      LIG  
ATOM   4385 H38  LIG     1      32.772  19.002  33.639  1.00  0.00      LIG  
ATOM   4386 H39  LIG     1      34.430  19.552  33.841  1.00  0.00      LIG  
ATOM   4387 H40  LIG     1      33.532  18.906  35.205  1.00  0.00      LIG  
ATOM   4388 H41  LIG     1      33.956  13.561  28.783  1.00  0.00      LIG  
ATOM   4389 H42  LIG     1      35.095  13.304  27.445  1.00  0.00      LIG  
ATOM   4390 H43  LIG     1      33.358  13.322  27.139  1.00  0.00      LIG  
TER
REMARK  Energy: 260.071
REMARK  SimpleFitness: 260.071
REMARK  FullFitness: -739.46936
REMARK  InterFull: -13.8493
REMARK  IntraFull: 281.779
REMARK  solvFull: -1223.17
REMARK  surfFull: 215.771
REMARK  extraFull: 0.0
REMARK  deltaGcompsolvpol: -1223.17
REMARK  deltaGcompsolvnonpol: 215.771
REMARK  deltaGprotsolvpol: -1219.71
REMARK  deltaGprotsolvnonpol: 208.651
REMARK  deltaGligsolvpol: -8.47816
REMARK  deltaGligsolvnonpol: 14.2872
REMARK  deltaGvdw: -13.8493
REMARK  deltaGelec: 0.0
REMARK  deltaG: -5.6710553
REMARK  Cluster: 0
REMARK  ClusterRank: 3
ATOM   4315 C    LIG     1      34.862  16.765  29.415  1.00  0.00      LIG  
ATOM   4316 C1   LIG     1      35.785  16.737  31.710  1.00  0.00      LIG  
ATOM   4317 C2   LIG     1      36.043  17.146  30.227  1.00  0.00      LIG  
ATOM   4318 O    LIG     1      32.073  17.369  24.933  1.00  0.00      LIG  
ATOM   4319 C3   LIG     1      33.163  17.623  25.850  1.00  0.00      LIG  
ATOM   4320 C4   LIG     1      32.597  18.716  25.021  1.00  0.00      LIG  
ATOM   4321 C5   LIG     1      34.476  17.420  32.209  1.00  0.00      LIG  
ATOM   4322 C6   LIG     1      35.149  15.911  28.432  1.00  0.00      LIG  
ATOM   4323 C7   LIG     1      34.224  17.381  33.752  1.00  0.00      LIG  
ATOM   4324 C8   LIG     1      33.537  17.292  29.841  1.00  0.00      LIG  
ATOM   4325 C9   LIG     1      33.277  17.015  31.317  1.00  0.00      LIG  
ATOM   4326 C10  LIG     1      35.510  17.042  34.504  1.00  0.00      LIG  
ATOM   4327 C11  LIG     1      34.458  16.950  25.510  1.00  0.00      LIG  
ATOM   4328 C12  LIG     1      37.188  16.391  29.545  1.00  0.00      LIG  
ATOM   4329 C13  LIG     1      37.007  17.113  32.572  1.00  0.00      LIG  
ATOM   4330 C14  LIG     1      36.591  15.556  28.426  1.00  0.00      LIG  
ATOM   4331 C15  LIG     1      34.187  15.273  27.471  1.00  0.00      LIG  
ATOM   4332 C16  LIG     1      33.213  16.339  34.234  1.00  0.00      LIG  
ATOM   4333 C17  LIG     1      34.521  15.502  25.997  1.00  0.00      LIG  
ATOM   4334 C18  LIG     1      35.406  17.230  36.004  1.00  0.00      LIG  
ATOM   4335 C19  LIG     1      36.679  17.768  33.898  1.00  0.00      LIG  
ATOM   4336 C20  LIG     1      34.317  16.327  36.506  1.00  0.00      LIG  
ATOM   4337 O1   LIG     1      34.370  15.861  37.634  1.00  0.00      LIG  
ATOM   4338 C21  LIG     1      35.646  15.201  31.787  1.00  0.00      LIG  
ATOM   4339 C22  LIG     1      33.020  16.341  35.747  1.00  0.00      LIG  
ATOM   4340 O2   LIG     1      32.100  17.747  31.640  1.00  0.00      LIG  
ATOM   4341 C23  LIG     1      36.317  18.640  30.010  1.00  0.00      LIG  
ATOM   4342 C24  LIG     1      33.288  19.190  23.788  1.00  0.00      LIG  
ATOM   4343 C25  LIG     1      31.690  19.693  25.682  1.00  0.00      LIG  
ATOM   4344 O3   LIG     1      35.526  17.710  26.058  1.00  0.00      LIG  
ATOM   4345 C26  LIG     1      33.716  18.779  34.137  1.00  0.00      LIG  
ATOM   4346 C27  LIG     1      34.153  13.781  27.729  1.00  0.00      LIG  
ATOM   4347 H    LIG     1      32.951  17.650  26.909  1.00  0.00      LIG  
ATOM   4348 H1   LIG     1      35.715  15.978  34.376  1.00  0.00      LIG  
ATOM   4349 H2   LIG     1      34.609  18.484  32.016  1.00  0.00      LIG  
ATOM   4350 H3   LIG     1      32.719  16.874  29.249  1.00  0.00      LIG  
ATOM   4351 H4   LIG     1      33.504  18.370  29.653  1.00  0.00      LIG  
ATOM   4352 H5   LIG     1      33.042  15.955  31.452  1.00  0.00      LIG  
ATOM   4353 H6   LIG     1      34.611  16.933  24.428  1.00  0.00      LIG  
ATOM   4354 H7   LIG     1      37.768  15.766  30.228  1.00  0.00      LIG  
ATOM   4355 H8   LIG     1      37.905  17.096  29.115  1.00  0.00      LIG  
ATOM   4356 H9   LIG     1      37.713  17.756  32.046  1.00  0.00      LIG  
ATOM   4357 H10  LIG     1      37.571  16.202  32.787  1.00  0.00      LIG  
ATOM   4358 H11  LIG     1      37.062  15.800  27.471  1.00  0.00      LIG  
ATOM   4359 H12  LIG     1      36.737  14.492  28.629  1.00  0.00      LIG  
ATOM   4360 H13  LIG     1      33.176  15.644  27.649  1.00  0.00      LIG  
ATOM   4361 H14  LIG     1      33.550  15.348  33.923  1.00  0.00      LIG  
ATOM   4362 H15  LIG     1      32.233  16.498  33.780  1.00  0.00      LIG  
ATOM   4363 H16  LIG     1      35.517  15.098  25.790  1.00  0.00      LIG  
ATOM   4364 H17  LIG     1      33.813  14.916  25.406  1.00  0.00      LIG  
ATOM   4365 H18  LIG     1      35.199  18.262  36.296  1.00  0.00      LIG  
ATOM   4366 H19  LIG     1      36.342  16.921  36.476  1.00  0.00      LIG  
ATOM   4367 H20  LIG     1      37.549  17.701  34.557  1.00  0.00      LIG  
ATOM   4368 H21  LIG     1      36.461  18.829  33.758  1.00  0.00      LIG  
ATOM   4369 H22  LIG     1      36.591  14.699  31.570  1.00  0.00      LIG  
ATOM   4370 H23  LIG     1      34.899  14.800  31.098  1.00  0.00      LIG  
ATOM   4371 H24  LIG     1      35.351  14.870  32.780  1.00  0.00      LIG  
ATOM   4372 H25  LIG     1      32.451  15.454  36.037  1.00  0.00      LIG  
ATOM   4373 H26  LIG     1      32.456  17.222  36.064  1.00  0.00      LIG  
ATOM   4374 H27  LIG     1      31.444  17.538  30.954  1.00  0.00      LIG  
ATOM   4375 H28  LIG     1      36.409  18.864  28.942  1.00  0.00      LIG  
ATOM   4376 H29  LIG     1      37.256  18.948  30.473  1.00  0.00      LIG  
ATOM   4377 H30  LIG     1      35.525  19.281  30.402  1.00  0.00      LIG  
ATOM   4378 H31  LIG     1      33.602  18.362  23.147  1.00  0.00      LIG  
ATOM   4379 H32  LIG     1      34.170  19.778  24.055  1.00  0.00      LIG  
ATOM   4380 H33  LIG     1      32.620  19.828  23.204  1.00  0.00      LIG  
ATOM   4381 H34  LIG     1      31.242  19.276  26.589  1.00  0.00      LIG  
ATOM   4382 H35  LIG     1      30.883  19.982  25.004  1.00  0.00      LIG  
ATOM   4383 H36  LIG     1      32.247  20.592  25.957  1.00  0.00      LIG  
ATOM   4384 H37  LIG     1      35.503  17.555  27.019  1.00  0.00      LIG  
ATOM   4385 H38  LIG     1      32.772  19.002  33.639  1.00  0.00      LIG  
ATOM   4386 H39  LIG     1      34.430  19.552  33.841  1.00  0.00      LIG  
ATOM   4387 H40  LIG     1      33.532  18.906  35.205  1.00  0.00      LIG  
ATOM   4388 H41  LIG     1      33.956  13.561  28.783  1.00  0.00      LIG  
ATOM   4389 H42  LIG     1      35.095  13.304  27.445  1.00  0.00      LIG  
ATOM   4390 H43  LIG     1      33.358  13.322  27.139  1.00  0.00      LIG  
TER
REMARK  Energy: 260.092
REMARK  SimpleFitness: 260.092
REMARK  FullFitness: -739.46106
REMARK  InterFull: -13.8491
REMARK  IntraFull: 281.823
REMARK  solvFull: -1223.2
REMARK  surfFull: 215.765
REMARK  extraFull: 0.0
REMARK  deltaGcompsolvpol: -1223.2
REMARK  deltaGcompsolvnonpol: 215.765
REMARK  deltaGprotsolvpol: -1219.71
REMARK  deltaGprotsolvnonpol: 208.651
REMARK  deltaGligsolvpol: -8.47984
REMARK  deltaGligsolvnonpol: 14.2855
REMARK  deltaGvdw: -13.8491
REMARK  deltaGelec: 0.0
REMARK  deltaG: -5.67317
REMARK  Cluster: 0
REMARK  ClusterRank: 4
ATOM   4315 C    LIG     1      34.854  16.752  29.444  1.00  0.00      LIG  
ATOM   4316 C1   LIG     1      35.810  16.741  31.726  1.00  0.00      LIG  
ATOM   4317 C2   LIG     1      36.039  17.154  30.240  1.00  0.00      LIG  
ATOM   4318 O    LIG     1      32.064  17.358  24.964  1.00  0.00      LIG  
ATOM   4319 C3   LIG     1      33.158  17.609  25.876  1.00  0.00      LIG  
ATOM   4320 C4   LIG     1      32.594  18.702  25.044  1.00  0.00      LIG  
ATOM   4321 C5   LIG     1      34.497  17.400  32.244  1.00  0.00      LIG  
ATOM   4322 C6   LIG     1      35.143  15.905  28.454  1.00  0.00      LIG  
ATOM   4323 C7   LIG     1      34.268  17.359  33.790  1.00  0.00      LIG  
ATOM   4324 C8   LIG     1      33.525  17.254  29.889  1.00  0.00      LIG  
ATOM   4325 C9   LIG     1      33.292  16.973  31.370  1.00  0.00      LIG  
ATOM   4326 C10  LIG     1      35.572  17.045  34.523  1.00  0.00      LIG  
ATOM   4327 C11  LIG     1      34.446  16.928  25.530  1.00  0.00      LIG  
ATOM   4328 C12  LIG     1      37.188  16.419  29.542  1.00  0.00      LIG  
ATOM   4329 C13  LIG     1      37.038  17.140  32.570  1.00  0.00      LIG  
ATOM   4330 C14  LIG     1      36.590  15.572  28.433  1.00  0.00      LIG  
ATOM   4331 C15  LIG     1      34.180  15.257  27.501  1.00  0.00      LIG  
ATOM   4332 C16  LIG     1      33.284  16.299  34.288  1.00  0.00      LIG  
ATOM   4333 C17  LIG     1      34.505  15.481  26.024  1.00  0.00      LIG  
ATOM   4334 C18  LIG     1      35.487  17.231  36.024  1.00  0.00      LIG  
ATOM   4335 C19  LIG     1      36.717  17.792  33.899  1.00  0.00      LIG  
ATOM   4336 C20  LIG     1      34.423  16.308  36.542  1.00  0.00      LIG  
ATOM   4337 O1   LIG     1      34.504  15.841  37.668  1.00  0.00      LIG  
ATOM   4338 C21  LIG     1      35.700  15.202  31.806  1.00  0.00      LIG  
ATOM   4339 C22  LIG     1      33.114  16.299  35.804  1.00  0.00      LIG  
ATOM   4340 O2   LIG     1      32.106  17.684  31.711  1.00  0.00      LIG  
ATOM   4341 C23  LIG     1      36.282  18.653  30.018  1.00  0.00      LIG  
ATOM   4342 C24  LIG     1      33.284  19.169  23.808  1.00  0.00      LIG  
ATOM   4343 C25  LIG     1      31.691  19.684  25.701  1.00  0.00      LIG  
ATOM   4344 O3   LIG     1      35.522  17.687  26.065  1.00  0.00      LIG  
ATOM   4345 C26  LIG     1      33.740  18.749  34.182  1.00  0.00      LIG  
ATOM   4346 C27  LIG     1      34.160  13.765  27.763  1.00  0.00      LIG  
ATOM   4347 H    LIG     1      32.952  17.642  26.936  1.00  0.00      LIG  
ATOM   4348 H1   LIG     1      35.794  15.984  34.392  1.00  0.00      LIG  
ATOM   4349 H2   LIG     1      34.608  18.467  32.048  1.00  0.00      LIG  
ATOM   4350 H3   LIG     1      32.707  16.819  29.310  1.00  0.00      LIG  
ATOM   4351 H4   LIG     1      33.469  18.330  29.702  1.00  0.00      LIG  
ATOM   4352 H5   LIG     1      33.079  15.910  31.510  1.00  0.00      LIG  
ATOM   4353 H6   LIG     1      34.590  16.903  24.448  1.00  0.00      LIG  
ATOM   4354 H7   LIG     1      37.789  15.806  30.216  1.00  0.00      LIG  
ATOM   4355 H8   LIG     1      37.884  17.138  29.100  1.00  0.00      LIG  
ATOM   4356 H9   LIG     1      37.725  17.793  32.032  1.00  0.00      LIG  
ATOM   4357 H10  LIG     1      37.621  16.238  32.778  1.00  0.00      LIG  
ATOM   4358 H11  LIG     1      37.047  15.819  27.471  1.00  0.00      LIG  
ATOM   4359 H12  LIG     1      36.753  14.511  28.638  1.00  0.00      LIG  
ATOM   4360 H13  LIG     1      33.167  15.622  27.682  1.00  0.00      LIG  
ATOM   4361 H14  LIG     1      33.636  15.315  33.973  1.00  0.00      LIG  
ATOM   4362 H15  LIG     1      32.295  16.439  33.849  1.00  0.00      LIG  
ATOM   4363 H16  LIG     1      35.497  15.071  25.810  1.00  0.00      LIG  
ATOM   4364 H17  LIG     1      33.788  14.898  25.440  1.00  0.00      LIG  
ATOM   4365 H18  LIG     1      35.265  18.259  36.318  1.00  0.00      LIG  
ATOM   4366 H19  LIG     1      36.436  16.940  36.481  1.00  0.00      LIG  
ATOM   4367 H20  LIG     1      37.598  17.742  34.545  1.00  0.00      LIG  
ATOM   4368 H21  LIG     1      36.477  18.848  33.760  1.00  0.00      LIG  
ATOM   4369 H22  LIG     1      36.650  14.717  31.572  1.00  0.00      LIG  
ATOM   4370 H23  LIG     1      34.949  14.787  31.131  1.00  0.00      LIG  
ATOM   4371 H24  LIG     1      35.430  14.865  32.804  1.00  0.00      LIG  
ATOM   4372 H25  LIG     1      32.564  15.403  36.103  1.00  0.00      LIG  
ATOM   4373 H26  LIG     1      32.540  17.171  36.129  1.00  0.00      LIG  
ATOM   4374 H27  LIG     1      31.445  17.464  31.033  1.00  0.00      LIG  
ATOM   4375 H28  LIG     1      36.354  18.878  28.949  1.00  0.00      LIG  
ATOM   4376 H29  LIG     1      37.223  18.978  30.467  1.00  0.00      LIG  
ATOM   4377 H30  LIG     1      35.484  19.280  30.422  1.00  0.00      LIG  
ATOM   4378 H31  LIG     1      33.591  18.337  23.168  1.00  0.00      LIG  
ATOM   4379 H32  LIG     1      34.172  19.751  24.072  1.00  0.00      LIG  
ATOM   4380 H33  LIG     1      32.619  19.810  23.226  1.00  0.00      LIG  
ATOM   4381 H34  LIG     1      31.232  19.269  26.603  1.00  0.00      LIG  
ATOM   4382 H35  LIG     1      30.892  19.981  25.016  1.00  0.00      LIG  
ATOM   4383 H36  LIG     1      32.253  20.578  25.984  1.00  0.00      LIG  
ATOM   4384 H37  LIG     1      35.498  17.551  27.028  1.00  0.00      LIG  
ATOM   4385 H38  LIG     1      32.786  18.955  33.696  1.00  0.00      LIG  
ATOM   4386 H39  LIG     1      34.436  19.534  33.877  1.00  0.00      LIG  
ATOM   4387 H40  LIG     1      33.568  18.872  35.252  1.00  0.00      LIG  
ATOM   4388 H41  LIG     1      33.966  13.547  28.818  1.00  0.00      LIG  
ATOM   4389 H42  LIG     1      35.106  13.296  27.480  1.00  0.00      LIG  
ATOM   4390 H43  LIG     1      33.368  13.298  27.176  1.00  0.00      LIG  
TER
REMARK  Energy: 260.092
REMARK  SimpleFitness: 260.092
REMARK  FullFitness: -739.46106
REMARK  InterFull: -13.8491
REMARK  IntraFull: 281.823
REMARK  solvFull: -1223.2
REMARK  surfFull: 215.765
REMARK  extraFull: 0.0
REMARK  deltaGcompsolvpol: -1223.2
REMARK  deltaGcompsolvnonpol: 215.765
REMARK  deltaGprotsolvpol: -1219.71
REMARK  deltaGprotsolvnonpol: 208.651
REMARK  deltaGligsolvpol: -8.47984
REMARK  deltaGligsolvnonpol: 14.2855
REMARK  deltaGvdw: -13.8491
REMARK  deltaGelec: 0.0
REMARK  deltaG: -5.67317
REMARK  Cluster: 0
REMARK  ClusterRank: 5
ATOM   4315 C    LIG     1      34.854  16.752  29.444  1.00  0.00      LIG  
ATOM   4316 C1   LIG     1      35.810  16.741  31.726  1.00  0.00      LIG  
ATOM   4317 C2   LIG     1      36.039  17.154  30.240  1.00  0.00      LIG  
ATOM   4318 O    LIG     1      32.064  17.358  24.964  1.00  0.00      LIG  
ATOM   4319 C3   LIG     1      33.158  17.609  25.876  1.00  0.00      LIG  
ATOM   4320 C4   LIG     1      32.594  18.702  25.044  1.00  0.00      LIG  
ATOM   4321 C5   LIG     1      34.497  17.400  32.244  1.00  0.00      LIG  
ATOM   4322 C6   LIG     1      35.143  15.905  28.454  1.00  0.00      LIG  
ATOM   4323 C7   LIG     1      34.268  17.359  33.790  1.00  0.00      LIG  
ATOM   4324 C8   LIG     1      33.525  17.254  29.889  1.00  0.00      LIG  
ATOM   4325 C9   LIG     1      33.292  16.973  31.370  1.00  0.00      LIG  
ATOM   4326 C10  LIG     1      35.572  17.045  34.523  1.00  0.00      LIG  
ATOM   4327 C11  LIG     1      34.446  16.928  25.530  1.00  0.00      LIG  
ATOM   4328 C12  LIG     1      37.188  16.419  29.542  1.00  0.00      LIG  
ATOM   4329 C13  LIG     1      37.038  17.140  32.570  1.00  0.00      LIG  
ATOM   4330 C14  LIG     1      36.590  15.572  28.433  1.00  0.00      LIG  
ATOM   4331 C15  LIG     1      34.180  15.257  27.501  1.00  0.00      LIG  
ATOM   4332 C16  LIG     1      33.284  16.299  34.288  1.00  0.00      LIG  
ATOM   4333 C17  LIG     1      34.505  15.481  26.024  1.00  0.00      LIG  
ATOM   4334 C18  LIG     1      35.487  17.231  36.024  1.00  0.00      LIG  
ATOM   4335 C19  LIG     1      36.717  17.792  33.899  1.00  0.00      LIG  
ATOM   4336 C20  LIG     1      34.423  16.308  36.542  1.00  0.00      LIG  
ATOM   4337 O1   LIG     1      34.504  15.841  37.668  1.00  0.00      LIG  
ATOM   4338 C21  LIG     1      35.700  15.202  31.806  1.00  0.00      LIG  
ATOM   4339 C22  LIG     1      33.114  16.299  35.804  1.00  0.00      LIG  
ATOM   4340 O2   LIG     1      32.106  17.684  31.711  1.00  0.00      LIG  
ATOM   4341 C23  LIG     1      36.282  18.653  30.018  1.00  0.00      LIG  
ATOM   4342 C24  LIG     1      33.284  19.169  23.808  1.00  0.00      LIG  
ATOM   4343 C25  LIG     1      31.691  19.684  25.701  1.00  0.00      LIG  
ATOM   4344 O3   LIG     1      35.522  17.687  26.065  1.00  0.00      LIG  
ATOM   4345 C26  LIG     1      33.740  18.749  34.182  1.00  0.00      LIG  
ATOM   4346 C27  LIG     1      34.160  13.765  27.763  1.00  0.00      LIG  
ATOM   4347 H    LIG     1      32.952  17.642  26.936  1.00  0.00      LIG  
ATOM   4348 H1   LIG     1      35.794  15.984  34.392  1.00  0.00      LIG  
ATOM   4349 H2   LIG     1      34.608  18.467  32.048  1.00  0.00      LIG  
ATOM   4350 H3   LIG     1      32.707  16.819  29.310  1.00  0.00      LIG  
ATOM   4351 H4   LIG     1      33.469  18.330  29.702  1.00  0.00      LIG  
ATOM   4352 H5   LIG     1      33.079  15.910  31.510  1.00  0.00      LIG  
ATOM   4353 H6   LIG     1      34.590  16.903  24.448  1.00  0.00      LIG  
ATOM   4354 H7   LIG     1      37.789  15.806  30.216  1.00  0.00      LIG  
ATOM   4355 H8   LIG     1      37.884  17.138  29.100  1.00  0.00      LIG  
ATOM   4356 H9   LIG     1      37.725  17.793  32.032  1.00  0.00      LIG  
ATOM   4357 H10  LIG     1      37.621  16.238  32.778  1.00  0.00      LIG  
ATOM   4358 H11  LIG     1      37.047  15.819  27.471  1.00  0.00      LIG  
ATOM   4359 H12  LIG     1      36.753  14.511  28.638  1.00  0.00      LIG  
ATOM   4360 H13  LIG     1      33.167  15.622  27.682  1.00  0.00      LIG  
ATOM   4361 H14  LIG     1      33.636  15.315  33.973  1.00  0.00      LIG  
ATOM   4362 H15  LIG     1      32.295  16.439  33.849  1.00  0.00      LIG  
ATOM   4363 H16  LIG     1      35.497  15.071  25.810  1.00  0.00      LIG  
ATOM   4364 H17  LIG     1      33.788  14.898  25.440  1.00  0.00      LIG  
ATOM   4365 H18  LIG     1      35.265  18.259  36.318  1.00  0.00      LIG  
ATOM   4366 H19  LIG     1      36.436  16.940  36.481  1.00  0.00      LIG  
ATOM   4367 H20  LIG     1      37.598  17.742  34.545  1.00  0.00      LIG  
ATOM   4368 H21  LIG     1      36.477  18.848  33.760  1.00  0.00      LIG  
ATOM   4369 H22  LIG     1      36.650  14.717  31.572  1.00  0.00      LIG  
ATOM   4370 H23  LIG     1      34.949  14.787  31.131  1.00  0.00      LIG  
ATOM   4371 H24  LIG     1      35.430  14.865  32.804  1.00  0.00      LIG  
ATOM   4372 H25  LIG     1      32.564  15.403  36.103  1.00  0.00      LIG  
ATOM   4373 H26  LIG     1      32.540  17.171  36.129  1.00  0.00      LIG  
ATOM   4374 H27  LIG     1      31.445  17.464  31.033  1.00  0.00      LIG  
ATOM   4375 H28  LIG     1      36.354  18.878  28.949  1.00  0.00      LIG  
ATOM   4376 H29  LIG     1      37.223  18.978  30.467  1.00  0.00      LIG  
ATOM   4377 H30  LIG     1      35.484  19.280  30.422  1.00  0.00      LIG  
ATOM   4378 H31  LIG     1      33.591  18.337  23.168  1.00  0.00      LIG  
ATOM   4379 H32  LIG     1      34.172  19.751  24.072  1.00  0.00      LIG  
ATOM   4380 H33  LIG     1      32.619  19.810  23.226  1.00  0.00      LIG  
ATOM   4381 H34  LIG     1      31.232  19.269  26.603  1.00  0.00      LIG  
ATOM   4382 H35  LIG     1      30.892  19.981  25.016  1.00  0.00      LIG  
ATOM   4383 H36  LIG     1      32.253  20.578  25.984  1.00  0.00      LIG  
ATOM   4384 H37  LIG     1      35.498  17.551  27.028  1.00  0.00      LIG  
ATOM   4385 H38  LIG     1      32.786  18.955  33.696  1.00  0.00      LIG  
ATOM   4386 H39  LIG     1      34.436  19.534  33.877  1.00  0.00      LIG  
ATOM   4387 H40  LIG     1      33.568  18.872  35.252  1.00  0.00      LIG  
ATOM   4388 H41  LIG     1      33.966  13.547  28.818  1.00  0.00      LIG  
ATOM   4389 H42  LIG     1      35.106  13.296  27.480  1.00  0.00      LIG  
ATOM   4390 H43  LIG     1      33.368  13.298  27.176  1.00  0.00      LIG  
TER
REMARK  Energy: 260.46
REMARK  SimpleFitness: 260.46
REMARK  FullFitness: -739.27905
REMARK  InterFull: -13.4761
REMARK  IntraFull: 281.714
REMARK  solvFull: -1223.36
REMARK  surfFull: 215.843
REMARK  extraFull: 0.0
REMARK  deltaGcompsolvpol: -1223.36
REMARK  deltaGcompsolvnonpol: 215.843
REMARK  deltaGprotsolvpol: -1219.71
REMARK  deltaGprotsolvnonpol: 208.651
REMARK  deltaGligsolvpol: -8.42603
REMARK  deltaGligsolvnonpol: 14.2695
REMARK  deltaGvdw: -13.4761
REMARK  deltaGelec: 0.0
REMARK  deltaG: -5.642079
REMARK  Cluster: 0
REMARK  ClusterRank: 6
ATOM   4315 C    LIG     1      35.002  16.670  29.571  1.00  0.00      LIG  
ATOM   4316 C1   LIG     1      36.021  16.664  31.828  1.00  0.00      LIG  
ATOM   4317 C2   LIG     1      36.214  17.061  30.332  1.00  0.00      LIG  
ATOM   4318 O    LIG     1      32.103  17.229  25.227  1.00  0.00      LIG  
ATOM   4319 C3   LIG     1      33.254  17.554  26.042  1.00  0.00      LIG  
ATOM   4320 C4   LIG     1      32.623  18.579  25.173  1.00  0.00      LIG  
ATOM   4321 C5   LIG     1      34.731  17.347  32.374  1.00  0.00      LIG  
ATOM   4322 C6   LIG     1      35.256  15.821  28.572  1.00  0.00      LIG  
ATOM   4323 C7   LIG     1      34.547  17.331  33.927  1.00  0.00      LIG  
ATOM   4324 C8   LIG     1      33.691  17.188  30.049  1.00  0.00      LIG  
ATOM   4325 C9   LIG     1      33.498  16.923  31.539  1.00  0.00      LIG  
ATOM   4326 C10  LIG     1      35.865  17.007  34.626  1.00  0.00      LIG  
ATOM   4327 C11  LIG     1      34.520  16.854  25.659  1.00  0.00      LIG  
ATOM   4328 C12  LIG     1      37.334  16.308  29.609  1.00  0.00      LIG  
ATOM   4329 C13  LIG     1      37.277  17.050  32.632  1.00  0.00      LIG  
ATOM   4330 C14  LIG     1      36.698  15.468  28.516  1.00  0.00      LIG  
ATOM   4331 C15  LIG     1      34.264  15.193  27.636  1.00  0.00      LIG  
ATOM   4332 C16  LIG     1      33.562  16.293  34.468  1.00  0.00      LIG  
ATOM   4333 C17  LIG     1      34.569  15.409  26.154  1.00  0.00      LIG  
ATOM   4334 C18  LIG     1      35.826  17.216  36.126  1.00  0.00      LIG  
ATOM   4335 C19  LIG     1      37.004  17.726  33.960  1.00  0.00      LIG  
ATOM   4336 C20  LIG     1      34.761  16.320  36.690  1.00  0.00      LIG  
ATOM   4337 O1   LIG     1      34.864  15.876  37.823  1.00  0.00      LIG  
ATOM   4338 C21  LIG     1      35.890  15.127  31.925  1.00  0.00      LIG  
ATOM   4339 C22  LIG     1      33.433  16.320  35.987  1.00  0.00      LIG  
ATOM   4340 O2   LIG     1      32.328  17.647  31.907  1.00  0.00      LIG  
ATOM   4341 C23  LIG     1      36.469  18.555  30.091  1.00  0.00      LIG  
ATOM   4342 C24  LIG     1      33.224  18.955  23.862  1.00  0.00      LIG  
ATOM   4343 C25  LIG     1      31.750  19.600  25.810  1.00  0.00      LIG  
ATOM   4344 O3   LIG     1      35.622  17.596  26.162  1.00  0.00      LIG  
ATOM   4345 C26  LIG     1      34.051  18.734  34.313  1.00  0.00      LIG  
ATOM   4346 C27  LIG     1      34.218  13.701  27.891  1.00  0.00      LIG  
ATOM   4347 H    LIG     1      33.119  17.657  27.111  1.00  0.00      LIG  
ATOM   4348 H1   LIG     1      36.066  15.941  34.504  1.00  0.00      LIG  
ATOM   4349 H2   LIG     1      34.849  18.410  32.160  1.00  0.00      LIG  
ATOM   4350 H3   LIG     1      32.852  16.755  29.498  1.00  0.00      LIG  
ATOM   4351 H4   LIG     1      33.639  18.264  29.855  1.00  0.00      LIG  
ATOM   4352 H5   LIG     1      33.280  15.862  31.695  1.00  0.00      LIG  
ATOM   4353 H6   LIG     1      34.636  16.823  24.573  1.00  0.00      LIG  
ATOM   4354 H7   LIG     1      37.942  15.687  30.270  1.00  0.00      LIG  
ATOM   4355 H8   LIG     1      38.030  17.015  29.148  1.00  0.00      LIG  
ATOM   4356 H9   LIG     1      37.963  17.681  32.067  1.00  0.00      LIG  
ATOM   4357 H10  LIG     1      37.847  16.140  32.840  1.00  0.00      LIG  
ATOM   4358 H11  LIG     1      37.136  15.705  27.543  1.00  0.00      LIG  
ATOM   4359 H12  LIG     1      36.849  14.405  28.721  1.00  0.00      LIG  
ATOM   4360 H13  LIG     1      33.262  15.579  27.833  1.00  0.00      LIG  
ATOM   4361 H14  LIG     1      33.893  15.300  34.160  1.00  0.00      LIG  
ATOM   4362 H15  LIG     1      32.563  16.438  34.053  1.00  0.00      LIG  
ATOM   4363 H16  LIG     1      35.549  14.983  25.922  1.00  0.00      LIG  
ATOM   4364 H17  LIG     1      33.833  14.835  25.584  1.00  0.00      LIG  
ATOM   4365 H18  LIG     1      35.631  18.252  36.411  1.00  0.00      LIG  
ATOM   4366 H19  LIG     1      36.782  16.914  36.561  1.00  0.00      LIG  
ATOM   4367 H20  LIG     1      37.901  17.671  34.582  1.00  0.00      LIG  
ATOM   4368 H21  LIG     1      36.778  18.785  33.812  1.00  0.00      LIG  
ATOM   4369 H22  LIG     1      36.826  14.626  31.669  1.00  0.00      LIG  
ATOM   4370 H23  LIG     1      35.115  14.718  31.275  1.00  0.00      LIG  
ATOM   4371 H24  LIG     1      35.644  14.805  32.934  1.00  0.00      LIG  
ATOM   4372 H25  LIG     1      32.880  15.436  36.315  1.00  0.00      LIG  
ATOM   4373 H26  LIG     1      32.881  17.204  36.314  1.00  0.00      LIG  
ATOM   4374 H27  LIG     1      31.645  17.422  31.253  1.00  0.00      LIG  
ATOM   4375 H28  LIG     1      36.521  18.769  29.018  1.00  0.00      LIG  
ATOM   4376 H29  LIG     1      37.423  18.873  30.517  1.00  0.00      LIG  
ATOM   4377 H30  LIG     1      35.688  19.196  30.504  1.00  0.00      LIG  
ATOM   4378 H31  LIG     1      33.428  18.079  23.239  1.00  0.00      LIG  
ATOM   4379 H32  LIG     1      34.161  19.495  24.020  1.00  0.00      LIG  
ATOM   4380 H33  LIG     1      32.545  19.608  23.310  1.00  0.00      LIG  
ATOM   4381 H34  LIG     1      31.339  19.243  26.759  1.00  0.00      LIG  
ATOM   4382 H35  LIG     1      30.918  19.852  25.149  1.00  0.00      LIG  
ATOM   4383 H36  LIG     1      32.323  20.510  26.007  1.00  0.00      LIG  
ATOM   4384 H37  LIG     1      35.624  17.460  27.125  1.00  0.00      LIG  
ATOM   4385 H38  LIG     1      33.086  18.947  33.851  1.00  0.00      LIG  
ATOM   4386 H39  LIG     1      34.749  19.504  33.978  1.00  0.00      LIG  
ATOM   4387 H40  LIG     1      33.910  18.875  35.386  1.00  0.00      LIG  
ATOM   4388 H41  LIG     1      34.007  13.484  28.943  1.00  0.00      LIG  
ATOM   4389 H42  LIG     1      35.160  13.217  27.619  1.00  0.00      LIG  
ATOM   4390 H43  LIG     1      33.428  13.248  27.289  1.00  0.00      LIG  
TER
REMARK  Energy: 260.46
REMARK  SimpleFitness: 260.46
REMARK  FullFitness: -739.27905
REMARK  InterFull: -13.4761
REMARK  IntraFull: 281.714
REMARK  solvFull: -1223.36
REMARK  surfFull: 215.843
REMARK  extraFull: 0.0
REMARK  deltaGcompsolvpol: -1223.36
REMARK  deltaGcompsolvnonpol: 215.843
REMARK  deltaGprotsolvpol: -1219.71
REMARK  deltaGprotsolvnonpol: 208.651
REMARK  deltaGligsolvpol: -8.42603
REMARK  deltaGligsolvnonpol: 14.2695
REMARK  deltaGvdw: -13.4761
REMARK  deltaGelec: 0.0
REMARK  deltaG: -5.642079
REMARK  Cluster: 0
REMARK  ClusterRank: 7
ATOM   4315 C    LIG     1      35.002  16.670  29.571  1.00  0.00      LIG  
ATOM   4316 C1   LIG     1      36.021  16.664  31.828  1.00  0.00      LIG  
ATOM   4317 C2   LIG     1      36.214  17.061  30.332  1.00  0.00      LIG  
ATOM   4318 O    LIG     1      32.103  17.229  25.227  1.00  0.00      LIG  
ATOM   4319 C3   LIG     1      33.254  17.554  26.042  1.00  0.00      LIG  
ATOM   4320 C4   LIG     1      32.623  18.579  25.173  1.00  0.00      LIG  
ATOM   4321 C5   LIG     1      34.731  17.347  32.374  1.00  0.00      LIG  
ATOM   4322 C6   LIG     1      35.256  15.821  28.572  1.00  0.00      LIG  
ATOM   4323 C7   LIG     1      34.547  17.331  33.927  1.00  0.00      LIG  
ATOM   4324 C8   LIG     1      33.691  17.188  30.049  1.00  0.00      LIG  
ATOM   4325 C9   LIG     1      33.498  16.923  31.539  1.00  0.00      LIG  
ATOM   4326 C10  LIG     1      35.865  17.007  34.626  1.00  0.00      LIG  
ATOM   4327 C11  LIG     1      34.520  16.854  25.659  1.00  0.00      LIG  
ATOM   4328 C12  LIG     1      37.334  16.308  29.609  1.00  0.00      LIG  
ATOM   4329 C13  LIG     1      37.277  17.050  32.632  1.00  0.00      LIG  
ATOM   4330 C14  LIG     1      36.698  15.468  28.516  1.00  0.00      LIG  
ATOM   4331 C15  LIG     1      34.264  15.193  27.636  1.00  0.00      LIG  
ATOM   4332 C16  LIG     1      33.562  16.293  34.468  1.00  0.00      LIG  
ATOM   4333 C17  LIG     1      34.569  15.409  26.154  1.00  0.00      LIG  
ATOM   4334 C18  LIG     1      35.826  17.216  36.126  1.00  0.00      LIG  
ATOM   4335 C19  LIG     1      37.004  17.726  33.960  1.00  0.00      LIG  
ATOM   4336 C20  LIG     1      34.761  16.320  36.690  1.00  0.00      LIG  
ATOM   4337 O1   LIG     1      34.864  15.876  37.823  1.00  0.00      LIG  
ATOM   4338 C21  LIG     1      35.890  15.127  31.925  1.00  0.00      LIG  
ATOM   4339 C22  LIG     1      33.433  16.320  35.987  1.00  0.00      LIG  
ATOM   4340 O2   LIG     1      32.328  17.647  31.907  1.00  0.00      LIG  
ATOM   4341 C23  LIG     1      36.469  18.555  30.091  1.00  0.00      LIG  
ATOM   4342 C24  LIG     1      33.224  18.955  23.862  1.00  0.00      LIG  
ATOM   4343 C25  LIG     1      31.750  19.600  25.810  1.00  0.00      LIG  
ATOM   4344 O3   LIG     1      35.622  17.596  26.162  1.00  0.00      LIG  
ATOM   4345 C26  LIG     1      34.051  18.734  34.313  1.00  0.00      LIG  
ATOM   4346 C27  LIG     1      34.218  13.701  27.891  1.00  0.00      LIG  
ATOM   4347 H    LIG     1      33.119  17.657  27.111  1.00  0.00      LIG  
ATOM   4348 H1   LIG     1      36.066  15.941  34.504  1.00  0.00      LIG  
ATOM   4349 H2   LIG     1      34.849  18.410  32.160  1.00  0.00      LIG  
ATOM   4350 H3   LIG     1      32.852  16.755  29.498  1.00  0.00      LIG  
ATOM   4351 H4   LIG     1      33.639  18.264  29.855  1.00  0.00      LIG  
ATOM   4352 H5   LIG     1      33.280  15.862  31.695  1.00  0.00      LIG  
ATOM   4353 H6   LIG     1      34.636  16.823  24.573  1.00  0.00      LIG  
ATOM   4354 H7   LIG     1      37.942  15.687  30.270  1.00  0.00      LIG  
ATOM   4355 H8   LIG     1      38.030  17.015  29.148  1.00  0.00      LIG  
ATOM   4356 H9   LIG     1      37.963  17.681  32.067  1.00  0.00      LIG  
ATOM   4357 H10  LIG     1      37.847  16.140  32.840  1.00  0.00      LIG  
ATOM   4358 H11  LIG     1      37.136  15.705  27.543  1.00  0.00      LIG  
ATOM   4359 H12  LIG     1      36.849  14.405  28.721  1.00  0.00      LIG  
ATOM   4360 H13  LIG     1      33.262  15.579  27.833  1.00  0.00      LIG  
ATOM   4361 H14  LIG     1      33.893  15.300  34.160  1.00  0.00      LIG  
ATOM   4362 H15  LIG     1      32.563  16.438  34.053  1.00  0.00      LIG  
ATOM   4363 H16  LIG     1      35.549  14.983  25.922  1.00  0.00      LIG  
ATOM   4364 H17  LIG     1      33.833  14.835  25.584  1.00  0.00      LIG  
ATOM   4365 H18  LIG     1      35.631  18.252  36.411  1.00  0.00      LIG  
ATOM   4366 H19  LIG     1      36.782  16.914  36.561  1.00  0.00      LIG  
ATOM   4367 H20  LIG     1      37.901  17.671  34.582  1.00  0.00      LIG  
ATOM   4368 H21  LIG     1      36.778  18.785  33.812  1.00  0.00      LIG  
ATOM   4369 H22  LIG     1      36.826  14.626  31.669  1.00  0.00      LIG  
ATOM   4370 H23  LIG     1      35.115  14.718  31.275  1.00  0.00      LIG  
ATOM   4371 H24  LIG     1      35.644  14.805  32.934  1.00  0.00      LIG  
ATOM   4372 H25  LIG     1      32.880  15.436  36.315  1.00  0.00      LIG  
ATOM   4373 H26  LIG     1      32.881  17.204  36.314  1.00  0.00      LIG  
ATOM   4374 H27  LIG     1      31.645  17.422  31.253  1.00  0.00      LIG  
ATOM   4375 H28  LIG     1      36.521  18.769  29.018  1.00  0.00      LIG  
ATOM   4376 H29  LIG     1      37.423  18.873  30.517  1.00  0.00      LIG  
ATOM   4377 H30  LIG     1      35.688  19.196  30.504  1.00  0.00      LIG  
ATOM   4378 H31  LIG     1      33.428  18.079  23.239  1.00  0.00      LIG  
ATOM   4379 H32  LIG     1      34.161  19.495  24.020  1.00  0.00      LIG  
ATOM   4380 H33  LIG     1      32.545  19.608  23.310  1.00  0.00      LIG  
ATOM   4381 H34  LIG     1      31.339  19.243  26.759  1.00  0.00      LIG  
ATOM   4382 H35  LIG     1      30.918  19.852  25.149  1.00  0.00      LIG  
ATOM   4383 H36  LIG     1      32.323  20.510  26.007  1.00  0.00      LIG  
ATOM   4384 H37  LIG     1      35.624  17.460  27.125  1.00  0.00      LIG  
ATOM   4385 H38  LIG     1      33.086  18.947  33.851  1.00  0.00      LIG  
ATOM   4386 H39  LIG     1      34.749  19.504  33.978  1.00  0.00      LIG  
ATOM   4387 H40  LIG     1      33.910  18.875  35.386  1.00  0.00      LIG  
ATOM   4388 H41  LIG     1      34.007  13.484  28.943  1.00  0.00      LIG  
ATOM   4389 H42  LIG     1      35.160  13.217  27.619  1.00  0.00      LIG  
ATOM   4390 H43  LIG     1      33.428  13.248  27.289  1.00  0.00      LIG  
TER
REMARK  Energy: 257.532
REMARK  SimpleFitness: 257.532
REMARK  FullFitness: -737.46027
REMARK  InterFull: -24.8582
REMARK  IntraFull: 289.323
REMARK  solvFull: -1213.42
REMARK  surfFull: 211.495
REMARK  extraFull: 0.0
REMARK  deltaGcompsolvpol: -1213.42
REMARK  deltaGcompsolvnonpol: 211.495
REMARK  deltaGprotsolvpol: -1219.71
REMARK  deltaGprotsolvnonpol: 208.651
REMARK  deltaGligsolvpol: -10.1746
REMARK  deltaGligsolvnonpol: 14.0712
REMARK  deltaGvdw: -24.8582
REMARK  deltaGelec: 0.0
REMARK  deltaG: -6.396051
REMARK  Cluster: 1
REMARK  ClusterRank: 0
ATOM   4315 C    LIG     1      18.709  19.985  30.861  1.00  0.00      LIG  
ATOM   4316 C1   LIG     1      17.707  22.096  30.021  1.00  0.00      LIG  
ATOM   4317 C2   LIG     1      18.821  21.464  30.917  1.00  0.00      LIG  
ATOM   4318 O    LIG     1      17.301  16.098  35.506  1.00  0.00      LIG  
ATOM   4319 C3   LIG     1      18.737  16.190  35.351  1.00  0.00      LIG  
ATOM   4320 C4   LIG     1      18.107  16.188  36.699  1.00  0.00      LIG  
ATOM   4321 C5   LIG     1      17.830  21.537  28.572  1.00  0.00      LIG  
ATOM   4322 C6   LIG     1      18.535  19.410  32.054  1.00  0.00      LIG  
ATOM   4323 C7   LIG     1      17.023  22.287  27.460  1.00  0.00      LIG  
ATOM   4324 C8   LIG     1      18.738  19.360  29.511  1.00  0.00      LIG  
ATOM   4325 C9   LIG     1      17.709  19.996  28.583  1.00  0.00      LIG  
ATOM   4326 C10  LIG     1      16.628  23.681  27.938  1.00  0.00      LIG  
ATOM   4327 C11  LIG     1      19.252  17.445  34.705  1.00  0.00      LIG  
ATOM   4328 C12  LIG     1      18.688  21.757  32.414  1.00  0.00      LIG  
ATOM   4329 C13  LIG     1      17.816  23.632  30.067  1.00  0.00      LIG  
ATOM   4330 C14  LIG     1      18.493  20.432  33.130  1.00  0.00      LIG  
ATOM   4331 C15  LIG     1      18.305  17.946  32.330  1.00  0.00      LIG  
ATOM   4332 C16  LIG     1      15.699  21.647  27.031  1.00  0.00      LIG  
ATOM   4333 C17  LIG     1      19.399  17.295  33.185  1.00  0.00      LIG  
ATOM   4334 C18  LIG     1      16.105  24.570  26.828  1.00  0.00      LIG  
ATOM   4335 C19  LIG     1      17.749  24.311  28.715  1.00  0.00      LIG  
ATOM   4336 C20  LIG     1      14.880  23.922  26.251  1.00  0.00      LIG  
ATOM   4337 O1   LIG     1      14.003  24.614  25.754  1.00  0.00      LIG  
ATOM   4338 C21  LIG     1      16.322  21.738  30.604  1.00  0.00      LIG  
ATOM   4339 C22  LIG     1      14.965  22.448  25.954  1.00  0.00      LIG  
ATOM   4340 O2   LIG     1      17.956  19.426  27.307  1.00  0.00      LIG  
ATOM   4341 C23  LIG     1      20.252  21.851  30.522  1.00  0.00      LIG  
ATOM   4342 C24  LIG     1      17.907  17.448  37.470  1.00  0.00      LIG  
ATOM   4343 C25  LIG     1      18.130  14.935  37.499  1.00  0.00      LIG  
ATOM   4344 O3   LIG     1      20.543  17.697  35.245  1.00  0.00      LIG  
ATOM   4345 C26  LIG     1      17.954  22.366  26.238  1.00  0.00      LIG  
ATOM   4346 C27  LIG     1      16.900  17.735  32.863  1.00  0.00      LIG  
ATOM   4347 H    LIG     1      19.276  15.304  35.038  1.00  0.00      LIG  
ATOM   4348 H1   LIG     1      15.793  23.579  28.637  1.00  0.00      LIG  
ATOM   4349 H2   LIG     1      18.864  21.720  28.276  1.00  0.00      LIG  
ATOM   4350 H3   LIG     1      18.573  18.283  29.554  1.00  0.00      LIG  
ATOM   4351 H4   LIG     1      19.738  19.474  29.084  1.00  0.00      LIG  
ATOM   4352 H5   LIG     1      16.703  19.689  28.879  1.00  0.00      LIG  
ATOM   4353 H6   LIG     1      18.631  18.309  34.949  1.00  0.00      LIG  
ATOM   4354 H7   LIG     1      17.878  22.448  32.654  1.00  0.00      LIG  
ATOM   4355 H8   LIG     1      19.598  22.233  32.791  1.00  0.00      LIG  
ATOM   4356 H9   LIG     1      18.715  23.977  30.578  1.00  0.00      LIG  
ATOM   4357 H10  LIG     1      16.990  24.020  30.669  1.00  0.00      LIG  
ATOM   4358 H11  LIG     1      19.290  20.272  33.861  1.00  0.00      LIG  
ATOM   4359 H12  LIG     1      17.531  20.419  33.648  1.00  0.00      LIG  
ATOM   4360 H13  LIG     1      18.343  17.412  31.379  1.00  0.00      LIG  
ATOM   4361 H14  LIG     1      15.046  21.556  27.904  1.00  0.00      LIG  
ATOM   4362 H15  LIG     1      15.855  20.638  26.647  1.00  0.00      LIG  
ATOM   4363 H16  LIG     1      19.411  16.229  32.937  1.00  0.00      LIG  
ATOM   4364 H17  LIG     1      20.371  17.678  32.852  1.00  0.00      LIG  
ATOM   4365 H18  LIG     1      16.837  24.754  26.039  1.00  0.00      LIG  
ATOM   4366 H19  LIG     1      15.808  25.536  27.245  1.00  0.00      LIG  
ATOM   4367 H20  LIG     1      17.557  25.378  28.859  1.00  0.00      LIG  
ATOM   4368 H21  LIG     1      18.703  24.220  28.189  1.00  0.00      LIG  
ATOM   4369 H22  LIG     1      16.147  22.236  31.559  1.00  0.00      LIG  
ATOM   4370 H23  LIG     1      16.191  20.667  30.769  1.00  0.00      LIG  
ATOM   4371 H24  LIG     1      15.513  22.054  29.947  1.00  0.00      LIG  
ATOM   4372 H25  LIG     1      13.945  22.066  25.854  1.00  0.00      LIG  
ATOM   4373 H26  LIG     1      15.461  22.332  24.987  1.00  0.00      LIG  
ATOM   4374 H27  LIG     1      17.377  19.885  26.675  1.00  0.00      LIG  
ATOM   4375 H28  LIG     1      20.981  21.311  31.134  1.00  0.00      LIG  
ATOM   4376 H29  LIG     1      20.440  22.914  30.684  1.00  0.00      LIG  
ATOM   4377 H30  LIG     1      20.484  21.627  29.479  1.00  0.00      LIG  
ATOM   4378 H31  LIG     1      17.604  18.282  36.831  1.00  0.00      LIG  
ATOM   4379 H32  LIG     1      18.831  17.723  37.985  1.00  0.00      LIG  
ATOM   4380 H33  LIG     1      17.126  17.304  38.221  1.00  0.00      LIG  
ATOM   4381 H34  LIG     1      18.204  14.051  36.857  1.00  0.00      LIG  
ATOM   4382 H35  LIG     1      17.218  14.850  38.095  1.00  0.00      LIG  
ATOM   4383 H36  LIG     1      18.987  14.940  38.177  1.00  0.00      LIG  
ATOM   4384 H37  LIG     1      21.102  16.943  34.991  1.00  0.00      LIG  
ATOM   4385 H38  LIG     1      18.209  21.370  25.874  1.00  0.00      LIG  
ATOM   4386 H39  LIG     1      18.890  22.870  26.490  1.00  0.00      LIG  
ATOM   4387 H40  LIG     1      17.526  22.893  25.385  1.00  0.00      LIG  
ATOM   4388 H41  LIG     1      16.157  18.137  32.168  1.00  0.00      LIG  
ATOM   4389 H42  LIG     1      16.744  18.222  33.829  1.00  0.00      LIG  
ATOM   4390 H43  LIG     1      16.703  16.666  32.981  1.00  0.00      LIG  
TER
REMARK  Energy: 257.532
REMARK  SimpleFitness: 257.532
REMARK  FullFitness: -737.46027
REMARK  InterFull: -24.8582
REMARK  IntraFull: 289.323
REMARK  solvFull: -1213.42
REMARK  surfFull: 211.495
REMARK  extraFull: 0.0
REMARK  deltaGcompsolvpol: -1213.42
REMARK  deltaGcompsolvnonpol: 211.495
REMARK  deltaGprotsolvpol: -1219.71
REMARK  deltaGprotsolvnonpol: 208.651
REMARK  deltaGligsolvpol: -10.1746
REMARK  deltaGligsolvnonpol: 14.0712
REMARK  deltaGvdw: -24.8582
REMARK  deltaGelec: 0.0
REMARK  deltaG: -6.396051
REMARK  Cluster: 1
REMARK  ClusterRank: 1
ATOM   4315 C    LIG     1      18.709  19.985  30.861  1.00  0.00      LIG  
ATOM   4316 C1   LIG     1      17.707  22.096  30.021  1.00  0.00      LIG  
ATOM   4317 C2   LIG     1      18.821  21.464  30.917  1.00  0.00      LIG  
ATOM   4318 O    LIG     1      17.301  16.098  35.506  1.00  0.00      LIG  
ATOM   4319 C3   LIG     1      18.737  16.190  35.351  1.00  0.00      LIG  
ATOM   4320 C4   LIG     1      18.107  16.188  36.699  1.00  0.00      LIG  
ATOM   4321 C5   LIG     1      17.830  21.537  28.572  1.00  0.00      LIG  
ATOM   4322 C6   LIG     1      18.535  19.410  32.054  1.00  0.00      LIG  
ATOM   4323 C7   LIG     1      17.023  22.287  27.460  1.00  0.00      LIG  
ATOM   4324 C8   LIG     1      18.738  19.360  29.511  1.00  0.00      LIG  
ATOM   4325 C9   LIG     1      17.709  19.996  28.583  1.00  0.00      LIG  
ATOM   4326 C10  LIG     1      16.628  23.681  27.938  1.00  0.00      LIG  
ATOM   4327 C11  LIG     1      19.252  17.445  34.705  1.00  0.00      LIG  
ATOM   4328 C12  LIG     1      18.688  21.757  32.414  1.00  0.00      LIG  
ATOM   4329 C13  LIG     1      17.816  23.632  30.067  1.00  0.00      LIG  
ATOM   4330 C14  LIG     1      18.493  20.432  33.130  1.00  0.00      LIG  
ATOM   4331 C15  LIG     1      18.305  17.946  32.330  1.00  0.00      LIG  
ATOM   4332 C16  LIG     1      15.699  21.647  27.031  1.00  0.00      LIG  
ATOM   4333 C17  LIG     1      19.399  17.295  33.185  1.00  0.00      LIG  
ATOM   4334 C18  LIG     1      16.105  24.570  26.828  1.00  0.00      LIG  
ATOM   4335 C19  LIG     1      17.749  24.311  28.715  1.00  0.00      LIG  
ATOM   4336 C20  LIG     1      14.880  23.922  26.251  1.00  0.00      LIG  
ATOM   4337 O1   LIG     1      14.003  24.614  25.754  1.00  0.00      LIG  
ATOM   4338 C21  LIG     1      16.322  21.738  30.604  1.00  0.00      LIG  
ATOM   4339 C22  LIG     1      14.965  22.448  25.954  1.00  0.00      LIG  
ATOM   4340 O2   LIG     1      17.956  19.426  27.307  1.00  0.00      LIG  
ATOM   4341 C23  LIG     1      20.252  21.851  30.522  1.00  0.00      LIG  
ATOM   4342 C24  LIG     1      17.907  17.448  37.470  1.00  0.00      LIG  
ATOM   4343 C25  LIG     1      18.130  14.935  37.499  1.00  0.00      LIG  
ATOM   4344 O3   LIG     1      20.543  17.697  35.245  1.00  0.00      LIG  
ATOM   4345 C26  LIG     1      17.954  22.366  26.238  1.00  0.00      LIG  
ATOM   4346 C27  LIG     1      16.900  17.735  32.863  1.00  0.00      LIG  
ATOM   4347 H    LIG     1      19.276  15.304  35.038  1.00  0.00      LIG  
ATOM   4348 H1   LIG     1      15.793  23.579  28.637  1.00  0.00      LIG  
ATOM   4349 H2   LIG     1      18.864  21.720  28.276  1.00  0.00      LIG  
ATOM   4350 H3   LIG     1      18.573  18.283  29.554  1.00  0.00      LIG  
ATOM   4351 H4   LIG     1      19.738  19.474  29.084  1.00  0.00      LIG  
ATOM   4352 H5   LIG     1      16.703  19.689  28.879  1.00  0.00      LIG  
ATOM   4353 H6   LIG     1      18.631  18.309  34.949  1.00  0.00      LIG  
ATOM   4354 H7   LIG     1      17.878  22.448  32.654  1.00  0.00      LIG  
ATOM   4355 H8   LIG     1      19.598  22.233  32.791  1.00  0.00      LIG  
ATOM   4356 H9   LIG     1      18.715  23.977  30.578  1.00  0.00      LIG  
ATOM   4357 H10  LIG     1      16.990  24.020  30.669  1.00  0.00      LIG  
ATOM   4358 H11  LIG     1      19.290  20.272  33.861  1.00  0.00      LIG  
ATOM   4359 H12  LIG     1      17.531  20.419  33.648  1.00  0.00      LIG  
ATOM   4360 H13  LIG     1      18.343  17.412  31.379  1.00  0.00      LIG  
ATOM   4361 H14  LIG     1      15.046  21.556  27.904  1.00  0.00      LIG  
ATOM   4362 H15  LIG     1      15.855  20.638  26.647  1.00  0.00      LIG  
ATOM   4363 H16  LIG     1      19.411  16.229  32.937  1.00  0.00      LIG  
ATOM   4364 H17  LIG     1      20.371  17.678  32.852  1.00  0.00      LIG  
ATOM   4365 H18  LIG     1      16.837  24.754  26.039  1.00  0.00      LIG  
ATOM   4366 H19  LIG     1      15.808  25.536  27.245  1.00  0.00      LIG  
ATOM   4367 H20  LIG     1      17.557  25.378  28.859  1.00  0.00      LIG  
ATOM   4368 H21  LIG     1      18.703  24.220  28.189  1.00  0.00      LIG  
ATOM   4369 H22  LIG     1      16.147  22.236  31.559  1.00  0.00      LIG  
ATOM   4370 H23  LIG     1      16.191  20.667  30.769  1.00  0.00      LIG  
ATOM   4371 H24  LIG     1      15.513  22.054  29.947  1.00  0.00      LIG  
ATOM   4372 H25  LIG     1      13.945  22.066  25.854  1.00  0.00      LIG  
ATOM   4373 H26  LIG     1      15.461  22.332  24.987  1.00  0.00      LIG  
ATOM   4374 H27  LIG     1      17.377  19.885  26.675  1.00  0.00      LIG  
ATOM   4375 H28  LIG     1      20.981  21.311  31.134  1.00  0.00      LIG  
ATOM   4376 H29  LIG     1      20.440  22.914  30.684  1.00  0.00      LIG  
ATOM   4377 H30  LIG     1      20.484  21.627  29.479  1.00  0.00      LIG  
ATOM   4378 H31  LIG     1      17.604  18.282  36.831  1.00  0.00      LIG  
ATOM   4379 H32  LIG     1      18.831  17.723  37.985  1.00  0.00      LIG  
ATOM   4380 H33  LIG     1      17.126  17.304  38.221  1.00  0.00      LIG  
ATOM   4381 H34  LIG     1      18.204  14.051  36.857  1.00  0.00      LIG  
ATOM   4382 H35  LIG     1      17.218  14.850  38.095  1.00  0.00      LIG  
ATOM   4383 H36  LIG     1      18.987  14.940  38.177  1.00  0.00      LIG  
ATOM   4384 H37  LIG     1      21.102  16.943  34.991  1.00  0.00      LIG  
ATOM   4385 H38  LIG     1      18.209  21.370  25.874  1.00  0.00      LIG  
ATOM   4386 H39  LIG     1      18.890  22.870  26.490  1.00  0.00      LIG  
ATOM   4387 H40  LIG     1      17.526  22.893  25.385  1.00  0.00      LIG  
ATOM   4388 H41  LIG     1      16.157  18.137  32.168  1.00  0.00      LIG  
ATOM   4389 H42  LIG     1      16.744  18.222  33.829  1.00  0.00      LIG  
ATOM   4390 H43  LIG     1      16.703  16.666  32.981  1.00  0.00      LIG  
TER
REMARK  Energy: 257.532
REMARK  SimpleFitness: 257.532
REMARK  FullFitness: -737.46027
REMARK  InterFull: -24.8582
REMARK  IntraFull: 289.323
REMARK  solvFull: -1213.42
REMARK  surfFull: 211.495
REMARK  extraFull: 0.0
REMARK  deltaGcompsolvpol: -1213.42
REMARK  deltaGcompsolvnonpol: 211.495
REMARK  deltaGprotsolvpol: -1219.71
REMARK  deltaGprotsolvnonpol: 208.651
REMARK  deltaGligsolvpol: -10.1746
REMARK  deltaGligsolvnonpol: 14.0712
REMARK  deltaGvdw: -24.8582
REMARK  deltaGelec: 0.0
REMARK  deltaG: -6.396051
REMARK  Cluster: 1
REMARK  ClusterRank: 2
ATOM   4315 C    LIG     1      18.709  19.985  30.861  1.00  0.00      LIG  
ATOM   4316 C1   LIG     1      17.707  22.096  30.021  1.00  0.00      LIG  
ATOM   4317 C2   LIG     1      18.821  21.464  30.917  1.00  0.00      LIG  
ATOM   4318 O    LIG     1      17.301  16.098  35.506  1.00  0.00      LIG  
ATOM   4319 C3   LIG     1      18.737  16.190  35.351  1.00  0.00      LIG  
ATOM   4320 C4   LIG     1      18.107  16.188  36.699  1.00  0.00      LIG  
ATOM   4321 C5   LIG     1      17.830  21.537  28.572  1.00  0.00      LIG  
ATOM   4322 C6   LIG     1      18.535  19.410  32.054  1.00  0.00      LIG  
ATOM   4323 C7   LIG     1      17.023  22.287  27.460  1.00  0.00      LIG  
ATOM   4324 C8   LIG     1      18.738  19.360  29.511  1.00  0.00      LIG  
ATOM   4325 C9   LIG     1      17.709  19.996  28.583  1.00  0.00      LIG  
ATOM   4326 C10  LIG     1      16.628  23.681  27.938  1.00  0.00      LIG  
ATOM   4327 C11  LIG     1      19.252  17.445  34.705  1.00  0.00      LIG  
ATOM   4328 C12  LIG     1      18.688  21.757  32.414  1.00  0.00      LIG  
ATOM   4329 C13  LIG     1      17.816  23.632  30.067  1.00  0.00      LIG  
ATOM   4330 C14  LIG     1      18.493  20.432  33.130  1.00  0.00      LIG  
ATOM   4331 C15  LIG     1      18.305  17.946  32.330  1.00  0.00      LIG  
ATOM   4332 C16  LIG     1      15.699  21.647  27.031  1.00  0.00      LIG  
ATOM   4333 C17  LIG     1      19.399  17.295  33.185  1.00  0.00      LIG  
ATOM   4334 C18  LIG     1      16.105  24.570  26.828  1.00  0.00      LIG  
ATOM   4335 C19  LIG     1      17.749  24.311  28.715  1.00  0.00      LIG  
ATOM   4336 C20  LIG     1      14.880  23.922  26.251  1.00  0.00      LIG  
ATOM   4337 O1   LIG     1      14.003  24.614  25.754  1.00  0.00      LIG  
ATOM   4338 C21  LIG     1      16.322  21.738  30.604  1.00  0.00      LIG  
ATOM   4339 C22  LIG     1      14.965  22.448  25.954  1.00  0.00      LIG  
ATOM   4340 O2   LIG     1      17.956  19.426  27.307  1.00  0.00      LIG  
ATOM   4341 C23  LIG     1      20.252  21.851  30.522  1.00  0.00      LIG  
ATOM   4342 C24  LIG     1      17.907  17.448  37.470  1.00  0.00      LIG  
ATOM   4343 C25  LIG     1      18.130  14.935  37.499  1.00  0.00      LIG  
ATOM   4344 O3   LIG     1      20.543  17.697  35.245  1.00  0.00      LIG  
ATOM   4345 C26  LIG     1      17.954  22.366  26.238  1.00  0.00      LIG  
ATOM   4346 C27  LIG     1      16.900  17.735  32.863  1.00  0.00      LIG  
ATOM   4347 H    LIG     1      19.276  15.304  35.038  1.00  0.00      LIG  
ATOM   4348 H1   LIG     1      15.793  23.579  28.637  1.00  0.00      LIG  
ATOM   4349 H2   LIG     1      18.864  21.720  28.276  1.00  0.00      LIG  
ATOM   4350 H3   LIG     1      18.573  18.283  29.554  1.00  0.00      LIG  
ATOM   4351 H4   LIG     1      19.738  19.474  29.084  1.00  0.00      LIG  
ATOM   4352 H5   LIG     1      16.703  19.689  28.879  1.00  0.00      LIG  
ATOM   4353 H6   LIG     1      18.631  18.309  34.949  1.00  0.00      LIG  
ATOM   4354 H7   LIG     1      17.878  22.448  32.654  1.00  0.00      LIG  
ATOM   4355 H8   LIG     1      19.598  22.233  32.791  1.00  0.00      LIG  
ATOM   4356 H9   LIG     1      18.715  23.977  30.578  1.00  0.00      LIG  
ATOM   4357 H10  LIG     1      16.990  24.020  30.669  1.00  0.00      LIG  
ATOM   4358 H11  LIG     1      19.290  20.272  33.861  1.00  0.00      LIG  
ATOM   4359 H12  LIG     1      17.531  20.419  33.648  1.00  0.00      LIG  
ATOM   4360 H13  LIG     1      18.343  17.412  31.379  1.00  0.00      LIG  
ATOM   4361 H14  LIG     1      15.046  21.556  27.904  1.00  0.00      LIG  
ATOM   4362 H15  LIG     1      15.855  20.638  26.647  1.00  0.00      LIG  
ATOM   4363 H16  LIG     1      19.411  16.229  32.937  1.00  0.00      LIG  
ATOM   4364 H17  LIG     1      20.371  17.678  32.852  1.00  0.00      LIG  
ATOM   4365 H18  LIG     1      16.837  24.754  26.039  1.00  0.00      LIG  
ATOM   4366 H19  LIG     1      15.808  25.536  27.245  1.00  0.00      LIG  
ATOM   4367 H20  LIG     1      17.557  25.378  28.859  1.00  0.00      LIG  
ATOM   4368 H21  LIG     1      18.703  24.220  28.189  1.00  0.00      LIG  
ATOM   4369 H22  LIG     1      16.147  22.236  31.559  1.00  0.00      LIG  
ATOM   4370 H23  LIG     1      16.191  20.667  30.769  1.00  0.00      LIG  
ATOM   4371 H24  LIG     1      15.513  22.054  29.947  1.00  0.00      LIG  
ATOM   4372 H25  LIG     1      13.945  22.066  25.854  1.00  0.00      LIG  
ATOM   4373 H26  LIG     1      15.461  22.332  24.987  1.00  0.00      LIG  
ATOM   4374 H27  LIG     1      17.377  19.885  26.675  1.00  0.00      LIG  
ATOM   4375 H28  LIG     1      20.981  21.311  31.134  1.00  0.00      LIG  
ATOM   4376 H29  LIG     1      20.440  22.914  30.684  1.00  0.00      LIG  
ATOM   4377 H30  LIG     1      20.484  21.627  29.479  1.00  0.00      LIG  
ATOM   4378 H31  LIG     1      17.604  18.282  36.831  1.00  0.00      LIG  
ATOM   4379 H32  LIG     1      18.831  17.723  37.985  1.00  0.00      LIG  
ATOM   4380 H33  LIG     1      17.126  17.304  38.221  1.00  0.00      LIG  
ATOM   4381 H34  LIG     1      18.204  14.051  36.857  1.00  0.00      LIG  
ATOM   4382 H35  LIG     1      17.218  14.850  38.095  1.00  0.00      LIG  
ATOM   4383 H36  LIG     1      18.987  14.940  38.177  1.00  0.00      LIG  
ATOM   4384 H37  LIG     1      21.102  16.943  34.991  1.00  0.00      LIG  
ATOM   4385 H38  LIG     1      18.209  21.370  25.874  1.00  0.00      LIG  
ATOM   4386 H39  LIG     1      18.890  22.870  26.490  1.00  0.00      LIG  
ATOM   4387 H40  LIG     1      17.526  22.893  25.385  1.00  0.00      LIG  
ATOM   4388 H41  LIG     1      16.157  18.137  32.168  1.00  0.00      LIG  
ATOM   4389 H42  LIG     1      16.744  18.222  33.829  1.00  0.00      LIG  
ATOM   4390 H43  LIG     1      16.703  16.666  32.981  1.00  0.00      LIG  
TER
REMARK  Energy: 257.532
REMARK  SimpleFitness: 257.532
REMARK  FullFitness: -737.46027
REMARK  InterFull: -24.8582
REMARK  IntraFull: 289.323
REMARK  solvFull: -1213.42
REMARK  surfFull: 211.495
REMARK  extraFull: 0.0
REMARK  deltaGcompsolvpol: -1213.42
REMARK  deltaGcompsolvnonpol: 211.495
REMARK  deltaGprotsolvpol: -1219.71
REMARK  deltaGprotsolvnonpol: 208.651
REMARK  deltaGligsolvpol: -10.1746
REMARK  deltaGligsolvnonpol: 14.0712
REMARK  deltaGvdw: -24.8582
REMARK  deltaGelec: 0.0
REMARK  deltaG: -6.396051
REMARK  Cluster: 1
REMARK  ClusterRank: 3
ATOM   4315 C    LIG     1      18.709  19.985  30.861  1.00  0.00      LIG  
ATOM   4316 C1   LIG     1      17.707  22.096  30.021  1.00  0.00      LIG  
ATOM   4317 C2   LIG     1      18.821  21.464  30.917  1.00  0.00      LIG  
ATOM   4318 O    LIG     1      17.301  16.098  35.506  1.00  0.00      LIG  
ATOM   4319 C3   LIG     1      18.737  16.190  35.351  1.00  0.00      LIG  
ATOM   4320 C4   LIG     1      18.107  16.188  36.699  1.00  0.00      LIG  
ATOM   4321 C5   LIG     1      17.830  21.537  28.572  1.00  0.00      LIG  
ATOM   4322 C6   LIG     1      18.535  19.410  32.054  1.00  0.00      LIG  
ATOM   4323 C7   LIG     1      17.023  22.287  27.460  1.00  0.00      LIG  
ATOM   4324 C8   LIG     1      18.738  19.360  29.511  1.00  0.00      LIG  
ATOM   4325 C9   LIG     1      17.709  19.996  28.583  1.00  0.00      LIG  
ATOM   4326 C10  LIG     1      16.628  23.681  27.938  1.00  0.00      LIG  
ATOM   4327 C11  LIG     1      19.252  17.445  34.705  1.00  0.00      LIG  
ATOM   4328 C12  LIG     1      18.688  21.757  32.414  1.00  0.00      LIG  
ATOM   4329 C13  LIG     1      17.816  23.632  30.067  1.00  0.00      LIG  
ATOM   4330 C14  LIG     1      18.493  20.432  33.130  1.00  0.00      LIG  
ATOM   4331 C15  LIG     1      18.305  17.946  32.330  1.00  0.00      LIG  
ATOM   4332 C16  LIG     1      15.699  21.647  27.031  1.00  0.00      LIG  
ATOM   4333 C17  LIG     1      19.399  17.295  33.185  1.00  0.00      LIG  
ATOM   4334 C18  LIG     1      16.105  24.570  26.828  1.00  0.00      LIG  
ATOM   4335 C19  LIG     1      17.749  24.311  28.715  1.00  0.00      LIG  
ATOM   4336 C20  LIG     1      14.880  23.922  26.251  1.00  0.00      LIG  
ATOM   4337 O1   LIG     1      14.003  24.614  25.754  1.00  0.00      LIG  
ATOM   4338 C21  LIG     1      16.322  21.738  30.604  1.00  0.00      LIG  
ATOM   4339 C22  LIG     1      14.965  22.448  25.954  1.00  0.00      LIG  
ATOM   4340 O2   LIG     1      17.956  19.426  27.307  1.00  0.00      LIG  
ATOM   4341 C23  LIG     1      20.252  21.851  30.522  1.00  0.00      LIG  
ATOM   4342 C24  LIG     1      17.907  17.448  37.470  1.00  0.00      LIG  
ATOM   4343 C25  LIG     1      18.130  14.935  37.499  1.00  0.00      LIG  
ATOM   4344 O3   LIG     1      20.543  17.697  35.245  1.00  0.00      LIG  
ATOM   4345 C26  LIG     1      17.954  22.366  26.238  1.00  0.00      LIG  
ATOM   4346 C27  LIG     1      16.900  17.735  32.863  1.00  0.00      LIG  
ATOM   4347 H    LIG     1      19.276  15.304  35.038  1.00  0.00      LIG  
ATOM   4348 H1   LIG     1      15.793  23.579  28.637  1.00  0.00      LIG  
ATOM   4349 H2   LIG     1      18.864  21.720  28.276  1.00  0.00      LIG  
ATOM   4350 H3   LIG     1      18.573  18.283  29.554  1.00  0.00      LIG  
ATOM   4351 H4   LIG     1      19.738  19.474  29.084  1.00  0.00      LIG  
ATOM   4352 H5   LIG     1      16.703  19.689  28.879  1.00  0.00      LIG  
ATOM   4353 H6   LIG     1      18.631  18.309  34.949  1.00  0.00      LIG  
ATOM   4354 H7   LIG     1      17.878  22.448  32.654  1.00  0.00      LIG  
ATOM   4355 H8   LIG     1      19.598  22.233  32.791  1.00  0.00      LIG  
ATOM   4356 H9   LIG     1      18.715  23.977  30.578  1.00  0.00      LIG  
ATOM   4357 H10  LIG     1      16.990  24.020  30.669  1.00  0.00      LIG  
ATOM   4358 H11  LIG     1      19.290  20.272  33.861  1.00  0.00      LIG  
ATOM   4359 H12  LIG     1      17.531  20.419  33.648  1.00  0.00      LIG  
ATOM   4360 H13  LIG     1      18.343  17.412  31.379  1.00  0.00      LIG  
ATOM   4361 H14  LIG     1      15.046  21.556  27.904  1.00  0.00      LIG  
ATOM   4362 H15  LIG     1      15.855  20.638  26.647  1.00  0.00      LIG  
ATOM   4363 H16  LIG     1      19.411  16.229  32.937  1.00  0.00      LIG  
ATOM   4364 H17  LIG     1      20.371  17.678  32.852  1.00  0.00      LIG  
ATOM   4365 H18  LIG     1      16.837  24.754  26.039  1.00  0.00      LIG  
ATOM   4366 H19  LIG     1      15.808  25.536  27.245  1.00  0.00      LIG  
ATOM   4367 H20  LIG     1      17.557  25.378  28.859  1.00  0.00      LIG  
ATOM   4368 H21  LIG     1      18.703  24.220  28.189  1.00  0.00      LIG  
ATOM   4369 H22  LIG     1      16.147  22.236  31.559  1.00  0.00      LIG  
ATOM   4370 H23  LIG     1      16.191  20.667  30.769  1.00  0.00      LIG  
ATOM   4371 H24  LIG     1      15.513  22.054  29.947  1.00  0.00      LIG  
ATOM   4372 H25  LIG     1      13.945  22.066  25.854  1.00  0.00      LIG  
ATOM   4373 H26  LIG     1      15.461  22.332  24.987  1.00  0.00      LIG  
ATOM   4374 H27  LIG     1      17.377  19.885  26.675  1.00  0.00      LIG  
ATOM   4375 H28  LIG     1      20.981  21.311  31.134  1.00  0.00      LIG  
ATOM   4376 H29  LIG     1      20.440  22.914  30.684  1.00  0.00      LIG  
ATOM   4377 H30  LIG     1      20.484  21.627  29.479  1.00  0.00      LIG  
ATOM   4378 H31  LIG     1      17.604  18.282  36.831  1.00  0.00      LIG  
ATOM   4379 H32  LIG     1      18.831  17.723  37.985  1.00  0.00      LIG  
ATOM   4380 H33  LIG     1      17.126  17.304  38.221  1.00  0.00      LIG  
ATOM   4381 H34  LIG     1      18.204  14.051  36.857  1.00  0.00      LIG  
ATOM   4382 H35  LIG     1      17.218  14.850  38.095  1.00  0.00      LIG  
ATOM   4383 H36  LIG     1      18.987  14.940  38.177  1.00  0.00      LIG  
ATOM   4384 H37  LIG     1      21.102  16.943  34.991  1.00  0.00      LIG  
ATOM   4385 H38  LIG     1      18.209  21.370  25.874  1.00  0.00      LIG  
ATOM   4386 H39  LIG     1      18.890  22.870  26.490  1.00  0.00      LIG  
ATOM   4387 H40  LIG     1      17.526  22.893  25.385  1.00  0.00      LIG  
ATOM   4388 H41  LIG     1      16.157  18.137  32.168  1.00  0.00      LIG  
ATOM   4389 H42  LIG     1      16.744  18.222  33.829  1.00  0.00      LIG  
ATOM   4390 H43  LIG     1      16.703  16.666  32.981  1.00  0.00      LIG  
TER
REMARK  Energy: 257.532
REMARK  SimpleFitness: 257.532
REMARK  FullFitness: -737.46027
REMARK  InterFull: -24.8582
REMARK  IntraFull: 289.323
REMARK  solvFull: -1213.42
REMARK  surfFull: 211.495
REMARK  extraFull: 0.0
REMARK  deltaGcompsolvpol: -1213.42
REMARK  deltaGcompsolvnonpol: 211.495
REMARK  deltaGprotsolvpol: -1219.71
REMARK  deltaGprotsolvnonpol: 208.651
REMARK  deltaGligsolvpol: -10.1746
REMARK  deltaGligsolvnonpol: 14.0712
REMARK  deltaGvdw: -24.8582
REMARK  deltaGelec: 0.0
REMARK  deltaG: -6.396051
REMARK  Cluster: 1
REMARK  ClusterRank: 4
ATOM   4315 C    LIG     1      18.709  19.985  30.861  1.00  0.00      LIG  
ATOM   4316 C1   LIG     1      17.707  22.096  30.021  1.00  0.00      LIG  
ATOM   4317 C2   LIG     1      18.821  21.464  30.917  1.00  0.00      LIG  
ATOM   4318 O    LIG     1      17.301  16.098  35.506  1.00  0.00      LIG  
ATOM   4319 C3   LIG     1      18.737  16.190  35.351  1.00  0.00      LIG  
ATOM   4320 C4   LIG     1      18.107  16.188  36.699  1.00  0.00      LIG  
ATOM   4321 C5   LIG     1      17.830  21.537  28.572  1.00  0.00      LIG  
ATOM   4322 C6   LIG     1      18.535  19.410  32.054  1.00  0.00      LIG  
ATOM   4323 C7   LIG     1      17.023  22.287  27.460  1.00  0.00      LIG  
ATOM   4324 C8   LIG     1      18.738  19.360  29.511  1.00  0.00      LIG  
ATOM   4325 C9   LIG     1      17.709  19.996  28.583  1.00  0.00      LIG  
ATOM   4326 C10  LIG     1      16.628  23.681  27.938  1.00  0.00      LIG  
ATOM   4327 C11  LIG     1      19.252  17.445  34.705  1.00  0.00      LIG  
ATOM   4328 C12  LIG     1      18.688  21.757  32.414  1.00  0.00      LIG  
ATOM   4329 C13  LIG     1      17.816  23.632  30.067  1.00  0.00      LIG  
ATOM   4330 C14  LIG     1      18.493  20.432  33.130  1.00  0.00      LIG  
ATOM   4331 C15  LIG     1      18.305  17.946  32.330  1.00  0.00      LIG  
ATOM   4332 C16  LIG     1      15.699  21.647  27.031  1.00  0.00      LIG  
ATOM   4333 C17  LIG     1      19.399  17.295  33.185  1.00  0.00      LIG  
ATOM   4334 C18  LIG     1      16.105  24.570  26.828  1.00  0.00      LIG  
ATOM   4335 C19  LIG     1      17.749  24.311  28.715  1.00  0.00      LIG  
ATOM   4336 C20  LIG     1      14.880  23.922  26.251  1.00  0.00      LIG  
ATOM   4337 O1   LIG     1      14.003  24.614  25.754  1.00  0.00      LIG  
ATOM   4338 C21  LIG     1      16.322  21.738  30.604  1.00  0.00      LIG  
ATOM   4339 C22  LIG     1      14.965  22.448  25.954  1.00  0.00      LIG  
ATOM   4340 O2   LIG     1      17.956  19.426  27.307  1.00  0.00      LIG  
ATOM   4341 C23  LIG     1      20.252  21.851  30.522  1.00  0.00      LIG  
ATOM   4342 C24  LIG     1      17.907  17.448  37.470  1.00  0.00      LIG  
ATOM   4343 C25  LIG     1      18.130  14.935  37.499  1.00  0.00      LIG  
ATOM   4344 O3   LIG     1      20.543  17.697  35.245  1.00  0.00      LIG  
ATOM   4345 C26  LIG     1      17.954  22.366  26.238  1.00  0.00      LIG  
ATOM   4346 C27  LIG     1      16.900  17.735  32.863  1.00  0.00      LIG  
ATOM   4347 H    LIG     1      19.276  15.304  35.038  1.00  0.00      LIG  
ATOM   4348 H1   LIG     1      15.793  23.579  28.637  1.00  0.00      LIG  
ATOM   4349 H2   LIG     1      18.864  21.720  28.276  1.00  0.00      LIG  
ATOM   4350 H3   LIG     1      18.573  18.283  29.554  1.00  0.00      LIG  
ATOM   4351 H4   LIG     1      19.738  19.474  29.084  1.00  0.00      LIG  
ATOM   4352 H5   LIG     1      16.703  19.689  28.879  1.00  0.00      LIG  
ATOM   4353 H6   LIG     1      18.631  18.309  34.949  1.00  0.00      LIG  
ATOM   4354 H7   LIG     1      17.878  22.448  32.654  1.00  0.00      LIG  
ATOM   4355 H8   LIG     1      19.598  22.233  32.791  1.00  0.00      LIG  
ATOM   4356 H9   LIG     1      18.715  23.977  30.578  1.00  0.00      LIG  
ATOM   4357 H10  LIG     1      16.990  24.020  30.669  1.00  0.00      LIG  
ATOM   4358 H11  LIG     1      19.290  20.272  33.861  1.00  0.00      LIG  
ATOM   4359 H12  LIG     1      17.531  20.419  33.648  1.00  0.00      LIG  
ATOM   4360 H13  LIG     1      18.343  17.412  31.379  1.00  0.00      LIG  
ATOM   4361 H14  LIG     1      15.046  21.556  27.904  1.00  0.00      LIG  
ATOM   4362 H15  LIG     1      15.855  20.638  26.647  1.00  0.00      LIG  
ATOM   4363 H16  LIG     1      19.411  16.229  32.937  1.00  0.00      LIG  
ATOM   4364 H17  LIG     1      20.371  17.678  32.852  1.00  0.00      LIG  
ATOM   4365 H18  LIG     1      16.837  24.754  26.039  1.00  0.00      LIG  
ATOM   4366 H19  LIG     1      15.808  25.536  27.245  1.00  0.00      LIG  
ATOM   4367 H20  LIG     1      17.557  25.378  28.859  1.00  0.00      LIG  
ATOM   4368 H21  LIG     1      18.703  24.220  28.189  1.00  0.00      LIG  
ATOM   4369 H22  LIG     1      16.147  22.236  31.559  1.00  0.00      LIG  
ATOM   4370 H23  LIG     1      16.191  20.667  30.769  1.00  0.00      LIG  
ATOM   4371 H24  LIG     1      15.513  22.054  29.947  1.00  0.00      LIG  
ATOM   4372 H25  LIG     1      13.945  22.066  25.854  1.00  0.00      LIG  
ATOM   4373 H26  LIG     1      15.461  22.332  24.987  1.00  0.00      LIG  
ATOM   4374 H27  LIG     1      17.377  19.885  26.675  1.00  0.00      LIG  
ATOM   4375 H28  LIG     1      20.981  21.311  31.134  1.00  0.00      LIG  
ATOM   4376 H29  LIG     1      20.440  22.914  30.684  1.00  0.00      LIG  
ATOM   4377 H30  LIG     1      20.484  21.627  29.479  1.00  0.00      LIG  
ATOM   4378 H31  LIG     1      17.604  18.282  36.831  1.00  0.00      LIG  
ATOM   4379 H32  LIG     1      18.831  17.723  37.985  1.00  0.00      LIG  
ATOM   4380 H33  LIG     1      17.126  17.304  38.221  1.00  0.00      LIG  
ATOM   4381 H34  LIG     1      18.204  14.051  36.857  1.00  0.00      LIG  
ATOM   4382 H35  LIG     1      17.218  14.850  38.095  1.00  0.00      LIG  
ATOM   4383 H36  LIG     1      18.987  14.940  38.177  1.00  0.00      LIG  
ATOM   4384 H37  LIG     1      21.102  16.943  34.991  1.00  0.00      LIG  
ATOM   4385 H38  LIG     1      18.209  21.370  25.874  1.00  0.00      LIG  
ATOM   4386 H39  LIG     1      18.890  22.870  26.490  1.00  0.00      LIG  
ATOM   4387 H40  LIG     1      17.526  22.893  25.385  1.00  0.00      LIG  
ATOM   4388 H41  LIG     1      16.157  18.137  32.168  1.00  0.00      LIG  
ATOM   4389 H42  LIG     1      16.744  18.222  33.829  1.00  0.00      LIG  
ATOM   4390 H43  LIG     1      16.703  16.666  32.981  1.00  0.00      LIG  
TER
REMARK  Energy: 257.464
REMARK  SimpleFitness: 257.464
REMARK  FullFitness: -737.182
REMARK  InterFull: -24.401
REMARK  IntraFull: 288.718
REMARK  solvFull: -1213.0
REMARK  surfFull: 211.501
REMARK  extraFull: 0.0
REMARK  deltaGcompsolvpol: -1213.0
REMARK  deltaGcompsolvnonpol: 211.501
REMARK  deltaGprotsolvpol: -1219.71
REMARK  deltaGprotsolvnonpol: 208.651
REMARK  deltaGligsolvpol: -10.0041
REMARK  deltaGligsolvnonpol: 14.06
REMARK  deltaGvdw: -24.401
REMARK  deltaGelec: 0.0
REMARK  deltaG: -6.3358994
REMARK  Cluster: 1
REMARK  ClusterRank: 5
ATOM   4315 C    LIG     1      18.596  20.169  30.750  1.00  0.00      LIG  
ATOM   4316 C1   LIG     1      17.632  22.287  29.875  1.00  0.00      LIG  
ATOM   4317 C2   LIG     1      18.744  21.646  30.767  1.00  0.00      LIG  
ATOM   4318 O    LIG     1      17.358  16.606  35.684  1.00  0.00      LIG  
ATOM   4319 C3   LIG     1      18.760  16.530  35.324  1.00  0.00      LIG  
ATOM   4320 C4   LIG     1      18.332  16.581  36.749  1.00  0.00      LIG  
ATOM   4321 C5   LIG     1      17.724  21.695  28.437  1.00  0.00      LIG  
ATOM   4322 C6   LIG     1      18.456  19.626  31.962  1.00  0.00      LIG  
ATOM   4323 C7   LIG     1      16.919  22.441  27.320  1.00  0.00      LIG  
ATOM   4324 C8   LIG     1      18.579  19.509  29.416  1.00  0.00      LIG  
ATOM   4325 C9   LIG     1      17.567  20.158  28.480  1.00  0.00      LIG  
ATOM   4326 C10  LIG     1      16.551  23.849  27.778  1.00  0.00      LIG  
ATOM   4327 C11  LIG     1      19.325  17.727  34.614  1.00  0.00      LIG  
ATOM   4328 C12  LIG     1      18.646  21.982  32.257  1.00  0.00      LIG  
ATOM   4329 C13  LIG     1      17.778  23.821  29.888  1.00  0.00      LIG  
ATOM   4330 C14  LIG     1      18.480  20.675  33.013  1.00  0.00      LIG  
ATOM   4331 C15  LIG     1      18.228  18.171  32.287  1.00  0.00      LIG  
ATOM   4332 C16  LIG     1      15.581  21.816  26.912  1.00  0.00      LIG  
ATOM   4333 C17  LIG     1      19.367  17.534  33.092  1.00  0.00      LIG  
ATOM   4334 C18  LIG     1      16.025  24.727  26.661  1.00  0.00      LIG  
ATOM   4335 C19  LIG     1      17.694  24.477  28.525  1.00  0.00      LIG  
ATOM   4336 C20  LIG     1      14.783  24.087  26.113  1.00  0.00      LIG  
ATOM   4337 O1   LIG     1      13.902  24.784  25.632  1.00  0.00      LIG  
ATOM   4338 C21  LIG     1      16.249  21.970  30.484  1.00  0.00      LIG  
ATOM   4339 C22  LIG     1      14.850  22.610  25.828  1.00  0.00      LIG  
ATOM   4340 O2   LIG     1      17.799  19.572  27.207  1.00  0.00      LIG  
ATOM   4341 C23  LIG     1      20.179  21.984  30.341  1.00  0.00      LIG  
ATOM   4342 C24  LIG     1      18.393  17.845  37.538  1.00  0.00      LIG  
ATOM   4343 C25  LIG     1      18.324  15.322  37.539  1.00  0.00      LIG  
ATOM   4344 O3   LIG     1      20.667  17.886  35.061  1.00  0.00      LIG  
ATOM   4345 C26  LIG     1      17.840  22.486  26.089  1.00  0.00      LIG  
ATOM   4346 C27  LIG     1      16.856  17.982  32.906  1.00  0.00      LIG  
ATOM   4347 H    LIG     1      19.143  15.592  34.943  1.00  0.00      LIG  
ATOM   4348 H1   LIG     1      15.727  23.772  28.491  1.00  0.00      LIG  
ATOM   4349 H2   LIG     1      18.757  21.850  28.125  1.00  0.00      LIG  
ATOM   4350 H3   LIG     1      18.366  18.441  29.491  1.00  0.00      LIG  
ATOM   4351 H4   LIG     1      19.578  19.568  28.976  1.00  0.00      LIG  
ATOM   4352 H5   LIG     1      16.552  19.883  28.779  1.00  0.00      LIG  
ATOM   4353 H6   LIG     1      18.788  18.640  34.876  1.00  0.00      LIG  
ATOM   4354 H7   LIG     1      17.832  22.668  32.499  1.00  0.00      LIG  
ATOM   4355 H8   LIG     1      19.558  22.480  32.599  1.00  0.00      LIG  
ATOM   4356 H9   LIG     1      18.698  24.154  30.369  1.00  0.00      LIG  
ATOM   4357 H10  LIG     1      16.977  24.240  30.503  1.00  0.00      LIG  
ATOM   4358 H11  LIG     1      19.316  20.527  33.701  1.00  0.00      LIG  
ATOM   4359 H12  LIG     1      17.550  20.684  33.586  1.00  0.00      LIG  
ATOM   4360 H13  LIG     1      18.206  17.614  31.349  1.00  0.00      LIG  
ATOM   4361 H14  LIG     1      14.935  21.749  27.791  1.00  0.00      LIG  
ATOM   4362 H15  LIG     1      15.717  20.798  26.542  1.00  0.00      LIG  
ATOM   4363 H16  LIG     1      19.360  16.461  32.876  1.00  0.00      LIG  
ATOM   4364 H17  LIG     1      20.318  17.898  32.687  1.00  0.00      LIG  
ATOM   4365 H18  LIG     1      16.748  24.888  25.859  1.00  0.00      LIG  
ATOM   4366 H19  LIG     1      15.746  25.704  27.066  1.00  0.00      LIG  
ATOM   4367 H20  LIG     1      17.519  25.549  28.653  1.00  0.00      LIG  
ATOM   4368 H21  LIG     1      18.637  24.364  27.984  1.00  0.00      LIG  
ATOM   4369 H22  LIG     1      16.093  22.501  31.426  1.00  0.00      LIG  
ATOM   4370 H23  LIG     1      16.102  20.907  30.685  1.00  0.00      LIG  
ATOM   4371 H24  LIG     1      15.436  22.278  29.827  1.00  0.00      LIG  
ATOM   4372 H25  LIG     1      13.826  22.237  25.737  1.00  0.00      LIG  
ATOM   4373 H26  LIG     1      15.340  22.479  24.860  1.00  0.00      LIG  
ATOM   4374 H27  LIG     1      17.770  18.608  27.327  1.00  0.00      LIG  
ATOM   4375 H28  LIG     1      20.903  21.451  30.966  1.00  0.00      LIG  
ATOM   4376 H29  LIG     1      20.395  23.048  30.458  1.00  0.00      LIG  
ATOM   4377 H30  LIG     1      20.394  21.712  29.305  1.00  0.00      LIG  
ATOM   4378 H31  LIG     1      18.104  18.718  36.947  1.00  0.00      LIG  
ATOM   4379 H32  LIG     1      19.407  18.002  37.915  1.00  0.00      LIG  
ATOM   4380 H33  LIG     1      17.716  17.783  38.394  1.00  0.00      LIG  
ATOM   4381 H34  LIG     1      18.200  14.445  36.897  1.00  0.00      LIG  
ATOM   4382 H35  LIG     1      17.505  15.335  38.263  1.00  0.00      LIG  
ATOM   4383 H36  LIG     1      19.265  15.217  38.085  1.00  0.00      LIG  
ATOM   4384 H37  LIG     1      21.144  17.080  34.798  1.00  0.00      LIG  
ATOM   4385 H38  LIG     1      18.069  21.482  25.733  1.00  0.00      LIG  
ATOM   4386 H39  LIG     1      18.790  22.971  26.327  1.00  0.00      LIG  
ATOM   4387 H40  LIG     1      17.417  23.015  25.234  1.00  0.00      LIG  
ATOM   4388 H41  LIG     1      16.075  18.350  32.235  1.00  0.00      LIG  
ATOM   4389 H42  LIG     1      16.755  18.514  33.855  1.00  0.00      LIG  
ATOM   4390 H43  LIG     1      16.670  16.920  33.086  1.00  0.00      LIG  
TER
REMARK  Energy: 257.556
REMARK  SimpleFitness: 257.556
REMARK  FullFitness: -737.07294
REMARK  InterFull: -24.481
REMARK  IntraFull: 288.817
REMARK  solvFull: -1212.82
REMARK  surfFull: 211.411
REMARK  extraFull: 0.0
REMARK  deltaGcompsolvpol: -1212.82
REMARK  deltaGcompsolvnonpol: 211.411
REMARK  deltaGprotsolvpol: -1219.71
REMARK  deltaGprotsolvnonpol: 208.651
REMARK  deltaGligsolvpol: -10.0009
REMARK  deltaGligsolvnonpol: 14.0592
REMARK  deltaGvdw: -24.481
REMARK  deltaGelec: 0.0
REMARK  deltaG: -6.3410835
REMARK  Cluster: 1
REMARK  ClusterRank: 6
ATOM   4315 C    LIG     1      18.593  20.120  30.738  1.00  0.00      LIG  
ATOM   4316 C1   LIG     1      17.591  22.234  29.893  1.00  0.00      LIG  
ATOM   4317 C2   LIG     1      18.712  21.599  30.777  1.00  0.00      LIG  
ATOM   4318 O    LIG     1      17.423  16.502  35.665  1.00  0.00      LIG  
ATOM   4319 C3   LIG     1      18.828  16.474  35.320  1.00  0.00      LIG  
ATOM   4320 C4   LIG     1      18.386  16.538  36.739  1.00  0.00      LIG  
ATOM   4321 C5   LIG     1      17.694  21.667  28.446  1.00  0.00      LIG  
ATOM   4322 C6   LIG     1      18.466  19.556  31.943  1.00  0.00      LIG  
ATOM   4323 C7   LIG     1      16.878  22.417  27.340  1.00  0.00      LIG  
ATOM   4324 C8   LIG     1      18.587  19.482  29.393  1.00  0.00      LIG  
ATOM   4325 C9   LIG     1      17.561  20.126  28.467  1.00  0.00      LIG  
ATOM   4326 C10  LIG     1      16.501  23.817  27.816  1.00  0.00      LIG  
ATOM   4327 C11  LIG     1      19.354  17.678  34.591  1.00  0.00      LIG  
ATOM   4328 C12  LIG     1      18.603  21.911  32.271  1.00  0.00      LIG  
ATOM   4329 C13  LIG     1      17.715  23.769  29.929  1.00  0.00      LIG  
ATOM   4330 C14  LIG     1      18.484  20.590  33.008  1.00  0.00      LIG  
ATOM   4331 C15  LIG     1      18.260  18.095  32.257  1.00  0.00      LIG  
ATOM   4332 C16  LIG     1      15.543  21.786  26.928  1.00  0.00      LIG  
ATOM   4333 C17  LIG     1      19.399  17.469  33.070  1.00  0.00      LIG  
ATOM   4334 C18  LIG     1      15.975  24.705  26.708  1.00  0.00      LIG  
ATOM   4335 C19  LIG     1      17.636  24.443  28.576  1.00  0.00      LIG  
ATOM   4336 C20  LIG     1      14.731  24.070  26.160  1.00  0.00      LIG  
ATOM   4337 O1   LIG     1      13.849  24.772  25.686  1.00  0.00      LIG  
ATOM   4338 C21  LIG     1      16.211  21.886  30.492  1.00  0.00      LIG  
ATOM   4339 C22  LIG     1      14.792  22.594  25.867  1.00  0.00      LIG  
ATOM   4340 O2   LIG     1      17.798  19.563  27.186  1.00  0.00      LIG  
ATOM   4341 C23  LIG     1      20.141  21.974  30.363  1.00  0.00      LIG  
ATOM   4342 C24  LIG     1      18.393  17.820  37.504  1.00  0.00      LIG  
ATOM   4343 C25  LIG     1      18.426  15.295  37.555  1.00  0.00      LIG  
ATOM   4344 O3   LIG     1      20.689  17.890  35.034  1.00  0.00      LIG  
ATOM   4345 C26  LIG     1      17.794  22.489  26.106  1.00  0.00      LIG  
ATOM   4346 C27  LIG     1      16.889  17.876  32.869  1.00  0.00      LIG  
ATOM   4347 H    LIG     1      19.253  15.544  34.961  1.00  0.00      LIG  
ATOM   4348 H1   LIG     1      15.676  23.724  28.527  1.00  0.00      LIG  
ATOM   4349 H2   LIG     1      18.725  21.842  28.136  1.00  0.00      LIG  
ATOM   4350 H3   LIG     1      18.402  18.409  29.451  1.00  0.00      LIG  
ATOM   4351 H4   LIG     1      19.585  19.573  28.952  1.00  0.00      LIG  
ATOM   4352 H5   LIG     1      16.552  19.831  28.764  1.00  0.00      LIG  
ATOM   4353 H6   LIG     1      18.783  18.573  34.844  1.00  0.00      LIG  
ATOM   4354 H7   LIG     1      17.763  22.561  32.524  1.00  0.00      LIG  
ATOM   4355 H8   LIG     1      19.495  22.439  32.620  1.00  0.00      LIG  
ATOM   4356 H9   LIG     1      18.625  24.108  30.423  1.00  0.00      LIG  
ATOM   4357 H10  LIG     1      16.903  24.168  30.542  1.00  0.00      LIG  
ATOM   4358 H11  LIG     1      19.338  20.451  33.676  1.00  0.00      LIG  
ATOM   4359 H12  LIG     1      17.565  20.565  33.599  1.00  0.00      LIG  
ATOM   4360 H13  LIG     1      18.255  17.546  31.314  1.00  0.00      LIG  
ATOM   4361 H14  LIG     1      14.904  21.694  27.810  1.00  0.00      LIG  
ATOM   4362 H15  LIG     1      15.689  20.778  26.537  1.00  0.00      LIG  
ATOM   4363 H16  LIG     1      19.393  16.394  32.864  1.00  0.00      LIG  
ATOM   4364 H17  LIG     1      20.349  17.833  32.662  1.00  0.00      LIG  
ATOM   4365 H18  LIG     1      16.695  24.870  25.903  1.00  0.00      LIG  
ATOM   4366 H19  LIG     1      15.702  25.679  27.122  1.00  0.00      LIG  
ATOM   4367 H20  LIG     1      17.452  25.511  28.717  1.00  0.00      LIG  
ATOM   4368 H21  LIG     1      18.582  24.344  28.038  1.00  0.00      LIG  
ATOM   4369 H22  LIG     1      16.042  22.400  31.440  1.00  0.00      LIG  
ATOM   4370 H23  LIG     1      16.081  20.817  30.676  1.00  0.00      LIG  
ATOM   4371 H24  LIG     1      15.396  22.191  29.837  1.00  0.00      LIG  
ATOM   4372 H25  LIG     1      13.767  22.223  25.791  1.00  0.00      LIG  
ATOM   4373 H26  LIG     1      15.263  22.471  24.889  1.00  0.00      LIG  
ATOM   4374 H27  LIG     1      17.758  18.597  27.287  1.00  0.00      LIG  
ATOM   4375 H28  LIG     1      20.875  21.428  30.964  1.00  0.00      LIG  
ATOM   4376 H29  LIG     1      20.341  23.035  30.525  1.00  0.00      LIG  
ATOM   4377 H30  LIG     1      20.358  21.750  29.316  1.00  0.00      LIG  
ATOM   4378 H31  LIG     1      18.034  18.662  36.905  1.00  0.00      LIG  
ATOM   4379 H32  LIG     1      19.405  18.045  37.850  1.00  0.00      LIG  
ATOM   4380 H33  LIG     1      17.746  17.735  38.381  1.00  0.00      LIG  
ATOM   4381 H34  LIG     1      18.286  14.403  36.937  1.00  0.00      LIG  
ATOM   4382 H35  LIG     1      17.638  15.315  38.313  1.00  0.00      LIG  
ATOM   4383 H36  LIG     1      19.391  15.214  38.062  1.00  0.00      LIG  
ATOM   4384 H37  LIG     1      21.207  17.127  34.726  1.00  0.00      LIG  
ATOM   4385 H38  LIG     1      18.066  21.494  25.756  1.00  0.00      LIG  
ATOM   4386 H39  LIG     1      18.723  23.015  26.339  1.00  0.00      LIG  
ATOM   4387 H40  LIG     1      17.347  22.993  25.248  1.00  0.00      LIG  
ATOM   4388 H41  LIG     1      16.103  18.240  32.200  1.00  0.00      LIG  
ATOM   4389 H42  LIG     1      16.773  18.395  33.824  1.00  0.00      LIG  
ATOM   4390 H43  LIG     1      16.720  16.809  33.035  1.00  0.00      LIG  
TER
REMARK  Energy: 257.556
REMARK  SimpleFitness: 257.556
REMARK  FullFitness: -737.07294
REMARK  InterFull: -24.481
REMARK  IntraFull: 288.817
REMARK  solvFull: -1212.82
REMARK  surfFull: 211.411
REMARK  extraFull: 0.0
REMARK  deltaGcompsolvpol: -1212.82
REMARK  deltaGcompsolvnonpol: 211.411
REMARK  deltaGprotsolvpol: -1219.71
REMARK  deltaGprotsolvnonpol: 208.651
REMARK  deltaGligsolvpol: -10.0009
REMARK  deltaGligsolvnonpol: 14.0592
REMARK  deltaGvdw: -24.481
REMARK  deltaGelec: 0.0
REMARK  deltaG: -6.3410835
REMARK  Cluster: 1
REMARK  ClusterRank: 7
ATOM   4315 C    LIG     1      18.593  20.120  30.738  1.00  0.00      LIG  
ATOM   4316 C1   LIG     1      17.591  22.234  29.893  1.00  0.00      LIG  
ATOM   4317 C2   LIG     1      18.712  21.599  30.777  1.00  0.00      LIG  
ATOM   4318 O    LIG     1      17.423  16.502  35.665  1.00  0.00      LIG  
ATOM   4319 C3   LIG     1      18.828  16.474  35.320  1.00  0.00      LIG  
ATOM   4320 C4   LIG     1      18.386  16.538  36.739  1.00  0.00      LIG  
ATOM   4321 C5   LIG     1      17.694  21.667  28.446  1.00  0.00      LIG  
ATOM   4322 C6   LIG     1      18.466  19.556  31.943  1.00  0.00      LIG  
ATOM   4323 C7   LIG     1      16.878  22.417  27.340  1.00  0.00      LIG  
ATOM   4324 C8   LIG     1      18.587  19.482  29.393  1.00  0.00      LIG  
ATOM   4325 C9   LIG     1      17.561  20.126  28.467  1.00  0.00      LIG  
ATOM   4326 C10  LIG     1      16.501  23.817  27.816  1.00  0.00      LIG  
ATOM   4327 C11  LIG     1      19.354  17.678  34.591  1.00  0.00      LIG  
ATOM   4328 C12  LIG     1      18.603  21.911  32.271  1.00  0.00      LIG  
ATOM   4329 C13  LIG     1      17.715  23.769  29.929  1.00  0.00      LIG  
ATOM   4330 C14  LIG     1      18.484  20.590  33.008  1.00  0.00      LIG  
ATOM   4331 C15  LIG     1      18.260  18.095  32.257  1.00  0.00      LIG  
ATOM   4332 C16  LIG     1      15.543  21.786  26.928  1.00  0.00      LIG  
ATOM   4333 C17  LIG     1      19.399  17.469  33.070  1.00  0.00      LIG  
ATOM   4334 C18  LIG     1      15.975  24.705  26.708  1.00  0.00      LIG  
ATOM   4335 C19  LIG     1      17.636  24.443  28.576  1.00  0.00      LIG  
ATOM   4336 C20  LIG     1      14.731  24.070  26.160  1.00  0.00      LIG  
ATOM   4337 O1   LIG     1      13.849  24.772  25.686  1.00  0.00      LIG  
ATOM   4338 C21  LIG     1      16.211  21.886  30.492  1.00  0.00      LIG  
ATOM   4339 C22  LIG     1      14.792  22.594  25.867  1.00  0.00      LIG  
ATOM   4340 O2   LIG     1      17.798  19.563  27.186  1.00  0.00      LIG  
ATOM   4341 C23  LIG     1      20.141  21.974  30.363  1.00  0.00      LIG  
ATOM   4342 C24  LIG     1      18.393  17.820  37.504  1.00  0.00      LIG  
ATOM   4343 C25  LIG     1      18.426  15.295  37.555  1.00  0.00      LIG  
ATOM   4344 O3   LIG     1      20.689  17.890  35.034  1.00  0.00      LIG  
ATOM   4345 C26  LIG     1      17.794  22.489  26.106  1.00  0.00      LIG  
ATOM   4346 C27  LIG     1      16.889  17.876  32.869  1.00  0.00      LIG  
ATOM   4347 H    LIG     1      19.253  15.544  34.961  1.00  0.00      LIG  
ATOM   4348 H1   LIG     1      15.676  23.724  28.527  1.00  0.00      LIG  
ATOM   4349 H2   LIG     1      18.725  21.842  28.136  1.00  0.00      LIG  
ATOM   4350 H3   LIG     1      18.402  18.409  29.451  1.00  0.00      LIG  
ATOM   4351 H4   LIG     1      19.585  19.573  28.952  1.00  0.00      LIG  
ATOM   4352 H5   LIG     1      16.552  19.831  28.764  1.00  0.00      LIG  
ATOM   4353 H6   LIG     1      18.783  18.573  34.844  1.00  0.00      LIG  
ATOM   4354 H7   LIG     1      17.763  22.561  32.524  1.00  0.00      LIG  
ATOM   4355 H8   LIG     1      19.495  22.439  32.620  1.00  0.00      LIG  
ATOM   4356 H9   LIG     1      18.625  24.108  30.423  1.00  0.00      LIG  
ATOM   4357 H10  LIG     1      16.903  24.168  30.542  1.00  0.00      LIG  
ATOM   4358 H11  LIG     1      19.338  20.451  33.676  1.00  0.00      LIG  
ATOM   4359 H12  LIG     1      17.565  20.565  33.599  1.00  0.00      LIG  
ATOM   4360 H13  LIG     1      18.255  17.546  31.314  1.00  0.00      LIG  
ATOM   4361 H14  LIG     1      14.904  21.694  27.810  1.00  0.00      LIG  
ATOM   4362 H15  LIG     1      15.689  20.778  26.537  1.00  0.00      LIG  
ATOM   4363 H16  LIG     1      19.393  16.394  32.864  1.00  0.00      LIG  
ATOM   4364 H17  LIG     1      20.349  17.833  32.662  1.00  0.00      LIG  
ATOM   4365 H18  LIG     1      16.695  24.870  25.903  1.00  0.00      LIG  
ATOM   4366 H19  LIG     1      15.702  25.679  27.122  1.00  0.00      LIG  
ATOM   4367 H20  LIG     1      17.452  25.511  28.717  1.00  0.00      LIG  
ATOM   4368 H21  LIG     1      18.582  24.344  28.038  1.00  0.00      LIG  
ATOM   4369 H22  LIG     1      16.042  22.400  31.440  1.00  0.00      LIG  
ATOM   4370 H23  LIG     1      16.081  20.817  30.676  1.00  0.00      LIG  
ATOM   4371 H24  LIG     1      15.396  22.191  29.837  1.00  0.00      LIG  
ATOM   4372 H25  LIG     1      13.767  22.223  25.791  1.00  0.00      LIG  
ATOM   4373 H26  LIG     1      15.263  22.471  24.889  1.00  0.00      LIG  
ATOM   4374 H27  LIG     1      17.758  18.597  27.287  1.00  0.00      LIG  
ATOM   4375 H28  LIG     1      20.875  21.428  30.964  1.00  0.00      LIG  
ATOM   4376 H29  LIG     1      20.341  23.035  30.525  1.00  0.00      LIG  
ATOM   4377 H30  LIG     1      20.358  21.750  29.316  1.00  0.00      LIG  
ATOM   4378 H31  LIG     1      18.034  18.662  36.905  1.00  0.00      LIG  
ATOM   4379 H32  LIG     1      19.405  18.045  37.850  1.00  0.00      LIG  
ATOM   4380 H33  LIG     1      17.746  17.735  38.381  1.00  0.00      LIG  
ATOM   4381 H34  LIG     1      18.286  14.403  36.937  1.00  0.00      LIG  
ATOM   4382 H35  LIG     1      17.638  15.315  38.313  1.00  0.00      LIG  
ATOM   4383 H36  LIG     1      19.391  15.214  38.062  1.00  0.00      LIG  
ATOM   4384 H37  LIG     1      21.207  17.127  34.726  1.00  0.00      LIG  
ATOM   4385 H38  LIG     1      18.066  21.494  25.756  1.00  0.00      LIG  
ATOM   4386 H39  LIG     1      18.723  23.015  26.339  1.00  0.00      LIG  
ATOM   4387 H40  LIG     1      17.347  22.993  25.248  1.00  0.00      LIG  
ATOM   4388 H41  LIG     1      16.103  18.240  32.200  1.00  0.00      LIG  
ATOM   4389 H42  LIG     1      16.773  18.395  33.824  1.00  0.00      LIG  
ATOM   4390 H43  LIG     1      16.720  16.809  33.035  1.00  0.00      LIG  
TER
REMARK  Energy: 250.16
REMARK  SimpleFitness: 250.16
REMARK  FullFitness: -734.334
REMARK  InterFull: -29.8749
REMARK  IntraFull: 282.794
REMARK  solvFull: -1197.89
REMARK  surfFull: 210.637
REMARK  extraFull: 0.0
REMARK  deltaGcompsolvpol: -1197.89
REMARK  deltaGcompsolvnonpol: 210.637
REMARK  deltaGprotsolvpol: -1219.71
REMARK  deltaGprotsolvnonpol: 208.651
REMARK  deltaGligsolvpol: -9.74331
REMARK  deltaGligsolvnonpol: 14.2286
REMARK  deltaGvdw: -29.8749
REMARK  deltaGelec: 0.0
REMARK  deltaG: -6.042645
REMARK  Cluster: 2
REMARK  ClusterRank: 0
ATOM   4315 C    LIG     1      13.090  12.565   1.455  1.00  0.00      LIG  
ATOM   4316 C1   LIG     1      14.849  10.807   1.423  1.00  0.00      LIG  
ATOM   4317 C2   LIG     1      14.158  11.952   0.624  1.00  0.00      LIG  
ATOM   4318 O    LIG     1      11.796  15.679  -1.832  1.00  0.00      LIG  
ATOM   4319 C3   LIG     1      11.146  16.354  -0.727  1.00  0.00      LIG  
ATOM   4320 C4   LIG     1      12.365  16.923  -1.373  1.00  0.00      LIG  
ATOM   4321 C5   LIG     1      15.386  11.381   2.770  1.00  0.00      LIG  
ATOM   4322 C6   LIG     1      11.905  12.616   0.843  1.00  0.00      LIG  
ATOM   4323 C7   LIG     1      16.389  10.476   3.559  1.00  0.00      LIG  
ATOM   4324 C8   LIG     1      13.456  13.048   2.815  1.00  0.00      LIG  
ATOM   4325 C9   LIG     1      14.235  11.999   3.601  1.00  0.00      LIG  
ATOM   4326 C10  LIG     1      16.950   9.379   2.657  1.00  0.00      LIG  
ATOM   4327 C11  LIG     1      11.148  15.567   0.545  1.00  0.00      LIG  
ATOM   4328 C12  LIG     1      13.404  11.505  -0.633  1.00  0.00      LIG  
ATOM   4329 C13  LIG     1      15.960  10.167   0.568  1.00  0.00      LIG  
ATOM   4330 C14  LIG     1      11.974  11.996  -0.506  1.00  0.00      LIG  
ATOM   4331 C15  LIG     1      10.632  13.241   1.350  1.00  0.00      LIG  
ATOM   4332 C16  LIG     1      15.809   9.722   4.756  1.00  0.00      LIG  
ATOM   4333 C17  LIG     1      10.186  14.385   0.448  1.00  0.00      LIG  
ATOM   4334 C18  LIG     1      18.106   8.617   3.272  1.00  0.00      LIG  
ATOM   4335 C19  LIG     1      17.268   9.932   1.296  1.00  0.00      LIG  
ATOM   4336 C20  LIG     1      17.622   7.980   4.542  1.00  0.00      LIG  
ATOM   4337 O1   LIG     1      18.127   6.941   4.942  1.00  0.00      LIG  
ATOM   4338 C21  LIG     1      13.813   9.697   1.691  1.00  0.00      LIG  
ATOM   4339 C22  LIG     1      16.835   8.855   5.474  1.00  0.00      LIG  
ATOM   4340 O2   LIG     1      14.717  12.676   4.758  1.00  0.00      LIG  
ATOM   4341 C23  LIG     1      15.104  13.071   0.173  1.00  0.00      LIG  
ATOM   4342 C24  LIG     1      13.740  16.765  -0.821  1.00  0.00      LIG  
ATOM   4343 C25  LIG     1      12.183  18.053  -2.322  1.00  0.00      LIG  
ATOM   4344 O3   LIG     1      10.712  16.408   1.607  1.00  0.00      LIG  
ATOM   4345 C26  LIG     1      17.506  11.407   4.059  1.00  0.00      LIG  
ATOM   4346 C27  LIG     1       9.525  12.208   1.423  1.00  0.00      LIG  
ATOM   4347 H    LIG     1      10.191  16.824  -0.923  1.00  0.00      LIG  
ATOM   4348 H1   LIG     1      16.171   8.628   2.507  1.00  0.00      LIG  
ATOM   4349 H2   LIG     1      16.006  12.235   2.495  1.00  0.00      LIG  
ATOM   4350 H3   LIG     1      12.577  13.346   3.393  1.00  0.00      LIG  
ATOM   4351 H4   LIG     1      14.059  13.956   2.715  1.00  0.00      LIG  
ATOM   4352 H5   LIG     1      13.553  11.217   3.946  1.00  0.00      LIG  
ATOM   4353 H6   LIG     1      12.154  15.230   0.793  1.00  0.00      LIG  
ATOM   4354 H7   LIG     1      13.417  10.427  -0.797  1.00  0.00      LIG  
ATOM   4355 H8   LIG     1      13.856  11.939  -1.529  1.00  0.00      LIG  
ATOM   4356 H9   LIG     1      16.174  10.730  -0.340  1.00  0.00      LIG  
ATOM   4357 H10  LIG     1      15.607   9.195   0.210  1.00  0.00      LIG  
ATOM   4358 H11  LIG     1      11.752  12.724  -1.290  1.00  0.00      LIG  
ATOM   4359 H12  LIG     1      11.274  11.160  -0.596  1.00  0.00      LIG  
ATOM   4360 H13  LIG     1      10.776  13.642   2.356  1.00  0.00      LIG  
ATOM   4361 H14  LIG     1      14.999   9.081   4.405  1.00  0.00      LIG  
ATOM   4362 H15  LIG     1      15.382  10.405   5.491  1.00  0.00      LIG  
ATOM   4363 H16  LIG     1      10.108  14.028  -0.583  1.00  0.00      LIG  
ATOM   4364 H17  LIG     1       9.177  14.693   0.742  1.00  0.00      LIG  
ATOM   4365 H18  LIG     1      18.973   9.248   3.480  1.00  0.00      LIG  
ATOM   4366 H19  LIG     1      18.419   7.819   2.595  1.00  0.00      LIG  
ATOM   4367 H20  LIG     1      17.872   9.219   0.729  1.00  0.00      LIG  
ATOM   4368 H21  LIG     1      17.841  10.859   1.365  1.00  0.00      LIG  
ATOM   4369 H22  LIG     1      13.547   9.162   0.777  1.00  0.00      LIG  
ATOM   4370 H23  LIG     1      12.885  10.074   2.125  1.00  0.00      LIG  
ATOM   4371 H24  LIG     1      14.196   8.945   2.377  1.00  0.00      LIG  
ATOM   4372 H25  LIG     1      16.318   8.214   6.191  1.00  0.00      LIG  
ATOM   4373 H26  LIG     1      17.548   9.471   6.025  1.00  0.00      LIG  
ATOM   4374 H27  LIG     1      13.950  13.100   5.181  1.00  0.00      LIG  
ATOM   4375 H28  LIG     1      14.546  13.852  -0.351  1.00  0.00      LIG  
ATOM   4376 H29  LIG     1      15.854  12.709  -0.532  1.00  0.00      LIG  
ATOM   4377 H30  LIG     1      15.627  13.553   1.002  1.00  0.00      LIG  
ATOM   4378 H31  LIG     1      14.017  17.646  -0.238  1.00  0.00      LIG  
ATOM   4379 H32  LIG     1      14.458  16.665  -1.639  1.00  0.00      LIG  
ATOM   4380 H33  LIG     1      13.841  15.887  -0.180  1.00  0.00      LIG  
ATOM   4381 H34  LIG     1      11.157  18.095  -2.699  1.00  0.00      LIG  
ATOM   4382 H35  LIG     1      12.861  17.947  -3.172  1.00  0.00      LIG  
ATOM   4383 H36  LIG     1      12.399  19.001  -1.825  1.00  0.00      LIG  
ATOM   4384 H37  LIG     1       9.747  16.484   1.509  1.00  0.00      LIG  
ATOM   4385 H38  LIG     1      17.112  12.150   4.753  1.00  0.00      LIG  
ATOM   4386 H39  LIG     1      17.968  11.948   3.229  1.00  0.00      LIG  
ATOM   4387 H40  LIG     1      18.308  10.894   4.591  1.00  0.00      LIG  
ATOM   4388 H41  LIG     1       9.811  11.369   2.065  1.00  0.00      LIG  
ATOM   4389 H42  LIG     1       9.277  11.816   0.433  1.00  0.00      LIG  
ATOM   4390 H43  LIG     1       8.619  12.659   1.836  1.00  0.00      LIG  
TER
REMARK  Energy: 250.16
REMARK  SimpleFitness: 250.16
REMARK  FullFitness: -734.334
REMARK  InterFull: -29.8749
REMARK  IntraFull: 282.794
REMARK  solvFull: -1197.89
REMARK  surfFull: 210.637
REMARK  extraFull: 0.0
REMARK  deltaGcompsolvpol: -1197.89
REMARK  deltaGcompsolvnonpol: 210.637
REMARK  deltaGprotsolvpol: -1219.71
REMARK  deltaGprotsolvnonpol: 208.651
REMARK  deltaGligsolvpol: -9.74331
REMARK  deltaGligsolvnonpol: 14.2286
REMARK  deltaGvdw: -29.8749
REMARK  deltaGelec: 0.0
REMARK  deltaG: -6.042645
REMARK  Cluster: 2
REMARK  ClusterRank: 1
ATOM   4315 C    LIG     1      13.090  12.565   1.455  1.00  0.00      LIG  
ATOM   4316 C1   LIG     1      14.849  10.807   1.423  1.00  0.00      LIG  
ATOM   4317 C2   LIG     1      14.158  11.952   0.624  1.00  0.00      LIG  
ATOM   4318 O    LIG     1      11.796  15.679  -1.832  1.00  0.00      LIG  
ATOM   4319 C3   LIG     1      11.146  16.354  -0.727  1.00  0.00      LIG  
ATOM   4320 C4   LIG     1      12.365  16.923  -1.373  1.00  0.00      LIG  
ATOM   4321 C5   LIG     1      15.386  11.381   2.770  1.00  0.00      LIG  
ATOM   4322 C6   LIG     1      11.905  12.616   0.843  1.00  0.00      LIG  
ATOM   4323 C7   LIG     1      16.389  10.476   3.559  1.00  0.00      LIG  
ATOM   4324 C8   LIG     1      13.456  13.048   2.815  1.00  0.00      LIG  
ATOM   4325 C9   LIG     1      14.235  11.999   3.601  1.00  0.00      LIG  
ATOM   4326 C10  LIG     1      16.950   9.379   2.657  1.00  0.00      LIG  
ATOM   4327 C11  LIG     1      11.148  15.567   0.545  1.00  0.00      LIG  
ATOM   4328 C12  LIG     1      13.404  11.505  -0.633  1.00  0.00      LIG  
ATOM   4329 C13  LIG     1      15.960  10.167   0.568  1.00  0.00      LIG  
ATOM   4330 C14  LIG     1      11.974  11.996  -0.506  1.00  0.00      LIG  
ATOM   4331 C15  LIG     1      10.632  13.241   1.350  1.00  0.00      LIG  
ATOM   4332 C16  LIG     1      15.809   9.722   4.756  1.00  0.00      LIG  
ATOM   4333 C17  LIG     1      10.186  14.385   0.448  1.00  0.00      LIG  
ATOM   4334 C18  LIG     1      18.106   8.617   3.272  1.00  0.00      LIG  
ATOM   4335 C19  LIG     1      17.268   9.932   1.296  1.00  0.00      LIG  
ATOM   4336 C20  LIG     1      17.622   7.980   4.542  1.00  0.00      LIG  
ATOM   4337 O1   LIG     1      18.127   6.941   4.942  1.00  0.00      LIG  
ATOM   4338 C21  LIG     1      13.813   9.697   1.691  1.00  0.00      LIG  
ATOM   4339 C22  LIG     1      16.835   8.855   5.474  1.00  0.00      LIG  
ATOM   4340 O2   LIG     1      14.717  12.676   4.758  1.00  0.00      LIG  
ATOM   4341 C23  LIG     1      15.104  13.071   0.173  1.00  0.00      LIG  
ATOM   4342 C24  LIG     1      13.740  16.765  -0.821  1.00  0.00      LIG  
ATOM   4343 C25  LIG     1      12.183  18.053  -2.322  1.00  0.00      LIG  
ATOM   4344 O3   LIG     1      10.712  16.408   1.607  1.00  0.00      LIG  
ATOM   4345 C26  LIG     1      17.506  11.407   4.059  1.00  0.00      LIG  
ATOM   4346 C27  LIG     1       9.525  12.208   1.423  1.00  0.00      LIG  
ATOM   4347 H    LIG     1      10.191  16.824  -0.923  1.00  0.00      LIG  
ATOM   4348 H1   LIG     1      16.171   8.628   2.507  1.00  0.00      LIG  
ATOM   4349 H2   LIG     1      16.006  12.235   2.495  1.00  0.00      LIG  
ATOM   4350 H3   LIG     1      12.577  13.346   3.393  1.00  0.00      LIG  
ATOM   4351 H4   LIG     1      14.059  13.956   2.715  1.00  0.00      LIG  
ATOM   4352 H5   LIG     1      13.553  11.217   3.946  1.00  0.00      LIG  
ATOM   4353 H6   LIG     1      12.154  15.230   0.793  1.00  0.00      LIG  
ATOM   4354 H7   LIG     1      13.417  10.427  -0.797  1.00  0.00      LIG  
ATOM   4355 H8   LIG     1      13.856  11.939  -1.529  1.00  0.00      LIG  
ATOM   4356 H9   LIG     1      16.174  10.730  -0.340  1.00  0.00      LIG  
ATOM   4357 H10  LIG     1      15.607   9.195   0.210  1.00  0.00      LIG  
ATOM   4358 H11  LIG     1      11.752  12.724  -1.290  1.00  0.00      LIG  
ATOM   4359 H12  LIG     1      11.274  11.160  -0.596  1.00  0.00      LIG  
ATOM   4360 H13  LIG     1      10.776  13.642   2.356  1.00  0.00      LIG  
ATOM   4361 H14  LIG     1      14.999   9.081   4.405  1.00  0.00      LIG  
ATOM   4362 H15  LIG     1      15.382  10.405   5.491  1.00  0.00      LIG  
ATOM   4363 H16  LIG     1      10.108  14.028  -0.583  1.00  0.00      LIG  
ATOM   4364 H17  LIG     1       9.177  14.693   0.742  1.00  0.00      LIG  
ATOM   4365 H18  LIG     1      18.973   9.248   3.480  1.00  0.00      LIG  
ATOM   4366 H19  LIG     1      18.419   7.819   2.595  1.00  0.00      LIG  
ATOM   4367 H20  LIG     1      17.872   9.219   0.729  1.00  0.00      LIG  
ATOM   4368 H21  LIG     1      17.841  10.859   1.365  1.00  0.00      LIG  
ATOM   4369 H22  LIG     1      13.547   9.162   0.777  1.00  0.00      LIG  
ATOM   4370 H23  LIG     1      12.885  10.074   2.125  1.00  0.00      LIG  
ATOM   4371 H24  LIG     1      14.196   8.945   2.377  1.00  0.00      LIG  
ATOM   4372 H25  LIG     1      16.318   8.214   6.191  1.00  0.00      LIG  
ATOM   4373 H26  LIG     1      17.548   9.471   6.025  1.00  0.00      LIG  
ATOM   4374 H27  LIG     1      13.950  13.100   5.181  1.00  0.00      LIG  
ATOM   4375 H28  LIG     1      14.546  13.852  -0.351  1.00  0.00      LIG  
ATOM   4376 H29  LIG     1      15.854  12.709  -0.532  1.00  0.00      LIG  
ATOM   4377 H30  LIG     1      15.627  13.553   1.002  1.00  0.00      LIG  
ATOM   4378 H31  LIG     1      14.017  17.646  -0.238  1.00  0.00      LIG  
ATOM   4379 H32  LIG     1      14.458  16.665  -1.639  1.00  0.00      LIG  
ATOM   4380 H33  LIG     1      13.841  15.887  -0.180  1.00  0.00      LIG  
ATOM   4381 H34  LIG     1      11.157  18.095  -2.699  1.00  0.00      LIG  
ATOM   4382 H35  LIG     1      12.861  17.947  -3.172  1.00  0.00      LIG  
ATOM   4383 H36  LIG     1      12.399  19.001  -1.825  1.00  0.00      LIG  
ATOM   4384 H37  LIG     1       9.747  16.484   1.509  1.00  0.00      LIG  
ATOM   4385 H38  LIG     1      17.112  12.150   4.753  1.00  0.00      LIG  
ATOM   4386 H39  LIG     1      17.968  11.948   3.229  1.00  0.00      LIG  
ATOM   4387 H40  LIG     1      18.308  10.894   4.591  1.00  0.00      LIG  
ATOM   4388 H41  LIG     1       9.811  11.369   2.065  1.00  0.00      LIG  
ATOM   4389 H42  LIG     1       9.277  11.816   0.433  1.00  0.00      LIG  
ATOM   4390 H43  LIG     1       8.619  12.659   1.836  1.00  0.00      LIG  
TER
REMARK  Energy: 250.16
REMARK  SimpleFitness: 250.16
REMARK  FullFitness: -734.334
REMARK  InterFull: -29.8749
REMARK  IntraFull: 282.794
REMARK  solvFull: -1197.89
REMARK  surfFull: 210.637
REMARK  extraFull: 0.0
REMARK  deltaGcompsolvpol: -1197.89
REMARK  deltaGcompsolvnonpol: 210.637
REMARK  deltaGprotsolvpol: -1219.71
REMARK  deltaGprotsolvnonpol: 208.651
REMARK  deltaGligsolvpol: -9.74331
REMARK  deltaGligsolvnonpol: 14.2286
REMARK  deltaGvdw: -29.8749
REMARK  deltaGelec: 0.0
REMARK  deltaG: -6.042645
REMARK  Cluster: 2
REMARK  ClusterRank: 2
ATOM   4315 C    LIG     1      13.090  12.565   1.455  1.00  0.00      LIG  
ATOM   4316 C1   LIG     1      14.849  10.807   1.423  1.00  0.00      LIG  
ATOM   4317 C2   LIG     1      14.158  11.952   0.624  1.00  0.00      LIG  
ATOM   4318 O    LIG     1      11.796  15.679  -1.832  1.00  0.00      LIG  
ATOM   4319 C3   LIG     1      11.146  16.354  -0.727  1.00  0.00      LIG  
ATOM   4320 C4   LIG     1      12.365  16.923  -1.373  1.00  0.00      LIG  
ATOM   4321 C5   LIG     1      15.386  11.381   2.770  1.00  0.00      LIG  
ATOM   4322 C6   LIG     1      11.905  12.616   0.843  1.00  0.00      LIG  
ATOM   4323 C7   LIG     1      16.389  10.476   3.559  1.00  0.00      LIG  
ATOM   4324 C8   LIG     1      13.456  13.048   2.815  1.00  0.00      LIG  
ATOM   4325 C9   LIG     1      14.235  11.999   3.601  1.00  0.00      LIG  
ATOM   4326 C10  LIG     1      16.950   9.379   2.657  1.00  0.00      LIG  
ATOM   4327 C11  LIG     1      11.148  15.567   0.545  1.00  0.00      LIG  
ATOM   4328 C12  LIG     1      13.404  11.505  -0.633  1.00  0.00      LIG  
ATOM   4329 C13  LIG     1      15.960  10.167   0.568  1.00  0.00      LIG  
ATOM   4330 C14  LIG     1      11.974  11.996  -0.506  1.00  0.00      LIG  
ATOM   4331 C15  LIG     1      10.632  13.241   1.350  1.00  0.00      LIG  
ATOM   4332 C16  LIG     1      15.809   9.722   4.756  1.00  0.00      LIG  
ATOM   4333 C17  LIG     1      10.186  14.385   0.448  1.00  0.00      LIG  
ATOM   4334 C18  LIG     1      18.106   8.617   3.272  1.00  0.00      LIG  
ATOM   4335 C19  LIG     1      17.268   9.932   1.296  1.00  0.00      LIG  
ATOM   4336 C20  LIG     1      17.622   7.980   4.542  1.00  0.00      LIG  
ATOM   4337 O1   LIG     1      18.127   6.941   4.942  1.00  0.00      LIG  
ATOM   4338 C21  LIG     1      13.813   9.697   1.691  1.00  0.00      LIG  
ATOM   4339 C22  LIG     1      16.835   8.855   5.474  1.00  0.00      LIG  
ATOM   4340 O2   LIG     1      14.717  12.676   4.758  1.00  0.00      LIG  
ATOM   4341 C23  LIG     1      15.104  13.071   0.173  1.00  0.00      LIG  
ATOM   4342 C24  LIG     1      13.740  16.765  -0.821  1.00  0.00      LIG  
ATOM   4343 C25  LIG     1      12.183  18.053  -2.322  1.00  0.00      LIG  
ATOM   4344 O3   LIG     1      10.712  16.408   1.607  1.00  0.00      LIG  
ATOM   4345 C26  LIG     1      17.506  11.407   4.059  1.00  0.00      LIG  
ATOM   4346 C27  LIG     1       9.525  12.208   1.423  1.00  0.00      LIG  
ATOM   4347 H    LIG     1      10.191  16.824  -0.923  1.00  0.00      LIG  
ATOM   4348 H1   LIG     1      16.171   8.628   2.507  1.00  0.00      LIG  
ATOM   4349 H2   LIG     1      16.006  12.235   2.495  1.00  0.00      LIG  
ATOM   4350 H3   LIG     1      12.577  13.346   3.393  1.00  0.00      LIG  
ATOM   4351 H4   LIG     1      14.059  13.956   2.715  1.00  0.00      LIG  
ATOM   4352 H5   LIG     1      13.553  11.217   3.946  1.00  0.00      LIG  
ATOM   4353 H6   LIG     1      12.154  15.230   0.793  1.00  0.00      LIG  
ATOM   4354 H7   LIG     1      13.417  10.427  -0.797  1.00  0.00      LIG  
ATOM   4355 H8   LIG     1      13.856  11.939  -1.529  1.00  0.00      LIG  
ATOM   4356 H9   LIG     1      16.174  10.730  -0.340  1.00  0.00      LIG  
ATOM   4357 H10  LIG     1      15.607   9.195   0.210  1.00  0.00      LIG  
ATOM   4358 H11  LIG     1      11.752  12.724  -1.290  1.00  0.00      LIG  
ATOM   4359 H12  LIG     1      11.274  11.160  -0.596  1.00  0.00      LIG  
ATOM   4360 H13  LIG     1      10.776  13.642   2.356  1.00  0.00      LIG  
ATOM   4361 H14  LIG     1      14.999   9.081   4.405  1.00  0.00      LIG  
ATOM   4362 H15  LIG     1      15.382  10.405   5.491  1.00  0.00      LIG  
ATOM   4363 H16  LIG     1      10.108  14.028  -0.583  1.00  0.00      LIG  
ATOM   4364 H17  LIG     1       9.177  14.693   0.742  1.00  0.00      LIG  
ATOM   4365 H18  LIG     1      18.973   9.248   3.480  1.00  0.00      LIG  
ATOM   4366 H19  LIG     1      18.419   7.819   2.595  1.00  0.00      LIG  
ATOM   4367 H20  LIG     1      17.872   9.219   0.729  1.00  0.00      LIG  
ATOM   4368 H21  LIG     1      17.841  10.859   1.365  1.00  0.00      LIG  
ATOM   4369 H22  LIG     1      13.547   9.162   0.777  1.00  0.00      LIG  
ATOM   4370 H23  LIG     1      12.885  10.074   2.125  1.00  0.00      LIG  
ATOM   4371 H24  LIG     1      14.196   8.945   2.377  1.00  0.00      LIG  
ATOM   4372 H25  LIG     1      16.318   8.214   6.191  1.00  0.00      LIG  
ATOM   4373 H26  LIG     1      17.548   9.471   6.025  1.00  0.00      LIG  
ATOM   4374 H27  LIG     1      13.950  13.100   5.181  1.00  0.00      LIG  
ATOM   4375 H28  LIG     1      14.546  13.852  -0.351  1.00  0.00      LIG  
ATOM   4376 H29  LIG     1      15.854  12.709  -0.532  1.00  0.00      LIG  
ATOM   4377 H30  LIG     1      15.627  13.553   1.002  1.00  0.00      LIG  
ATOM   4378 H31  LIG     1      14.017  17.646  -0.238  1.00  0.00      LIG  
ATOM   4379 H32  LIG     1      14.458  16.665  -1.639  1.00  0.00      LIG  
ATOM   4380 H33  LIG     1      13.841  15.887  -0.180  1.00  0.00      LIG  
ATOM   4381 H34  LIG     1      11.157  18.095  -2.699  1.00  0.00      LIG  
ATOM   4382 H35  LIG     1      12.861  17.947  -3.172  1.00  0.00      LIG  
ATOM   4383 H36  LIG     1      12.399  19.001  -1.825  1.00  0.00      LIG  
ATOM   4384 H37  LIG     1       9.747  16.484   1.509  1.00  0.00      LIG  
ATOM   4385 H38  LIG     1      17.112  12.150   4.753  1.00  0.00      LIG  
ATOM   4386 H39  LIG     1      17.968  11.948   3.229  1.00  0.00      LIG  
ATOM   4387 H40  LIG     1      18.308  10.894   4.591  1.00  0.00      LIG  
ATOM   4388 H41  LIG     1       9.811  11.369   2.065  1.00  0.00      LIG  
ATOM   4389 H42  LIG     1       9.277  11.816   0.433  1.00  0.00      LIG  
ATOM   4390 H43  LIG     1       8.619  12.659   1.836  1.00  0.00      LIG  
TER
REMARK  Energy: 250.505
REMARK  SimpleFitness: 250.505
REMARK  FullFitness: -733.6802
REMARK  InterFull: -29.7822
REMARK  IntraFull: 282.89
REMARK  solvFull: -1197.49
REMARK  surfFull: 210.702
REMARK  extraFull: 0.0
REMARK  deltaGcompsolvpol: -1197.49
REMARK  deltaGcompsolvnonpol: 210.702
REMARK  deltaGprotsolvpol: -1219.71
REMARK  deltaGprotsolvnonpol: 208.651
REMARK  deltaGligsolvpol: -9.73348
REMARK  deltaGligsolvnonpol: 14.2474
REMARK  deltaGvdw: -29.7822
REMARK  deltaGelec: 0.0
REMARK  deltaG: -6.0056252
REMARK  Cluster: 2
REMARK  ClusterRank: 3
ATOM   4315 C    LIG     1      12.962  12.613   1.365  1.00  0.00      LIG  
ATOM   4316 C1   LIG     1      14.696  10.833   1.305  1.00  0.00      LIG  
ATOM   4317 C2   LIG     1      13.995  11.973   0.509  1.00  0.00      LIG  
ATOM   4318 O    LIG     1      11.762  15.726  -1.817  1.00  0.00      LIG  
ATOM   4319 C3   LIG     1      11.118  16.423  -0.723  1.00  0.00      LIG  
ATOM   4320 C4   LIG     1      12.361  16.955  -1.357  1.00  0.00      LIG  
ATOM   4321 C5   LIG     1      15.292  11.425   2.619  1.00  0.00      LIG  
ATOM   4322 C6   LIG     1      11.760  12.672   0.788  1.00  0.00      LIG  
ATOM   4323 C7   LIG     1      16.316  10.522   3.383  1.00  0.00      LIG  
ATOM   4324 C8   LIG     1      13.380  13.111   2.705  1.00  0.00      LIG  
ATOM   4325 C9   LIG     1      14.177  12.067   3.481  1.00  0.00      LIG  
ATOM   4326 C10  LIG     1      16.819   9.395   2.484  1.00  0.00      LIG  
ATOM   4327 C11  LIG     1      11.084  15.640   0.551  1.00  0.00      LIG  
ATOM   4328 C12  LIG     1      13.195  11.515  -0.714  1.00  0.00      LIG  
ATOM   4329 C13  LIG     1      15.760  10.155   0.419  1.00  0.00      LIG  
ATOM   4330 C14  LIG     1      11.781  12.043  -0.558  1.00  0.00      LIG  
ATOM   4331 C15  LIG     1      10.512  13.319   1.327  1.00  0.00      LIG  
ATOM   4332 C16  LIG     1      15.778   9.806   4.622  1.00  0.00      LIG  
ATOM   4333 C17  LIG     1      10.082  14.491   0.455  1.00  0.00      LIG  
ATOM   4334 C18  LIG     1      17.986   8.625   3.067  1.00  0.00      LIG  
ATOM   4335 C19  LIG     1      17.091   9.910   1.097  1.00  0.00      LIG  
ATOM   4336 C20  LIG     1      17.545   8.025   4.371  1.00  0.00      LIG  
ATOM   4337 O1   LIG     1      18.037   6.980   4.768  1.00  0.00      LIG  
ATOM   4338 C21  LIG     1      13.652   9.748   1.637  1.00  0.00      LIG  
ATOM   4339 C22  LIG     1      16.818   8.936   5.318  1.00  0.00      LIG  
ATOM   4340 O2   LIG     1      14.707  12.757   4.610  1.00  0.00      LIG  
ATOM   4341 C23  LIG     1      14.941  13.072   0.009  1.00  0.00      LIG  
ATOM   4342 C24  LIG     1      13.723  16.762  -0.783  1.00  0.00      LIG  
ATOM   4343 C25  LIG     1      12.229  18.080  -2.319  1.00  0.00      LIG  
ATOM   4344 O3   LIG     1      10.676  16.495   1.614  1.00  0.00      LIG  
ATOM   4345 C26  LIG     1      17.468  11.447   3.807  1.00  0.00      LIG  
ATOM   4346 C27  LIG     1       9.375  12.318   1.398  1.00  0.00      LIG  
ATOM   4347 H    LIG     1      10.179  16.920  -0.931  1.00  0.00      LIG  
ATOM   4348 H1   LIG     1      16.022   8.655   2.384  1.00  0.00      LIG  
ATOM   4349 H2   LIG     1      15.908  12.269   2.305  1.00  0.00      LIG  
ATOM   4350 H3   LIG     1      12.525  13.428   3.308  1.00  0.00      LIG  
ATOM   4351 H4   LIG     1      13.989  14.011   2.571  1.00  0.00      LIG  
ATOM   4352 H5   LIG     1      13.500  11.298   3.863  1.00  0.00      LIG  
ATOM   4353 H6   LIG     1      12.076  15.268   0.804  1.00  0.00      LIG  
ATOM   4354 H7   LIG     1      13.178  10.433  -0.850  1.00  0.00      LIG  
ATOM   4355 H8   LIG     1      13.632  11.914  -1.635  1.00  0.00      LIG  
ATOM   4356 H9   LIG     1      15.945  10.695  -0.509  1.00  0.00      LIG  
ATOM   4357 H10  LIG     1      15.374   9.183   0.099  1.00  0.00      LIG  
ATOM   4358 H11  LIG     1      11.561  12.776  -1.339  1.00  0.00      LIG  
ATOM   4359 H12  LIG     1      11.060  11.224  -0.628  1.00  0.00      LIG  
ATOM   4360 H13  LIG     1      10.683  13.695   2.339  1.00  0.00      LIG  
ATOM   4361 H14  LIG     1      14.944   9.172   4.321  1.00  0.00      LIG  
ATOM   4362 H15  LIG     1      15.395  10.512   5.360  1.00  0.00      LIG  
ATOM   4363 H16  LIG     1       9.973  14.153  -0.579  1.00  0.00      LIG  
ATOM   4364 H17  LIG     1       9.090  14.826   0.777  1.00  0.00      LIG  
ATOM   4365 H18  LIG     1      18.873   9.243   3.223  1.00  0.00      LIG  
ATOM   4366 H19  LIG     1      18.253   7.804   2.395  1.00  0.00      LIG  
ATOM   4367 H20  LIG     1      17.655   9.170   0.523  1.00  0.00      LIG  
ATOM   4368 H21  LIG     1      17.686  10.826   1.118  1.00  0.00      LIG  
ATOM   4369 H22  LIG     1      13.340   9.199   0.746  1.00  0.00      LIG  
ATOM   4370 H23  LIG     1      12.750  10.147   2.103  1.00  0.00      LIG  
ATOM   4371 H24  LIG     1      14.052   9.002   2.322  1.00  0.00      LIG  
ATOM   4372 H25  LIG     1      16.320   8.317   6.068  1.00  0.00      LIG  
ATOM   4373 H26  LIG     1      17.563   9.551   5.827  1.00  0.00      LIG  
ATOM   4374 H27  LIG     1      13.953  13.171   5.067  1.00  0.00      LIG  
ATOM   4375 H28  LIG     1      14.380  13.835  -0.539  1.00  0.00      LIG  
ATOM   4376 H29  LIG     1      15.684  12.683  -0.689  1.00  0.00      LIG  
ATOM   4377 H30  LIG     1      15.472  13.583   0.815  1.00  0.00      LIG  
ATOM   4378 H31  LIG     1      14.018  17.640  -0.204  1.00  0.00      LIG  
ATOM   4379 H32  LIG     1      14.450  16.633  -1.590  1.00  0.00      LIG  
ATOM   4380 H33  LIG     1      13.788  15.890  -0.131  1.00  0.00      LIG  
ATOM   4381 H34  LIG     1      11.200  18.183  -2.676  1.00  0.00      LIG  
ATOM   4382 H35  LIG     1      12.880  17.919  -3.182  1.00  0.00      LIG  
ATOM   4383 H36  LIG     1      12.517  19.020  -1.842  1.00  0.00      LIG  
ATOM   4384 H37  LIG     1       9.712  16.593   1.524  1.00  0.00      LIG  
ATOM   4385 H38  LIG     1      17.115  12.219   4.492  1.00  0.00      LIG  
ATOM   4386 H39  LIG     1      17.903  11.954   2.942  1.00  0.00      LIG  
ATOM   4387 H40  LIG     1      18.283  10.934   4.319  1.00  0.00      LIG  
ATOM   4388 H41  LIG     1       9.653  11.446   1.998  1.00  0.00      LIG  
ATOM   4389 H42  LIG     1       9.084  11.974   0.402  1.00  0.00      LIG  
ATOM   4390 H43  LIG     1       8.496  12.782   1.856  1.00  0.00      LIG  
TER
REMARK  Energy: 250.505
REMARK  SimpleFitness: 250.505
REMARK  FullFitness: -733.6802
REMARK  InterFull: -29.7822
REMARK  IntraFull: 282.89
REMARK  solvFull: -1197.49
REMARK  surfFull: 210.702
REMARK  extraFull: 0.0
REMARK  deltaGcompsolvpol: -1197.49
REMARK  deltaGcompsolvnonpol: 210.702
REMARK  deltaGprotsolvpol: -1219.71
REMARK  deltaGprotsolvnonpol: 208.651
REMARK  deltaGligsolvpol: -9.73348
REMARK  deltaGligsolvnonpol: 14.2474
REMARK  deltaGvdw: -29.7822
REMARK  deltaGelec: 0.0
REMARK  deltaG: -6.0056252
REMARK  Cluster: 2
REMARK  ClusterRank: 4
ATOM   4315 C    LIG     1      12.962  12.613   1.365  1.00  0.00      LIG  
ATOM   4316 C1   LIG     1      14.696  10.833   1.305  1.00  0.00      LIG  
ATOM   4317 C2   LIG     1      13.995  11.973   0.509  1.00  0.00      LIG  
ATOM   4318 O    LIG     1      11.762  15.726  -1.817  1.00  0.00      LIG  
ATOM   4319 C3   LIG     1      11.118  16.423  -0.723  1.00  0.00      LIG  
ATOM   4320 C4   LIG     1      12.361  16.955  -1.357  1.00  0.00      LIG  
ATOM   4321 C5   LIG     1      15.292  11.425   2.619  1.00  0.00      LIG  
ATOM   4322 C6   LIG     1      11.760  12.672   0.788  1.00  0.00      LIG  
ATOM   4323 C7   LIG     1      16.316  10.522   3.383  1.00  0.00      LIG  
ATOM   4324 C8   LIG     1      13.380  13.111   2.705  1.00  0.00      LIG  
ATOM   4325 C9   LIG     1      14.177  12.067   3.481  1.00  0.00      LIG  
ATOM   4326 C10  LIG     1      16.819   9.395   2.484  1.00  0.00      LIG  
ATOM   4327 C11  LIG     1      11.084  15.640   0.551  1.00  0.00      LIG  
ATOM   4328 C12  LIG     1      13.195  11.515  -0.714  1.00  0.00      LIG  
ATOM   4329 C13  LIG     1      15.760  10.155   0.419  1.00  0.00      LIG  
ATOM   4330 C14  LIG     1      11.781  12.043  -0.558  1.00  0.00      LIG  
ATOM   4331 C15  LIG     1      10.512  13.319   1.327  1.00  0.00      LIG  
ATOM   4332 C16  LIG     1      15.778   9.806   4.622  1.00  0.00      LIG  
ATOM   4333 C17  LIG     1      10.082  14.491   0.455  1.00  0.00      LIG  
ATOM   4334 C18  LIG     1      17.986   8.625   3.067  1.00  0.00      LIG  
ATOM   4335 C19  LIG     1      17.091   9.910   1.097  1.00  0.00      LIG  
ATOM   4336 C20  LIG     1      17.545   8.025   4.371  1.00  0.00      LIG  
ATOM   4337 O1   LIG     1      18.037   6.980   4.768  1.00  0.00      LIG  
ATOM   4338 C21  LIG     1      13.652   9.748   1.637  1.00  0.00      LIG  
ATOM   4339 C22  LIG     1      16.818   8.936   5.318  1.00  0.00      LIG  
ATOM   4340 O2   LIG     1      14.707  12.757   4.610  1.00  0.00      LIG  
ATOM   4341 C23  LIG     1      14.941  13.072   0.009  1.00  0.00      LIG  
ATOM   4342 C24  LIG     1      13.723  16.762  -0.783  1.00  0.00      LIG  
ATOM   4343 C25  LIG     1      12.229  18.080  -2.319  1.00  0.00      LIG  
ATOM   4344 O3   LIG     1      10.676  16.495   1.614  1.00  0.00      LIG  
ATOM   4345 C26  LIG     1      17.468  11.447   3.807  1.00  0.00      LIG  
ATOM   4346 C27  LIG     1       9.375  12.318   1.398  1.00  0.00      LIG  
ATOM   4347 H    LIG     1      10.179  16.920  -0.931  1.00  0.00      LIG  
ATOM   4348 H1   LIG     1      16.022   8.655   2.384  1.00  0.00      LIG  
ATOM   4349 H2   LIG     1      15.908  12.269   2.305  1.00  0.00      LIG  
ATOM   4350 H3   LIG     1      12.525  13.428   3.308  1.00  0.00      LIG  
ATOM   4351 H4   LIG     1      13.989  14.011   2.571  1.00  0.00      LIG  
ATOM   4352 H5   LIG     1      13.500  11.298   3.863  1.00  0.00      LIG  
ATOM   4353 H6   LIG     1      12.076  15.268   0.804  1.00  0.00      LIG  
ATOM   4354 H7   LIG     1      13.178  10.433  -0.850  1.00  0.00      LIG  
ATOM   4355 H8   LIG     1      13.632  11.914  -1.635  1.00  0.00      LIG  
ATOM   4356 H9   LIG     1      15.945  10.695  -0.509  1.00  0.00      LIG  
ATOM   4357 H10  LIG     1      15.374   9.183   0.099  1.00  0.00      LIG  
ATOM   4358 H11  LIG     1      11.561  12.776  -1.339  1.00  0.00      LIG  
ATOM   4359 H12  LIG     1      11.060  11.224  -0.628  1.00  0.00      LIG  
ATOM   4360 H13  LIG     1      10.683  13.695   2.339  1.00  0.00      LIG  
ATOM   4361 H14  LIG     1      14.944   9.172   4.321  1.00  0.00      LIG  
ATOM   4362 H15  LIG     1      15.395  10.512   5.360  1.00  0.00      LIG  
ATOM   4363 H16  LIG     1       9.973  14.153  -0.579  1.00  0.00      LIG  
ATOM   4364 H17  LIG     1       9.090  14.826   0.777  1.00  0.00      LIG  
ATOM   4365 H18  LIG     1      18.873   9.243   3.223  1.00  0.00      LIG  
ATOM   4366 H19  LIG     1      18.253   7.804   2.395  1.00  0.00      LIG  
ATOM   4367 H20  LIG     1      17.655   9.170   0.523  1.00  0.00      LIG  
ATOM   4368 H21  LIG     1      17.686  10.826   1.118  1.00  0.00      LIG  
ATOM   4369 H22  LIG     1      13.340   9.199   0.746  1.00  0.00      LIG  
ATOM   4370 H23  LIG     1      12.750  10.147   2.103  1.00  0.00      LIG  
ATOM   4371 H24  LIG     1      14.052   9.002   2.322  1.00  0.00      LIG  
ATOM   4372 H25  LIG     1      16.320   8.317   6.068  1.00  0.00      LIG  
ATOM   4373 H26  LIG     1      17.563   9.551   5.827  1.00  0.00      LIG  
ATOM   4374 H27  LIG     1      13.953  13.171   5.067  1.00  0.00      LIG  
ATOM   4375 H28  LIG     1      14.380  13.835  -0.539  1.00  0.00      LIG  
ATOM   4376 H29  LIG     1      15.684  12.683  -0.689  1.00  0.00      LIG  
ATOM   4377 H30  LIG     1      15.472  13.583   0.815  1.00  0.00      LIG  
ATOM   4378 H31  LIG     1      14.018  17.640  -0.204  1.00  0.00      LIG  
ATOM   4379 H32  LIG     1      14.450  16.633  -1.590  1.00  0.00      LIG  
ATOM   4380 H33  LIG     1      13.788  15.890  -0.131  1.00  0.00      LIG  
ATOM   4381 H34  LIG     1      11.200  18.183  -2.676  1.00  0.00      LIG  
ATOM   4382 H35  LIG     1      12.880  17.919  -3.182  1.00  0.00      LIG  
ATOM   4383 H36  LIG     1      12.517  19.020  -1.842  1.00  0.00      LIG  
ATOM   4384 H37  LIG     1       9.712  16.593   1.524  1.00  0.00      LIG  
ATOM   4385 H38  LIG     1      17.115  12.219   4.492  1.00  0.00      LIG  
ATOM   4386 H39  LIG     1      17.903  11.954   2.942  1.00  0.00      LIG  
ATOM   4387 H40  LIG     1      18.283  10.934   4.319  1.00  0.00      LIG  
ATOM   4388 H41  LIG     1       9.653  11.446   1.998  1.00  0.00      LIG  
ATOM   4389 H42  LIG     1       9.084  11.974   0.402  1.00  0.00      LIG  
ATOM   4390 H43  LIG     1       8.496  12.782   1.856  1.00  0.00      LIG  
TER
REMARK  Energy: 257.154
REMARK  SimpleFitness: 257.154
REMARK  FullFitness: -725.96735
REMARK  InterFull: -29.1673
REMARK  IntraFull: 289.469
REMARK  solvFull: -1197.03
REMARK  surfFull: 210.761
REMARK  extraFull: 0.0
REMARK  deltaGcompsolvpol: -1197.03
REMARK  deltaGcompsolvnonpol: 210.761
REMARK  deltaGprotsolvpol: -1219.71
REMARK  deltaGprotsolvnonpol: 208.651
REMARK  deltaGligsolvpol: -9.76689
REMARK  deltaGligsolvnonpol: 14.3472
REMARK  deltaGvdw: -29.1673
REMARK  deltaGelec: 0.0
REMARK  deltaG: -5.92112
REMARK  Cluster: 2
REMARK  ClusterRank: 5
ATOM   4315 C    LIG     1      12.976  12.388   1.363  1.00  0.00      LIG  
ATOM   4316 C1   LIG     1      14.837  10.724   1.367  1.00  0.00      LIG  
ATOM   4317 C2   LIG     1      14.117  11.852   0.571  1.00  0.00      LIG  
ATOM   4318 O    LIG     1      11.626  15.040  -1.265  1.00  0.00      LIG  
ATOM   4319 C3   LIG     1      10.984  15.790  -0.210  1.00  0.00      LIG  
ATOM   4320 C4   LIG     1      12.031  16.412  -1.077  1.00  0.00      LIG  
ATOM   4321 C5   LIG     1      15.320  11.303   2.729  1.00  0.00      LIG  
ATOM   4322 C6   LIG     1      11.819  12.389   0.690  1.00  0.00      LIG  
ATOM   4323 C7   LIG     1      16.357  10.440   3.520  1.00  0.00      LIG  
ATOM   4324 C8   LIG     1      13.263  12.828   2.761  1.00  0.00      LIG  
ATOM   4325 C9   LIG     1      14.119  11.838   3.546  1.00  0.00      LIG  
ATOM   4326 C10  LIG     1      16.968   9.366   2.622  1.00  0.00      LIG  
ATOM   4327 C11  LIG     1      11.271  15.358   1.197  1.00  0.00      LIG  
ATOM   4328 C12  LIG     1      13.459  11.385  -0.727  1.00  0.00      LIG  
ATOM   4329 C13  LIG     1      15.990  10.147   0.521  1.00  0.00      LIG  
ATOM   4330 C14  LIG     1      11.990  11.743  -0.640  1.00  0.00      LIG  
ATOM   4331 C15  LIG     1      10.450  12.854   1.134  1.00  0.00      LIG  
ATOM   4332 C16  LIG     1      15.803   9.664   4.716  1.00  0.00      LIG  
ATOM   4333 C17  LIG     1      10.350  14.261   1.737  1.00  0.00      LIG  
ATOM   4334 C18  LIG     1      18.143   8.642   3.246  1.00  0.00      LIG  
ATOM   4335 C19  LIG     1      17.289   9.935   1.268  1.00  0.00      LIG  
ATOM   4336 C20  LIG     1      17.672   7.987   4.512  1.00  0.00      LIG  
ATOM   4337 O1   LIG     1      18.200   6.961   4.911  1.00  0.00      LIG  
ATOM   4338 C21  LIG     1      13.844   9.566   1.599  1.00  0.00      LIG  
ATOM   4339 C22  LIG     1      16.860   8.841   5.441  1.00  0.00      LIG  
ATOM   4340 O2   LIG     1      14.552  12.545   4.705  1.00  0.00      LIG  
ATOM   4341 C23  LIG     1      15.016  13.036   0.190  1.00  0.00      LIG  
ATOM   4342 C24  LIG     1      13.472  16.519  -0.704  1.00  0.00      LIG  
ATOM   4343 C25  LIG     1      11.600  17.330  -2.164  1.00  0.00      LIG  
ATOM   4344 O3   LIG     1      11.043  16.488   2.028  1.00  0.00      LIG  
ATOM   4345 C26  LIG     1      17.430  11.418   4.024  1.00  0.00      LIG  
ATOM   4346 C27  LIG     1       9.399  12.735   0.040  1.00  0.00      LIG  
ATOM   4347 H    LIG     1       9.952  16.083  -0.354  1.00  0.00      LIG  
ATOM   4348 H1   LIG     1      16.220   8.586   2.459  1.00  0.00      LIG  
ATOM   4349 H2   LIG     1      15.896  12.194   2.482  1.00  0.00      LIG  
ATOM   4350 H3   LIG     1      12.340  13.006   3.319  1.00  0.00      LIG  
ATOM   4351 H4   LIG     1      13.771  13.797   2.720  1.00  0.00      LIG  
ATOM   4352 H5   LIG     1      13.493  11.011   3.888  1.00  0.00      LIG  
ATOM   4353 H6   LIG     1      12.312  15.067   1.325  1.00  0.00      LIG  
ATOM   4354 H7   LIG     1      13.576  10.318  -0.923  1.00  0.00      LIG  
ATOM   4355 H8   LIG     1      13.905  11.891  -1.588  1.00  0.00      LIG  
ATOM   4356 H9   LIG     1      16.206  10.744  -0.365  1.00  0.00      LIG  
ATOM   4357 H10  LIG     1      15.678   9.176   0.127  1.00  0.00      LIG  
ATOM   4358 H11  LIG     1      11.719  12.418  -1.456  1.00  0.00      LIG  
ATOM   4359 H12  LIG     1      11.381  10.838  -0.714  1.00  0.00      LIG  
ATOM   4360 H13  LIG     1      10.126  12.159   1.914  1.00  0.00      LIG  
ATOM   4361 H14  LIG     1      15.021   8.991   4.362  1.00  0.00      LIG  
ATOM   4362 H15  LIG     1      15.349  10.330   5.451  1.00  0.00      LIG  
ATOM   4363 H16  LIG     1       9.312  14.604   1.676  1.00  0.00      LIG  
ATOM   4364 H17  LIG     1      10.541  14.172   2.811  1.00  0.00      LIG  
ATOM   4365 H18  LIG     1      18.986   9.302   3.460  1.00  0.00      LIG  
ATOM   4366 H19  LIG     1      18.486   7.855   2.569  1.00  0.00      LIG  
ATOM   4367 H20  LIG     1      17.917   9.240   0.706  1.00  0.00      LIG  
ATOM   4368 H21  LIG     1      17.840  10.874   1.350  1.00  0.00      LIG  
ATOM   4369 H22  LIG     1      13.624   9.029   0.674  1.00  0.00      LIG  
ATOM   4370 H23  LIG     1      12.889   9.899   2.011  1.00  0.00      LIG  
ATOM   4371 H24  LIG     1      14.238   8.826   2.294  1.00  0.00      LIG  
ATOM   4372 H25  LIG     1      16.368   8.187   6.163  1.00  0.00      LIG  
ATOM   4373 H26  LIG     1      17.553   9.485   5.985  1.00  0.00      LIG  
ATOM   4374 H27  LIG     1      13.758  12.928   5.120  1.00  0.00      LIG  
ATOM   4375 H28  LIG     1      14.451  13.772  -0.389  1.00  0.00      LIG  
ATOM   4376 H29  LIG     1      15.853  12.728  -0.439  1.00  0.00      LIG  
ATOM   4377 H30  LIG     1      15.425  13.561   1.057  1.00  0.00      LIG  
ATOM   4378 H31  LIG     1      13.720  17.549  -0.438  1.00  0.00      LIG  
ATOM   4379 H32  LIG     1      14.094  16.237  -1.559  1.00  0.00      LIG  
ATOM   4380 H33  LIG     1      13.748  15.875   0.133  1.00  0.00      LIG  
ATOM   4381 H34  LIG     1      10.526  17.256  -2.356  1.00  0.00      LIG  
ATOM   4382 H35  LIG     1      12.134  17.094  -3.088  1.00  0.00      LIG  
ATOM   4383 H36  LIG     1      11.823  18.365  -1.894  1.00  0.00      LIG  
ATOM   4384 H37  LIG     1      10.079  16.623   2.030  1.00  0.00      LIG  
ATOM   4385 H38  LIG     1      16.999  12.142   4.716  1.00  0.00      LIG  
ATOM   4386 H39  LIG     1      17.870  11.980   3.196  1.00  0.00      LIG  
ATOM   4387 H40  LIG     1      18.252  10.938   4.556  1.00  0.00      LIG  
ATOM   4388 H41  LIG     1       9.286  11.701  -0.298  1.00  0.00      LIG  
ATOM   4389 H42  LIG     1       9.643  13.359  -0.823  1.00  0.00      LIG  
ATOM   4390 H43  LIG     1       8.426  13.061   0.417  1.00  0.00      LIG  
TER
REMARK  Energy: 257.154
REMARK  SimpleFitness: 257.154
REMARK  FullFitness: -725.96735
REMARK  InterFull: -29.1673
REMARK  IntraFull: 289.469
REMARK  solvFull: -1197.03
REMARK  surfFull: 210.761
REMARK  extraFull: 0.0
REMARK  deltaGcompsolvpol: -1197.03
REMARK  deltaGcompsolvnonpol: 210.761
REMARK  deltaGprotsolvpol: -1219.71
REMARK  deltaGprotsolvnonpol: 208.651
REMARK  deltaGligsolvpol: -9.76689
REMARK  deltaGligsolvnonpol: 14.3472
REMARK  deltaGvdw: -29.1673
REMARK  deltaGelec: 0.0
REMARK  deltaG: -5.92112
REMARK  Cluster: 2
REMARK  ClusterRank: 6
ATOM   4315 C    LIG     1      12.976  12.388   1.363  1.00  0.00      LIG  
ATOM   4316 C1   LIG     1      14.837  10.724   1.367  1.00  0.00      LIG  
ATOM   4317 C2   LIG     1      14.117  11.852   0.571  1.00  0.00      LIG  
ATOM   4318 O    LIG     1      11.626  15.040  -1.265  1.00  0.00      LIG  
ATOM   4319 C3   LIG     1      10.984  15.790  -0.210  1.00  0.00      LIG  
ATOM   4320 C4   LIG     1      12.031  16.412  -1.077  1.00  0.00      LIG  
ATOM   4321 C5   LIG     1      15.320  11.303   2.729  1.00  0.00      LIG  
ATOM   4322 C6   LIG     1      11.819  12.389   0.690  1.00  0.00      LIG  
ATOM   4323 C7   LIG     1      16.357  10.440   3.520  1.00  0.00      LIG  
ATOM   4324 C8   LIG     1      13.263  12.828   2.761  1.00  0.00      LIG  
ATOM   4325 C9   LIG     1      14.119  11.838   3.546  1.00  0.00      LIG  
ATOM   4326 C10  LIG     1      16.968   9.366   2.622  1.00  0.00      LIG  
ATOM   4327 C11  LIG     1      11.271  15.358   1.197  1.00  0.00      LIG  
ATOM   4328 C12  LIG     1      13.459  11.385  -0.727  1.00  0.00      LIG  
ATOM   4329 C13  LIG     1      15.990  10.147   0.521  1.00  0.00      LIG  
ATOM   4330 C14  LIG     1      11.990  11.743  -0.640  1.00  0.00      LIG  
ATOM   4331 C15  LIG     1      10.450  12.854   1.134  1.00  0.00      LIG  
ATOM   4332 C16  LIG     1      15.803   9.664   4.716  1.00  0.00      LIG  
ATOM   4333 C17  LIG     1      10.350  14.261   1.737  1.00  0.00      LIG  
ATOM   4334 C18  LIG     1      18.143   8.642   3.246  1.00  0.00      LIG  
ATOM   4335 C19  LIG     1      17.289   9.935   1.268  1.00  0.00      LIG  
ATOM   4336 C20  LIG     1      17.672   7.987   4.512  1.00  0.00      LIG  
ATOM   4337 O1   LIG     1      18.200   6.961   4.911  1.00  0.00      LIG  
ATOM   4338 C21  LIG     1      13.844   9.566   1.599  1.00  0.00      LIG  
ATOM   4339 C22  LIG     1      16.860   8.841   5.441  1.00  0.00      LIG  
ATOM   4340 O2   LIG     1      14.552  12.545   4.705  1.00  0.00      LIG  
ATOM   4341 C23  LIG     1      15.016  13.036   0.190  1.00  0.00      LIG  
ATOM   4342 C24  LIG     1      13.472  16.519  -0.704  1.00  0.00      LIG  
ATOM   4343 C25  LIG     1      11.600  17.330  -2.164  1.00  0.00      LIG  
ATOM   4344 O3   LIG     1      11.043  16.488   2.028  1.00  0.00      LIG  
ATOM   4345 C26  LIG     1      17.430  11.418   4.024  1.00  0.00      LIG  
ATOM   4346 C27  LIG     1       9.399  12.735   0.040  1.00  0.00      LIG  
ATOM   4347 H    LIG     1       9.952  16.083  -0.354  1.00  0.00      LIG  
ATOM   4348 H1   LIG     1      16.220   8.586   2.459  1.00  0.00      LIG  
ATOM   4349 H2   LIG     1      15.896  12.194   2.482  1.00  0.00      LIG  
ATOM   4350 H3   LIG     1      12.340  13.006   3.319  1.00  0.00      LIG  
ATOM   4351 H4   LIG     1      13.771  13.797   2.720  1.00  0.00      LIG  
ATOM   4352 H5   LIG     1      13.493  11.011   3.888  1.00  0.00      LIG  
ATOM   4353 H6   LIG     1      12.312  15.067   1.325  1.00  0.00      LIG  
ATOM   4354 H7   LIG     1      13.576  10.318  -0.923  1.00  0.00      LIG  
ATOM   4355 H8   LIG     1      13.905  11.891  -1.588  1.00  0.00      LIG  
ATOM   4356 H9   LIG     1      16.206  10.744  -0.365  1.00  0.00      LIG  
ATOM   4357 H10  LIG     1      15.678   9.176   0.127  1.00  0.00      LIG  
ATOM   4358 H11  LIG     1      11.719  12.418  -1.456  1.00  0.00      LIG  
ATOM   4359 H12  LIG     1      11.381  10.838  -0.714  1.00  0.00      LIG  
ATOM   4360 H13  LIG     1      10.126  12.159   1.914  1.00  0.00      LIG  
ATOM   4361 H14  LIG     1      15.021   8.991   4.362  1.00  0.00      LIG  
ATOM   4362 H15  LIG     1      15.349  10.330   5.451  1.00  0.00      LIG  
ATOM   4363 H16  LIG     1       9.312  14.604   1.676  1.00  0.00      LIG  
ATOM   4364 H17  LIG     1      10.541  14.172   2.811  1.00  0.00      LIG  
ATOM   4365 H18  LIG     1      18.986   9.302   3.460  1.00  0.00      LIG  
ATOM   4366 H19  LIG     1      18.486   7.855   2.569  1.00  0.00      LIG  
ATOM   4367 H20  LIG     1      17.917   9.240   0.706  1.00  0.00      LIG  
ATOM   4368 H21  LIG     1      17.840  10.874   1.350  1.00  0.00      LIG  
ATOM   4369 H22  LIG     1      13.624   9.029   0.674  1.00  0.00      LIG  
ATOM   4370 H23  LIG     1      12.889   9.899   2.011  1.00  0.00      LIG  
ATOM   4371 H24  LIG     1      14.238   8.826   2.294  1.00  0.00      LIG  
ATOM   4372 H25  LIG     1      16.368   8.187   6.163  1.00  0.00      LIG  
ATOM   4373 H26  LIG     1      17.553   9.485   5.985  1.00  0.00      LIG  
ATOM   4374 H27  LIG     1      13.758  12.928   5.120  1.00  0.00      LIG  
ATOM   4375 H28  LIG     1      14.451  13.772  -0.389  1.00  0.00      LIG  
ATOM   4376 H29  LIG     1      15.853  12.728  -0.439  1.00  0.00      LIG  
ATOM   4377 H30  LIG     1      15.425  13.561   1.057  1.00  0.00      LIG  
ATOM   4378 H31  LIG     1      13.720  17.549  -0.438  1.00  0.00      LIG  
ATOM   4379 H32  LIG     1      14.094  16.237  -1.559  1.00  0.00      LIG  
ATOM   4380 H33  LIG     1      13.748  15.875   0.133  1.00  0.00      LIG  
ATOM   4381 H34  LIG     1      10.526  17.256  -2.356  1.00  0.00      LIG  
ATOM   4382 H35  LIG     1      12.134  17.094  -3.088  1.00  0.00      LIG  
ATOM   4383 H36  LIG     1      11.823  18.365  -1.894  1.00  0.00      LIG  
ATOM   4384 H37  LIG     1      10.079  16.623   2.030  1.00  0.00      LIG  
ATOM   4385 H38  LIG     1      16.999  12.142   4.716  1.00  0.00      LIG  
ATOM   4386 H39  LIG     1      17.870  11.980   3.196  1.00  0.00      LIG  
ATOM   4387 H40  LIG     1      18.252  10.938   4.556  1.00  0.00      LIG  
ATOM   4388 H41  LIG     1       9.286  11.701  -0.298  1.00  0.00      LIG  
ATOM   4389 H42  LIG     1       9.643  13.359  -0.823  1.00  0.00      LIG  
ATOM   4390 H43  LIG     1       8.426  13.061   0.417  1.00  0.00      LIG  
TER
REMARK  Energy: 257.154
REMARK  SimpleFitness: 257.154
REMARK  FullFitness: -725.96735
REMARK  InterFull: -29.1673
REMARK  IntraFull: 289.469
REMARK  solvFull: -1197.03
REMARK  surfFull: 210.761
REMARK  extraFull: 0.0
REMARK  deltaGcompsolvpol: -1197.03
REMARK  deltaGcompsolvnonpol: 210.761
REMARK  deltaGprotsolvpol: -1219.71
REMARK  deltaGprotsolvnonpol: 208.651
REMARK  deltaGligsolvpol: -9.76689
REMARK  deltaGligsolvnonpol: 14.3472
REMARK  deltaGvdw: -29.1673
REMARK  deltaGelec: 0.0
REMARK  deltaG: -5.92112
REMARK  Cluster: 2
REMARK  ClusterRank: 7
ATOM   4315 C    LIG     1      12.976  12.388   1.363  1.00  0.00      LIG  
ATOM   4316 C1   LIG     1      14.837  10.724   1.367  1.00  0.00      LIG  
ATOM   4317 C2   LIG     1      14.117  11.852   0.571  1.00  0.00      LIG  
ATOM   4318 O    LIG     1      11.626  15.040  -1.265  1.00  0.00      LIG  
ATOM   4319 C3   LIG     1      10.984  15.790  -0.210  1.00  0.00      LIG  
ATOM   4320 C4   LIG     1      12.031  16.412  -1.077  1.00  0.00      LIG  
ATOM   4321 C5   LIG     1      15.320  11.303   2.729  1.00  0.00      LIG  
ATOM   4322 C6   LIG     1      11.819  12.389   0.690  1.00  0.00      LIG  
ATOM   4323 C7   LIG     1      16.357  10.440   3.520  1.00  0.00      LIG  
ATOM   4324 C8   LIG     1      13.263  12.828   2.761  1.00  0.00      LIG  
ATOM   4325 C9   LIG     1      14.119  11.838   3.546  1.00  0.00      LIG  
ATOM   4326 C10  LIG     1      16.968   9.366   2.622  1.00  0.00      LIG  
ATOM   4327 C11  LIG     1      11.271  15.358   1.197  1.00  0.00      LIG  
ATOM   4328 C12  LIG     1      13.459  11.385  -0.727  1.00  0.00      LIG  
ATOM   4329 C13  LIG     1      15.990  10.147   0.521  1.00  0.00      LIG  
ATOM   4330 C14  LIG     1      11.990  11.743  -0.640  1.00  0.00      LIG  
ATOM   4331 C15  LIG     1      10.450  12.854   1.134  1.00  0.00      LIG  
ATOM   4332 C16  LIG     1      15.803   9.664   4.716  1.00  0.00      LIG  
ATOM   4333 C17  LIG     1      10.350  14.261   1.737  1.00  0.00      LIG  
ATOM   4334 C18  LIG     1      18.143   8.642   3.246  1.00  0.00      LIG  
ATOM   4335 C19  LIG     1      17.289   9.935   1.268  1.00  0.00      LIG  
ATOM   4336 C20  LIG     1      17.672   7.987   4.512  1.00  0.00      LIG  
ATOM   4337 O1   LIG     1      18.200   6.961   4.911  1.00  0.00      LIG  
ATOM   4338 C21  LIG     1      13.844   9.566   1.599  1.00  0.00      LIG  
ATOM   4339 C22  LIG     1      16.860   8.841   5.441  1.00  0.00      LIG  
ATOM   4340 O2   LIG     1      14.552  12.545   4.705  1.00  0.00      LIG  
ATOM   4341 C23  LIG     1      15.016  13.036   0.190  1.00  0.00      LIG  
ATOM   4342 C24  LIG     1      13.472  16.519  -0.704  1.00  0.00      LIG  
ATOM   4343 C25  LIG     1      11.600  17.330  -2.164  1.00  0.00      LIG  
ATOM   4344 O3   LIG     1      11.043  16.488   2.028  1.00  0.00      LIG  
ATOM   4345 C26  LIG     1      17.430  11.418   4.024  1.00  0.00      LIG  
ATOM   4346 C27  LIG     1       9.399  12.735   0.040  1.00  0.00      LIG  
ATOM   4347 H    LIG     1       9.952  16.083  -0.354  1.00  0.00      LIG  
ATOM   4348 H1   LIG     1      16.220   8.586   2.459  1.00  0.00      LIG  
ATOM   4349 H2   LIG     1      15.896  12.194   2.482  1.00  0.00      LIG  
ATOM   4350 H3   LIG     1      12.340  13.006   3.319  1.00  0.00      LIG  
ATOM   4351 H4   LIG     1      13.771  13.797   2.720  1.00  0.00      LIG  
ATOM   4352 H5   LIG     1      13.493  11.011   3.888  1.00  0.00      LIG  
ATOM   4353 H6   LIG     1      12.312  15.067   1.325  1.00  0.00      LIG  
ATOM   4354 H7   LIG     1      13.576  10.318  -0.923  1.00  0.00      LIG  
ATOM   4355 H8   LIG     1      13.905  11.891  -1.588  1.00  0.00      LIG  
ATOM   4356 H9   LIG     1      16.206  10.744  -0.365  1.00  0.00      LIG  
ATOM   4357 H10  LIG     1      15.678   9.176   0.127  1.00  0.00      LIG  
ATOM   4358 H11  LIG     1      11.719  12.418  -1.456  1.00  0.00      LIG  
ATOM   4359 H12  LIG     1      11.381  10.838  -0.714  1.00  0.00      LIG  
ATOM   4360 H13  LIG     1      10.126  12.159   1.914  1.00  0.00      LIG  
ATOM   4361 H14  LIG     1      15.021   8.991   4.362  1.00  0.00      LIG  
ATOM   4362 H15  LIG     1      15.349  10.330   5.451  1.00  0.00      LIG  
ATOM   4363 H16  LIG     1       9.312  14.604   1.676  1.00  0.00      LIG  
ATOM   4364 H17  LIG     1      10.541  14.172   2.811  1.00  0.00      LIG  
ATOM   4365 H18  LIG     1      18.986   9.302   3.460  1.00  0.00      LIG  
ATOM   4366 H19  LIG     1      18.486   7.855   2.569  1.00  0.00      LIG  
ATOM   4367 H20  LIG     1      17.917   9.240   0.706  1.00  0.00      LIG  
ATOM   4368 H21  LIG     1      17.840  10.874   1.350  1.00  0.00      LIG  
ATOM   4369 H22  LIG     1      13.624   9.029   0.674  1.00  0.00      LIG  
ATOM   4370 H23  LIG     1      12.889   9.899   2.011  1.00  0.00      LIG  
ATOM   4371 H24  LIG     1      14.238   8.826   2.294  1.00  0.00      LIG  
ATOM   4372 H25  LIG     1      16.368   8.187   6.163  1.00  0.00      LIG  
ATOM   4373 H26  LIG     1      17.553   9.485   5.985  1.00  0.00      LIG  
ATOM   4374 H27  LIG     1      13.758  12.928   5.120  1.00  0.00      LIG  
ATOM   4375 H28  LIG     1      14.451  13.772  -0.389  1.00  0.00      LIG  
ATOM   4376 H29  LIG     1      15.853  12.728  -0.439  1.00  0.00      LIG  
ATOM   4377 H30  LIG     1      15.425  13.561   1.057  1.00  0.00      LIG  
ATOM   4378 H31  LIG     1      13.720  17.549  -0.438  1.00  0.00      LIG  
ATOM   4379 H32  LIG     1      14.094  16.237  -1.559  1.00  0.00      LIG  
ATOM   4380 H33  LIG     1      13.748  15.875   0.133  1.00  0.00      LIG  
ATOM   4381 H34  LIG     1      10.526  17.256  -2.356  1.00  0.00      LIG  
ATOM   4382 H35  LIG     1      12.134  17.094  -3.088  1.00  0.00      LIG  
ATOM   4383 H36  LIG     1      11.823  18.365  -1.894  1.00  0.00      LIG  
ATOM   4384 H37  LIG     1      10.079  16.623   2.030  1.00  0.00      LIG  
ATOM   4385 H38  LIG     1      16.999  12.142   4.716  1.00  0.00      LIG  
ATOM   4386 H39  LIG     1      17.870  11.980   3.196  1.00  0.00      LIG  
ATOM   4387 H40  LIG     1      18.252  10.938   4.556  1.00  0.00      LIG  
ATOM   4388 H41  LIG     1       9.286  11.701  -0.298  1.00  0.00      LIG  
ATOM   4389 H42  LIG     1       9.643  13.359  -0.823  1.00  0.00      LIG  
ATOM   4390 H43  LIG     1       8.426  13.061   0.417  1.00  0.00      LIG  
TER
REMARK  Energy: 260.686
REMARK  SimpleFitness: 260.686
REMARK  FullFitness: -733.96814
REMARK  InterFull: -20.9442
REMARK  IntraFull: 287.045
REMARK  solvFull: -1214.22
REMARK  surfFull: 214.151
REMARK  extraFull: 0.0
REMARK  deltaGcompsolvpol: -1214.22
REMARK  deltaGcompsolvnonpol: 214.151
REMARK  deltaGprotsolvpol: -1219.71
REMARK  deltaGprotsolvnonpol: 208.651
REMARK  deltaGligsolvpol: -9.3991
REMARK  deltaGligsolvnonpol: 14.4385
REMARK  deltaGvdw: -20.9442
REMARK  deltaGelec: 0.0
REMARK  deltaG: -5.905691
REMARK  Cluster: 3
REMARK  ClusterRank: 0
ATOM   4315 C    LIG     1      20.770  23.740   3.178  1.00  0.00      LIG  
ATOM   4316 C1   LIG     1      20.858  23.132   5.585  1.00  0.00      LIG  
ATOM   4317 C2   LIG     1      21.301  22.743   4.141  1.00  0.00      LIG  
ATOM   4318 O    LIG     1      20.714  26.413  -2.512  1.00  0.00      LIG  
ATOM   4319 C3   LIG     1      20.319  25.753  -1.280  1.00  0.00      LIG  
ATOM   4320 C4   LIG     1      21.752  26.053  -1.568  1.00  0.00      LIG  
ATOM   4321 C5   LIG     1      21.350  24.578   5.894  1.00  0.00      LIG  
ATOM   4322 C6   LIG     1      20.040  23.198   2.201  1.00  0.00      LIG  
ATOM   4323 C7   LIG     1      21.297  25.023   7.393  1.00  0.00      LIG  
ATOM   4324 C8   LIG     1      21.091  25.173   3.425  1.00  0.00      LIG  
ATOM   4325 C9   LIG     1      20.774  25.576   4.860  1.00  0.00      LIG  
ATOM   4326 C10  LIG     1      21.148  23.815   8.312  1.00  0.00      LIG  
ATOM   4327 C11  LIG     1      19.626  24.413  -1.411  1.00  0.00      LIG  
ATOM   4328 C12  LIG     1      20.724  21.422   3.622  1.00  0.00      LIG  
ATOM   4329 C13  LIG     1      21.404  22.101   6.593  1.00  0.00      LIG  
ATOM   4330 C14  LIG     1      19.946  21.725   2.354  1.00  0.00      LIG  
ATOM   4331 C15  LIG     1      19.367  23.900   1.057  1.00  0.00      LIG  
ATOM   4332 C16  LIG     1      20.127  25.923   7.784  1.00  0.00      LIG  
ATOM   4333 C17  LIG     1      19.994  23.475  -0.268  1.00  0.00      LIG  
ATOM   4334 C18  LIG     1      21.337  24.139   9.781  1.00  0.00      LIG  
ATOM   4335 C19  LIG     1      22.026  22.692   7.841  1.00  0.00      LIG  
ATOM   4336 C20  LIG     1      20.308  25.158  10.170  1.00  0.00      LIG  
ATOM   4337 O1   LIG     1      19.864  25.186  11.309  1.00  0.00      LIG  
ATOM   4338 C21  LIG     1      19.317  23.064   5.672  1.00  0.00      LIG  
ATOM   4339 C22  LIG     1      20.135  26.330   9.251  1.00  0.00      LIG  
ATOM   4340 O2   LIG     1      21.306  26.887   5.019  1.00  0.00      LIG  
ATOM   4341 C23  LIG     1      22.820  22.654   3.937  1.00  0.00      LIG  
ATOM   4342 C24  LIG     1      22.725  25.045  -2.079  1.00  0.00      LIG  
ATOM   4343 C25  LIG     1      22.366  27.223  -0.883  1.00  0.00      LIG  
ATOM   4344 O3   LIG     1      19.901  23.756  -2.644  1.00  0.00      LIG  
ATOM   4345 C26  LIG     1      22.612  25.772   7.664  1.00  0.00      LIG  
ATOM   4346 C27  LIG     1      17.879  23.587   1.055  1.00  0.00      LIG  
ATOM   4347 H    LIG     1      19.843  26.360  -0.523  1.00  0.00      LIG  
ATOM   4348 H1   LIG     1      20.119  23.452   8.239  1.00  0.00      LIG  
ATOM   4349 H2   LIG     1      22.421  24.569   5.690  1.00  0.00      LIG  
ATOM   4350 H3   LIG     1      20.555  25.834   2.739  1.00  0.00      LIG  
ATOM   4351 H4   LIG     1      22.153  25.340   3.224  1.00  0.00      LIG  
ATOM   4352 H5   LIG     1      19.693  25.652   4.973  1.00  0.00      LIG  
ATOM   4353 H6   LIG     1      18.550  24.595  -1.408  1.00  0.00      LIG  
ATOM   4354 H7   LIG     1      20.086  20.909   4.343  1.00  0.00      LIG  
ATOM   4355 H8   LIG     1      21.526  20.716   3.388  1.00  0.00      LIG  
ATOM   4356 H9   LIG     1      22.128  21.420   6.149  1.00  0.00      LIG  
ATOM   4357 H10  LIG     1      20.581  21.455   6.910  1.00  0.00      LIG  
ATOM   4358 H11  LIG     1      20.387  21.208   1.497  1.00  0.00      LIG  
ATOM   4359 H12  LIG     1      18.908  21.402   2.464  1.00  0.00      LIG  
ATOM   4360 H13  LIG     1      19.479  24.980   1.169  1.00  0.00      LIG  
ATOM   4361 H14  LIG     1      19.199  25.384   7.586  1.00  0.00      LIG  
ATOM   4362 H15  LIG     1      20.107  26.837   7.190  1.00  0.00      LIG  
ATOM   4363 H16  LIG     1      21.086  23.440  -0.181  1.00  0.00      LIG  
ATOM   4364 H17  LIG     1      19.679  22.455  -0.512  1.00  0.00      LIG  
ATOM   4365 H18  LIG     1      22.336  24.514  10.011  1.00  0.00      LIG  
ATOM   4366 H19  LIG     1      21.159  23.244  10.382  1.00  0.00      LIG  
ATOM   4367 H20  LIG     1      22.092  21.919   8.610  1.00  0.00      LIG  
ATOM   4368 H21  LIG     1      23.044  23.036   7.639  1.00  0.00      LIG  
ATOM   4369 H22  LIG     1      18.960  22.032   5.653  1.00  0.00      LIG  
ATOM   4370 H23  LIG     1      18.817  23.590   4.857  1.00  0.00      LIG  
ATOM   4371 H24  LIG     1      18.939  23.503   6.595  1.00  0.00      LIG  
ATOM   4372 H25  LIG     1      19.184  26.810   9.498  1.00  0.00      LIG  
ATOM   4373 H26  LIG     1      20.934  27.047   9.455  1.00  0.00      LIG  
ATOM   4374 H27  LIG     1      22.271  26.808   4.928  1.00  0.00      LIG  
ATOM   4375 H28  LIG     1      23.057  22.424   2.893  1.00  0.00      LIG  
ATOM   4376 H29  LIG     1      23.262  21.856   4.535  1.00  0.00      LIG  
ATOM   4377 H30  LIG     1      23.339  23.583   4.183  1.00  0.00      LIG  
ATOM   4378 H31  LIG     1      22.272  24.322  -2.758  1.00  0.00      LIG  
ATOM   4379 H32  LIG     1      23.173  24.500  -1.244  1.00  0.00      LIG  
ATOM   4380 H33  LIG     1      23.525  25.548  -2.627  1.00  0.00      LIG  
ATOM   4381 H34  LIG     1      21.616  27.971  -0.610  1.00  0.00      LIG  
ATOM   4382 H35  LIG     1      23.102  27.696  -1.538  1.00  0.00      LIG  
ATOM   4383 H36  LIG     1      22.875  26.898   0.028  1.00  0.00      LIG  
ATOM   4384 H37  LIG     1      19.939  24.459  -3.316  1.00  0.00      LIG  
ATOM   4385 H38  LIG     1      22.682  26.666   7.043  1.00  0.00      LIG  
ATOM   4386 H39  LIG     1      23.476  25.147   7.429  1.00  0.00      LIG  
ATOM   4387 H40  LIG     1      22.726  26.111   8.694  1.00  0.00      LIG  
ATOM   4388 H41  LIG     1      17.439  23.739   2.045  1.00  0.00      LIG  
ATOM   4389 H42  LIG     1      17.695  22.551   0.759  1.00  0.00      LIG  
ATOM   4390 H43  LIG     1      17.347  24.233   0.353  1.00  0.00      LIG  
TER
REMARK  Energy: 261.328
REMARK  SimpleFitness: 261.328
REMARK  FullFitness: -733.48926
REMARK  InterFull: -19.8852
REMARK  IntraFull: 286.9
REMARK  solvFull: -1214.74
REMARK  surfFull: 214.236
REMARK  extraFull: 0.0
REMARK  deltaGcompsolvpol: -1214.74
REMARK  deltaGcompsolvnonpol: 214.236
REMARK  deltaGprotsolvpol: -1219.71
REMARK  deltaGprotsolvnonpol: 208.651
REMARK  deltaGligsolvpol: -9.41378
REMARK  deltaGligsolvnonpol: 14.4497
REMARK  deltaGvdw: -19.8852
REMARK  deltaGelec: 0.0
REMARK  deltaG: -5.829456
REMARK  Cluster: 3
REMARK  ClusterRank: 1
ATOM   4315 C    LIG     1      20.793  23.843   2.972  1.00  0.00      LIG  
ATOM   4316 C1   LIG     1      21.037  23.277   5.379  1.00  0.00      LIG  
ATOM   4317 C2   LIG     1      21.432  22.896   3.920  1.00  0.00      LIG  
ATOM   4318 O    LIG     1      20.414  26.126  -2.903  1.00  0.00      LIG  
ATOM   4319 C3   LIG     1      20.082  25.547  -1.615  1.00  0.00      LIG  
ATOM   4320 C4   LIG     1      21.499  25.804  -1.998  1.00  0.00      LIG  
ATOM   4321 C5   LIG     1      21.474  24.745   5.656  1.00  0.00      LIG  
ATOM   4322 C6   LIG     1      20.068  23.236   2.030  1.00  0.00      LIG  
ATOM   4323 C7   LIG     1      21.462  25.195   7.157  1.00  0.00      LIG  
ATOM   4324 C8   LIG     1      21.029  25.298   3.192  1.00  0.00      LIG  
ATOM   4325 C9   LIG     1      20.798  25.706   4.647  1.00  0.00      LIG  
ATOM   4326 C10  LIG     1      21.407  23.983   8.085  1.00  0.00      LIG  
ATOM   4327 C11  LIG     1      19.378  24.208  -1.617  1.00  0.00      LIG  
ATOM   4328 C12  LIG     1      20.912  21.532   3.454  1.00  0.00      LIG  
ATOM   4329 C13  LIG     1      21.677  22.276   6.362  1.00  0.00      LIG  
ATOM   4330 C14  LIG     1      20.088  21.761   2.200  1.00  0.00      LIG  
ATOM   4331 C15  LIG     1      19.309  23.866   0.896  1.00  0.00      LIG  
ATOM   4332 C16  LIG     1      20.273  26.052   7.591  1.00  0.00      LIG  
ATOM   4333 C17  LIG     1      19.820  23.342  -0.444  1.00  0.00      LIG  
ATOM   4334 C18  LIG     1      21.624  24.319   9.548  1.00  0.00      LIG  
ATOM   4335 C19  LIG     1      22.318  22.899   7.585  1.00  0.00      LIG  
ATOM   4336 C20  LIG     1      20.537  25.268   9.966  1.00  0.00      LIG  
ATOM   4337 O1   LIG     1      20.092  25.246  11.103  1.00  0.00      LIG  
ATOM   4338 C21  LIG     1      19.504  23.144   5.535  1.00  0.00      LIG  
ATOM   4339 C22  LIG     1      20.299  26.444   9.063  1.00  0.00      LIG  
ATOM   4340 O2   LIG     1      21.301  27.032   4.760  1.00  0.00      LIG  
ATOM   4341 C23  LIG     1      22.941  22.899   3.639  1.00  0.00      LIG  
ATOM   4342 C24  LIG     1      22.420  24.742  -2.498  1.00  0.00      LIG  
ATOM   4343 C25  LIG     1      22.166  26.995  -1.407  1.00  0.00      LIG  
ATOM   4344 O3   LIG     1      19.574  23.473  -2.823  1.00  0.00      LIG  
ATOM   4345 C26  LIG     1      22.751  26.003   7.374  1.00  0.00      LIG  
ATOM   4346 C27  LIG     1      17.826  23.562   1.033  1.00  0.00      LIG  
ATOM   4347 H    LIG     1      19.662  26.206  -0.869  1.00  0.00      LIG  
ATOM   4348 H1   LIG     1      20.397  23.569   8.048  1.00  0.00      LIG  
ATOM   4349 H2   LIG     1      22.534  24.792   5.404  1.00  0.00      LIG  
ATOM   4350 H3   LIG     1      20.397  25.912   2.545  1.00  0.00      LIG  
ATOM   4351 H4   LIG     1      22.057  25.535   2.903  1.00  0.00      LIG  
ATOM   4352 H5   LIG     1      19.724  25.754   4.835  1.00  0.00      LIG  
ATOM   4353 H6   LIG     1      18.304  24.395  -1.556  1.00  0.00      LIG  
ATOM   4354 H7   LIG     1      20.316  21.011   4.205  1.00  0.00      LIG  
ATOM   4355 H8   LIG     1      21.743  20.860   3.224  1.00  0.00      LIG  
ATOM   4356 H9   LIG     1      22.417  21.633   5.886  1.00  0.00      LIG  
ATOM   4357 H10  LIG     1      20.900  21.591   6.711  1.00  0.00      LIG  
ATOM   4358 H11  LIG     1      20.554  21.270   1.342  1.00  0.00      LIG  
ATOM   4359 H12  LIG     1      19.079  21.360   2.330  1.00  0.00      LIG  
ATOM   4360 H13  LIG     1      19.436  24.950   0.925  1.00  0.00      LIG  
ATOM   4361 H14  LIG     1      19.360  25.483   7.408  1.00  0.00      LIG  
ATOM   4362 H15  LIG     1      20.209  26.969   7.004  1.00  0.00      LIG  
ATOM   4363 H16  LIG     1      20.914  23.286  -0.441  1.00  0.00      LIG  
ATOM   4364 H17  LIG     1      19.468  22.316  -0.595  1.00  0.00      LIG  
ATOM   4365 H18  LIG     1      22.602  24.762   9.747  1.00  0.00      LIG  
ATOM   4366 H19  LIG     1      21.528  23.412  10.150  1.00  0.00      LIG  
ATOM   4367 H20  LIG     1      22.451  22.131   8.352  1.00  0.00      LIG  
ATOM   4368 H21  LIG     1      23.309  23.290   7.342  1.00  0.00      LIG  
ATOM   4369 H22  LIG     1      19.187  22.099   5.510  1.00  0.00      LIG  
ATOM   4370 H23  LIG     1      18.944  23.669   4.759  1.00  0.00      LIG  
ATOM   4371 H24  LIG     1      19.153  23.542   6.486  1.00  0.00      LIG  
ATOM   4372 H25  LIG     1      19.336  26.886   9.335  1.00  0.00      LIG  
ATOM   4373 H26  LIG     1      21.078  27.184   9.259  1.00  0.00      LIG  
ATOM   4374 H27  LIG     1      22.265  26.973   4.652  1.00  0.00      LIG  
ATOM   4375 H28  LIG     1      23.138  22.662   2.588  1.00  0.00      LIG  
ATOM   4376 H29  LIG     1      23.463  22.144   4.229  1.00  0.00      LIG  
ATOM   4377 H30  LIG     1      23.412  23.864   3.839  1.00  0.00      LIG  
ATOM   4378 H31  LIG     1      21.948  24.095  -3.241  1.00  0.00      LIG  
ATOM   4379 H32  LIG     1      22.767  24.124  -1.667  1.00  0.00      LIG  
ATOM   4380 H33  LIG     1      23.294  25.200  -2.970  1.00  0.00      LIG  
ATOM   4381 H34  LIG     1      21.440  27.758  -1.111  1.00  0.00      LIG  
ATOM   4382 H35  LIG     1      22.855  27.440  -2.130  1.00  0.00      LIG  
ATOM   4383 H36  LIG     1      22.736  26.702  -0.522  1.00  0.00      LIG  
ATOM   4384 H37  LIG     1      19.567  24.131  -3.539  1.00  0.00      LIG  
ATOM   4385 H38  LIG     1      22.755  26.900   6.753  1.00  0.00      LIG  
ATOM   4386 H39  LIG     1      23.633  25.416   7.106  1.00  0.00      LIG  
ATOM   4387 H40  LIG     1      22.892  26.343   8.401  1.00  0.00      LIG  
ATOM   4388 H41  LIG     1      17.460  23.803   2.034  1.00  0.00      LIG  
ATOM   4389 H42  LIG     1      17.621  22.505   0.843  1.00  0.00      LIG  
ATOM   4390 H43  LIG     1      17.244  24.147   0.317  1.00  0.00      LIG  
TER
REMARK  Energy: 261.328
REMARK  SimpleFitness: 261.328
REMARK  FullFitness: -733.48926
REMARK  InterFull: -19.8852
REMARK  IntraFull: 286.9
REMARK  solvFull: -1214.74
REMARK  surfFull: 214.236
REMARK  extraFull: 0.0
REMARK  deltaGcompsolvpol: -1214.74
REMARK  deltaGcompsolvnonpol: 214.236
REMARK  deltaGprotsolvpol: -1219.71
REMARK  deltaGprotsolvnonpol: 208.651
REMARK  deltaGligsolvpol: -9.41378
REMARK  deltaGligsolvnonpol: 14.4497
REMARK  deltaGvdw: -19.8852
REMARK  deltaGelec: 0.0
REMARK  deltaG: -5.829456
REMARK  Cluster: 3
REMARK  ClusterRank: 2
ATOM   4315 C    LIG     1      20.793  23.843   2.972  1.00  0.00      LIG  
ATOM   4316 C1   LIG     1      21.037  23.277   5.379  1.00  0.00      LIG  
ATOM   4317 C2   LIG     1      21.432  22.896   3.920  1.00  0.00      LIG  
ATOM   4318 O    LIG     1      20.414  26.126  -2.903  1.00  0.00      LIG  
ATOM   4319 C3   LIG     1      20.082  25.547  -1.615  1.00  0.00      LIG  
ATOM   4320 C4   LIG     1      21.499  25.804  -1.998  1.00  0.00      LIG  
ATOM   4321 C5   LIG     1      21.474  24.745   5.656  1.00  0.00      LIG  
ATOM   4322 C6   LIG     1      20.068  23.236   2.030  1.00  0.00      LIG  
ATOM   4323 C7   LIG     1      21.462  25.195   7.157  1.00  0.00      LIG  
ATOM   4324 C8   LIG     1      21.029  25.298   3.192  1.00  0.00      LIG  
ATOM   4325 C9   LIG     1      20.798  25.706   4.647  1.00  0.00      LIG  
ATOM   4326 C10  LIG     1      21.407  23.983   8.085  1.00  0.00      LIG  
ATOM   4327 C11  LIG     1      19.378  24.208  -1.617  1.00  0.00      LIG  
ATOM   4328 C12  LIG     1      20.912  21.532   3.454  1.00  0.00      LIG  
ATOM   4329 C13  LIG     1      21.677  22.276   6.362  1.00  0.00      LIG  
ATOM   4330 C14  LIG     1      20.088  21.761   2.200  1.00  0.00      LIG  
ATOM   4331 C15  LIG     1      19.309  23.866   0.896  1.00  0.00      LIG  
ATOM   4332 C16  LIG     1      20.273  26.052   7.591  1.00  0.00      LIG  
ATOM   4333 C17  LIG     1      19.820  23.342  -0.444  1.00  0.00      LIG  
ATOM   4334 C18  LIG     1      21.624  24.319   9.548  1.00  0.00      LIG  
ATOM   4335 C19  LIG     1      22.318  22.899   7.585  1.00  0.00      LIG  
ATOM   4336 C20  LIG     1      20.537  25.268   9.966  1.00  0.00      LIG  
ATOM   4337 O1   LIG     1      20.092  25.246  11.103  1.00  0.00      LIG  
ATOM   4338 C21  LIG     1      19.504  23.144   5.535  1.00  0.00      LIG  
ATOM   4339 C22  LIG     1      20.299  26.444   9.063  1.00  0.00      LIG  
ATOM   4340 O2   LIG     1      21.301  27.032   4.760  1.00  0.00      LIG  
ATOM   4341 C23  LIG     1      22.941  22.899   3.639  1.00  0.00      LIG  
ATOM   4342 C24  LIG     1      22.420  24.742  -2.498  1.00  0.00      LIG  
ATOM   4343 C25  LIG     1      22.166  26.995  -1.407  1.00  0.00      LIG  
ATOM   4344 O3   LIG     1      19.574  23.473  -2.823  1.00  0.00      LIG  
ATOM   4345 C26  LIG     1      22.751  26.003   7.374  1.00  0.00      LIG  
ATOM   4346 C27  LIG     1      17.826  23.562   1.033  1.00  0.00      LIG  
ATOM   4347 H    LIG     1      19.662  26.206  -0.869  1.00  0.00      LIG  
ATOM   4348 H1   LIG     1      20.397  23.569   8.048  1.00  0.00      LIG  
ATOM   4349 H2   LIG     1      22.534  24.792   5.404  1.00  0.00      LIG  
ATOM   4350 H3   LIG     1      20.397  25.912   2.545  1.00  0.00      LIG  
ATOM   4351 H4   LIG     1      22.057  25.535   2.903  1.00  0.00      LIG  
ATOM   4352 H5   LIG     1      19.724  25.754   4.835  1.00  0.00      LIG  
ATOM   4353 H6   LIG     1      18.304  24.395  -1.556  1.00  0.00      LIG  
ATOM   4354 H7   LIG     1      20.316  21.011   4.205  1.00  0.00      LIG  
ATOM   4355 H8   LIG     1      21.743  20.860   3.224  1.00  0.00      LIG  
ATOM   4356 H9   LIG     1      22.417  21.633   5.886  1.00  0.00      LIG  
ATOM   4357 H10  LIG     1      20.900  21.591   6.711  1.00  0.00      LIG  
ATOM   4358 H11  LIG     1      20.554  21.270   1.342  1.00  0.00      LIG  
ATOM   4359 H12  LIG     1      19.079  21.360   2.330  1.00  0.00      LIG  
ATOM   4360 H13  LIG     1      19.436  24.950   0.925  1.00  0.00      LIG  
ATOM   4361 H14  LIG     1      19.360  25.483   7.408  1.00  0.00      LIG  
ATOM   4362 H15  LIG     1      20.209  26.969   7.004  1.00  0.00      LIG  
ATOM   4363 H16  LIG     1      20.914  23.286  -0.441  1.00  0.00      LIG  
ATOM   4364 H17  LIG     1      19.468  22.316  -0.595  1.00  0.00      LIG  
ATOM   4365 H18  LIG     1      22.602  24.762   9.747  1.00  0.00      LIG  
ATOM   4366 H19  LIG     1      21.528  23.412  10.150  1.00  0.00      LIG  
ATOM   4367 H20  LIG     1      22.451  22.131   8.352  1.00  0.00      LIG  
ATOM   4368 H21  LIG     1      23.309  23.290   7.342  1.00  0.00      LIG  
ATOM   4369 H22  LIG     1      19.187  22.099   5.510  1.00  0.00      LIG  
ATOM   4370 H23  LIG     1      18.944  23.669   4.759  1.00  0.00      LIG  
ATOM   4371 H24  LIG     1      19.153  23.542   6.486  1.00  0.00      LIG  
ATOM   4372 H25  LIG     1      19.336  26.886   9.335  1.00  0.00      LIG  
ATOM   4373 H26  LIG     1      21.078  27.184   9.259  1.00  0.00      LIG  
ATOM   4374 H27  LIG     1      22.265  26.973   4.652  1.00  0.00      LIG  
ATOM   4375 H28  LIG     1      23.138  22.662   2.588  1.00  0.00      LIG  
ATOM   4376 H29  LIG     1      23.463  22.144   4.229  1.00  0.00      LIG  
ATOM   4377 H30  LIG     1      23.412  23.864   3.839  1.00  0.00      LIG  
ATOM   4378 H31  LIG     1      21.948  24.095  -3.241  1.00  0.00      LIG  
ATOM   4379 H32  LIG     1      22.767  24.124  -1.667  1.00  0.00      LIG  
ATOM   4380 H33  LIG     1      23.294  25.200  -2.970  1.00  0.00      LIG  
ATOM   4381 H34  LIG     1      21.440  27.758  -1.111  1.00  0.00      LIG  
ATOM   4382 H35  LIG     1      22.855  27.440  -2.130  1.00  0.00      LIG  
ATOM   4383 H36  LIG     1      22.736  26.702  -0.522  1.00  0.00      LIG  
ATOM   4384 H37  LIG     1      19.567  24.131  -3.539  1.00  0.00      LIG  
ATOM   4385 H38  LIG     1      22.755  26.900   6.753  1.00  0.00      LIG  
ATOM   4386 H39  LIG     1      23.633  25.416   7.106  1.00  0.00      LIG  
ATOM   4387 H40  LIG     1      22.892  26.343   8.401  1.00  0.00      LIG  
ATOM   4388 H41  LIG     1      17.460  23.803   2.034  1.00  0.00      LIG  
ATOM   4389 H42  LIG     1      17.621  22.505   0.843  1.00  0.00      LIG  
ATOM   4390 H43  LIG     1      17.244  24.147   0.317  1.00  0.00      LIG  
TER
REMARK  Energy: 261.328
REMARK  SimpleFitness: 261.328
REMARK  FullFitness: -733.48926
REMARK  InterFull: -19.8852
REMARK  IntraFull: 286.9
REMARK  solvFull: -1214.74
REMARK  surfFull: 214.236
REMARK  extraFull: 0.0
REMARK  deltaGcompsolvpol: -1214.74
REMARK  deltaGcompsolvnonpol: 214.236
REMARK  deltaGprotsolvpol: -1219.71
REMARK  deltaGprotsolvnonpol: 208.651
REMARK  deltaGligsolvpol: -9.41378
REMARK  deltaGligsolvnonpol: 14.4497
REMARK  deltaGvdw: -19.8852
REMARK  deltaGelec: 0.0
REMARK  deltaG: -5.829456
REMARK  Cluster: 3
REMARK  ClusterRank: 3
ATOM   4315 C    LIG     1      20.793  23.843   2.972  1.00  0.00      LIG  
ATOM   4316 C1   LIG     1      21.037  23.277   5.379  1.00  0.00      LIG  
ATOM   4317 C2   LIG     1      21.432  22.896   3.920  1.00  0.00      LIG  
ATOM   4318 O    LIG     1      20.414  26.126  -2.903  1.00  0.00      LIG  
ATOM   4319 C3   LIG     1      20.082  25.547  -1.615  1.00  0.00      LIG  
ATOM   4320 C4   LIG     1      21.499  25.804  -1.998  1.00  0.00      LIG  
ATOM   4321 C5   LIG     1      21.474  24.745   5.656  1.00  0.00      LIG  
ATOM   4322 C6   LIG     1      20.068  23.236   2.030  1.00  0.00      LIG  
ATOM   4323 C7   LIG     1      21.462  25.195   7.157  1.00  0.00      LIG  
ATOM   4324 C8   LIG     1      21.029  25.298   3.192  1.00  0.00      LIG  
ATOM   4325 C9   LIG     1      20.798  25.706   4.647  1.00  0.00      LIG  
ATOM   4326 C10  LIG     1      21.407  23.983   8.085  1.00  0.00      LIG  
ATOM   4327 C11  LIG     1      19.378  24.208  -1.617  1.00  0.00      LIG  
ATOM   4328 C12  LIG     1      20.912  21.532   3.454  1.00  0.00      LIG  
ATOM   4329 C13  LIG     1      21.677  22.276   6.362  1.00  0.00      LIG  
ATOM   4330 C14  LIG     1      20.088  21.761   2.200  1.00  0.00      LIG  
ATOM   4331 C15  LIG     1      19.309  23.866   0.896  1.00  0.00      LIG  
ATOM   4332 C16  LIG     1      20.273  26.052   7.591  1.00  0.00      LIG  
ATOM   4333 C17  LIG     1      19.820  23.342  -0.444  1.00  0.00      LIG  
ATOM   4334 C18  LIG     1      21.624  24.319   9.548  1.00  0.00      LIG  
ATOM   4335 C19  LIG     1      22.318  22.899   7.585  1.00  0.00      LIG  
ATOM   4336 C20  LIG     1      20.537  25.268   9.966  1.00  0.00      LIG  
ATOM   4337 O1   LIG     1      20.092  25.246  11.103  1.00  0.00      LIG  
ATOM   4338 C21  LIG     1      19.504  23.144   5.535  1.00  0.00      LIG  
ATOM   4339 C22  LIG     1      20.299  26.444   9.063  1.00  0.00      LIG  
ATOM   4340 O2   LIG     1      21.301  27.032   4.760  1.00  0.00      LIG  
ATOM   4341 C23  LIG     1      22.941  22.899   3.639  1.00  0.00      LIG  
ATOM   4342 C24  LIG     1      22.420  24.742  -2.498  1.00  0.00      LIG  
ATOM   4343 C25  LIG     1      22.166  26.995  -1.407  1.00  0.00      LIG  
ATOM   4344 O3   LIG     1      19.574  23.473  -2.823  1.00  0.00      LIG  
ATOM   4345 C26  LIG     1      22.751  26.003   7.374  1.00  0.00      LIG  
ATOM   4346 C27  LIG     1      17.826  23.562   1.033  1.00  0.00      LIG  
ATOM   4347 H    LIG     1      19.662  26.206  -0.869  1.00  0.00      LIG  
ATOM   4348 H1   LIG     1      20.397  23.569   8.048  1.00  0.00      LIG  
ATOM   4349 H2   LIG     1      22.534  24.792   5.404  1.00  0.00      LIG  
ATOM   4350 H3   LIG     1      20.397  25.912   2.545  1.00  0.00      LIG  
ATOM   4351 H4   LIG     1      22.057  25.535   2.903  1.00  0.00      LIG  
ATOM   4352 H5   LIG     1      19.724  25.754   4.835  1.00  0.00      LIG  
ATOM   4353 H6   LIG     1      18.304  24.395  -1.556  1.00  0.00      LIG  
ATOM   4354 H7   LIG     1      20.316  21.011   4.205  1.00  0.00      LIG  
ATOM   4355 H8   LIG     1      21.743  20.860   3.224  1.00  0.00      LIG  
ATOM   4356 H9   LIG     1      22.417  21.633   5.886  1.00  0.00      LIG  
ATOM   4357 H10  LIG     1      20.900  21.591   6.711  1.00  0.00      LIG  
ATOM   4358 H11  LIG     1      20.554  21.270   1.342  1.00  0.00      LIG  
ATOM   4359 H12  LIG     1      19.079  21.360   2.330  1.00  0.00      LIG  
ATOM   4360 H13  LIG     1      19.436  24.950   0.925  1.00  0.00      LIG  
ATOM   4361 H14  LIG     1      19.360  25.483   7.408  1.00  0.00      LIG  
ATOM   4362 H15  LIG     1      20.209  26.969   7.004  1.00  0.00      LIG  
ATOM   4363 H16  LIG     1      20.914  23.286  -0.441  1.00  0.00      LIG  
ATOM   4364 H17  LIG     1      19.468  22.316  -0.595  1.00  0.00      LIG  
ATOM   4365 H18  LIG     1      22.602  24.762   9.747  1.00  0.00      LIG  
ATOM   4366 H19  LIG     1      21.528  23.412  10.150  1.00  0.00      LIG  
ATOM   4367 H20  LIG     1      22.451  22.131   8.352  1.00  0.00      LIG  
ATOM   4368 H21  LIG     1      23.309  23.290   7.342  1.00  0.00      LIG  
ATOM   4369 H22  LIG     1      19.187  22.099   5.510  1.00  0.00      LIG  
ATOM   4370 H23  LIG     1      18.944  23.669   4.759  1.00  0.00      LIG  
ATOM   4371 H24  LIG     1      19.153  23.542   6.486  1.00  0.00      LIG  
ATOM   4372 H25  LIG     1      19.336  26.886   9.335  1.00  0.00      LIG  
ATOM   4373 H26  LIG     1      21.078  27.184   9.259  1.00  0.00      LIG  
ATOM   4374 H27  LIG     1      22.265  26.973   4.652  1.00  0.00      LIG  
ATOM   4375 H28  LIG     1      23.138  22.662   2.588  1.00  0.00      LIG  
ATOM   4376 H29  LIG     1      23.463  22.144   4.229  1.00  0.00      LIG  
ATOM   4377 H30  LIG     1      23.412  23.864   3.839  1.00  0.00      LIG  
ATOM   4378 H31  LIG     1      21.948  24.095  -3.241  1.00  0.00      LIG  
ATOM   4379 H32  LIG     1      22.767  24.124  -1.667  1.00  0.00      LIG  
ATOM   4380 H33  LIG     1      23.294  25.200  -2.970  1.00  0.00      LIG  
ATOM   4381 H34  LIG     1      21.440  27.758  -1.111  1.00  0.00      LIG  
ATOM   4382 H35  LIG     1      22.855  27.440  -2.130  1.00  0.00      LIG  
ATOM   4383 H36  LIG     1      22.736  26.702  -0.522  1.00  0.00      LIG  
ATOM   4384 H37  LIG     1      19.567  24.131  -3.539  1.00  0.00      LIG  
ATOM   4385 H38  LIG     1      22.755  26.900   6.753  1.00  0.00      LIG  
ATOM   4386 H39  LIG     1      23.633  25.416   7.106  1.00  0.00      LIG  
ATOM   4387 H40  LIG     1      22.892  26.343   8.401  1.00  0.00      LIG  
ATOM   4388 H41  LIG     1      17.460  23.803   2.034  1.00  0.00      LIG  
ATOM   4389 H42  LIG     1      17.621  22.505   0.843  1.00  0.00      LIG  
ATOM   4390 H43  LIG     1      17.244  24.147   0.317  1.00  0.00      LIG  
TER
REMARK  Energy: 261.962
REMARK  SimpleFitness: 261.962
REMARK  FullFitness: -732.867
REMARK  InterFull: -18.597
REMARK  IntraFull: 287.123
REMARK  solvFull: -1215.62
REMARK  surfFull: 214.227
REMARK  extraFull: 0.0
REMARK  deltaGcompsolvpol: -1215.62
REMARK  deltaGcompsolvnonpol: 214.227
REMARK  deltaGprotsolvpol: -1219.71
REMARK  deltaGprotsolvnonpol: 208.651
REMARK  deltaGligsolvpol: -9.40352
REMARK  deltaGligsolvnonpol: 14.4442
REMARK  deltaGvdw: -18.597
REMARK  deltaGelec: 0.0
REMARK  deltaG: -5.762406
REMARK  Cluster: 3
REMARK  ClusterRank: 4
ATOM   4315 C    LIG     1      20.773  23.869   2.964  1.00  0.00      LIG  
ATOM   4316 C1   LIG     1      21.040  23.302   5.366  1.00  0.00      LIG  
ATOM   4317 C2   LIG     1      21.423  22.923   3.904  1.00  0.00      LIG  
ATOM   4318 O    LIG     1      20.388  26.089  -2.938  1.00  0.00      LIG  
ATOM   4319 C3   LIG     1      20.085  25.513  -1.641  1.00  0.00      LIG  
ATOM   4320 C4   LIG     1      21.494  25.764  -2.059  1.00  0.00      LIG  
ATOM   4321 C5   LIG     1      21.484  24.767   5.646  1.00  0.00      LIG  
ATOM   4322 C6   LIG     1      20.038  23.255   2.029  1.00  0.00      LIG  
ATOM   4323 C7   LIG     1      21.471  25.210   7.149  1.00  0.00      LIG  
ATOM   4324 C8   LIG     1      21.014  25.323   3.180  1.00  0.00      LIG  
ATOM   4325 C9   LIG     1      20.808  25.731   4.640  1.00  0.00      LIG  
ATOM   4326 C10  LIG     1      21.411  23.992   8.071  1.00  0.00      LIG  
ATOM   4327 C11  LIG     1      19.366  24.182  -1.627  1.00  0.00      LIG  
ATOM   4328 C12  LIG     1      20.901  21.557   3.450  1.00  0.00      LIG  
ATOM   4329 C13  LIG     1      21.687  22.296   6.339  1.00  0.00      LIG  
ATOM   4330 C14  LIG     1      20.064  21.782   2.205  1.00  0.00      LIG  
ATOM   4331 C15  LIG     1      19.278  23.873   0.892  1.00  0.00      LIG  
ATOM   4332 C16  LIG     1      20.285  26.071   7.583  1.00  0.00      LIG  
ATOM   4333 C17  LIG     1      19.793  23.329  -0.439  1.00  0.00      LIG  
ATOM   4334 C18  LIG     1      21.611  24.314   9.538  1.00  0.00      LIG  
ATOM   4335 C19  LIG     1      22.324  22.912   7.567  1.00  0.00      LIG  
ATOM   4336 C20  LIG     1      20.521  25.259   9.949  1.00  0.00      LIG  
ATOM   4337 O1   LIG     1      20.050  25.220  11.077  1.00  0.00      LIG  
ATOM   4338 C21  LIG     1      19.507  23.173   5.529  1.00  0.00      LIG  
ATOM   4339 C22  LIG     1      20.305  26.448   9.060  1.00  0.00      LIG  
ATOM   4340 O2   LIG     1      21.326  27.053   4.754  1.00  0.00      LIG  
ATOM   4341 C23  LIG     1      22.929  22.932   3.606  1.00  0.00      LIG  
ATOM   4342 C24  LIG     1      22.401  24.702  -2.584  1.00  0.00      LIG  
ATOM   4343 C25  LIG     1      22.177  26.953  -1.485  1.00  0.00      LIG  
ATOM   4344 O3   LIG     1      19.560  23.424  -2.818  1.00  0.00      LIG  
ATOM   4345 C26  LIG     1      22.763  26.009   7.378  1.00  0.00      LIG  
ATOM   4346 C27  LIG     1      17.795  23.562   1.030  1.00  0.00      LIG  
ATOM   4347 H    LIG     1      19.684  26.178  -0.889  1.00  0.00      LIG  
ATOM   4348 H1   LIG     1      20.403  23.578   8.026  1.00  0.00      LIG  
ATOM   4349 H2   LIG     1      22.543  24.812   5.393  1.00  0.00      LIG  
ATOM   4350 H3   LIG     1      20.371  25.937   2.543  1.00  0.00      LIG  
ATOM   4351 H4   LIG     1      22.038  25.562   2.875  1.00  0.00      LIG  
ATOM   4352 H5   LIG     1      19.739  25.789   4.846  1.00  0.00      LIG  
ATOM   4353 H6   LIG     1      18.293  24.382  -1.573  1.00  0.00      LIG  
ATOM   4354 H7   LIG     1      20.312  21.039   4.208  1.00  0.00      LIG  
ATOM   4355 H8   LIG     1      21.731  20.884   3.214  1.00  0.00      LIG  
ATOM   4356 H9   LIG     1      22.434  21.665   5.859  1.00  0.00      LIG  
ATOM   4357 H10  LIG     1      20.920  21.596   6.680  1.00  0.00      LIG  
ATOM   4358 H11  LIG     1      20.520  21.284   1.345  1.00  0.00      LIG  
ATOM   4359 H12  LIG     1      19.057  21.382   2.350  1.00  0.00      LIG  
ATOM   4360 H13  LIG     1      19.403  24.958   0.910  1.00  0.00      LIG  
ATOM   4361 H14  LIG     1      19.370  25.508   7.391  1.00  0.00      LIG  
ATOM   4362 H15  LIG     1      20.234  26.995   7.004  1.00  0.00      LIG  
ATOM   4363 H16  LIG     1      20.886  23.268  -0.431  1.00  0.00      LIG  
ATOM   4364 H17  LIG     1      19.434  22.303  -0.577  1.00  0.00      LIG  
ATOM   4365 H18  LIG     1      22.588  24.756   9.747  1.00  0.00      LIG  
ATOM   4366 H19  LIG     1      21.506  23.403  10.134  1.00  0.00      LIG  
ATOM   4367 H20  LIG     1      22.454  22.138   8.327  1.00  0.00      LIG  
ATOM   4368 H21  LIG     1      23.317  23.304   7.331  1.00  0.00      LIG  
ATOM   4369 H22  LIG     1      19.191  22.129   5.542  1.00  0.00      LIG  
ATOM   4370 H23  LIG     1      18.945  23.669   4.737  1.00  0.00      LIG  
ATOM   4371 H24  LIG     1      19.155  23.607   6.464  1.00  0.00      LIG  
ATOM   4372 H25  LIG     1      19.345  26.894   9.332  1.00  0.00      LIG  
ATOM   4373 H26  LIG     1      21.089  27.179   9.271  1.00  0.00      LIG  
ATOM   4374 H27  LIG     1      20.907  27.580   4.054  1.00  0.00      LIG  
ATOM   4375 H28  LIG     1      23.114  22.701   2.552  1.00  0.00      LIG  
ATOM   4376 H29  LIG     1      23.459  22.175   4.186  1.00  0.00      LIG  
ATOM   4377 H30  LIG     1      23.401  23.897   3.802  1.00  0.00      LIG  
ATOM   4378 H31  LIG     1      21.904  24.034  -3.291  1.00  0.00      LIG  
ATOM   4379 H32  LIG     1      22.799  24.104  -1.760  1.00  0.00      LIG  
ATOM   4380 H33  LIG     1      23.243  25.161  -3.108  1.00  0.00      LIG  
ATOM   4381 H34  LIG     1      21.464  27.739  -1.217  1.00  0.00      LIG  
ATOM   4382 H35  LIG     1      22.886  27.367  -2.207  1.00  0.00      LIG  
ATOM   4383 H36  LIG     1      22.728  26.669  -0.585  1.00  0.00      LIG  
ATOM   4384 H37  LIG     1      19.573  24.072  -3.544  1.00  0.00      LIG  
ATOM   4385 H38  LIG     1      22.779  26.907   6.758  1.00  0.00      LIG  
ATOM   4386 H39  LIG     1      23.644  25.418   7.118  1.00  0.00      LIG  
ATOM   4387 H40  LIG     1      22.895  26.343   8.407  1.00  0.00      LIG  
ATOM   4388 H41  LIG     1      17.420  23.843   2.017  1.00  0.00      LIG  
ATOM   4389 H42  LIG     1      17.597  22.495   0.885  1.00  0.00      LIG  
ATOM   4390 H43  LIG     1      17.214  24.109   0.286  1.00  0.00      LIG  
TER
REMARK  Energy: 261.962
REMARK  SimpleFitness: 261.962
REMARK  FullFitness: -732.867
REMARK  InterFull: -18.597
REMARK  IntraFull: 287.123
REMARK  solvFull: -1215.62
REMARK  surfFull: 214.227
REMARK  extraFull: 0.0
REMARK  deltaGcompsolvpol: -1215.62
REMARK  deltaGcompsolvnonpol: 214.227
REMARK  deltaGprotsolvpol: -1219.71
REMARK  deltaGprotsolvnonpol: 208.651
REMARK  deltaGligsolvpol: -9.40352
REMARK  deltaGligsolvnonpol: 14.4442
REMARK  deltaGvdw: -18.597
REMARK  deltaGelec: 0.0
REMARK  deltaG: -5.762406
REMARK  Cluster: 3
REMARK  ClusterRank: 5
ATOM   4315 C    LIG     1      20.773  23.869   2.964  1.00  0.00      LIG  
ATOM   4316 C1   LIG     1      21.040  23.302   5.366  1.00  0.00      LIG  
ATOM   4317 C2   LIG     1      21.423  22.923   3.904  1.00  0.00      LIG  
ATOM   4318 O    LIG     1      20.388  26.089  -2.938  1.00  0.00      LIG  
ATOM   4319 C3   LIG     1      20.085  25.513  -1.641  1.00  0.00      LIG  
ATOM   4320 C4   LIG     1      21.494  25.764  -2.059  1.00  0.00      LIG  
ATOM   4321 C5   LIG     1      21.484  24.767   5.646  1.00  0.00      LIG  
ATOM   4322 C6   LIG     1      20.038  23.255   2.029  1.00  0.00      LIG  
ATOM   4323 C7   LIG     1      21.471  25.210   7.149  1.00  0.00      LIG  
ATOM   4324 C8   LIG     1      21.014  25.323   3.180  1.00  0.00      LIG  
ATOM   4325 C9   LIG     1      20.808  25.731   4.640  1.00  0.00      LIG  
ATOM   4326 C10  LIG     1      21.411  23.992   8.071  1.00  0.00      LIG  
ATOM   4327 C11  LIG     1      19.366  24.182  -1.627  1.00  0.00      LIG  
ATOM   4328 C12  LIG     1      20.901  21.557   3.450  1.00  0.00      LIG  
ATOM   4329 C13  LIG     1      21.687  22.296   6.339  1.00  0.00      LIG  
ATOM   4330 C14  LIG     1      20.064  21.782   2.205  1.00  0.00      LIG  
ATOM   4331 C15  LIG     1      19.278  23.873   0.892  1.00  0.00      LIG  
ATOM   4332 C16  LIG     1      20.285  26.071   7.583  1.00  0.00      LIG  
ATOM   4333 C17  LIG     1      19.793  23.329  -0.439  1.00  0.00      LIG  
ATOM   4334 C18  LIG     1      21.611  24.314   9.538  1.00  0.00      LIG  
ATOM   4335 C19  LIG     1      22.324  22.912   7.567  1.00  0.00      LIG  
ATOM   4336 C20  LIG     1      20.521  25.259   9.949  1.00  0.00      LIG  
ATOM   4337 O1   LIG     1      20.050  25.220  11.077  1.00  0.00      LIG  
ATOM   4338 C21  LIG     1      19.507  23.173   5.529  1.00  0.00      LIG  
ATOM   4339 C22  LIG     1      20.305  26.448   9.060  1.00  0.00      LIG  
ATOM   4340 O2   LIG     1      21.326  27.053   4.754  1.00  0.00      LIG  
ATOM   4341 C23  LIG     1      22.929  22.932   3.606  1.00  0.00      LIG  
ATOM   4342 C24  LIG     1      22.401  24.702  -2.584  1.00  0.00      LIG  
ATOM   4343 C25  LIG     1      22.177  26.953  -1.485  1.00  0.00      LIG  
ATOM   4344 O3   LIG     1      19.560  23.424  -2.818  1.00  0.00      LIG  
ATOM   4345 C26  LIG     1      22.763  26.009   7.378  1.00  0.00      LIG  
ATOM   4346 C27  LIG     1      17.795  23.562   1.030  1.00  0.00      LIG  
ATOM   4347 H    LIG     1      19.684  26.178  -0.889  1.00  0.00      LIG  
ATOM   4348 H1   LIG     1      20.403  23.578   8.026  1.00  0.00      LIG  
ATOM   4349 H2   LIG     1      22.543  24.812   5.393  1.00  0.00      LIG  
ATOM   4350 H3   LIG     1      20.371  25.937   2.543  1.00  0.00      LIG  
ATOM   4351 H4   LIG     1      22.038  25.562   2.875  1.00  0.00      LIG  
ATOM   4352 H5   LIG     1      19.739  25.789   4.846  1.00  0.00      LIG  
ATOM   4353 H6   LIG     1      18.293  24.382  -1.573  1.00  0.00      LIG  
ATOM   4354 H7   LIG     1      20.312  21.039   4.208  1.00  0.00      LIG  
ATOM   4355 H8   LIG     1      21.731  20.884   3.214  1.00  0.00      LIG  
ATOM   4356 H9   LIG     1      22.434  21.665   5.859  1.00  0.00      LIG  
ATOM   4357 H10  LIG     1      20.920  21.596   6.680  1.00  0.00      LIG  
ATOM   4358 H11  LIG     1      20.520  21.284   1.345  1.00  0.00      LIG  
ATOM   4359 H12  LIG     1      19.057  21.382   2.350  1.00  0.00      LIG  
ATOM   4360 H13  LIG     1      19.403  24.958   0.910  1.00  0.00      LIG  
ATOM   4361 H14  LIG     1      19.370  25.508   7.391  1.00  0.00      LIG  
ATOM   4362 H15  LIG     1      20.234  26.995   7.004  1.00  0.00      LIG  
ATOM   4363 H16  LIG     1      20.886  23.268  -0.431  1.00  0.00      LIG  
ATOM   4364 H17  LIG     1      19.434  22.303  -0.577  1.00  0.00      LIG  
ATOM   4365 H18  LIG     1      22.588  24.756   9.747  1.00  0.00      LIG  
ATOM   4366 H19  LIG     1      21.506  23.403  10.134  1.00  0.00      LIG  
ATOM   4367 H20  LIG     1      22.454  22.138   8.327  1.00  0.00      LIG  
ATOM   4368 H21  LIG     1      23.317  23.304   7.331  1.00  0.00      LIG  
ATOM   4369 H22  LIG     1      19.191  22.129   5.542  1.00  0.00      LIG  
ATOM   4370 H23  LIG     1      18.945  23.669   4.737  1.00  0.00      LIG  
ATOM   4371 H24  LIG     1      19.155  23.607   6.464  1.00  0.00      LIG  
ATOM   4372 H25  LIG     1      19.345  26.894   9.332  1.00  0.00      LIG  
ATOM   4373 H26  LIG     1      21.089  27.179   9.271  1.00  0.00      LIG  
ATOM   4374 H27  LIG     1      20.907  27.580   4.054  1.00  0.00      LIG  
ATOM   4375 H28  LIG     1      23.114  22.701   2.552  1.00  0.00      LIG  
ATOM   4376 H29  LIG     1      23.459  22.175   4.186  1.00  0.00      LIG  
ATOM   4377 H30  LIG     1      23.401  23.897   3.802  1.00  0.00      LIG  
ATOM   4378 H31  LIG     1      21.904  24.034  -3.291  1.00  0.00      LIG  
ATOM   4379 H32  LIG     1      22.799  24.104  -1.760  1.00  0.00      LIG  
ATOM   4380 H33  LIG     1      23.243  25.161  -3.108  1.00  0.00      LIG  
ATOM   4381 H34  LIG     1      21.464  27.739  -1.217  1.00  0.00      LIG  
ATOM   4382 H35  LIG     1      22.886  27.367  -2.207  1.00  0.00      LIG  
ATOM   4383 H36  LIG     1      22.728  26.669  -0.585  1.00  0.00      LIG  
ATOM   4384 H37  LIG     1      19.573  24.072  -3.544  1.00  0.00      LIG  
ATOM   4385 H38  LIG     1      22.779  26.907   6.758  1.00  0.00      LIG  
ATOM   4386 H39  LIG     1      23.644  25.418   7.118  1.00  0.00      LIG  
ATOM   4387 H40  LIG     1      22.895  26.343   8.407  1.00  0.00      LIG  
ATOM   4388 H41  LIG     1      17.420  23.843   2.017  1.00  0.00      LIG  
ATOM   4389 H42  LIG     1      17.597  22.495   0.885  1.00  0.00      LIG  
ATOM   4390 H43  LIG     1      17.214  24.109   0.286  1.00  0.00      LIG  
TER
REMARK  Energy: 261.962
REMARK  SimpleFitness: 261.962
REMARK  FullFitness: -732.867
REMARK  InterFull: -18.597
REMARK  IntraFull: 287.123
REMARK  solvFull: -1215.62
REMARK  surfFull: 214.227
REMARK  extraFull: 0.0
REMARK  deltaGcompsolvpol: -1215.62
REMARK  deltaGcompsolvnonpol: 214.227
REMARK  deltaGprotsolvpol: -1219.71
REMARK  deltaGprotsolvnonpol: 208.651
REMARK  deltaGligsolvpol: -9.40352
REMARK  deltaGligsolvnonpol: 14.4442
REMARK  deltaGvdw: -18.597
REMARK  deltaGelec: 0.0
REMARK  deltaG: -5.762406
REMARK  Cluster: 3
REMARK  ClusterRank: 6
ATOM   4315 C    LIG     1      20.773  23.869   2.964  1.00  0.00      LIG  
ATOM   4316 C1   LIG     1      21.040  23.302   5.366  1.00  0.00      LIG  
ATOM   4317 C2   LIG     1      21.423  22.923   3.904  1.00  0.00      LIG  
ATOM   4318 O    LIG     1      20.388  26.089  -2.938  1.00  0.00      LIG  
ATOM   4319 C3   LIG     1      20.085  25.513  -1.641  1.00  0.00      LIG  
ATOM   4320 C4   LIG     1      21.494  25.764  -2.059  1.00  0.00      LIG  
ATOM   4321 C5   LIG     1      21.484  24.767   5.646  1.00  0.00      LIG  
ATOM   4322 C6   LIG     1      20.038  23.255   2.029  1.00  0.00      LIG  
ATOM   4323 C7   LIG     1      21.471  25.210   7.149  1.00  0.00      LIG  
ATOM   4324 C8   LIG     1      21.014  25.323   3.180  1.00  0.00      LIG  
ATOM   4325 C9   LIG     1      20.808  25.731   4.640  1.00  0.00      LIG  
ATOM   4326 C10  LIG     1      21.411  23.992   8.071  1.00  0.00      LIG  
ATOM   4327 C11  LIG     1      19.366  24.182  -1.627  1.00  0.00      LIG  
ATOM   4328 C12  LIG     1      20.901  21.557   3.450  1.00  0.00      LIG  
ATOM   4329 C13  LIG     1      21.687  22.296   6.339  1.00  0.00      LIG  
ATOM   4330 C14  LIG     1      20.064  21.782   2.205  1.00  0.00      LIG  
ATOM   4331 C15  LIG     1      19.278  23.873   0.892  1.00  0.00      LIG  
ATOM   4332 C16  LIG     1      20.285  26.071   7.583  1.00  0.00      LIG  
ATOM   4333 C17  LIG     1      19.793  23.329  -0.439  1.00  0.00      LIG  
ATOM   4334 C18  LIG     1      21.611  24.314   9.538  1.00  0.00      LIG  
ATOM   4335 C19  LIG     1      22.324  22.912   7.567  1.00  0.00      LIG  
ATOM   4336 C20  LIG     1      20.521  25.259   9.949  1.00  0.00      LIG  
ATOM   4337 O1   LIG     1      20.050  25.220  11.077  1.00  0.00      LIG  
ATOM   4338 C21  LIG     1      19.507  23.173   5.529  1.00  0.00      LIG  
ATOM   4339 C22  LIG     1      20.305  26.448   9.060  1.00  0.00      LIG  
ATOM   4340 O2   LIG     1      21.326  27.053   4.754  1.00  0.00      LIG  
ATOM   4341 C23  LIG     1      22.929  22.932   3.606  1.00  0.00      LIG  
ATOM   4342 C24  LIG     1      22.401  24.702  -2.584  1.00  0.00      LIG  
ATOM   4343 C25  LIG     1      22.177  26.953  -1.485  1.00  0.00      LIG  
ATOM   4344 O3   LIG     1      19.560  23.424  -2.818  1.00  0.00      LIG  
ATOM   4345 C26  LIG     1      22.763  26.009   7.378  1.00  0.00      LIG  
ATOM   4346 C27  LIG     1      17.795  23.562   1.030  1.00  0.00      LIG  
ATOM   4347 H    LIG     1      19.684  26.178  -0.889  1.00  0.00      LIG  
ATOM   4348 H1   LIG     1      20.403  23.578   8.026  1.00  0.00      LIG  
ATOM   4349 H2   LIG     1      22.543  24.812   5.393  1.00  0.00      LIG  
ATOM   4350 H3   LIG     1      20.371  25.937   2.543  1.00  0.00      LIG  
ATOM   4351 H4   LIG     1      22.038  25.562   2.875  1.00  0.00      LIG  
ATOM   4352 H5   LIG     1      19.739  25.789   4.846  1.00  0.00      LIG  
ATOM   4353 H6   LIG     1      18.293  24.382  -1.573  1.00  0.00      LIG  
ATOM   4354 H7   LIG     1      20.312  21.039   4.208  1.00  0.00      LIG  
ATOM   4355 H8   LIG     1      21.731  20.884   3.214  1.00  0.00      LIG  
ATOM   4356 H9   LIG     1      22.434  21.665   5.859  1.00  0.00      LIG  
ATOM   4357 H10  LIG     1      20.920  21.596   6.680  1.00  0.00      LIG  
ATOM   4358 H11  LIG     1      20.520  21.284   1.345  1.00  0.00      LIG  
ATOM   4359 H12  LIG     1      19.057  21.382   2.350  1.00  0.00      LIG  
ATOM   4360 H13  LIG     1      19.403  24.958   0.910  1.00  0.00      LIG  
ATOM   4361 H14  LIG     1      19.370  25.508   7.391  1.00  0.00      LIG  
ATOM   4362 H15  LIG     1      20.234  26.995   7.004  1.00  0.00      LIG  
ATOM   4363 H16  LIG     1      20.886  23.268  -0.431  1.00  0.00      LIG  
ATOM   4364 H17  LIG     1      19.434  22.303  -0.577  1.00  0.00      LIG  
ATOM   4365 H18  LIG     1      22.588  24.756   9.747  1.00  0.00      LIG  
ATOM   4366 H19  LIG     1      21.506  23.403  10.134  1.00  0.00      LIG  
ATOM   4367 H20  LIG     1      22.454  22.138   8.327  1.00  0.00      LIG  
ATOM   4368 H21  LIG     1      23.317  23.304   7.331  1.00  0.00      LIG  
ATOM   4369 H22  LIG     1      19.191  22.129   5.542  1.00  0.00      LIG  
ATOM   4370 H23  LIG     1      18.945  23.669   4.737  1.00  0.00      LIG  
ATOM   4371 H24  LIG     1      19.155  23.607   6.464  1.00  0.00      LIG  
ATOM   4372 H25  LIG     1      19.345  26.894   9.332  1.00  0.00      LIG  
ATOM   4373 H26  LIG     1      21.089  27.179   9.271  1.00  0.00      LIG  
ATOM   4374 H27  LIG     1      20.907  27.580   4.054  1.00  0.00      LIG  
ATOM   4375 H28  LIG     1      23.114  22.701   2.552  1.00  0.00      LIG  
ATOM   4376 H29  LIG     1      23.459  22.175   4.186  1.00  0.00      LIG  
ATOM   4377 H30  LIG     1      23.401  23.897   3.802  1.00  0.00      LIG  
ATOM   4378 H31  LIG     1      21.904  24.034  -3.291  1.00  0.00      LIG  
ATOM   4379 H32  LIG     1      22.799  24.104  -1.760  1.00  0.00      LIG  
ATOM   4380 H33  LIG     1      23.243  25.161  -3.108  1.00  0.00      LIG  
ATOM   4381 H34  LIG     1      21.464  27.739  -1.217  1.00  0.00      LIG  
ATOM   4382 H35  LIG     1      22.886  27.367  -2.207  1.00  0.00      LIG  
ATOM   4383 H36  LIG     1      22.728  26.669  -0.585  1.00  0.00      LIG  
ATOM   4384 H37  LIG     1      19.573  24.072  -3.544  1.00  0.00      LIG  
ATOM   4385 H38  LIG     1      22.779  26.907   6.758  1.00  0.00      LIG  
ATOM   4386 H39  LIG     1      23.644  25.418   7.118  1.00  0.00      LIG  
ATOM   4387 H40  LIG     1      22.895  26.343   8.407  1.00  0.00      LIG  
ATOM   4388 H41  LIG     1      17.420  23.843   2.017  1.00  0.00      LIG  
ATOM   4389 H42  LIG     1      17.597  22.495   0.885  1.00  0.00      LIG  
ATOM   4390 H43  LIG     1      17.214  24.109   0.286  1.00  0.00      LIG  
TER
REMARK  Energy: 261.962
REMARK  SimpleFitness: 261.962
REMARK  FullFitness: -732.867
REMARK  InterFull: -18.597
REMARK  IntraFull: 287.123
REMARK  solvFull: -1215.62
REMARK  surfFull: 214.227
REMARK  extraFull: 0.0
REMARK  deltaGcompsolvpol: -1215.62
REMARK  deltaGcompsolvnonpol: 214.227
REMARK  deltaGprotsolvpol: -1219.71
REMARK  deltaGprotsolvnonpol: 208.651
REMARK  deltaGligsolvpol: -9.40352
REMARK  deltaGligsolvnonpol: 14.4442
REMARK  deltaGvdw: -18.597
REMARK  deltaGelec: 0.0
REMARK  deltaG: -5.762406
REMARK  Cluster: 3
REMARK  ClusterRank: 7
ATOM   4315 C    LIG     1      20.773  23.869   2.964  1.00  0.00      LIG  
ATOM   4316 C1   LIG     1      21.040  23.302   5.366  1.00  0.00      LIG  
ATOM   4317 C2   LIG     1      21.423  22.923   3.904  1.00  0.00      LIG  
ATOM   4318 O    LIG     1      20.388  26.089  -2.938  1.00  0.00      LIG  
ATOM   4319 C3   LIG     1      20.085  25.513  -1.641  1.00  0.00      LIG  
ATOM   4320 C4   LIG     1      21.494  25.764  -2.059  1.00  0.00      LIG  
ATOM   4321 C5   LIG     1      21.484  24.767   5.646  1.00  0.00      LIG  
ATOM   4322 C6   LIG     1      20.038  23.255   2.029  1.00  0.00      LIG  
ATOM   4323 C7   LIG     1      21.471  25.210   7.149  1.00  0.00      LIG  
ATOM   4324 C8   LIG     1      21.014  25.323   3.180  1.00  0.00      LIG  
ATOM   4325 C9   LIG     1      20.808  25.731   4.640  1.00  0.00      LIG  
ATOM   4326 C10  LIG     1      21.411  23.992   8.071  1.00  0.00      LIG  
ATOM   4327 C11  LIG     1      19.366  24.182  -1.627  1.00  0.00      LIG  
ATOM   4328 C12  LIG     1      20.901  21.557   3.450  1.00  0.00      LIG  
ATOM   4329 C13  LIG     1      21.687  22.296   6.339  1.00  0.00      LIG  
ATOM   4330 C14  LIG     1      20.064  21.782   2.205  1.00  0.00      LIG  
ATOM   4331 C15  LIG     1      19.278  23.873   0.892  1.00  0.00      LIG  
ATOM   4332 C16  LIG     1      20.285  26.071   7.583  1.00  0.00      LIG  
ATOM   4333 C17  LIG     1      19.793  23.329  -0.439  1.00  0.00      LIG  
ATOM   4334 C18  LIG     1      21.611  24.314   9.538  1.00  0.00      LIG  
ATOM   4335 C19  LIG     1      22.324  22.912   7.567  1.00  0.00      LIG  
ATOM   4336 C20  LIG     1      20.521  25.259   9.949  1.00  0.00      LIG  
ATOM   4337 O1   LIG     1      20.050  25.220  11.077  1.00  0.00      LIG  
ATOM   4338 C21  LIG     1      19.507  23.173   5.529  1.00  0.00      LIG  
ATOM   4339 C22  LIG     1      20.305  26.448   9.060  1.00  0.00      LIG  
ATOM   4340 O2   LIG     1      21.326  27.053   4.754  1.00  0.00      LIG  
ATOM   4341 C23  LIG     1      22.929  22.932   3.606  1.00  0.00      LIG  
ATOM   4342 C24  LIG     1      22.401  24.702  -2.584  1.00  0.00      LIG  
ATOM   4343 C25  LIG     1      22.177  26.953  -1.485  1.00  0.00      LIG  
ATOM   4344 O3   LIG     1      19.560  23.424  -2.818  1.00  0.00      LIG  
ATOM   4345 C26  LIG     1      22.763  26.009   7.378  1.00  0.00      LIG  
ATOM   4346 C27  LIG     1      17.795  23.562   1.030  1.00  0.00      LIG  
ATOM   4347 H    LIG     1      19.684  26.178  -0.889  1.00  0.00      LIG  
ATOM   4348 H1   LIG     1      20.403  23.578   8.026  1.00  0.00      LIG  
ATOM   4349 H2   LIG     1      22.543  24.812   5.393  1.00  0.00      LIG  
ATOM   4350 H3   LIG     1      20.371  25.937   2.543  1.00  0.00      LIG  
ATOM   4351 H4   LIG     1      22.038  25.562   2.875  1.00  0.00      LIG  
ATOM   4352 H5   LIG     1      19.739  25.789   4.846  1.00  0.00      LIG  
ATOM   4353 H6   LIG     1      18.293  24.382  -1.573  1.00  0.00      LIG  
ATOM   4354 H7   LIG     1      20.312  21.039   4.208  1.00  0.00      LIG  
ATOM   4355 H8   LIG     1      21.731  20.884   3.214  1.00  0.00      LIG  
ATOM   4356 H9   LIG     1      22.434  21.665   5.859  1.00  0.00      LIG  
ATOM   4357 H10  LIG     1      20.920  21.596   6.680  1.00  0.00      LIG  
ATOM   4358 H11  LIG     1      20.520  21.284   1.345  1.00  0.00      LIG  
ATOM   4359 H12  LIG     1      19.057  21.382   2.350  1.00  0.00      LIG  
ATOM   4360 H13  LIG     1      19.403  24.958   0.910  1.00  0.00      LIG  
ATOM   4361 H14  LIG     1      19.370  25.508   7.391  1.00  0.00      LIG  
ATOM   4362 H15  LIG     1      20.234  26.995   7.004  1.00  0.00      LIG  
ATOM   4363 H16  LIG     1      20.886  23.268  -0.431  1.00  0.00      LIG  
ATOM   4364 H17  LIG     1      19.434  22.303  -0.577  1.00  0.00      LIG  
ATOM   4365 H18  LIG     1      22.588  24.756   9.747  1.00  0.00      LIG  
ATOM   4366 H19  LIG     1      21.506  23.403  10.134  1.00  0.00      LIG  
ATOM   4367 H20  LIG     1      22.454  22.138   8.327  1.00  0.00      LIG  
ATOM   4368 H21  LIG     1      23.317  23.304   7.331  1.00  0.00      LIG  
ATOM   4369 H22  LIG     1      19.191  22.129   5.542  1.00  0.00      LIG  
ATOM   4370 H23  LIG     1      18.945  23.669   4.737  1.00  0.00      LIG  
ATOM   4371 H24  LIG     1      19.155  23.607   6.464  1.00  0.00      LIG  
ATOM   4372 H25  LIG     1      19.345  26.894   9.332  1.00  0.00      LIG  
ATOM   4373 H26  LIG     1      21.089  27.179   9.271  1.00  0.00      LIG  
ATOM   4374 H27  LIG     1      20.907  27.580   4.054  1.00  0.00      LIG  
ATOM   4375 H28  LIG     1      23.114  22.701   2.552  1.00  0.00      LIG  
ATOM   4376 H29  LIG     1      23.459  22.175   4.186  1.00  0.00      LIG  
ATOM   4377 H30  LIG     1      23.401  23.897   3.802  1.00  0.00      LIG  
ATOM   4378 H31  LIG     1      21.904  24.034  -3.291  1.00  0.00      LIG  
ATOM   4379 H32  LIG     1      22.799  24.104  -1.760  1.00  0.00      LIG  
ATOM   4380 H33  LIG     1      23.243  25.161  -3.108  1.00  0.00      LIG  
ATOM   4381 H34  LIG     1      21.464  27.739  -1.217  1.00  0.00      LIG  
ATOM   4382 H35  LIG     1      22.886  27.367  -2.207  1.00  0.00      LIG  
ATOM   4383 H36  LIG     1      22.728  26.669  -0.585  1.00  0.00      LIG  
ATOM   4384 H37  LIG     1      19.573  24.072  -3.544  1.00  0.00      LIG  
ATOM   4385 H38  LIG     1      22.779  26.907   6.758  1.00  0.00      LIG  
ATOM   4386 H39  LIG     1      23.644  25.418   7.118  1.00  0.00      LIG  
ATOM   4387 H40  LIG     1      22.895  26.343   8.407  1.00  0.00      LIG  
ATOM   4388 H41  LIG     1      17.420  23.843   2.017  1.00  0.00      LIG  
ATOM   4389 H42  LIG     1      17.597  22.495   0.885  1.00  0.00      LIG  
ATOM   4390 H43  LIG     1      17.214  24.109   0.286  1.00  0.00      LIG  
TER
REMARK  Energy: 264.303
REMARK  SimpleFitness: 264.303
REMARK  FullFitness: -732.63367
REMARK  InterFull: -14.2427
REMARK  IntraFull: 288.802
REMARK  solvFull: -1219.97
REMARK  surfFull: 212.777
REMARK  extraFull: 0.0
REMARK  deltaGcompsolvpol: -1219.97
REMARK  deltaGcompsolvnonpol: 212.777
REMARK  deltaGprotsolvpol: -1219.71
REMARK  deltaGprotsolvnonpol: 208.651
REMARK  deltaGligsolvpol: -9.32427
REMARK  deltaGligsolvnonpol: 14.2376
REMARK  deltaGvdw: -14.2427
REMARK  deltaGelec: 0.0
REMARK  deltaG: -5.739185
REMARK  Cluster: 4
REMARK  ClusterRank: 0
ATOM   4315 C    LIG     1      19.437  20.277  32.343  1.00  0.00      LIG  
ATOM   4316 C1   LIG     1      17.796  21.682  31.131  1.00  0.00      LIG  
ATOM   4317 C2   LIG     1      18.884  21.652  32.246  1.00  0.00      LIG  
ATOM   4318 O    LIG     1      23.073  20.141  32.578  1.00  0.00      LIG  
ATOM   4319 C3   LIG     1      22.507  20.298  33.901  1.00  0.00      LIG  
ATOM   4320 C4   LIG     1      23.866  20.813  33.580  1.00  0.00      LIG  
ATOM   4321 C5   LIG     1      18.450  21.230  29.791  1.00  0.00      LIG  
ATOM   4322 C6   LIG     1      19.357  19.751  33.563  1.00  0.00      LIG  
ATOM   4323 C7   LIG     1      17.638  21.525  28.492  1.00  0.00      LIG  
ATOM   4324 C8   LIG     1      19.966  19.652  31.097  1.00  0.00      LIG  
ATOM   4325 C9   LIG     1      19.008  19.794  29.924  1.00  0.00      LIG  
ATOM   4326 C10  LIG     1      16.540  22.553  28.758  1.00  0.00      LIG  
ATOM   4327 C11  LIG     1      22.255  19.019  34.644  1.00  0.00      LIG  
ATOM   4328 C12  LIG     1      18.361  21.909  33.662  1.00  0.00      LIG  
ATOM   4329 C13  LIG     1      17.178  23.091  31.047  1.00  0.00      LIG  
ATOM   4330 C14  LIG     1      18.704  20.695  34.509  1.00  0.00      LIG  
ATOM   4331 C15  LIG     1      19.766  18.361  33.970  1.00  0.00      LIG  
ATOM   4332 C16  LIG     1      16.903  20.329  27.890  1.00  0.00      LIG  
ATOM   4333 C17  LIG     1      21.274  18.072  33.941  1.00  0.00      LIG  
ATOM   4334 C18  LIG     1      15.880  23.073  27.497  1.00  0.00      LIG  
ATOM   4335 C19  LIG     1      17.054  23.650  29.647  1.00  0.00      LIG  
ATOM   4336 C20  LIG     1      15.264  21.907  26.783  1.00  0.00      LIG  
ATOM   4337 O1   LIG     1      14.288  22.073  26.068  1.00  0.00      LIG  
ATOM   4338 C21  LIG     1      16.644  20.725  31.511  1.00  0.00      LIG  
ATOM   4339 C22  LIG     1      16.119  20.680  26.636  1.00  0.00      LIG  
ATOM   4340 O2   LIG     1      19.764  19.406  28.783  1.00  0.00      LIG  
ATOM   4341 C23  LIG     1      20.049  22.627  32.025  1.00  0.00      LIG  
ATOM   4342 C24  LIG     1      25.110  20.079  33.951  1.00  0.00      LIG  
ATOM   4343 C25  LIG     1      24.028  22.273  33.343  1.00  0.00      LIG  
ATOM   4344 O3   LIG     1      21.830  19.332  35.961  1.00  0.00      LIG  
ATOM   4345 C26  LIG     1      18.653  22.048  27.463  1.00  0.00      LIG  
ATOM   4346 C27  LIG     1      19.134  17.911  35.278  1.00  0.00      LIG  
ATOM   4347 H    LIG     1      21.717  21.024  34.033  1.00  0.00      LIG  
ATOM   4348 H1   LIG     1      15.737  22.062  29.313  1.00  0.00      LIG  
ATOM   4349 H2   LIG     1      19.333  21.857  29.664  1.00  0.00      LIG  
ATOM   4350 H3   LIG     1      20.195  18.593  31.239  1.00  0.00      LIG  
ATOM   4351 H4   LIG     1      20.921  20.124  30.848  1.00  0.00      LIG  
ATOM   4352 H5   LIG     1      18.191  19.075  30.029  1.00  0.00      LIG  
ATOM   4353 H6   LIG     1      23.190  18.466  34.750  1.00  0.00      LIG  
ATOM   4354 H7   LIG     1      17.288  22.104  33.698  1.00  0.00      LIG  
ATOM   4355 H8   LIG     1      18.833  22.798  34.093  1.00  0.00      LIG  
ATOM   4356 H9   LIG     1      17.707  23.818  31.663  1.00  0.00      LIG  
ATOM   4357 H10  LIG     1      16.171  23.051  31.472  1.00  0.00      LIG  
ATOM   4358 H11  LIG     1      19.383  20.966  35.322  1.00  0.00      LIG  
ATOM   4359 H12  LIG     1      17.790  20.273  34.934  1.00  0.00      LIG  
ATOM   4360 H13  LIG     1      19.331  17.691  33.222  1.00  0.00      LIG  
ATOM   4361 H14  LIG     1      16.214  19.921  28.634  1.00  0.00      LIG  
ATOM   4362 H15  LIG     1      17.592  19.528  27.621  1.00  0.00      LIG  
ATOM   4363 H16  LIG     1      21.405  17.080  34.385  1.00  0.00      LIG  
ATOM   4364 H17  LIG     1      21.584  17.973  32.898  1.00  0.00      LIG  
ATOM   4365 H18  LIG     1      16.574  23.591  26.831  1.00  0.00      LIG  
ATOM   4366 H19  LIG     1      15.074  23.761  27.762  1.00  0.00      LIG  
ATOM   4367 H20  LIG     1      16.354  24.490  29.658  1.00  0.00      LIG  
ATOM   4368 H21  LIG     1      18.015  24.033  29.295  1.00  0.00      LIG  
ATOM   4369 H22  LIG     1      16.077  21.098  32.368  1.00  0.00      LIG  
ATOM   4370 H23  LIG     1      16.984  19.720  31.765  1.00  0.00      LIG  
ATOM   4371 H24  LIG     1      15.928  20.610  30.698  1.00  0.00      LIG  
ATOM   4372 H25  LIG     1      15.469  19.839  26.407  1.00  0.00      LIG  
ATOM   4373 H26  LIG     1      16.787  20.832  25.784  1.00  0.00      LIG  
ATOM   4374 H27  LIG     1      20.192  18.562  29.009  1.00  0.00      LIG  
ATOM   4375 H28  LIG     1      20.719  22.623  32.889  1.00  0.00      LIG  
ATOM   4376 H29  LIG     1      19.708  23.656  31.900  1.00  0.00      LIG  
ATOM   4377 H30  LIG     1      20.658  22.378  31.153  1.00  0.00      LIG  
ATOM   4378 H31  LIG     1      25.004  18.997  33.836  1.00  0.00      LIG  
ATOM   4379 H32  LIG     1      25.373  20.292  34.989  1.00  0.00      LIG  
ATOM   4380 H33  LIG     1      25.938  20.402  33.314  1.00  0.00      LIG  
ATOM   4381 H34  LIG     1      23.088  22.740  33.037  1.00  0.00      LIG  
ATOM   4382 H35  LIG     1      24.770  22.450  32.559  1.00  0.00      LIG  
ATOM   4383 H36  LIG     1      24.371  22.765  34.257  1.00  0.00      LIG  
ATOM   4384 H37  LIG     1      21.573  18.488  36.369  1.00  0.00      LIG  
ATOM   4385 H38  LIG     1      19.414  21.296  27.252  1.00  0.00      LIG  
ATOM   4386 H39  LIG     1      19.167  22.936  27.840  1.00  0.00      LIG  
ATOM   4387 H40  LIG     1      18.217  22.314  26.499  1.00  0.00      LIG  
ATOM   4388 H41  LIG     1      18.042  17.957  35.221  1.00  0.00      LIG  
ATOM   4389 H42  LIG     1      19.456  18.525  36.121  1.00  0.00      LIG  
ATOM   4390 H43  LIG     1      19.412  16.875  35.493  1.00  0.00      LIG  
TER
REMARK  Energy: 264.303
REMARK  SimpleFitness: 264.303
REMARK  FullFitness: -732.63367
REMARK  InterFull: -14.2427
REMARK  IntraFull: 288.802
REMARK  solvFull: -1219.97
REMARK  surfFull: 212.777
REMARK  extraFull: 0.0
REMARK  deltaGcompsolvpol: -1219.97
REMARK  deltaGcompsolvnonpol: 212.777
REMARK  deltaGprotsolvpol: -1219.71
REMARK  deltaGprotsolvnonpol: 208.651
REMARK  deltaGligsolvpol: -9.32427
REMARK  deltaGligsolvnonpol: 14.2376
REMARK  deltaGvdw: -14.2427
REMARK  deltaGelec: 0.0
REMARK  deltaG: -5.739185
REMARK  Cluster: 4
REMARK  ClusterRank: 1
ATOM   4315 C    LIG     1      19.437  20.277  32.343  1.00  0.00      LIG  
ATOM   4316 C1   LIG     1      17.796  21.682  31.131  1.00  0.00      LIG  
ATOM   4317 C2   LIG     1      18.884  21.652  32.246  1.00  0.00      LIG  
ATOM   4318 O    LIG     1      23.073  20.141  32.578  1.00  0.00      LIG  
ATOM   4319 C3   LIG     1      22.507  20.298  33.901  1.00  0.00      LIG  
ATOM   4320 C4   LIG     1      23.866  20.813  33.580  1.00  0.00      LIG  
ATOM   4321 C5   LIG     1      18.450  21.230  29.791  1.00  0.00      LIG  
ATOM   4322 C6   LIG     1      19.357  19.751  33.563  1.00  0.00      LIG  
ATOM   4323 C7   LIG     1      17.638  21.525  28.492  1.00  0.00      LIG  
ATOM   4324 C8   LIG     1      19.966  19.652  31.097  1.00  0.00      LIG  
ATOM   4325 C9   LIG     1      19.008  19.794  29.924  1.00  0.00      LIG  
ATOM   4326 C10  LIG     1      16.540  22.553  28.758  1.00  0.00      LIG  
ATOM   4327 C11  LIG     1      22.255  19.019  34.644  1.00  0.00      LIG  
ATOM   4328 C12  LIG     1      18.361  21.909  33.662  1.00  0.00      LIG  
ATOM   4329 C13  LIG     1      17.178  23.091  31.047  1.00  0.00      LIG  
ATOM   4330 C14  LIG     1      18.704  20.695  34.509  1.00  0.00      LIG  
ATOM   4331 C15  LIG     1      19.766  18.361  33.970  1.00  0.00      LIG  
ATOM   4332 C16  LIG     1      16.903  20.329  27.890  1.00  0.00      LIG  
ATOM   4333 C17  LIG     1      21.274  18.072  33.941  1.00  0.00      LIG  
ATOM   4334 C18  LIG     1      15.880  23.073  27.497  1.00  0.00      LIG  
ATOM   4335 C19  LIG     1      17.054  23.650  29.647  1.00  0.00      LIG  
ATOM   4336 C20  LIG     1      15.264  21.907  26.783  1.00  0.00      LIG  
ATOM   4337 O1   LIG     1      14.288  22.073  26.068  1.00  0.00      LIG  
ATOM   4338 C21  LIG     1      16.644  20.725  31.511  1.00  0.00      LIG  
ATOM   4339 C22  LIG     1      16.119  20.680  26.636  1.00  0.00      LIG  
ATOM   4340 O2   LIG     1      19.764  19.406  28.783  1.00  0.00      LIG  
ATOM   4341 C23  LIG     1      20.049  22.627  32.025  1.00  0.00      LIG  
ATOM   4342 C24  LIG     1      25.110  20.079  33.951  1.00  0.00      LIG  
ATOM   4343 C25  LIG     1      24.028  22.273  33.343  1.00  0.00      LIG  
ATOM   4344 O3   LIG     1      21.830  19.332  35.961  1.00  0.00      LIG  
ATOM   4345 C26  LIG     1      18.653  22.048  27.463  1.00  0.00      LIG  
ATOM   4346 C27  LIG     1      19.134  17.911  35.278  1.00  0.00      LIG  
ATOM   4347 H    LIG     1      21.717  21.024  34.033  1.00  0.00      LIG  
ATOM   4348 H1   LIG     1      15.737  22.062  29.313  1.00  0.00      LIG  
ATOM   4349 H2   LIG     1      19.333  21.857  29.664  1.00  0.00      LIG  
ATOM   4350 H3   LIG     1      20.195  18.593  31.239  1.00  0.00      LIG  
ATOM   4351 H4   LIG     1      20.921  20.124  30.848  1.00  0.00      LIG  
ATOM   4352 H5   LIG     1      18.191  19.075  30.029  1.00  0.00      LIG  
ATOM   4353 H6   LIG     1      23.190  18.466  34.750  1.00  0.00      LIG  
ATOM   4354 H7   LIG     1      17.288  22.104  33.698  1.00  0.00      LIG  
ATOM   4355 H8   LIG     1      18.833  22.798  34.093  1.00  0.00      LIG  
ATOM   4356 H9   LIG     1      17.707  23.818  31.663  1.00  0.00      LIG  
ATOM   4357 H10  LIG     1      16.171  23.051  31.472  1.00  0.00      LIG  
ATOM   4358 H11  LIG     1      19.383  20.966  35.322  1.00  0.00      LIG  
ATOM   4359 H12  LIG     1      17.790  20.273  34.934  1.00  0.00      LIG  
ATOM   4360 H13  LIG     1      19.331  17.691  33.222  1.00  0.00      LIG  
ATOM   4361 H14  LIG     1      16.214  19.921  28.634  1.00  0.00      LIG  
ATOM   4362 H15  LIG     1      17.592  19.528  27.621  1.00  0.00      LIG  
ATOM   4363 H16  LIG     1      21.405  17.080  34.385  1.00  0.00      LIG  
ATOM   4364 H17  LIG     1      21.584  17.973  32.898  1.00  0.00      LIG  
ATOM   4365 H18  LIG     1      16.574  23.591  26.831  1.00  0.00      LIG  
ATOM   4366 H19  LIG     1      15.074  23.761  27.762  1.00  0.00      LIG  
ATOM   4367 H20  LIG     1      16.354  24.490  29.658  1.00  0.00      LIG  
ATOM   4368 H21  LIG     1      18.015  24.033  29.295  1.00  0.00      LIG  
ATOM   4369 H22  LIG     1      16.077  21.098  32.368  1.00  0.00      LIG  
ATOM   4370 H23  LIG     1      16.984  19.720  31.765  1.00  0.00      LIG  
ATOM   4371 H24  LIG     1      15.928  20.610  30.698  1.00  0.00      LIG  
ATOM   4372 H25  LIG     1      15.469  19.839  26.407  1.00  0.00      LIG  
ATOM   4373 H26  LIG     1      16.787  20.832  25.784  1.00  0.00      LIG  
ATOM   4374 H27  LIG     1      20.192  18.562  29.009  1.00  0.00      LIG  
ATOM   4375 H28  LIG     1      20.719  22.623  32.889  1.00  0.00      LIG  
ATOM   4376 H29  LIG     1      19.708  23.656  31.900  1.00  0.00      LIG  
ATOM   4377 H30  LIG     1      20.658  22.378  31.153  1.00  0.00      LIG  
ATOM   4378 H31  LIG     1      25.004  18.997  33.836  1.00  0.00      LIG  
ATOM   4379 H32  LIG     1      25.373  20.292  34.989  1.00  0.00      LIG  
ATOM   4380 H33  LIG     1      25.938  20.402  33.314  1.00  0.00      LIG  
ATOM   4381 H34  LIG     1      23.088  22.740  33.037  1.00  0.00      LIG  
ATOM   4382 H35  LIG     1      24.770  22.450  32.559  1.00  0.00      LIG  
ATOM   4383 H36  LIG     1      24.371  22.765  34.257  1.00  0.00      LIG  
ATOM   4384 H37  LIG     1      21.573  18.488  36.369  1.00  0.00      LIG  
ATOM   4385 H38  LIG     1      19.414  21.296  27.252  1.00  0.00      LIG  
ATOM   4386 H39  LIG     1      19.167  22.936  27.840  1.00  0.00      LIG  
ATOM   4387 H40  LIG     1      18.217  22.314  26.499  1.00  0.00      LIG  
ATOM   4388 H41  LIG     1      18.042  17.957  35.221  1.00  0.00      LIG  
ATOM   4389 H42  LIG     1      19.456  18.525  36.121  1.00  0.00      LIG  
ATOM   4390 H43  LIG     1      19.412  16.875  35.493  1.00  0.00      LIG  
TER
REMARK  Energy: 267.551
REMARK  SimpleFitness: 267.551
REMARK  FullFitness: -729.8228
REMARK  InterFull: -16.3108
REMARK  IntraFull: 292.555
REMARK  solvFull: -1218.66
REMARK  surfFull: 212.593
REMARK  extraFull: 0.0
REMARK  deltaGcompsolvpol: -1218.66
REMARK  deltaGcompsolvnonpol: 212.593
REMARK  deltaGprotsolvpol: -1219.71
REMARK  deltaGprotsolvnonpol: 208.651
REMARK  deltaGligsolvpol: -9.39589
REMARK  deltaGligsolvnonpol: 14.2802
REMARK  deltaGvdw: -16.3108
REMARK  deltaGelec: 0.0
REMARK  deltaG: -5.8717113
REMARK  Cluster: 4
REMARK  ClusterRank: 2
ATOM   4315 C    LIG     1      19.308  20.242  32.258  1.00  0.00      LIG  
ATOM   4316 C1   LIG     1      17.600  21.616  31.096  1.00  0.00      LIG  
ATOM   4317 C2   LIG     1      18.664  21.580  32.235  1.00  0.00      LIG  
ATOM   4318 O    LIG     1      23.005  20.156  32.462  1.00  0.00      LIG  
ATOM   4319 C3   LIG     1      22.387  20.308  33.763  1.00  0.00      LIG  
ATOM   4320 C4   LIG     1      23.728  20.888  33.476  1.00  0.00      LIG  
ATOM   4321 C5   LIG     1      18.304  21.289  29.748  1.00  0.00      LIG  
ATOM   4322 C6   LIG     1      19.239  19.634  33.446  1.00  0.00      LIG  
ATOM   4323 C7   LIG     1      17.486  21.605  28.459  1.00  0.00      LIG  
ATOM   4324 C8   LIG     1      19.904  19.739  30.990  1.00  0.00      LIG  
ATOM   4325 C9   LIG     1      18.952  19.882  29.812  1.00  0.00      LIG  
ATOM   4326 C10  LIG     1      16.329  22.562  28.741  1.00  0.00      LIG  
ATOM   4327 C11  LIG     1      22.171  19.024  34.507  1.00  0.00      LIG  
ATOM   4328 C12  LIG     1      18.094  21.710  33.650  1.00  0.00      LIG  
ATOM   4329 C13  LIG     1      16.894  22.986  31.086  1.00  0.00      LIG  
ATOM   4330 C14  LIG     1      18.513  20.476  34.429  1.00  0.00      LIG  
ATOM   4331 C15  LIG     1      19.726  18.252  33.789  1.00  0.00      LIG  
ATOM   4332 C16  LIG     1      16.880  20.385  27.765  1.00  0.00      LIG  
ATOM   4333 C17  LIG     1      21.247  18.043  33.773  1.00  0.00      LIG  
ATOM   4334 C18  LIG     1      15.739  23.166  27.479  1.00  0.00      LIG  
ATOM   4335 C19  LIG     1      16.755  23.621  29.721  1.00  0.00      LIG  
ATOM   4336 C20  LIG     1      15.463  22.081  26.479  1.00  0.00      LIG  
ATOM   4337 O1   LIG     1      14.960  22.336  25.395  1.00  0.00      LIG  
ATOM   4338 C21  LIG     1      16.500  20.569  31.378  1.00  0.00      LIG  
ATOM   4339 C22  LIG     1      15.622  20.665  26.950  1.00  0.00      LIG  
ATOM   4340 O2   LIG     1      19.730  19.594  28.656  1.00  0.00      LIG  
ATOM   4341 C23  LIG     1      19.762  22.645  32.109  1.00  0.00      LIG  
ATOM   4342 C24  LIG     1      24.987  20.225  33.920  1.00  0.00      LIG  
ATOM   4343 C25  LIG     1      23.828  22.346  33.200  1.00  0.00      LIG  
ATOM   4344 O3   LIG     1      21.694  19.321  35.811  1.00  0.00      LIG  
ATOM   4345 C26  LIG     1      18.484  22.239  27.476  1.00  0.00      LIG  
ATOM   4346 C27  LIG     1      19.118  17.708  35.073  1.00  0.00      LIG  
ATOM   4347 H    LIG     1      21.559  20.995  33.861  1.00  0.00      LIG  
ATOM   4348 H1   LIG     1      15.518  22.010  29.223  1.00  0.00      LIG  
ATOM   4349 H2   LIG     1      19.146  21.979  29.669  1.00  0.00      LIG  
ATOM   4350 H3   LIG     1      20.216  18.694  31.073  1.00  0.00      LIG  
ATOM   4351 H4   LIG     1      20.821  20.301  30.787  1.00  0.00      LIG  
ATOM   4352 H5   LIG     1      18.185  19.106  29.880  1.00  0.00      LIG  
ATOM   4353 H6   LIG     1      23.123  18.508  34.641  1.00  0.00      LIG  
ATOM   4354 H7   LIG     1      17.008  21.818  33.671  1.00  0.00      LIG  
ATOM   4355 H8   LIG     1      18.487  22.604  34.144  1.00  0.00      LIG  
ATOM   4356 H9   LIG     1      17.369  23.708  31.750  1.00  0.00      LIG  
ATOM   4357 H10  LIG     1      15.887  22.861  31.493  1.00  0.00      LIG  
ATOM   4358 H11  LIG     1      19.165  20.747  35.264  1.00  0.00      LIG  
ATOM   4359 H12  LIG     1      17.626  19.969  34.818  1.00  0.00      LIG  
ATOM   4360 H13  LIG     1      19.335  17.593  33.007  1.00  0.00      LIG  
ATOM   4361 H14  LIG     1      16.613  19.620  28.496  1.00  0.00      LIG  
ATOM   4362 H15  LIG     1      17.628  19.934  27.107  1.00  0.00      LIG  
ATOM   4363 H16  LIG     1      21.425  17.052  34.202  1.00  0.00      LIG  
ATOM   4364 H17  LIG     1      21.570  17.978  32.732  1.00  0.00      LIG  
ATOM   4365 H18  LIG     1      16.409  23.903  27.030  1.00  0.00      LIG  
ATOM   4366 H19  LIG     1      14.793  23.656  27.717  1.00  0.00      LIG  
ATOM   4367 H20  LIG     1      16.005  24.414  29.767  1.00  0.00      LIG  
ATOM   4368 H21  LIG     1      17.698  24.086  29.421  1.00  0.00      LIG  
ATOM   4369 H22  LIG     1      15.884  20.856  32.233  1.00  0.00      LIG  
ATOM   4370 H23  LIG     1      16.895  19.573  31.587  1.00  0.00      LIG  
ATOM   4371 H24  LIG     1      15.820  20.462  30.532  1.00  0.00      LIG  
ATOM   4372 H25  LIG     1      14.734  20.414  27.538  1.00  0.00      LIG  
ATOM   4373 H26  LIG     1      15.639  20.023  26.070  1.00  0.00      LIG  
ATOM   4374 H27  LIG     1      20.232  18.787  28.856  1.00  0.00      LIG  
ATOM   4375 H28  LIG     1      20.458  22.581  32.949  1.00  0.00      LIG  
ATOM   4376 H29  LIG     1      19.351  23.657  32.130  1.00  0.00      LIG  
ATOM   4377 H30  LIG     1      20.355  22.544  31.197  1.00  0.00      LIG  
ATOM   4378 H31  LIG     1      24.953  19.140  33.788  1.00  0.00      LIG  
ATOM   4379 H32  LIG     1      25.173  20.443  34.974  1.00  0.00      LIG  
ATOM   4380 H33  LIG     1      25.833  20.603  33.340  1.00  0.00      LIG  
ATOM   4381 H34  LIG     1      22.879  22.757  32.843  1.00  0.00      LIG  
ATOM   4382 H35  LIG     1      24.590  22.533  32.438  1.00  0.00      LIG  
ATOM   4383 H36  LIG     1      24.114  22.882  34.109  1.00  0.00      LIG  
ATOM   4384 H37  LIG     1      21.422  18.474  36.200  1.00  0.00      LIG  
ATOM   4385 H38  LIG     1      19.373  21.619  27.359  1.00  0.00      LIG  
ATOM   4386 H39  LIG     1      18.819  23.219  27.823  1.00  0.00      LIG  
ATOM   4387 H40  LIG     1      18.072  22.359  26.472  1.00  0.00      LIG  
ATOM   4388 H41  LIG     1      18.026  17.684  35.011  1.00  0.00      LIG  
ATOM   4389 H42  LIG     1      19.396  18.305  35.945  1.00  0.00      LIG  
ATOM   4390 H43  LIG     1      19.463  16.685  35.247  1.00  0.00      LIG  
TER
REMARK  Energy: 267.551
REMARK  SimpleFitness: 267.551
REMARK  FullFitness: -729.8228
REMARK  InterFull: -16.3108
REMARK  IntraFull: 292.555
REMARK  solvFull: -1218.66
REMARK  surfFull: 212.593
REMARK  extraFull: 0.0
REMARK  deltaGcompsolvpol: -1218.66
REMARK  deltaGcompsolvnonpol: 212.593
REMARK  deltaGprotsolvpol: -1219.71
REMARK  deltaGprotsolvnonpol: 208.651
REMARK  deltaGligsolvpol: -9.39589
REMARK  deltaGligsolvnonpol: 14.2802
REMARK  deltaGvdw: -16.3108
REMARK  deltaGelec: 0.0
REMARK  deltaG: -5.8717113
REMARK  Cluster: 4
REMARK  ClusterRank: 3
ATOM   4315 C    LIG     1      19.308  20.242  32.258  1.00  0.00      LIG  
ATOM   4316 C1   LIG     1      17.600  21.616  31.096  1.00  0.00      LIG  
ATOM   4317 C2   LIG     1      18.664  21.580  32.235  1.00  0.00      LIG  
ATOM   4318 O    LIG     1      23.005  20.156  32.462  1.00  0.00      LIG  
ATOM   4319 C3   LIG     1      22.387  20.308  33.763  1.00  0.00      LIG  
ATOM   4320 C4   LIG     1      23.728  20.888  33.476  1.00  0.00      LIG  
ATOM   4321 C5   LIG     1      18.304  21.289  29.748  1.00  0.00      LIG  
ATOM   4322 C6   LIG     1      19.239  19.634  33.446  1.00  0.00      LIG  
ATOM   4323 C7   LIG     1      17.486  21.605  28.459  1.00  0.00      LIG  
ATOM   4324 C8   LIG     1      19.904  19.739  30.990  1.00  0.00      LIG  
ATOM   4325 C9   LIG     1      18.952  19.882  29.812  1.00  0.00      LIG  
ATOM   4326 C10  LIG     1      16.329  22.562  28.741  1.00  0.00      LIG  
ATOM   4327 C11  LIG     1      22.171  19.024  34.507  1.00  0.00      LIG  
ATOM   4328 C12  LIG     1      18.094  21.710  33.650  1.00  0.00      LIG  
ATOM   4329 C13  LIG     1      16.894  22.986  31.086  1.00  0.00      LIG  
ATOM   4330 C14  LIG     1      18.513  20.476  34.429  1.00  0.00      LIG  
ATOM   4331 C15  LIG     1      19.726  18.252  33.789  1.00  0.00      LIG  
ATOM   4332 C16  LIG     1      16.880  20.385  27.765  1.00  0.00      LIG  
ATOM   4333 C17  LIG     1      21.247  18.043  33.773  1.00  0.00      LIG  
ATOM   4334 C18  LIG     1      15.739  23.166  27.479  1.00  0.00      LIG  
ATOM   4335 C19  LIG     1      16.755  23.621  29.721  1.00  0.00      LIG  
ATOM   4336 C20  LIG     1      15.463  22.081  26.479  1.00  0.00      LIG  
ATOM   4337 O1   LIG     1      14.960  22.336  25.395  1.00  0.00      LIG  
ATOM   4338 C21  LIG     1      16.500  20.569  31.378  1.00  0.00      LIG  
ATOM   4339 C22  LIG     1      15.622  20.665  26.950  1.00  0.00      LIG  
ATOM   4340 O2   LIG     1      19.730  19.594  28.656  1.00  0.00      LIG  
ATOM   4341 C23  LIG     1      19.762  22.645  32.109  1.00  0.00      LIG  
ATOM   4342 C24  LIG     1      24.987  20.225  33.920  1.00  0.00      LIG  
ATOM   4343 C25  LIG     1      23.828  22.346  33.200  1.00  0.00      LIG  
ATOM   4344 O3   LIG     1      21.694  19.321  35.811  1.00  0.00      LIG  
ATOM   4345 C26  LIG     1      18.484  22.239  27.476  1.00  0.00      LIG  
ATOM   4346 C27  LIG     1      19.118  17.708  35.073  1.00  0.00      LIG  
ATOM   4347 H    LIG     1      21.559  20.995  33.861  1.00  0.00      LIG  
ATOM   4348 H1   LIG     1      15.518  22.010  29.223  1.00  0.00      LIG  
ATOM   4349 H2   LIG     1      19.146  21.979  29.669  1.00  0.00      LIG  
ATOM   4350 H3   LIG     1      20.216  18.694  31.073  1.00  0.00      LIG  
ATOM   4351 H4   LIG     1      20.821  20.301  30.787  1.00  0.00      LIG  
ATOM   4352 H5   LIG     1      18.185  19.106  29.880  1.00  0.00      LIG  
ATOM   4353 H6   LIG     1      23.123  18.508  34.641  1.00  0.00      LIG  
ATOM   4354 H7   LIG     1      17.008  21.818  33.671  1.00  0.00      LIG  
ATOM   4355 H8   LIG     1      18.487  22.604  34.144  1.00  0.00      LIG  
ATOM   4356 H9   LIG     1      17.369  23.708  31.750  1.00  0.00      LIG  
ATOM   4357 H10  LIG     1      15.887  22.861  31.493  1.00  0.00      LIG  
ATOM   4358 H11  LIG     1      19.165  20.747  35.264  1.00  0.00      LIG  
ATOM   4359 H12  LIG     1      17.626  19.969  34.818  1.00  0.00      LIG  
ATOM   4360 H13  LIG     1      19.335  17.593  33.007  1.00  0.00      LIG  
ATOM   4361 H14  LIG     1      16.613  19.620  28.496  1.00  0.00      LIG  
ATOM   4362 H15  LIG     1      17.628  19.934  27.107  1.00  0.00      LIG  
ATOM   4363 H16  LIG     1      21.425  17.052  34.202  1.00  0.00      LIG  
ATOM   4364 H17  LIG     1      21.570  17.978  32.732  1.00  0.00      LIG  
ATOM   4365 H18  LIG     1      16.409  23.903  27.030  1.00  0.00      LIG  
ATOM   4366 H19  LIG     1      14.793  23.656  27.717  1.00  0.00      LIG  
ATOM   4367 H20  LIG     1      16.005  24.414  29.767  1.00  0.00      LIG  
ATOM   4368 H21  LIG     1      17.698  24.086  29.421  1.00  0.00      LIG  
ATOM   4369 H22  LIG     1      15.884  20.856  32.233  1.00  0.00      LIG  
ATOM   4370 H23  LIG     1      16.895  19.573  31.587  1.00  0.00      LIG  
ATOM   4371 H24  LIG     1      15.820  20.462  30.532  1.00  0.00      LIG  
ATOM   4372 H25  LIG     1      14.734  20.414  27.538  1.00  0.00      LIG  
ATOM   4373 H26  LIG     1      15.639  20.023  26.070  1.00  0.00      LIG  
ATOM   4374 H27  LIG     1      20.232  18.787  28.856  1.00  0.00      LIG  
ATOM   4375 H28  LIG     1      20.458  22.581  32.949  1.00  0.00      LIG  
ATOM   4376 H29  LIG     1      19.351  23.657  32.130  1.00  0.00      LIG  
ATOM   4377 H30  LIG     1      20.355  22.544  31.197  1.00  0.00      LIG  
ATOM   4378 H31  LIG     1      24.953  19.140  33.788  1.00  0.00      LIG  
ATOM   4379 H32  LIG     1      25.173  20.443  34.974  1.00  0.00      LIG  
ATOM   4380 H33  LIG     1      25.833  20.603  33.340  1.00  0.00      LIG  
ATOM   4381 H34  LIG     1      22.879  22.757  32.843  1.00  0.00      LIG  
ATOM   4382 H35  LIG     1      24.590  22.533  32.438  1.00  0.00      LIG  
ATOM   4383 H36  LIG     1      24.114  22.882  34.109  1.00  0.00      LIG  
ATOM   4384 H37  LIG     1      21.422  18.474  36.200  1.00  0.00      LIG  
ATOM   4385 H38  LIG     1      19.373  21.619  27.359  1.00  0.00      LIG  
ATOM   4386 H39  LIG     1      18.819  23.219  27.823  1.00  0.00      LIG  
ATOM   4387 H40  LIG     1      18.072  22.359  26.472  1.00  0.00      LIG  
ATOM   4388 H41  LIG     1      18.026  17.684  35.011  1.00  0.00      LIG  
ATOM   4389 H42  LIG     1      19.396  18.305  35.945  1.00  0.00      LIG  
ATOM   4390 H43  LIG     1      19.463  16.685  35.247  1.00  0.00      LIG  
TER
REMARK  Energy: 267.551
REMARK  SimpleFitness: 267.551
REMARK  FullFitness: -729.8228
REMARK  InterFull: -16.3108
REMARK  IntraFull: 292.555
REMARK  solvFull: -1218.66
REMARK  surfFull: 212.593
REMARK  extraFull: 0.0
REMARK  deltaGcompsolvpol: -1218.66
REMARK  deltaGcompsolvnonpol: 212.593
REMARK  deltaGprotsolvpol: -1219.71
REMARK  deltaGprotsolvnonpol: 208.651
REMARK  deltaGligsolvpol: -9.39589
REMARK  deltaGligsolvnonpol: 14.2802
REMARK  deltaGvdw: -16.3108
REMARK  deltaGelec: 0.0
REMARK  deltaG: -5.8717113
REMARK  Cluster: 4
REMARK  ClusterRank: 4
ATOM   4315 C    LIG     1      19.308  20.242  32.258  1.00  0.00      LIG  
ATOM   4316 C1   LIG     1      17.600  21.616  31.096  1.00  0.00      LIG  
ATOM   4317 C2   LIG     1      18.664  21.580  32.235  1.00  0.00      LIG  
ATOM   4318 O    LIG     1      23.005  20.156  32.462  1.00  0.00      LIG  
ATOM   4319 C3   LIG     1      22.387  20.308  33.763  1.00  0.00      LIG  
ATOM   4320 C4   LIG     1      23.728  20.888  33.476  1.00  0.00      LIG  
ATOM   4321 C5   LIG     1      18.304  21.289  29.748  1.00  0.00      LIG  
ATOM   4322 C6   LIG     1      19.239  19.634  33.446  1.00  0.00      LIG  
ATOM   4323 C7   LIG     1      17.486  21.605  28.459  1.00  0.00      LIG  
ATOM   4324 C8   LIG     1      19.904  19.739  30.990  1.00  0.00      LIG  
ATOM   4325 C9   LIG     1      18.952  19.882  29.812  1.00  0.00      LIG  
ATOM   4326 C10  LIG     1      16.329  22.562  28.741  1.00  0.00      LIG  
ATOM   4327 C11  LIG     1      22.171  19.024  34.507  1.00  0.00      LIG  
ATOM   4328 C12  LIG     1      18.094  21.710  33.650  1.00  0.00      LIG  
ATOM   4329 C13  LIG     1      16.894  22.986  31.086  1.00  0.00      LIG  
ATOM   4330 C14  LIG     1      18.513  20.476  34.429  1.00  0.00      LIG  
ATOM   4331 C15  LIG     1      19.726  18.252  33.789  1.00  0.00      LIG  
ATOM   4332 C16  LIG     1      16.880  20.385  27.765  1.00  0.00      LIG  
ATOM   4333 C17  LIG     1      21.247  18.043  33.773  1.00  0.00      LIG  
ATOM   4334 C18  LIG     1      15.739  23.166  27.479  1.00  0.00      LIG  
ATOM   4335 C19  LIG     1      16.755  23.621  29.721  1.00  0.00      LIG  
ATOM   4336 C20  LIG     1      15.463  22.081  26.479  1.00  0.00      LIG  
ATOM   4337 O1   LIG     1      14.960  22.336  25.395  1.00  0.00      LIG  
ATOM   4338 C21  LIG     1      16.500  20.569  31.378  1.00  0.00      LIG  
ATOM   4339 C22  LIG     1      15.622  20.665  26.950  1.00  0.00      LIG  
ATOM   4340 O2   LIG     1      19.730  19.594  28.656  1.00  0.00      LIG  
ATOM   4341 C23  LIG     1      19.762  22.645  32.109  1.00  0.00      LIG  
ATOM   4342 C24  LIG     1      24.987  20.225  33.920  1.00  0.00      LIG  
ATOM   4343 C25  LIG     1      23.828  22.346  33.200  1.00  0.00      LIG  
ATOM   4344 O3   LIG     1      21.694  19.321  35.811  1.00  0.00      LIG  
ATOM   4345 C26  LIG     1      18.484  22.239  27.476  1.00  0.00      LIG  
ATOM   4346 C27  LIG     1      19.118  17.708  35.073  1.00  0.00      LIG  
ATOM   4347 H    LIG     1      21.559  20.995  33.861  1.00  0.00      LIG  
ATOM   4348 H1   LIG     1      15.518  22.010  29.223  1.00  0.00      LIG  
ATOM   4349 H2   LIG     1      19.146  21.979  29.669  1.00  0.00      LIG  
ATOM   4350 H3   LIG     1      20.216  18.694  31.073  1.00  0.00      LIG  
ATOM   4351 H4   LIG     1      20.821  20.301  30.787  1.00  0.00      LIG  
ATOM   4352 H5   LIG     1      18.185  19.106  29.880  1.00  0.00      LIG  
ATOM   4353 H6   LIG     1      23.123  18.508  34.641  1.00  0.00      LIG  
ATOM   4354 H7   LIG     1      17.008  21.818  33.671  1.00  0.00      LIG  
ATOM   4355 H8   LIG     1      18.487  22.604  34.144  1.00  0.00      LIG  
ATOM   4356 H9   LIG     1      17.369  23.708  31.750  1.00  0.00      LIG  
ATOM   4357 H10  LIG     1      15.887  22.861  31.493  1.00  0.00      LIG  
ATOM   4358 H11  LIG     1      19.165  20.747  35.264  1.00  0.00      LIG  
ATOM   4359 H12  LIG     1      17.626  19.969  34.818  1.00  0.00      LIG  
ATOM   4360 H13  LIG     1      19.335  17.593  33.007  1.00  0.00      LIG  
ATOM   4361 H14  LIG     1      16.613  19.620  28.496  1.00  0.00      LIG  
ATOM   4362 H15  LIG     1      17.628  19.934  27.107  1.00  0.00      LIG  
ATOM   4363 H16  LIG     1      21.425  17.052  34.202  1.00  0.00      LIG  
ATOM   4364 H17  LIG     1      21.570  17.978  32.732  1.00  0.00      LIG  
ATOM   4365 H18  LIG     1      16.409  23.903  27.030  1.00  0.00      LIG  
ATOM   4366 H19  LIG     1      14.793  23.656  27.717  1.00  0.00      LIG  
ATOM   4367 H20  LIG     1      16.005  24.414  29.767  1.00  0.00      LIG  
ATOM   4368 H21  LIG     1      17.698  24.086  29.421  1.00  0.00      LIG  
ATOM   4369 H22  LIG     1      15.884  20.856  32.233  1.00  0.00      LIG  
ATOM   4370 H23  LIG     1      16.895  19.573  31.587  1.00  0.00      LIG  
ATOM   4371 H24  LIG     1      15.820  20.462  30.532  1.00  0.00      LIG  
ATOM   4372 H25  LIG     1      14.734  20.414  27.538  1.00  0.00      LIG  
ATOM   4373 H26  LIG     1      15.639  20.023  26.070  1.00  0.00      LIG  
ATOM   4374 H27  LIG     1      20.232  18.787  28.856  1.00  0.00      LIG  
ATOM   4375 H28  LIG     1      20.458  22.581  32.949  1.00  0.00      LIG  
ATOM   4376 H29  LIG     1      19.351  23.657  32.130  1.00  0.00      LIG  
ATOM   4377 H30  LIG     1      20.355  22.544  31.197  1.00  0.00      LIG  
ATOM   4378 H31  LIG     1      24.953  19.140  33.788  1.00  0.00      LIG  
ATOM   4379 H32  LIG     1      25.173  20.443  34.974  1.00  0.00      LIG  
ATOM   4380 H33  LIG     1      25.833  20.603  33.340  1.00  0.00      LIG  
ATOM   4381 H34  LIG     1      22.879  22.757  32.843  1.00  0.00      LIG  
ATOM   4382 H35  LIG     1      24.590  22.533  32.438  1.00  0.00      LIG  
ATOM   4383 H36  LIG     1      24.114  22.882  34.109  1.00  0.00      LIG  
ATOM   4384 H37  LIG     1      21.422  18.474  36.200  1.00  0.00      LIG  
ATOM   4385 H38  LIG     1      19.373  21.619  27.359  1.00  0.00      LIG  
ATOM   4386 H39  LIG     1      18.819  23.219  27.823  1.00  0.00      LIG  
ATOM   4387 H40  LIG     1      18.072  22.359  26.472  1.00  0.00      LIG  
ATOM   4388 H41  LIG     1      18.026  17.684  35.011  1.00  0.00      LIG  
ATOM   4389 H42  LIG     1      19.396  18.305  35.945  1.00  0.00      LIG  
ATOM   4390 H43  LIG     1      19.463  16.685  35.247  1.00  0.00      LIG  
TER
REMARK  Energy: 267.551
REMARK  SimpleFitness: 267.551
REMARK  FullFitness: -729.8228
REMARK  InterFull: -16.3108
REMARK  IntraFull: 292.555
REMARK  solvFull: -1218.66
REMARK  surfFull: 212.593
REMARK  extraFull: 0.0
REMARK  deltaGcompsolvpol: -1218.66
REMARK  deltaGcompsolvnonpol: 212.593
REMARK  deltaGprotsolvpol: -1219.71
REMARK  deltaGprotsolvnonpol: 208.651
REMARK  deltaGligsolvpol: -9.39589
REMARK  deltaGligsolvnonpol: 14.2802
REMARK  deltaGvdw: -16.3108
REMARK  deltaGelec: 0.0
REMARK  deltaG: -5.8717113
REMARK  Cluster: 4
REMARK  ClusterRank: 5
ATOM   4315 C    LIG     1      19.308  20.242  32.258  1.00  0.00      LIG  
ATOM   4316 C1   LIG     1      17.600  21.616  31.096  1.00  0.00      LIG  
ATOM   4317 C2   LIG     1      18.664  21.580  32.235  1.00  0.00      LIG  
ATOM   4318 O    LIG     1      23.005  20.156  32.462  1.00  0.00      LIG  
ATOM   4319 C3   LIG     1      22.387  20.308  33.763  1.00  0.00      LIG  
ATOM   4320 C4   LIG     1      23.728  20.888  33.476  1.00  0.00      LIG  
ATOM   4321 C5   LIG     1      18.304  21.289  29.748  1.00  0.00      LIG  
ATOM   4322 C6   LIG     1      19.239  19.634  33.446  1.00  0.00      LIG  
ATOM   4323 C7   LIG     1      17.486  21.605  28.459  1.00  0.00      LIG  
ATOM   4324 C8   LIG     1      19.904  19.739  30.990  1.00  0.00      LIG  
ATOM   4325 C9   LIG     1      18.952  19.882  29.812  1.00  0.00      LIG  
ATOM   4326 C10  LIG     1      16.329  22.562  28.741  1.00  0.00      LIG  
ATOM   4327 C11  LIG     1      22.171  19.024  34.507  1.00  0.00      LIG  
ATOM   4328 C12  LIG     1      18.094  21.710  33.650  1.00  0.00      LIG  
ATOM   4329 C13  LIG     1      16.894  22.986  31.086  1.00  0.00      LIG  
ATOM   4330 C14  LIG     1      18.513  20.476  34.429  1.00  0.00      LIG  
ATOM   4331 C15  LIG     1      19.726  18.252  33.789  1.00  0.00      LIG  
ATOM   4332 C16  LIG     1      16.880  20.385  27.765  1.00  0.00      LIG  
ATOM   4333 C17  LIG     1      21.247  18.043  33.773  1.00  0.00      LIG  
ATOM   4334 C18  LIG     1      15.739  23.166  27.479  1.00  0.00      LIG  
ATOM   4335 C19  LIG     1      16.755  23.621  29.721  1.00  0.00      LIG  
ATOM   4336 C20  LIG     1      15.463  22.081  26.479  1.00  0.00      LIG  
ATOM   4337 O1   LIG     1      14.960  22.336  25.395  1.00  0.00      LIG  
ATOM   4338 C21  LIG     1      16.500  20.569  31.378  1.00  0.00      LIG  
ATOM   4339 C22  LIG     1      15.622  20.665  26.950  1.00  0.00      LIG  
ATOM   4340 O2   LIG     1      19.730  19.594  28.656  1.00  0.00      LIG  
ATOM   4341 C23  LIG     1      19.762  22.645  32.109  1.00  0.00      LIG  
ATOM   4342 C24  LIG     1      24.987  20.225  33.920  1.00  0.00      LIG  
ATOM   4343 C25  LIG     1      23.828  22.346  33.200  1.00  0.00      LIG  
ATOM   4344 O3   LIG     1      21.694  19.321  35.811  1.00  0.00      LIG  
ATOM   4345 C26  LIG     1      18.484  22.239  27.476  1.00  0.00      LIG  
ATOM   4346 C27  LIG     1      19.118  17.708  35.073  1.00  0.00      LIG  
ATOM   4347 H    LIG     1      21.559  20.995  33.861  1.00  0.00      LIG  
ATOM   4348 H1   LIG     1      15.518  22.010  29.223  1.00  0.00      LIG  
ATOM   4349 H2   LIG     1      19.146  21.979  29.669  1.00  0.00      LIG  
ATOM   4350 H3   LIG     1      20.216  18.694  31.073  1.00  0.00      LIG  
ATOM   4351 H4   LIG     1      20.821  20.301  30.787  1.00  0.00      LIG  
ATOM   4352 H5   LIG     1      18.185  19.106  29.880  1.00  0.00      LIG  
ATOM   4353 H6   LIG     1      23.123  18.508  34.641  1.00  0.00      LIG  
ATOM   4354 H7   LIG     1      17.008  21.818  33.671  1.00  0.00      LIG  
ATOM   4355 H8   LIG     1      18.487  22.604  34.144  1.00  0.00      LIG  
ATOM   4356 H9   LIG     1      17.369  23.708  31.750  1.00  0.00      LIG  
ATOM   4357 H10  LIG     1      15.887  22.861  31.493  1.00  0.00      LIG  
ATOM   4358 H11  LIG     1      19.165  20.747  35.264  1.00  0.00      LIG  
ATOM   4359 H12  LIG     1      17.626  19.969  34.818  1.00  0.00      LIG  
ATOM   4360 H13  LIG     1      19.335  17.593  33.007  1.00  0.00      LIG  
ATOM   4361 H14  LIG     1      16.613  19.620  28.496  1.00  0.00      LIG  
ATOM   4362 H15  LIG     1      17.628  19.934  27.107  1.00  0.00      LIG  
ATOM   4363 H16  LIG     1      21.425  17.052  34.202  1.00  0.00      LIG  
ATOM   4364 H17  LIG     1      21.570  17.978  32.732  1.00  0.00      LIG  
ATOM   4365 H18  LIG     1      16.409  23.903  27.030  1.00  0.00      LIG  
ATOM   4366 H19  LIG     1      14.793  23.656  27.717  1.00  0.00      LIG  
ATOM   4367 H20  LIG     1      16.005  24.414  29.767  1.00  0.00      LIG  
ATOM   4368 H21  LIG     1      17.698  24.086  29.421  1.00  0.00      LIG  
ATOM   4369 H22  LIG     1      15.884  20.856  32.233  1.00  0.00      LIG  
ATOM   4370 H23  LIG     1      16.895  19.573  31.587  1.00  0.00      LIG  
ATOM   4371 H24  LIG     1      15.820  20.462  30.532  1.00  0.00      LIG  
ATOM   4372 H25  LIG     1      14.734  20.414  27.538  1.00  0.00      LIG  
ATOM   4373 H26  LIG     1      15.639  20.023  26.070  1.00  0.00      LIG  
ATOM   4374 H27  LIG     1      20.232  18.787  28.856  1.00  0.00      LIG  
ATOM   4375 H28  LIG     1      20.458  22.581  32.949  1.00  0.00      LIG  
ATOM   4376 H29  LIG     1      19.351  23.657  32.130  1.00  0.00      LIG  
ATOM   4377 H30  LIG     1      20.355  22.544  31.197  1.00  0.00      LIG  
ATOM   4378 H31  LIG     1      24.953  19.140  33.788  1.00  0.00      LIG  
ATOM   4379 H32  LIG     1      25.173  20.443  34.974  1.00  0.00      LIG  
ATOM   4380 H33  LIG     1      25.833  20.603  33.340  1.00  0.00      LIG  
ATOM   4381 H34  LIG     1      22.879  22.757  32.843  1.00  0.00      LIG  
ATOM   4382 H35  LIG     1      24.590  22.533  32.438  1.00  0.00      LIG  
ATOM   4383 H36  LIG     1      24.114  22.882  34.109  1.00  0.00      LIG  
ATOM   4384 H37  LIG     1      21.422  18.474  36.200  1.00  0.00      LIG  
ATOM   4385 H38  LIG     1      19.373  21.619  27.359  1.00  0.00      LIG  
ATOM   4386 H39  LIG     1      18.819  23.219  27.823  1.00  0.00      LIG  
ATOM   4387 H40  LIG     1      18.072  22.359  26.472  1.00  0.00      LIG  
ATOM   4388 H41  LIG     1      18.026  17.684  35.011  1.00  0.00      LIG  
ATOM   4389 H42  LIG     1      19.396  18.305  35.945  1.00  0.00      LIG  
ATOM   4390 H43  LIG     1      19.463  16.685  35.247  1.00  0.00      LIG  
TER
REMARK  Energy: 268.047
REMARK  SimpleFitness: 268.047
REMARK  FullFitness: -729.3007
REMARK  InterFull: -15.8477
REMARK  IntraFull: 292.711
REMARK  solvFull: -1218.87
REMARK  surfFull: 212.706
REMARK  extraFull: 0.0
REMARK  deltaGcompsolvpol: -1218.87
REMARK  deltaGcompsolvnonpol: 212.706
REMARK  deltaGprotsolvpol: -1219.71
REMARK  deltaGprotsolvnonpol: 208.651
REMARK  deltaGligsolvpol: -9.35429
REMARK  deltaGligsolvnonpol: 14.2567
REMARK  deltaGvdw: -15.8477
REMARK  deltaGelec: 0.0
REMARK  deltaG: -5.8303857
REMARK  Cluster: 4
REMARK  ClusterRank: 6
ATOM   4315 C    LIG     1      19.390  20.313  32.214  1.00  0.00      LIG  
ATOM   4316 C1   LIG     1      17.720  21.724  31.027  1.00  0.00      LIG  
ATOM   4317 C2   LIG     1      18.795  21.673  32.155  1.00  0.00      LIG  
ATOM   4318 O    LIG     1      22.979  20.377  32.566  1.00  0.00      LIG  
ATOM   4319 C3   LIG     1      22.428  20.446  33.904  1.00  0.00      LIG  
ATOM   4320 C4   LIG     1      23.761  21.033  33.587  1.00  0.00      LIG  
ATOM   4321 C5   LIG     1      18.394  21.337  29.681  1.00  0.00      LIG  
ATOM   4322 C6   LIG     1      19.316  19.747  33.422  1.00  0.00      LIG  
ATOM   4323 C7   LIG     1      17.558  21.634  28.396  1.00  0.00      LIG  
ATOM   4324 C8   LIG     1      19.955  19.752  30.956  1.00  0.00      LIG  
ATOM   4325 C9   LIG     1      19.007  19.914  29.775  1.00  0.00      LIG  
ATOM   4326 C10  LIG     1      16.428  22.627  28.666  1.00  0.00      LIG  
ATOM   4327 C11  LIG     1      22.240  19.122  34.583  1.00  0.00      LIG  
ATOM   4328 C12  LIG     1      18.248  21.868  33.570  1.00  0.00      LIG  
ATOM   4329 C13  LIG     1      17.071  23.122  30.983  1.00  0.00      LIG  
ATOM   4330 C14  LIG     1      18.596  20.628  34.374  1.00  0.00      LIG  
ATOM   4331 C15  LIG     1      19.791  18.377  33.826  1.00  0.00      LIG  
ATOM   4332 C16  LIG     1      16.903  20.407  27.764  1.00  0.00      LIG  
ATOM   4333 C17  LIG     1      21.313  18.162  33.821  1.00  0.00      LIG  
ATOM   4334 C18  LIG     1      15.828  23.203  27.397  1.00  0.00      LIG  
ATOM   4335 C19  LIG     1      16.899  23.709  29.598  1.00  0.00      LIG  
ATOM   4336 C20  LIG     1      15.498  22.099  26.434  1.00  0.00      LIG  
ATOM   4337 O1   LIG     1      14.943  22.339  25.375  1.00  0.00      LIG  
ATOM   4338 C21  LIG     1      16.586  20.728  31.354  1.00  0.00      LIG  
ATOM   4339 C22  LIG     1      15.663  20.685  26.920  1.00  0.00      LIG  
ATOM   4340 O2   LIG     1      19.775  19.593  28.621  1.00  0.00      LIG  
ATOM   4341 C23  LIG     1      19.931  22.691  31.992  1.00  0.00      LIG  
ATOM   4342 C24  LIG     1      25.039  20.329  33.900  1.00  0.00      LIG  
ATOM   4343 C25  LIG     1      23.856  22.510  33.421  1.00  0.00      LIG  
ATOM   4344 O3   LIG     1      21.790  19.351  35.910  1.00  0.00      LIG  
ATOM   4345 C26  LIG     1      18.548  22.210  27.369  1.00  0.00      LIG  
ATOM   4346 C27  LIG     1      19.176  17.893  35.132  1.00  0.00      LIG  
ATOM   4347 H    LIG     1      21.611  21.130  34.083  1.00  0.00      LIG  
ATOM   4348 H1   LIG     1      15.613  22.112  29.178  1.00  0.00      LIG  
ATOM   4349 H2   LIG     1      19.251  22.002  29.563  1.00  0.00      LIG  
ATOM   4350 H3   LIG     1      20.205  18.693  31.065  1.00  0.00      LIG  
ATOM   4351 H4   LIG     1      20.903  20.252  30.738  1.00  0.00      LIG  
ATOM   4352 H5   LIG     1      18.220  19.160  29.850  1.00  0.00      LIG  
ATOM   4353 H6   LIG     1      23.199  18.610  34.672  1.00  0.00      LIG  
ATOM   4354 H7   LIG     1      17.172  22.049  33.599  1.00  0.00      LIG  
ATOM   4355 H8   LIG     1      18.705  22.741  34.042  1.00  0.00      LIG  
ATOM   4356 H9   LIG     1      17.604  23.852  31.591  1.00  0.00      LIG  
ATOM   4357 H10  LIG     1      16.079  23.060  31.437  1.00  0.00      LIG  
ATOM   4358 H11  LIG     1      19.229  20.883  35.228  1.00  0.00      LIG  
ATOM   4359 H12  LIG     1      17.681  20.155  34.737  1.00  0.00      LIG  
ATOM   4360 H13  LIG     1      19.400  17.686  33.074  1.00  0.00      LIG  
ATOM   4361 H14  LIG     1      16.598  19.702  28.540  1.00  0.00      LIG  
ATOM   4362 H15  LIG     1      17.636  19.883  27.143  1.00  0.00      LIG  
ATOM   4363 H16  LIG     1      21.479  17.163  34.235  1.00  0.00      LIG  
ATOM   4364 H17  LIG     1      21.644  18.115  32.782  1.00  0.00      LIG  
ATOM   4365 H18  LIG     1      16.508  23.909  26.912  1.00  0.00      LIG  
ATOM   4366 H19  LIG     1      14.900  23.727  27.638  1.00  0.00      LIG  
ATOM   4367 H20  LIG     1      16.164  24.518  29.640  1.00  0.00      LIG  
ATOM   4368 H21  LIG     1      17.837  24.148  29.252  1.00  0.00      LIG  
ATOM   4369 H22  LIG     1      15.987  21.070  32.200  1.00  0.00      LIG  
ATOM   4370 H23  LIG     1      16.950  19.728  31.599  1.00  0.00      LIG  
ATOM   4371 H24  LIG     1      15.897  20.610  30.518  1.00  0.00      LIG  
ATOM   4372 H25  LIG     1      14.764  20.430  27.488  1.00  0.00      LIG  
ATOM   4373 H26  LIG     1      15.702  20.039  26.044  1.00  0.00      LIG  
ATOM   4374 H27  LIG     1      20.283  18.792  28.836  1.00  0.00      LIG  
ATOM   4375 H28  LIG     1      20.665  22.579  32.794  1.00  0.00      LIG  
ATOM   4376 H29  LIG     1      19.566  23.718  32.056  1.00  0.00      LIG  
ATOM   4377 H30  LIG     1      20.474  22.584  31.051  1.00  0.00      LIG  
ATOM   4378 H31  LIG     1      24.981  19.257  33.692  1.00  0.00      LIG  
ATOM   4379 H32  LIG     1      25.299  20.465  34.953  1.00  0.00      LIG  
ATOM   4380 H33  LIG     1      25.850  20.740  33.291  1.00  0.00      LIG  
ATOM   4381 H34  LIG     1      22.891  22.950  33.152  1.00  0.00      LIG  
ATOM   4382 H35  LIG     1      24.573  22.760  32.634  1.00  0.00      LIG  
ATOM   4383 H36  LIG     1      24.192  22.975  34.351  1.00  0.00      LIG  
ATOM   4384 H37  LIG     1      21.443  18.502  36.232  1.00  0.00      LIG  
ATOM   4385 H38  LIG     1      19.412  21.559  27.241  1.00  0.00      LIG  
ATOM   4386 H39  LIG     1      18.928  23.185  27.681  1.00  0.00      LIG  
ATOM   4387 H40  LIG     1      18.116  22.324  26.374  1.00  0.00      LIG  
ATOM   4388 H41  LIG     1      18.089  17.818  35.048  1.00  0.00      LIG  
ATOM   4389 H42  LIG     1      19.403  18.555  35.971  1.00  0.00      LIG  
ATOM   4390 H43  LIG     1      19.560  16.902  35.385  1.00  0.00      LIG  
TER
REMARK  Energy: 268.047
REMARK  SimpleFitness: 268.047
REMARK  FullFitness: -729.3007
REMARK  InterFull: -15.8477
REMARK  IntraFull: 292.711
REMARK  solvFull: -1218.87
REMARK  surfFull: 212.706
REMARK  extraFull: 0.0
REMARK  deltaGcompsolvpol: -1218.87
REMARK  deltaGcompsolvnonpol: 212.706
REMARK  deltaGprotsolvpol: -1219.71
REMARK  deltaGprotsolvnonpol: 208.651
REMARK  deltaGligsolvpol: -9.35429
REMARK  deltaGligsolvnonpol: 14.2567
REMARK  deltaGvdw: -15.8477
REMARK  deltaGelec: 0.0
REMARK  deltaG: -5.8303857
REMARK  Cluster: 4
REMARK  ClusterRank: 7
ATOM   4315 C    LIG     1      19.390  20.313  32.214  1.00  0.00      LIG  
ATOM   4316 C1   LIG     1      17.720  21.724  31.027  1.00  0.00      LIG  
ATOM   4317 C2   LIG     1      18.795  21.673  32.155  1.00  0.00      LIG  
ATOM   4318 O    LIG     1      22.979  20.377  32.566  1.00  0.00      LIG  
ATOM   4319 C3   LIG     1      22.428  20.446  33.904  1.00  0.00      LIG  
ATOM   4320 C4   LIG     1      23.761  21.033  33.587  1.00  0.00      LIG  
ATOM   4321 C5   LIG     1      18.394  21.337  29.681  1.00  0.00      LIG  
ATOM   4322 C6   LIG     1      19.316  19.747  33.422  1.00  0.00      LIG  
ATOM   4323 C7   LIG     1      17.558  21.634  28.396  1.00  0.00      LIG  
ATOM   4324 C8   LIG     1      19.955  19.752  30.956  1.00  0.00      LIG  
ATOM   4325 C9   LIG     1      19.007  19.914  29.775  1.00  0.00      LIG  
ATOM   4326 C10  LIG     1      16.428  22.627  28.666  1.00  0.00      LIG  
ATOM   4327 C11  LIG     1      22.240  19.122  34.583  1.00  0.00      LIG  
ATOM   4328 C12  LIG     1      18.248  21.868  33.570  1.00  0.00      LIG  
ATOM   4329 C13  LIG     1      17.071  23.122  30.983  1.00  0.00      LIG  
ATOM   4330 C14  LIG     1      18.596  20.628  34.374  1.00  0.00      LIG  
ATOM   4331 C15  LIG     1      19.791  18.377  33.826  1.00  0.00      LIG  
ATOM   4332 C16  LIG     1      16.903  20.407  27.764  1.00  0.00      LIG  
ATOM   4333 C17  LIG     1      21.313  18.162  33.821  1.00  0.00      LIG  
ATOM   4334 C18  LIG     1      15.828  23.203  27.397  1.00  0.00      LIG  
ATOM   4335 C19  LIG     1      16.899  23.709  29.598  1.00  0.00      LIG  
ATOM   4336 C20  LIG     1      15.498  22.099  26.434  1.00  0.00      LIG  
ATOM   4337 O1   LIG     1      14.943  22.339  25.375  1.00  0.00      LIG  
ATOM   4338 C21  LIG     1      16.586  20.728  31.354  1.00  0.00      LIG  
ATOM   4339 C22  LIG     1      15.663  20.685  26.920  1.00  0.00      LIG  
ATOM   4340 O2   LIG     1      19.775  19.593  28.621  1.00  0.00      LIG  
ATOM   4341 C23  LIG     1      19.931  22.691  31.992  1.00  0.00      LIG  
ATOM   4342 C24  LIG     1      25.039  20.329  33.900  1.00  0.00      LIG  
ATOM   4343 C25  LIG     1      23.856  22.510  33.421  1.00  0.00      LIG  
ATOM   4344 O3   LIG     1      21.790  19.351  35.910  1.00  0.00      LIG  
ATOM   4345 C26  LIG     1      18.548  22.210  27.369  1.00  0.00      LIG  
ATOM   4346 C27  LIG     1      19.176  17.893  35.132  1.00  0.00      LIG  
ATOM   4347 H    LIG     1      21.611  21.130  34.083  1.00  0.00      LIG  
ATOM   4348 H1   LIG     1      15.613  22.112  29.178  1.00  0.00      LIG  
ATOM   4349 H2   LIG     1      19.251  22.002  29.563  1.00  0.00      LIG  
ATOM   4350 H3   LIG     1      20.205  18.693  31.065  1.00  0.00      LIG  
ATOM   4351 H4   LIG     1      20.903  20.252  30.738  1.00  0.00      LIG  
ATOM   4352 H5   LIG     1      18.220  19.160  29.850  1.00  0.00      LIG  
ATOM   4353 H6   LIG     1      23.199  18.610  34.672  1.00  0.00      LIG  
ATOM   4354 H7   LIG     1      17.172  22.049  33.599  1.00  0.00      LIG  
ATOM   4355 H8   LIG     1      18.705  22.741  34.042  1.00  0.00      LIG  
ATOM   4356 H9   LIG     1      17.604  23.852  31.591  1.00  0.00      LIG  
ATOM   4357 H10  LIG     1      16.079  23.060  31.437  1.00  0.00      LIG  
ATOM   4358 H11  LIG     1      19.229  20.883  35.228  1.00  0.00      LIG  
ATOM   4359 H12  LIG     1      17.681  20.155  34.737  1.00  0.00      LIG  
ATOM   4360 H13  LIG     1      19.400  17.686  33.074  1.00  0.00      LIG  
ATOM   4361 H14  LIG     1      16.598  19.702  28.540  1.00  0.00      LIG  
ATOM   4362 H15  LIG     1      17.636  19.883  27.143  1.00  0.00      LIG  
ATOM   4363 H16  LIG     1      21.479  17.163  34.235  1.00  0.00      LIG  
ATOM   4364 H17  LIG     1      21.644  18.115  32.782  1.00  0.00      LIG  
ATOM   4365 H18  LIG     1      16.508  23.909  26.912  1.00  0.00      LIG  
ATOM   4366 H19  LIG     1      14.900  23.727  27.638  1.00  0.00      LIG  
ATOM   4367 H20  LIG     1      16.164  24.518  29.640  1.00  0.00      LIG  
ATOM   4368 H21  LIG     1      17.837  24.148  29.252  1.00  0.00      LIG  
ATOM   4369 H22  LIG     1      15.987  21.070  32.200  1.00  0.00      LIG  
ATOM   4370 H23  LIG     1      16.950  19.728  31.599  1.00  0.00      LIG  
ATOM   4371 H24  LIG     1      15.897  20.610  30.518  1.00  0.00      LIG  
ATOM   4372 H25  LIG     1      14.764  20.430  27.488  1.00  0.00      LIG  
ATOM   4373 H26  LIG     1      15.702  20.039  26.044  1.00  0.00      LIG  
ATOM   4374 H27  LIG     1      20.283  18.792  28.836  1.00  0.00      LIG  
ATOM   4375 H28  LIG     1      20.665  22.579  32.794  1.00  0.00      LIG  
ATOM   4376 H29  LIG     1      19.566  23.718  32.056  1.00  0.00      LIG  
ATOM   4377 H30  LIG     1      20.474  22.584  31.051  1.00  0.00      LIG  
ATOM   4378 H31  LIG     1      24.981  19.257  33.692  1.00  0.00      LIG  
ATOM   4379 H32  LIG     1      25.299  20.465  34.953  1.00  0.00      LIG  
ATOM   4380 H33  LIG     1      25.850  20.740  33.291  1.00  0.00      LIG  
ATOM   4381 H34  LIG     1      22.891  22.950  33.152  1.00  0.00      LIG  
ATOM   4382 H35  LIG     1      24.573  22.760  32.634  1.00  0.00      LIG  
ATOM   4383 H36  LIG     1      24.192  22.975  34.351  1.00  0.00      LIG  
ATOM   4384 H37  LIG     1      21.443  18.502  36.232  1.00  0.00      LIG  
ATOM   4385 H38  LIG     1      19.412  21.559  27.241  1.00  0.00      LIG  
ATOM   4386 H39  LIG     1      18.928  23.185  27.681  1.00  0.00      LIG  
ATOM   4387 H40  LIG     1      18.116  22.324  26.374  1.00  0.00      LIG  
ATOM   4388 H41  LIG     1      18.089  17.818  35.048  1.00  0.00      LIG  
ATOM   4389 H42  LIG     1      19.403  18.555  35.971  1.00  0.00      LIG  
ATOM   4390 H43  LIG     1      19.560  16.902  35.385  1.00  0.00      LIG  
TER
REMARK  Energy: 259.034
REMARK  SimpleFitness: 259.034
REMARK  FullFitness: -728.0338
REMARK  InterFull: -16.0278
REMARK  IntraFull: 282.576
REMARK  solvFull: -1208.27
REMARK  surfFull: 213.688
REMARK  extraFull: 0.0
REMARK  deltaGcompsolvpol: -1208.27
REMARK  deltaGcompsolvnonpol: 213.688
REMARK  deltaGprotsolvpol: -1219.71
REMARK  deltaGprotsolvnonpol: 208.651
REMARK  deltaGligsolvpol: -9.54989
REMARK  deltaGligsolvnonpol: 14.2162
REMARK  deltaGvdw: -16.0278
REMARK  deltaGelec: 0.0
REMARK  deltaG: -5.0900044
REMARK  Cluster: 5
REMARK  ClusterRank: 0
ATOM   4315 C    LIG     1      14.268  14.112   1.691  1.00  0.00      LIG  
ATOM   4316 C1   LIG     1      13.294  11.835   1.581  1.00  0.00      LIG  
ATOM   4317 C2   LIG     1      13.048  13.352   1.326  1.00  0.00      LIG  
ATOM   4318 O    LIG     1      18.123  17.260   2.521  1.00  0.00      LIG  
ATOM   4319 C3   LIG     1      17.097  18.011   1.828  1.00  0.00      LIG  
ATOM   4320 C4   LIG     1      18.461  18.572   2.019  1.00  0.00      LIG  
ATOM   4321 C5   LIG     1      14.540  11.380   0.764  1.00  0.00      LIG  
ATOM   4322 C6   LIG     1      14.034  15.101   2.555  1.00  0.00      LIG  
ATOM   4323 C7   LIG     1      14.745   9.838   0.612  1.00  0.00      LIG  
ATOM   4324 C8   LIG     1      15.557  13.697   1.070  1.00  0.00      LIG  
ATOM   4325 C9   LIG     1      15.787  12.193   1.187  1.00  0.00      LIG  
ATOM   4326 C10  LIG     1      13.456   9.090   0.940  1.00  0.00      LIG  
ATOM   4327 C11  LIG     1      15.929  18.427   2.667  1.00  0.00      LIG  
ATOM   4328 C12  LIG     1      11.967  13.984   2.207  1.00  0.00      LIG  
ATOM   4329 C13  LIG     1      12.023  11.042   1.218  1.00  0.00      LIG  
ATOM   4330 C14  LIG     1      12.599  15.164   2.922  1.00  0.00      LIG  
ATOM   4331 C15  LIG     1      15.026  16.091   3.095  1.00  0.00      LIG  
ATOM   4332 C16  LIG     1      15.789   9.205   1.535  1.00  0.00      LIG  
ATOM   4333 C17  LIG     1      14.756  17.470   2.503  1.00  0.00      LIG  
ATOM   4334 C18  LIG     1      13.491   7.624   0.563  1.00  0.00      LIG  
ATOM   4335 C19  LIG     1      12.267   9.812   0.371  1.00  0.00      LIG  
ATOM   4336 C20  LIG     1      14.621   6.972   1.305  1.00  0.00      LIG  
ATOM   4337 O1   LIG     1      14.569   5.782   1.580  1.00  0.00      LIG  
ATOM   4338 C21  LIG     1      13.544  11.610   3.088  1.00  0.00      LIG  
ATOM   4339 C22  LIG     1      15.936   7.700   1.328  1.00  0.00      LIG  
ATOM   4340 O2   LIG     1      16.912  11.914   0.360  1.00  0.00      LIG  
ATOM   4341 C23  LIG     1      12.686  13.712  -0.122  1.00  0.00      LIG  
ATOM   4342 C24  LIG     1      18.748  19.574   3.084  1.00  0.00      LIG  
ATOM   4343 C25  LIG     1      19.401  18.555   0.867  1.00  0.00      LIG  
ATOM   4344 O3   LIG     1      15.494  19.706   2.222  1.00  0.00      LIG  
ATOM   4345 C26  LIG     1      15.159   9.603  -0.850  1.00  0.00      LIG  
ATOM   4346 C27  LIG     1      14.972  16.144   4.612  1.00  0.00      LIG  
ATOM   4347 H    LIG     1      16.810  17.696   0.833  1.00  0.00      LIG  
ATOM   4348 H1   LIG     1      13.328   9.100   2.023  1.00  0.00      LIG  
ATOM   4349 H2   LIG     1      14.351  11.694  -0.263  1.00  0.00      LIG  
ATOM   4350 H3   LIG     1      16.411  14.223   1.504  1.00  0.00      LIG  
ATOM   4351 H4   LIG     1      15.548  13.984   0.014  1.00  0.00      LIG  
ATOM   4352 H5   LIG     1      16.076  11.945   2.212  1.00  0.00      LIG  
ATOM   4353 H6   LIG     1      16.205  18.518   3.721  1.00  0.00      LIG  
ATOM   4354 H7   LIG     1      11.536  13.295   2.935  1.00  0.00      LIG  
ATOM   4355 H8   LIG     1      11.125  14.333   1.601  1.00  0.00      LIG  
ATOM   4356 H9   LIG     1      11.272  11.654   0.720  1.00  0.00      LIG  
ATOM   4357 H10  LIG     1      11.544  10.712   2.144  1.00  0.00      LIG  
ATOM   4358 H11  LIG     1      12.151  16.102   2.584  1.00  0.00      LIG  
ATOM   4359 H12  LIG     1      12.455  15.069   4.001  1.00  0.00      LIG  
ATOM   4360 H13  LIG     1      16.034  15.779   2.818  1.00  0.00      LIG  
ATOM   4361 H14  LIG     1      15.508   9.389   2.575  1.00  0.00      LIG  
ATOM   4362 H15  LIG     1      16.772   9.653   1.387  1.00  0.00      LIG  
ATOM   4363 H16  LIG     1      14.523  17.389   1.435  1.00  0.00      LIG  
ATOM   4364 H17  LIG     1      13.865  17.903   2.969  1.00  0.00      LIG  
ATOM   4365 H18  LIG     1      13.608   7.461  -0.510  1.00  0.00      LIG  
ATOM   4366 H19  LIG     1      12.561   7.145   0.883  1.00  0.00      LIG  
ATOM   4367 H20  LIG     1      11.382   9.170   0.406  1.00  0.00      LIG  
ATOM   4368 H21  LIG     1      12.427  10.089  -0.674  1.00  0.00      LIG  
ATOM   4369 H22  LIG     1      12.629  11.735   3.672  1.00  0.00      LIG  
ATOM   4370 H23  LIG     1      14.290  12.286   3.509  1.00  0.00      LIG  
ATOM   4371 H24  LIG     1      13.897  10.600   3.290  1.00  0.00      LIG  
ATOM   4372 H25  LIG     1      16.535   7.283   2.141  1.00  0.00      LIG  
ATOM   4373 H26  LIG     1      16.452   7.489   0.388  1.00  0.00      LIG  
ATOM   4374 H27  LIG     1      17.610  12.539   0.620  1.00  0.00      LIG  
ATOM   4375 H28  LIG     1      12.574  14.795  -0.233  1.00  0.00      LIG  
ATOM   4376 H29  LIG     1      11.734  13.271  -0.422  1.00  0.00      LIG  
ATOM   4377 H30  LIG     1      13.443  13.397  -0.844  1.00  0.00      LIG  
ATOM   4378 H31  LIG     1      18.211  19.359   4.012  1.00  0.00      LIG  
ATOM   4379 H32  LIG     1      18.465  20.573   2.744  1.00  0.00      LIG  
ATOM   4380 H33  LIG     1      19.818  19.580   3.311  1.00  0.00      LIG  
ATOM   4381 H34  LIG     1      19.143  17.771   0.147  1.00  0.00      LIG  
ATOM   4382 H35  LIG     1      20.422  18.377   1.216  1.00  0.00      LIG  
ATOM   4383 H36  LIG     1      19.377  19.517   0.349  1.00  0.00      LIG  
ATOM   4384 H37  LIG     1      14.738  19.945   2.785  1.00  0.00      LIG  
ATOM   4385 H38  LIG     1      16.105  10.099  -1.072  1.00  0.00      LIG  
ATOM   4386 H39  LIG     1      14.412  10.005  -1.539  1.00  0.00      LIG  
ATOM   4387 H40  LIG     1      15.301   8.553  -1.110  1.00  0.00      LIG  
ATOM   4388 H41  LIG     1      14.030  16.577   4.961  1.00  0.00      LIG  
ATOM   4389 H42  LIG     1      15.785  16.759   5.005  1.00  0.00      LIG  
ATOM   4390 H43  LIG     1      15.069  15.144   5.045  1.00  0.00      LIG  
TER
REMARK  Energy: 259.034
REMARK  SimpleFitness: 259.034
REMARK  FullFitness: -728.0338
REMARK  InterFull: -16.0278
REMARK  IntraFull: 282.576
REMARK  solvFull: -1208.27
REMARK  surfFull: 213.688
REMARK  extraFull: 0.0
REMARK  deltaGcompsolvpol: -1208.27
REMARK  deltaGcompsolvnonpol: 213.688
REMARK  deltaGprotsolvpol: -1219.71
REMARK  deltaGprotsolvnonpol: 208.651
REMARK  deltaGligsolvpol: -9.54989
REMARK  deltaGligsolvnonpol: 14.2162
REMARK  deltaGvdw: -16.0278
REMARK  deltaGelec: 0.0
REMARK  deltaG: -5.0900044
REMARK  Cluster: 5
REMARK  ClusterRank: 1
ATOM   4315 C    LIG     1      14.268  14.112   1.691  1.00  0.00      LIG  
ATOM   4316 C1   LIG     1      13.294  11.835   1.581  1.00  0.00      LIG  
ATOM   4317 C2   LIG     1      13.048  13.352   1.326  1.00  0.00      LIG  
ATOM   4318 O    LIG     1      18.123  17.260   2.521  1.00  0.00      LIG  
ATOM   4319 C3   LIG     1      17.097  18.011   1.828  1.00  0.00      LIG  
ATOM   4320 C4   LIG     1      18.461  18.572   2.019  1.00  0.00      LIG  
ATOM   4321 C5   LIG     1      14.540  11.380   0.764  1.00  0.00      LIG  
ATOM   4322 C6   LIG     1      14.034  15.101   2.555  1.00  0.00      LIG  
ATOM   4323 C7   LIG     1      14.745   9.838   0.612  1.00  0.00      LIG  
ATOM   4324 C8   LIG     1      15.557  13.697   1.070  1.00  0.00      LIG  
ATOM   4325 C9   LIG     1      15.787  12.193   1.187  1.00  0.00      LIG  
ATOM   4326 C10  LIG     1      13.456   9.090   0.940  1.00  0.00      LIG  
ATOM   4327 C11  LIG     1      15.929  18.427   2.667  1.00  0.00      LIG  
ATOM   4328 C12  LIG     1      11.967  13.984   2.207  1.00  0.00      LIG  
ATOM   4329 C13  LIG     1      12.023  11.042   1.218  1.00  0.00      LIG  
ATOM   4330 C14  LIG     1      12.599  15.164   2.922  1.00  0.00      LIG  
ATOM   4331 C15  LIG     1      15.026  16.091   3.095  1.00  0.00      LIG  
ATOM   4332 C16  LIG     1      15.789   9.205   1.535  1.00  0.00      LIG  
ATOM   4333 C17  LIG     1      14.756  17.470   2.503  1.00  0.00      LIG  
ATOM   4334 C18  LIG     1      13.491   7.624   0.563  1.00  0.00      LIG  
ATOM   4335 C19  LIG     1      12.267   9.812   0.371  1.00  0.00      LIG  
ATOM   4336 C20  LIG     1      14.621   6.972   1.305  1.00  0.00      LIG  
ATOM   4337 O1   LIG     1      14.569   5.782   1.580  1.00  0.00      LIG  
ATOM   4338 C21  LIG     1      13.544  11.610   3.088  1.00  0.00      LIG  
ATOM   4339 C22  LIG     1      15.936   7.700   1.328  1.00  0.00      LIG  
ATOM   4340 O2   LIG     1      16.912  11.914   0.360  1.00  0.00      LIG  
ATOM   4341 C23  LIG     1      12.686  13.712  -0.122  1.00  0.00      LIG  
ATOM   4342 C24  LIG     1      18.748  19.574   3.084  1.00  0.00      LIG  
ATOM   4343 C25  LIG     1      19.401  18.555   0.867  1.00  0.00      LIG  
ATOM   4344 O3   LIG     1      15.494  19.706   2.222  1.00  0.00      LIG  
ATOM   4345 C26  LIG     1      15.159   9.603  -0.850  1.00  0.00      LIG  
ATOM   4346 C27  LIG     1      14.972  16.144   4.612  1.00  0.00      LIG  
ATOM   4347 H    LIG     1      16.810  17.696   0.833  1.00  0.00      LIG  
ATOM   4348 H1   LIG     1      13.328   9.100   2.023  1.00  0.00      LIG  
ATOM   4349 H2   LIG     1      14.351  11.694  -0.263  1.00  0.00      LIG  
ATOM   4350 H3   LIG     1      16.411  14.223   1.504  1.00  0.00      LIG  
ATOM   4351 H4   LIG     1      15.548  13.984   0.014  1.00  0.00      LIG  
ATOM   4352 H5   LIG     1      16.076  11.945   2.212  1.00  0.00      LIG  
ATOM   4353 H6   LIG     1      16.205  18.518   3.721  1.00  0.00      LIG  
ATOM   4354 H7   LIG     1      11.536  13.295   2.935  1.00  0.00      LIG  
ATOM   4355 H8   LIG     1      11.125  14.333   1.601  1.00  0.00      LIG  
ATOM   4356 H9   LIG     1      11.272  11.654   0.720  1.00  0.00      LIG  
ATOM   4357 H10  LIG     1      11.544  10.712   2.144  1.00  0.00      LIG  
ATOM   4358 H11  LIG     1      12.151  16.102   2.584  1.00  0.00      LIG  
ATOM   4359 H12  LIG     1      12.455  15.069   4.001  1.00  0.00      LIG  
ATOM   4360 H13  LIG     1      16.034  15.779   2.818  1.00  0.00      LIG  
ATOM   4361 H14  LIG     1      15.508   9.389   2.575  1.00  0.00      LIG  
ATOM   4362 H15  LIG     1      16.772   9.653   1.387  1.00  0.00      LIG  
ATOM   4363 H16  LIG     1      14.523  17.389   1.435  1.00  0.00      LIG  
ATOM   4364 H17  LIG     1      13.865  17.903   2.969  1.00  0.00      LIG  
ATOM   4365 H18  LIG     1      13.608   7.461  -0.510  1.00  0.00      LIG  
ATOM   4366 H19  LIG     1      12.561   7.145   0.883  1.00  0.00      LIG  
ATOM   4367 H20  LIG     1      11.382   9.170   0.406  1.00  0.00      LIG  
ATOM   4368 H21  LIG     1      12.427  10.089  -0.674  1.00  0.00      LIG  
ATOM   4369 H22  LIG     1      12.629  11.735   3.672  1.00  0.00      LIG  
ATOM   4370 H23  LIG     1      14.290  12.286   3.509  1.00  0.00      LIG  
ATOM   4371 H24  LIG     1      13.897  10.600   3.290  1.00  0.00      LIG  
ATOM   4372 H25  LIG     1      16.535   7.283   2.141  1.00  0.00      LIG  
ATOM   4373 H26  LIG     1      16.452   7.489   0.388  1.00  0.00      LIG  
ATOM   4374 H27  LIG     1      17.610  12.539   0.620  1.00  0.00      LIG  
ATOM   4375 H28  LIG     1      12.574  14.795  -0.233  1.00  0.00      LIG  
ATOM   4376 H29  LIG     1      11.734  13.271  -0.422  1.00  0.00      LIG  
ATOM   4377 H30  LIG     1      13.443  13.397  -0.844  1.00  0.00      LIG  
ATOM   4378 H31  LIG     1      18.211  19.359   4.012  1.00  0.00      LIG  
ATOM   4379 H32  LIG     1      18.465  20.573   2.744  1.00  0.00      LIG  
ATOM   4380 H33  LIG     1      19.818  19.580   3.311  1.00  0.00      LIG  
ATOM   4381 H34  LIG     1      19.143  17.771   0.147  1.00  0.00      LIG  
ATOM   4382 H35  LIG     1      20.422  18.377   1.216  1.00  0.00      LIG  
ATOM   4383 H36  LIG     1      19.377  19.517   0.349  1.00  0.00      LIG  
ATOM   4384 H37  LIG     1      14.738  19.945   2.785  1.00  0.00      LIG  
ATOM   4385 H38  LIG     1      16.105  10.099  -1.072  1.00  0.00      LIG  
ATOM   4386 H39  LIG     1      14.412  10.005  -1.539  1.00  0.00      LIG  
ATOM   4387 H40  LIG     1      15.301   8.553  -1.110  1.00  0.00      LIG  
ATOM   4388 H41  LIG     1      14.030  16.577   4.961  1.00  0.00      LIG  
ATOM   4389 H42  LIG     1      15.785  16.759   5.005  1.00  0.00      LIG  
ATOM   4390 H43  LIG     1      15.069  15.144   5.045  1.00  0.00      LIG  
TER
REMARK  Energy: 259.034
REMARK  SimpleFitness: 259.034
REMARK  FullFitness: -728.0338
REMARK  InterFull: -16.0278
REMARK  IntraFull: 282.576
REMARK  solvFull: -1208.27
REMARK  surfFull: 213.688
REMARK  extraFull: 0.0
REMARK  deltaGcompsolvpol: -1208.27
REMARK  deltaGcompsolvnonpol: 213.688
REMARK  deltaGprotsolvpol: -1219.71
REMARK  deltaGprotsolvnonpol: 208.651
REMARK  deltaGligsolvpol: -9.54989
REMARK  deltaGligsolvnonpol: 14.2162
REMARK  deltaGvdw: -16.0278
REMARK  deltaGelec: 0.0
REMARK  deltaG: -5.0900044
REMARK  Cluster: 5
REMARK  ClusterRank: 2
ATOM   4315 C    LIG     1      14.268  14.112   1.691  1.00  0.00      LIG  
ATOM   4316 C1   LIG     1      13.294  11.835   1.581  1.00  0.00      LIG  
ATOM   4317 C2   LIG     1      13.048  13.352   1.326  1.00  0.00      LIG  
ATOM   4318 O    LIG     1      18.123  17.260   2.521  1.00  0.00      LIG  
ATOM   4319 C3   LIG     1      17.097  18.011   1.828  1.00  0.00      LIG  
ATOM   4320 C4   LIG     1      18.461  18.572   2.019  1.00  0.00      LIG  
ATOM   4321 C5   LIG     1      14.540  11.380   0.764  1.00  0.00      LIG  
ATOM   4322 C6   LIG     1      14.034  15.101   2.555  1.00  0.00      LIG  
ATOM   4323 C7   LIG     1      14.745   9.838   0.612  1.00  0.00      LIG  
ATOM   4324 C8   LIG     1      15.557  13.697   1.070  1.00  0.00      LIG  
ATOM   4325 C9   LIG     1      15.787  12.193   1.187  1.00  0.00      LIG  
ATOM   4326 C10  LIG     1      13.456   9.090   0.940  1.00  0.00      LIG  
ATOM   4327 C11  LIG     1      15.929  18.427   2.667  1.00  0.00      LIG  
ATOM   4328 C12  LIG     1      11.967  13.984   2.207  1.00  0.00      LIG  
ATOM   4329 C13  LIG     1      12.023  11.042   1.218  1.00  0.00      LIG  
ATOM   4330 C14  LIG     1      12.599  15.164   2.922  1.00  0.00      LIG  
ATOM   4331 C15  LIG     1      15.026  16.091   3.095  1.00  0.00      LIG  
ATOM   4332 C16  LIG     1      15.789   9.205   1.535  1.00  0.00      LIG  
ATOM   4333 C17  LIG     1      14.756  17.470   2.503  1.00  0.00      LIG  
ATOM   4334 C18  LIG     1      13.491   7.624   0.563  1.00  0.00      LIG  
ATOM   4335 C19  LIG     1      12.267   9.812   0.371  1.00  0.00      LIG  
ATOM   4336 C20  LIG     1      14.621   6.972   1.305  1.00  0.00      LIG  
ATOM   4337 O1   LIG     1      14.569   5.782   1.580  1.00  0.00      LIG  
ATOM   4338 C21  LIG     1      13.544  11.610   3.088  1.00  0.00      LIG  
ATOM   4339 C22  LIG     1      15.936   7.700   1.328  1.00  0.00      LIG  
ATOM   4340 O2   LIG     1      16.912  11.914   0.360  1.00  0.00      LIG  
ATOM   4341 C23  LIG     1      12.686  13.712  -0.122  1.00  0.00      LIG  
ATOM   4342 C24  LIG     1      18.748  19.574   3.084  1.00  0.00      LIG  
ATOM   4343 C25  LIG     1      19.401  18.555   0.867  1.00  0.00      LIG  
ATOM   4344 O3   LIG     1      15.494  19.706   2.222  1.00  0.00      LIG  
ATOM   4345 C26  LIG     1      15.159   9.603  -0.850  1.00  0.00      LIG  
ATOM   4346 C27  LIG     1      14.972  16.144   4.612  1.00  0.00      LIG  
ATOM   4347 H    LIG     1      16.810  17.696   0.833  1.00  0.00      LIG  
ATOM   4348 H1   LIG     1      13.328   9.100   2.023  1.00  0.00      LIG  
ATOM   4349 H2   LIG     1      14.351  11.694  -0.263  1.00  0.00      LIG  
ATOM   4350 H3   LIG     1      16.411  14.223   1.504  1.00  0.00      LIG  
ATOM   4351 H4   LIG     1      15.548  13.984   0.014  1.00  0.00      LIG  
ATOM   4352 H5   LIG     1      16.076  11.945   2.212  1.00  0.00      LIG  
ATOM   4353 H6   LIG     1      16.205  18.518   3.721  1.00  0.00      LIG  
ATOM   4354 H7   LIG     1      11.536  13.295   2.935  1.00  0.00      LIG  
ATOM   4355 H8   LIG     1      11.125  14.333   1.601  1.00  0.00      LIG  
ATOM   4356 H9   LIG     1      11.272  11.654   0.720  1.00  0.00      LIG  
ATOM   4357 H10  LIG     1      11.544  10.712   2.144  1.00  0.00      LIG  
ATOM   4358 H11  LIG     1      12.151  16.102   2.584  1.00  0.00      LIG  
ATOM   4359 H12  LIG     1      12.455  15.069   4.001  1.00  0.00      LIG  
ATOM   4360 H13  LIG     1      16.034  15.779   2.818  1.00  0.00      LIG  
ATOM   4361 H14  LIG     1      15.508   9.389   2.575  1.00  0.00      LIG  
ATOM   4362 H15  LIG     1      16.772   9.653   1.387  1.00  0.00      LIG  
ATOM   4363 H16  LIG     1      14.523  17.389   1.435  1.00  0.00      LIG  
ATOM   4364 H17  LIG     1      13.865  17.903   2.969  1.00  0.00      LIG  
ATOM   4365 H18  LIG     1      13.608   7.461  -0.510  1.00  0.00      LIG  
ATOM   4366 H19  LIG     1      12.561   7.145   0.883  1.00  0.00      LIG  
ATOM   4367 H20  LIG     1      11.382   9.170   0.406  1.00  0.00      LIG  
ATOM   4368 H21  LIG     1      12.427  10.089  -0.674  1.00  0.00      LIG  
ATOM   4369 H22  LIG     1      12.629  11.735   3.672  1.00  0.00      LIG  
ATOM   4370 H23  LIG     1      14.290  12.286   3.509  1.00  0.00      LIG  
ATOM   4371 H24  LIG     1      13.897  10.600   3.290  1.00  0.00      LIG  
ATOM   4372 H25  LIG     1      16.535   7.283   2.141  1.00  0.00      LIG  
ATOM   4373 H26  LIG     1      16.452   7.489   0.388  1.00  0.00      LIG  
ATOM   4374 H27  LIG     1      17.610  12.539   0.620  1.00  0.00      LIG  
ATOM   4375 H28  LIG     1      12.574  14.795  -0.233  1.00  0.00      LIG  
ATOM   4376 H29  LIG     1      11.734  13.271  -0.422  1.00  0.00      LIG  
ATOM   4377 H30  LIG     1      13.443  13.397  -0.844  1.00  0.00      LIG  
ATOM   4378 H31  LIG     1      18.211  19.359   4.012  1.00  0.00      LIG  
ATOM   4379 H32  LIG     1      18.465  20.573   2.744  1.00  0.00      LIG  
ATOM   4380 H33  LIG     1      19.818  19.580   3.311  1.00  0.00      LIG  
ATOM   4381 H34  LIG     1      19.143  17.771   0.147  1.00  0.00      LIG  
ATOM   4382 H35  LIG     1      20.422  18.377   1.216  1.00  0.00      LIG  
ATOM   4383 H36  LIG     1      19.377  19.517   0.349  1.00  0.00      LIG  
ATOM   4384 H37  LIG     1      14.738  19.945   2.785  1.00  0.00      LIG  
ATOM   4385 H38  LIG     1      16.105  10.099  -1.072  1.00  0.00      LIG  
ATOM   4386 H39  LIG     1      14.412  10.005  -1.539  1.00  0.00      LIG  
ATOM   4387 H40  LIG     1      15.301   8.553  -1.110  1.00  0.00      LIG  
ATOM   4388 H41  LIG     1      14.030  16.577   4.961  1.00  0.00      LIG  
ATOM   4389 H42  LIG     1      15.785  16.759   5.005  1.00  0.00      LIG  
ATOM   4390 H43  LIG     1      15.069  15.144   5.045  1.00  0.00      LIG  
TER
REMARK  Energy: 259.034
REMARK  SimpleFitness: 259.034
REMARK  FullFitness: -728.0338
REMARK  InterFull: -16.0278
REMARK  IntraFull: 282.576
REMARK  solvFull: -1208.27
REMARK  surfFull: 213.688
REMARK  extraFull: 0.0
REMARK  deltaGcompsolvpol: -1208.27
REMARK  deltaGcompsolvnonpol: 213.688
REMARK  deltaGprotsolvpol: -1219.71
REMARK  deltaGprotsolvnonpol: 208.651
REMARK  deltaGligsolvpol: -9.54989
REMARK  deltaGligsolvnonpol: 14.2162
REMARK  deltaGvdw: -16.0278
REMARK  deltaGelec: 0.0
REMARK  deltaG: -5.0900044
REMARK  Cluster: 5
REMARK  ClusterRank: 3
ATOM   4315 C    LIG     1      14.268  14.112   1.691  1.00  0.00      LIG  
ATOM   4316 C1   LIG     1      13.294  11.835   1.581  1.00  0.00      LIG  
ATOM   4317 C2   LIG     1      13.048  13.352   1.326  1.00  0.00      LIG  
ATOM   4318 O    LIG     1      18.123  17.260   2.521  1.00  0.00      LIG  
ATOM   4319 C3   LIG     1      17.097  18.011   1.828  1.00  0.00      LIG  
ATOM   4320 C4   LIG     1      18.461  18.572   2.019  1.00  0.00      LIG  
ATOM   4321 C5   LIG     1      14.540  11.380   0.764  1.00  0.00      LIG  
ATOM   4322 C6   LIG     1      14.034  15.101   2.555  1.00  0.00      LIG  
ATOM   4323 C7   LIG     1      14.745   9.838   0.612  1.00  0.00      LIG  
ATOM   4324 C8   LIG     1      15.557  13.697   1.070  1.00  0.00      LIG  
ATOM   4325 C9   LIG     1      15.787  12.193   1.187  1.00  0.00      LIG  
ATOM   4326 C10  LIG     1      13.456   9.090   0.940  1.00  0.00      LIG  
ATOM   4327 C11  LIG     1      15.929  18.427   2.667  1.00  0.00      LIG  
ATOM   4328 C12  LIG     1      11.967  13.984   2.207  1.00  0.00      LIG  
ATOM   4329 C13  LIG     1      12.023  11.042   1.218  1.00  0.00      LIG  
ATOM   4330 C14  LIG     1      12.599  15.164   2.922  1.00  0.00      LIG  
ATOM   4331 C15  LIG     1      15.026  16.091   3.095  1.00  0.00      LIG  
ATOM   4332 C16  LIG     1      15.789   9.205   1.535  1.00  0.00      LIG  
ATOM   4333 C17  LIG     1      14.756  17.470   2.503  1.00  0.00      LIG  
ATOM   4334 C18  LIG     1      13.491   7.624   0.563  1.00  0.00      LIG  
ATOM   4335 C19  LIG     1      12.267   9.812   0.371  1.00  0.00      LIG  
ATOM   4336 C20  LIG     1      14.621   6.972   1.305  1.00  0.00      LIG  
ATOM   4337 O1   LIG     1      14.569   5.782   1.580  1.00  0.00      LIG  
ATOM   4338 C21  LIG     1      13.544  11.610   3.088  1.00  0.00      LIG  
ATOM   4339 C22  LIG     1      15.936   7.700   1.328  1.00  0.00      LIG  
ATOM   4340 O2   LIG     1      16.912  11.914   0.360  1.00  0.00      LIG  
ATOM   4341 C23  LIG     1      12.686  13.712  -0.122  1.00  0.00      LIG  
ATOM   4342 C24  LIG     1      18.748  19.574   3.084  1.00  0.00      LIG  
ATOM   4343 C25  LIG     1      19.401  18.555   0.867  1.00  0.00      LIG  
ATOM   4344 O3   LIG     1      15.494  19.706   2.222  1.00  0.00      LIG  
ATOM   4345 C26  LIG     1      15.159   9.603  -0.850  1.00  0.00      LIG  
ATOM   4346 C27  LIG     1      14.972  16.144   4.612  1.00  0.00      LIG  
ATOM   4347 H    LIG     1      16.810  17.696   0.833  1.00  0.00      LIG  
ATOM   4348 H1   LIG     1      13.328   9.100   2.023  1.00  0.00      LIG  
ATOM   4349 H2   LIG     1      14.351  11.694  -0.263  1.00  0.00      LIG  
ATOM   4350 H3   LIG     1      16.411  14.223   1.504  1.00  0.00      LIG  
ATOM   4351 H4   LIG     1      15.548  13.984   0.014  1.00  0.00      LIG  
ATOM   4352 H5   LIG     1      16.076  11.945   2.212  1.00  0.00      LIG  
ATOM   4353 H6   LIG     1      16.205  18.518   3.721  1.00  0.00      LIG  
ATOM   4354 H7   LIG     1      11.536  13.295   2.935  1.00  0.00      LIG  
ATOM   4355 H8   LIG     1      11.125  14.333   1.601  1.00  0.00      LIG  
ATOM   4356 H9   LIG     1      11.272  11.654   0.720  1.00  0.00      LIG  
ATOM   4357 H10  LIG     1      11.544  10.712   2.144  1.00  0.00      LIG  
ATOM   4358 H11  LIG     1      12.151  16.102   2.584  1.00  0.00      LIG  
ATOM   4359 H12  LIG     1      12.455  15.069   4.001  1.00  0.00      LIG  
ATOM   4360 H13  LIG     1      16.034  15.779   2.818  1.00  0.00      LIG  
ATOM   4361 H14  LIG     1      15.508   9.389   2.575  1.00  0.00      LIG  
ATOM   4362 H15  LIG     1      16.772   9.653   1.387  1.00  0.00      LIG  
ATOM   4363 H16  LIG     1      14.523  17.389   1.435  1.00  0.00      LIG  
ATOM   4364 H17  LIG     1      13.865  17.903   2.969  1.00  0.00      LIG  
ATOM   4365 H18  LIG     1      13.608   7.461  -0.510  1.00  0.00      LIG  
ATOM   4366 H19  LIG     1      12.561   7.145   0.883  1.00  0.00      LIG  
ATOM   4367 H20  LIG     1      11.382   9.170   0.406  1.00  0.00      LIG  
ATOM   4368 H21  LIG     1      12.427  10.089  -0.674  1.00  0.00      LIG  
ATOM   4369 H22  LIG     1      12.629  11.735   3.672  1.00  0.00      LIG  
ATOM   4370 H23  LIG     1      14.290  12.286   3.509  1.00  0.00      LIG  
ATOM   4371 H24  LIG     1      13.897  10.600   3.290  1.00  0.00      LIG  
ATOM   4372 H25  LIG     1      16.535   7.283   2.141  1.00  0.00      LIG  
ATOM   4373 H26  LIG     1      16.452   7.489   0.388  1.00  0.00      LIG  
ATOM   4374 H27  LIG     1      17.610  12.539   0.620  1.00  0.00      LIG  
ATOM   4375 H28  LIG     1      12.574  14.795  -0.233  1.00  0.00      LIG  
ATOM   4376 H29  LIG     1      11.734  13.271  -0.422  1.00  0.00      LIG  
ATOM   4377 H30  LIG     1      13.443  13.397  -0.844  1.00  0.00      LIG  
ATOM   4378 H31  LIG     1      18.211  19.359   4.012  1.00  0.00      LIG  
ATOM   4379 H32  LIG     1      18.465  20.573   2.744  1.00  0.00      LIG  
ATOM   4380 H33  LIG     1      19.818  19.580   3.311  1.00  0.00      LIG  
ATOM   4381 H34  LIG     1      19.143  17.771   0.147  1.00  0.00      LIG  
ATOM   4382 H35  LIG     1      20.422  18.377   1.216  1.00  0.00      LIG  
ATOM   4383 H36  LIG     1      19.377  19.517   0.349  1.00  0.00      LIG  
ATOM   4384 H37  LIG     1      14.738  19.945   2.785  1.00  0.00      LIG  
ATOM   4385 H38  LIG     1      16.105  10.099  -1.072  1.00  0.00      LIG  
ATOM   4386 H39  LIG     1      14.412  10.005  -1.539  1.00  0.00      LIG  
ATOM   4387 H40  LIG     1      15.301   8.553  -1.110  1.00  0.00      LIG  
ATOM   4388 H41  LIG     1      14.030  16.577   4.961  1.00  0.00      LIG  
ATOM   4389 H42  LIG     1      15.785  16.759   5.005  1.00  0.00      LIG  
ATOM   4390 H43  LIG     1      15.069  15.144   5.045  1.00  0.00      LIG  
TER
REMARK  Energy: 259.034
REMARK  SimpleFitness: 259.034
REMARK  FullFitness: -728.0338
REMARK  InterFull: -16.0278
REMARK  IntraFull: 282.576
REMARK  solvFull: -1208.27
REMARK  surfFull: 213.688
REMARK  extraFull: 0.0
REMARK  deltaGcompsolvpol: -1208.27
REMARK  deltaGcompsolvnonpol: 213.688
REMARK  deltaGprotsolvpol: -1219.71
REMARK  deltaGprotsolvnonpol: 208.651
REMARK  deltaGligsolvpol: -9.54989
REMARK  deltaGligsolvnonpol: 14.2162
REMARK  deltaGvdw: -16.0278
REMARK  deltaGelec: 0.0
REMARK  deltaG: -5.0900044
REMARK  Cluster: 5
REMARK  ClusterRank: 4
ATOM   4315 C    LIG     1      14.268  14.112   1.691  1.00  0.00      LIG  
ATOM   4316 C1   LIG     1      13.294  11.835   1.581  1.00  0.00      LIG  
ATOM   4317 C2   LIG     1      13.048  13.352   1.326  1.00  0.00      LIG  
ATOM   4318 O    LIG     1      18.123  17.260   2.521  1.00  0.00      LIG  
ATOM   4319 C3   LIG     1      17.097  18.011   1.828  1.00  0.00      LIG  
ATOM   4320 C4   LIG     1      18.461  18.572   2.019  1.00  0.00      LIG  
ATOM   4321 C5   LIG     1      14.540  11.380   0.764  1.00  0.00      LIG  
ATOM   4322 C6   LIG     1      14.034  15.101   2.555  1.00  0.00      LIG  
ATOM   4323 C7   LIG     1      14.745   9.838   0.612  1.00  0.00      LIG  
ATOM   4324 C8   LIG     1      15.557  13.697   1.070  1.00  0.00      LIG  
ATOM   4325 C9   LIG     1      15.787  12.193   1.187  1.00  0.00      LIG  
ATOM   4326 C10  LIG     1      13.456   9.090   0.940  1.00  0.00      LIG  
ATOM   4327 C11  LIG     1      15.929  18.427   2.667  1.00  0.00      LIG  
ATOM   4328 C12  LIG     1      11.967  13.984   2.207  1.00  0.00      LIG  
ATOM   4329 C13  LIG     1      12.023  11.042   1.218  1.00  0.00      LIG  
ATOM   4330 C14  LIG     1      12.599  15.164   2.922  1.00  0.00      LIG  
ATOM   4331 C15  LIG     1      15.026  16.091   3.095  1.00  0.00      LIG  
ATOM   4332 C16  LIG     1      15.789   9.205   1.535  1.00  0.00      LIG  
ATOM   4333 C17  LIG     1      14.756  17.470   2.503  1.00  0.00      LIG  
ATOM   4334 C18  LIG     1      13.491   7.624   0.563  1.00  0.00      LIG  
ATOM   4335 C19  LIG     1      12.267   9.812   0.371  1.00  0.00      LIG  
ATOM   4336 C20  LIG     1      14.621   6.972   1.305  1.00  0.00      LIG  
ATOM   4337 O1   LIG     1      14.569   5.782   1.580  1.00  0.00      LIG  
ATOM   4338 C21  LIG     1      13.544  11.610   3.088  1.00  0.00      LIG  
ATOM   4339 C22  LIG     1      15.936   7.700   1.328  1.00  0.00      LIG  
ATOM   4340 O2   LIG     1      16.912  11.914   0.360  1.00  0.00      LIG  
ATOM   4341 C23  LIG     1      12.686  13.712  -0.122  1.00  0.00      LIG  
ATOM   4342 C24  LIG     1      18.748  19.574   3.084  1.00  0.00      LIG  
ATOM   4343 C25  LIG     1      19.401  18.555   0.867  1.00  0.00      LIG  
ATOM   4344 O3   LIG     1      15.494  19.706   2.222  1.00  0.00      LIG  
ATOM   4345 C26  LIG     1      15.159   9.603  -0.850  1.00  0.00      LIG  
ATOM   4346 C27  LIG     1      14.972  16.144   4.612  1.00  0.00      LIG  
ATOM   4347 H    LIG     1      16.810  17.696   0.833  1.00  0.00      LIG  
ATOM   4348 H1   LIG     1      13.328   9.100   2.023  1.00  0.00      LIG  
ATOM   4349 H2   LIG     1      14.351  11.694  -0.263  1.00  0.00      LIG  
ATOM   4350 H3   LIG     1      16.411  14.223   1.504  1.00  0.00      LIG  
ATOM   4351 H4   LIG     1      15.548  13.984   0.014  1.00  0.00      LIG  
ATOM   4352 H5   LIG     1      16.076  11.945   2.212  1.00  0.00      LIG  
ATOM   4353 H6   LIG     1      16.205  18.518   3.721  1.00  0.00      LIG  
ATOM   4354 H7   LIG     1      11.536  13.295   2.935  1.00  0.00      LIG  
ATOM   4355 H8   LIG     1      11.125  14.333   1.601  1.00  0.00      LIG  
ATOM   4356 H9   LIG     1      11.272  11.654   0.720  1.00  0.00      LIG  
ATOM   4357 H10  LIG     1      11.544  10.712   2.144  1.00  0.00      LIG  
ATOM   4358 H11  LIG     1      12.151  16.102   2.584  1.00  0.00      LIG  
ATOM   4359 H12  LIG     1      12.455  15.069   4.001  1.00  0.00      LIG  
ATOM   4360 H13  LIG     1      16.034  15.779   2.818  1.00  0.00      LIG  
ATOM   4361 H14  LIG     1      15.508   9.389   2.575  1.00  0.00      LIG  
ATOM   4362 H15  LIG     1      16.772   9.653   1.387  1.00  0.00      LIG  
ATOM   4363 H16  LIG     1      14.523  17.389   1.435  1.00  0.00      LIG  
ATOM   4364 H17  LIG     1      13.865  17.903   2.969  1.00  0.00      LIG  
ATOM   4365 H18  LIG     1      13.608   7.461  -0.510  1.00  0.00      LIG  
ATOM   4366 H19  LIG     1      12.561   7.145   0.883  1.00  0.00      LIG  
ATOM   4367 H20  LIG     1      11.382   9.170   0.406  1.00  0.00      LIG  
ATOM   4368 H21  LIG     1      12.427  10.089  -0.674  1.00  0.00      LIG  
ATOM   4369 H22  LIG     1      12.629  11.735   3.672  1.00  0.00      LIG  
ATOM   4370 H23  LIG     1      14.290  12.286   3.509  1.00  0.00      LIG  
ATOM   4371 H24  LIG     1      13.897  10.600   3.290  1.00  0.00      LIG  
ATOM   4372 H25  LIG     1      16.535   7.283   2.141  1.00  0.00      LIG  
ATOM   4373 H26  LIG     1      16.452   7.489   0.388  1.00  0.00      LIG  
ATOM   4374 H27  LIG     1      17.610  12.539   0.620  1.00  0.00      LIG  
ATOM   4375 H28  LIG     1      12.574  14.795  -0.233  1.00  0.00      LIG  
ATOM   4376 H29  LIG     1      11.734  13.271  -0.422  1.00  0.00      LIG  
ATOM   4377 H30  LIG     1      13.443  13.397  -0.844  1.00  0.00      LIG  
ATOM   4378 H31  LIG     1      18.211  19.359   4.012  1.00  0.00      LIG  
ATOM   4379 H32  LIG     1      18.465  20.573   2.744  1.00  0.00      LIG  
ATOM   4380 H33  LIG     1      19.818  19.580   3.311  1.00  0.00      LIG  
ATOM   4381 H34  LIG     1      19.143  17.771   0.147  1.00  0.00      LIG  
ATOM   4382 H35  LIG     1      20.422  18.377   1.216  1.00  0.00      LIG  
ATOM   4383 H36  LIG     1      19.377  19.517   0.349  1.00  0.00      LIG  
ATOM   4384 H37  LIG     1      14.738  19.945   2.785  1.00  0.00      LIG  
ATOM   4385 H38  LIG     1      16.105  10.099  -1.072  1.00  0.00      LIG  
ATOM   4386 H39  LIG     1      14.412  10.005  -1.539  1.00  0.00      LIG  
ATOM   4387 H40  LIG     1      15.301   8.553  -1.110  1.00  0.00      LIG  
ATOM   4388 H41  LIG     1      14.030  16.577   4.961  1.00  0.00      LIG  
ATOM   4389 H42  LIG     1      15.785  16.759   5.005  1.00  0.00      LIG  
ATOM   4390 H43  LIG     1      15.069  15.144   5.045  1.00  0.00      LIG  
TER
REMARK  Energy: 259.228
REMARK  SimpleFitness: 259.228
REMARK  FullFitness: -727.8419
REMARK  InterFull: -15.9829
REMARK  IntraFull: 282.635
REMARK  solvFull: -1208.18
REMARK  surfFull: 213.686
REMARK  extraFull: 0.0
REMARK  deltaGcompsolvpol: -1208.18
REMARK  deltaGcompsolvnonpol: 213.686
REMARK  deltaGprotsolvpol: -1219.71
REMARK  deltaGprotsolvnonpol: 208.651
REMARK  deltaGligsolvpol: -9.5533
REMARK  deltaGligsolvnonpol: 14.2235
REMARK  deltaGvdw: -15.9829
REMARK  deltaGelec: 0.0
REMARK  deltaG: -5.0809216
REMARK  Cluster: 5
REMARK  ClusterRank: 5
ATOM   4315 C    LIG     1      14.300  14.157   1.718  1.00  0.00      LIG  
ATOM   4316 C1   LIG     1      13.277  11.905   1.566  1.00  0.00      LIG  
ATOM   4317 C2   LIG     1      13.072  13.428   1.312  1.00  0.00      LIG  
ATOM   4318 O    LIG     1      18.199  17.207   2.687  1.00  0.00      LIG  
ATOM   4319 C3   LIG     1      17.208  17.998   1.986  1.00  0.00      LIG  
ATOM   4320 C4   LIG     1      18.572  18.531   2.243  1.00  0.00      LIG  
ATOM   4321 C5   LIG     1      14.537  11.428   0.783  1.00  0.00      LIG  
ATOM   4322 C6   LIG     1      14.066  15.137   2.592  1.00  0.00      LIG  
ATOM   4323 C7   LIG     1      14.713   9.883   0.630  1.00  0.00      LIG  
ATOM   4324 C8   LIG     1      15.595  13.719   1.128  1.00  0.00      LIG  
ATOM   4325 C9   LIG     1      15.789  12.212   1.246  1.00  0.00      LIG  
ATOM   4326 C10  LIG     1      13.399   9.161   0.917  1.00  0.00      LIG  
ATOM   4327 C11  LIG     1      16.023  18.420   2.799  1.00  0.00      LIG  
ATOM   4328 C12  LIG     1      11.981  14.080   2.165  1.00  0.00      LIG  
ATOM   4329 C13  LIG     1      12.001  11.141   1.163  1.00  0.00      LIG  
ATOM   4330 C14  LIG     1      12.625  15.222   2.927  1.00  0.00      LIG  
ATOM   4331 C15  LIG     1      15.066  16.095   3.172  1.00  0.00      LIG  
ATOM   4332 C16  LIG     1      15.716   9.225   1.580  1.00  0.00      LIG  
ATOM   4333 C17  LIG     1      14.837  17.487   2.594  1.00  0.00      LIG  
ATOM   4334 C18  LIG     1      13.416   7.696   0.531  1.00  0.00      LIG  
ATOM   4335 C19  LIG     1      12.242   9.910   0.318  1.00  0.00      LIG  
ATOM   4336 C20  LIG     1      14.512   7.016   1.300  1.00  0.00      LIG  
ATOM   4337 O1   LIG     1      14.430   5.824   1.559  1.00  0.00      LIG  
ATOM   4338 C21  LIG     1      13.477  11.667   3.080  1.00  0.00      LIG  
ATOM   4339 C22  LIG     1      15.839   7.719   1.371  1.00  0.00      LIG  
ATOM   4340 O2   LIG     1      16.933  11.912   0.452  1.00  0.00      LIG  
ATOM   4341 C23  LIG     1      12.760  13.803  -0.143  1.00  0.00      LIG  
ATOM   4342 C24  LIG     1      18.838  19.488   3.355  1.00  0.00      LIG  
ATOM   4343 C25  LIG     1      19.548  18.546   1.121  1.00  0.00      LIG  
ATOM   4344 O3   LIG     1      15.622  19.710   2.356  1.00  0.00      LIG  
ATOM   4345 C26  LIG     1      15.164   9.646  -0.821  1.00  0.00      LIG  
ATOM   4346 C27  LIG     1      14.977  16.122   4.688  1.00  0.00      LIG  
ATOM   4347 H    LIG     1      16.949  17.720   0.973  1.00  0.00      LIG  
ATOM   4348 H1   LIG     1      13.240   9.167   1.997  1.00  0.00      LIG  
ATOM   4349 H2   LIG     1      14.384  11.750  -0.247  1.00  0.00      LIG  
ATOM   4350 H3   LIG     1      16.448  14.226   1.587  1.00  0.00      LIG  
ATOM   4351 H4   LIG     1      15.620  14.012   0.074  1.00  0.00      LIG  
ATOM   4352 H5   LIG     1      16.041  11.953   2.278  1.00  0.00      LIG  
ATOM   4353 H6   LIG     1      16.271  18.493   3.860  1.00  0.00      LIG  
ATOM   4354 H7   LIG     1      11.497  13.391   2.860  1.00  0.00      LIG  
ATOM   4355 H8   LIG     1      11.177  14.471   1.534  1.00  0.00      LIG  
ATOM   4356 H9   LIG     1      11.277  11.772   0.647  1.00  0.00      LIG  
ATOM   4357 H10  LIG     1      11.488  10.818   2.073  1.00  0.00      LIG  
ATOM   4358 H11  LIG     1      12.206  16.180   2.609  1.00  0.00      LIG  
ATOM   4359 H12  LIG     1      12.455  15.099   4.000  1.00  0.00      LIG  
ATOM   4360 H13  LIG     1      16.074  15.767   2.914  1.00  0.00      LIG  
ATOM   4361 H14  LIG     1      15.407   9.410   2.612  1.00  0.00      LIG  
ATOM   4362 H15  LIG     1      16.712   9.655   1.466  1.00  0.00      LIG  
ATOM   4363 H16  LIG     1      14.625  17.427   1.520  1.00  0.00      LIG  
ATOM   4364 H17  LIG     1      13.944  17.931   3.046  1.00  0.00      LIG  
ATOM   4365 H18  LIG     1      13.561   7.539  -0.540  1.00  0.00      LIG  
ATOM   4366 H19  LIG     1      12.469   7.233   0.821  1.00  0.00      LIG  
ATOM   4367 H20  LIG     1      11.344   9.287   0.324  1.00  0.00      LIG  
ATOM   4368 H21  LIG     1      12.437  10.187  -0.721  1.00  0.00      LIG  
ATOM   4369 H22  LIG     1      12.550  11.817   3.637  1.00  0.00      LIG  
ATOM   4370 H23  LIG     1      14.230  12.321   3.525  1.00  0.00      LIG  
ATOM   4371 H24  LIG     1      13.795  10.647   3.287  1.00  0.00      LIG  
ATOM   4372 H25  LIG     1      16.403   7.286   2.201  1.00  0.00      LIG  
ATOM   4373 H26  LIG     1      16.381   7.503   0.447  1.00  0.00      LIG  
ATOM   4374 H27  LIG     1      17.635  12.522   0.734  1.00  0.00      LIG  
ATOM   4375 H28  LIG     1      12.677  14.889  -0.253  1.00  0.00      LIG  
ATOM   4376 H29  LIG     1      11.806  13.385  -0.472  1.00  0.00      LIG  
ATOM   4377 H30  LIG     1      13.528  13.472  -0.846  1.00  0.00      LIG  
ATOM   4378 H31  LIG     1      18.276  19.241   4.260  1.00  0.00      LIG  
ATOM   4379 H32  LIG     1      18.570  20.503   3.048  1.00  0.00      LIG  
ATOM   4380 H33  LIG     1      19.901  19.478   3.609  1.00  0.00      LIG  
ATOM   4381 H34  LIG     1      19.306  17.793   0.364  1.00  0.00      LIG  
ATOM   4382 H35  LIG     1      20.556  18.346   1.493  1.00  0.00      LIG  
ATOM   4383 H36  LIG     1      19.548  19.528   0.640  1.00  0.00      LIG  
ATOM   4384 H37  LIG     1      14.882  19.974   2.929  1.00  0.00      LIG  
ATOM   4385 H38  LIG     1      16.120  10.133  -1.017  1.00  0.00      LIG  
ATOM   4386 H39  LIG     1      14.440  10.058  -1.528  1.00  0.00      LIG  
ATOM   4387 H40  LIG     1      15.300   8.596  -1.080  1.00  0.00      LIG  
ATOM   4388 H41  LIG     1      14.028  16.549   5.024  1.00  0.00      LIG  
ATOM   4389 H42  LIG     1      15.781  16.729   5.111  1.00  0.00      LIG  
ATOM   4390 H43  LIG     1      15.066  15.114   5.105  1.00  0.00      LIG  
TER
REMARK  Energy: 259.228
REMARK  SimpleFitness: 259.228
REMARK  FullFitness: -727.8419
REMARK  InterFull: -15.9829
REMARK  IntraFull: 282.635
REMARK  solvFull: -1208.18
REMARK  surfFull: 213.686
REMARK  extraFull: 0.0
REMARK  deltaGcompsolvpol: -1208.18
REMARK  deltaGcompsolvnonpol: 213.686
REMARK  deltaGprotsolvpol: -1219.71
REMARK  deltaGprotsolvnonpol: 208.651
REMARK  deltaGligsolvpol: -9.5533
REMARK  deltaGligsolvnonpol: 14.2235
REMARK  deltaGvdw: -15.9829
REMARK  deltaGelec: 0.0
REMARK  deltaG: -5.0809216
REMARK  Cluster: 5
REMARK  ClusterRank: 6
ATOM   4315 C    LIG     1      14.300  14.157   1.718  1.00  0.00      LIG  
ATOM   4316 C1   LIG     1      13.277  11.905   1.566  1.00  0.00      LIG  
ATOM   4317 C2   LIG     1      13.072  13.428   1.312  1.00  0.00      LIG  
ATOM   4318 O    LIG     1      18.199  17.207   2.687  1.00  0.00      LIG  
ATOM   4319 C3   LIG     1      17.208  17.998   1.986  1.00  0.00      LIG  
ATOM   4320 C4   LIG     1      18.572  18.531   2.243  1.00  0.00      LIG  
ATOM   4321 C5   LIG     1      14.537  11.428   0.783  1.00  0.00      LIG  
ATOM   4322 C6   LIG     1      14.066  15.137   2.592  1.00  0.00      LIG  
ATOM   4323 C7   LIG     1      14.713   9.883   0.630  1.00  0.00      LIG  
ATOM   4324 C8   LIG     1      15.595  13.719   1.128  1.00  0.00      LIG  
ATOM   4325 C9   LIG     1      15.789  12.212   1.246  1.00  0.00      LIG  
ATOM   4326 C10  LIG     1      13.399   9.161   0.917  1.00  0.00      LIG  
ATOM   4327 C11  LIG     1      16.023  18.420   2.799  1.00  0.00      LIG  
ATOM   4328 C12  LIG     1      11.981  14.080   2.165  1.00  0.00      LIG  
ATOM   4329 C13  LIG     1      12.001  11.141   1.163  1.00  0.00      LIG  
ATOM   4330 C14  LIG     1      12.625  15.222   2.927  1.00  0.00      LIG  
ATOM   4331 C15  LIG     1      15.066  16.095   3.172  1.00  0.00      LIG  
ATOM   4332 C16  LIG     1      15.716   9.225   1.580  1.00  0.00      LIG  
ATOM   4333 C17  LIG     1      14.837  17.487   2.594  1.00  0.00      LIG  
ATOM   4334 C18  LIG     1      13.416   7.696   0.531  1.00  0.00      LIG  
ATOM   4335 C19  LIG     1      12.242   9.910   0.318  1.00  0.00      LIG  
ATOM   4336 C20  LIG     1      14.512   7.016   1.300  1.00  0.00      LIG  
ATOM   4337 O1   LIG     1      14.430   5.824   1.559  1.00  0.00      LIG  
ATOM   4338 C21  LIG     1      13.477  11.667   3.080  1.00  0.00      LIG  
ATOM   4339 C22  LIG     1      15.839   7.719   1.371  1.00  0.00      LIG  
ATOM   4340 O2   LIG     1      16.933  11.912   0.452  1.00  0.00      LIG  
ATOM   4341 C23  LIG     1      12.760  13.803  -0.143  1.00  0.00      LIG  
ATOM   4342 C24  LIG     1      18.838  19.488   3.355  1.00  0.00      LIG  
ATOM   4343 C25  LIG     1      19.548  18.546   1.121  1.00  0.00      LIG  
ATOM   4344 O3   LIG     1      15.622  19.710   2.356  1.00  0.00      LIG  
ATOM   4345 C26  LIG     1      15.164   9.646  -0.821  1.00  0.00      LIG  
ATOM   4346 C27  LIG     1      14.977  16.122   4.688  1.00  0.00      LIG  
ATOM   4347 H    LIG     1      16.949  17.720   0.973  1.00  0.00      LIG  
ATOM   4348 H1   LIG     1      13.240   9.167   1.997  1.00  0.00      LIG  
ATOM   4349 H2   LIG     1      14.384  11.750  -0.247  1.00  0.00      LIG  
ATOM   4350 H3   LIG     1      16.448  14.226   1.587  1.00  0.00      LIG  
ATOM   4351 H4   LIG     1      15.620  14.012   0.074  1.00  0.00      LIG  
ATOM   4352 H5   LIG     1      16.041  11.953   2.278  1.00  0.00      LIG  
ATOM   4353 H6   LIG     1      16.271  18.493   3.860  1.00  0.00      LIG  
ATOM   4354 H7   LIG     1      11.497  13.391   2.860  1.00  0.00      LIG  
ATOM   4355 H8   LIG     1      11.177  14.471   1.534  1.00  0.00      LIG  
ATOM   4356 H9   LIG     1      11.277  11.772   0.647  1.00  0.00      LIG  
ATOM   4357 H10  LIG     1      11.488  10.818   2.073  1.00  0.00      LIG  
ATOM   4358 H11  LIG     1      12.206  16.180   2.609  1.00  0.00      LIG  
ATOM   4359 H12  LIG     1      12.455  15.099   4.000  1.00  0.00      LIG  
ATOM   4360 H13  LIG     1      16.074  15.767   2.914  1.00  0.00      LIG  
ATOM   4361 H14  LIG     1      15.407   9.410   2.612  1.00  0.00      LIG  
ATOM   4362 H15  LIG     1      16.712   9.655   1.466  1.00  0.00      LIG  
ATOM   4363 H16  LIG     1      14.625  17.427   1.520  1.00  0.00      LIG  
ATOM   4364 H17  LIG     1      13.944  17.931   3.046  1.00  0.00      LIG  
ATOM   4365 H18  LIG     1      13.561   7.539  -0.540  1.00  0.00      LIG  
ATOM   4366 H19  LIG     1      12.469   7.233   0.821  1.00  0.00      LIG  
ATOM   4367 H20  LIG     1      11.344   9.287   0.324  1.00  0.00      LIG  
ATOM   4368 H21  LIG     1      12.437  10.187  -0.721  1.00  0.00      LIG  
ATOM   4369 H22  LIG     1      12.550  11.817   3.637  1.00  0.00      LIG  
ATOM   4370 H23  LIG     1      14.230  12.321   3.525  1.00  0.00      LIG  
ATOM   4371 H24  LIG     1      13.795  10.647   3.287  1.00  0.00      LIG  
ATOM   4372 H25  LIG     1      16.403   7.286   2.201  1.00  0.00      LIG  
ATOM   4373 H26  LIG     1      16.381   7.503   0.447  1.00  0.00      LIG  
ATOM   4374 H27  LIG     1      17.635  12.522   0.734  1.00  0.00      LIG  
ATOM   4375 H28  LIG     1      12.677  14.889  -0.253  1.00  0.00      LIG  
ATOM   4376 H29  LIG     1      11.806  13.385  -0.472  1.00  0.00      LIG  
ATOM   4377 H30  LIG     1      13.528  13.472  -0.846  1.00  0.00      LIG  
ATOM   4378 H31  LIG     1      18.276  19.241   4.260  1.00  0.00      LIG  
ATOM   4379 H32  LIG     1      18.570  20.503   3.048  1.00  0.00      LIG  
ATOM   4380 H33  LIG     1      19.901  19.478   3.609  1.00  0.00      LIG  
ATOM   4381 H34  LIG     1      19.306  17.793   0.364  1.00  0.00      LIG  
ATOM   4382 H35  LIG     1      20.556  18.346   1.493  1.00  0.00      LIG  
ATOM   4383 H36  LIG     1      19.548  19.528   0.640  1.00  0.00      LIG  
ATOM   4384 H37  LIG     1      14.882  19.974   2.929  1.00  0.00      LIG  
ATOM   4385 H38  LIG     1      16.120  10.133  -1.017  1.00  0.00      LIG  
ATOM   4386 H39  LIG     1      14.440  10.058  -1.528  1.00  0.00      LIG  
ATOM   4387 H40  LIG     1      15.300   8.596  -1.080  1.00  0.00      LIG  
ATOM   4388 H41  LIG     1      14.028  16.549   5.024  1.00  0.00      LIG  
ATOM   4389 H42  LIG     1      15.781  16.729   5.111  1.00  0.00      LIG  
ATOM   4390 H43  LIG     1      15.066  15.114   5.105  1.00  0.00      LIG  
TER
REMARK  Energy: 259.376
REMARK  SimpleFitness: 259.376
REMARK  FullFitness: -727.46985
REMARK  InterFull: -15.9039
REMARK  IntraFull: 282.694
REMARK  solvFull: -1207.97
REMARK  surfFull: 213.71
REMARK  extraFull: 0.0
REMARK  deltaGcompsolvpol: -1207.97
REMARK  deltaGcompsolvnonpol: 213.71
REMARK  deltaGprotsolvpol: -1219.71
REMARK  deltaGprotsolvnonpol: 208.651
REMARK  deltaGligsolvpol: -9.55312
REMARK  deltaGligsolvnonpol: 14.222
REMARK  deltaGvdw: -15.9039
REMARK  deltaGelec: 0.0
REMARK  deltaG: -5.05819
REMARK  Cluster: 5
REMARK  ClusterRank: 7
ATOM   4315 C    LIG     1      14.311  14.196   1.645  1.00  0.00      LIG  
ATOM   4316 C1   LIG     1      13.253  11.959   1.466  1.00  0.00      LIG  
ATOM   4317 C2   LIG     1      13.083  13.486   1.208  1.00  0.00      LIG  
ATOM   4318 O    LIG     1      18.206  17.218   2.538  1.00  0.00      LIG  
ATOM   4319 C3   LIG     1      17.196  18.016   1.874  1.00  0.00      LIG  
ATOM   4320 C4   LIG     1      18.577  18.531   2.063  1.00  0.00      LIG  
ATOM   4321 C5   LIG     1      14.526  11.457   0.721  1.00  0.00      LIG  
ATOM   4322 C6   LIG     1      14.070  15.186   2.505  1.00  0.00      LIG  
ATOM   4323 C7   LIG     1      14.678   9.907   0.578  1.00  0.00      LIG  
ATOM   4324 C8   LIG     1      15.613  13.732   1.090  1.00  0.00      LIG  
ATOM   4325 C9   LIG     1      15.777  12.221   1.218  1.00  0.00      LIG  
ATOM   4326 C10  LIG     1      13.343   9.211   0.825  1.00  0.00      LIG  
ATOM   4327 C11  LIG     1      16.050  18.449   2.736  1.00  0.00      LIG  
ATOM   4328 C12  LIG     1      11.981  14.159   2.031  1.00  0.00      LIG  
ATOM   4329 C13  LIG     1      11.976  11.218   1.024  1.00  0.00      LIG  
ATOM   4330 C14  LIG     1      12.622  15.295   2.806  1.00  0.00      LIG  
ATOM   4331 C15  LIG     1      15.068  16.136   3.103  1.00  0.00      LIG  
ATOM   4332 C16  LIG     1      15.638   9.233   1.560  1.00  0.00      LIG  
ATOM   4333 C17  LIG     1      14.843  17.539   2.548  1.00  0.00      LIG  
ATOM   4334 C18  LIG     1      13.344   7.745   0.441  1.00  0.00      LIG  
ATOM   4335 C19  LIG     1      12.221   9.980   0.188  1.00  0.00      LIG  
ATOM   4336 C20  LIG     1      14.404   7.045   1.241  1.00  0.00      LIG  
ATOM   4337 O1   LIG     1      14.295   5.853   1.491  1.00  0.00      LIG  
ATOM   4338 C21  LIG     1      13.403  11.718   2.984  1.00  0.00      LIG  
ATOM   4339 C22  LIG     1      15.741   7.725   1.356  1.00  0.00      LIG  
ATOM   4340 O2   LIG     1      16.937  11.897   0.459  1.00  0.00      LIG  
ATOM   4341 C23  LIG     1      12.818  13.867  -0.256  1.00  0.00      LIG  
ATOM   4342 C24  LIG     1      18.902  19.500   3.148  1.00  0.00      LIG  
ATOM   4343 C25  LIG     1      19.500  18.515   0.897  1.00  0.00      LIG  
ATOM   4344 O3   LIG     1      15.660  19.755   2.332  1.00  0.00      LIG  
ATOM   4345 C26  LIG     1      15.171   9.658  -0.858  1.00  0.00      LIG  
ATOM   4346 C27  LIG     1      14.972  16.145   4.619  1.00  0.00      LIG  
ATOM   4347 H    LIG     1      16.888  17.733   0.876  1.00  0.00      LIG  
ATOM   4348 H1   LIG     1      13.149   9.220   1.900  1.00  0.00      LIG  
ATOM   4349 H2   LIG     1      14.408  11.778  -0.314  1.00  0.00      LIG  
ATOM   4350 H3   LIG     1      16.463  14.226   1.569  1.00  0.00      LIG  
ATOM   4351 H4   LIG     1      15.668  14.018   0.035  1.00  0.00      LIG  
ATOM   4352 H5   LIG     1      15.994  11.962   2.257  1.00  0.00      LIG  
ATOM   4353 H6   LIG     1      16.336  18.497   3.789  1.00  0.00      LIG  
ATOM   4354 H7   LIG     1      11.469  13.481   2.716  1.00  0.00      LIG  
ATOM   4355 H8   LIG     1      11.199  14.560   1.378  1.00  0.00      LIG  
ATOM   4356 H9   LIG     1      11.281  11.861   0.484  1.00  0.00      LIG  
ATOM   4357 H10  LIG     1      11.428  10.906   1.917  1.00  0.00      LIG  
ATOM   4358 H11  LIG     1      12.225  16.258   2.475  1.00  0.00      LIG  
ATOM   4359 H12  LIG     1      12.426  15.177   3.875  1.00  0.00      LIG  
ATOM   4360 H13  LIG     1      16.076  15.812   2.844  1.00  0.00      LIG  
ATOM   4361 H14  LIG     1      15.301   9.425   2.582  1.00  0.00      LIG  
ATOM   4362 H15  LIG     1      16.645   9.644   1.476  1.00  0.00      LIG  
ATOM   4363 H16  LIG     1      14.606  17.496   1.479  1.00  0.00      LIG  
ATOM   4364 H17  LIG     1      13.968  17.989   3.027  1.00  0.00      LIG  
ATOM   4365 H18  LIG     1      13.516   7.584  -0.625  1.00  0.00      LIG  
ATOM   4366 H19  LIG     1      12.380   7.301   0.703  1.00  0.00      LIG  
ATOM   4367 H20  LIG     1      11.310   9.375   0.167  1.00  0.00      LIG  
ATOM   4368 H21  LIG     1      12.455  10.252  -0.844  1.00  0.00      LIG  
ATOM   4369 H22  LIG     1      12.460  11.879   3.513  1.00  0.00      LIG  
ATOM   4370 H23  LIG     1      14.149  12.362   3.452  1.00  0.00      LIG  
ATOM   4371 H24  LIG     1      13.702  10.694   3.201  1.00  0.00      LIG  
ATOM   4372 H25  LIG     1      16.269   7.283   2.205  1.00  0.00      LIG  
ATOM   4373 H26  LIG     1      16.310   7.497   0.451  1.00  0.00      LIG  
ATOM   4374 H27  LIG     1      17.644  12.490   0.766  1.00  0.00      LIG  
ATOM   4375 H28  LIG     1      12.763  14.955  -0.367  1.00  0.00      LIG  
ATOM   4376 H29  LIG     1      11.864  13.472  -0.609  1.00  0.00      LIG  
ATOM   4377 H30  LIG     1      13.597  13.519  -0.938  1.00  0.00      LIG  
ATOM   4378 H31  LIG     1      18.394  19.258   4.086  1.00  0.00      LIG  
ATOM   4379 H32  LIG     1      18.610  20.509   2.847  1.00  0.00      LIG  
ATOM   4380 H33  LIG     1      19.978  19.498   3.341  1.00  0.00      LIG  
ATOM   4381 H34  LIG     1      19.189  17.781   0.147  1.00  0.00      LIG  
ATOM   4382 H35  LIG     1      20.514  18.264   1.222  1.00  0.00      LIG  
ATOM   4383 H36  LIG     1      19.522  19.500   0.424  1.00  0.00      LIG  
ATOM   4384 H37  LIG     1      14.950  20.023   2.941  1.00  0.00      LIG  
ATOM   4385 H38  LIG     1      16.148  10.115  -1.020  1.00  0.00      LIG  
ATOM   4386 H39  LIG     1      14.484  10.090  -1.589  1.00  0.00      LIG  
ATOM   4387 H40  LIG     1      15.286   8.604  -1.113  1.00  0.00      LIG  
ATOM   4388 H41  LIG     1      14.029  16.582   4.956  1.00  0.00      LIG  
ATOM   4389 H42  LIG     1      15.783  16.736   5.051  1.00  0.00      LIG  
ATOM   4390 H43  LIG     1      15.043  15.131   5.025  1.00  0.00      LIG  
TER
REMARK  Energy: 253.937
REMARK  SimpleFitness: 253.937
REMARK  FullFitness: -725.51074
REMARK  InterFull: -23.9417
REMARK  IntraFull: 283.828
REMARK  solvFull: -1196.55
REMARK  surfFull: 211.153
REMARK  extraFull: 0.0
REMARK  deltaGcompsolvpol: -1196.55
REMARK  deltaGcompsolvnonpol: 211.153
REMARK  deltaGprotsolvpol: -1219.71
REMARK  deltaGprotsolvnonpol: 208.651
REMARK  deltaGligsolvpol: -8.38732
REMARK  deltaGligsolvnonpol: 14.1307
REMARK  deltaGvdw: -23.9417
REMARK  deltaGelec: 0.0
REMARK  deltaG: -5.424269
REMARK  Cluster: 6
REMARK  ClusterRank: 0
ATOM   4315 C    LIG     1      11.803  13.529   0.011  1.00  0.00      LIG  
ATOM   4316 C1   LIG     1      10.956  11.709   1.460  1.00  0.00      LIG  
ATOM   4317 C2   LIG     1      10.858  13.227   1.115  1.00  0.00      LIG  
ATOM   4318 O    LIG     1      15.015  16.652  -3.337  1.00  0.00      LIG  
ATOM   4319 C3   LIG     1      13.582  16.489  -3.200  1.00  0.00      LIG  
ATOM   4320 C4   LIG     1      14.162  17.423  -4.208  1.00  0.00      LIG  
ATOM   4321 C5   LIG     1      10.630  10.878   0.183  1.00  0.00      LIG  
ATOM   4322 C6   LIG     1      12.710  14.456   0.329  1.00  0.00      LIG  
ATOM   4323 C7   LIG     1      10.344   9.357   0.404  1.00  0.00      LIG  
ATOM   4324 C8   LIG     1      11.678  12.726  -1.238  1.00  0.00      LIG  
ATOM   4325 C9   LIG     1      11.623  11.227  -0.953  1.00  0.00      LIG  
ATOM   4326 C10  LIG     1      10.029   9.075   1.870  1.00  0.00      LIG  
ATOM   4327 C11  LIG     1      13.027  16.945  -1.880  1.00  0.00      LIG  
ATOM   4328 C12  LIG     1      11.320  14.161   2.237  1.00  0.00      LIG  
ATOM   4329 C13  LIG     1      10.011  11.385   2.631  1.00  0.00      LIG  
ATOM   4330 C14  LIG     1      12.516  14.938   1.721  1.00  0.00      LIG  
ATOM   4331 C15  LIG     1      13.862  14.945  -0.510  1.00  0.00      LIG  
ATOM   4332 C16  LIG     1      11.497   8.406   0.076  1.00  0.00      LIG  
ATOM   4333 C17  LIG     1      13.872  16.462  -0.702  1.00  0.00      LIG  
ATOM   4334 C18  LIG     1       9.495   7.681   2.127  1.00  0.00      LIG  
ATOM   4335 C19  LIG     1       9.154  10.154   2.437  1.00  0.00      LIG  
ATOM   4336 C20  LIG     1      10.533   6.698   1.674  1.00  0.00      LIG  
ATOM   4337 O1   LIG     1      10.611   5.601   2.208  1.00  0.00      LIG  
ATOM   4338 C21  LIG     1      12.385  11.388   1.953  1.00  0.00      LIG  
ATOM   4339 C22  LIG     1      11.157   6.940   0.327  1.00  0.00      LIG  
ATOM   4340 O2   LIG     1      11.251  10.618  -2.185  1.00  0.00      LIG  
ATOM   4341 C23  LIG     1       9.460  13.705   0.701  1.00  0.00      LIG  
ATOM   4342 C24  LIG     1      14.247  18.893  -3.973  1.00  0.00      LIG  
ATOM   4343 C25  LIG     1      14.237  16.993  -5.629  1.00  0.00      LIG  
ATOM   4344 O3   LIG     1      11.691  16.474  -1.745  1.00  0.00      LIG  
ATOM   4345 C26  LIG     1       9.142   9.011  -0.490  1.00  0.00      LIG  
ATOM   4346 C27  LIG     1      15.167  14.539   0.150  1.00  0.00      LIG  
ATOM   4347 H    LIG     1      13.163  15.550  -3.540  1.00  0.00      LIG  
ATOM   4348 H1   LIG     1      10.964   9.119   2.428  1.00  0.00      LIG  
ATOM   4349 H2   LIG     1       9.669  11.249  -0.174  1.00  0.00      LIG  
ATOM   4350 H3   LIG     1      12.494  12.928  -1.937  1.00  0.00      LIG  
ATOM   4351 H4   LIG     1      10.769  13.033  -1.763  1.00  0.00      LIG  
ATOM   4352 H5   LIG     1      12.624  10.864  -0.706  1.00  0.00      LIG  
ATOM   4353 H6   LIG     1      12.974  18.035  -1.839  1.00  0.00      LIG  
ATOM   4354 H7   LIG     1      11.571  13.642   3.164  1.00  0.00      LIG  
ATOM   4355 H8   LIG     1      10.525  14.865   2.501  1.00  0.00      LIG  
ATOM   4356 H9   LIG     1       9.358  12.221   2.879  1.00  0.00      LIG  
ATOM   4357 H10  LIG     1      10.613  11.226   3.531  1.00  0.00      LIG  
ATOM   4358 H11  LIG     1      12.313  16.011   1.749  1.00  0.00      LIG  
ATOM   4359 H12  LIG     1      13.394  14.730   2.340  1.00  0.00      LIG  
ATOM   4360 H13  LIG     1      13.842  14.470  -1.494  1.00  0.00      LIG  
ATOM   4361 H14  LIG     1      12.365   8.674   0.684  1.00  0.00      LIG  
ATOM   4362 H15  LIG     1      11.799   8.499  -0.969  1.00  0.00      LIG  
ATOM   4363 H16  LIG     1      13.520  16.957   0.205  1.00  0.00      LIG  
ATOM   4364 H17  LIG     1      14.903  16.797  -0.842  1.00  0.00      LIG  
ATOM   4365 H18  LIG     1       8.547   7.484   1.620  1.00  0.00      LIG  
ATOM   4366 H19  LIG     1       9.346   7.540   3.200  1.00  0.00      LIG  
ATOM   4367 H20  LIG     1       8.747   9.843   3.402  1.00  0.00      LIG  
ATOM   4368 H21  LIG     1       8.308  10.372   1.782  1.00  0.00      LIG  
ATOM   4369 H22  LIG     1      12.589  11.852   2.921  1.00  0.00      LIG  
ATOM   4370 H23  LIG     1      13.164  11.720   1.265  1.00  0.00      LIG  
ATOM   4371 H24  LIG     1      12.536  10.319   2.094  1.00  0.00      LIG  
ATOM   4372 H25  LIG     1      12.072   6.345   0.270  1.00  0.00      LIG  
ATOM   4373 H26  LIG     1      10.465   6.569  -0.433  1.00  0.00      LIG  
ATOM   4374 H27  LIG     1      11.890  10.923  -2.851  1.00  0.00      LIG  
ATOM   4375 H28  LIG     1       9.479  14.768   0.438  1.00  0.00      LIG  
ATOM   4376 H29  LIG     1       8.739  13.599   1.514  1.00  0.00      LIG  
ATOM   4377 H30  LIG     1       9.064  13.174  -0.167  1.00  0.00      LIG  
ATOM   4378 H31  LIG     1      14.518  19.132  -2.940  1.00  0.00      LIG  
ATOM   4379 H32  LIG     1      13.288  19.366  -4.195  1.00  0.00      LIG  
ATOM   4380 H33  LIG     1      15.004  19.333  -4.627  1.00  0.00      LIG  
ATOM   4381 H34  LIG     1      15.205  17.270  -6.055  1.00  0.00      LIG  
ATOM   4382 H35  LIG     1      13.455  17.483  -6.213  1.00  0.00      LIG  
ATOM   4383 H36  LIG     1      14.114  15.910  -5.728  1.00  0.00      LIG  
ATOM   4384 H37  LIG     1      11.751  15.659  -1.216  1.00  0.00      LIG  
ATOM   4385 H38  LIG     1       9.380   9.168  -1.542  1.00  0.00      LIG  
ATOM   4386 H39  LIG     1       8.282   9.643  -0.253  1.00  0.00      LIG  
ATOM   4387 H40  LIG     1       8.809   7.976  -0.406  1.00  0.00      LIG  
ATOM   4388 H41  LIG     1      15.198  13.461   0.337  1.00  0.00      LIG  
ATOM   4389 H42  LIG     1      15.311  15.060   1.100  1.00  0.00      LIG  
ATOM   4390 H43  LIG     1      16.009  14.795  -0.499  1.00  0.00      LIG  
TER
REMARK  Energy: 253.937
REMARK  SimpleFitness: 253.937
REMARK  FullFitness: -725.51074
REMARK  InterFull: -23.9417
REMARK  IntraFull: 283.828
REMARK  solvFull: -1196.55
REMARK  surfFull: 211.153
REMARK  extraFull: 0.0
REMARK  deltaGcompsolvpol: -1196.55
REMARK  deltaGcompsolvnonpol: 211.153
REMARK  deltaGprotsolvpol: -1219.71
REMARK  deltaGprotsolvnonpol: 208.651
REMARK  deltaGligsolvpol: -8.38732
REMARK  deltaGligsolvnonpol: 14.1307
REMARK  deltaGvdw: -23.9417
REMARK  deltaGelec: 0.0
REMARK  deltaG: -5.424269
REMARK  Cluster: 6
REMARK  ClusterRank: 1
ATOM   4315 C    LIG     1      11.803  13.529   0.011  1.00  0.00      LIG  
ATOM   4316 C1   LIG     1      10.956  11.709   1.460  1.00  0.00      LIG  
ATOM   4317 C2   LIG     1      10.858  13.227   1.115  1.00  0.00      LIG  
ATOM   4318 O    LIG     1      15.015  16.652  -3.337  1.00  0.00      LIG  
ATOM   4319 C3   LIG     1      13.582  16.489  -3.200  1.00  0.00      LIG  
ATOM   4320 C4   LIG     1      14.162  17.423  -4.208  1.00  0.00      LIG  
ATOM   4321 C5   LIG     1      10.630  10.878   0.183  1.00  0.00      LIG  
ATOM   4322 C6   LIG     1      12.710  14.456   0.329  1.00  0.00      LIG  
ATOM   4323 C7   LIG     1      10.344   9.357   0.404  1.00  0.00      LIG  
ATOM   4324 C8   LIG     1      11.678  12.726  -1.238  1.00  0.00      LIG  
ATOM   4325 C9   LIG     1      11.623  11.227  -0.953  1.00  0.00      LIG  
ATOM   4326 C10  LIG     1      10.029   9.075   1.870  1.00  0.00      LIG  
ATOM   4327 C11  LIG     1      13.027  16.945  -1.880  1.00  0.00      LIG  
ATOM   4328 C12  LIG     1      11.320  14.161   2.237  1.00  0.00      LIG  
ATOM   4329 C13  LIG     1      10.011  11.385   2.631  1.00  0.00      LIG  
ATOM   4330 C14  LIG     1      12.516  14.938   1.721  1.00  0.00      LIG  
ATOM   4331 C15  LIG     1      13.862  14.945  -0.510  1.00  0.00      LIG  
ATOM   4332 C16  LIG     1      11.497   8.406   0.076  1.00  0.00      LIG  
ATOM   4333 C17  LIG     1      13.872  16.462  -0.702  1.00  0.00      LIG  
ATOM   4334 C18  LIG     1       9.495   7.681   2.127  1.00  0.00      LIG  
ATOM   4335 C19  LIG     1       9.154  10.154   2.437  1.00  0.00      LIG  
ATOM   4336 C20  LIG     1      10.533   6.698   1.674  1.00  0.00      LIG  
ATOM   4337 O1   LIG     1      10.611   5.601   2.208  1.00  0.00      LIG  
ATOM   4338 C21  LIG     1      12.385  11.388   1.953  1.00  0.00      LIG  
ATOM   4339 C22  LIG     1      11.157   6.940   0.327  1.00  0.00      LIG  
ATOM   4340 O2   LIG     1      11.251  10.618  -2.185  1.00  0.00      LIG  
ATOM   4341 C23  LIG     1       9.460  13.705   0.701  1.00  0.00      LIG  
ATOM   4342 C24  LIG     1      14.247  18.893  -3.973  1.00  0.00      LIG  
ATOM   4343 C25  LIG     1      14.237  16.993  -5.629  1.00  0.00      LIG  
ATOM   4344 O3   LIG     1      11.691  16.474  -1.745  1.00  0.00      LIG  
ATOM   4345 C26  LIG     1       9.142   9.011  -0.490  1.00  0.00      LIG  
ATOM   4346 C27  LIG     1      15.167  14.539   0.150  1.00  0.00      LIG  
ATOM   4347 H    LIG     1      13.163  15.550  -3.540  1.00  0.00      LIG  
ATOM   4348 H1   LIG     1      10.964   9.119   2.428  1.00  0.00      LIG  
ATOM   4349 H2   LIG     1       9.669  11.249  -0.174  1.00  0.00      LIG  
ATOM   4350 H3   LIG     1      12.494  12.928  -1.937  1.00  0.00      LIG  
ATOM   4351 H4   LIG     1      10.769  13.033  -1.763  1.00  0.00      LIG  
ATOM   4352 H5   LIG     1      12.624  10.864  -0.706  1.00  0.00      LIG  
ATOM   4353 H6   LIG     1      12.974  18.035  -1.839  1.00  0.00      LIG  
ATOM   4354 H7   LIG     1      11.571  13.642   3.164  1.00  0.00      LIG  
ATOM   4355 H8   LIG     1      10.525  14.865   2.501  1.00  0.00      LIG  
ATOM   4356 H9   LIG     1       9.358  12.221   2.879  1.00  0.00      LIG  
ATOM   4357 H10  LIG     1      10.613  11.226   3.531  1.00  0.00      LIG  
ATOM   4358 H11  LIG     1      12.313  16.011   1.749  1.00  0.00      LIG  
ATOM   4359 H12  LIG     1      13.394  14.730   2.340  1.00  0.00      LIG  
ATOM   4360 H13  LIG     1      13.842  14.470  -1.494  1.00  0.00      LIG  
ATOM   4361 H14  LIG     1      12.365   8.674   0.684  1.00  0.00      LIG  
ATOM   4362 H15  LIG     1      11.799   8.499  -0.969  1.00  0.00      LIG  
ATOM   4363 H16  LIG     1      13.520  16.957   0.205  1.00  0.00      LIG  
ATOM   4364 H17  LIG     1      14.903  16.797  -0.842  1.00  0.00      LIG  
ATOM   4365 H18  LIG     1       8.547   7.484   1.620  1.00  0.00      LIG  
ATOM   4366 H19  LIG     1       9.346   7.540   3.200  1.00  0.00      LIG  
ATOM   4367 H20  LIG     1       8.747   9.843   3.402  1.00  0.00      LIG  
ATOM   4368 H21  LIG     1       8.308  10.372   1.782  1.00  0.00      LIG  
ATOM   4369 H22  LIG     1      12.589  11.852   2.921  1.00  0.00      LIG  
ATOM   4370 H23  LIG     1      13.164  11.720   1.265  1.00  0.00      LIG  
ATOM   4371 H24  LIG     1      12.536  10.319   2.094  1.00  0.00      LIG  
ATOM   4372 H25  LIG     1      12.072   6.345   0.270  1.00  0.00      LIG  
ATOM   4373 H26  LIG     1      10.465   6.569  -0.433  1.00  0.00      LIG  
ATOM   4374 H27  LIG     1      11.890  10.923  -2.851  1.00  0.00      LIG  
ATOM   4375 H28  LIG     1       9.479  14.768   0.438  1.00  0.00      LIG  
ATOM   4376 H29  LIG     1       8.739  13.599   1.514  1.00  0.00      LIG  
ATOM   4377 H30  LIG     1       9.064  13.174  -0.167  1.00  0.00      LIG  
ATOM   4378 H31  LIG     1      14.518  19.132  -2.940  1.00  0.00      LIG  
ATOM   4379 H32  LIG     1      13.288  19.366  -4.195  1.00  0.00      LIG  
ATOM   4380 H33  LIG     1      15.004  19.333  -4.627  1.00  0.00      LIG  
ATOM   4381 H34  LIG     1      15.205  17.270  -6.055  1.00  0.00      LIG  
ATOM   4382 H35  LIG     1      13.455  17.483  -6.213  1.00  0.00      LIG  
ATOM   4383 H36  LIG     1      14.114  15.910  -5.728  1.00  0.00      LIG  
ATOM   4384 H37  LIG     1      11.751  15.659  -1.216  1.00  0.00      LIG  
ATOM   4385 H38  LIG     1       9.380   9.168  -1.542  1.00  0.00      LIG  
ATOM   4386 H39  LIG     1       8.282   9.643  -0.253  1.00  0.00      LIG  
ATOM   4387 H40  LIG     1       8.809   7.976  -0.406  1.00  0.00      LIG  
ATOM   4388 H41  LIG     1      15.198  13.461   0.337  1.00  0.00      LIG  
ATOM   4389 H42  LIG     1      15.311  15.060   1.100  1.00  0.00      LIG  
ATOM   4390 H43  LIG     1      16.009  14.795  -0.499  1.00  0.00      LIG  
TER
REMARK  Energy: 254.296
REMARK  SimpleFitness: 254.296
REMARK  FullFitness: -725.44244
REMARK  InterFull: -23.2385
REMARK  IntraFull: 283.277
REMARK  solvFull: -1196.69
REMARK  surfFull: 211.209
REMARK  extraFull: 0.0
REMARK  deltaGcompsolvpol: -1196.69
REMARK  deltaGcompsolvnonpol: 211.209
REMARK  deltaGprotsolvpol: -1219.71
REMARK  deltaGprotsolvnonpol: 208.651
REMARK  deltaGligsolvpol: -8.36795
REMARK  deltaGligsolvnonpol: 14.1487
REMARK  deltaGvdw: -23.2385
REMARK  deltaGelec: 0.0
REMARK  deltaG: -5.3638988
REMARK  Cluster: 6
REMARK  ClusterRank: 2
ATOM   4315 C    LIG     1      11.763  13.337   0.137  1.00  0.00      LIG  
ATOM   4316 C1   LIG     1      10.829  11.487   1.485  1.00  0.00      LIG  
ATOM   4317 C2   LIG     1      10.703  12.998   1.117  1.00  0.00      LIG  
ATOM   4318 O    LIG     1      14.961  16.451  -2.978  1.00  0.00      LIG  
ATOM   4319 C3   LIG     1      13.528  16.291  -2.845  1.00  0.00      LIG  
ATOM   4320 C4   LIG     1      14.114  17.178  -3.890  1.00  0.00      LIG  
ATOM   4321 C5   LIG     1      10.708  10.633   0.190  1.00  0.00      LIG  
ATOM   4322 C6   LIG     1      12.579  14.307   0.561  1.00  0.00      LIG  
ATOM   4323 C7   LIG     1      10.477   9.099   0.400  1.00  0.00      LIG  
ATOM   4324 C8   LIG     1      11.838  12.525  -1.110  1.00  0.00      LIG  
ATOM   4325 C9   LIG     1      11.814  11.024  -0.821  1.00  0.00      LIG  
ATOM   4326 C10  LIG     1      10.005   8.808   1.824  1.00  0.00      LIG  
ATOM   4327 C11  LIG     1      12.965  16.801  -1.550  1.00  0.00      LIG  
ATOM   4328 C12  LIG     1      10.977  13.954   2.282  1.00  0.00      LIG  
ATOM   4329 C13  LIG     1       9.757  11.128   2.528  1.00  0.00      LIG  
ATOM   4330 C14  LIG     1      12.183  14.793   1.909  1.00  0.00      LIG  
ATOM   4331 C15  LIG     1      13.810  14.831  -0.126  1.00  0.00      LIG  
ATOM   4332 C16  LIG     1      11.709   8.207   0.220  1.00  0.00      LIG  
ATOM   4333 C17  LIG     1      13.790  16.343  -0.346  1.00  0.00      LIG  
ATOM   4334 C18  LIG     1       9.521   7.388   2.032  1.00  0.00      LIG  
ATOM   4335 C19  LIG     1       9.009   9.839   2.270  1.00  0.00      LIG  
ATOM   4336 C20  LIG     1      10.656   6.459   1.712  1.00  0.00      LIG  
ATOM   4337 O1   LIG     1      10.731   5.369   2.264  1.00  0.00      LIG  
ATOM   4338 C21  LIG     1      12.200  11.242   2.155  1.00  0.00      LIG  
ATOM   4339 C22  LIG     1      11.414   6.725   0.441  1.00  0.00      LIG  
ATOM   4340 O2   LIG     1      11.618  10.390  -2.081  1.00  0.00      LIG  
ATOM   4341 C23  LIG     1       9.350  13.412   0.524  1.00  0.00      LIG  
ATOM   4342 C24  LIG     1      14.192  18.661  -3.729  1.00  0.00      LIG  
ATOM   4343 C25  LIG     1      14.202  16.681  -5.288  1.00  0.00      LIG  
ATOM   4344 O3   LIG     1      11.612  16.378  -1.425  1.00  0.00      LIG  
ATOM   4345 C26  LIG     1       9.408   8.685  -0.623  1.00  0.00      LIG  
ATOM   4346 C27  LIG     1      15.029  14.479   0.710  1.00  0.00      LIG  
ATOM   4347 H    LIG     1      13.113  15.333  -3.140  1.00  0.00      LIG  
ATOM   4348 H1   LIG     1      10.862   8.908   2.491  1.00  0.00      LIG  
ATOM   4349 H2   LIG     1       9.781  10.952  -0.288  1.00  0.00      LIG  
ATOM   4350 H3   LIG     1      12.730  12.760  -1.697  1.00  0.00      LIG  
ATOM   4351 H4   LIG     1      10.994  12.791  -1.753  1.00  0.00      LIG  
ATOM   4352 H5   LIG     1      12.793  10.710  -0.450  1.00  0.00      LIG  
ATOM   4353 H6   LIG     1      12.943  17.892  -1.545  1.00  0.00      LIG  
ATOM   4354 H7   LIG     1      11.148  13.448   3.234  1.00  0.00      LIG  
ATOM   4355 H8   LIG     1      10.120  14.613   2.450  1.00  0.00      LIG  
ATOM   4356 H9   LIG     1       9.022  11.920   2.647  1.00  0.00      LIG  
ATOM   4357 H10  LIG     1      10.237  11.041   3.507  1.00  0.00      LIG  
ATOM   4358 H11  LIG     1      11.916  15.854   1.889  1.00  0.00      LIG  
ATOM   4359 H12  LIG     1      12.982  14.643   2.640  1.00  0.00      LIG  
ATOM   4360 H13  LIG     1      13.940  14.348  -1.096  1.00  0.00      LIG  
ATOM   4361 H14  LIG     1      12.482   8.518   0.926  1.00  0.00      LIG  
ATOM   4362 H15  LIG     1      12.131   8.313  -0.781  1.00  0.00      LIG  
ATOM   4363 H16  LIG     1      13.417  16.841   0.552  1.00  0.00      LIG  
ATOM   4364 H17  LIG     1      14.820  16.686  -0.476  1.00  0.00      LIG  
ATOM   4365 H18  LIG     1       8.652   7.138   1.419  1.00  0.00      LIG  
ATOM   4366 H19  LIG     1       9.252   7.244   3.083  1.00  0.00      LIG  
ATOM   4367 H20  LIG     1       8.518   9.520   3.193  1.00  0.00      LIG  
ATOM   4368 H21  LIG     1       8.227   9.990   1.522  1.00  0.00      LIG  
ATOM   4369 H22  LIG     1      12.250  11.694   3.148  1.00  0.00      LIG  
ATOM   4370 H23  LIG     1      13.041  11.632   1.578  1.00  0.00      LIG  
ATOM   4371 H24  LIG     1      12.400  10.181   2.293  1.00  0.00      LIG  
ATOM   4372 H25  LIG     1      12.356   6.173   0.486  1.00  0.00      LIG  
ATOM   4373 H26  LIG     1      10.827   6.319  -0.387  1.00  0.00      LIG  
ATOM   4374 H27  LIG     1      12.312  10.721  -2.676  1.00  0.00      LIG  
ATOM   4375 H28  LIG     1       9.359  14.472   0.249  1.00  0.00      LIG  
ATOM   4376 H29  LIG     1       8.538  13.286   1.244  1.00  0.00      LIG  
ATOM   4377 H30  LIG     1       9.088  12.853  -0.377  1.00  0.00      LIG  
ATOM   4378 H31  LIG     1      14.432  18.953  -2.702  1.00  0.00      LIG  
ATOM   4379 H32  LIG     1      13.236  19.111  -4.007  1.00  0.00      LIG  
ATOM   4380 H33  LIG     1      14.968  19.071  -4.383  1.00  0.00      LIG  
ATOM   4381 H34  LIG     1      15.188  16.902  -5.705  1.00  0.00      LIG  
ATOM   4382 H35  LIG     1      13.452  17.173  -5.911  1.00  0.00      LIG  
ATOM   4383 H36  LIG     1      14.039  15.600  -5.340  1.00  0.00      LIG  
ATOM   4384 H37  LIG     1      11.637  15.543  -0.924  1.00  0.00      LIG  
ATOM   4385 H38  LIG     1       9.761   8.845  -1.643  1.00  0.00      LIG  
ATOM   4386 H39  LIG     1       8.496   9.274  -0.498  1.00  0.00      LIG  
ATOM   4387 H40  LIG     1       9.120   7.635  -0.563  1.00  0.00      LIG  
ATOM   4388 H41  LIG     1      15.072  13.403   0.903  1.00  0.00      LIG  
ATOM   4389 H42  LIG     1      15.022  15.002   1.671  1.00  0.00      LIG  
ATOM   4390 H43  LIG     1      15.945  14.765   0.185  1.00  0.00      LIG  
TER
REMARK  Energy: 254.296
REMARK  SimpleFitness: 254.296
REMARK  FullFitness: -725.44244
REMARK  InterFull: -23.2385
REMARK  IntraFull: 283.277
REMARK  solvFull: -1196.69
REMARK  surfFull: 211.209
REMARK  extraFull: 0.0
REMARK  deltaGcompsolvpol: -1196.69
REMARK  deltaGcompsolvnonpol: 211.209
REMARK  deltaGprotsolvpol: -1219.71
REMARK  deltaGprotsolvnonpol: 208.651
REMARK  deltaGligsolvpol: -8.36795
REMARK  deltaGligsolvnonpol: 14.1487
REMARK  deltaGvdw: -23.2385
REMARK  deltaGelec: 0.0
REMARK  deltaG: -5.3638988
REMARK  Cluster: 6
REMARK  ClusterRank: 3
ATOM   4315 C    LIG     1      11.763  13.337   0.137  1.00  0.00      LIG  
ATOM   4316 C1   LIG     1      10.829  11.487   1.485  1.00  0.00      LIG  
ATOM   4317 C2   LIG     1      10.703  12.998   1.117  1.00  0.00      LIG  
ATOM   4318 O    LIG     1      14.961  16.451  -2.978  1.00  0.00      LIG  
ATOM   4319 C3   LIG     1      13.528  16.291  -2.845  1.00  0.00      LIG  
ATOM   4320 C4   LIG     1      14.114  17.178  -3.890  1.00  0.00      LIG  
ATOM   4321 C5   LIG     1      10.708  10.633   0.190  1.00  0.00      LIG  
ATOM   4322 C6   LIG     1      12.579  14.307   0.561  1.00  0.00      LIG  
ATOM   4323 C7   LIG     1      10.477   9.099   0.400  1.00  0.00      LIG  
ATOM   4324 C8   LIG     1      11.838  12.525  -1.110  1.00  0.00      LIG  
ATOM   4325 C9   LIG     1      11.814  11.024  -0.821  1.00  0.00      LIG  
ATOM   4326 C10  LIG     1      10.005   8.808   1.824  1.00  0.00      LIG  
ATOM   4327 C11  LIG     1      12.965  16.801  -1.550  1.00  0.00      LIG  
ATOM   4328 C12  LIG     1      10.977  13.954   2.282  1.00  0.00      LIG  
ATOM   4329 C13  LIG     1       9.757  11.128   2.528  1.00  0.00      LIG  
ATOM   4330 C14  LIG     1      12.183  14.793   1.909  1.00  0.00      LIG  
ATOM   4331 C15  LIG     1      13.810  14.831  -0.126  1.00  0.00      LIG  
ATOM   4332 C16  LIG     1      11.709   8.207   0.220  1.00  0.00      LIG  
ATOM   4333 C17  LIG     1      13.790  16.343  -0.346  1.00  0.00      LIG  
ATOM   4334 C18  LIG     1       9.521   7.388   2.032  1.00  0.00      LIG  
ATOM   4335 C19  LIG     1       9.009   9.839   2.270  1.00  0.00      LIG  
ATOM   4336 C20  LIG     1      10.656   6.459   1.712  1.00  0.00      LIG  
ATOM   4337 O1   LIG     1      10.731   5.369   2.264  1.00  0.00      LIG  
ATOM   4338 C21  LIG     1      12.200  11.242   2.155  1.00  0.00      LIG  
ATOM   4339 C22  LIG     1      11.414   6.725   0.441  1.00  0.00      LIG  
ATOM   4340 O2   LIG     1      11.618  10.390  -2.081  1.00  0.00      LIG  
ATOM   4341 C23  LIG     1       9.350  13.412   0.524  1.00  0.00      LIG  
ATOM   4342 C24  LIG     1      14.192  18.661  -3.729  1.00  0.00      LIG  
ATOM   4343 C25  LIG     1      14.202  16.681  -5.288  1.00  0.00      LIG  
ATOM   4344 O3   LIG     1      11.612  16.378  -1.425  1.00  0.00      LIG  
ATOM   4345 C26  LIG     1       9.408   8.685  -0.623  1.00  0.00      LIG  
ATOM   4346 C27  LIG     1      15.029  14.479   0.710  1.00  0.00      LIG  
ATOM   4347 H    LIG     1      13.113  15.333  -3.140  1.00  0.00      LIG  
ATOM   4348 H1   LIG     1      10.862   8.908   2.491  1.00  0.00      LIG  
ATOM   4349 H2   LIG     1       9.781  10.952  -0.288  1.00  0.00      LIG  
ATOM   4350 H3   LIG     1      12.730  12.760  -1.697  1.00  0.00      LIG  
ATOM   4351 H4   LIG     1      10.994  12.791  -1.753  1.00  0.00      LIG  
ATOM   4352 H5   LIG     1      12.793  10.710  -0.450  1.00  0.00      LIG  
ATOM   4353 H6   LIG     1      12.943  17.892  -1.545  1.00  0.00      LIG  
ATOM   4354 H7   LIG     1      11.148  13.448   3.234  1.00  0.00      LIG  
ATOM   4355 H8   LIG     1      10.120  14.613   2.450  1.00  0.00      LIG  
ATOM   4356 H9   LIG     1       9.022  11.920   2.647  1.00  0.00      LIG  
ATOM   4357 H10  LIG     1      10.237  11.041   3.507  1.00  0.00      LIG  
ATOM   4358 H11  LIG     1      11.916  15.854   1.889  1.00  0.00      LIG  
ATOM   4359 H12  LIG     1      12.982  14.643   2.640  1.00  0.00      LIG  
ATOM   4360 H13  LIG     1      13.940  14.348  -1.096  1.00  0.00      LIG  
ATOM   4361 H14  LIG     1      12.482   8.518   0.926  1.00  0.00      LIG  
ATOM   4362 H15  LIG     1      12.131   8.313  -0.781  1.00  0.00      LIG  
ATOM   4363 H16  LIG     1      13.417  16.841   0.552  1.00  0.00      LIG  
ATOM   4364 H17  LIG     1      14.820  16.686  -0.476  1.00  0.00      LIG  
ATOM   4365 H18  LIG     1       8.652   7.138   1.419  1.00  0.00      LIG  
ATOM   4366 H19  LIG     1       9.252   7.244   3.083  1.00  0.00      LIG  
ATOM   4367 H20  LIG     1       8.518   9.520   3.193  1.00  0.00      LIG  
ATOM   4368 H21  LIG     1       8.227   9.990   1.522  1.00  0.00      LIG  
ATOM   4369 H22  LIG     1      12.250  11.694   3.148  1.00  0.00      LIG  
ATOM   4370 H23  LIG     1      13.041  11.632   1.578  1.00  0.00      LIG  
ATOM   4371 H24  LIG     1      12.400  10.181   2.293  1.00  0.00      LIG  
ATOM   4372 H25  LIG     1      12.356   6.173   0.486  1.00  0.00      LIG  
ATOM   4373 H26  LIG     1      10.827   6.319  -0.387  1.00  0.00      LIG  
ATOM   4374 H27  LIG     1      12.312  10.721  -2.676  1.00  0.00      LIG  
ATOM   4375 H28  LIG     1       9.359  14.472   0.249  1.00  0.00      LIG  
ATOM   4376 H29  LIG     1       8.538  13.286   1.244  1.00  0.00      LIG  
ATOM   4377 H30  LIG     1       9.088  12.853  -0.377  1.00  0.00      LIG  
ATOM   4378 H31  LIG     1      14.432  18.953  -2.702  1.00  0.00      LIG  
ATOM   4379 H32  LIG     1      13.236  19.111  -4.007  1.00  0.00      LIG  
ATOM   4380 H33  LIG     1      14.968  19.071  -4.383  1.00  0.00      LIG  
ATOM   4381 H34  LIG     1      15.188  16.902  -5.705  1.00  0.00      LIG  
ATOM   4382 H35  LIG     1      13.452  17.173  -5.911  1.00  0.00      LIG  
ATOM   4383 H36  LIG     1      14.039  15.600  -5.340  1.00  0.00      LIG  
ATOM   4384 H37  LIG     1      11.637  15.543  -0.924  1.00  0.00      LIG  
ATOM   4385 H38  LIG     1       9.761   8.845  -1.643  1.00  0.00      LIG  
ATOM   4386 H39  LIG     1       8.496   9.274  -0.498  1.00  0.00      LIG  
ATOM   4387 H40  LIG     1       9.120   7.635  -0.563  1.00  0.00      LIG  
ATOM   4388 H41  LIG     1      15.072  13.403   0.903  1.00  0.00      LIG  
ATOM   4389 H42  LIG     1      15.022  15.002   1.671  1.00  0.00      LIG  
ATOM   4390 H43  LIG     1      15.945  14.765   0.185  1.00  0.00      LIG  
TER
REMARK  Energy: 254.296
REMARK  SimpleFitness: 254.296
REMARK  FullFitness: -725.44244
REMARK  InterFull: -23.2385
REMARK  IntraFull: 283.277
REMARK  solvFull: -1196.69
REMARK  surfFull: 211.209
REMARK  extraFull: 0.0
REMARK  deltaGcompsolvpol: -1196.69
REMARK  deltaGcompsolvnonpol: 211.209
REMARK  deltaGprotsolvpol: -1219.71
REMARK  deltaGprotsolvnonpol: 208.651
REMARK  deltaGligsolvpol: -8.36795
REMARK  deltaGligsolvnonpol: 14.1487
REMARK  deltaGvdw: -23.2385
REMARK  deltaGelec: 0.0
REMARK  deltaG: -5.3638988
REMARK  Cluster: 6
REMARK  ClusterRank: 4
ATOM   4315 C    LIG     1      11.763  13.337   0.137  1.00  0.00      LIG  
ATOM   4316 C1   LIG     1      10.829  11.487   1.485  1.00  0.00      LIG  
ATOM   4317 C2   LIG     1      10.703  12.998   1.117  1.00  0.00      LIG  
ATOM   4318 O    LIG     1      14.961  16.451  -2.978  1.00  0.00      LIG  
ATOM   4319 C3   LIG     1      13.528  16.291  -2.845  1.00  0.00      LIG  
ATOM   4320 C4   LIG     1      14.114  17.178  -3.890  1.00  0.00      LIG  
ATOM   4321 C5   LIG     1      10.708  10.633   0.190  1.00  0.00      LIG  
ATOM   4322 C6   LIG     1      12.579  14.307   0.561  1.00  0.00      LIG  
ATOM   4323 C7   LIG     1      10.477   9.099   0.400  1.00  0.00      LIG  
ATOM   4324 C8   LIG     1      11.838  12.525  -1.110  1.00  0.00      LIG  
ATOM   4325 C9   LIG     1      11.814  11.024  -0.821  1.00  0.00      LIG  
ATOM   4326 C10  LIG     1      10.005   8.808   1.824  1.00  0.00      LIG  
ATOM   4327 C11  LIG     1      12.965  16.801  -1.550  1.00  0.00      LIG  
ATOM   4328 C12  LIG     1      10.977  13.954   2.282  1.00  0.00      LIG  
ATOM   4329 C13  LIG     1       9.757  11.128   2.528  1.00  0.00      LIG  
ATOM   4330 C14  LIG     1      12.183  14.793   1.909  1.00  0.00      LIG  
ATOM   4331 C15  LIG     1      13.810  14.831  -0.126  1.00  0.00      LIG  
ATOM   4332 C16  LIG     1      11.709   8.207   0.220  1.00  0.00      LIG  
ATOM   4333 C17  LIG     1      13.790  16.343  -0.346  1.00  0.00      LIG  
ATOM   4334 C18  LIG     1       9.521   7.388   2.032  1.00  0.00      LIG  
ATOM   4335 C19  LIG     1       9.009   9.839   2.270  1.00  0.00      LIG  
ATOM   4336 C20  LIG     1      10.656   6.459   1.712  1.00  0.00      LIG  
ATOM   4337 O1   LIG     1      10.731   5.369   2.264  1.00  0.00      LIG  
ATOM   4338 C21  LIG     1      12.200  11.242   2.155  1.00  0.00      LIG  
ATOM   4339 C22  LIG     1      11.414   6.725   0.441  1.00  0.00      LIG  
ATOM   4340 O2   LIG     1      11.618  10.390  -2.081  1.00  0.00      LIG  
ATOM   4341 C23  LIG     1       9.350  13.412   0.524  1.00  0.00      LIG  
ATOM   4342 C24  LIG     1      14.192  18.661  -3.729  1.00  0.00      LIG  
ATOM   4343 C25  LIG     1      14.202  16.681  -5.288  1.00  0.00      LIG  
ATOM   4344 O3   LIG     1      11.612  16.378  -1.425  1.00  0.00      LIG  
ATOM   4345 C26  LIG     1       9.408   8.685  -0.623  1.00  0.00      LIG  
ATOM   4346 C27  LIG     1      15.029  14.479   0.710  1.00  0.00      LIG  
ATOM   4347 H    LIG     1      13.113  15.333  -3.140  1.00  0.00      LIG  
ATOM   4348 H1   LIG     1      10.862   8.908   2.491  1.00  0.00      LIG  
ATOM   4349 H2   LIG     1       9.781  10.952  -0.288  1.00  0.00      LIG  
ATOM   4350 H3   LIG     1      12.730  12.760  -1.697  1.00  0.00      LIG  
ATOM   4351 H4   LIG     1      10.994  12.791  -1.753  1.00  0.00      LIG  
ATOM   4352 H5   LIG     1      12.793  10.710  -0.450  1.00  0.00      LIG  
ATOM   4353 H6   LIG     1      12.943  17.892  -1.545  1.00  0.00      LIG  
ATOM   4354 H7   LIG     1      11.148  13.448   3.234  1.00  0.00      LIG  
ATOM   4355 H8   LIG     1      10.120  14.613   2.450  1.00  0.00      LIG  
ATOM   4356 H9   LIG     1       9.022  11.920   2.647  1.00  0.00      LIG  
ATOM   4357 H10  LIG     1      10.237  11.041   3.507  1.00  0.00      LIG  
ATOM   4358 H11  LIG     1      11.916  15.854   1.889  1.00  0.00      LIG  
ATOM   4359 H12  LIG     1      12.982  14.643   2.640  1.00  0.00      LIG  
ATOM   4360 H13  LIG     1      13.940  14.348  -1.096  1.00  0.00      LIG  
ATOM   4361 H14  LIG     1      12.482   8.518   0.926  1.00  0.00      LIG  
ATOM   4362 H15  LIG     1      12.131   8.313  -0.781  1.00  0.00      LIG  
ATOM   4363 H16  LIG     1      13.417  16.841   0.552  1.00  0.00      LIG  
ATOM   4364 H17  LIG     1      14.820  16.686  -0.476  1.00  0.00      LIG  
ATOM   4365 H18  LIG     1       8.652   7.138   1.419  1.00  0.00      LIG  
ATOM   4366 H19  LIG     1       9.252   7.244   3.083  1.00  0.00      LIG  
ATOM   4367 H20  LIG     1       8.518   9.520   3.193  1.00  0.00      LIG  
ATOM   4368 H21  LIG     1       8.227   9.990   1.522  1.00  0.00      LIG  
ATOM   4369 H22  LIG     1      12.250  11.694   3.148  1.00  0.00      LIG  
ATOM   4370 H23  LIG     1      13.041  11.632   1.578  1.00  0.00      LIG  
ATOM   4371 H24  LIG     1      12.400  10.181   2.293  1.00  0.00      LIG  
ATOM   4372 H25  LIG     1      12.356   6.173   0.486  1.00  0.00      LIG  
ATOM   4373 H26  LIG     1      10.827   6.319  -0.387  1.00  0.00      LIG  
ATOM   4374 H27  LIG     1      12.312  10.721  -2.676  1.00  0.00      LIG  
ATOM   4375 H28  LIG     1       9.359  14.472   0.249  1.00  0.00      LIG  
ATOM   4376 H29  LIG     1       8.538  13.286   1.244  1.00  0.00      LIG  
ATOM   4377 H30  LIG     1       9.088  12.853  -0.377  1.00  0.00      LIG  
ATOM   4378 H31  LIG     1      14.432  18.953  -2.702  1.00  0.00      LIG  
ATOM   4379 H32  LIG     1      13.236  19.111  -4.007  1.00  0.00      LIG  
ATOM   4380 H33  LIG     1      14.968  19.071  -4.383  1.00  0.00      LIG  
ATOM   4381 H34  LIG     1      15.188  16.902  -5.705  1.00  0.00      LIG  
ATOM   4382 H35  LIG     1      13.452  17.173  -5.911  1.00  0.00      LIG  
ATOM   4383 H36  LIG     1      14.039  15.600  -5.340  1.00  0.00      LIG  
ATOM   4384 H37  LIG     1      11.637  15.543  -0.924  1.00  0.00      LIG  
ATOM   4385 H38  LIG     1       9.761   8.845  -1.643  1.00  0.00      LIG  
ATOM   4386 H39  LIG     1       8.496   9.274  -0.498  1.00  0.00      LIG  
ATOM   4387 H40  LIG     1       9.120   7.635  -0.563  1.00  0.00      LIG  
ATOM   4388 H41  LIG     1      15.072  13.403   0.903  1.00  0.00      LIG  
ATOM   4389 H42  LIG     1      15.022  15.002   1.671  1.00  0.00      LIG  
ATOM   4390 H43  LIG     1      15.945  14.765   0.185  1.00  0.00      LIG  
TER
REMARK  Energy: 253.73
REMARK  SimpleFitness: 253.73
REMARK  FullFitness: -725.2634
REMARK  InterFull: -23.5324
REMARK  IntraFull: 283.165
REMARK  solvFull: -1196.01
REMARK  surfFull: 211.114
REMARK  extraFull: 0.0
REMARK  deltaGcompsolvpol: -1196.01
REMARK  deltaGcompsolvnonpol: 211.114
REMARK  deltaGprotsolvpol: -1219.71
REMARK  deltaGprotsolvnonpol: 208.651
REMARK  deltaGligsolvpol: -8.38837
REMARK  deltaGligsolvnonpol: 14.1449
REMARK  deltaGvdw: -23.5324
REMARK  deltaGelec: 0.0
REMARK  deltaG: -5.3574677
REMARK  Cluster: 6
REMARK  ClusterRank: 5
ATOM   4315 C    LIG     1      11.967  13.593   0.129  1.00  0.00      LIG  
ATOM   4316 C1   LIG     1      11.008  11.801   1.539  1.00  0.00      LIG  
ATOM   4317 C2   LIG     1      10.942  13.312   1.164  1.00  0.00      LIG  
ATOM   4318 O    LIG     1      15.112  16.636  -3.215  1.00  0.00      LIG  
ATOM   4319 C3   LIG     1      13.691  16.432  -3.019  1.00  0.00      LIG  
ATOM   4320 C4   LIG     1      14.203  17.313  -4.107  1.00  0.00      LIG  
ATOM   4321 C5   LIG     1      10.780  10.949   0.256  1.00  0.00      LIG  
ATOM   4322 C6   LIG     1      12.843  14.532   0.494  1.00  0.00      LIG  
ATOM   4323 C7   LIG     1      10.474   9.431   0.479  1.00  0.00      LIG  
ATOM   4324 C8   LIG     1      11.933  12.772  -1.114  1.00  0.00      LIG  
ATOM   4325 C9   LIG     1      11.857  11.278  -0.807  1.00  0.00      LIG  
ATOM   4326 C10  LIG     1      10.040   9.178   1.918  1.00  0.00      LIG  
ATOM   4327 C11  LIG     1      13.157  16.962  -1.720  1.00  0.00      LIG  
ATOM   4328 C12  LIG     1      11.320  14.266   2.301  1.00  0.00      LIG  
ATOM   4329 C13  LIG     1       9.974  11.501   2.638  1.00  0.00      LIG  
ATOM   4330 C14  LIG     1      12.545  15.043   1.857  1.00  0.00      LIG  
ATOM   4331 C15  LIG     1      14.038  15.024  -0.279  1.00  0.00      LIG  
ATOM   4332 C16  LIG     1      11.648   8.473   0.267  1.00  0.00      LIG  
ATOM   4333 C17  LIG     1      14.015  16.532  -0.530  1.00  0.00      LIG  
ATOM   4334 C18  LIG     1       9.476   7.792   2.154  1.00  0.00      LIG  
ATOM   4335 C19  LIG     1       9.128  10.269   2.395  1.00  0.00      LIG  
ATOM   4336 C20  LIG     1      10.540   6.793   1.806  1.00  0.00      LIG  
ATOM   4337 O1   LIG     1      10.556   5.702   2.355  1.00  0.00      LIG  
ATOM   4338 C21  LIG     1      12.393  11.487   2.148  1.00  0.00      LIG  
ATOM   4339 C22  LIG     1      11.284   7.012   0.517  1.00  0.00      LIG  
ATOM   4340 O2   LIG     1      11.582  10.645  -2.052  1.00  0.00      LIG  
ATOM   4341 C23  LIG     1       9.582  13.787   0.635  1.00  0.00      LIG  
ATOM   4342 C24  LIG     1      14.241  18.798  -3.978  1.00  0.00      LIG  
ATOM   4343 C25  LIG     1      14.240  16.786  -5.497  1.00  0.00      LIG  
ATOM   4344 O3   LIG     1      11.815  16.519  -1.554  1.00  0.00      LIG  
ATOM   4345 C26  LIG     1       9.349   9.069  -0.504  1.00  0.00      LIG  
ATOM   4346 C27  LIG     1      15.305  14.691   0.485  1.00  0.00      LIG  
ATOM   4347 H    LIG     1      13.299  15.456  -3.277  1.00  0.00      LIG  
ATOM   4348 H1   LIG     1      10.926   9.230   2.550  1.00  0.00      LIG  
ATOM   4349 H2   LIG     1       9.850  11.313  -0.181  1.00  0.00      LIG  
ATOM   4350 H3   LIG     1      12.798  12.962  -1.754  1.00  0.00      LIG  
ATOM   4351 H4   LIG     1      11.064  13.070  -1.708  1.00  0.00      LIG  
ATOM   4352 H5   LIG     1      12.837  10.923  -0.477  1.00  0.00      LIG  
ATOM   4353 H6   LIG     1      13.120  18.053  -1.731  1.00  0.00      LIG  
ATOM   4354 H7   LIG     1      11.511  13.762   3.251  1.00  0.00      LIG  
ATOM   4355 H8   LIG     1      10.504  14.967   2.502  1.00  0.00      LIG  
ATOM   4356 H9   LIG     1       9.306  12.342   2.819  1.00  0.00      LIG  
ATOM   4357 H10  LIG     1      10.502  11.354   3.584  1.00  0.00      LIG  
ATOM   4358 H11  LIG     1      12.330  16.115   1.844  1.00  0.00      LIG  
ATOM   4359 H12  LIG     1      13.376  14.859   2.543  1.00  0.00      LIG  
ATOM   4360 H13  LIG     1      14.103  14.513  -1.242  1.00  0.00      LIG  
ATOM   4361 H14  LIG     1      12.462   8.751   0.941  1.00  0.00      LIG  
ATOM   4362 H15  LIG     1      12.037   8.547  -0.750  1.00  0.00      LIG  
ATOM   4363 H16  LIG     1      13.664  17.049   0.366  1.00  0.00      LIG  
ATOM   4364 H17  LIG     1      15.040  16.876  -0.693  1.00  0.00      LIG  
ATOM   4365 H18  LIG     1       8.573   7.592   1.575  1.00  0.00      LIG  
ATOM   4366 H19  LIG     1       9.238   7.671   3.214  1.00  0.00      LIG  
ATOM   4367 H20  LIG     1       8.646   9.974   3.331  1.00  0.00      LIG  
ATOM   4368 H21  LIG     1       8.337  10.479   1.672  1.00  0.00      LIG  
ATOM   4369 H22  LIG     1      12.520  11.961   3.124  1.00  0.00      LIG  
ATOM   4370 H23  LIG     1      13.225  11.813   1.520  1.00  0.00      LIG  
ATOM   4371 H24  LIG     1      12.533  10.420   2.310  1.00  0.00      LIG  
ATOM   4372 H25  LIG     1      12.199   6.415   0.553  1.00  0.00      LIG  
ATOM   4373 H26  LIG     1      10.662   6.627  -0.296  1.00  0.00      LIG  
ATOM   4374 H27  LIG     1      12.262  10.948  -2.677  1.00  0.00      LIG  
ATOM   4375 H28  LIG     1       9.627  14.842   0.349  1.00  0.00      LIG  
ATOM   4376 H29  LIG     1       8.801  13.704   1.394  1.00  0.00      LIG  
ATOM   4377 H30  LIG     1       9.249  13.236  -0.248  1.00  0.00      LIG  
ATOM   4378 H31  LIG     1      14.547  19.117  -2.977  1.00  0.00      LIG  
ATOM   4379 H32  LIG     1      13.255  19.221  -4.187  1.00  0.00      LIG  
ATOM   4380 H33  LIG     1      14.951  19.217  -4.695  1.00  0.00      LIG  
ATOM   4381 H34  LIG     1      15.196  17.027  -5.969  1.00  0.00      LIG  
ATOM   4382 H35  LIG     1      13.444  17.243  -6.090  1.00  0.00      LIG  
ATOM   4383 H36  LIG     1      14.107  15.700  -5.521  1.00  0.00      LIG  
ATOM   4384 H37  LIG     1      11.872  15.671  -1.079  1.00  0.00      LIG  
ATOM   4385 H38  LIG     1       9.673   9.206  -1.536  1.00  0.00      LIG  
ATOM   4386 H39  LIG     1       8.475   9.705  -0.349  1.00  0.00      LIG  
ATOM   4387 H40  LIG     1       9.011   8.035  -0.429  1.00  0.00      LIG  
ATOM   4388 H41  LIG     1      15.359  13.623   0.720  1.00  0.00      LIG  
ATOM   4389 H42  LIG     1      15.366  15.255   1.420  1.00  0.00      LIG  
ATOM   4390 H43  LIG     1      16.182  14.950  -0.115  1.00  0.00      LIG  
TER
REMARK  Energy: 253.73
REMARK  SimpleFitness: 253.73
REMARK  FullFitness: -725.2634
REMARK  InterFull: -23.5324
REMARK  IntraFull: 283.165
REMARK  solvFull: -1196.01
REMARK  surfFull: 211.114
REMARK  extraFull: 0.0
REMARK  deltaGcompsolvpol: -1196.01
REMARK  deltaGcompsolvnonpol: 211.114
REMARK  deltaGprotsolvpol: -1219.71
REMARK  deltaGprotsolvnonpol: 208.651
REMARK  deltaGligsolvpol: -8.38837
REMARK  deltaGligsolvnonpol: 14.1449
REMARK  deltaGvdw: -23.5324
REMARK  deltaGelec: 0.0
REMARK  deltaG: -5.3574677
REMARK  Cluster: 6
REMARK  ClusterRank: 6
ATOM   4315 C    LIG     1      11.967  13.593   0.129  1.00  0.00      LIG  
ATOM   4316 C1   LIG     1      11.008  11.801   1.539  1.00  0.00      LIG  
ATOM   4317 C2   LIG     1      10.942  13.312   1.164  1.00  0.00      LIG  
ATOM   4318 O    LIG     1      15.112  16.636  -3.215  1.00  0.00      LIG  
ATOM   4319 C3   LIG     1      13.691  16.432  -3.019  1.00  0.00      LIG  
ATOM   4320 C4   LIG     1      14.203  17.313  -4.107  1.00  0.00      LIG  
ATOM   4321 C5   LIG     1      10.780  10.949   0.256  1.00  0.00      LIG  
ATOM   4322 C6   LIG     1      12.843  14.532   0.494  1.00  0.00      LIG  
ATOM   4323 C7   LIG     1      10.474   9.431   0.479  1.00  0.00      LIG  
ATOM   4324 C8   LIG     1      11.933  12.772  -1.114  1.00  0.00      LIG  
ATOM   4325 C9   LIG     1      11.857  11.278  -0.807  1.00  0.00      LIG  
ATOM   4326 C10  LIG     1      10.040   9.178   1.918  1.00  0.00      LIG  
ATOM   4327 C11  LIG     1      13.157  16.962  -1.720  1.00  0.00      LIG  
ATOM   4328 C12  LIG     1      11.320  14.266   2.301  1.00  0.00      LIG  
ATOM   4329 C13  LIG     1       9.974  11.501   2.638  1.00  0.00      LIG  
ATOM   4330 C14  LIG     1      12.545  15.043   1.857  1.00  0.00      LIG  
ATOM   4331 C15  LIG     1      14.038  15.024  -0.279  1.00  0.00      LIG  
ATOM   4332 C16  LIG     1      11.648   8.473   0.267  1.00  0.00      LIG  
ATOM   4333 C17  LIG     1      14.015  16.532  -0.530  1.00  0.00      LIG  
ATOM   4334 C18  LIG     1       9.476   7.792   2.154  1.00  0.00      LIG  
ATOM   4335 C19  LIG     1       9.128  10.269   2.395  1.00  0.00      LIG  
ATOM   4336 C20  LIG     1      10.540   6.793   1.806  1.00  0.00      LIG  
ATOM   4337 O1   LIG     1      10.556   5.702   2.355  1.00  0.00      LIG  
ATOM   4338 C21  LIG     1      12.393  11.487   2.148  1.00  0.00      LIG  
ATOM   4339 C22  LIG     1      11.284   7.012   0.517  1.00  0.00      LIG  
ATOM   4340 O2   LIG     1      11.582  10.645  -2.052  1.00  0.00      LIG  
ATOM   4341 C23  LIG     1       9.582  13.787   0.635  1.00  0.00      LIG  
ATOM   4342 C24  LIG     1      14.241  18.798  -3.978  1.00  0.00      LIG  
ATOM   4343 C25  LIG     1      14.240  16.786  -5.497  1.00  0.00      LIG  
ATOM   4344 O3   LIG     1      11.815  16.519  -1.554  1.00  0.00      LIG  
ATOM   4345 C26  LIG     1       9.349   9.069  -0.504  1.00  0.00      LIG  
ATOM   4346 C27  LIG     1      15.305  14.691   0.485  1.00  0.00      LIG  
ATOM   4347 H    LIG     1      13.299  15.456  -3.277  1.00  0.00      LIG  
ATOM   4348 H1   LIG     1      10.926   9.230   2.550  1.00  0.00      LIG  
ATOM   4349 H2   LIG     1       9.850  11.313  -0.181  1.00  0.00      LIG  
ATOM   4350 H3   LIG     1      12.798  12.962  -1.754  1.00  0.00      LIG  
ATOM   4351 H4   LIG     1      11.064  13.070  -1.708  1.00  0.00      LIG  
ATOM   4352 H5   LIG     1      12.837  10.923  -0.477  1.00  0.00      LIG  
ATOM   4353 H6   LIG     1      13.120  18.053  -1.731  1.00  0.00      LIG  
ATOM   4354 H7   LIG     1      11.511  13.762   3.251  1.00  0.00      LIG  
ATOM   4355 H8   LIG     1      10.504  14.967   2.502  1.00  0.00      LIG  
ATOM   4356 H9   LIG     1       9.306  12.342   2.819  1.00  0.00      LIG  
ATOM   4357 H10  LIG     1      10.502  11.354   3.584  1.00  0.00      LIG  
ATOM   4358 H11  LIG     1      12.330  16.115   1.844  1.00  0.00      LIG  
ATOM   4359 H12  LIG     1      13.376  14.859   2.543  1.00  0.00      LIG  
ATOM   4360 H13  LIG     1      14.103  14.513  -1.242  1.00  0.00      LIG  
ATOM   4361 H14  LIG     1      12.462   8.751   0.941  1.00  0.00      LIG  
ATOM   4362 H15  LIG     1      12.037   8.547  -0.750  1.00  0.00      LIG  
ATOM   4363 H16  LIG     1      13.664  17.049   0.366  1.00  0.00      LIG  
ATOM   4364 H17  LIG     1      15.040  16.876  -0.693  1.00  0.00      LIG  
ATOM   4365 H18  LIG     1       8.573   7.592   1.575  1.00  0.00      LIG  
ATOM   4366 H19  LIG     1       9.238   7.671   3.214  1.00  0.00      LIG  
ATOM   4367 H20  LIG     1       8.646   9.974   3.331  1.00  0.00      LIG  
ATOM   4368 H21  LIG     1       8.337  10.479   1.672  1.00  0.00      LIG  
ATOM   4369 H22  LIG     1      12.520  11.961   3.124  1.00  0.00      LIG  
ATOM   4370 H23  LIG     1      13.225  11.813   1.520  1.00  0.00      LIG  
ATOM   4371 H24  LIG     1      12.533  10.420   2.310  1.00  0.00      LIG  
ATOM   4372 H25  LIG     1      12.199   6.415   0.553  1.00  0.00      LIG  
ATOM   4373 H26  LIG     1      10.662   6.627  -0.296  1.00  0.00      LIG  
ATOM   4374 H27  LIG     1      12.262  10.948  -2.677  1.00  0.00      LIG  
ATOM   4375 H28  LIG     1       9.627  14.842   0.349  1.00  0.00      LIG  
ATOM   4376 H29  LIG     1       8.801  13.704   1.394  1.00  0.00      LIG  
ATOM   4377 H30  LIG     1       9.249  13.236  -0.248  1.00  0.00      LIG  
ATOM   4378 H31  LIG     1      14.547  19.117  -2.977  1.00  0.00      LIG  
ATOM   4379 H32  LIG     1      13.255  19.221  -4.187  1.00  0.00      LIG  
ATOM   4380 H33  LIG     1      14.951  19.217  -4.695  1.00  0.00      LIG  
ATOM   4381 H34  LIG     1      15.196  17.027  -5.969  1.00  0.00      LIG  
ATOM   4382 H35  LIG     1      13.444  17.243  -6.090  1.00  0.00      LIG  
ATOM   4383 H36  LIG     1      14.107  15.700  -5.521  1.00  0.00      LIG  
ATOM   4384 H37  LIG     1      11.872  15.671  -1.079  1.00  0.00      LIG  
ATOM   4385 H38  LIG     1       9.673   9.206  -1.536  1.00  0.00      LIG  
ATOM   4386 H39  LIG     1       8.475   9.705  -0.349  1.00  0.00      LIG  
ATOM   4387 H40  LIG     1       9.011   8.035  -0.429  1.00  0.00      LIG  
ATOM   4388 H41  LIG     1      15.359  13.623   0.720  1.00  0.00      LIG  
ATOM   4389 H42  LIG     1      15.366  15.255   1.420  1.00  0.00      LIG  
ATOM   4390 H43  LIG     1      16.182  14.950  -0.115  1.00  0.00      LIG  
TER
REMARK  Energy: 253.73
REMARK  SimpleFitness: 253.73
REMARK  FullFitness: -725.2634
REMARK  InterFull: -23.5324
REMARK  IntraFull: 283.165
REMARK  solvFull: -1196.01
REMARK  surfFull: 211.114
REMARK  extraFull: 0.0
REMARK  deltaGcompsolvpol: -1196.01
REMARK  deltaGcompsolvnonpol: 211.114
REMARK  deltaGprotsolvpol: -1219.71
REMARK  deltaGprotsolvnonpol: 208.651
REMARK  deltaGligsolvpol: -8.38837
REMARK  deltaGligsolvnonpol: 14.1449
REMARK  deltaGvdw: -23.5324
REMARK  deltaGelec: 0.0
REMARK  deltaG: -5.3574677
REMARK  Cluster: 6
REMARK  ClusterRank: 7
ATOM   4315 C    LIG     1      11.967  13.593   0.129  1.00  0.00      LIG  
ATOM   4316 C1   LIG     1      11.008  11.801   1.539  1.00  0.00      LIG  
ATOM   4317 C2   LIG     1      10.942  13.312   1.164  1.00  0.00      LIG  
ATOM   4318 O    LIG     1      15.112  16.636  -3.215  1.00  0.00      LIG  
ATOM   4319 C3   LIG     1      13.691  16.432  -3.019  1.00  0.00      LIG  
ATOM   4320 C4   LIG     1      14.203  17.313  -4.107  1.00  0.00      LIG  
ATOM   4321 C5   LIG     1      10.780  10.949   0.256  1.00  0.00      LIG  
ATOM   4322 C6   LIG     1      12.843  14.532   0.494  1.00  0.00      LIG  
ATOM   4323 C7   LIG     1      10.474   9.431   0.479  1.00  0.00      LIG  
ATOM   4324 C8   LIG     1      11.933  12.772  -1.114  1.00  0.00      LIG  
ATOM   4325 C9   LIG     1      11.857  11.278  -0.807  1.00  0.00      LIG  
ATOM   4326 C10  LIG     1      10.040   9.178   1.918  1.00  0.00      LIG  
ATOM   4327 C11  LIG     1      13.157  16.962  -1.720  1.00  0.00      LIG  
ATOM   4328 C12  LIG     1      11.320  14.266   2.301  1.00  0.00      LIG  
ATOM   4329 C13  LIG     1       9.974  11.501   2.638  1.00  0.00      LIG  
ATOM   4330 C14  LIG     1      12.545  15.043   1.857  1.00  0.00      LIG  
ATOM   4331 C15  LIG     1      14.038  15.024  -0.279  1.00  0.00      LIG  
ATOM   4332 C16  LIG     1      11.648   8.473   0.267  1.00  0.00      LIG  
ATOM   4333 C17  LIG     1      14.015  16.532  -0.530  1.00  0.00      LIG  
ATOM   4334 C18  LIG     1       9.476   7.792   2.154  1.00  0.00      LIG  
ATOM   4335 C19  LIG     1       9.128  10.269   2.395  1.00  0.00      LIG  
ATOM   4336 C20  LIG     1      10.540   6.793   1.806  1.00  0.00      LIG  
ATOM   4337 O1   LIG     1      10.556   5.702   2.355  1.00  0.00      LIG  
ATOM   4338 C21  LIG     1      12.393  11.487   2.148  1.00  0.00      LIG  
ATOM   4339 C22  LIG     1      11.284   7.012   0.517  1.00  0.00      LIG  
ATOM   4340 O2   LIG     1      11.582  10.645  -2.052  1.00  0.00      LIG  
ATOM   4341 C23  LIG     1       9.582  13.787   0.635  1.00  0.00      LIG  
ATOM   4342 C24  LIG     1      14.241  18.798  -3.978  1.00  0.00      LIG  
ATOM   4343 C25  LIG     1      14.240  16.786  -5.497  1.00  0.00      LIG  
ATOM   4344 O3   LIG     1      11.815  16.519  -1.554  1.00  0.00      LIG  
ATOM   4345 C26  LIG     1       9.349   9.069  -0.504  1.00  0.00      LIG  
ATOM   4346 C27  LIG     1      15.305  14.691   0.485  1.00  0.00      LIG  
ATOM   4347 H    LIG     1      13.299  15.456  -3.277  1.00  0.00      LIG  
ATOM   4348 H1   LIG     1      10.926   9.230   2.550  1.00  0.00      LIG  
ATOM   4349 H2   LIG     1       9.850  11.313  -0.181  1.00  0.00      LIG  
ATOM   4350 H3   LIG     1      12.798  12.962  -1.754  1.00  0.00      LIG  
ATOM   4351 H4   LIG     1      11.064  13.070  -1.708  1.00  0.00      LIG  
ATOM   4352 H5   LIG     1      12.837  10.923  -0.477  1.00  0.00      LIG  
ATOM   4353 H6   LIG     1      13.120  18.053  -1.731  1.00  0.00      LIG  
ATOM   4354 H7   LIG     1      11.511  13.762   3.251  1.00  0.00      LIG  
ATOM   4355 H8   LIG     1      10.504  14.967   2.502  1.00  0.00      LIG  
ATOM   4356 H9   LIG     1       9.306  12.342   2.819  1.00  0.00      LIG  
ATOM   4357 H10  LIG     1      10.502  11.354   3.584  1.00  0.00      LIG  
ATOM   4358 H11  LIG     1      12.330  16.115   1.844  1.00  0.00      LIG  
ATOM   4359 H12  LIG     1      13.376  14.859   2.543  1.00  0.00      LIG  
ATOM   4360 H13  LIG     1      14.103  14.513  -1.242  1.00  0.00      LIG  
ATOM   4361 H14  LIG     1      12.462   8.751   0.941  1.00  0.00      LIG  
ATOM   4362 H15  LIG     1      12.037   8.547  -0.750  1.00  0.00      LIG  
ATOM   4363 H16  LIG     1      13.664  17.049   0.366  1.00  0.00      LIG  
ATOM   4364 H17  LIG     1      15.040  16.876  -0.693  1.00  0.00      LIG  
ATOM   4365 H18  LIG     1       8.573   7.592   1.575  1.00  0.00      LIG  
ATOM   4366 H19  LIG     1       9.238   7.671   3.214  1.00  0.00      LIG  
ATOM   4367 H20  LIG     1       8.646   9.974   3.331  1.00  0.00      LIG  
ATOM   4368 H21  LIG     1       8.337  10.479   1.672  1.00  0.00      LIG  
ATOM   4369 H22  LIG     1      12.520  11.961   3.124  1.00  0.00      LIG  
ATOM   4370 H23  LIG     1      13.225  11.813   1.520  1.00  0.00      LIG  
ATOM   4371 H24  LIG     1      12.533  10.420   2.310  1.00  0.00      LIG  
ATOM   4372 H25  LIG     1      12.199   6.415   0.553  1.00  0.00      LIG  
ATOM   4373 H26  LIG     1      10.662   6.627  -0.296  1.00  0.00      LIG  
ATOM   4374 H27  LIG     1      12.262  10.948  -2.677  1.00  0.00      LIG  
ATOM   4375 H28  LIG     1       9.627  14.842   0.349  1.00  0.00      LIG  
ATOM   4376 H29  LIG     1       8.801  13.704   1.394  1.00  0.00      LIG  
ATOM   4377 H30  LIG     1       9.249  13.236  -0.248  1.00  0.00      LIG  
ATOM   4378 H31  LIG     1      14.547  19.117  -2.977  1.00  0.00      LIG  
ATOM   4379 H32  LIG     1      13.255  19.221  -4.187  1.00  0.00      LIG  
ATOM   4380 H33  LIG     1      14.951  19.217  -4.695  1.00  0.00      LIG  
ATOM   4381 H34  LIG     1      15.196  17.027  -5.969  1.00  0.00      LIG  
ATOM   4382 H35  LIG     1      13.444  17.243  -6.090  1.00  0.00      LIG  
ATOM   4383 H36  LIG     1      14.107  15.700  -5.521  1.00  0.00      LIG  
ATOM   4384 H37  LIG     1      11.872  15.671  -1.079  1.00  0.00      LIG  
ATOM   4385 H38  LIG     1       9.673   9.206  -1.536  1.00  0.00      LIG  
ATOM   4386 H39  LIG     1       8.475   9.705  -0.349  1.00  0.00      LIG  
ATOM   4387 H40  LIG     1       9.011   8.035  -0.429  1.00  0.00      LIG  
ATOM   4388 H41  LIG     1      15.359  13.623   0.720  1.00  0.00      LIG  
ATOM   4389 H42  LIG     1      15.366  15.255   1.420  1.00  0.00      LIG  
ATOM   4390 H43  LIG     1      16.182  14.950  -0.115  1.00  0.00      LIG  
TER
REMARK  Energy: 258.725
REMARK  SimpleFitness: 258.725
REMARK  FullFitness: -723.93445
REMARK  InterFull: -21.0664
REMARK  IntraFull: 285.448
REMARK  solvFull: -1200.16
REMARK  surfFull: 211.844
REMARK  extraFull: 0.0
REMARK  deltaGcompsolvpol: -1200.16
REMARK  deltaGcompsolvnonpol: 211.844
REMARK  deltaGprotsolvpol: -1219.71
REMARK  deltaGprotsolvnonpol: 208.651
REMARK  deltaGligsolvpol: -9.64666
REMARK  deltaGligsolvnonpol: 14.6124
REMARK  deltaGvdw: -21.0664
REMARK  deltaGelec: 0.0
REMARK  deltaG: -5.2763267
REMARK  Cluster: 7
REMARK  ClusterRank: 0
ATOM   4315 C    LIG     1      14.251  12.852  -0.896  1.00  0.00      LIG  
ATOM   4316 C1   LIG     1      14.660  10.688   0.263  1.00  0.00      LIG  
ATOM   4317 C2   LIG     1      14.402  11.387  -1.110  1.00  0.00      LIG  
ATOM   4318 O    LIG     1      10.492  12.975   0.743  1.00  0.00      LIG  
ATOM   4319 C3   LIG     1      11.321  13.975   1.383  1.00  0.00      LIG  
ATOM   4320 C4   LIG     1      10.127  13.415   2.068  1.00  0.00      LIG  
ATOM   4321 C5   LIG     1      15.902  11.334   0.945  1.00  0.00      LIG  
ATOM   4322 C6   LIG     1      13.100  13.344  -1.373  1.00  0.00      LIG  
ATOM   4323 C7   LIG     1      16.465  10.586   2.196  1.00  0.00      LIG  
ATOM   4324 C8   LIG     1      15.388  13.532  -0.219  1.00  0.00      LIG  
ATOM   4325 C9   LIG     1      15.705  12.861   1.110  1.00  0.00      LIG  
ATOM   4326 C10  LIG     1      15.951   9.147   2.245  1.00  0.00      LIG  
ATOM   4327 C11  LIG     1      11.318  15.318   0.736  1.00  0.00      LIG  
ATOM   4328 C12  LIG     1      13.090  11.001  -1.798  1.00  0.00      LIG  
ATOM   4329 C13  LIG     1      14.835   9.169   0.062  1.00  0.00      LIG  
ATOM   4330 C14  LIG     1      12.314  12.281  -2.044  1.00  0.00      LIG  
ATOM   4331 C15  LIG     1      12.565  14.749  -1.427  1.00  0.00      LIG  
ATOM   4332 C16  LIG     1      16.076  11.181   3.552  1.00  0.00      LIG  
ATOM   4333 C17  LIG     1      12.556  15.548  -0.122  1.00  0.00      LIG  
ATOM   4334 C18  LIG     1      16.652   8.295   3.282  1.00  0.00      LIG  
ATOM   4335 C19  LIG     1      15.952   8.538   0.871  1.00  0.00      LIG  
ATOM   4336 C20  LIG     1      16.407   8.923   4.624  1.00  0.00      LIG  
ATOM   4337 O1   LIG     1      16.330   8.231   5.626  1.00  0.00      LIG  
ATOM   4338 C21  LIG     1      13.413  10.874   1.152  1.00  0.00      LIG  
ATOM   4339 C22  LIG     1      16.637  10.403   4.734  1.00  0.00      LIG  
ATOM   4340 O2   LIG     1      16.880  13.509   1.586  1.00  0.00      LIG  
ATOM   4341 C23  LIG     1      15.507  11.166  -2.153  1.00  0.00      LIG  
ATOM   4342 C24  LIG     1       8.839  14.165   2.121  1.00  0.00      LIG  
ATOM   4343 C25  LIG     1      10.340  12.386   3.121  1.00  0.00      LIG  
ATOM   4344 O3   LIG     1      11.346  16.291   1.773  1.00  0.00      LIG  
ATOM   4345 C26  LIG     1      17.996  10.613   2.059  1.00  0.00      LIG  
ATOM   4346 C27  LIG     1      13.335  15.533  -2.473  1.00  0.00      LIG  
ATOM   4347 H    LIG     1      12.295  13.699   1.764  1.00  0.00      LIG  
ATOM   4348 H1   LIG     1      14.908   9.160   2.566  1.00  0.00      LIG  
ATOM   4349 H2   LIG     1      16.714  11.241   0.222  1.00  0.00      LIG  
ATOM   4350 H3   LIG     1      15.207  14.597  -0.066  1.00  0.00      LIG  
ATOM   4351 H4   LIG     1      16.269  13.495  -0.866  1.00  0.00      LIG  
ATOM   4352 H5   LIG     1      14.906  13.072   1.826  1.00  0.00      LIG  
ATOM   4353 H6   LIG     1      10.416  15.479   0.138  1.00  0.00      LIG  
ATOM   4354 H7   LIG     1      12.485  10.297  -1.226  1.00  0.00      LIG  
ATOM   4355 H8   LIG     1      13.283  10.505  -2.754  1.00  0.00      LIG  
ATOM   4356 H9   LIG     1      14.984   8.895  -0.982  1.00  0.00      LIG  
ATOM   4357 H10  LIG     1      13.903   8.673   0.347  1.00  0.00      LIG  
ATOM   4358 H11  LIG     1      12.233  12.486  -3.115  1.00  0.00      LIG  
ATOM   4359 H12  LIG     1      11.306  12.208  -1.627  1.00  0.00      LIG  
ATOM   4360 H13  LIG     1      11.529  14.686  -1.766  1.00  0.00      LIG  
ATOM   4361 H14  LIG     1      14.986  11.202   3.635  1.00  0.00      LIG  
ATOM   4362 H15  LIG     1      16.421  12.212   3.648  1.00  0.00      LIG  
ATOM   4363 H16  LIG     1      13.447  15.362   0.479  1.00  0.00      LIG  
ATOM   4364 H17  LIG     1      12.598  16.612  -0.373  1.00  0.00      LIG  
ATOM   4365 H18  LIG     1      17.725   8.192   3.108  1.00  0.00      LIG  
ATOM   4366 H19  LIG     1      16.211   7.296   3.293  1.00  0.00      LIG  
ATOM   4367 H20  LIG     1      15.785   7.460   0.936  1.00  0.00      LIG  
ATOM   4368 H21  LIG     1      16.914   8.685   0.373  1.00  0.00      LIG  
ATOM   4369 H22  LIG     1      12.567  10.284   0.794  1.00  0.00      LIG  
ATOM   4370 H23  LIG     1      13.089  11.910   1.199  1.00  0.00      LIG  
ATOM   4371 H24  LIG     1      13.579  10.564   2.181  1.00  0.00      LIG  
ATOM   4372 H25  LIG     1      16.152  10.751   5.648  1.00  0.00      LIG  
ATOM   4373 H26  LIG     1      17.712  10.569   4.834  1.00  0.00      LIG  
ATOM   4374 H27  LIG     1      17.180  13.002   2.360  1.00  0.00      LIG  
ATOM   4375 H28  LIG     1      15.316  11.762  -3.052  1.00  0.00      LIG  
ATOM   4376 H29  LIG     1      15.549  10.125  -2.478  1.00  0.00      LIG  
ATOM   4377 H30  LIG     1      16.499  11.442  -1.791  1.00  0.00      LIG  
ATOM   4378 H31  LIG     1       8.652  14.738   1.209  1.00  0.00      LIG  
ATOM   4379 H32  LIG     1       8.842  14.855   2.969  1.00  0.00      LIG  
ATOM   4380 H33  LIG     1       8.008  13.469   2.251  1.00  0.00      LIG  
ATOM   4381 H34  LIG     1      11.337  11.942   3.056  1.00  0.00      LIG  
ATOM   4382 H35  LIG     1      10.230  12.838   4.109  1.00  0.00      LIG  
ATOM   4383 H36  LIG     1       9.603  11.585   3.025  1.00  0.00      LIG  
ATOM   4384 H37  LIG     1      12.229  16.218   2.175  1.00  0.00      LIG  
ATOM   4385 H38  LIG     1      18.371  11.637   2.048  1.00  0.00      LIG  
ATOM   4386 H39  LIG     1      18.315  10.141   1.127  1.00  0.00      LIG  
ATOM   4387 H40  LIG     1      18.523  10.109   2.870  1.00  0.00      LIG  
ATOM   4388 H41  LIG     1      12.881  16.518  -2.616  1.00  0.00      LIG  
ATOM   4389 H42  LIG     1      13.331  15.017  -3.438  1.00  0.00      LIG  
ATOM   4390 H43  LIG     1      14.374  15.681  -2.168  1.00  0.00      LIG  
TER
REMARK  Energy: 258.725
REMARK  SimpleFitness: 258.725
REMARK  FullFitness: -723.93445
REMARK  InterFull: -21.0664
REMARK  IntraFull: 285.448
REMARK  solvFull: -1200.16
REMARK  surfFull: 211.844
REMARK  extraFull: 0.0
REMARK  deltaGcompsolvpol: -1200.16
REMARK  deltaGcompsolvnonpol: 211.844
REMARK  deltaGprotsolvpol: -1219.71
REMARK  deltaGprotsolvnonpol: 208.651
REMARK  deltaGligsolvpol: -9.64666
REMARK  deltaGligsolvnonpol: 14.6124
REMARK  deltaGvdw: -21.0664
REMARK  deltaGelec: 0.0
REMARK  deltaG: -5.2763267
REMARK  Cluster: 7
REMARK  ClusterRank: 1
ATOM   4315 C    LIG     1      14.251  12.852  -0.896  1.00  0.00      LIG  
ATOM   4316 C1   LIG     1      14.660  10.688   0.263  1.00  0.00      LIG  
ATOM   4317 C2   LIG     1      14.402  11.387  -1.110  1.00  0.00      LIG  
ATOM   4318 O    LIG     1      10.492  12.975   0.743  1.00  0.00      LIG  
ATOM   4319 C3   LIG     1      11.321  13.975   1.383  1.00  0.00      LIG  
ATOM   4320 C4   LIG     1      10.127  13.415   2.068  1.00  0.00      LIG  
ATOM   4321 C5   LIG     1      15.902  11.334   0.945  1.00  0.00      LIG  
ATOM   4322 C6   LIG     1      13.100  13.344  -1.373  1.00  0.00      LIG  
ATOM   4323 C7   LIG     1      16.465  10.586   2.196  1.00  0.00      LIG  
ATOM   4324 C8   LIG     1      15.388  13.532  -0.219  1.00  0.00      LIG  
ATOM   4325 C9   LIG     1      15.705  12.861   1.110  1.00  0.00      LIG  
ATOM   4326 C10  LIG     1      15.951   9.147   2.245  1.00  0.00      LIG  
ATOM   4327 C11  LIG     1      11.318  15.318   0.736  1.00  0.00      LIG  
ATOM   4328 C12  LIG     1      13.090  11.001  -1.798  1.00  0.00      LIG  
ATOM   4329 C13  LIG     1      14.835   9.169   0.062  1.00  0.00      LIG  
ATOM   4330 C14  LIG     1      12.314  12.281  -2.044  1.00  0.00      LIG  
ATOM   4331 C15  LIG     1      12.565  14.749  -1.427  1.00  0.00      LIG  
ATOM   4332 C16  LIG     1      16.076  11.181   3.552  1.00  0.00      LIG  
ATOM   4333 C17  LIG     1      12.556  15.548  -0.122  1.00  0.00      LIG  
ATOM   4334 C18  LIG     1      16.652   8.295   3.282  1.00  0.00      LIG  
ATOM   4335 C19  LIG     1      15.952   8.538   0.871  1.00  0.00      LIG  
ATOM   4336 C20  LIG     1      16.407   8.923   4.624  1.00  0.00      LIG  
ATOM   4337 O1   LIG     1      16.330   8.231   5.626  1.00  0.00      LIG  
ATOM   4338 C21  LIG     1      13.413  10.874   1.152  1.00  0.00      LIG  
ATOM   4339 C22  LIG     1      16.637  10.403   4.734  1.00  0.00      LIG  
ATOM   4340 O2   LIG     1      16.880  13.509   1.586  1.00  0.00      LIG  
ATOM   4341 C23  LIG     1      15.507  11.166  -2.153  1.00  0.00      LIG  
ATOM   4342 C24  LIG     1       8.839  14.165   2.121  1.00  0.00      LIG  
ATOM   4343 C25  LIG     1      10.340  12.386   3.121  1.00  0.00      LIG  
ATOM   4344 O3   LIG     1      11.346  16.291   1.773  1.00  0.00      LIG  
ATOM   4345 C26  LIG     1      17.996  10.613   2.059  1.00  0.00      LIG  
ATOM   4346 C27  LIG     1      13.335  15.533  -2.473  1.00  0.00      LIG  
ATOM   4347 H    LIG     1      12.295  13.699   1.764  1.00  0.00      LIG  
ATOM   4348 H1   LIG     1      14.908   9.160   2.566  1.00  0.00      LIG  
ATOM   4349 H2   LIG     1      16.714  11.241   0.222  1.00  0.00      LIG  
ATOM   4350 H3   LIG     1      15.207  14.597  -0.066  1.00  0.00      LIG  
ATOM   4351 H4   LIG     1      16.269  13.495  -0.866  1.00  0.00      LIG  
ATOM   4352 H5   LIG     1      14.906  13.072   1.826  1.00  0.00      LIG  
ATOM   4353 H6   LIG     1      10.416  15.479   0.138  1.00  0.00      LIG  
ATOM   4354 H7   LIG     1      12.485  10.297  -1.226  1.00  0.00      LIG  
ATOM   4355 H8   LIG     1      13.283  10.505  -2.754  1.00  0.00      LIG  
ATOM   4356 H9   LIG     1      14.984   8.895  -0.982  1.00  0.00      LIG  
ATOM   4357 H10  LIG     1      13.903   8.673   0.347  1.00  0.00      LIG  
ATOM   4358 H11  LIG     1      12.233  12.486  -3.115  1.00  0.00      LIG  
ATOM   4359 H12  LIG     1      11.306  12.208  -1.627  1.00  0.00      LIG  
ATOM   4360 H13  LIG     1      11.529  14.686  -1.766  1.00  0.00      LIG  
ATOM   4361 H14  LIG     1      14.986  11.202   3.635  1.00  0.00      LIG  
ATOM   4362 H15  LIG     1      16.421  12.212   3.648  1.00  0.00      LIG  
ATOM   4363 H16  LIG     1      13.447  15.362   0.479  1.00  0.00      LIG  
ATOM   4364 H17  LIG     1      12.598  16.612  -0.373  1.00  0.00      LIG  
ATOM   4365 H18  LIG     1      17.725   8.192   3.108  1.00  0.00      LIG  
ATOM   4366 H19  LIG     1      16.211   7.296   3.293  1.00  0.00      LIG  
ATOM   4367 H20  LIG     1      15.785   7.460   0.936  1.00  0.00      LIG  
ATOM   4368 H21  LIG     1      16.914   8.685   0.373  1.00  0.00      LIG  
ATOM   4369 H22  LIG     1      12.567  10.284   0.794  1.00  0.00      LIG  
ATOM   4370 H23  LIG     1      13.089  11.910   1.199  1.00  0.00      LIG  
ATOM   4371 H24  LIG     1      13.579  10.564   2.181  1.00  0.00      LIG  
ATOM   4372 H25  LIG     1      16.152  10.751   5.648  1.00  0.00      LIG  
ATOM   4373 H26  LIG     1      17.712  10.569   4.834  1.00  0.00      LIG  
ATOM   4374 H27  LIG     1      17.180  13.002   2.360  1.00  0.00      LIG  
ATOM   4375 H28  LIG     1      15.316  11.762  -3.052  1.00  0.00      LIG  
ATOM   4376 H29  LIG     1      15.549  10.125  -2.478  1.00  0.00      LIG  
ATOM   4377 H30  LIG     1      16.499  11.442  -1.791  1.00  0.00      LIG  
ATOM   4378 H31  LIG     1       8.652  14.738   1.209  1.00  0.00      LIG  
ATOM   4379 H32  LIG     1       8.842  14.855   2.969  1.00  0.00      LIG  
ATOM   4380 H33  LIG     1       8.008  13.469   2.251  1.00  0.00      LIG  
ATOM   4381 H34  LIG     1      11.337  11.942   3.056  1.00  0.00      LIG  
ATOM   4382 H35  LIG     1      10.230  12.838   4.109  1.00  0.00      LIG  
ATOM   4383 H36  LIG     1       9.603  11.585   3.025  1.00  0.00      LIG  
ATOM   4384 H37  LIG     1      12.229  16.218   2.175  1.00  0.00      LIG  
ATOM   4385 H38  LIG     1      18.371  11.637   2.048  1.00  0.00      LIG  
ATOM   4386 H39  LIG     1      18.315  10.141   1.127  1.00  0.00      LIG  
ATOM   4387 H40  LIG     1      18.523  10.109   2.870  1.00  0.00      LIG  
ATOM   4388 H41  LIG     1      12.881  16.518  -2.616  1.00  0.00      LIG  
ATOM   4389 H42  LIG     1      13.331  15.017  -3.438  1.00  0.00      LIG  
ATOM   4390 H43  LIG     1      14.374  15.681  -2.168  1.00  0.00      LIG  
TER
REMARK  Energy: 258.725
REMARK  SimpleFitness: 258.725
REMARK  FullFitness: -723.93445
REMARK  InterFull: -21.0664
REMARK  IntraFull: 285.448
REMARK  solvFull: -1200.16
REMARK  surfFull: 211.844
REMARK  extraFull: 0.0
REMARK  deltaGcompsolvpol: -1200.16
REMARK  deltaGcompsolvnonpol: 211.844
REMARK  deltaGprotsolvpol: -1219.71
REMARK  deltaGprotsolvnonpol: 208.651
REMARK  deltaGligsolvpol: -9.64666
REMARK  deltaGligsolvnonpol: 14.6124
REMARK  deltaGvdw: -21.0664
REMARK  deltaGelec: 0.0
REMARK  deltaG: -5.2763267
REMARK  Cluster: 7
REMARK  ClusterRank: 2
ATOM   4315 C    LIG     1      14.251  12.852  -0.896  1.00  0.00      LIG  
ATOM   4316 C1   LIG     1      14.660  10.688   0.263  1.00  0.00      LIG  
ATOM   4317 C2   LIG     1      14.402  11.387  -1.110  1.00  0.00      LIG  
ATOM   4318 O    LIG     1      10.492  12.975   0.743  1.00  0.00      LIG  
ATOM   4319 C3   LIG     1      11.321  13.975   1.383  1.00  0.00      LIG  
ATOM   4320 C4   LIG     1      10.127  13.415   2.068  1.00  0.00      LIG  
ATOM   4321 C5   LIG     1      15.902  11.334   0.945  1.00  0.00      LIG  
ATOM   4322 C6   LIG     1      13.100  13.344  -1.373  1.00  0.00      LIG  
ATOM   4323 C7   LIG     1      16.465  10.586   2.196  1.00  0.00      LIG  
ATOM   4324 C8   LIG     1      15.388  13.532  -0.219  1.00  0.00      LIG  
ATOM   4325 C9   LIG     1      15.705  12.861   1.110  1.00  0.00      LIG  
ATOM   4326 C10  LIG     1      15.951   9.147   2.245  1.00  0.00      LIG  
ATOM   4327 C11  LIG     1      11.318  15.318   0.736  1.00  0.00      LIG  
ATOM   4328 C12  LIG     1      13.090  11.001  -1.798  1.00  0.00      LIG  
ATOM   4329 C13  LIG     1      14.835   9.169   0.062  1.00  0.00      LIG  
ATOM   4330 C14  LIG     1      12.314  12.281  -2.044  1.00  0.00      LIG  
ATOM   4331 C15  LIG     1      12.565  14.749  -1.427  1.00  0.00      LIG  
ATOM   4332 C16  LIG     1      16.076  11.181   3.552  1.00  0.00      LIG  
ATOM   4333 C17  LIG     1      12.556  15.548  -0.122  1.00  0.00      LIG  
ATOM   4334 C18  LIG     1      16.652   8.295   3.282  1.00  0.00      LIG  
ATOM   4335 C19  LIG     1      15.952   8.538   0.871  1.00  0.00      LIG  
ATOM   4336 C20  LIG     1      16.407   8.923   4.624  1.00  0.00      LIG  
ATOM   4337 O1   LIG     1      16.330   8.231   5.626  1.00  0.00      LIG  
ATOM   4338 C21  LIG     1      13.413  10.874   1.152  1.00  0.00      LIG  
ATOM   4339 C22  LIG     1      16.637  10.403   4.734  1.00  0.00      LIG  
ATOM   4340 O2   LIG     1      16.880  13.509   1.586  1.00  0.00      LIG  
ATOM   4341 C23  LIG     1      15.507  11.166  -2.153  1.00  0.00      LIG  
ATOM   4342 C24  LIG     1       8.839  14.165   2.121  1.00  0.00      LIG  
ATOM   4343 C25  LIG     1      10.340  12.386   3.121  1.00  0.00      LIG  
ATOM   4344 O3   LIG     1      11.346  16.291   1.773  1.00  0.00      LIG  
ATOM   4345 C26  LIG     1      17.996  10.613   2.059  1.00  0.00      LIG  
ATOM   4346 C27  LIG     1      13.335  15.533  -2.473  1.00  0.00      LIG  
ATOM   4347 H    LIG     1      12.295  13.699   1.764  1.00  0.00      LIG  
ATOM   4348 H1   LIG     1      14.908   9.160   2.566  1.00  0.00      LIG  
ATOM   4349 H2   LIG     1      16.714  11.241   0.222  1.00  0.00      LIG  
ATOM   4350 H3   LIG     1      15.207  14.597  -0.066  1.00  0.00      LIG  
ATOM   4351 H4   LIG     1      16.269  13.495  -0.866  1.00  0.00      LIG  
ATOM   4352 H5   LIG     1      14.906  13.072   1.826  1.00  0.00      LIG  
ATOM   4353 H6   LIG     1      10.416  15.479   0.138  1.00  0.00      LIG  
ATOM   4354 H7   LIG     1      12.485  10.297  -1.226  1.00  0.00      LIG  
ATOM   4355 H8   LIG     1      13.283  10.505  -2.754  1.00  0.00      LIG  
ATOM   4356 H9   LIG     1      14.984   8.895  -0.982  1.00  0.00      LIG  
ATOM   4357 H10  LIG     1      13.903   8.673   0.347  1.00  0.00      LIG  
ATOM   4358 H11  LIG     1      12.233  12.486  -3.115  1.00  0.00      LIG  
ATOM   4359 H12  LIG     1      11.306  12.208  -1.627  1.00  0.00      LIG  
ATOM   4360 H13  LIG     1      11.529  14.686  -1.766  1.00  0.00      LIG  
ATOM   4361 H14  LIG     1      14.986  11.202   3.635  1.00  0.00      LIG  
ATOM   4362 H15  LIG     1      16.421  12.212   3.648  1.00  0.00      LIG  
ATOM   4363 H16  LIG     1      13.447  15.362   0.479  1.00  0.00      LIG  
ATOM   4364 H17  LIG     1      12.598  16.612  -0.373  1.00  0.00      LIG  
ATOM   4365 H18  LIG     1      17.725   8.192   3.108  1.00  0.00      LIG  
ATOM   4366 H19  LIG     1      16.211   7.296   3.293  1.00  0.00      LIG  
ATOM   4367 H20  LIG     1      15.785   7.460   0.936  1.00  0.00      LIG  
ATOM   4368 H21  LIG     1      16.914   8.685   0.373  1.00  0.00      LIG  
ATOM   4369 H22  LIG     1      12.567  10.284   0.794  1.00  0.00      LIG  
ATOM   4370 H23  LIG     1      13.089  11.910   1.199  1.00  0.00      LIG  
ATOM   4371 H24  LIG     1      13.579  10.564   2.181  1.00  0.00      LIG  
ATOM   4372 H25  LIG     1      16.152  10.751   5.648  1.00  0.00      LIG  
ATOM   4373 H26  LIG     1      17.712  10.569   4.834  1.00  0.00      LIG  
ATOM   4374 H27  LIG     1      17.180  13.002   2.360  1.00  0.00      LIG  
ATOM   4375 H28  LIG     1      15.316  11.762  -3.052  1.00  0.00      LIG  
ATOM   4376 H29  LIG     1      15.549  10.125  -2.478  1.00  0.00      LIG  
ATOM   4377 H30  LIG     1      16.499  11.442  -1.791  1.00  0.00      LIG  
ATOM   4378 H31  LIG     1       8.652  14.738   1.209  1.00  0.00      LIG  
ATOM   4379 H32  LIG     1       8.842  14.855   2.969  1.00  0.00      LIG  
ATOM   4380 H33  LIG     1       8.008  13.469   2.251  1.00  0.00      LIG  
ATOM   4381 H34  LIG     1      11.337  11.942   3.056  1.00  0.00      LIG  
ATOM   4382 H35  LIG     1      10.230  12.838   4.109  1.00  0.00      LIG  
ATOM   4383 H36  LIG     1       9.603  11.585   3.025  1.00  0.00      LIG  
ATOM   4384 H37  LIG     1      12.229  16.218   2.175  1.00  0.00      LIG  
ATOM   4385 H38  LIG     1      18.371  11.637   2.048  1.00  0.00      LIG  
ATOM   4386 H39  LIG     1      18.315  10.141   1.127  1.00  0.00      LIG  
ATOM   4387 H40  LIG     1      18.523  10.109   2.870  1.00  0.00      LIG  
ATOM   4388 H41  LIG     1      12.881  16.518  -2.616  1.00  0.00      LIG  
ATOM   4389 H42  LIG     1      13.331  15.017  -3.438  1.00  0.00      LIG  
ATOM   4390 H43  LIG     1      14.374  15.681  -2.168  1.00  0.00      LIG  
TER
REMARK  Energy: 258.942
REMARK  SimpleFitness: 258.942
REMARK  FullFitness: -723.57153
REMARK  InterFull: -21.4525
REMARK  IntraFull: 286.05
REMARK  solvFull: -1199.97
REMARK  surfFull: 211.801
REMARK  extraFull: 0.0
REMARK  deltaGcompsolvpol: -1199.97
REMARK  deltaGcompsolvnonpol: 211.801
REMARK  deltaGprotsolvpol: -1219.71
REMARK  deltaGprotsolvnonpol: 208.651
REMARK  deltaGligsolvpol: -9.64599
REMARK  deltaGligsolvnonpol: 14.6412
REMARK  deltaGvdw: -21.4525
REMARK  deltaGelec: 0.0
REMARK  deltaG: -5.3080525
REMARK  Cluster: 7
REMARK  ClusterRank: 3
ATOM   4315 C    LIG     1      14.196  12.768  -0.928  1.00  0.00      LIG  
ATOM   4316 C1   LIG     1      14.606  10.637   0.289  1.00  0.00      LIG  
ATOM   4317 C2   LIG     1      14.339  11.297  -1.102  1.00  0.00      LIG  
ATOM   4318 O    LIG     1      10.450  12.996   0.814  1.00  0.00      LIG  
ATOM   4319 C3   LIG     1      11.337  13.966   1.420  1.00  0.00      LIG  
ATOM   4320 C4   LIG     1      10.160  13.439   2.157  1.00  0.00      LIG  
ATOM   4321 C5   LIG     1      15.849  11.305   0.953  1.00  0.00      LIG  
ATOM   4322 C6   LIG     1      13.030  13.251  -1.374  1.00  0.00      LIG  
ATOM   4323 C7   LIG     1      16.400  10.601   2.235  1.00  0.00      LIG  
ATOM   4324 C8   LIG     1      15.353  13.456  -0.296  1.00  0.00      LIG  
ATOM   4325 C9   LIG     1      15.662  12.839   1.059  1.00  0.00      LIG  
ATOM   4326 C10  LIG     1      15.888   9.165   2.328  1.00  0.00      LIG  
ATOM   4327 C11  LIG     1      11.346  15.305   0.766  1.00  0.00      LIG  
ATOM   4328 C12  LIG     1      13.018  10.901  -1.766  1.00  0.00      LIG  
ATOM   4329 C13  LIG     1      14.793   9.114   0.130  1.00  0.00      LIG  
ATOM   4330 C14  LIG     1      12.210  12.169  -1.973  1.00  0.00      LIG  
ATOM   4331 C15  LIG     1      12.493  14.658  -1.438  1.00  0.00      LIG  
ATOM   4332 C16  LIG     1      15.996  11.245   3.562  1.00  0.00      LIG  
ATOM   4333 C17  LIG     1      12.545  15.493  -0.156  1.00  0.00      LIG  
ATOM   4334 C18  LIG     1      16.584   8.349   3.397  1.00  0.00      LIG  
ATOM   4335 C19  LIG     1      15.900   8.511   0.974  1.00  0.00      LIG  
ATOM   4336 C20  LIG     1      16.323   9.019   4.715  1.00  0.00      LIG  
ATOM   4337 O1   LIG     1      16.253   8.362   5.742  1.00  0.00      LIG  
ATOM   4338 C21  LIG     1      13.354  10.838   1.168  1.00  0.00      LIG  
ATOM   4339 C22  LIG     1      16.538  10.504   4.777  1.00  0.00      LIG  
ATOM   4340 O2   LIG     1      16.841  13.497   1.511  1.00  0.00      LIG  
ATOM   4341 C23  LIG     1      15.432  11.036  -2.147  1.00  0.00      LIG  
ATOM   4342 C24  LIG     1       8.904  14.237   2.277  1.00  0.00      LIG  
ATOM   4343 C25  LIG     1      10.390  12.386   3.184  1.00  0.00      LIG  
ATOM   4344 O3   LIG     1      11.447  16.280   1.797  1.00  0.00      LIG  
ATOM   4345 C26  LIG     1      17.934  10.624   2.121  1.00  0.00      LIG  
ATOM   4346 C27  LIG     1      13.219  15.415  -2.536  1.00  0.00      LIG  
ATOM   4347 H    LIG     1      12.315  13.666   1.771  1.00  0.00      LIG  
ATOM   4348 H1   LIG     1      14.843   9.185   2.640  1.00  0.00      LIG  
ATOM   4349 H2   LIG     1      16.662  11.178   0.237  1.00  0.00      LIG  
ATOM   4350 H3   LIG     1      15.199  14.532  -0.198  1.00  0.00      LIG  
ATOM   4351 H4   LIG     1      16.229  13.365  -0.945  1.00  0.00      LIG  
ATOM   4352 H5   LIG     1      14.863  13.084   1.764  1.00  0.00      LIG  
ATOM   4353 H6   LIG     1      10.419  15.492   0.217  1.00  0.00      LIG  
ATOM   4354 H7   LIG     1      12.442  10.167  -1.201  1.00  0.00      LIG  
ATOM   4355 H8   LIG     1      13.201  10.433  -2.738  1.00  0.00      LIG  
ATOM   4356 H9   LIG     1      14.970   8.815  -0.902  1.00  0.00      LIG  
ATOM   4357 H10  LIG     1      13.858   8.619   0.404  1.00  0.00      LIG  
ATOM   4358 H11  LIG     1      12.043  12.353  -3.037  1.00  0.00      LIG  
ATOM   4359 H12  LIG     1      11.239  12.090  -1.478  1.00  0.00      LIG  
ATOM   4360 H13  LIG     1      11.443  14.590  -1.730  1.00  0.00      LIG  
ATOM   4361 H14  LIG     1      14.906  11.275   3.632  1.00  0.00      LIG  
ATOM   4362 H15  LIG     1      16.347  12.276   3.626  1.00  0.00      LIG  
ATOM   4363 H16  LIG     1      13.460  15.315   0.409  1.00  0.00      LIG  
ATOM   4364 H17  LIG     1      12.590  16.550  -0.438  1.00  0.00      LIG  
ATOM   4365 H18  LIG     1      17.659   8.243   3.234  1.00  0.00      LIG  
ATOM   4366 H19  LIG     1      16.149   7.348   3.434  1.00  0.00      LIG  
ATOM   4367 H20  LIG     1      15.730   7.436   1.073  1.00  0.00      LIG  
ATOM   4368 H21  LIG     1      16.867   8.640   0.482  1.00  0.00      LIG  
ATOM   4369 H22  LIG     1      12.516  10.227   0.827  1.00  0.00      LIG  
ATOM   4370 H23  LIG     1      13.018  11.870   1.178  1.00  0.00      LIG  
ATOM   4371 H24  LIG     1      13.517  10.566   2.208  1.00  0.00      LIG  
ATOM   4372 H25  LIG     1      16.029  10.873   5.670  1.00  0.00      LIG  
ATOM   4373 H26  LIG     1      17.609  10.684   4.895  1.00  0.00      LIG  
ATOM   4374 H27  LIG     1      17.147  13.011   2.295  1.00  0.00      LIG  
ATOM   4375 H28  LIG     1      15.253  11.627  -3.051  1.00  0.00      LIG  
ATOM   4376 H29  LIG     1      15.442   9.991  -2.460  1.00  0.00      LIG  
ATOM   4377 H30  LIG     1      16.433  11.287  -1.788  1.00  0.00      LIG  
ATOM   4378 H31  LIG     1       8.708  14.847   1.392  1.00  0.00      LIG  
ATOM   4379 H32  LIG     1       8.962  14.901   3.144  1.00  0.00      LIG  
ATOM   4380 H33  LIG     1       8.050  13.570   2.410  1.00  0.00      LIG  
ATOM   4381 H34  LIG     1      11.385  11.941   3.088  1.00  0.00      LIG  
ATOM   4382 H35  LIG     1      10.305  12.812   4.186  1.00  0.00      LIG  
ATOM   4383 H36  LIG     1       9.650  11.587   3.084  1.00  0.00      LIG  
ATOM   4384 H37  LIG     1      12.317  16.136   2.205  1.00  0.00      LIG  
ATOM   4385 H38  LIG     1      18.310  11.647   2.087  1.00  0.00      LIG  
ATOM   4386 H39  LIG     1      18.267  10.123   1.209  1.00  0.00      LIG  
ATOM   4387 H40  LIG     1      18.449  10.146   2.955  1.00  0.00      LIG  
ATOM   4388 H41  LIG     1      12.772  16.403  -2.672  1.00  0.00      LIG  
ATOM   4389 H42  LIG     1      13.162  14.885  -3.491  1.00  0.00      LIG  
ATOM   4390 H43  LIG     1      14.275  15.556  -2.286  1.00  0.00      LIG  
TER
REMARK  Energy: 258.942
REMARK  SimpleFitness: 258.942
REMARK  FullFitness: -723.57153
REMARK  InterFull: -21.4525
REMARK  IntraFull: 286.05
REMARK  solvFull: -1199.97
REMARK  surfFull: 211.801
REMARK  extraFull: 0.0
REMARK  deltaGcompsolvpol: -1199.97
REMARK  deltaGcompsolvnonpol: 211.801
REMARK  deltaGprotsolvpol: -1219.71
REMARK  deltaGprotsolvnonpol: 208.651
REMARK  deltaGligsolvpol: -9.64599
REMARK  deltaGligsolvnonpol: 14.6412
REMARK  deltaGvdw: -21.4525
REMARK  deltaGelec: 0.0
REMARK  deltaG: -5.3080525
REMARK  Cluster: 7
REMARK  ClusterRank: 4
ATOM   4315 C    LIG     1      14.196  12.768  -0.928  1.00  0.00      LIG  
ATOM   4316 C1   LIG     1      14.606  10.637   0.289  1.00  0.00      LIG  
ATOM   4317 C2   LIG     1      14.339  11.297  -1.102  1.00  0.00      LIG  
ATOM   4318 O    LIG     1      10.450  12.996   0.814  1.00  0.00      LIG  
ATOM   4319 C3   LIG     1      11.337  13.966   1.420  1.00  0.00      LIG  
ATOM   4320 C4   LIG     1      10.160  13.439   2.157  1.00  0.00      LIG  
ATOM   4321 C5   LIG     1      15.849  11.305   0.953  1.00  0.00      LIG  
ATOM   4322 C6   LIG     1      13.030  13.251  -1.374  1.00  0.00      LIG  
ATOM   4323 C7   LIG     1      16.400  10.601   2.235  1.00  0.00      LIG  
ATOM   4324 C8   LIG     1      15.353  13.456  -0.296  1.00  0.00      LIG  
ATOM   4325 C9   LIG     1      15.662  12.839   1.059  1.00  0.00      LIG  
ATOM   4326 C10  LIG     1      15.888   9.165   2.328  1.00  0.00      LIG  
ATOM   4327 C11  LIG     1      11.346  15.305   0.766  1.00  0.00      LIG  
ATOM   4328 C12  LIG     1      13.018  10.901  -1.766  1.00  0.00      LIG  
ATOM   4329 C13  LIG     1      14.793   9.114   0.130  1.00  0.00      LIG  
ATOM   4330 C14  LIG     1      12.210  12.169  -1.973  1.00  0.00      LIG  
ATOM   4331 C15  LIG     1      12.493  14.658  -1.438  1.00  0.00      LIG  
ATOM   4332 C16  LIG     1      15.996  11.245   3.562  1.00  0.00      LIG  
ATOM   4333 C17  LIG     1      12.545  15.493  -0.156  1.00  0.00      LIG  
ATOM   4334 C18  LIG     1      16.584   8.349   3.397  1.00  0.00      LIG  
ATOM   4335 C19  LIG     1      15.900   8.511   0.974  1.00  0.00      LIG  
ATOM   4336 C20  LIG     1      16.323   9.019   4.715  1.00  0.00      LIG  
ATOM   4337 O1   LIG     1      16.253   8.362   5.742  1.00  0.00      LIG  
ATOM   4338 C21  LIG     1      13.354  10.838   1.168  1.00  0.00      LIG  
ATOM   4339 C22  LIG     1      16.538  10.504   4.777  1.00  0.00      LIG  
ATOM   4340 O2   LIG     1      16.841  13.497   1.511  1.00  0.00      LIG  
ATOM   4341 C23  LIG     1      15.432  11.036  -2.147  1.00  0.00      LIG  
ATOM   4342 C24  LIG     1       8.904  14.237   2.277  1.00  0.00      LIG  
ATOM   4343 C25  LIG     1      10.390  12.386   3.184  1.00  0.00      LIG  
ATOM   4344 O3   LIG     1      11.447  16.280   1.797  1.00  0.00      LIG  
ATOM   4345 C26  LIG     1      17.934  10.624   2.121  1.00  0.00      LIG  
ATOM   4346 C27  LIG     1      13.219  15.415  -2.536  1.00  0.00      LIG  
ATOM   4347 H    LIG     1      12.315  13.666   1.771  1.00  0.00      LIG  
ATOM   4348 H1   LIG     1      14.843   9.185   2.640  1.00  0.00      LIG  
ATOM   4349 H2   LIG     1      16.662  11.178   0.237  1.00  0.00      LIG  
ATOM   4350 H3   LIG     1      15.199  14.532  -0.198  1.00  0.00      LIG  
ATOM   4351 H4   LIG     1      16.229  13.365  -0.945  1.00  0.00      LIG  
ATOM   4352 H5   LIG     1      14.863  13.084   1.764  1.00  0.00      LIG  
ATOM   4353 H6   LIG     1      10.419  15.492   0.217  1.00  0.00      LIG  
ATOM   4354 H7   LIG     1      12.442  10.167  -1.201  1.00  0.00      LIG  
ATOM   4355 H8   LIG     1      13.201  10.433  -2.738  1.00  0.00      LIG  
ATOM   4356 H9   LIG     1      14.970   8.815  -0.902  1.00  0.00      LIG  
ATOM   4357 H10  LIG     1      13.858   8.619   0.404  1.00  0.00      LIG  
ATOM   4358 H11  LIG     1      12.043  12.353  -3.037  1.00  0.00      LIG  
ATOM   4359 H12  LIG     1      11.239  12.090  -1.478  1.00  0.00      LIG  
ATOM   4360 H13  LIG     1      11.443  14.590  -1.730  1.00  0.00      LIG  
ATOM   4361 H14  LIG     1      14.906  11.275   3.632  1.00  0.00      LIG  
ATOM   4362 H15  LIG     1      16.347  12.276   3.626  1.00  0.00      LIG  
ATOM   4363 H16  LIG     1      13.460  15.315   0.409  1.00  0.00      LIG  
ATOM   4364 H17  LIG     1      12.590  16.550  -0.438  1.00  0.00      LIG  
ATOM   4365 H18  LIG     1      17.659   8.243   3.234  1.00  0.00      LIG  
ATOM   4366 H19  LIG     1      16.149   7.348   3.434  1.00  0.00      LIG  
ATOM   4367 H20  LIG     1      15.730   7.436   1.073  1.00  0.00      LIG  
ATOM   4368 H21  LIG     1      16.867   8.640   0.482  1.00  0.00      LIG  
ATOM   4369 H22  LIG     1      12.516  10.227   0.827  1.00  0.00      LIG  
ATOM   4370 H23  LIG     1      13.018  11.870   1.178  1.00  0.00      LIG  
ATOM   4371 H24  LIG     1      13.517  10.566   2.208  1.00  0.00      LIG  
ATOM   4372 H25  LIG     1      16.029  10.873   5.670  1.00  0.00      LIG  
ATOM   4373 H26  LIG     1      17.609  10.684   4.895  1.00  0.00      LIG  
ATOM   4374 H27  LIG     1      17.147  13.011   2.295  1.00  0.00      LIG  
ATOM   4375 H28  LIG     1      15.253  11.627  -3.051  1.00  0.00      LIG  
ATOM   4376 H29  LIG     1      15.442   9.991  -2.460  1.00  0.00      LIG  
ATOM   4377 H30  LIG     1      16.433  11.287  -1.788  1.00  0.00      LIG  
ATOM   4378 H31  LIG     1       8.708  14.847   1.392  1.00  0.00      LIG  
ATOM   4379 H32  LIG     1       8.962  14.901   3.144  1.00  0.00      LIG  
ATOM   4380 H33  LIG     1       8.050  13.570   2.410  1.00  0.00      LIG  
ATOM   4381 H34  LIG     1      11.385  11.941   3.088  1.00  0.00      LIG  
ATOM   4382 H35  LIG     1      10.305  12.812   4.186  1.00  0.00      LIG  
ATOM   4383 H36  LIG     1       9.650  11.587   3.084  1.00  0.00      LIG  
ATOM   4384 H37  LIG     1      12.317  16.136   2.205  1.00  0.00      LIG  
ATOM   4385 H38  LIG     1      18.310  11.647   2.087  1.00  0.00      LIG  
ATOM   4386 H39  LIG     1      18.267  10.123   1.209  1.00  0.00      LIG  
ATOM   4387 H40  LIG     1      18.449  10.146   2.955  1.00  0.00      LIG  
ATOM   4388 H41  LIG     1      12.772  16.403  -2.672  1.00  0.00      LIG  
ATOM   4389 H42  LIG     1      13.162  14.885  -3.491  1.00  0.00      LIG  
ATOM   4390 H43  LIG     1      14.275  15.556  -2.286  1.00  0.00      LIG  
TER
REMARK  Energy: 258.942
REMARK  SimpleFitness: 258.942
REMARK  FullFitness: -723.57153
REMARK  InterFull: -21.4525
REMARK  IntraFull: 286.05
REMARK  solvFull: -1199.97
REMARK  surfFull: 211.801
REMARK  extraFull: 0.0
REMARK  deltaGcompsolvpol: -1199.97
REMARK  deltaGcompsolvnonpol: 211.801
REMARK  deltaGprotsolvpol: -1219.71
REMARK  deltaGprotsolvnonpol: 208.651
REMARK  deltaGligsolvpol: -9.64599
REMARK  deltaGligsolvnonpol: 14.6412
REMARK  deltaGvdw: -21.4525
REMARK  deltaGelec: 0.0
REMARK  deltaG: -5.3080525
REMARK  Cluster: 7
REMARK  ClusterRank: 5
ATOM   4315 C    LIG     1      14.196  12.768  -0.928  1.00  0.00      LIG  
ATOM   4316 C1   LIG     1      14.606  10.637   0.289  1.00  0.00      LIG  
ATOM   4317 C2   LIG     1      14.339  11.297  -1.102  1.00  0.00      LIG  
ATOM   4318 O    LIG     1      10.450  12.996   0.814  1.00  0.00      LIG  
ATOM   4319 C3   LIG     1      11.337  13.966   1.420  1.00  0.00      LIG  
ATOM   4320 C4   LIG     1      10.160  13.439   2.157  1.00  0.00      LIG  
ATOM   4321 C5   LIG     1      15.849  11.305   0.953  1.00  0.00      LIG  
ATOM   4322 C6   LIG     1      13.030  13.251  -1.374  1.00  0.00      LIG  
ATOM   4323 C7   LIG     1      16.400  10.601   2.235  1.00  0.00      LIG  
ATOM   4324 C8   LIG     1      15.353  13.456  -0.296  1.00  0.00      LIG  
ATOM   4325 C9   LIG     1      15.662  12.839   1.059  1.00  0.00      LIG  
ATOM   4326 C10  LIG     1      15.888   9.165   2.328  1.00  0.00      LIG  
ATOM   4327 C11  LIG     1      11.346  15.305   0.766  1.00  0.00      LIG  
ATOM   4328 C12  LIG     1      13.018  10.901  -1.766  1.00  0.00      LIG  
ATOM   4329 C13  LIG     1      14.793   9.114   0.130  1.00  0.00      LIG  
ATOM   4330 C14  LIG     1      12.210  12.169  -1.973  1.00  0.00      LIG  
ATOM   4331 C15  LIG     1      12.493  14.658  -1.438  1.00  0.00      LIG  
ATOM   4332 C16  LIG     1      15.996  11.245   3.562  1.00  0.00      LIG  
ATOM   4333 C17  LIG     1      12.545  15.493  -0.156  1.00  0.00      LIG  
ATOM   4334 C18  LIG     1      16.584   8.349   3.397  1.00  0.00      LIG  
ATOM   4335 C19  LIG     1      15.900   8.511   0.974  1.00  0.00      LIG  
ATOM   4336 C20  LIG     1      16.323   9.019   4.715  1.00  0.00      LIG  
ATOM   4337 O1   LIG     1      16.253   8.362   5.742  1.00  0.00      LIG  
ATOM   4338 C21  LIG     1      13.354  10.838   1.168  1.00  0.00      LIG  
ATOM   4339 C22  LIG     1      16.538  10.504   4.777  1.00  0.00      LIG  
ATOM   4340 O2   LIG     1      16.841  13.497   1.511  1.00  0.00      LIG  
ATOM   4341 C23  LIG     1      15.432  11.036  -2.147  1.00  0.00      LIG  
ATOM   4342 C24  LIG     1       8.904  14.237   2.277  1.00  0.00      LIG  
ATOM   4343 C25  LIG     1      10.390  12.386   3.184  1.00  0.00      LIG  
ATOM   4344 O3   LIG     1      11.447  16.280   1.797  1.00  0.00      LIG  
ATOM   4345 C26  LIG     1      17.934  10.624   2.121  1.00  0.00      LIG  
ATOM   4346 C27  LIG     1      13.219  15.415  -2.536  1.00  0.00      LIG  
ATOM   4347 H    LIG     1      12.315  13.666   1.771  1.00  0.00      LIG  
ATOM   4348 H1   LIG     1      14.843   9.185   2.640  1.00  0.00      LIG  
ATOM   4349 H2   LIG     1      16.662  11.178   0.237  1.00  0.00      LIG  
ATOM   4350 H3   LIG     1      15.199  14.532  -0.198  1.00  0.00      LIG  
ATOM   4351 H4   LIG     1      16.229  13.365  -0.945  1.00  0.00      LIG  
ATOM   4352 H5   LIG     1      14.863  13.084   1.764  1.00  0.00      LIG  
ATOM   4353 H6   LIG     1      10.419  15.492   0.217  1.00  0.00      LIG  
ATOM   4354 H7   LIG     1      12.442  10.167  -1.201  1.00  0.00      LIG  
ATOM   4355 H8   LIG     1      13.201  10.433  -2.738  1.00  0.00      LIG  
ATOM   4356 H9   LIG     1      14.970   8.815  -0.902  1.00  0.00      LIG  
ATOM   4357 H10  LIG     1      13.858   8.619   0.404  1.00  0.00      LIG  
ATOM   4358 H11  LIG     1      12.043  12.353  -3.037  1.00  0.00      LIG  
ATOM   4359 H12  LIG     1      11.239  12.090  -1.478  1.00  0.00      LIG  
ATOM   4360 H13  LIG     1      11.443  14.590  -1.730  1.00  0.00      LIG
[truncated: 1,261,159 more chars]
