# Supplementary material for: Exploring the mechanism of Alisma orientale for the treatment of pregnancy induced hypertension and potential hepato-nephrotoxicity by using network pharmacology, network toxicology, molecular docking and molecular dynamics simulation
Source: Front Pharmacol. 2022 Nov 15;13:1027112. doi: 10.3389/fphar.2022.1027112 (PMC9705790; doi:10.3389/fphar.2022.1027112)
Supplement: Supplementary file 12 [file DataSheet5.zip › EGFR/EGFRalisolB/eadock3.err]

sib.fastconf.EADock3: running @ selenium/127.0.1.1 development version. /home/swissdock/swissdock/tmp//cache/eadock3/eadock3.jar MD5: 6b55cadf59de6f950f604b9d6d6562d2
sib.fastconf.EADock3: 5000 binding modes will be generated
sib.fastconf.EADock3: the 5000 with the most favorable SimpleFitness will be evaluated with FACTS.
sib.fastconf.EADock3: 250 binding modes will be retained
sib.fastconf.EADock3: minimize with 100 steps of SD then 250 steps of ABNR
sib.fastconf.EADock3: side chains closer than 0.0 A to any atom of the ligand will be optimized.
sib.fastconf.EADock3: Clustering radius is 2.0
sib.fastconf.EADock3: Maximum cluster size is 8
sib.fastconf.EADock3: clusters will have the exact size.
sib.fastconf.EADock3: Output file is clusters.zip
sib.fastconf.EADock3: Ligand selection is SEGID LIG
sib.fastconf.EADock3: temporary files will be kept.
sib.fastconf.EADock3: Translations allowed.
sib.fastconf.EADock3: solvation model is FACTS
sib.fastconf.EADock3: Centering rotations on the whole ligand.
sib.fastconf.EADock3: System  : 4390 atoms
sib.fastconf.EADock3: Ligand  : 76 atoms
sib.fastconf.EADock3: Receptor: 4314 atoms
sib.fastconf.EADock3:   Fixed part   : 4314 atoms
sib.fastconf.EADock3:   Flexible part: 0 atoms
sib.fastconf.EADock3: Blind docking
sib.fastconf.biodatastructures.molecules.FlexibleMoleculeBuilder: No RotateBond directive found.
sib.fastconf.biodatastructures.molecules.FlexibleMoleculeBuilder: Multiple keyword found in RotateBond directive.
sib.fastconf.biodatastructures.molecules.FlexibleMoleculeBuilder: Identify bonds.
sib.fastconf.biodatastructures.molecules.FlexibleMolecule: Total of 80 bonds found.
sib.fastconf.biodatastructures.molecules.FlexibleMolecule: Restricting dihedral rotations based on the number of atom on each side.
sib.fastconf.biodatastructures.molecules.FlexibleMolecule: 12 rotatable dihedral angles found.
sib.fastconf.biodatastructures.molecules.FlexibleMolecule: no user specified bond list.
sib.fastconf.biodatastructures.molecules.FlexibleMolecule: Filtering out dihedrals defined with an hydrogen.
sib.fastconf.biodatastructures.molecules.FlexibleMolecule: accepting bond 4333_4327_4319_4318
sib.fastconf.biodatastructures.molecules.FlexibleMolecule: accepting bond 4315_4322_4331_4333
sib.fastconf.biodatastructures.molecules.FlexibleMolecule: accepting bond 4331_4333_4327_4319
sib.fastconf.biodatastructures.molecules.FlexibleMolecule: accepting bond 4322_4331_4333_4327
sib.fastconf.biodatastructures.molecules.FlexibleMolecule: found # 52 core atoms : [ 4315 4316 4317 4321 4322 4323 4324 4325 4326 4328 4329 4330 4331 4332 4334 4335 4336 4337 4338 4339 4340 4341 4345 4348 4349 4350 4351 4352 4354 4355 4356 4357 4358 4359 4361 4362 4365 4366 4367 4368 4369 4370 4371 4372 4373 4374 4375 4376 4377 4385 4386 4387 ]
sib.fastconf.biodatastructures.molecules.FlexibleMolecule: found rotatable bond # 0 between 4327 4319
sib.fastconf.biodatastructures.molecules.FlexibleMolecule: Group FIX (63): [ 4315 4317 4322 4324 4316 4328 4341 4330 4331 4325 4350 4351 4321 4329 4338 4354 4355 4375 4376 4377 4358 4359 4333 4346 4360 4340 4352 4323 4349 4335 4356 4357 4369 4370 4371 4363 4364 4388 4389 4390 4374 4326 4332 4345 4367 4368 4344 4353 4334 4348 4339 4361 4362 4385 4386 4387 4384 4336 4365 4366 4372 4373 4337 ] 
sib.fastconf.biodatastructures.molecules.FlexibleMolecule: Group ROTATABLE (11): [ 4318 4320 4347 4342 4343 4378 4379 4380 4381 4382 4383 ] 
sib.fastconf.biodatastructures.molecules.FlexibleMolecule: Group ROTATABLE (Validation) (4): [ 4318 4320 4342 4343 ] 
sib.fastconf.biodatastructures.molecules.FlexibleMolecule: Group ROTATABLE (Non Validation) (0): [ ] 
sib.fastconf.biodatastructures.molecules.FlexibleMolecule: found rotatable bond # 1 between 4322 4331
sib.fastconf.biodatastructures.molecules.FlexibleMolecule: Group FIX (50): [ 4315 4317 4324 4316 4328 4341 4330 4325 4350 4351 4321 4329 4338 4354 4355 4375 4376 4377 4358 4359 4340 4352 4323 4349 4335 4356 4357 4369 4370 4371 4374 4326 4332 4345 4367 4368 4334 4348 4339 4361 4362 4385 4386 4387 4336 4365 4366 4372 4373 4337 ] 
sib.fastconf.biodatastructures.molecules.FlexibleMolecule: Group ROTATABLE (24): [ 4318 4319 4320 4327 4347 4342 4343 4333 4344 4353 4346 4360 4363 4364 4378 4379 4380 4381 4382 4383 4384 4388 4389 4390 ] 
sib.fastconf.biodatastructures.molecules.FlexibleMolecule: Group ROTATABLE (Validation) (2): [ 4333 4346 ] 
sib.fastconf.biodatastructures.molecules.FlexibleMolecule: Group ROTATABLE (Non Validation) (18): [ 4318 4319 4320 4327 4347 4342 4343 4344 4353 4363 4364 4378 4379 4380 4381 4382 4383 4384 ] 
sib.fastconf.biodatastructures.molecules.FlexibleMolecule: found rotatable bond # 2 between 4333 4327
sib.fastconf.biodatastructures.molecules.FlexibleMolecule: Group FIX (59): [ 4315 4317 4322 4324 4316 4328 4341 4330 4331 4325 4350 4351 4321 4329 4338 4354 4355 4375 4376 4377 4358 4359 4346 4360 4340 4352 4323 4349 4335 4356 4357 4369 4370 4371 4363 4364 4388 4389 4390 4374 4326 4332 4345 4367 4368 4334 4348 4339 4361 4362 4385 4386 4387 4336 4365 4366 4372 4373 4337 ] 
sib.fastconf.biodatastructures.molecules.FlexibleMolecule: Group ROTATABLE (15): [ 4318 4319 4320 4347 4342 4343 4344 4353 4378 4379 4380 4381 4382 4383 4384 ] 
sib.fastconf.biodatastructures.molecules.FlexibleMolecule: Group ROTATABLE (Validation) (2): [ 4319 4344 ] 
sib.fastconf.biodatastructures.molecules.FlexibleMolecule: Group ROTATABLE (Non Validation) (11): [ 4318 4320 4347 4342 4343 4378 4379 4380 4381 4382 4383 ] 
sib.fastconf.biodatastructures.molecules.FlexibleMolecule: found rotatable bond # 3 between 4331 4333
sib.fastconf.biodatastructures.molecules.FlexibleMolecule: Group FIX (56): [ 4315 4317 4322 4324 4316 4328 4341 4330 4325 4350 4351 4321 4329 4338 4354 4355 4375 4376 4377 4358 4359 4346 4360 4340 4352 4323 4349 4335 4356 4357 4369 4370 4371 4388 4389 4390 4374 4326 4332 4345 4367 4368 4334 4348 4339 4361 4362 4385 4386 4387 4336 4365 4366 4372 4373 4337 ] 
sib.fastconf.biodatastructures.molecules.FlexibleMolecule: Group ROTATABLE (18): [ 4318 4319 4320 4327 4347 4342 4343 4344 4353 4363 4364 4378 4379 4380 4381 4382 4383 4384 ] 
sib.fastconf.biodatastructures.molecules.FlexibleMolecule: Group ROTATABLE (Validation) (1): [ 4327 ] 
sib.fastconf.biodatastructures.molecules.FlexibleMolecule: Group ROTATABLE (Non Validation) (15): [ 4318 4319 4320 4347 4342 4343 4344 4353 4378 4379 4380 4381 4382 4383 4384 ] 
sib.fastconf.biodatastructures.molecules.FlexibleMolecule: Bond 4322 4331 has no putative parent, best bet is root node
sib.fastconf.biodatastructures.molecules.FlexibleMoleculeRotatable bond tree initialized 5 elements
sib.fastconf.biodatastructures.molecules.FlexibleMolecule: Detecting chiral carbons
sib.fastconf.biodatastructures.molecules.FlexibleMolecule: Atom 4316 C1   [ -1.86 1.264 0.112 ] is chiral
sib.fastconf.biodatastructures.molecules.FlexibleMolecule: Atom 4317 C2   [ -0.365 1.697 0.015 ] is chiral
sib.fastconf.biodatastructures.molecules.FlexibleMolecule: Atom 4319 C3   [ 5.469 -1.992 1.421 ] is chiral
sib.fastconf.biodatastructures.molecules.FlexibleMolecule: Atom 4325 C9   [ -1.406 -0.575 -1.595 ] is chiral
sib.fastconf.biodatastructures.molecules.FlexibleMolecule: Atom 4327 C11  [ 4.975 -1.294 0.188 ] is chiral
sib.fastconf.biodatastructures.molecules.FlexibleMolecule: Atom 4331 C15  [ 2.42 -0.872 0.507 ] is chiral
sib.fastconf.FastconfBuilder: Initialize non bonded list.
sib.fastconf.biodatastructures.scoring.moleculargrids.grids.InsideMolecularGrid: Calculating inside grid [382][463][438]
sib.fastconf.biodatastructures.scoring.moleculargrids.grids.InsideMolecularGrid: Inside grid calculated in 690 ms
sib.fastconf.biodatastructures.scoring.moleculargrids.grids.InsideMolecularGrid: Smoothing inside grid.
sib.fastconf.biodatastructures.scoring.moleculargrids.grids.InsideMolecularGrid: Inside grid smoothed in 810 ms
sib.fastconf.biodatastructures.scoring.EvaluatorBuilder: generation of the electrostatic grid took 0 ms.
sib.fastconf.FastconfBuilder: Initial energy: 165.31186
sib.fastconf.EADock3: EADock3 starting
sib.fastconf.EADock3: Box volume 423949.1 ?
sib.fastconf.EADock3: Xmin: -19.146 Xmax: 47.215 Xsize: 66.362
sib.fastconf.EADock3: Ymin: -19.361 Ymax: 63.089 Ysize: 82.450
sib.fastconf.EADock3: Zmin: -29.935 Zmax: 47.548 Zsize: 77.483
sib.fastconf.EADock3: Calculating pocket bias.
sib.fastconf.EADock3: 1 cavities identified.
sib.fastconf.EADock3: 2 magic points identified.
sib.fastconf.EADock3: 2 pocket points were identified in 1470 ms
sib.fastconf.EADock3: Calculating surface bias.
sib.fastconf.EADock3: 8500 surface points were identified in 5060 ms
sib.fastconf.EADock3: 0.0 % done
sib.fastconf.EADock3: 0.1 % done
sib.fastconf.EADock3: 0.2 % done
sib.fastconf.EADock3: 0.3 % done
sib.fastconf.EADock3: 0.4 % done
sib.fastconf.EADock3: 0.5 % done
sib.fastconf.EADock3: 0.6 % done
sib.fastconf.EADock3: 0.7 % done
sib.fastconf.EADock3: 0.8 % done
sib.fastconf.EADock3: 0.9 % done
sib.fastconf.EADock3: 1.0 % done
sib.fastconf.EADock3: only 42/500001 BM accepted, exiting DSS.
sib.fastconf.EADock3: The generation of 42 conformations took 837660 s
sib.fastconf.EADock3: The DSS engine failed 495001 times to find a suitable BMs within the allowed time limit of 500 ms
sib.fastconf.EADock3: Minimizing binding mode 0, energy is 634.23145, rmsd is 17.394312
sib.fastconf.EADock3: Minimizing binding mode 1, energy is 854.43945, rmsd is 41.016994
sib.fastconf.EADock3: Minimizing binding mode 2, energy is 968.1346, rmsd is 20.497423
sib.fastconf.EADock3: Minimizing binding mode 3, energy is 1479.5276, rmsd is 20.32222
sib.fastconf.EADock3: Minimizing binding mode 4, energy is 1483.7651, rmsd is 22.394272
sib.fastconf.EADock3: Minimizing binding mode 5, energy is 1537.5122, rmsd is 20.09614
sib.fastconf.EADock3: Minimizing binding mode 6, energy is 1571.751, rmsd is 34.085514
sib.fastconf.EADock3: Minimizing binding mode 7, energy is 1587.3304, rmsd is 17.500772
sib.fastconf.EADock3: Minimizing binding mode 8, energy is 1707.2753, rmsd is 19.443638
sib.fastconf.EADock3: Minimizing binding mode 9, energy is 1762.29, rmsd is 48.328773
sib.fastconf.EADock3: Minimizing binding mode 10, energy is 1925.5824, rmsd is 16.614922
sib.fastconf.EADock3: Minimizing binding mode 11, energy is 1926.724, rmsd is 19.371325
sib.fastconf.EADock3: Minimizing binding mode 12, energy is 1947.6802, rmsd is 18.24595
sib.fastconf.EADock3: Minimizing binding mode 13, energy is 2114.82, rmsd is 20.017145
sib.fastconf.EADock3: Minimizing binding mode 14, energy is 2205.885, rmsd is 19.283796
sib.fastconf.EADock3: Minimizing binding mode 15, energy is 2257.1077, rmsd is 3.3220205
sib.fastconf.EADock3: Minimizing binding mode 16, energy is 2322.5947, rmsd is 18.379427
sib.fastconf.EADock3: Minimizing binding mode 17, energy is 2322.7698, rmsd is 18.697893
sib.fastconf.EADock3: Minimizing binding mode 18, energy is 2461.699, rmsd is 21.163649
sib.fastconf.EADock3: Minimizing binding mode 19, energy is 2464.3044, rmsd is 18.643635
sib.fastconf.EADock3: Minimizing binding mode 20, energy is 2516.5874, rmsd is 19.502476
sib.fastconf.EADock3: Minimizing binding mode 21, energy is 2556.1274, rmsd is 17.337849
sib.fastconf.EADock3: Minimizing binding mode 22, energy is 2669.9548, rmsd is 18.232767
sib.fastconf.EADock3: Minimizing binding mode 23, energy is 2762.3591, rmsd is 20.334156
sib.fastconf.EADock3: Minimizing binding mode 24, energy is 2913.3794, rmsd is 19.213404
sib.fastconf.EADock3: Minimizing binding mode 25, energy is 2921.3784, rmsd is 21.438072
sib.fastconf.EADock3: Minimizing binding mode 26, energy is 2925.0457, rmsd is 19.183294
sib.fastconf.EADock3: Minimizing binding mode 27, energy is 1730.8724, rmsd is 2.7919528
sib.fastconf.EADock3: Minimizing binding mode 28, energy is 3187.8167, rmsd is 19.64483
sib.fastconf.EADock3: Minimizing binding mode 29, energy is 3450.5303, rmsd is 19.334682
sib.fastconf.EADock3: Minimizing binding mode 30, energy is 3453.7954, rmsd is 20.453259
sib.fastconf.EADock3: Minimizing binding mode 31, energy is 3576.4224, rmsd is 19.4027
sib.fastconf.EADock3: Minimizing binding mode 32, energy is 3597.0361, rmsd is 18.165022
sib.fastconf.EADock3: Minimizing binding mode 33, energy is 3731.1665, rmsd is 20.715334
sib.fastconf.EADock3: Minimizing binding mode 34, energy is 3803.8213, rmsd is 18.179905
sib.fastconf.EADock3: Minimizing binding mode 35, energy is 3835.8079, rmsd is 40.345882
sib.fastconf.EADock3: Minimizing binding mode 36, energy is 3955.6548, rmsd is 20.74561
sib.fastconf.EADock3: Minimizing binding mode 37, energy is 4000.6853, rmsd is 16.963789
sib.fastconf.EADock3: Minimizing binding mode 38, energy is 4212.185, rmsd is 20.402414
sib.fastconf.EADock3: Minimizing binding mode 39, energy is 4451.328, rmsd is 17.772772
sib.fastconf.EADock3: Minimizing binding mode 40, energy is 4789.8687, rmsd is 19.303823
sib.fastconf.EADock3: Minimizing binding mode 41, energy is 5394.096, rmsd is 20.187193
sib.fastconf.EADock3: Filter out binding modes with an energy above 3.4028235E38 (3.4028235E38 above the most favorable binding mode, which has an energy of 255.948)
sib.wrappers.md.charmm.ExtendedCharmmWrapper: CHARMM timers: CPU time: 17.06 seconds
sib.wrappers.md.charmm.ExtendedCharmmWrapper: CHARMM timers: Elapsed time: 875.714 seconds.
sib.fastconf.EADock3: Starting clustering
sib.fastconf.EADock3: Clustering iteration 0 took 0 ms and merged 3 clusters.
sib.fastconf.EADock3: Clustering iteration 1 took 0 ms and merged 0 clusters.
sib.fastconf.EADock3: Clustering took 0 ms.
sib.fastconf.EADock3: 42 elements were gathered in 39 clusters.
sib.fastconf.EADock3: Evaluating cluster 0/39
sib.fastconf.EADock3: Evaluating binding mode 0/1 with FACTS
sib.fastconf.EADock3: Evaluating cluster 1/39
sib.fastconf.EADock3: Evaluating binding mode 0/1 with FACTS
sib.fastconf.EADock3: Evaluating cluster 2/39
sib.fastconf.EADock3: Evaluating binding mode 0/1 with FACTS
sib.fastconf.EADock3: Evaluating cluster 3/39
sib.fastconf.EADock3: Evaluating binding mode 0/1 with FACTS
sib.fastconf.EADock3: Evaluating cluster 4/39
sib.fastconf.EADock3: Evaluating binding mode 0/1 with FACTS
sib.fastconf.EADock3: Evaluating cluster 5/39
sib.fastconf.EADock3: Evaluating binding mode 0/1 with FACTS
sib.fastconf.EADock3: Evaluating cluster 6/39
sib.fastconf.EADock3: Evaluating binding mode 0/1 with FACTS
sib.fastconf.EADock3: Evaluating cluster 7/39
sib.fastconf.EADock3: Evaluating binding mode 0/1 with FACTS
sib.fastconf.EADock3: Evaluating cluster 8/39
sib.fastconf.EADock3: Evaluating binding mode 0/1 with FACTS
sib.fastconf.EADock3: Evaluating cluster 9/39
sib.fastconf.EADock3: Evaluating binding mode 0/1 with FACTS
sib.fastconf.EADock3: Evaluating cluster 10/39
sib.fastconf.EADock3: Evaluating binding mode 0/1 with FACTS
sib.fastconf.EADock3: Evaluating cluster 11/39
sib.fastconf.EADock3: Evaluating binding mode 0/1 with FACTS
sib.fastconf.EADock3: Evaluating cluster 12/39
sib.fastconf.EADock3: Evaluating binding mode 0/1 with FACTS
sib.fastconf.EADock3: Evaluating cluster 13/39
sib.fastconf.EADock3: Evaluating binding mode 0/1 with FACTS
sib.fastconf.EADock3: Evaluating cluster 14/39
sib.fastconf.EADock3: Evaluating binding mode 0/1 with FACTS
sib.fastconf.EADock3: Evaluating cluster 15/39
sib.fastconf.EADock3: Evaluating binding mode 0/1 with FACTS
sib.fastconf.EADock3: Evaluating cluster 16/39
sib.fastconf.EADock3: Evaluating binding mode 0/3 with FACTS
sib.fastconf.EADock3: Evaluating binding mode 1/3 with FACTS
sib.fastconf.EADock3: Evaluating binding mode 2/3 with FACTS
sib.fastconf.EADock3: Evaluating cluster 17/39
sib.fastconf.EADock3: Evaluating binding mode 0/1 with FACTS
sib.fastconf.EADock3: Evaluating cluster 18/39
sib.fastconf.EADock3: Evaluating binding mode 0/1 with FACTS
sib.fastconf.EADock3: Evaluating cluster 19/39
sib.fastconf.EADock3: Evaluating binding mode 0/1 with FACTS
sib.fastconf.EADock3: Evaluating cluster 20/39
sib.fastconf.EADock3: Evaluating binding mode 0/1 with FACTS
sib.fastconf.EADock3: Evaluating cluster 21/39
sib.fastconf.EADock3: Evaluating binding mode 0/1 with FACTS
sib.fastconf.EADock3: Evaluating cluster 22/39
sib.fastconf.EADock3: Evaluating binding mode 0/1 with FACTS
sib.fastconf.EADock3: Evaluating cluster 23/39
sib.fastconf.EADock3: Evaluating binding mode 0/1 with FACTS
sib.fastconf.EADock3: Evaluating cluster 24/39
sib.fastconf.EADock3: Evaluating binding mode 0/1 with FACTS
sib.fastconf.EADock3: Evaluating cluster 25/39
sib.fastconf.EADock3: Evaluating binding mode 0/2 with FACTS
sib.fastconf.EADock3: Evaluating binding mode 1/2 with FACTS
sib.fastconf.EADock3: Evaluating cluster 26/39
sib.fastconf.EADock3: Evaluating binding mode 0/1 with FACTS
sib.fastconf.EADock3: Evaluating cluster 27/39
sib.fastconf.EADock3: Evaluating binding mode 0/1 with FACTS
sib.fastconf.EADock3: Evaluating cluster 28/39
sib.fastconf.EADock3: Evaluating binding mode 0/1 with FACTS
sib.fastconf.EADock3: Evaluating cluster 29/39
sib.fastconf.EADock3: Evaluating binding mode 0/1 with FACTS
sib.fastconf.EADock3: Evaluating cluster 30/39
sib.fastconf.EADock3: Evaluating binding mode 0/1 with FACTS
sib.fastconf.EADock3: Evaluating cluster 31/39
sib.fastconf.EADock3: Evaluating binding mode 0/1 with FACTS
sib.fastconf.EADock3: Evaluating cluster 32/39
sib.fastconf.EADock3: Evaluating binding mode 0/1 with FACTS
sib.fastconf.EADock3: Evaluating cluster 33/39
sib.fastconf.EADock3: Evaluating binding mode 0/1 with FACTS
sib.fastconf.EADock3: Evaluating cluster 34/39
sib.fastconf.EADock3: Evaluating binding mode 0/1 with FACTS
sib.fastconf.EADock3: Evaluating cluster 35/39
sib.fastconf.EADock3: Evaluating binding mode 0/1 with FACTS
sib.fastconf.EADock3: Evaluating cluster 36/39
sib.fastconf.EADock3: Evaluating binding mode 0/1 with FACTS
sib.fastconf.EADock3: Evaluating cluster 37/39
sib.fastconf.EADock3: Evaluating binding mode 0/1 with FACTS
sib.fastconf.EADock3: Evaluating cluster 38/39
sib.fastconf.EADock3: Evaluating binding mode 0/1 with FACTS
sib.wrappers.md.charmm.ExtendedCharmmWrapper: CHARMM timers: CPU time: 9.11 seconds
sib.wrappers.md.charmm.ExtendedCharmmWrapper: CHARMM timers: Elapsed time: 9.22795 seconds.
sib.fastconf.EADock3: Starting cluster expansion.
sib.fastconf.EADock3: System  : 4390 atoms
sib.fastconf.EADock3: Ligand  : 76 atoms
sib.fastconf.EADock3: Receptor: 4314 atoms
sib.fastconf.EADock3:   Fixed part   : 4314 atoms
sib.fastconf.EADock3:   Flexible part: 0 atoms
sib.fastconf.EADock3: Expanding cluster 0/32
sib.fastconf.EADock3: Expanding cluster 1/32
sib.fastconf.EADock3: Expanding cluster 2/32
sib.fastconf.EADock3: Expanding cluster 3/32
sib.fastconf.EADock3: Expanding cluster 4/32
sib.fastconf.EADock3: Expanding cluster 5/32
sib.fastconf.EADock3: Expanding cluster 6/32
sib.fastconf.EADock3: Expanding cluster 7/32
sib.fastconf.EADock3: Expanding cluster 8/32
sib.fastconf.EADock3: Expanding cluster 9/32
sib.fastconf.EADock3: Expanding cluster 10/32
sib.fastconf.EADock3: Expanding cluster 11/32
sib.fastconf.EADock3: Expanding cluster 12/32
sib.fastconf.EADock3: Expanding cluster 13/32
sib.fastconf.EADock3: Expanding cluster 14/32
sib.fastconf.EADock3: Expanding cluster 15/32
sib.fastconf.EADock3: Expanding cluster 16/32
sib.fastconf.EADock3: Expanding cluster 17/32
sib.fastconf.EADock3: Expanding cluster 18/32
sib.fastconf.EADock3: Expanding cluster 19/32
sib.fastconf.EADock3: Expanding cluster 20/32
sib.fastconf.EADock3: Expanding cluster 21/32
sib.fastconf.EADock3: Expanding cluster 22/32
sib.fastconf.EADock3: Expanding cluster 23/32
sib.fastconf.EADock3: Expanding cluster 24/32
sib.fastconf.EADock3: Expanding cluster 25/32
sib.fastconf.EADock3: Expanding cluster 26/32
sib.fastconf.EADock3: Expanding cluster 27/32
sib.fastconf.EADock3: Expanding cluster 28/32
sib.fastconf.EADock3: Expanding cluster 29/32
sib.fastconf.EADock3: Expanding cluster 30/32
sib.fastconf.EADock3: Expanding cluster 31/32
sib.wrappers.md.charmm.ExtendedCharmmWrapper: CHARMM timers: CPU time: 118.63 seconds
sib.wrappers.md.charmm.ExtendedCharmmWrapper: CHARMM timers: Elapsed time: 119.083 seconds.
sib.fastconf.EADock3: Starting clustering
sib.fastconf.EADock3: Clustering iteration 0 took 10 ms and merged 223 clusters.
sib.fastconf.EADock3: Clustering iteration 1 took 0 ms and merged 0 clusters.
sib.fastconf.EADock3: Clustering took 10 ms.
sib.fastconf.EADock3: 256 elements were gathered in 33 clusters.
sib.fastconf.EADock3: clusters expanded, 256 binding modes generated
sib.fastconf.EADock3: Evaluating cluster 0/33
sib.fastconf.EADock3: Evaluating binding mode 0/8 with FACTS
sib.fastconf.EADock3: Evaluating binding mode 1/8 with FACTS
sib.fastconf.EADock3: Evaluating binding mode 2/8 with FACTS
sib.fastconf.EADock3: Evaluating binding mode 3/8 with FACTS
sib.fastconf.EADock3: Evaluating binding mode 4/8 with FACTS
sib.fastconf.EADock3: Evaluating binding mode 5/8 with FACTS
sib.fastconf.EADock3: Evaluating binding mode 6/8 with FACTS
sib.fastconf.EADock3: Evaluating binding mode 7/8 with FACTS
sib.fastconf.EADock3: Evaluating cluster 1/33
sib.fastconf.EADock3: Evaluating binding mode 0/8 with FACTS
sib.fastconf.EADock3: Evaluating binding mode 1/8 with FACTS
sib.fastconf.EADock3: Evaluating binding mode 2/8 with FACTS
sib.fastconf.EADock3: Evaluating binding mode 3/8 with FACTS
sib.fastconf.EADock3: Evaluating binding mode 4/8 with FACTS
sib.fastconf.EADock3: Evaluating binding mode 5/8 with FACTS
sib.fastconf.EADock3: Evaluating binding mode 6/8 with FACTS
sib.fastconf.EADock3: Evaluating binding mode 7/8 with FACTS
sib.fastconf.EADock3: Evaluating cluster 2/33
sib.fastconf.EADock3: Evaluating binding mode 0/8 with FACTS
sib.fastconf.EADock3: Evaluating binding mode 1/8 with FACTS
sib.fastconf.EADock3: Evaluating binding mode 2/8 with FACTS
sib.fastconf.EADock3: Evaluating binding mode 3/8 with FACTS
sib.fastconf.EADock3: Evaluating binding mode 4/8 with FACTS
sib.fastconf.EADock3: Evaluating binding mode 5/8 with FACTS
sib.fastconf.EADock3: Evaluating binding mode 6/8 with FACTS
sib.fastconf.EADock3: Evaluating binding mode 7/8 with FACTS
sib.fastconf.EADock3: Evaluating cluster 3/33
sib.fastconf.EADock3: Evaluating binding mode 0/8 with FACTS
sib.fastconf.EADock3: Evaluating binding mode 1/8 with FACTS
sib.fastconf.EADock3: Evaluating binding mode 2/8 with FACTS
sib.fastconf.EADock3: Evaluating binding mode 3/8 with FACTS
sib.fastconf.EADock3: Evaluating binding mode 4/8 with FACTS
sib.fastconf.EADock3: Evaluating binding mode 5/8 with FACTS
sib.fastconf.EADock3: Evaluating binding mode 6/8 with FACTS
sib.fastconf.EADock3: Evaluating binding mode 7/8 with FACTS
sib.fastconf.EADock3: Evaluating cluster 4/33
sib.fastconf.EADock3: Evaluating binding mode 0/8 with FACTS
sib.fastconf.EADock3: Evaluating binding mode 1/8 with FACTS
sib.fastconf.EADock3: Evaluating binding mode 2/8 with FACTS
sib.fastconf.EADock3: Evaluating binding mode 3/8 with FACTS
sib.fastconf.EADock3: Evaluating binding mode 4/8 with FACTS
sib.fastconf.EADock3: Evaluating binding mode 5/8 with FACTS
sib.fastconf.EADock3: Evaluating binding mode 6/8 with FACTS
sib.fastconf.EADock3: Evaluating binding mode 7/8 with FACTS
sib.fastconf.EADock3: Evaluating cluster 5/33
sib.fastconf.EADock3: Evaluating binding mode 0/8 with FACTS
sib.fastconf.EADock3: Evaluating binding mode 1/8 with FACTS
sib.fastconf.EADock3: Evaluating binding mode 2/8 with FACTS
sib.fastconf.EADock3: Evaluating binding mode 3/8 with FACTS
sib.fastconf.EADock3: Evaluating binding mode 4/8 with FACTS
sib.fastconf.EADock3: Evaluating binding mode 5/8 with FACTS
sib.fastconf.EADock3: Evaluating binding mode 6/8 with FACTS
sib.fastconf.EADock3: Evaluating binding mode 7/8 with FACTS
sib.fastconf.EADock3: Evaluating cluster 6/33
sib.fastconf.EADock3: Evaluating binding mode 0/8 with FACTS
sib.fastconf.EADock3: Evaluating binding mode 1/8 with FACTS
sib.fastconf.EADock3: Evaluating binding mode 2/8 with FACTS
sib.fastconf.EADock3: Evaluating binding mode 3/8 with FACTS
sib.fastconf.EADock3: Evaluating binding mode 4/8 with FACTS
sib.fastconf.EADock3: Evaluating binding mode 5/8 with FACTS
sib.fastconf.EADock3: Evaluating binding mode 6/8 with FACTS
sib.fastconf.EADock3: Evaluating binding mode 7/8 with FACTS
sib.fastconf.EADock3: Evaluating cluster 7/33
sib.fastconf.EADock3: Evaluating binding mode 0/8 with FACTS
sib.fastconf.EADock3: Evaluating binding mode 1/8 with FACTS
sib.fastconf.EADock3: Evaluating binding mode 2/8 with FACTS
sib.fastconf.EADock3: Evaluating binding mode 3/8 with FACTS
sib.fastconf.EADock3: Evaluating binding mode 4/8 with FACTS
sib.fastconf.EADock3: Evaluating binding mode 5/8 with FACTS
sib.fastconf.EADock3: Evaluating binding mode 6/8 with FACTS
sib.fastconf.EADock3: Evaluating binding mode 7/8 with FACTS
sib.fastconf.EADock3: Evaluating cluster 8/33
sib.fastconf.EADock3: Evaluating binding mode 0/8 with FACTS
sib.fastconf.EADock3: Evaluating binding mode 1/8 with FACTS
sib.fastconf.EADock3: Evaluating binding mode 2/8 with FACTS
sib.fastconf.EADock3: Evaluating binding mode 3/8 with FACTS
sib.fastconf.EADock3: Evaluating binding mode 4/8 with FACTS
sib.fastconf.EADock3: Evaluating binding mode 5/8 with FACTS
sib.fastconf.EADock3: Evaluating binding mode 6/8 with FACTS
sib.fastconf.EADock3: Evaluating binding mode 7/8 with FACTS
sib.fastconf.EADock3: Evaluating cluster 9/33
sib.fastconf.EADock3: Evaluating binding mode 0/8 with FACTS
sib.fastconf.EADock3: Evaluating binding mode 1/8 with FACTS
sib.fastconf.EADock3: Evaluating binding mode 2/8 with FACTS
sib.fastconf.EADock3: Evaluating binding mode 3/8 with FACTS
sib.fastconf.EADock3: Evaluating binding mode 4/8 with FACTS
sib.fastconf.EADock3: Evaluating binding mode 5/8 with FACTS
sib.fastconf.EADock3: Evaluating binding mode 6/8 with FACTS
sib.fastconf.EADock3: Evaluating binding mode 7/8 with FACTS
sib.fastconf.EADock3: Evaluating cluster 10/33
sib.fastconf.EADock3: Evaluating binding mode 0/8 with FACTS
sib.fastconf.EADock3: Evaluating binding mode 1/8 with FACTS
sib.fastconf.EADock3: Evaluating binding mode 2/8 with FACTS
sib.fastconf.EADock3: Evaluating binding mode 3/8 with FACTS
sib.fastconf.EADock3: Evaluating binding mode 4/8 with FACTS
sib.fastconf.EADock3: Evaluating binding mode 5/8 with FACTS
sib.fastconf.EADock3: Evaluating binding mode 6/8 with FACTS
sib.fastconf.EADock3: Evaluating binding mode 7/8 with FACTS
sib.fastconf.EADock3: Evaluating cluster 11/33
sib.fastconf.EADock3: Evaluating binding mode 0/8 with FACTS
sib.fastconf.EADock3: Evaluating binding mode 1/8 with FACTS
sib.fastconf.EADock3: Evaluating binding mode 2/8 with FACTS
sib.fastconf.EADock3: Evaluating binding mode 3/8 with FACTS
sib.fastconf.EADock3: Evaluating binding mode 4/8 with FACTS
sib.fastconf.EADock3: Evaluating binding mode 5/8 with FACTS
sib.fastconf.EADock3: Evaluating binding mode 6/8 with FACTS
sib.fastconf.EADock3: Evaluating binding mode 7/8 with FACTS
sib.fastconf.EADock3: Evaluating cluster 12/33
sib.fastconf.EADock3: Evaluating binding mode 0/8 with FACTS
sib.fastconf.EADock3: Evaluating binding mode 1/8 with FACTS
sib.fastconf.EADock3: Evaluating binding mode 2/8 with FACTS
sib.fastconf.EADock3: Evaluating binding mode 3/8 with FACTS
sib.fastconf.EADock3: Evaluating binding mode 4/8 with FACTS
sib.fastconf.EADock3: Evaluating binding mode 5/8 with FACTS
sib.fastconf.EADock3: Evaluating binding mode 6/8 with FACTS
sib.fastconf.EADock3: Evaluating binding mode 7/8 with FACTS
sib.fastconf.EADock3: Evaluating cluster 13/33
sib.fastconf.EADock3: Evaluating binding mode 0/8 with FACTS
sib.fastconf.EADock3: Evaluating binding mode 1/8 with FACTS
sib.fastconf.EADock3: Evaluating binding mode 2/8 with FACTS
sib.fastconf.EADock3: Evaluating binding mode 3/8 with FACTS
sib.fastconf.EADock3: Evaluating binding mode 4/8 with FACTS
sib.fastconf.EADock3: Evaluating binding mode 5/8 with FACTS
sib.fastconf.EADock3: Evaluating binding mode 6/8 with FACTS
sib.fastconf.EADock3: Evaluating binding mode 7/8 with FACTS
sib.fastconf.EADock3: Evaluating cluster 14/33
sib.fastconf.EADock3: Evaluating binding mode 0/8 with FACTS
sib.fastconf.EADock3: Evaluating binding mode 1/8 with FACTS
sib.fastconf.EADock3: Evaluating binding mode 2/8 with FACTS
sib.fastconf.EADock3: Evaluating binding mode 3/8 with FACTS
sib.fastconf.EADock3: Evaluating binding mode 4/8 with FACTS
sib.fastconf.EADock3: Evaluating binding mode 5/8 with FACTS
sib.fastconf.EADock3: Evaluating binding mode 6/8 with FACTS
sib.fastconf.EADock3: Evaluating binding mode 7/8 with FACTS
sib.fastconf.EADock3: Evaluating cluster 15/33
sib.fastconf.EADock3: Evaluating binding mode 0/4 with FACTS
sib.fastconf.EADock3: Evaluating binding mode 1/4 with FACTS
sib.fastconf.EADock3: Evaluating binding mode 2/4 with FACTS
sib.fastconf.EADock3: Evaluating binding mode 3/4 with FACTS
sib.fastconf.EADock3: Evaluating cluster 16/33
sib.fastconf.EADock3: Evaluating binding mode 0/4 with FACTS
sib.fastconf.EADock3: Evaluating binding mode 1/4 with FACTS
sib.fastconf.EADock3: Evaluating binding mode 2/4 with FACTS
sib.fastconf.EADock3: Evaluating binding mode 3/4 with FACTS
sib.fastconf.EADock3: Evaluating cluster 17/33
sib.fastconf.EADock3: Evaluating binding mode 0/8 with FACTS
sib.fastconf.EADock3: Evaluating binding mode 1/8 with FACTS
sib.fastconf.EADock3: Evaluating binding mode 2/8 with FACTS
sib.fastconf.EADock3: Evaluating binding mode 3/8 with FACTS
sib.fastconf.EADock3: Evaluating binding mode 4/8 with FACTS
sib.fastconf.EADock3: Evaluating binding mode 5/8 with FACTS
sib.fastconf.EADock3: Evaluating binding mode 6/8 with FACTS
sib.fastconf.EADock3: Evaluating binding mode 7/8 with FACTS
sib.fastconf.EADock3: Evaluating cluster 18/33
sib.fastconf.EADock3: Evaluating binding mode 0/8 with FACTS
sib.fastconf.EADock3: Evaluating binding mode 1/8 with FACTS
sib.fastconf.EADock3: Evaluating binding mode 2/8 with FACTS
sib.fastconf.EADock3: Evaluating binding mode 3/8 with FACTS
sib.fastconf.EADock3: Evaluating binding mode 4/8 with FACTS
sib.fastconf.EADock3: Evaluating binding mode 5/8 with FACTS
sib.fastconf.EADock3: Evaluating binding mode 6/8 with FACTS
sib.fastconf.EADock3: Evaluating binding mode 7/8 with FACTS
sib.fastconf.EADock3: Evaluating cluster 19/33
sib.fastconf.EADock3: Evaluating binding mode 0/8 with FACTS
sib.fastconf.EADock3: Evaluating binding mode 1/8 with FACTS
sib.fastconf.EADock3: Evaluating binding mode 2/8 with FACTS
sib.fastconf.EADock3: Evaluating binding mode 3/8 with FACTS
sib.fastconf.EADock3: Evaluating binding mode 4/8 with FACTS
sib.fastconf.EADock3: Evaluating binding mode 5/8 with FACTS
sib.fastconf.EADock3: Evaluating binding mode 6/8 with FACTS
sib.fastconf.EADock3: Evaluating binding mode 7/8 with FACTS
sib.fastconf.EADock3: Evaluating cluster 20/33
sib.fastconf.EADock3: Evaluating binding mode 0/8 with FACTS
sib.fastconf.EADock3: Evaluating binding mode 1/8 with FACTS
sib.fastconf.EADock3: Evaluating binding mode 2/8 with FACTS
sib.fastconf.EADock3: Evaluating binding mode 3/8 with FACTS
sib.fastconf.EADock3: Evaluating binding mode 4/8 with FACTS
sib.fastconf.EADock3: Evaluating binding mode 5/8 with FACTS
sib.fastconf.EADock3: Evaluating binding mode 6/8 with FACTS
sib.fastconf.EADock3: Evaluating binding mode 7/8 with FACTS
sib.fastconf.EADock3: Evaluating cluster 21/33
sib.fastconf.EADock3: Evaluating binding mode 0/8 with FACTS
sib.fastconf.EADock3: Evaluating binding mode 1/8 with FACTS
sib.fastconf.EADock3: Evaluating binding mode 2/8 with FACTS
sib.fastconf.EADock3: Evaluating binding mode 3/8 with FACTS
sib.fastconf.EADock3: Evaluating binding mode 4/8 with FACTS
sib.fastconf.EADock3: Evaluating binding mode 5/8 with FACTS
sib.fastconf.EADock3: Evaluating binding mode 6/8 with FACTS
sib.fastconf.EADock3: Evaluating binding mode 7/8 with FACTS
sib.fastconf.EADock3: Evaluating cluster 22/33
sib.fastconf.EADock3: Evaluating binding mode 0/8 with FACTS
sib.fastconf.EADock3: Evaluating binding mode 1/8 with FACTS
sib.fastconf.EADock3: Evaluating binding mode 2/8 with FACTS
sib.fastconf.EADock3: Evaluating binding mode 3/8 with FACTS
sib.fastconf.EADock3: Evaluating binding mode 4/8 with FACTS
sib.fastconf.EADock3: Evaluating binding mode 5/8 with FACTS
sib.fastconf.EADock3: Evaluating binding mode 6/8 with FACTS
sib.fastconf.EADock3: Evaluating binding mode 7/8 with FACTS
sib.fastconf.EADock3: Evaluating cluster 23/33
sib.fastconf.EADock3: Evaluating binding mode 0/8 with FACTS
sib.fastconf.EADock3: Evaluating binding mode 1/8 with FACTS
sib.fastconf.EADock3: Evaluating binding mode 2/8 with FACTS
sib.fastconf.EADock3: Evaluating binding mode 3/8 with FACTS
sib.fastconf.EADock3: Evaluating binding mode 4/8 with FACTS
sib.fastconf.EADock3: Evaluating binding mode 5/8 with FACTS
sib.fastconf.EADock3: Evaluating binding mode 6/8 with FACTS
sib.fastconf.EADock3: Evaluating binding mode 7/8 with FACTS
sib.fastconf.EADock3: Evaluating cluster 24/33
sib.fastconf.EADock3: Evaluating binding mode 0/8 with FACTS
sib.fastconf.EADock3: Evaluating binding mode 1/8 with FACTS
sib.fastconf.EADock3: Evaluating binding mode 2/8 with FACTS
sib.fastconf.EADock3: Evaluating binding mode 3/8 with FACTS
sib.fastconf.EADock3: Evaluating binding mode 4/8 with FACTS
sib.fastconf.EADock3: Evaluating binding mode 5/8 with FACTS
sib.fastconf.EADock3: Evaluating binding mode 6/8 with FACTS
sib.fastconf.EADock3: Evaluating binding mode 7/8 with FACTS
sib.fastconf.EADock3: Evaluating cluster 25/33
sib.fastconf.EADock3: Evaluating binding mode 0/8 with FACTS
sib.fastconf.EADock3: Evaluating binding mode 1/8 with FACTS
sib.fastconf.EADock3: Evaluating binding mode 2/8 with FACTS
sib.fastconf.EADock3: Evaluating binding mode 3/8 with FACTS
sib.fastconf.EADock3: Evaluating binding mode 4/8 with FACTS
sib.fastconf.EADock3: Evaluating binding mode 5/8 with FACTS
sib.fastconf.EADock3: Evaluating binding mode 6/8 with FACTS
sib.fastconf.EADock3: Evaluating binding mode 7/8 with FACTS
sib.fastconf.EADock3: Evaluating cluster 26/33
sib.fastconf.EADock3: Evaluating binding mode 0/8 with FACTS
sib.fastconf.EADock3: Evaluating binding mode 1/8 with FACTS
sib.fastconf.EADock3: Evaluating binding mode 2/8 with FACTS
sib.fastconf.EADock3: Evaluating binding mode 3/8 with FACTS
sib.fastconf.EADock3: Evaluating binding mode 4/8 with FACTS
sib.fastconf.EADock3: Evaluating binding mode 5/8 with FACTS
sib.fastconf.EADock3: Evaluating binding mode 6/8 with FACTS
sib.fastconf.EADock3: Evaluating binding mode 7/8 with FACTS
sib.fastconf.EADock3: Evaluating cluster 27/33
sib.fastconf.EADock3: Evaluating binding mode 0/8 with FACTS
sib.fastconf.EADock3: Evaluating binding mode 1/8 with FACTS
sib.fastconf.EADock3: Evaluating binding mode 2/8 with FACTS
sib.fastconf.EADock3: Evaluating binding mode 3/8 with FACTS
sib.fastconf.EADock3: Evaluating binding mode 4/8 with FACTS
sib.fastconf.EADock3: Evaluating binding mode 5/8 with FACTS
sib.fastconf.EADock3: Evaluating binding mode 6/8 with FACTS
sib.fastconf.EADock3: Evaluating binding mode 7/8 with FACTS
sib.fastconf.EADock3: Evaluating cluster 28/33
sib.fastconf.EADock3: Evaluating binding mode 0/8 with FACTS
sib.fastconf.EADock3: Evaluating binding mode 1/8 with FACTS
sib.fastconf.EADock3: Evaluating binding mode 2/8 with FACTS
sib.fastconf.EADock3: Evaluating binding mode 3/8 with FACTS
sib.fastconf.EADock3: Evaluating binding mode 4/8 with FACTS
sib.fastconf.EADock3: Evaluating binding mode 5/8 with FACTS
sib.fastconf.EADock3: Evaluating binding mode 6/8 with FACTS
sib.fastconf.EADock3: Evaluating binding mode 7/8 with FACTS
sib.fastconf.EADock3: Evaluating cluster 29/33
sib.fastconf.EADock3: Evaluating binding mode 0/8 with FACTS
sib.fastconf.EADock3: Evaluating binding mode 1/8 with FACTS
sib.fastconf.EADock3: Evaluating binding mode 2/8 with FACTS
sib.fastconf.EADock3: Evaluating binding mode 3/8 with FACTS
sib.fastconf.EADock3: Evaluating binding mode 4/8 with FACTS
sib.fastconf.EADock3: Evaluating binding mode 5/8 with FACTS
sib.fastconf.EADock3: Evaluating binding mode 6/8 with FACTS
sib.fastconf.EADock3: Evaluating binding mode 7/8 with FACTS
sib.fastconf.EADock3: Evaluating cluster 30/33
sib.fastconf.EADock3: Evaluating binding mode 0/8 with FACTS
sib.fastconf.EADock3: Evaluating binding mode 1/8 with FACTS
sib.fastconf.EADock3: Evaluating binding mode 2/8 with FACTS
sib.fastconf.EADock3: Evaluating binding mode 3/8 with FACTS
sib.fastconf.EADock3: Evaluating binding mode 4/8 with FACTS
sib.fastconf.EADock3: Evaluating binding mode 5/8 with FACTS
sib.fastconf.EADock3: Evaluating binding mode 6/8 with FACTS
sib.fastconf.EADock3: Evaluating binding mode 7/8 with FACTS
sib.fastconf.EADock3: Evaluating cluster 31/33
sib.fastconf.EADock3: Evaluating binding mode 0/8 with FACTS
sib.fastconf.EADock3: Evaluating binding mode 1/8 with FACTS
sib.fastconf.EADock3: Evaluating binding mode 2/8 with FACTS
sib.fastconf.EADock3: Evaluating binding mode 3/8 with FACTS
sib.fastconf.EADock3: Evaluating binding mode 4/8 with FACTS
sib.fastconf.EADock3: Evaluating binding mode 5/8 with FACTS
sib.fastconf.EADock3: Evaluating binding mode 6/8 with FACTS
sib.fastconf.EADock3: Evaluating binding mode 7/8 with FACTS
sib.fastconf.EADock3: Evaluating cluster 32/33
sib.fastconf.EADock3: Evaluating binding mode 0/8 with FACTS
sib.fastconf.EADock3: Evaluating binding mode 1/8 with FACTS
sib.fastconf.EADock3: Evaluating binding mode 2/8 with FACTS
sib.fastconf.EADock3: Evaluating binding mode 3/8 with FACTS
sib.fastconf.EADock3: Evaluating binding mode 4/8 with FACTS
sib.fastconf.EADock3: Evaluating binding mode 5/8 with FACTS
sib.fastconf.EADock3: Evaluating binding mode 6/8 with FACTS
sib.fastconf.EADock3: Evaluating binding mode 7/8 with FACTS
sib.wrappers.md.charmm.ExtendedCharmmWrapper: CHARMM timers: CPU time: 21.75 seconds
sib.wrappers.md.charmm.ExtendedCharmmWrapper: CHARMM timers: Elapsed time: 22.1266 seconds.
sib.fastconf.EADock3: EADock3Cluster 0 : 8 elements, SimpleFitness: 260.17352, FullFitness: -739.46936 , RMSD: 49.639793 , elements: [ 260.071 -739.46936 49.639793 ] [ 260.071 -739.46936 49.639793 ] [ 260.071 -739.46936 49.639793 ] [ 260.071 -739.46936 49.639793 ] [ 260.092 -739.46106 49.669876 ] [ 260.092 -739.46106 49.669876 ] [ 260.46 -739.27905 49.858376 ] [ 260.46 -739.27905 49.858376 ] 
sib.fastconf.EADock3: EADock3Cluster 1 : 8 elements, SimpleFitness: 257.5295, FullFitness: -737.46027 , RMSD: 41.42267 , elements: [ 257.532 -737.46027 41.42267 ] [ 257.532 -737.46027 41.42267 ] [ 257.532 -737.46027 41.42267 ] [ 257.532 -737.46027 41.42267 ] [ 257.532 -737.46027 41.42267 ] [ 257.464 -737.182 41.44143 ] [ 257.556 -737.07294 41.416935 ] [ 257.556 -737.07294 41.416935 ] 
sib.fastconf.EADock3: EADock3Cluster 2 : 8 elements, SimpleFitness: 252.86902, FullFitness: -734.334 , RMSD: 20.688873 , elements: [ 250.16 -734.334 20.688873 ] [ 250.16 -734.334 20.688873 ] [ 250.16 -734.334 20.688873 ] [ 250.505 -733.6802 20.633762 ] [ 250.505 -733.6802 20.633762 ] [ 257.154 -725.96735 20.553303 ] [ 257.154 -725.96735 20.553303 ] [ 257.154 -725.96735 20.553303 ] 
sib.fastconf.EADock3: EADock3Cluster 3 : 8 elements, SimpleFitness: 261.56476, FullFitness: -733.96814 , RMSD: 33.23785 , elements: [ 260.686 -733.96814 33.23785 ] [ 261.328 -733.48926 33.272316 ] [ 261.328 -733.48926 33.272316 ] [ 261.328 -733.48926 33.272316 ] [ 261.962 -732.867 33.266605 ] [ 261.962 -732.867 33.266605 ] [ 261.962 -732.867 33.266605 ] [ 261.962 -732.867 33.266605 ] 
sib.fastconf.EADock3: EADock3Cluster 4 : 8 elements, SimpleFitness: 266.863, FullFitness: -732.63367 , RMSD: 42.507458 , elements: [ 264.303 -732.63367 42.507458 ] [ 264.303 -732.63367 42.507458 ] [ 267.551 -729.8228 42.397762 ] [ 267.551 -729.8228 42.397762 ] [ 267.551 -729.8228 42.397762 ] [ 267.551 -729.8228 42.397762 ] [ 268.047 -729.3007 42.46447 ] [ 268.047 -729.3007 42.46447 ] 
sib.fastconf.EADock3: EADock3Cluster 5 : 8 elements, SimpleFitness: 259.12524, FullFitness: -728.0338 , RMSD: 21.190845 , elements: [ 259.034 -728.0338 21.190845 ] [ 259.034 -728.0338 21.190845 ] [ 259.034 -728.0338 21.190845 ] [ 259.034 -728.0338 21.190845 ] [ 259.034 -728.0338 21.190845 ] [ 259.228 -727.8419 21.20533 ] [ 259.228 -727.8419 21.20533 ] [ 259.376 -727.46985 21.201033 ] 
sib.fastconf.EADock3: EADock3Cluster 6 : 8 elements, SimpleFitness: 253.99399, FullFitness: -725.51074 , RMSD: 18.466646 , elements: [ 253.937 -725.51074 18.466646 ] [ 253.937 -725.51074 18.466646 ] [ 254.296 -725.44244 18.310139 ] [ 254.296 -725.44244 18.310139 ] [ 254.296 -725.44244 18.310139 ] [ 253.73 -725.2634 18.546112 ] [ 253.73 -725.2634 18.546112 ] [ 253.73 -725.2634 18.546112 ] 
sib.fastconf.EADock3: EADock3Cluster 7 : 8 elements, SimpleFitness: 258.98413, FullFitness: -723.93445 , RMSD: 20.32529 , elements: [ 258.725 -723.93445 20.32529 ] [ 258.725 -723.93445 20.32529 ] [ 258.725 -723.93445 20.32529 ] [ 258.942 -723.57153 20.277143 ] [ 258.942 -723.57153 20.277143 ] [ 258.942 -723.57153 20.277143 ] [ 259.436 -722.7239 20.299799 ] [ 259.436 -722.7239 20.299799 ] 
sib.fastconf.EADock3: EADock3Cluster 8 : 8 elements, SimpleFitness: 255.3211, FullFitness: -722.37213 , RMSD: 15.587173 , elements: [ 254.765 -722.37213 15.587173 ] [ 254.765 -722.37213 15.587173 ] [ 254.854 -722.29913 15.596492 ] [ 255.637 -722.0936 16.057835 ] [ 255.637 -722.0936 16.057835 ] [ 255.637 -722.0936 16.057835 ] [ 255.637 -722.0936 16.057835 ] [ 255.637 -722.0936 16.057835 ] 
sib.fastconf.EADock3: EADock3Cluster 9 : 8 elements, SimpleFitness: 258.12173, FullFitness: -722.22076 , RMSD: 16.842012 , elements: [ 257.763 -722.22076 16.842012 ] [ 257.763 -722.22076 16.842012 ] [ 258.225 -721.2821 16.904615 ] [ 258.225 -721.2821 16.904615 ] [ 258.225 -721.2821 16.904615 ] [ 258.225 -721.2821 16.904615 ] [ 258.274 -721.2001 16.832556 ] [ 258.274 -721.2001 16.832556 ] 
sib.fastconf.EADock3: EADock3Cluster 10 : 8 elements, SimpleFitness: 261.72498, FullFitness: -721.8612 , RMSD: 21.526358 , elements: [ 261.591 -721.8612 21.526358 ] [ 261.591 -721.8612 21.526358 ] [ 261.059 -721.5685 21.544203 ] [ 261.059 -721.5685 21.544203 ] [ 261.059 -721.5685 21.544203 ] [ 261.059 -721.5685 21.544203 ] [ 263.191 -718.1377 21.618128 ] [ 263.191 -718.1377 21.618128 ] 
sib.fastconf.EADock3: EADock3Cluster 11 : 8 elements, SimpleFitness: 262.47113, FullFitness: -721.0683 , RMSD: 20.476477 , elements: [ 262.131 -721.0683 20.476477 ] [ 262.131 -721.0683 20.476477 ] [ 262.131 -721.0683 20.476477 ] [ 262.131 -721.0683 20.476477 ] [ 262.689 -720.4895 20.493343 ] [ 262.852 -720.0556 20.324425 ] [ 262.852 -720.0556 20.324425 ] [ 262.852 -720.0556 20.324425 ] 
sib.fastconf.EADock3: EADock3Cluster 12 : 8 elements, SimpleFitness: 264.76938, FullFitness: -719.75085 , RMSD: 21.977633 , elements: [ 262.386 -719.75085 21.977633 ] [ 261.69 -719.62213 21.872849 ] [ 261.962 -719.50073 21.87895 ] [ 263.634 -717.5337 21.401838 ] [ 266.724 -713.626 21.31534 ] [ 267.197 -713.61316 22.307333 ] [ 267.154 -713.5059 22.267645 ] [ 267.408 -712.6731 22.206507 ] 
sib.fastconf.EADock3: EADock3Cluster 13 : 8 elements, SimpleFitness: 265.56525, FullFitness: -719.5515 , RMSD: 20.971617 , elements: [ 265.451 -719.5515 20.971617 ] [ 265.451 -719.5515 20.971617 ] [ 265.451 -719.5515 20.971617 ] [ 265.451 -719.5515 20.971617 ] [ 265.612 -719.4181 20.95616 ] [ 265.702 -719.3169 20.934847 ] [ 265.702 -719.3169 20.934847 ] [ 265.702 -719.3169 20.934847 ] 
sib.fastconf.EADock3: EADock3Cluster 14 : 8 elements, SimpleFitness: 268.36758, FullFitness: -717.88635 , RMSD: 20.199371 , elements: [ 263.79 -717.88635 20.199371 ] [ 263.79 -717.88635 20.199371 ] [ 269.711 -711.7253 18.894497 ] [ 269.711 -711.7253 18.894497 ] [ 269.711 -711.7253 18.894497 ] [ 270.076 -710.9874 18.894142 ] [ 270.076 -710.9874 18.894142 ] [ 270.076 -710.9874 18.894142 ] 
sib.fastconf.EADock3: EADock3Cluster 15 : 8 elements, SimpleFitness: 266.83527, FullFitness: -717.2463 , RMSD: 21.252842 , elements: [ 266.265 -717.2463 21.252842 ] [ 266.265 -717.2463 21.252842 ] [ 266.265 -717.2463 21.252842 ] [ 266.265 -717.2463 21.252842 ] [ 266.181 -716.4152 21.428259 ] [ 266.181 -716.4152 21.428259 ] [ 268.63 -713.65405 21.282488 ] [ 268.63 -713.65405 21.282488 ] 
sib.fastconf.EADock3: EADock3Cluster 16 : 8 elements, SimpleFitness: 260.24362, FullFitness: -716.2349 , RMSD: 16.201805 , elements: [ 259.92 -716.2349 16.201805 ] [ 259.92 -716.2349 16.201805 ] [ 259.92 -716.2349 16.201805 ] [ 260.385 -715.9763 16.27709 ] [ 260.385 -715.9763 16.27709 ] [ 260.385 -715.9763 16.27709 ] [ 260.517 -715.56085 16.241777 ] [ 260.517 -715.56085 16.241777 ] 
sib.fastconf.EADock3: EADock3Cluster 17 : 8 elements, SimpleFitness: 266.5486, FullFitness: -715.4928 , RMSD: 21.596752 , elements: [ 265.984 -715.4928 21.596752 ] [ 266.513 -714.339 21.54256 ] [ 266.513 -714.339 21.54256 ] [ 266.513 -714.339 21.54256 ] [ 266.513 -714.339 21.54256 ] [ 266.513 -714.339 21.54256 ] [ 266.92 -713.9524 21.472797 ] [ 266.92 -713.9524 21.472797 ] 
sib.fastconf.EADock3: EADock3Cluster 18 : 8 elements, SimpleFitness: 264.99084, FullFitness: -714.9563 , RMSD: 20.665956 , elements: [ 264.51 -714.9563 20.665956 ] [ 264.51 -714.9563 20.665956 ] [ 264.51 -714.9563 20.665956 ] [ 264.597 -714.351 20.6143 ] [ 264.597 -714.351 20.6143 ] [ 264.597 -714.351 20.6143 ] [ 266.303 -712.30457 20.591604 ] [ 266.303 -712.30457 20.591604 ] 
sib.fastconf.EADock3: EADock3Cluster 19 : 8 elements, SimpleFitness: 261.009, FullFitness: -714.69147 , RMSD: 18.476377 , elements: [ 260.812 -714.69147 18.476377 ] [ 260.812 -714.69147 18.476377 ] [ 260.812 -714.69147 18.476377 ] [ 261.12 -713.74 18.519632 ] [ 261.12 -713.74 18.519632 ] [ 261.132 -713.3545 18.631208 ] [ 261.132 -713.3545 18.631208 ] [ 261.132 -713.3545 18.631208 ] 
sib.fastconf.EADock3: EADock3Cluster 20 : 8 elements, SimpleFitness: 262.50375, FullFitness: -714.384 , RMSD: 20.794239 , elements: [ 262.107 -714.384 20.794239 ] [ 262.107 -714.384 20.794239 ] [ 262.107 -714.384 20.794239 ] [ 262.807 -713.0865 20.376127 ] [ 262.807 -713.0865 20.376127 ] [ 262.807 -713.0865 20.376127 ] [ 262.644 -712.48413 20.483685 ] [ 262.644 -712.48413 20.483685 ] 
sib.fastconf.EADock3: EADock3Cluster 21 : 4 elements, SimpleFitness: 264.46725, FullFitness: -714.06396 , RMSD: 17.857971 , elements: [ 264.41 -714.06396 17.857971 ] [ 264.41 -714.06396 17.857971 ] [ 264.439 -713.94543 17.839998 ] [ 264.61 -713.9292 17.77561 ] 
sib.fastconf.EADock3: EADock3Cluster 22 : 8 elements, SimpleFitness: 268.01074, FullFitness: -713.85486 , RMSD: 20.234018 , elements: [ 265.979 -713.85486 20.234018 ] [ 265.979 -713.85486 20.234018 ] [ 267.085 -711.24146 20.272984 ] [ 267.085 -711.24146 20.272984 ] [ 267.085 -711.24146 20.272984 ] [ 267.085 -711.24146 20.272984 ] [ 271.894 -704.3406 20.198515 ] [ 271.894 -704.3406 20.198515 ] 
sib.fastconf.EADock3: EADock3Cluster 23 : 8 elements, SimpleFitness: 262.131, FullFitness: -713.3344 , RMSD: 17.840511 , elements: [ 262.136 -713.3344 17.840511 ] [ 262.136 -713.3344 17.840511 ] [ 262.102 -713.30145 17.85425 ] [ 262.102 -713.30145 17.85425 ] [ 262.143 -713.2328 17.978031 ] [ 262.143 -713.2328 17.978031 ] [ 262.143 -713.2328 17.978031 ] [ 262.143 -713.2328 17.978031 ] 
sib.fastconf.EADock3: EADock3Cluster 24 : 8 elements, SimpleFitness: 264.408, FullFitness: -712.7671 , RMSD: 16.906824 , elements: [ 264.033 -712.7671 16.906824 ] [ 264.349 -712.4026 16.891928 ] [ 264.349 -712.4026 16.891928 ] [ 264.349 -712.4026 16.891928 ] [ 264.546 -712.07117 16.840246 ] [ 264.546 -712.07117 16.840246 ] [ 264.546 -712.07117 16.840246 ] [ 264.546 -712.07117 16.840246 ] 
sib.fastconf.EADock3: EADock3Cluster 25 : 8 elements, SimpleFitness: 263.42188, FullFitness: -712.67145 , RMSD: 17.646889 , elements: [ 263.668 -712.67145 17.646889 ] [ 263.668 -712.67145 17.646889 ] [ 263.315 -712.1772 17.855816 ] [ 263.315 -712.1772 17.855816 ] [ 263.315 -712.1772 17.855816 ] [ 263.315 -712.1772 17.855816 ] [ 263.315 -712.1772 17.855816 ] [ 263.464 -711.7457 17.752132 ] 
sib.fastconf.EADock3: EADock3Cluster 26 : 8 elements, SimpleFitness: 267.6685, FullFitness: -712.068 , RMSD: 19.93701 , elements: [ 267.774 -712.068 19.93701 ] [ 267.774 -712.068 19.93701 ] [ 267.636 -711.8442 19.931442 ] [ 267.636 -711.8442 19.931442 ] [ 267.632 -711.77686 19.919147 ] [ 267.632 -711.77686 19.919147 ] [ 267.632 -711.77686 19.919147 ] [ 267.632 -711.77686 19.919147 ] 
sib.fastconf.EADock3: EADock3Cluster 27 : 8 elements, SimpleFitness: 269.81903, FullFitness: -711.5149 , RMSD: 20.297302 , elements: [ 269.364 -711.5149 20.297302 ] [ 269.364 -711.5149 20.297302 ] [ 269.364 -711.5149 20.297302 ] [ 269.609 -711.0756 20.301435 ] [ 269.609 -711.0756 20.301435 ] [ 270.414 -710.0819 20.313559 ] [ 270.414 -710.0819 20.313559 ] [ 270.414 -710.0819 20.313559 ] 
sib.fastconf.EADock3: EADock3Cluster 28 : 4 elements, SimpleFitness: 267.58423, FullFitness: -707.1683 , RMSD: 17.230774 , elements: [ 267.521 -707.1683 17.230774 ] [ 267.774 -707.08777 17.348852 ] [ 267.521 -707.0353 17.247343 ] [ 267.521 -707.0353 17.247343 ] 
sib.fastconf.EADock3: EADock3Cluster 29 : 8 elements, SimpleFitness: 268.96777, FullFitness: -706.04254 , RMSD: 19.843588 , elements: [ 268.767 -706.04254 19.843588 ] [ 268.801 -705.73456 19.822565 ] [ 268.801 -705.73456 19.822565 ] [ 268.801 -705.73456 19.822565 ] [ 269.143 -705.55176 19.798079 ] [ 269.143 -705.55176 19.798079 ] [ 269.143 -705.55176 19.798079 ] [ 269.143 -705.55176 19.798079 ] 
sib.fastconf.EADock3: EADock3Cluster 30 : 8 elements, SimpleFitness: 455.88498, FullFitness: -531.1378 , RMSD: 20.693169 , elements: [ 450.772 -531.1378 20.693169 ] [ 450.772 -531.1378 20.693169 ] [ 451.196 -530.759 20.681217 ] [ 458.868 -525.8 20.558521 ] [ 458.868 -525.8 20.558521 ] [ 458.868 -525.8 20.558521 ] [ 458.868 -525.8 20.558521 ] [ 458.868 -525.8 20.558521 ] 
sib.fastconf.EADock3: EADock3Cluster 31 : 8 elements, SimpleFitness: 658.21606, FullFitness: -326.68106 , RMSD: 20.807161 , elements: [ 657.569 -326.68106 20.807161 ] [ 657.569 -326.68106 20.807161 ] [ 657.569 -326.68106 20.807161 ] [ 657.569 -326.68106 20.807161 ] [ 657.653 -326.56604 20.852306 ] [ 657.653 -326.56604 20.852306 ] [ 660.073 -324.12994 20.854965 ] [ 660.073 -324.12994 20.854965 ] 
sib.fastconf.EADock3: EADock3Cluster 32 : 8 elements, SimpleFitness: 661.885, FullFitness: -321.35297 , RMSD: 20.726467 , elements: [ 661.892 -321.35297 20.726467 ] [ 661.892 -321.35297 20.726467 ] [ 661.892 -321.35297 20.726467 ] [ 661.891 -321.33902 20.728695 ] [ 661.891 -321.33902 20.728695 ] [ 661.874 -321.26797 20.716244 ] [ 661.874 -321.26797 20.716244 ] [ 661.874 -321.26797 20.716244 ] 
sib.wrappers.md.charmm.ExtendedCharmmWrapper: CHARMM timers: CPU time: 1.45 seconds
sib.wrappers.md.charmm.ExtendedCharmmWrapper: CHARMM timers: Elapsed time: 1.46592 seconds.
sib.wrappers.md.charmm.ExtendedCharmmWrapper: CHARMM timers: CPU time: 14.56 seconds
sib.wrappers.md.charmm.ExtendedCharmmWrapper: CHARMM timers: Elapsed time: 14.6694 seconds.
sib.fastconf.EADock3$Flusher: Closing java.util.zip.ZipOutputStream@1a8c064f
sib.fastconf.EADock3$Flusher: Closing java.util.zip.ZipOutputStream@5ef23a26
