# Supplementary material for: Exploring the mechanism of Alisma orientale for the treatment of pregnancy induced hypertension and potential hepato-nephrotoxicity by using network pharmacology, network toxicology, molecular docking and molecular dynamics simulation
Source: Front Pharmacol. 2022 Nov 15;13:1027112. doi: 10.3389/fphar.2022.1027112 (PMC9705790; doi:10.3389/fphar.2022.1027112)
Supplement: Supplementary file 12 [file DataSheet5.zip › EGFR/EGFRb23/clusters.dock4.csv]

Cluster ClusterRank deltaG deltaGelec deltaGvdw deltaGligsolvnonpol deltaGligsolvpol deltaGprotsolvnonpol deltaGprotsolvpol deltaGcompsolvnonpol deltaGcompsolvpol extraFull surfFull solvFull IntraFull InterFull FullFitness SimpleFitness Energy
0 0 -6.1646137 0.0 -30.7184 14.4247 -9.7914 208.651 -1219.71 210.065 -1197.44 0.0 210.065 -1197.44 303.529 -30.7184 -714.56433 270.65 270.65
0 1 -6.1646137 0.0 -30.7184 14.4247 -9.7914 208.651 -1219.71 210.065 -1197.44 0.0 210.065 -1197.44 303.529 -30.7184 -714.56433 270.65 270.65
0 2 -6.1646137 0.0 -30.7184 14.4247 -9.7914 208.651 -1219.71 210.065 -1197.44 0.0 210.065 -1197.44 303.529 -30.7184 -714.56433 270.65 270.65
0 3 -6.1646137 0.0 -30.7184 14.4247 -9.7914 208.651 -1219.71 210.065 -1197.44 0.0 210.065 -1197.44 303.529 -30.7184 -714.56433 270.65 270.65
0 4 -5.9922614 0.0 -27.8727 14.5023 -9.9917 208.651 -1219.71 210.419 -1199.65 0.0 210.419 -1199.65 302.888 -27.8727 -714.21576 271.678 271.678
0 5 -5.9922614 0.0 -27.8727 14.5023 -9.9917 208.651 -1219.71 210.419 -1199.65 0.0 210.419 -1199.65 302.888 -27.8727 -714.21576 271.678 271.678
0 6 -6.0347033 0.0 -28.8492 14.4754 -9.90862 208.651 -1219.71 210.178 -1198.42 0.0 210.178 -1198.42 303.78 -28.8492 -713.3113 271.158 271.158
0 7 -6.0347033 0.0 -28.8492 14.4754 -9.90862 208.651 -1219.71 210.178 -1198.42 0.0 210.178 -1198.42 303.78 -28.8492 -713.3113 271.158 271.158
1 0 -6.2812195 0.0 -21.2479 14.3739 -10.6642 208.651 -1219.71 213.516 -1220.27 0.0 213.516 -1220.27 315.585 -21.2479 -712.41693 291.233 291.233
1 1 -6.321126 0.0 -20.7353 14.3843 -9.90711 208.651 -1219.71 213.127 -1220.34 0.0 213.127 -1220.34 316.693 -20.7353 -711.25525 291.986 291.986
1 2 -6.321126 0.0 -20.7353 14.3843 -9.90711 208.651 -1219.71 213.127 -1220.34 0.0 213.127 -1220.34 316.693 -20.7353 -711.25525 291.986 291.986
1 3 -6.321126 0.0 -20.7353 14.3843 -9.90711 208.651 -1219.71 213.127 -1220.34 0.0 213.127 -1220.34 316.693 -20.7353 -711.25525 291.986 291.986
1 4 -6.322902 0.0 -20.5685 14.3806 -9.86519 208.651 -1219.71 213.036 -1220.45 0.0 213.036 -1220.45 316.777 -20.5685 -711.20544 292.033 292.033
1 5 -6.322902 0.0 -20.5685 14.3806 -9.86519 208.651 -1219.71 213.036 -1220.45 0.0 213.036 -1220.45 316.777 -20.5685 -711.20544 292.033 292.033
1 6 -6.322902 0.0 -20.5685 14.3806 -9.86519 208.651 -1219.71 213.036 -1220.45 0.0 213.036 -1220.45 316.777 -20.5685 -711.20544 292.033 292.033
1 7 -6.322902 0.0 -20.5685 14.3806 -9.86519 208.651 -1219.71 213.036 -1220.45 0.0 213.036 -1220.45 316.777 -20.5685 -711.20544 292.033 292.033
2 0 -6.2980766 0.0 -33.5731 14.009 -8.82534 208.651 -1219.71 210.819 -1196.05 0.0 210.819 -1196.05 306.543 -33.5731 -712.2611 275.598 275.598
2 1 -6.2980766 0.0 -33.5731 14.009 -8.82534 208.651 -1219.71 210.819 -1196.05 0.0 210.819 -1196.05 306.543 -33.5731 -712.2611 275.598 275.598
2 2 -6.2980766 0.0 -33.5731 14.009 -8.82534 208.651 -1219.71 210.819 -1196.05 0.0 210.819 -1196.05 306.543 -33.5731 -712.2611 275.598 275.598
2 3 -6.3577156 0.0 -34.0283 14.0208 -8.87348 208.651 -1219.71 210.605 -1196.02 0.0 210.605 -1196.02 307.506 -34.0283 -711.9373 275.961 275.961
2 4 -6.3577156 0.0 -34.0283 14.0208 -8.87348 208.651 -1219.71 210.605 -1196.02 0.0 210.605 -1196.02 307.506 -34.0283 -711.9373 275.961 275.961
2 5 -6.3577156 0.0 -34.0283 14.0208 -8.87348 208.651 -1219.71 210.605 -1196.02 0.0 210.605 -1196.02 307.506 -34.0283 -711.9373 275.961 275.961
2 6 -6.3408656 0.0 -34.5494 14.0313 -8.8546 208.651 -1219.71 210.68 -1195.02 0.0 210.68 -1195.02 307.039 -34.5494 -711.8504 275.406 275.406
2 7 -6.3408656 0.0 -34.5494 14.0313 -8.8546 208.651 -1219.71 210.68 -1195.02 0.0 210.68 -1195.02 307.039 -34.5494 -711.8504 275.406 275.406
3 0 -5.302795 0.0 -21.0036 14.5191 -10.3292 208.651 -1219.71 210.863 -1200.0 0.0 210.863 -1200.0 300.428 -21.0036 -709.7125 274.471 274.471
3 1 -4.9440203 0.0 -16.753 14.6332 -10.2754 208.651 -1219.71 210.942 -1200.6 0.0 210.942 -1200.6 301.607 -16.753 -704.80396 278.504 278.504
3 2 -5.029624 0.0 -17.6044 14.5619 -10.3094 208.651 -1219.71 210.627 -1200.34 0.0 210.627 -1200.34 302.939 -17.6044 -704.37836 278.866 278.866
3 3 -5.1424413 0.0 -20.419 14.3415 -9.89073 208.651 -1219.71 211.148 -1198.56 0.0 211.148 -1198.56 310.443 -20.419 -697.38806 285.708 285.708
3 4 -5.1424413 0.0 -20.419 14.3415 -9.89073 208.651 -1219.71 211.148 -1198.56 0.0 211.148 -1198.56 310.443 -20.419 -697.38806 285.708 285.708
3 5 -5.2765512 0.0 -23.8824 14.3804 -9.67945 208.651 -1219.71 210.471 -1194.08 0.0 210.471 -1194.08 311.882 -23.8824 -695.6094 286.28 286.28
3 6 -5.2765512 0.0 -23.8824 14.3804 -9.67945 208.651 -1219.71 210.471 -1194.08 0.0 210.471 -1194.08 311.882 -23.8824 -695.6094 286.28 286.28
3 7 -5.221393 0.0 -23.5952 14.4018 -9.68857 208.651 -1219.71 210.543 -1193.71 0.0 210.543 -1193.71 311.873 -23.5952 -694.88916 286.648 286.648
4 0 -5.231354 0.0 -23.8593 14.7457 -8.94864 208.651 -1219.71 212.663 -1195.47 0.0 212.663 -1195.47 298.33 -23.8593 -708.3363 277.784 277.784
4 1 -5.231354 0.0 -23.8593 14.7457 -8.94864 208.651 -1219.71 212.663 -1195.47 0.0 212.663 -1195.47 298.33 -23.8593 -708.3363 277.784 277.784
4 2 -5.1963367 0.0 -23.5452 14.76 -8.94391 208.651 -1219.71 212.827 -1195.61 0.0 212.827 -1195.61 298.452 -23.5452 -707.8762 278.056 278.056
4 3 -5.1963367 0.0 -23.5452 14.76 -8.94391 208.651 -1219.71 212.827 -1195.61 0.0 212.827 -1195.61 298.452 -23.5452 -707.8762 278.056 278.056
4 4 -5.0670705 0.0 -20.2863 14.7423 -8.42826 208.651 -1219.71 212.719 -1197.88 0.0 212.719 -1197.88 298.386 -20.2863 -707.06134 278.474 278.474
4 5 -5.0670705 0.0 -20.2863 14.7423 -8.42826 208.651 -1219.71 212.719 -1197.88 0.0 212.719 -1197.88 298.386 -20.2863 -707.06134 278.474 278.474
4 6 -5.0670705 0.0 -20.2863 14.7423 -8.42826 208.651 -1219.71 212.719 -1197.88 0.0 212.719 -1197.88 298.386 -20.2863 -707.06134 278.474 278.474
4 7 -5.0670705 0.0 -20.2863 14.7423 -8.42826 208.651 -1219.71 212.719 -1197.88 0.0 212.719 -1197.88 298.386 -20.2863 -707.06134 278.474 278.474
5 0 -5.45 0.0 -24.1189 14.6279 -10.8884 208.651 -1219.71 212.014 -1199.76 0.0 212.014 -1199.76 304.357 -24.1189 -707.50793 276.558 276.558
5 1 -5.45 0.0 -24.1189 14.6279 -10.8884 208.651 -1219.71 212.014 -1199.76 0.0 212.014 -1199.76 304.357 -24.1189 -707.50793 276.558 276.558
5 2 -5.45 0.0 -24.1189 14.6279 -10.8884 208.651 -1219.71 212.014 -1199.76 0.0 212.014 -1199.76 304.357 -24.1189 -707.50793 276.558 276.558
5 3 -5.3194013 0.0 -21.2352 14.633 -9.77487 208.651 -1219.71 212.155 -1201.18 0.0 212.155 -1201.18 303.382 -21.2352 -706.8783 277.542 277.542
5 4 -5.3194013 0.0 -21.2352 14.633 -9.77487 208.651 -1219.71 212.155 -1201.18 0.0 212.155 -1201.18 303.382 -21.2352 -706.8783 277.542 277.542
5 5 -5.3194013 0.0 -21.2352 14.633 -9.77487 208.651 -1219.71 212.155 -1201.18 0.0 212.155 -1201.18 303.382 -21.2352 -706.8783 277.542 277.542
5 6 -5.352162 0.0 -22.7015 14.628 -10.7682 208.651 -1219.71 212.278 -1200.64 0.0 212.278 -1200.64 304.804 -22.7015 -706.2595 278.361 278.361
5 7 -5.352162 0.0 -22.7015 14.628 -10.7682 208.651 -1219.71 212.278 -1200.64 0.0 212.278 -1200.64 304.804 -22.7015 -706.2595 278.361 278.361
6 0 -4.965626 0.0 -18.8005 14.3767 -8.5961 208.651 -1219.71 212.336 -1198.66 0.0 212.336 -1198.66 302.018 -18.8005 -703.1065 280.24 280.24
6 1 -4.965626 0.0 -18.8005 14.3767 -8.5961 208.651 -1219.71 212.336 -1198.66 0.0 212.336 -1198.66 302.018 -18.8005 -703.1065 280.24 280.24
6 2 -4.919498 0.0 -20.4505 14.6158 -9.05237 208.651 -1219.71 211.998 -1194.92 0.0 211.998 -1194.92 300.295 -20.4505 -703.0776 279.174 279.174
6 3 -4.919498 0.0 -20.4505 14.6158 -9.05237 208.651 -1219.71 211.998 -1194.92 0.0 211.998 -1194.92 300.295 -20.4505 -703.0776 279.174 279.174
6 4 -4.919498 0.0 -20.4505 14.6158 -9.05237 208.651 -1219.71 211.998 -1194.92 0.0 211.998 -1194.92 300.295 -20.4505 -703.0776 279.174 279.174
6 5 -4.933391 0.0 -18.6967 14.4038 -8.66702 208.651 -1219.71 212.373 -1198.38 0.0 212.373 -1198.38 301.834 -18.6967 -702.8697 280.194 280.194
6 6 -4.933391 0.0 -18.6967 14.4038 -8.66702 208.651 -1219.71 212.373 -1198.38 0.0 212.373 -1198.38 301.834 -18.6967 -702.8697 280.194 280.194
6 7 -4.933391 0.0 -18.6967 14.4038 -8.66702 208.651 -1219.71 212.373 -1198.38 0.0 212.373 -1198.38 301.834 -18.6967 -702.8697 280.194 280.194
6 8 -4.933391 0.0 -18.6967 14.4038 -8.66702 208.651 -1219.71 212.373 -1198.38 0.0 212.373 -1198.38 301.834 -18.6967 -702.8697 280.194 280.194
6 9 -4.8615813 0.0 -17.9028 14.446 -8.72401 208.651 -1219.71 212.46 -1198.56 0.0 212.46 -1198.56 301.312 -17.9028 -702.69086 280.16 280.16
6 10 -4.8615813 0.0 -17.9028 14.446 -8.72401 208.651 -1219.71 212.46 -1198.56 0.0 212.46 -1198.56 301.312 -17.9028 -702.69086 280.16 280.16
6 11 -4.7153535 0.0 -17.5236 14.6151 -10.4797 208.651 -1219.71 211.987 -1197.52 0.0 211.987 -1197.52 302.457 -17.5236 -700.5996 279.73 279.73
6 12 -4.7153535 0.0 -17.5236 14.6151 -10.4797 208.651 -1219.71 211.987 -1197.52 0.0 211.987 -1197.52 302.457 -17.5236 -700.5996 279.73 279.73
6 13 -4.697072 0.0 -18.5379 14.5802 -9.34087 208.651 -1219.71 212.182 -1194.87 0.0 212.182 -1194.87 303.723 -18.5379 -697.5029 285.316 285.316
6 14 -4.697072 0.0 -18.5379 14.5802 -9.34087 208.651 -1219.71 212.182 -1194.87 0.0 212.182 -1194.87 303.723 -18.5379 -697.5029 285.316 285.316
6 15 -4.697072 0.0 -18.5379 14.5802 -9.34087 208.651 -1219.71 212.182 -1194.87 0.0 212.182 -1194.87 303.723 -18.5379 -697.5029 285.316 285.316
7 0 -4.9866185 0.0 -19.7407 14.9092 -9.40919 208.651 -1219.71 213.85 -1199.88 0.0 213.85 -1199.88 305.27 -19.7407 -700.50073 285.851 285.851
7 1 -4.9866185 0.0 -19.7407 14.9092 -9.40919 208.651 -1219.71 213.85 -1199.88 0.0 213.85 -1199.88 305.27 -19.7407 -700.50073 285.851 285.851
7 2 -4.9866185 0.0 -19.7407 14.9092 -9.40919 208.651 -1219.71 213.85 -1199.88 0.0 213.85 -1199.88 305.27 -19.7407 -700.50073 285.851 285.851
7 3 -4.9866185 0.0 -19.7407 14.9092 -9.40919 208.651 -1219.71 213.85 -1199.88 0.0 213.85 -1199.88 305.27 -19.7407 -700.50073 285.851 285.851
7 4 -4.9866185 0.0 -19.7407 14.9092 -9.40919 208.651 -1219.71 213.85 -1199.88 0.0 213.85 -1199.88 305.27 -19.7407 -700.50073 285.851 285.851
7 5 -4.8455563 0.0 -18.858 14.9955 -9.35831 208.651 -1219.71 214.196 -1199.29 0.0 214.196 -1199.29 305.252 -18.858 -698.7 286.413 286.413
7 6 -4.830657 0.0 -18.7485 15.0247 -9.37266 208.651 -1219.71 214.128 -1199.08 0.0 214.128 -1199.08 305.484 -18.7485 -698.2165 286.349 286.349
7 7 -4.830657 0.0 -18.7485 15.0247 -9.37266 208.651 -1219.71 214.128 -1199.08 0.0 214.128 -1199.08 305.484 -18.7485 -698.2165 286.349 286.349
8 0 -5.765144 0.0 -33.0441 14.6204 -11.5145 208.651 -1219.71 209.982 -1188.61 0.0 209.982 -1188.61 312.474 -33.0441 -699.19806 280.85 280.85
8 1 -5.765144 0.0 -33.0441 14.6204 -11.5145 208.651 -1219.71 209.982 -1188.61 0.0 209.982 -1188.61 312.474 -33.0441 -699.19806 280.85 280.85
8 2 -5.7857695 0.0 -33.328 14.5789 -11.4298 208.651 -1219.71 209.99 -1188.5 0.0 209.99 -1188.5 313.031 -33.328 -698.807 281.231 281.231
8 3 -5.7857695 0.0 -33.328 14.5789 -11.4298 208.651 -1219.71 209.99 -1188.5 0.0 209.99 -1188.5 313.031 -33.328 -698.807 281.231 281.231
8 4 -5.7857695 0.0 -33.328 14.5789 -11.4298 208.651 -1219.71 209.99 -1188.5 0.0 209.99 -1188.5 313.031 -33.328 -698.807 281.231 281.231
8 5 -5.7857695 0.0 -33.328 14.5789 -11.4298 208.651 -1219.71 209.99 -1188.5 0.0 209.99 -1188.5 313.031 -33.328 -698.807 281.231 281.231
8 6 -5.7322345 0.0 -32.7894 14.5422 -11.3121 208.651 -1219.71 210.102 -1188.57 0.0 210.102 -1188.57 313.041 -32.7894 -698.2164 281.744 281.744
8 7 -5.7322345 0.0 -32.7894 14.5422 -11.3121 208.651 -1219.71 210.102 -1188.57 0.0 210.102 -1188.57 313.041 -32.7894 -698.2164 281.744 281.744
9 0 -4.772205 0.0 -15.2873 14.1828 -9.09637 208.651 -1219.71 214.969 -1205.8 0.0 214.969 -1205.8 307.094 -15.2873 -699.02435 290.663 290.663
9 1 -4.772205 0.0 -15.2873 14.1828 -9.09637 208.651 -1219.71 214.969 -1205.8 0.0 214.969 -1205.8 307.094 -15.2873 -699.02435 290.663 290.663
9 2 -4.7665286 0.0 -15.3788 14.1814 -9.08333 208.651 -1219.71 215.024 -1205.64 0.0 215.024 -1205.64 306.996 -15.3788 -698.99884 290.651 290.651
9 3 -4.7665286 0.0 -15.3788 14.1814 -9.08333 208.651 -1219.71 215.024 -1205.64 0.0 215.024 -1205.64 306.996 -15.3788 -698.99884 290.651 290.651
9 4 -4.7665286 0.0 -15.3788 14.1814 -9.08333 208.651 -1219.71 215.024 -1205.64 0.0 215.024 -1205.64 306.996 -15.3788 -698.99884 290.651 290.651
9 5 -4.7665286 0.0 -15.3788 14.1814 -9.08333 208.651 -1219.71 215.024 -1205.64 0.0 215.024 -1205.64 306.996 -15.3788 -698.99884 290.651 290.651
9 6 -4.7665286 0.0 -15.3788 14.1814 -9.08333 208.651 -1219.71 215.024 -1205.64 0.0 215.024 -1205.64 306.996 -15.3788 -698.99884 290.651 290.651
9 7 -4.742776 0.0 -15.2754 14.2031 -9.11868 208.651 -1219.71 214.86 -1205.16 0.0 214.86 -1205.16 307.394 -15.2754 -698.1814 290.944 290.944
10 0 -5.023075 0.0 -20.7327 14.337 -10.3697 208.651 -1219.71 211.277 -1196.81 0.0 211.277 -1196.81 307.52 -20.7327 -698.7458 281.783 281.783
10 1 -5.023075 0.0 -20.7327 14.337 -10.3697 208.651 -1219.71 211.277 -1196.81 0.0 211.277 -1196.81 307.52 -20.7327 -698.7458 281.783 281.783
10 2 -5.023075 0.0 -20.7327 14.337 -10.3697 208.651 -1219.71 211.277 -1196.81 0.0 211.277 -1196.81 307.52 -20.7327 -698.7458 281.783 281.783
10 3 -5.0167394 0.0 -20.5675 14.3803 -10.3563 208.651 -1219.71 211.069 -1196.56 0.0 211.069 -1196.56 307.345 -20.5675 -698.7136 281.409 281.409
10 4 -5.0167394 0.0 -20.5675 14.3803 -10.3563 208.651 -1219.71 211.069 -1196.56 0.0 211.069 -1196.56 307.345 -20.5675 -698.7136 281.409 281.409
10 5 -5.0167394 0.0 -20.5675 14.3803 -10.3563 208.651 -1219.71 211.069 -1196.56 0.0 211.069 -1196.56 307.345 -20.5675 -698.7136 281.409 281.409
10 6 -5.113833 0.0 -21.9519 14.2547 -10.1438 208.651 -1219.71 210.876 -1195.69 0.0 210.876 -1195.69 309.207 -21.9519 -697.55884 282.355 282.355
10 7 -5.113833 0.0 -21.9519 14.2547 -10.1438 208.651 -1219.71 210.876 -1195.69 0.0 210.876 -1195.69 309.207 -21.9519 -697.55884 282.355 282.355
11 0 -5.219947 0.0 -25.7617 14.3181 -9.84687 208.651 -1219.71 212.584 -1193.78 0.0 212.584 -1193.78 309.158 -25.7617 -697.79974 283.402 283.402
11 1 -5.219947 0.0 -25.7617 14.3181 -9.84687 208.651 -1219.71 212.584 -1193.78 0.0 212.584 -1193.78 309.158 -25.7617 -697.79974 283.402 283.402
11 2 -5.219947 0.0 -25.7617 14.3181 -9.84687 208.651 -1219.71 212.584 -1193.78 0.0 212.584 -1193.78 309.158 -25.7617 -697.79974 283.402 283.402
11 3 -5.219947 0.0 -25.7617 14.3181 -9.84687 208.651 -1219.71 212.584 -1193.78 0.0 212.584 -1193.78 309.158 -25.7617 -697.79974 283.402 283.402
11 4 -5.188454 0.0 -25.3802 14.3212 -9.81918 208.651 -1219.71 212.647 -1193.92 0.0 212.647 -1193.92 309.139 -25.3802 -697.5143 283.558 283.558
11 5 -5.188454 0.0 -25.3802 14.3212 -9.81918 208.651 -1219.71 212.647 -1193.92 0.0 212.647 -1193.92 309.139 -25.3802 -697.5143 283.558 283.558
11 6 -5.170758 0.0 -25.3202 14.3184 -9.84254 208.651 -1219.71 212.685 -1193.81 0.0 212.685 -1193.81 309.122 -25.3202 -697.32324 283.748 283.748
11 7 -5.170758 0.0 -25.3202 14.3184 -9.84254 208.651 -1219.71 212.685 -1193.81 0.0 212.685 -1193.81 309.122 -25.3202 -697.32324 283.748 283.748
12 0 -4.91319 0.0 -15.4452 14.4022 -9.14479 208.651 -1219.71 214.381 -1206.66 0.0 214.381 -1206.66 310.468 -15.4452 -697.2562 293.292 293.292
12 1 -4.91319 0.0 -15.4452 14.4022 -9.14479 208.651 -1219.71 214.381 -1206.66 0.0 214.381 -1206.66 310.468 -15.4452 -697.2562 293.292 293.292
12 2 -4.91319 0.0 -15.4452 14.4022 -9.14479 208.651 -1219.71 214.381 -1206.66 0.0 214.381 -1206.66 310.468 -15.4452 -697.2562 293.292 293.292
12 3 -4.870959 0.0 -14.8729 14.3992 -9.67448 208.651 -1219.71 214.207 -1207.12 0.0 214.207 -1207.12 310.943 -14.8729 -696.8429 293.735 293.735
12 4 -4.870959 0.0 -14.8729 14.3992 -9.67448 208.651 -1219.71 214.207 -1207.12 0.0 214.207 -1207.12 310.943 -14.8729 -696.8429 293.735 293.735
12 5 -4.870959 0.0 -14.8729 14.3992 -9.67448 208.651 -1219.71 214.207 -1207.12 0.0 214.207 -1207.12 310.943 -14.8729 -696.8429 293.735 293.735
12 6 -4.891323 0.0 -16.0098 14.3886 -9.14812 208.651 -1219.71 214.1 -1205.02 0.0 214.1 -1205.02 311.109 -16.0098 -695.8208 293.381 293.381
12 7 -4.891323 0.0 -16.0098 14.3886 -9.14812 208.651 -1219.71 214.1 -1205.02 0.0 214.1 -1205.02 311.109 -16.0098 -695.8208 293.381 293.381
13 0 -4.8811536 0.0 -16.8087 14.4642 -7.73078 208.651 -1219.71 211.755 -1198.46 0.0 211.755 -1198.46 309.042 -16.8087 -694.4717 288.592 288.592
13 1 -4.8811536 0.0 -16.8087 14.4642 -7.73078 208.651 -1219.71 211.755 -1198.46 0.0 211.755 -1198.46 309.042 -16.8087 -694.4717 288.592 288.592
13 2 -4.8991036 0.0 -16.7835 14.4813 -7.68825 208.651 -1219.71 211.63 -1198.53 0.0 211.63 -1198.53 309.36 -16.7835 -694.32355 288.591 288.591
13 3 -4.8991036 0.0 -16.7835 14.4813 -7.68825 208.651 -1219.71 211.63 -1198.53 0.0 211.63 -1198.53 309.36 -16.7835 -694.32355 288.591 288.591
13 4 -4.8991036 0.0 -16.7835 14.4813 -7.68825 208.651 -1219.71 211.63 -1198.53 0.0 211.63 -1198.53 309.36 -16.7835 -694.32355 288.591 288.591
13 5 -4.8991036 0.0 -16.7835 14.4813 -7.68825 208.651 -1219.71 211.63 -1198.53 0.0 211.63 -1198.53 309.36 -16.7835 -694.32355 288.591 288.591
13 6 -4.88606 0.0 -16.6884 14.4893 -7.6874 208.651 -1219.71 211.636 -1198.46 0.0 211.636 -1198.46 309.401 -16.6884 -694.1114 288.658 288.658
13 7 -4.88606 0.0 -16.6884 14.4893 -7.6874 208.651 -1219.71 211.636 -1198.46 0.0 211.636 -1198.46 309.401 -16.6884 -694.1114 288.658 288.658
14 0 -5.1165113 0.0 -22.9659 14.6962 -10.5873 208.651 -1219.71 213.239 -1197.58 0.0 213.239 -1197.58 314.039 -22.9659 -693.2678 292.621 292.621
14 1 -5.188227 0.0 -24.2686 14.7312 -10.6653 208.651 -1219.71 213.063 -1196.49 0.0 213.063 -1196.49 314.8 -24.2686 -692.8956 293.06 293.06
14 2 -5.188227 0.0 -24.2686 14.7312 -10.6653 208.651 -1219.71 213.063 -1196.49 0.0 213.063 -1196.49 314.8 -24.2686 -692.8956 293.06 293.06
14 3 -4.6424017 0.0 -17.0428 14.6914 -8.78568 208.651 -1219.71 213.249 -1197.21 0.0 213.249 -1197.21 312.218 -17.0428 -688.78577 295.002 295.002
14 4 -4.8972793 0.0 -18.8305 14.4226 -8.60461 208.651 -1219.71 213.724 -1199.58 0.0 213.724 -1199.58 316.807 -18.8305 -687.87946 298.109 298.109
14 5 -4.8744063 0.0 -19.0339 14.4475 -8.567 208.651 -1219.71 213.565 -1198.57 0.0 213.565 -1198.57 317.278 -19.0339 -686.7608 298.364 298.364
14 6 -4.8744063 0.0 -19.0339 14.4475 -8.567 208.651 -1219.71 213.565 -1198.57 0.0 213.565 -1198.57 317.278 -19.0339 -686.7608 298.364 298.364
14 7 -4.856319 0.0 -19.3643 14.4612 -8.70704 208.651 -1219.71 213.434 -1197.68 0.0 213.434 -1197.68 318.422 -19.3643 -685.1883 299.241 299.241
15 0 -5.6797996 0.0 -29.7996 14.5348 -8.61395 208.651 -1219.71 211.973 -1192.54 0.0 211.973 -1192.54 317.799 -29.7996 -692.5676 291.613 291.613
15 1 -5.6797996 0.0 -29.7996 14.5348 -8.61395 208.651 -1219.71 211.973 -1192.54 0.0 211.973 -1192.54 317.799 -29.7996 -692.5676 291.613 291.613
15 2 -5.6797996 0.0 -29.7996 14.5348 -8.61395 208.651 -1219.71 211.973 -1192.54 0.0 211.973 -1192.54 317.799 -29.7996 -692.5676 291.613 291.613
15 3 -5.0924783 0.0 -22.0874 14.4494 -8.7293 208.651 -1219.71 212.153 -1195.39 0.0 212.153 -1195.39 312.884 -22.0874 -692.44037 290.434 290.434
15 4 -5.0924783 0.0 -22.0874 14.4494 -8.7293 208.651 -1219.71 212.153 -1195.39 0.0 212.153 -1195.39 312.884 -22.0874 -692.44037 290.434 290.434
15 5 -5.0924783 0.0 -22.0874 14.4494 -8.7293 208.651 -1219.71 212.153 -1195.39 0.0 212.153 -1195.39 312.884 -22.0874 -692.44037 290.434 290.434
15 6 -5.0060883 0.0 -20.3957 14.4507 -8.52459 208.651 -1219.71 213.035 -1197.75 0.0 213.035 -1197.75 313.978 -20.3957 -691.1327 293.396 293.396
15 7 -5.0060883 0.0 -20.3957 14.4507 -8.52459 208.651 -1219.71 213.035 -1197.75 0.0 213.035 -1197.75 313.978 -20.3957 -691.1327 293.396 293.396
16 0 -4.8738165 0.0 -19.3414 14.4093 -8.7287 208.651 -1219.71 214.37 -1199.55 0.0 214.37 -1199.55 312.689 -19.3414 -691.83246 292.426 292.426
16 1 -4.8738165 0.0 -19.3414 14.4093 -8.7287 208.651 -1219.71 214.37 -1199.55 0.0 214.37 -1199.55 312.689 -19.3414 -691.83246 292.426 292.426
16 2 -4.852818 0.0 -19.2158 14.3825 -8.71941 208.651 -1219.71 214.355 -1199.41 0.0 214.355 -1199.41 312.458 -19.2158 -691.81287 292.277 292.277
16 3 -4.852818 0.0 -19.2158 14.3825 -8.71941 208.651 -1219.71 214.355 -1199.41 0.0 214.355 -1199.41 312.458 -19.2158 -691.81287 292.277 292.277
16 4 -4.852818 0.0 -19.2158 14.3825 -8.71941 208.651 -1219.71 214.355 -1199.41 0.0 214.355 -1199.41 312.458 -19.2158 -691.81287 292.277 292.277
16 5 -4.751975 0.0 -17.0858 14.3906 -8.2427 208.651 -1219.71 214.345 -1200.55 0.0 214.345 -1200.55 312.025 -17.0858 -691.26587 292.497 292.497
16 6 -4.751975 0.0 -17.0858 14.3906 -8.2427 208.651 -1219.71 214.345 -1200.55 0.0 214.345 -1200.55 312.025 -17.0858 -691.26587 292.497 292.497
16 7 -4.751975 0.0 -17.0858 14.3906 -8.2427 208.651 -1219.71 214.345 -1200.55 0.0 214.345 -1200.55 312.025 -17.0858 -691.26587 292.497 292.497
17 0 -4.6819572 0.0 -15.8687 14.3056 -7.92902 208.651 -1219.71 212.071 -1197.59 0.0 212.071 -1197.59 319.904 -15.8687 -681.4837 301.158 301.158
17 1 -4.6819572 0.0 -15.8687 14.3056 -7.92902 208.651 -1219.71 212.071 -1197.59 0.0 212.071 -1197.59 319.904 -15.8687 -681.4837 301.158 301.158
17 2 -4.6819572 0.0 -15.8687 14.3056 -7.92902 208.651 -1219.71 212.071 -1197.59 0.0 212.071 -1197.59 319.904 -15.8687 -681.4837 301.158 301.158
18 0 18.862122 0.0 232.695 13.9732 -9.35938 208.651 -1219.71 209.836 -1195.59 0.0 209.836 -1195.59 469.911 232.695 -283.14795 704.756 704.756
18 1 18.862122 0.0 232.695 13.9732 -9.35938 208.651 -1219.71 209.836 -1195.59 0.0 209.836 -1195.59 469.911 232.695 -283.14795 704.756 704.756
18 2 18.888958 0.0 232.051 13.9793 -9.91142 208.651 -1219.71 209.824 -1194.68 0.0 209.824 -1194.68 471.115 232.051 -281.69003 705.96 705.96
18 3 18.888958 0.0 232.051 13.9793 -9.91142 208.651 -1219.71 209.824 -1194.68 0.0 209.824 -1194.68 471.115 232.051 -281.69003 705.96 705.96
18 4 18.90555 0.0 232.224 13.9789 -9.90376 208.651 -1219.71 209.818 -1194.66 0.0 209.818 -1194.66 470.938 232.224 -281.68005 705.949 705.949
18 5 18.90555 0.0 232.224 13.9789 -9.90376 208.651 -1219.71 209.818 -1194.66 0.0 209.818 -1194.66 470.938 232.224 -281.68005 705.949 705.949
18 6 18.90555 0.0 232.224 13.9789 -9.90376 208.651 -1219.71 209.818 -1194.66 0.0 209.818 -1194.66 470.938 232.224 -281.68005 705.949 705.949
18 7 18.90555 0.0 232.224 13.9789 -9.90376 208.651 -1219.71 209.818 -1194.66 0.0 209.818 -1194.66 470.938 232.224 -281.68005 705.949 705.949
18 8 19.193443 0.0 236.246 14.0515 -9.24871 208.651 -1219.71 210.319 -1196.18 0.0 210.319 -1196.18 470.921 236.246 -278.69406 708.149 708.149
18 9 19.193443 0.0 236.246 14.0515 -9.24871 208.651 -1219.71 210.319 -1196.18 0.0 210.319 -1196.18 470.921 236.246 -278.69406 708.149 708.149
18 10 19.193443 0.0 236.246 14.0515 -9.24871 208.651 -1219.71 210.319 -1196.18 0.0 210.319 -1196.18 470.921 236.246 -278.69406 708.149 708.149
18 11 19.39344 0.0 237.401 14.0567 -9.68662 208.651 -1219.71 210.269 -1195.05 0.0 210.269 -1195.05 470.185 237.401 -277.19507 709.05 709.05
18 12 19.39344 0.0 237.401 14.0567 -9.68662 208.651 -1219.71 210.269 -1195.05 0.0 210.269 -1195.05 470.185 237.401 -277.19507 709.05 709.05
18 13 19.39344 0.0 237.401 14.0567 -9.68662 208.651 -1219.71 210.269 -1195.05 0.0 210.269 -1195.05 470.185 237.401 -277.19507 709.05 709.05
18 14 19.440258 0.0 237.685 14.0703 -9.64976 208.651 -1219.71 210.472 -1194.98 0.0 210.472 -1194.98 471.373 237.685 -275.45 710.663 710.663
18 15 19.440258 0.0 237.685 14.0703 -9.64976 208.651 -1219.71 210.472 -1194.98 0.0 210.472 -1194.98 471.373 237.685 -275.45 710.663 710.663
19 0 43.40242 0.0 490.486 13.9326 -8.77638 208.651 -1219.71 211.327 -1194.87 0.0 211.327 -1194.87 560.304 490.486 67.24704 1050.14 1050.14
19 1 43.40242 0.0 490.486 13.9326 -8.77638 208.651 -1219.71 211.327 -1194.87 0.0 211.327 -1194.87 560.304 490.486 67.24704 1050.14 1050.14
19 2 43.40242 0.0 490.486 13.9326 -8.77638 208.651 -1219.71 211.327 -1194.87 0.0 211.327 -1194.87 560.304 490.486 67.24704 1050.14 1050.14
19 3 43.369537 0.0 490.012 13.9197 -8.83212 208.651 -1219.71 211.385 -1194.84 0.0 211.385 -1194.84 560.742 490.012 67.29906 1050.2 1050.2
19 4 43.369537 0.0 490.012 13.9197 -8.83212 208.651 -1219.71 211.385 -1194.84 0.0 211.385 -1194.84 560.742 490.012 67.29906 1050.2 1050.2
19 5 43.369537 0.0 490.012 13.9197 -8.83212 208.651 -1219.71 211.385 -1194.84 0.0 211.385 -1194.84 560.742 490.012 67.29906 1050.2 1050.2
19 6 43.842567 0.0 496.999 13.9307 -9.32147 208.651 -1219.71 211.357 -1198.34 0.0 211.357 -1198.34 560.878 496.999 70.89398 1052.08 1052.08
19 7 43.842567 0.0 496.999 13.9307 -9.32147 208.651 -1219.71 211.357 -1198.34 0.0 211.357 -1198.34 560.878 496.999 70.89398 1052.08 1052.08
20 0 51.60277 0.0 579.999 14.098 -9.10371 208.651 -1219.71 210.587 -1198.17 0.0 210.587 -1198.17 545.01 579.999 137.426 1128.88 1128.88
20 1 51.60277 0.0 579.999 14.098 -9.10371 208.651 -1219.71 210.587 -1198.17 0.0 210.587 -1198.17 545.01 579.999 137.426 1128.88 1128.88
20 2 51.60277 0.0 579.999 14.098 -9.10371 208.651 -1219.71 210.587 -1198.17 0.0 210.587 -1198.17 545.01 579.999 137.426 1128.88 1128.88
20 3 51.611164 0.0 580.138 14.1104 -9.05362 208.651 -1219.71 210.588 -1198.18 0.0 210.588 -1198.18 544.918 580.138 137.46397 1128.92 1128.92
20 4 51.611164 0.0 580.138 14.1104 -9.05362 208.651 -1219.71 210.588 -1198.18 0.0 210.588 -1198.18 544.918 580.138 137.46397 1128.92 1128.92
20 5 51.611164 0.0 580.138 14.1104 -9.05362 208.651 -1219.71 210.588 -1198.18 0.0 210.588 -1198.18 544.918 580.138 137.46397 1128.92 1128.92
20 6 51.604897 0.0 580.101 14.1071 -9.09632 208.651 -1219.71 210.599 -1198.29 0.0 210.599 -1198.29 545.105 580.101 137.51501 1128.98 1128.98
20 7 51.604897 0.0 580.101 14.1071 -9.09632 208.651 -1219.71 210.599 -1198.29 0.0 210.599 -1198.29 545.105 580.101 137.51501 1128.98 1128.98
20 8 56.27406 0.0 629.412 14.05 -7.99869 208.651 -1219.71 209.687 -1195.8 0.0 209.687 -1195.8 615.608 629.412 258.90698 1245.54 1245.54
20 9 56.27406 0.0 629.412 14.05 -7.99869 208.651 -1219.71 209.687 -1195.8 0.0 209.687 -1195.8 615.608 629.412 258.90698 1245.54 1245.54
20 10 56.27406 0.0 629.412 14.05 -7.99869 208.651 -1219.71 209.687 -1195.8 0.0 209.687 -1195.8 615.608 629.412 258.90698 1245.54 1245.54
20 11 56.306065 0.0 629.537 14.0718 -8.12058 208.651 -1219.71 209.908 -1195.9 0.0 209.908 -1195.9 617.02 629.537 260.565 1246.86 1246.86
20 12 56.306065 0.0 629.537 14.0718 -8.12058 208.651 -1219.71 209.908 -1195.9 0.0 209.908 -1195.9 617.02 629.537 260.565 1246.86 1246.86
21 0 65.03155 0.0 723.191 14.2407 -9.04886 208.651 -1219.71 209.52 -1198.16 0.0 209.52 -1198.16 704.71 723.191 439.261 1425.71 1425.71
21 1 64.97403 0.0 722.535 14.2202 -9.06887 208.651 -1219.71 209.541 -1198.17 0.0 209.541 -1198.17 706.295 722.535 440.20093 1426.68 1426.68
21 2 64.97403 0.0 722.535 14.2202 -9.06887 208.651 -1219.71 209.541 -1198.17 0.0 209.541 -1198.17 706.295 722.535 440.20093 1426.68 1426.68
21 3 64.87924 0.0 721.532 14.1899 -9.07823 208.651 -1219.71 209.538 -1198.22 0.0 209.538 -1198.22 707.858 721.532 440.70792 1427.16 1427.16
21 4 64.87924 0.0 721.532 14.1899 -9.07823 208.651 -1219.71 209.538 -1198.22 0.0 209.538 -1198.22 707.858 721.532 440.70792 1427.16 1427.16
21 5 64.87924 0.0 721.532 14.1899 -9.07823 208.651 -1219.71 209.538 -1198.22 0.0 209.538 -1198.22 707.858 721.532 440.70792 1427.16 1427.16
21 6 64.87924 0.0 721.532 14.1899 -9.07823 208.651 -1219.71 209.538 -1198.22 0.0 209.538 -1198.22 707.858 721.532 440.70792 1427.16 1427.16
21 7 64.87924 0.0 721.532 14.1899 -9.07823 208.651 -1219.71 209.538 -1198.22 0.0 209.538 -1198.22 707.858 721.532 440.70792 1427.16 1427.16
22 0 163.76733 0.0 1765.4 14.1124 -9.21644 208.651 -1219.71 210.243 -1197.31 0.0 210.243 -1197.31 1692.02 1765.4 2470.3528 3452.88 3452.88
22 1 163.76733 0.0 1765.4 14.1124 -9.21644 208.651 -1219.71 210.243 -1197.31 0.0 210.243 -1197.31 1692.02 1765.4 2470.3528 3452.88 3452.88
22 2 164.35844 0.0 1771.59 14.1804 -9.25257 208.651 -1219.71 210.275 -1197.2 0.0 210.275 -1197.2 1690.74 1771.59 2475.405 3457.52 3457.52
22 3 164.35844 0.0 1771.59 14.1804 -9.25257 208.651 -1219.71 210.275 -1197.2 0.0 210.275 -1197.2 1690.74 1771.59 2475.405 3457.52 3457.52
22 4 164.35844 0.0 1771.59 14.1804 -9.25257 208.651 -1219.71 210.275 -1197.2 0.0 210.275 -1197.2 1690.74 1771.59 2475.405 3457.52 3457.52
22 5 164.35844 0.0 1771.59 14.1804 -9.25257 208.651 -1219.71 210.275 -1197.2 0.0 210.275 -1197.2 1690.74 1771.59 2475.405 3457.52 3457.52
22 6 164.72449 0.0 1775.56 14.2143 -9.24903 208.651 -1219.71 210.327 -1197.38 0.0 210.327 -1197.38 1691.1 1775.56 2479.6072 3461.57 3461.57
22 7 164.72449 0.0 1775.56 14.2143 -9.24903 208.651 -1219.71 210.327 -1197.38 0.0 210.327 -1197.38 1691.1 1775.56 2479.6072 3461.57 3461.57
23 0 269.23987 0.0 2882.03 13.8402 -7.83768 208.651 -1219.71 211.733 -1201.28 0.0 211.733 -1201.28 1993.44 2882.03 3885.9226 4874.87 4874.87
23 1 269.23987 0.0 2882.03 13.8402 -7.83768 208.651 -1219.71 211.733 -1201.28 0.0 211.733 -1201.28 1993.44 2882.03 3885.9226 4874.87 4874.87
23 2 269.23987 0.0 2882.03 13.8402 -7.83768 208.651 -1219.71 211.733 -1201.28 0.0 211.733 -1201.28 1993.44 2882.03 3885.9226 4874.87 4874.87
23 3 276.47037 0.0 2959.37 13.7945 -7.76056 208.651 -1219.71 211.612 -1202.49 0.0 211.612 -1202.49 1935.13 2959.37 3903.622 4892.63 4892.63
23 4 276.47037 0.0 2959.37 13.7945 -7.76056 208.651 -1219.71 211.612 -1202.49 0.0 211.612 -1202.49 1935.13 2959.37 3903.622 4892.63 4892.63
23 5 322.52402 0.0 3446.09 13.8248 -7.87543 208.651 -1219.71 211.492 -1202.21 0.0 211.492 -1202.21 1731.63 3446.09 4187.0024 5177.06 5177.06
23 6 322.52402 0.0 3446.09 13.8248 -7.87543 208.651 -1219.71 211.492 -1202.21 0.0 211.492 -1202.21 1731.63 3446.09 4187.0024 5177.06 5177.06
23 7 322.52402 0.0 3446.09 13.8248 -7.87543 208.651 -1219.71 211.492 -1202.21 0.0 211.492 -1202.21 1731.63 3446.09 4187.0024 5177.06 5177.06
24 0 273.486 0.0 2923.74 14.5808 -13.1461 208.651 -1219.71 211.043 -1199.47 0.0 211.043 -1199.47 2190.5 2923.74 4125.8135 5108.52 5108.52
24 1 273.486 0.0 2923.74 14.5808 -13.1461 208.651 -1219.71 211.043 -1199.47 0.0 211.043 -1199.47 2190.5 2923.74 4125.8135 5108.52 5108.52
24 2 273.486 0.0 2923.74 14.5808 -13.1461 208.651 -1219.71 211.043 -1199.47 0.0 211.043 -1199.47 2190.5 2923.74 4125.8135 5108.52 5108.52
24 3 273.09335 0.0 2919.64 14.5834 -13.1521 208.651 -1219.71 211.069 -1199.59 0.0 211.069 -1199.59 2195.84 2919.64 4126.959 5109.64 5109.64
24 4 273.09335 0.0 2919.64 14.5834 -13.1521 208.651 -1219.71 211.069 -1199.59 0.0 211.069 -1199.59 2195.84 2919.64 4126.959 5109.64 5109.64
24 5 275.8895 0.0 2949.07 14.4997 -13.3999 208.651 -1219.71 211.114 -1199.84 0.0 211.114 -1199.84 2219.46 2949.07 4179.804 5161.44 5161.44
24 6 275.8895 0.0 2949.07 14.4997 -13.3999 208.651 -1219.71 211.114 -1199.84 0.0 211.114 -1199.84 2219.46 2949.07 4179.804 5161.44 5161.44
24 7 275.8895 0.0 2949.07 14.4997 -13.3999 208.651 -1219.71 211.114 -1199.84 0.0 211.114 -1199.84 2219.46 2949.07 4179.804 5161.44 5161.44
