# Supplementary material for: Exploring the mechanism of Alisma orientale for the treatment of pregnancy induced hypertension and potential hepato-nephrotoxicity by using network pharmacology, network toxicology, molecular docking and molecular dynamics simulation
Source: Front Pharmacol. 2022 Nov 15;13:1027112. doi: 10.3389/fphar.2022.1027112 (PMC9705790; doi:10.3389/fphar.2022.1027112)
Supplement: Supplementary file 12 [file DataSheet5.zip › EGFR/EGFRb23/clusters.dock4.pdb]

REMARK  Energy: 270.65
REMARK  SimpleFitness: 270.65
REMARK  FullFitness: -714.56433
REMARK  InterFull: -30.7184
REMARK  IntraFull: 303.529
REMARK  solvFull: -1197.44
REMARK  surfFull: 210.065
REMARK  extraFull: 0.0
REMARK  deltaGcompsolvpol: -1197.44
REMARK  deltaGcompsolvnonpol: 210.065
REMARK  deltaGprotsolvpol: -1219.71
REMARK  deltaGprotsolvnonpol: 208.651
REMARK  deltaGligsolvpol: -9.7914
REMARK  deltaGligsolvnonpol: 14.4247
REMARK  deltaGvdw: -30.7184
REMARK  deltaGelec: 0.0
REMARK  deltaG: -6.1646137
REMARK  Cluster: 0
REMARK  ClusterRank: 0
ATOM   4315 C    LIG     1       5.970  10.107   0.933  1.00  0.00      LIG  
ATOM   4316 C1   LIG     1       5.596  10.788  -0.342  1.00  0.00      LIG  
ATOM   4317 C2   LIG     1       6.667  10.814  -1.386  1.00  0.00      LIG  
ATOM   4318 C3   LIG     1       7.959  11.340  -0.782  1.00  0.00      LIG  
ATOM   4319 C4   LIG     1       8.445  10.569   0.449  1.00  0.00      LIG  
ATOM   4320 C5   LIG     1       7.293  10.633   1.456  1.00  0.00      LIG  
ATOM   4321 C6   LIG     1       9.005  11.474  -1.873  1.00  0.00      LIG  
ATOM   4322 C7   LIG     1      10.439  11.525  -1.375  1.00  0.00      LIG  
ATOM   4323 C8   LIG     1      10.596  12.055   0.051  1.00  0.00      LIG  
ATOM   4324 C9   LIG     1       9.807  11.124   0.999  1.00  0.00      LIG  
ATOM   4325 C10  LIG     1      12.090  12.015   0.503  1.00  0.00      LIG  
ATOM   4326 C11  LIG     1      12.264  12.237   2.012  1.00  0.00      LIG  
ATOM   4327 C12  LIG     1      11.015  12.487   2.841  1.00  0.00      LIG  
ATOM   4328 C13  LIG     1       9.807  11.653   2.444  1.00  0.00      LIG  
ATOM   4329 O    LIG     1       4.421  10.944  -0.638  1.00  0.00      LIG  
ATOM   4330 C14  LIG     1      13.188  13.438   2.134  1.00  0.00      LIG  
ATOM   4331 C15  LIG     1      14.028  13.408   0.883  1.00  0.00      LIG  
ATOM   4332 C16  LIG     1      13.007  13.043  -0.168  1.00  0.00      LIG  
ATOM   4333 C17  LIG     1      14.603  11.256   4.335  1.00  0.00      LIG  
ATOM   4334 C18  LIG     1      15.049  12.608   3.780  1.00  0.00      LIG  
ATOM   4335 C19  LIG     1      13.931  13.607   3.463  1.00  0.00      LIG  
ATOM   4336 C20  LIG     1       8.679   9.090   0.121  1.00  0.00      LIG  
ATOM   4337 O1   LIG     1       9.739  10.558   3.358  1.00  0.00      LIG  
ATOM   4338 C21  LIG     1      12.786  10.680   0.198  1.00  0.00      LIG  
ATOM   4339 C22  LIG     1      10.080  13.510   0.053  1.00  0.00      LIG  
ATOM   4340 C23  LIG     1      14.555  14.988   3.473  1.00  0.00      LIG  
ATOM   4341 H    LIG     1      10.398  10.212   1.069  1.00  0.00      LIG  
ATOM   4342 O2   LIG     1      13.578  11.448   5.297  1.00  0.00      LIG  
ATOM   4343 C24  LIG     1      15.755  10.570   4.999  1.00  0.00      LIG  
ATOM   4344 H1   LIG     1      16.223  11.186   5.754  1.00  0.00      LIG  
ATOM   4345 H2   LIG     1       7.716  12.347  -0.438  1.00  0.00      LIG  
ATOM   4346 C25  LIG     1      16.577   9.533   4.324  1.00  0.00      LIG  
ATOM   4347 O3   LIG     1      15.567   9.164   5.290  1.00  0.00      LIG  
ATOM   4348 C26  LIG     1      16.280   9.082   2.935  1.00  0.00      LIG  
ATOM   4349 C27  LIG     1      17.971   9.322   4.797  1.00  0.00      LIG  
ATOM   4350 H3   LIG     1       6.003   9.029   0.757  1.00  0.00      LIG  
ATOM   4351 H4   LIG     1       5.189  10.311   1.669  1.00  0.00      LIG  
ATOM   4352 H5   LIG     1       6.341  11.484  -2.186  1.00  0.00      LIG  
ATOM   4353 H6   LIG     1       6.786   9.811  -1.802  1.00  0.00      LIG  
ATOM   4354 H7   LIG     1       7.536  10.061   2.354  1.00  0.00      LIG  
ATOM   4355 H8   LIG     1       7.139  11.674   1.752  1.00  0.00      LIG  
ATOM   4356 H9   LIG     1       8.786  12.379  -2.445  1.00  0.00      LIG  
ATOM   4357 H10  LIG     1       8.912  10.644  -2.579  1.00  0.00      LIG  
ATOM   4358 H11  LIG     1      11.039  12.117  -2.072  1.00  0.00      LIG  
ATOM   4359 H12  LIG     1      10.816  10.502  -1.438  1.00  0.00      LIG  
ATOM   4360 H13  LIG     1      12.736  11.346   2.417  1.00  0.00      LIG  
ATOM   4361 H14  LIG     1      10.741  13.540   2.745  1.00  0.00      LIG  
ATOM   4362 H15  LIG     1      11.257  12.351   3.900  1.00  0.00      LIG  
ATOM   4363 H16  LIG     1       8.938  12.288   2.614  1.00  0.00      LIG  
ATOM   4364 H17  LIG     1      12.554  14.323   2.031  1.00  0.00      LIG  
ATOM   4365 H18  LIG     1      14.802  12.640   0.945  1.00  0.00      LIG  
ATOM   4366 H19  LIG     1      14.501  14.370   0.668  1.00  0.00      LIG  
ATOM   4367 H20  LIG     1      12.491  13.958  -0.459  1.00  0.00      LIG  
ATOM   4368 H21  LIG     1      13.488  12.648  -1.067  1.00  0.00      LIG  
ATOM   4369 H22  LIG     1      14.187  10.637   3.541  1.00  0.00      LIG  
ATOM   4370 H23  LIG     1      15.705  12.459   2.919  1.00  0.00      LIG  
ATOM   4371 H24  LIG     1      15.674  13.082   4.543  1.00  0.00      LIG  
ATOM   4372 H25  LIG     1      13.192  13.599   4.264  1.00  0.00      LIG  
ATOM   4373 H26  LIG     1       9.524   8.961  -0.559  1.00  0.00      LIG  
ATOM   4374 H27  LIG     1       7.818   8.606  -0.342  1.00  0.00      LIG  
ATOM   4375 H28  LIG     1       8.909   8.539   1.037  1.00  0.00      LIG  
ATOM   4376 H29  LIG     1      10.608  10.121   3.336  1.00  0.00      LIG  
ATOM   4377 H30  LIG     1      12.872  10.505  -0.877  1.00  0.00      LIG  
ATOM   4378 H31  LIG     1      12.274   9.827   0.646  1.00  0.00      LIG  
ATOM   4379 H32  LIG     1      13.804  10.671   0.597  1.00  0.00      LIG  
ATOM   4380 H33  LIG     1       9.032  13.585   0.343  1.00  0.00      LIG  
ATOM   4381 H34  LIG     1      10.196  13.958  -0.935  1.00  0.00      LIG  
ATOM   4382 H35  LIG     1      10.628  14.152   0.743  1.00  0.00      LIG  
ATOM   4383 H36  LIG     1      13.809  15.751   3.233  1.00  0.00      LIG  
ATOM   4384 H37  LIG     1      15.369  15.059   2.747  1.00  0.00      LIG  
ATOM   4385 H38  LIG     1      14.964  15.212   4.462  1.00  0.00      LIG  
ATOM   4386 H39  LIG     1      13.931  12.073   5.954  1.00  0.00      LIG  
ATOM   4387 H40  LIG     1      16.645   9.820   2.215  1.00  0.00      LIG  
ATOM   4388 H41  LIG     1      15.210   8.935   2.768  1.00  0.00      LIG  
ATOM   4389 H42  LIG     1      16.782   8.131   2.736  1.00  0.00      LIG  
ATOM   4390 H43  LIG     1      18.094   9.626   5.840  1.00  0.00      LIG  
ATOM   4391 H44  LIG     1      18.664   9.908   4.186  1.00  0.00      LIG  
ATOM   4392 H45  LIG     1      18.243   8.267   4.712  1.00  0.00      LIG  
TER
REMARK  Energy: 270.65
REMARK  SimpleFitness: 270.65
REMARK  FullFitness: -714.56433
REMARK  InterFull: -30.7184
REMARK  IntraFull: 303.529
REMARK  solvFull: -1197.44
REMARK  surfFull: 210.065
REMARK  extraFull: 0.0
REMARK  deltaGcompsolvpol: -1197.44
REMARK  deltaGcompsolvnonpol: 210.065
REMARK  deltaGprotsolvpol: -1219.71
REMARK  deltaGprotsolvnonpol: 208.651
REMARK  deltaGligsolvpol: -9.7914
REMARK  deltaGligsolvnonpol: 14.4247
REMARK  deltaGvdw: -30.7184
REMARK  deltaGelec: 0.0
REMARK  deltaG: -6.1646137
REMARK  Cluster: 0
REMARK  ClusterRank: 1
ATOM   4315 C    LIG     1       5.970  10.107   0.933  1.00  0.00      LIG  
ATOM   4316 C1   LIG     1       5.596  10.788  -0.342  1.00  0.00      LIG  
ATOM   4317 C2   LIG     1       6.667  10.814  -1.386  1.00  0.00      LIG  
ATOM   4318 C3   LIG     1       7.959  11.340  -0.782  1.00  0.00      LIG  
ATOM   4319 C4   LIG     1       8.445  10.569   0.449  1.00  0.00      LIG  
ATOM   4320 C5   LIG     1       7.293  10.633   1.456  1.00  0.00      LIG  
ATOM   4321 C6   LIG     1       9.005  11.474  -1.873  1.00  0.00      LIG  
ATOM   4322 C7   LIG     1      10.439  11.525  -1.375  1.00  0.00      LIG  
ATOM   4323 C8   LIG     1      10.596  12.055   0.051  1.00  0.00      LIG  
ATOM   4324 C9   LIG     1       9.807  11.124   0.999  1.00  0.00      LIG  
ATOM   4325 C10  LIG     1      12.090  12.015   0.503  1.00  0.00      LIG  
ATOM   4326 C11  LIG     1      12.264  12.237   2.012  1.00  0.00      LIG  
ATOM   4327 C12  LIG     1      11.015  12.487   2.841  1.00  0.00      LIG  
ATOM   4328 C13  LIG     1       9.807  11.653   2.444  1.00  0.00      LIG  
ATOM   4329 O    LIG     1       4.421  10.944  -0.638  1.00  0.00      LIG  
ATOM   4330 C14  LIG     1      13.188  13.438   2.134  1.00  0.00      LIG  
ATOM   4331 C15  LIG     1      14.028  13.408   0.883  1.00  0.00      LIG  
ATOM   4332 C16  LIG     1      13.007  13.043  -0.168  1.00  0.00      LIG  
ATOM   4333 C17  LIG     1      14.603  11.256   4.335  1.00  0.00      LIG  
ATOM   4334 C18  LIG     1      15.049  12.608   3.780  1.00  0.00      LIG  
ATOM   4335 C19  LIG     1      13.931  13.607   3.463  1.00  0.00      LIG  
ATOM   4336 C20  LIG     1       8.679   9.090   0.121  1.00  0.00      LIG  
ATOM   4337 O1   LIG     1       9.739  10.558   3.358  1.00  0.00      LIG  
ATOM   4338 C21  LIG     1      12.786  10.680   0.198  1.00  0.00      LIG  
ATOM   4339 C22  LIG     1      10.080  13.510   0.053  1.00  0.00      LIG  
ATOM   4340 C23  LIG     1      14.555  14.988   3.473  1.00  0.00      LIG  
ATOM   4341 H    LIG     1      10.398  10.212   1.069  1.00  0.00      LIG  
ATOM   4342 O2   LIG     1      13.578  11.448   5.297  1.00  0.00      LIG  
ATOM   4343 C24  LIG     1      15.755  10.570   4.999  1.00  0.00      LIG  
ATOM   4344 H1   LIG     1      16.223  11.186   5.754  1.00  0.00      LIG  
ATOM   4345 H2   LIG     1       7.716  12.347  -0.438  1.00  0.00      LIG  
ATOM   4346 C25  LIG     1      16.577   9.533   4.324  1.00  0.00      LIG  
ATOM   4347 O3   LIG     1      15.567   9.164   5.290  1.00  0.00      LIG  
ATOM   4348 C26  LIG     1      16.280   9.082   2.935  1.00  0.00      LIG  
ATOM   4349 C27  LIG     1      17.971   9.322   4.797  1.00  0.00      LIG  
ATOM   4350 H3   LIG     1       6.003   9.029   0.757  1.00  0.00      LIG  
ATOM   4351 H4   LIG     1       5.189  10.311   1.669  1.00  0.00      LIG  
ATOM   4352 H5   LIG     1       6.341  11.484  -2.186  1.00  0.00      LIG  
ATOM   4353 H6   LIG     1       6.786   9.811  -1.802  1.00  0.00      LIG  
ATOM   4354 H7   LIG     1       7.536  10.061   2.354  1.00  0.00      LIG  
ATOM   4355 H8   LIG     1       7.139  11.674   1.752  1.00  0.00      LIG  
ATOM   4356 H9   LIG     1       8.786  12.379  -2.445  1.00  0.00      LIG  
ATOM   4357 H10  LIG     1       8.912  10.644  -2.579  1.00  0.00      LIG  
ATOM   4358 H11  LIG     1      11.039  12.117  -2.072  1.00  0.00      LIG  
ATOM   4359 H12  LIG     1      10.816  10.502  -1.438  1.00  0.00      LIG  
ATOM   4360 H13  LIG     1      12.736  11.346   2.417  1.00  0.00      LIG  
ATOM   4361 H14  LIG     1      10.741  13.540   2.745  1.00  0.00      LIG  
ATOM   4362 H15  LIG     1      11.257  12.351   3.900  1.00  0.00      LIG  
ATOM   4363 H16  LIG     1       8.938  12.288   2.614  1.00  0.00      LIG  
ATOM   4364 H17  LIG     1      12.554  14.323   2.031  1.00  0.00      LIG  
ATOM   4365 H18  LIG     1      14.802  12.640   0.945  1.00  0.00      LIG  
ATOM   4366 H19  LIG     1      14.501  14.370   0.668  1.00  0.00      LIG  
ATOM   4367 H20  LIG     1      12.491  13.958  -0.459  1.00  0.00      LIG  
ATOM   4368 H21  LIG     1      13.488  12.648  -1.067  1.00  0.00      LIG  
ATOM   4369 H22  LIG     1      14.187  10.637   3.541  1.00  0.00      LIG  
ATOM   4370 H23  LIG     1      15.705  12.459   2.919  1.00  0.00      LIG  
ATOM   4371 H24  LIG     1      15.674  13.082   4.543  1.00  0.00      LIG  
ATOM   4372 H25  LIG     1      13.192  13.599   4.264  1.00  0.00      LIG  
ATOM   4373 H26  LIG     1       9.524   8.961  -0.559  1.00  0.00      LIG  
ATOM   4374 H27  LIG     1       7.818   8.606  -0.342  1.00  0.00      LIG  
ATOM   4375 H28  LIG     1       8.909   8.539   1.037  1.00  0.00      LIG  
ATOM   4376 H29  LIG     1      10.608  10.121   3.336  1.00  0.00      LIG  
ATOM   4377 H30  LIG     1      12.872  10.505  -0.877  1.00  0.00      LIG  
ATOM   4378 H31  LIG     1      12.274   9.827   0.646  1.00  0.00      LIG  
ATOM   4379 H32  LIG     1      13.804  10.671   0.597  1.00  0.00      LIG  
ATOM   4380 H33  LIG     1       9.032  13.585   0.343  1.00  0.00      LIG  
ATOM   4381 H34  LIG     1      10.196  13.958  -0.935  1.00  0.00      LIG  
ATOM   4382 H35  LIG     1      10.628  14.152   0.743  1.00  0.00      LIG  
ATOM   4383 H36  LIG     1      13.809  15.751   3.233  1.00  0.00      LIG  
ATOM   4384 H37  LIG     1      15.369  15.059   2.747  1.00  0.00      LIG  
ATOM   4385 H38  LIG     1      14.964  15.212   4.462  1.00  0.00      LIG  
ATOM   4386 H39  LIG     1      13.931  12.073   5.954  1.00  0.00      LIG  
ATOM   4387 H40  LIG     1      16.645   9.820   2.215  1.00  0.00      LIG  
ATOM   4388 H41  LIG     1      15.210   8.935   2.768  1.00  0.00      LIG  
ATOM   4389 H42  LIG     1      16.782   8.131   2.736  1.00  0.00      LIG  
ATOM   4390 H43  LIG     1      18.094   9.626   5.840  1.00  0.00      LIG  
ATOM   4391 H44  LIG     1      18.664   9.908   4.186  1.00  0.00      LIG  
ATOM   4392 H45  LIG     1      18.243   8.267   4.712  1.00  0.00      LIG  
TER
REMARK  Energy: 270.65
REMARK  SimpleFitness: 270.65
REMARK  FullFitness: -714.56433
REMARK  InterFull: -30.7184
REMARK  IntraFull: 303.529
REMARK  solvFull: -1197.44
REMARK  surfFull: 210.065
REMARK  extraFull: 0.0
REMARK  deltaGcompsolvpol: -1197.44
REMARK  deltaGcompsolvnonpol: 210.065
REMARK  deltaGprotsolvpol: -1219.71
REMARK  deltaGprotsolvnonpol: 208.651
REMARK  deltaGligsolvpol: -9.7914
REMARK  deltaGligsolvnonpol: 14.4247
REMARK  deltaGvdw: -30.7184
REMARK  deltaGelec: 0.0
REMARK  deltaG: -6.1646137
REMARK  Cluster: 0
REMARK  ClusterRank: 2
ATOM   4315 C    LIG     1       5.970  10.107   0.933  1.00  0.00      LIG  
ATOM   4316 C1   LIG     1       5.596  10.788  -0.342  1.00  0.00      LIG  
ATOM   4317 C2   LIG     1       6.667  10.814  -1.386  1.00  0.00      LIG  
ATOM   4318 C3   LIG     1       7.959  11.340  -0.782  1.00  0.00      LIG  
ATOM   4319 C4   LIG     1       8.445  10.569   0.449  1.00  0.00      LIG  
ATOM   4320 C5   LIG     1       7.293  10.633   1.456  1.00  0.00      LIG  
ATOM   4321 C6   LIG     1       9.005  11.474  -1.873  1.00  0.00      LIG  
ATOM   4322 C7   LIG     1      10.439  11.525  -1.375  1.00  0.00      LIG  
ATOM   4323 C8   LIG     1      10.596  12.055   0.051  1.00  0.00      LIG  
ATOM   4324 C9   LIG     1       9.807  11.124   0.999  1.00  0.00      LIG  
ATOM   4325 C10  LIG     1      12.090  12.015   0.503  1.00  0.00      LIG  
ATOM   4326 C11  LIG     1      12.264  12.237   2.012  1.00  0.00      LIG  
ATOM   4327 C12  LIG     1      11.015  12.487   2.841  1.00  0.00      LIG  
ATOM   4328 C13  LIG     1       9.807  11.653   2.444  1.00  0.00      LIG  
ATOM   4329 O    LIG     1       4.421  10.944  -0.638  1.00  0.00      LIG  
ATOM   4330 C14  LIG     1      13.188  13.438   2.134  1.00  0.00      LIG  
ATOM   4331 C15  LIG     1      14.028  13.408   0.883  1.00  0.00      LIG  
ATOM   4332 C16  LIG     1      13.007  13.043  -0.168  1.00  0.00      LIG  
ATOM   4333 C17  LIG     1      14.603  11.256   4.335  1.00  0.00      LIG  
ATOM   4334 C18  LIG     1      15.049  12.608   3.780  1.00  0.00      LIG  
ATOM   4335 C19  LIG     1      13.931  13.607   3.463  1.00  0.00      LIG  
ATOM   4336 C20  LIG     1       8.679   9.090   0.121  1.00  0.00      LIG  
ATOM   4337 O1   LIG     1       9.739  10.558   3.358  1.00  0.00      LIG  
ATOM   4338 C21  LIG     1      12.786  10.680   0.198  1.00  0.00      LIG  
ATOM   4339 C22  LIG     1      10.080  13.510   0.053  1.00  0.00      LIG  
ATOM   4340 C23  LIG     1      14.555  14.988   3.473  1.00  0.00      LIG  
ATOM   4341 H    LIG     1      10.398  10.212   1.069  1.00  0.00      LIG  
ATOM   4342 O2   LIG     1      13.578  11.448   5.297  1.00  0.00      LIG  
ATOM   4343 C24  LIG     1      15.755  10.570   4.999  1.00  0.00      LIG  
ATOM   4344 H1   LIG     1      16.223  11.186   5.754  1.00  0.00      LIG  
ATOM   4345 H2   LIG     1       7.716  12.347  -0.438  1.00  0.00      LIG  
ATOM   4346 C25  LIG     1      16.577   9.533   4.324  1.00  0.00      LIG  
ATOM   4347 O3   LIG     1      15.567   9.164   5.290  1.00  0.00      LIG  
ATOM   4348 C26  LIG     1      16.280   9.082   2.935  1.00  0.00      LIG  
ATOM   4349 C27  LIG     1      17.971   9.322   4.797  1.00  0.00      LIG  
ATOM   4350 H3   LIG     1       6.003   9.029   0.757  1.00  0.00      LIG  
ATOM   4351 H4   LIG     1       5.189  10.311   1.669  1.00  0.00      LIG  
ATOM   4352 H5   LIG     1       6.341  11.484  -2.186  1.00  0.00      LIG  
ATOM   4353 H6   LIG     1       6.786   9.811  -1.802  1.00  0.00      LIG  
ATOM   4354 H7   LIG     1       7.536  10.061   2.354  1.00  0.00      LIG  
ATOM   4355 H8   LIG     1       7.139  11.674   1.752  1.00  0.00      LIG  
ATOM   4356 H9   LIG     1       8.786  12.379  -2.445  1.00  0.00      LIG  
ATOM   4357 H10  LIG     1       8.912  10.644  -2.579  1.00  0.00      LIG  
ATOM   4358 H11  LIG     1      11.039  12.117  -2.072  1.00  0.00      LIG  
ATOM   4359 H12  LIG     1      10.816  10.502  -1.438  1.00  0.00      LIG  
ATOM   4360 H13  LIG     1      12.736  11.346   2.417  1.00  0.00      LIG  
ATOM   4361 H14  LIG     1      10.741  13.540   2.745  1.00  0.00      LIG  
ATOM   4362 H15  LIG     1      11.257  12.351   3.900  1.00  0.00      LIG  
ATOM   4363 H16  LIG     1       8.938  12.288   2.614  1.00  0.00      LIG  
ATOM   4364 H17  LIG     1      12.554  14.323   2.031  1.00  0.00      LIG  
ATOM   4365 H18  LIG     1      14.802  12.640   0.945  1.00  0.00      LIG  
ATOM   4366 H19  LIG     1      14.501  14.370   0.668  1.00  0.00      LIG  
ATOM   4367 H20  LIG     1      12.491  13.958  -0.459  1.00  0.00      LIG  
ATOM   4368 H21  LIG     1      13.488  12.648  -1.067  1.00  0.00      LIG  
ATOM   4369 H22  LIG     1      14.187  10.637   3.541  1.00  0.00      LIG  
ATOM   4370 H23  LIG     1      15.705  12.459   2.919  1.00  0.00      LIG  
ATOM   4371 H24  LIG     1      15.674  13.082   4.543  1.00  0.00      LIG  
ATOM   4372 H25  LIG     1      13.192  13.599   4.264  1.00  0.00      LIG  
ATOM   4373 H26  LIG     1       9.524   8.961  -0.559  1.00  0.00      LIG  
ATOM   4374 H27  LIG     1       7.818   8.606  -0.342  1.00  0.00      LIG  
ATOM   4375 H28  LIG     1       8.909   8.539   1.037  1.00  0.00      LIG  
ATOM   4376 H29  LIG     1      10.608  10.121   3.336  1.00  0.00      LIG  
ATOM   4377 H30  LIG     1      12.872  10.505  -0.877  1.00  0.00      LIG  
ATOM   4378 H31  LIG     1      12.274   9.827   0.646  1.00  0.00      LIG  
ATOM   4379 H32  LIG     1      13.804  10.671   0.597  1.00  0.00      LIG  
ATOM   4380 H33  LIG     1       9.032  13.585   0.343  1.00  0.00      LIG  
ATOM   4381 H34  LIG     1      10.196  13.958  -0.935  1.00  0.00      LIG  
ATOM   4382 H35  LIG     1      10.628  14.152   0.743  1.00  0.00      LIG  
ATOM   4383 H36  LIG     1      13.809  15.751   3.233  1.00  0.00      LIG  
ATOM   4384 H37  LIG     1      15.369  15.059   2.747  1.00  0.00      LIG  
ATOM   4385 H38  LIG     1      14.964  15.212   4.462  1.00  0.00      LIG  
ATOM   4386 H39  LIG     1      13.931  12.073   5.954  1.00  0.00      LIG  
ATOM   4387 H40  LIG     1      16.645   9.820   2.215  1.00  0.00      LIG  
ATOM   4388 H41  LIG     1      15.210   8.935   2.768  1.00  0.00      LIG  
ATOM   4389 H42  LIG     1      16.782   8.131   2.736  1.00  0.00      LIG  
ATOM   4390 H43  LIG     1      18.094   9.626   5.840  1.00  0.00      LIG  
ATOM   4391 H44  LIG     1      18.664   9.908   4.186  1.00  0.00      LIG  
ATOM   4392 H45  LIG     1      18.243   8.267   4.712  1.00  0.00      LIG  
TER
REMARK  Energy: 270.65
REMARK  SimpleFitness: 270.65
REMARK  FullFitness: -714.56433
REMARK  InterFull: -30.7184
REMARK  IntraFull: 303.529
REMARK  solvFull: -1197.44
REMARK  surfFull: 210.065
REMARK  extraFull: 0.0
REMARK  deltaGcompsolvpol: -1197.44
REMARK  deltaGcompsolvnonpol: 210.065
REMARK  deltaGprotsolvpol: -1219.71
REMARK  deltaGprotsolvnonpol: 208.651
REMARK  deltaGligsolvpol: -9.7914
REMARK  deltaGligsolvnonpol: 14.4247
REMARK  deltaGvdw: -30.7184
REMARK  deltaGelec: 0.0
REMARK  deltaG: -6.1646137
REMARK  Cluster: 0
REMARK  ClusterRank: 3
ATOM   4315 C    LIG     1       5.970  10.107   0.933  1.00  0.00      LIG  
ATOM   4316 C1   LIG     1       5.596  10.788  -0.342  1.00  0.00      LIG  
ATOM   4317 C2   LIG     1       6.667  10.814  -1.386  1.00  0.00      LIG  
ATOM   4318 C3   LIG     1       7.959  11.340  -0.782  1.00  0.00      LIG  
ATOM   4319 C4   LIG     1       8.445  10.569   0.449  1.00  0.00      LIG  
ATOM   4320 C5   LIG     1       7.293  10.633   1.456  1.00  0.00      LIG  
ATOM   4321 C6   LIG     1       9.005  11.474  -1.873  1.00  0.00      LIG  
ATOM   4322 C7   LIG     1      10.439  11.525  -1.375  1.00  0.00      LIG  
ATOM   4323 C8   LIG     1      10.596  12.055   0.051  1.00  0.00      LIG  
ATOM   4324 C9   LIG     1       9.807  11.124   0.999  1.00  0.00      LIG  
ATOM   4325 C10  LIG     1      12.090  12.015   0.503  1.00  0.00      LIG  
ATOM   4326 C11  LIG     1      12.264  12.237   2.012  1.00  0.00      LIG  
ATOM   4327 C12  LIG     1      11.015  12.487   2.841  1.00  0.00      LIG  
ATOM   4328 C13  LIG     1       9.807  11.653   2.444  1.00  0.00      LIG  
ATOM   4329 O    LIG     1       4.421  10.944  -0.638  1.00  0.00      LIG  
ATOM   4330 C14  LIG     1      13.188  13.438   2.134  1.00  0.00      LIG  
ATOM   4331 C15  LIG     1      14.028  13.408   0.883  1.00  0.00      LIG  
ATOM   4332 C16  LIG     1      13.007  13.043  -0.168  1.00  0.00      LIG  
ATOM   4333 C17  LIG     1      14.603  11.256   4.335  1.00  0.00      LIG  
ATOM   4334 C18  LIG     1      15.049  12.608   3.780  1.00  0.00      LIG  
ATOM   4335 C19  LIG     1      13.931  13.607   3.463  1.00  0.00      LIG  
ATOM   4336 C20  LIG     1       8.679   9.090   0.121  1.00  0.00      LIG  
ATOM   4337 O1   LIG     1       9.739  10.558   3.358  1.00  0.00      LIG  
ATOM   4338 C21  LIG     1      12.786  10.680   0.198  1.00  0.00      LIG  
ATOM   4339 C22  LIG     1      10.080  13.510   0.053  1.00  0.00      LIG  
ATOM   4340 C23  LIG     1      14.555  14.988   3.473  1.00  0.00      LIG  
ATOM   4341 H    LIG     1      10.398  10.212   1.069  1.00  0.00      LIG  
ATOM   4342 O2   LIG     1      13.578  11.448   5.297  1.00  0.00      LIG  
ATOM   4343 C24  LIG     1      15.755  10.570   4.999  1.00  0.00      LIG  
ATOM   4344 H1   LIG     1      16.223  11.186   5.754  1.00  0.00      LIG  
ATOM   4345 H2   LIG     1       7.716  12.347  -0.438  1.00  0.00      LIG  
ATOM   4346 C25  LIG     1      16.577   9.533   4.324  1.00  0.00      LIG  
ATOM   4347 O3   LIG     1      15.567   9.164   5.290  1.00  0.00      LIG  
ATOM   4348 C26  LIG     1      16.280   9.082   2.935  1.00  0.00      LIG  
ATOM   4349 C27  LIG     1      17.971   9.322   4.797  1.00  0.00      LIG  
ATOM   4350 H3   LIG     1       6.003   9.029   0.757  1.00  0.00      LIG  
ATOM   4351 H4   LIG     1       5.189  10.311   1.669  1.00  0.00      LIG  
ATOM   4352 H5   LIG     1       6.341  11.484  -2.186  1.00  0.00      LIG  
ATOM   4353 H6   LIG     1       6.786   9.811  -1.802  1.00  0.00      LIG  
ATOM   4354 H7   LIG     1       7.536  10.061   2.354  1.00  0.00      LIG  
ATOM   4355 H8   LIG     1       7.139  11.674   1.752  1.00  0.00      LIG  
ATOM   4356 H9   LIG     1       8.786  12.379  -2.445  1.00  0.00      LIG  
ATOM   4357 H10  LIG     1       8.912  10.644  -2.579  1.00  0.00      LIG  
ATOM   4358 H11  LIG     1      11.039  12.117  -2.072  1.00  0.00      LIG  
ATOM   4359 H12  LIG     1      10.816  10.502  -1.438  1.00  0.00      LIG  
ATOM   4360 H13  LIG     1      12.736  11.346   2.417  1.00  0.00      LIG  
ATOM   4361 H14  LIG     1      10.741  13.540   2.745  1.00  0.00      LIG  
ATOM   4362 H15  LIG     1      11.257  12.351   3.900  1.00  0.00      LIG  
ATOM   4363 H16  LIG     1       8.938  12.288   2.614  1.00  0.00      LIG  
ATOM   4364 H17  LIG     1      12.554  14.323   2.031  1.00  0.00      LIG  
ATOM   4365 H18  LIG     1      14.802  12.640   0.945  1.00  0.00      LIG  
ATOM   4366 H19  LIG     1      14.501  14.370   0.668  1.00  0.00      LIG  
ATOM   4367 H20  LIG     1      12.491  13.958  -0.459  1.00  0.00      LIG  
ATOM   4368 H21  LIG     1      13.488  12.648  -1.067  1.00  0.00      LIG  
ATOM   4369 H22  LIG     1      14.187  10.637   3.541  1.00  0.00      LIG  
ATOM   4370 H23  LIG     1      15.705  12.459   2.919  1.00  0.00      LIG  
ATOM   4371 H24  LIG     1      15.674  13.082   4.543  1.00  0.00      LIG  
ATOM   4372 H25  LIG     1      13.192  13.599   4.264  1.00  0.00      LIG  
ATOM   4373 H26  LIG     1       9.524   8.961  -0.559  1.00  0.00      LIG  
ATOM   4374 H27  LIG     1       7.818   8.606  -0.342  1.00  0.00      LIG  
ATOM   4375 H28  LIG     1       8.909   8.539   1.037  1.00  0.00      LIG  
ATOM   4376 H29  LIG     1      10.608  10.121   3.336  1.00  0.00      LIG  
ATOM   4377 H30  LIG     1      12.872  10.505  -0.877  1.00  0.00      LIG  
ATOM   4378 H31  LIG     1      12.274   9.827   0.646  1.00  0.00      LIG  
ATOM   4379 H32  LIG     1      13.804  10.671   0.597  1.00  0.00      LIG  
ATOM   4380 H33  LIG     1       9.032  13.585   0.343  1.00  0.00      LIG  
ATOM   4381 H34  LIG     1      10.196  13.958  -0.935  1.00  0.00      LIG  
ATOM   4382 H35  LIG     1      10.628  14.152   0.743  1.00  0.00      LIG  
ATOM   4383 H36  LIG     1      13.809  15.751   3.233  1.00  0.00      LIG  
ATOM   4384 H37  LIG     1      15.369  15.059   2.747  1.00  0.00      LIG  
ATOM   4385 H38  LIG     1      14.964  15.212   4.462  1.00  0.00      LIG  
ATOM   4386 H39  LIG     1      13.931  12.073   5.954  1.00  0.00      LIG  
ATOM   4387 H40  LIG     1      16.645   9.820   2.215  1.00  0.00      LIG  
ATOM   4388 H41  LIG     1      15.210   8.935   2.768  1.00  0.00      LIG  
ATOM   4389 H42  LIG     1      16.782   8.131   2.736  1.00  0.00      LIG  
ATOM   4390 H43  LIG     1      18.094   9.626   5.840  1.00  0.00      LIG  
ATOM   4391 H44  LIG     1      18.664   9.908   4.186  1.00  0.00      LIG  
ATOM   4392 H45  LIG     1      18.243   8.267   4.712  1.00  0.00      LIG  
TER
REMARK  Energy: 271.678
REMARK  SimpleFitness: 271.678
REMARK  FullFitness: -714.21576
REMARK  InterFull: -27.8727
REMARK  IntraFull: 302.888
REMARK  solvFull: -1199.65
REMARK  surfFull: 210.419
REMARK  extraFull: 0.0
REMARK  deltaGcompsolvpol: -1199.65
REMARK  deltaGcompsolvnonpol: 210.419
REMARK  deltaGprotsolvpol: -1219.71
REMARK  deltaGprotsolvnonpol: 208.651
REMARK  deltaGligsolvpol: -9.9917
REMARK  deltaGligsolvnonpol: 14.5023
REMARK  deltaGvdw: -27.8727
REMARK  deltaGelec: 0.0
REMARK  deltaG: -5.9922614
REMARK  Cluster: 0
REMARK  ClusterRank: 4
ATOM   4315 C    LIG     1       5.856  10.974   0.314  1.00  0.00      LIG  
ATOM   4316 C1   LIG     1       5.876  11.047  -1.185  1.00  0.00      LIG  
ATOM   4317 C2   LIG     1       7.079  10.457  -1.857  1.00  0.00      LIG  
ATOM   4318 C3   LIG     1       8.313  11.012  -1.176  1.00  0.00      LIG  
ATOM   4319 C4   LIG     1       8.397  10.682   0.311  1.00  0.00      LIG  
ATOM   4320 C5   LIG     1       7.187  11.374   0.939  1.00  0.00      LIG  
ATOM   4321 C6   LIG     1       9.584  10.610  -1.868  1.00  0.00      LIG  
ATOM   4322 C7   LIG     1      10.645  11.618  -1.493  1.00  0.00      LIG  
ATOM   4323 C8   LIG     1      10.685  11.997   0.006  1.00  0.00      LIG  
ATOM   4324 C9   LIG     1       9.795  11.089   0.889  1.00  0.00      LIG  
ATOM   4325 C10  LIG     1      12.146  11.868   0.547  1.00  0.00      LIG  
ATOM   4326 C11  LIG     1      12.280  12.063   2.064  1.00  0.00      LIG  
ATOM   4327 C12  LIG     1      11.013  12.280   2.871  1.00  0.00      LIG  
ATOM   4328 C13  LIG     1       9.771  11.560   2.358  1.00  0.00      LIG  
ATOM   4329 O    LIG     1       4.842  11.221  -1.810  1.00  0.00      LIG  
ATOM   4330 C14  LIG     1      13.218  13.249   2.228  1.00  0.00      LIG  
ATOM   4331 C15  LIG     1      14.111  13.193   1.016  1.00  0.00      LIG  
ATOM   4332 C16  LIG     1      13.133  12.856  -0.080  1.00  0.00      LIG  
ATOM   4333 C17  LIG     1      14.771  11.078   4.311  1.00  0.00      LIG  
ATOM   4334 C18  LIG     1      15.123  12.489   3.860  1.00  0.00      LIG  
ATOM   4335 C19  LIG     1      13.922  13.400   3.582  1.00  0.00      LIG  
ATOM   4336 C20  LIG     1       8.251   9.175   0.565  1.00  0.00      LIG  
ATOM   4337 O1   LIG     1       9.535  10.448   3.217  1.00  0.00      LIG  
ATOM   4338 C21  LIG     1      12.776  10.488   0.290  1.00  0.00      LIG  
ATOM   4339 C22  LIG     1      10.187  13.459   0.051  1.00  0.00      LIG  
ATOM   4340 C23  LIG     1      14.428  14.826   3.671  1.00  0.00      LIG  
ATOM   4341 H    LIG     1      10.308  10.129   0.917  1.00  0.00      LIG  
ATOM   4342 O2   LIG     1      13.868  11.157   5.403  1.00  0.00      LIG  
ATOM   4343 C24  LIG     1      16.000  10.355   4.763  1.00  0.00      LIG  
ATOM   4344 H1   LIG     1      16.518  10.866   5.563  1.00  0.00      LIG  
ATOM   4345 H2   LIG     1       8.231  12.097  -1.278  1.00  0.00      LIG  
ATOM   4346 C25  LIG     1      16.786   9.473   3.864  1.00  0.00      LIG  
ATOM   4347 O3   LIG     1      15.879   8.914   4.841  1.00  0.00      LIG  
ATOM   4348 C26  LIG     1      16.379   9.232   2.450  1.00  0.00      LIG  
ATOM   4349 C27  LIG     1      18.224   9.256   4.177  1.00  0.00      LIG  
ATOM   4350 H3   LIG     1       5.583   9.954   0.597  1.00  0.00      LIG  
ATOM   4351 H4   LIG     1       5.072  11.646   0.674  1.00  0.00      LIG  
ATOM   4352 H5   LIG     1       7.067  10.772  -2.904  1.00  0.00      LIG  
ATOM   4353 H6   LIG     1       7.026   9.367  -1.824  1.00  0.00      LIG  
ATOM   4354 H7   LIG     1       7.127  11.141   2.004  1.00  0.00      LIG  
ATOM   4355 H8   LIG     1       7.307  12.457   0.848  1.00  0.00      LIG  
ATOM   4356 H9   LIG     1       9.443  10.624  -2.952  1.00  0.00      LIG  
ATOM   4357 H10  LIG     1       9.895   9.599  -1.593  1.00  0.00      LIG  
ATOM   4358 H11  LIG     1      10.437  12.517  -2.078  1.00  0.00      LIG  
ATOM   4359 H12  LIG     1      11.602  11.274  -1.881  1.00  0.00      LIG  
ATOM   4360 H13  LIG     1      12.743  11.168   2.472  1.00  0.00      LIG  
ATOM   4361 H14  LIG     1      10.795  13.350   2.879  1.00  0.00      LIG  
ATOM   4362 H15  LIG     1      11.214  12.027   3.918  1.00  0.00      LIG  
ATOM   4363 H16  LIG     1       8.953  12.262   2.520  1.00  0.00      LIG  
ATOM   4364 H17  LIG     1      12.599  14.142   2.101  1.00  0.00      LIG  
ATOM   4365 H18  LIG     1      14.853  12.397   1.105  1.00  0.00      LIG  
ATOM   4366 H19  LIG     1      14.625  14.139   0.825  1.00  0.00      LIG  
ATOM   4367 H20  LIG     1      12.663  13.787  -0.397  1.00  0.00      LIG  
ATOM   4368 H21  LIG     1      13.643  12.437  -0.951  1.00  0.00      LIG  
ATOM   4369 H22  LIG     1      14.272  10.529   3.515  1.00  0.00      LIG  
ATOM   4370 H23  LIG     1      15.805  12.454   3.008  1.00  0.00      LIG  
ATOM   4371 H24  LIG     1      15.692  12.957   4.670  1.00  0.00      LIG  
ATOM   4372 H25  LIG     1      13.178  13.278   4.370  1.00  0.00      LIG  
ATOM   4373 H26  LIG     1       9.085   8.616   0.133  1.00  0.00      LIG  
ATOM   4374 H27  LIG     1       7.334   8.745   0.159  1.00  0.00      LIG  
ATOM   4375 H28  LIG     1       8.240   8.967   1.637  1.00  0.00      LIG  
ATOM   4376 H29  LIG     1      10.356   9.924   3.217  1.00  0.00      LIG  
ATOM   4377 H30  LIG     1      12.888  10.265  -0.772  1.00  0.00      LIG  
ATOM   4378 H31  LIG     1      12.211   9.678   0.752  1.00  0.00      LIG  
ATOM   4379 H32  LIG     1      13.781  10.440   0.717  1.00  0.00      LIG  
ATOM   4380 H33  LIG     1       9.104  13.517  -0.061  1.00  0.00      LIG  
ATOM   4381 H34  LIG     1      10.621  14.050  -0.758  1.00  0.00      LIG  
ATOM   4382 H35  LIG     1      10.440  13.980   0.972  1.00  0.00      LIG  
ATOM   4383 H36  LIG     1      13.618  15.536   3.482  1.00  0.00      LIG  
ATOM   4384 H37  LIG     1      15.222  15.005   2.941  1.00  0.00      LIG  
ATOM   4385 H38  LIG     1      14.831  15.027   4.667  1.00  0.00      LIG  
ATOM   4386 H39  LIG     1      14.339  11.629   6.113  1.00  0.00      LIG  
ATOM   4387 H40  LIG     1      16.639  10.094   1.831  1.00  0.00      LIG  
ATOM   4388 H41  LIG     1      15.305   9.048   2.354  1.00  0.00      LIG  
ATOM   4389 H42  LIG     1      16.901   8.357   2.055  1.00  0.00      LIG  
ATOM   4390 H43  LIG     1      18.427   9.383   5.245  1.00  0.00      LIG  
ATOM   4391 H44  LIG     1      18.838   9.972   3.624  1.00  0.00      LIG  
ATOM   4392 H45  LIG     1      18.525   8.246   3.887  1.00  0.00      LIG  
TER
REMARK  Energy: 271.678
REMARK  SimpleFitness: 271.678
REMARK  FullFitness: -714.21576
REMARK  InterFull: -27.8727
REMARK  IntraFull: 302.888
REMARK  solvFull: -1199.65
REMARK  surfFull: 210.419
REMARK  extraFull: 0.0
REMARK  deltaGcompsolvpol: -1199.65
REMARK  deltaGcompsolvnonpol: 210.419
REMARK  deltaGprotsolvpol: -1219.71
REMARK  deltaGprotsolvnonpol: 208.651
REMARK  deltaGligsolvpol: -9.9917
REMARK  deltaGligsolvnonpol: 14.5023
REMARK  deltaGvdw: -27.8727
REMARK  deltaGelec: 0.0
REMARK  deltaG: -5.9922614
REMARK  Cluster: 0
REMARK  ClusterRank: 5
ATOM   4315 C    LIG     1       5.856  10.974   0.314  1.00  0.00      LIG  
ATOM   4316 C1   LIG     1       5.876  11.047  -1.185  1.00  0.00      LIG  
ATOM   4317 C2   LIG     1       7.079  10.457  -1.857  1.00  0.00      LIG  
ATOM   4318 C3   LIG     1       8.313  11.012  -1.176  1.00  0.00      LIG  
ATOM   4319 C4   LIG     1       8.397  10.682   0.311  1.00  0.00      LIG  
ATOM   4320 C5   LIG     1       7.187  11.374   0.939  1.00  0.00      LIG  
ATOM   4321 C6   LIG     1       9.584  10.610  -1.868  1.00  0.00      LIG  
ATOM   4322 C7   LIG     1      10.645  11.618  -1.493  1.00  0.00      LIG  
ATOM   4323 C8   LIG     1      10.685  11.997   0.006  1.00  0.00      LIG  
ATOM   4324 C9   LIG     1       9.795  11.089   0.889  1.00  0.00      LIG  
ATOM   4325 C10  LIG     1      12.146  11.868   0.547  1.00  0.00      LIG  
ATOM   4326 C11  LIG     1      12.280  12.063   2.064  1.00  0.00      LIG  
ATOM   4327 C12  LIG     1      11.013  12.280   2.871  1.00  0.00      LIG  
ATOM   4328 C13  LIG     1       9.771  11.560   2.358  1.00  0.00      LIG  
ATOM   4329 O    LIG     1       4.842  11.221  -1.810  1.00  0.00      LIG  
ATOM   4330 C14  LIG     1      13.218  13.249   2.228  1.00  0.00      LIG  
ATOM   4331 C15  LIG     1      14.111  13.193   1.016  1.00  0.00      LIG  
ATOM   4332 C16  LIG     1      13.133  12.856  -0.080  1.00  0.00      LIG  
ATOM   4333 C17  LIG     1      14.771  11.078   4.311  1.00  0.00      LIG  
ATOM   4334 C18  LIG     1      15.123  12.489   3.860  1.00  0.00      LIG  
ATOM   4335 C19  LIG     1      13.922  13.400   3.582  1.00  0.00      LIG  
ATOM   4336 C20  LIG     1       8.251   9.175   0.565  1.00  0.00      LIG  
ATOM   4337 O1   LIG     1       9.535  10.448   3.217  1.00  0.00      LIG  
ATOM   4338 C21  LIG     1      12.776  10.488   0.290  1.00  0.00      LIG  
ATOM   4339 C22  LIG     1      10.187  13.459   0.051  1.00  0.00      LIG  
ATOM   4340 C23  LIG     1      14.428  14.826   3.671  1.00  0.00      LIG  
ATOM   4341 H    LIG     1      10.308  10.129   0.917  1.00  0.00      LIG  
ATOM   4342 O2   LIG     1      13.868  11.157   5.403  1.00  0.00      LIG  
ATOM   4343 C24  LIG     1      16.000  10.355   4.763  1.00  0.00      LIG  
ATOM   4344 H1   LIG     1      16.518  10.866   5.563  1.00  0.00      LIG  
ATOM   4345 H2   LIG     1       8.231  12.097  -1.278  1.00  0.00      LIG  
ATOM   4346 C25  LIG     1      16.786   9.473   3.864  1.00  0.00      LIG  
ATOM   4347 O3   LIG     1      15.879   8.914   4.841  1.00  0.00      LIG  
ATOM   4348 C26  LIG     1      16.379   9.232   2.450  1.00  0.00      LIG  
ATOM   4349 C27  LIG     1      18.224   9.256   4.177  1.00  0.00      LIG  
ATOM   4350 H3   LIG     1       5.583   9.954   0.597  1.00  0.00      LIG  
ATOM   4351 H4   LIG     1       5.072  11.646   0.674  1.00  0.00      LIG  
ATOM   4352 H5   LIG     1       7.067  10.772  -2.904  1.00  0.00      LIG  
ATOM   4353 H6   LIG     1       7.026   9.367  -1.824  1.00  0.00      LIG  
ATOM   4354 H7   LIG     1       7.127  11.141   2.004  1.00  0.00      LIG  
ATOM   4355 H8   LIG     1       7.307  12.457   0.848  1.00  0.00      LIG  
ATOM   4356 H9   LIG     1       9.443  10.624  -2.952  1.00  0.00      LIG  
ATOM   4357 H10  LIG     1       9.895   9.599  -1.593  1.00  0.00      LIG  
ATOM   4358 H11  LIG     1      10.437  12.517  -2.078  1.00  0.00      LIG  
ATOM   4359 H12  LIG     1      11.602  11.274  -1.881  1.00  0.00      LIG  
ATOM   4360 H13  LIG     1      12.743  11.168   2.472  1.00  0.00      LIG  
ATOM   4361 H14  LIG     1      10.795  13.350   2.879  1.00  0.00      LIG  
ATOM   4362 H15  LIG     1      11.214  12.027   3.918  1.00  0.00      LIG  
ATOM   4363 H16  LIG     1       8.953  12.262   2.520  1.00  0.00      LIG  
ATOM   4364 H17  LIG     1      12.599  14.142   2.101  1.00  0.00      LIG  
ATOM   4365 H18  LIG     1      14.853  12.397   1.105  1.00  0.00      LIG  
ATOM   4366 H19  LIG     1      14.625  14.139   0.825  1.00  0.00      LIG  
ATOM   4367 H20  LIG     1      12.663  13.787  -0.397  1.00  0.00      LIG  
ATOM   4368 H21  LIG     1      13.643  12.437  -0.951  1.00  0.00      LIG  
ATOM   4369 H22  LIG     1      14.272  10.529   3.515  1.00  0.00      LIG  
ATOM   4370 H23  LIG     1      15.805  12.454   3.008  1.00  0.00      LIG  
ATOM   4371 H24  LIG     1      15.692  12.957   4.670  1.00  0.00      LIG  
ATOM   4372 H25  LIG     1      13.178  13.278   4.370  1.00  0.00      LIG  
ATOM   4373 H26  LIG     1       9.085   8.616   0.133  1.00  0.00      LIG  
ATOM   4374 H27  LIG     1       7.334   8.745   0.159  1.00  0.00      LIG  
ATOM   4375 H28  LIG     1       8.240   8.967   1.637  1.00  0.00      LIG  
ATOM   4376 H29  LIG     1      10.356   9.924   3.217  1.00  0.00      LIG  
ATOM   4377 H30  LIG     1      12.888  10.265  -0.772  1.00  0.00      LIG  
ATOM   4378 H31  LIG     1      12.211   9.678   0.752  1.00  0.00      LIG  
ATOM   4379 H32  LIG     1      13.781  10.440   0.717  1.00  0.00      LIG  
ATOM   4380 H33  LIG     1       9.104  13.517  -0.061  1.00  0.00      LIG  
ATOM   4381 H34  LIG     1      10.621  14.050  -0.758  1.00  0.00      LIG  
ATOM   4382 H35  LIG     1      10.440  13.980   0.972  1.00  0.00      LIG  
ATOM   4383 H36  LIG     1      13.618  15.536   3.482  1.00  0.00      LIG  
ATOM   4384 H37  LIG     1      15.222  15.005   2.941  1.00  0.00      LIG  
ATOM   4385 H38  LIG     1      14.831  15.027   4.667  1.00  0.00      LIG  
ATOM   4386 H39  LIG     1      14.339  11.629   6.113  1.00  0.00      LIG  
ATOM   4387 H40  LIG     1      16.639  10.094   1.831  1.00  0.00      LIG  
ATOM   4388 H41  LIG     1      15.305   9.048   2.354  1.00  0.00      LIG  
ATOM   4389 H42  LIG     1      16.901   8.357   2.055  1.00  0.00      LIG  
ATOM   4390 H43  LIG     1      18.427   9.383   5.245  1.00  0.00      LIG  
ATOM   4391 H44  LIG     1      18.838   9.972   3.624  1.00  0.00      LIG  
ATOM   4392 H45  LIG     1      18.525   8.246   3.887  1.00  0.00      LIG  
TER
REMARK  Energy: 271.158
REMARK  SimpleFitness: 271.158
REMARK  FullFitness: -713.3113
REMARK  InterFull: -28.8492
REMARK  IntraFull: 303.78
REMARK  solvFull: -1198.42
REMARK  surfFull: 210.178
REMARK  extraFull: 0.0
REMARK  deltaGcompsolvpol: -1198.42
REMARK  deltaGcompsolvnonpol: 210.178
REMARK  deltaGprotsolvpol: -1219.71
REMARK  deltaGprotsolvnonpol: 208.651
REMARK  deltaGligsolvpol: -9.90862
REMARK  deltaGligsolvnonpol: 14.4754
REMARK  deltaGvdw: -28.8492
REMARK  deltaGelec: 0.0
REMARK  deltaG: -6.0347033
REMARK  Cluster: 0
REMARK  ClusterRank: 6
ATOM   4315 C    LIG     1       5.868  11.202   0.195  1.00  0.00      LIG  
ATOM   4316 C1   LIG     1       5.898  11.258  -1.305  1.00  0.00      LIG  
ATOM   4317 C2   LIG     1       7.101  10.655  -1.966  1.00  0.00      LIG  
ATOM   4318 C3   LIG     1       8.337  11.193  -1.276  1.00  0.00      LIG  
ATOM   4319 C4   LIG     1       8.401  10.864   0.212  1.00  0.00      LIG  
ATOM   4320 C5   LIG     1       7.201  11.585   0.825  1.00  0.00      LIG  
ATOM   4321 C6   LIG     1       9.609  10.772  -1.955  1.00  0.00      LIG  
ATOM   4322 C7   LIG     1      10.684  11.762  -1.567  1.00  0.00      LIG  
ATOM   4323 C8   LIG     1      10.714  12.143  -0.069  1.00  0.00      LIG  
ATOM   4324 C9   LIG     1       9.801  11.242   0.800  1.00  0.00      LIG  
ATOM   4325 C10  LIG     1      12.166  11.993   0.491  1.00  0.00      LIG  
ATOM   4326 C11  LIG     1      12.281  12.199   2.007  1.00  0.00      LIG  
ATOM   4327 C12  LIG     1      11.005  12.425   2.796  1.00  0.00      LIG  
ATOM   4328 C13  LIG     1       9.780  11.681   2.282  1.00  0.00      LIG  
ATOM   4329 O    LIG     1       4.868  11.428  -1.937  1.00  0.00      LIG  
ATOM   4330 C14  LIG     1      13.218  13.384   2.174  1.00  0.00      LIG  
ATOM   4331 C15  LIG     1      14.139  13.299   0.986  1.00  0.00      LIG  
ATOM   4332 C16  LIG     1      13.180  12.959  -0.128  1.00  0.00      LIG  
ATOM   4333 C17  LIG     1      14.607  11.215   4.381  1.00  0.00      LIG  
ATOM   4334 C18  LIG     1      15.030  12.598   3.898  1.00  0.00      LIG  
ATOM   4335 C19  LIG     1      13.886  13.554   3.543  1.00  0.00      LIG  
ATOM   4336 C20  LIG     1       8.221   9.360   0.467  1.00  0.00      LIG  
ATOM   4337 O1   LIG     1       9.592  10.542   3.117  1.00  0.00      LIG  
ATOM   4338 C21  LIG     1      12.776  10.600   0.255  1.00  0.00      LIG  
ATOM   4339 C22  LIG     1      10.235  13.611  -0.032  1.00  0.00      LIG  
ATOM   4340 C23  LIG     1      14.455  14.957   3.604  1.00  0.00      LIG  
ATOM   4341 H    LIG     1      10.298  10.273   0.808  1.00  0.00      LIG  
ATOM   4342 O2   LIG     1      13.584  11.357   5.355  1.00  0.00      LIG  
ATOM   4343 C24  LIG     1      15.769  10.513   5.010  1.00  0.00      LIG  
ATOM   4344 H1   LIG     1      16.241  11.104   5.782  1.00  0.00      LIG  
ATOM   4345 H2   LIG     1       8.271  12.279  -1.381  1.00  0.00      LIG  
ATOM   4346 C25  LIG     1      16.589   9.502   4.295  1.00  0.00      LIG  
ATOM   4347 O3   LIG     1      15.586   9.098   5.253  1.00  0.00      LIG  
ATOM   4348 C26  LIG     1      16.286   9.104   2.891  1.00  0.00      LIG  
ATOM   4349 C27  LIG     1      17.984   9.270   4.755  1.00  0.00      LIG  
ATOM   4350 H3   LIG     1       5.575  10.191   0.489  1.00  0.00      LIG  
ATOM   4351 H4   LIG     1       5.096  11.891   0.543  1.00  0.00      LIG  
ATOM   4352 H5   LIG     1       7.101  10.970  -3.013  1.00  0.00      LIG  
ATOM   4353 H6   LIG     1       7.034   9.565  -1.935  1.00  0.00      LIG  
ATOM   4354 H7   LIG     1       7.130  11.367   1.893  1.00  0.00      LIG  
ATOM   4355 H8   LIG     1       7.344  12.665   0.722  1.00  0.00      LIG  
ATOM   4356 H9   LIG     1       9.481  10.789  -3.040  1.00  0.00      LIG  
ATOM   4357 H10  LIG     1       9.900   9.757  -1.677  1.00  0.00      LIG  
ATOM   4358 H11  LIG     1      10.500  12.664  -2.156  1.00  0.00      LIG  
ATOM   4359 H12  LIG     1      11.640  11.401  -1.942  1.00  0.00      LIG  
ATOM   4360 H13  LIG     1      12.739  11.306   2.425  1.00  0.00      LIG  
ATOM   4361 H14  LIG     1      10.779  13.493   2.781  1.00  0.00      LIG  
ATOM   4362 H15  LIG     1      11.196  12.193   3.849  1.00  0.00      LIG  
ATOM   4363 H16  LIG     1       8.945  12.352   2.476  1.00  0.00      LIG  
ATOM   4364 H17  LIG     1      12.608  14.278   2.016  1.00  0.00      LIG  
ATOM   4365 H18  LIG     1      14.868  12.494   1.107  1.00  0.00      LIG  
ATOM   4366 H19  LIG     1      14.671  14.234   0.793  1.00  0.00      LIG  
ATOM   4367 H20  LIG     1      12.727  13.891  -0.467  1.00  0.00      LIG  
ATOM   4368 H21  LIG     1      13.702  12.522  -0.983  1.00  0.00      LIG  
ATOM   4369 H22  LIG     1      14.195  10.631   3.560  1.00  0.00      LIG  
ATOM   4370 H23  LIG     1      15.743  12.504   3.076  1.00  0.00      LIG  
ATOM   4371 H24  LIG     1      15.587  13.070   4.713  1.00  0.00      LIG  
ATOM   4372 H25  LIG     1      13.109  13.500   4.307  1.00  0.00      LIG  
ATOM   4373 H26  LIG     1       9.045   8.783   0.041  1.00  0.00      LIG  
ATOM   4374 H27  LIG     1       7.298   8.948   0.057  1.00  0.00      LIG  
ATOM   4375 H28  LIG     1       8.198   9.155   1.539  1.00  0.00      LIG  
ATOM   4376 H29  LIG     1      10.428  10.042   3.092  1.00  0.00      LIG  
ATOM   4377 H30  LIG     1      12.861  10.345  -0.802  1.00  0.00      LIG  
ATOM   4378 H31  LIG     1      12.212   9.810   0.753  1.00  0.00      LIG  
ATOM   4379 H32  LIG     1      13.790  10.552   0.661  1.00  0.00      LIG  
ATOM   4380 H33  LIG     1       9.156  13.685  -0.168  1.00  0.00      LIG  
ATOM   4381 H34  LIG     1      10.695  14.196  -0.832  1.00  0.00      LIG  
ATOM   4382 H35  LIG     1      10.476  14.129   0.893  1.00  0.00      LIG  
ATOM   4383 H36  LIG     1      13.691  15.695   3.347  1.00  0.00      LIG  
ATOM   4384 H37  LIG     1      15.294  15.070   2.914  1.00  0.00      LIG  
ATOM   4385 H38  LIG     1      14.814  15.177   4.613  1.00  0.00      LIG  
ATOM   4386 H39  LIG     1      13.960  11.901   6.067  1.00  0.00      LIG  
ATOM   4387 H40  LIG     1      16.635   9.874   2.199  1.00  0.00      LIG  
ATOM   4388 H41  LIG     1      15.216   8.950   2.727  1.00  0.00      LIG  
ATOM   4389 H42  LIG     1      16.797   8.168   2.650  1.00  0.00      LIG  
ATOM   4390 H43  LIG     1      18.111   9.537   5.809  1.00  0.00      LIG  
ATOM   4391 H44  LIG     1      18.679   9.870   4.162  1.00  0.00      LIG  
ATOM   4392 H45  LIG     1      18.249   8.216   4.636  1.00  0.00      LIG  
TER
REMARK  Energy: 271.158
REMARK  SimpleFitness: 271.158
REMARK  FullFitness: -713.3113
REMARK  InterFull: -28.8492
REMARK  IntraFull: 303.78
REMARK  solvFull: -1198.42
REMARK  surfFull: 210.178
REMARK  extraFull: 0.0
REMARK  deltaGcompsolvpol: -1198.42
REMARK  deltaGcompsolvnonpol: 210.178
REMARK  deltaGprotsolvpol: -1219.71
REMARK  deltaGprotsolvnonpol: 208.651
REMARK  deltaGligsolvpol: -9.90862
REMARK  deltaGligsolvnonpol: 14.4754
REMARK  deltaGvdw: -28.8492
REMARK  deltaGelec: 0.0
REMARK  deltaG: -6.0347033
REMARK  Cluster: 0
REMARK  ClusterRank: 7
ATOM   4315 C    LIG     1       5.868  11.202   0.195  1.00  0.00      LIG  
ATOM   4316 C1   LIG     1       5.898  11.258  -1.305  1.00  0.00      LIG  
ATOM   4317 C2   LIG     1       7.101  10.655  -1.966  1.00  0.00      LIG  
ATOM   4318 C3   LIG     1       8.337  11.193  -1.276  1.00  0.00      LIG  
ATOM   4319 C4   LIG     1       8.401  10.864   0.212  1.00  0.00      LIG  
ATOM   4320 C5   LIG     1       7.201  11.585   0.825  1.00  0.00      LIG  
ATOM   4321 C6   LIG     1       9.609  10.772  -1.955  1.00  0.00      LIG  
ATOM   4322 C7   LIG     1      10.684  11.762  -1.567  1.00  0.00      LIG  
ATOM   4323 C8   LIG     1      10.714  12.143  -0.069  1.00  0.00      LIG  
ATOM   4324 C9   LIG     1       9.801  11.242   0.800  1.00  0.00      LIG  
ATOM   4325 C10  LIG     1      12.166  11.993   0.491  1.00  0.00      LIG  
ATOM   4326 C11  LIG     1      12.281  12.199   2.007  1.00  0.00      LIG  
ATOM   4327 C12  LIG     1      11.005  12.425   2.796  1.00  0.00      LIG  
ATOM   4328 C13  LIG     1       9.780  11.681   2.282  1.00  0.00      LIG  
ATOM   4329 O    LIG     1       4.868  11.428  -1.937  1.00  0.00      LIG  
ATOM   4330 C14  LIG     1      13.218  13.384   2.174  1.00  0.00      LIG  
ATOM   4331 C15  LIG     1      14.139  13.299   0.986  1.00  0.00      LIG  
ATOM   4332 C16  LIG     1      13.180  12.959  -0.128  1.00  0.00      LIG  
ATOM   4333 C17  LIG     1      14.607  11.215   4.381  1.00  0.00      LIG  
ATOM   4334 C18  LIG     1      15.030  12.598   3.898  1.00  0.00      LIG  
ATOM   4335 C19  LIG     1      13.886  13.554   3.543  1.00  0.00      LIG  
ATOM   4336 C20  LIG     1       8.221   9.360   0.467  1.00  0.00      LIG  
ATOM   4337 O1   LIG     1       9.592  10.542   3.117  1.00  0.00      LIG  
ATOM   4338 C21  LIG     1      12.776  10.600   0.255  1.00  0.00      LIG  
ATOM   4339 C22  LIG     1      10.235  13.611  -0.032  1.00  0.00      LIG  
ATOM   4340 C23  LIG     1      14.455  14.957   3.604  1.00  0.00      LIG  
ATOM   4341 H    LIG     1      10.298  10.273   0.808  1.00  0.00      LIG  
ATOM   4342 O2   LIG     1      13.584  11.357   5.355  1.00  0.00      LIG  
ATOM   4343 C24  LIG     1      15.769  10.513   5.010  1.00  0.00      LIG  
ATOM   4344 H1   LIG     1      16.241  11.104   5.782  1.00  0.00      LIG  
ATOM   4345 H2   LIG     1       8.271  12.279  -1.381  1.00  0.00      LIG  
ATOM   4346 C25  LIG     1      16.589   9.502   4.295  1.00  0.00      LIG  
ATOM   4347 O3   LIG     1      15.586   9.098   5.253  1.00  0.00      LIG  
ATOM   4348 C26  LIG     1      16.286   9.104   2.891  1.00  0.00      LIG  
ATOM   4349 C27  LIG     1      17.984   9.270   4.755  1.00  0.00      LIG  
ATOM   4350 H3   LIG     1       5.575  10.191   0.489  1.00  0.00      LIG  
ATOM   4351 H4   LIG     1       5.096  11.891   0.543  1.00  0.00      LIG  
ATOM   4352 H5   LIG     1       7.101  10.970  -3.013  1.00  0.00      LIG  
ATOM   4353 H6   LIG     1       7.034   9.565  -1.935  1.00  0.00      LIG  
ATOM   4354 H7   LIG     1       7.130  11.367   1.893  1.00  0.00      LIG  
ATOM   4355 H8   LIG     1       7.344  12.665   0.722  1.00  0.00      LIG  
ATOM   4356 H9   LIG     1       9.481  10.789  -3.040  1.00  0.00      LIG  
ATOM   4357 H10  LIG     1       9.900   9.757  -1.677  1.00  0.00      LIG  
ATOM   4358 H11  LIG     1      10.500  12.664  -2.156  1.00  0.00      LIG  
ATOM   4359 H12  LIG     1      11.640  11.401  -1.942  1.00  0.00      LIG  
ATOM   4360 H13  LIG     1      12.739  11.306   2.425  1.00  0.00      LIG  
ATOM   4361 H14  LIG     1      10.779  13.493   2.781  1.00  0.00      LIG  
ATOM   4362 H15  LIG     1      11.196  12.193   3.849  1.00  0.00      LIG  
ATOM   4363 H16  LIG     1       8.945  12.352   2.476  1.00  0.00      LIG  
ATOM   4364 H17  LIG     1      12.608  14.278   2.016  1.00  0.00      LIG  
ATOM   4365 H18  LIG     1      14.868  12.494   1.107  1.00  0.00      LIG  
ATOM   4366 H19  LIG     1      14.671  14.234   0.793  1.00  0.00      LIG  
ATOM   4367 H20  LIG     1      12.727  13.891  -0.467  1.00  0.00      LIG  
ATOM   4368 H21  LIG     1      13.702  12.522  -0.983  1.00  0.00      LIG  
ATOM   4369 H22  LIG     1      14.195  10.631   3.560  1.00  0.00      LIG  
ATOM   4370 H23  LIG     1      15.743  12.504   3.076  1.00  0.00      LIG  
ATOM   4371 H24  LIG     1      15.587  13.070   4.713  1.00  0.00      LIG  
ATOM   4372 H25  LIG     1      13.109  13.500   4.307  1.00  0.00      LIG  
ATOM   4373 H26  LIG     1       9.045   8.783   0.041  1.00  0.00      LIG  
ATOM   4374 H27  LIG     1       7.298   8.948   0.057  1.00  0.00      LIG  
ATOM   4375 H28  LIG     1       8.198   9.155   1.539  1.00  0.00      LIG  
ATOM   4376 H29  LIG     1      10.428  10.042   3.092  1.00  0.00      LIG  
ATOM   4377 H30  LIG     1      12.861  10.345  -0.802  1.00  0.00      LIG  
ATOM   4378 H31  LIG     1      12.212   9.810   0.753  1.00  0.00      LIG  
ATOM   4379 H32  LIG     1      13.790  10.552   0.661  1.00  0.00      LIG  
ATOM   4380 H33  LIG     1       9.156  13.685  -0.168  1.00  0.00      LIG  
ATOM   4381 H34  LIG     1      10.695  14.196  -0.832  1.00  0.00      LIG  
ATOM   4382 H35  LIG     1      10.476  14.129   0.893  1.00  0.00      LIG  
ATOM   4383 H36  LIG     1      13.691  15.695   3.347  1.00  0.00      LIG  
ATOM   4384 H37  LIG     1      15.294  15.070   2.914  1.00  0.00      LIG  
ATOM   4385 H38  LIG     1      14.814  15.177   4.613  1.00  0.00      LIG  
ATOM   4386 H39  LIG     1      13.960  11.901   6.067  1.00  0.00      LIG  
ATOM   4387 H40  LIG     1      16.635   9.874   2.199  1.00  0.00      LIG  
ATOM   4388 H41  LIG     1      15.216   8.950   2.727  1.00  0.00      LIG  
ATOM   4389 H42  LIG     1      16.797   8.168   2.650  1.00  0.00      LIG  
ATOM   4390 H43  LIG     1      18.111   9.537   5.809  1.00  0.00      LIG  
ATOM   4391 H44  LIG     1      18.679   9.870   4.162  1.00  0.00      LIG  
ATOM   4392 H45  LIG     1      18.249   8.216   4.636  1.00  0.00      LIG  
TER
REMARK  Energy: 291.233
REMARK  SimpleFitness: 291.233
REMARK  FullFitness: -712.41693
REMARK  InterFull: -21.2479
REMARK  IntraFull: 315.585
REMARK  solvFull: -1220.27
REMARK  surfFull: 213.516
REMARK  extraFull: 0.0
REMARK  deltaGcompsolvpol: -1220.27
REMARK  deltaGcompsolvnonpol: 213.516
REMARK  deltaGprotsolvpol: -1219.71
REMARK  deltaGprotsolvnonpol: 208.651
REMARK  deltaGligsolvpol: -10.6642
REMARK  deltaGligsolvnonpol: 14.3739
REMARK  deltaGvdw: -21.2479
REMARK  deltaGelec: 0.0
REMARK  deltaG: -6.2812195
REMARK  Cluster: 1
REMARK  ClusterRank: 0
ATOM   4315 C    LIG     1      16.272  19.642  32.689  1.00  0.00      LIG  
ATOM   4316 C1   LIG     1      16.154  20.887  33.521  1.00  0.00      LIG  
ATOM   4317 C2   LIG     1      16.663  22.153  32.894  1.00  0.00      LIG  
ATOM   4318 C3   LIG     1      18.036  21.882  32.306  1.00  0.00      LIG  
ATOM   4319 C4   LIG     1      18.049  20.783  31.252  1.00  0.00      LIG  
ATOM   4320 C5   LIG     1      17.629  19.518  32.002  1.00  0.00      LIG  
ATOM   4321 C6   LIG     1      18.684  23.126  31.768  1.00  0.00      LIG  
ATOM   4322 C7   LIG     1      20.174  22.873  31.757  1.00  0.00      LIG  
ATOM   4323 C8   LIG     1      20.609  21.517  31.151  1.00  0.00      LIG  
ATOM   4324 C9   LIG     1      19.436  20.715  30.529  1.00  0.00      LIG  
ATOM   4325 C10  LIG     1      21.656  21.730  30.004  1.00  0.00      LIG  
ATOM   4326 C11  LIG     1      21.981  20.466  29.180  1.00  0.00      LIG  
ATOM   4327 C12  LIG     1      21.312  19.169  29.605  1.00  0.00      LIG  
ATOM   4328 C13  LIG     1      19.879  19.300  30.105  1.00  0.00      LIG  
ATOM   4329 O    LIG     1      15.375  20.931  34.458  1.00  0.00      LIG  
ATOM   4330 C14  LIG     1      23.492  20.301  29.280  1.00  0.00      LIG  
ATOM   4331 C15  LIG     1      24.009  21.699  29.475  1.00  0.00      LIG  
ATOM   4332 C16  LIG     1      23.017  22.255  30.467  1.00  0.00      LIG  
ATOM   4333 C17  LIG     1      24.527  20.944  26.019  1.00  0.00      LIG  
ATOM   4334 C18  LIG     1      23.973  19.695  26.723  1.00  0.00      LIG  
ATOM   4335 C19  LIG     1      24.172  19.414  28.225  1.00  0.00      LIG  
ATOM   4336 C20  LIG     1      17.007  21.049  30.154  1.00  0.00      LIG  
ATOM   4337 O1   LIG     1      19.029  18.822  29.069  1.00  0.00      LIG  
ATOM   4338 C21  LIG     1      21.179  22.770  28.974  1.00  0.00      LIG  
ATOM   4339 C22  LIG     1      21.214  20.758  32.351  1.00  0.00      LIG  
ATOM   4340 C23  LIG     1      25.625  19.168  28.593  1.00  0.00      LIG  
ATOM   4341 H    LIG     1      19.216  21.214  29.587  1.00  0.00      LIG  
ATOM   4342 O2   LIG     1      25.593  21.564  26.729  1.00  0.00      LIG  
ATOM   4343 C24  LIG     1      23.427  21.939  25.745  1.00  0.00      LIG  
ATOM   4344 H1   LIG     1      22.646  21.900  26.492  1.00  0.00      LIG  
ATOM   4345 H2   LIG     1      18.651  21.543  33.146  1.00  0.00      LIG  
ATOM   4346 C25  LIG     1      23.061  22.375  24.375  1.00  0.00      LIG  
ATOM   4347 O3   LIG     1      23.825  23.244  25.244  1.00  0.00      LIG  
ATOM   4348 C26  LIG     1      23.814  21.943  23.162  1.00  0.00      LIG  
ATOM   4349 C27  LIG     1      21.659  22.830  24.137  1.00  0.00      LIG  
ATOM   4350 H3   LIG     1      15.460  19.649  31.958  1.00  0.00      LIG  
ATOM   4351 H4   LIG     1      16.122  18.782  33.348  1.00  0.00      LIG  
ATOM   4352 H5   LIG     1      16.742  22.906  33.683  1.00  0.00      LIG  
ATOM   4353 H6   LIG     1      15.945  22.510  32.152  1.00  0.00      LIG  
ATOM   4354 H7   LIG     1      17.577  18.663  31.325  1.00  0.00      LIG  
ATOM   4355 H8   LIG     1      18.387  19.291  32.757  1.00  0.00      LIG  
ATOM   4356 H9   LIG     1      18.469  23.975  32.424  1.00  0.00      LIG  
ATOM   4357 H10  LIG     1      18.321  23.381  30.768  1.00  0.00      LIG  
ATOM   4358 H11  LIG     1      20.485  22.904  32.806  1.00  0.00      LIG  
ATOM   4359 H12  LIG     1      20.679  23.733  31.320  1.00  0.00      LIG  
ATOM   4360 H13  LIG     1      21.700  20.647  28.139  1.00  0.00      LIG  
ATOM   4361 H14  LIG     1      21.902  18.731  30.414  1.00  0.00      LIG  
ATOM   4362 H15  LIG     1      21.386  18.444  28.788  1.00  0.00      LIG  
ATOM   4363 H16  LIG     1      19.787  18.599  30.938  1.00  0.00      LIG  
ATOM   4364 H17  LIG     1      23.685  19.803  30.235  1.00  0.00      LIG  
ATOM   4365 H18  LIG     1      23.965  22.264  28.542  1.00  0.00      LIG  
ATOM   4366 H19  LIG     1      25.032  21.720  29.860  1.00  0.00      LIG  
ATOM   4367 H20  LIG     1      23.300  21.883  31.453  1.00  0.00      LIG  
ATOM   4368 H21  LIG     1      23.055  23.347  30.498  1.00  0.00      LIG  
ATOM   4369 H22  LIG     1      24.954  20.614  25.075  1.00  0.00      LIG  
ATOM   4370 H23  LIG     1      24.446  18.848  26.218  1.00  0.00      LIG  
ATOM   4371 H24  LIG     1      22.909  19.592  26.486  1.00  0.00      LIG  
ATOM   4372 H25  LIG     1      23.707  18.433  28.354  1.00  0.00      LIG  
ATOM   4373 H26  LIG     1      17.256  21.946  29.581  1.00  0.00      LIG  
ATOM   4374 H27  LIG     1      15.991  21.180  30.528  1.00  0.00      LIG  
ATOM   4375 H28  LIG     1      16.972  20.211  29.455  1.00  0.00      LIG  
ATOM   4376 H29  LIG     1      18.121  19.053  29.331  1.00  0.00      LIG  
ATOM   4377 H30  LIG     1      21.105  23.775  29.396  1.00  0.00      LIG  
ATOM   4378 H31  LIG     1      20.215  22.518  28.531  1.00  0.00      LIG  
ATOM   4379 H32  LIG     1      21.886  22.853  28.147  1.00  0.00      LIG  
ATOM   4380 H33  LIG     1      20.433  20.386  33.017  1.00  0.00      LIG  
ATOM   4381 H34  LIG     1      21.857  21.412  32.944  1.00  0.00      LIG  
ATOM   4382 H35  LIG     1      21.834  19.908  32.066  1.00  0.00      LIG  
ATOM   4383 H36  LIG     1      25.685  18.714  29.588  1.00  0.00      LIG  
ATOM   4384 H37  LIG     1      26.209  20.093  28.614  1.00  0.00      LIG  
ATOM   4385 H38  LIG     1      26.083  18.480  27.879  1.00  0.00      LIG  
ATOM   4386 H39  LIG     1      26.234  20.853  26.920  1.00  0.00      LIG  
ATOM   4387 H40  LIG     1      23.470  20.955  22.837  1.00  0.00      LIG  
ATOM   4388 H41  LIG     1      24.895  21.886  23.351  1.00  0.00      LIG  
ATOM   4389 H42  LIG     1      23.657  22.649  22.344  1.00  0.00      LIG  
ATOM   4390 H43  LIG     1      21.615  23.477  23.261  1.00  0.00      LIG  
ATOM   4391 H44  LIG     1      21.265  23.382  25.000  1.00  0.00      LIG  
ATOM   4392 H45  LIG     1      21.009  21.961  23.961  1.00  0.00      LIG  
TER
REMARK  Energy: 291.986
REMARK  SimpleFitness: 291.986
REMARK  FullFitness: -711.25525
REMARK  InterFull: -20.7353
REMARK  IntraFull: 316.693
REMARK  solvFull: -1220.34
REMARK  surfFull: 213.127
REMARK  extraFull: 0.0
REMARK  deltaGcompsolvpol: -1220.34
REMARK  deltaGcompsolvnonpol: 213.127
REMARK  deltaGprotsolvpol: -1219.71
REMARK  deltaGprotsolvnonpol: 208.651
REMARK  deltaGligsolvpol: -9.90711
REMARK  deltaGligsolvnonpol: 14.3843
REMARK  deltaGvdw: -20.7353
REMARK  deltaGelec: 0.0
REMARK  deltaG: -6.321126
REMARK  Cluster: 1
REMARK  ClusterRank: 1
ATOM   4315 C    LIG     1      16.491  20.100  31.992  1.00  0.00      LIG  
ATOM   4316 C1   LIG     1      16.268  21.472  32.562  1.00  0.00      LIG  
ATOM   4317 C2   LIG     1      16.867  22.614  31.795  1.00  0.00      LIG  
ATOM   4318 C3   LIG     1      18.305  22.265  31.468  1.00  0.00      LIG  
ATOM   4319 C4   LIG     1      18.451  21.002  30.630  1.00  0.00      LIG  
ATOM   4320 C5   LIG     1      17.927  19.881  31.530  1.00  0.00      LIG  
ATOM   4321 C6   LIG     1      19.047  23.405  30.828  1.00  0.00      LIG  
ATOM   4322 C7   LIG     1      20.511  23.167  31.111  1.00  0.00      LIG  
ATOM   4323 C8   LIG     1      21.007  21.743  30.772  1.00  0.00      LIG  
ATOM   4324 C9   LIG     1      19.923  20.839  30.130  1.00  0.00      LIG  
ATOM   4325 C10  LIG     1      22.188  21.794  29.745  1.00  0.00      LIG  
ATOM   4326 C11  LIG     1      22.495  20.460  29.041  1.00  0.00      LIG  
ATOM   4327 C12  LIG     1      21.877  19.220  29.657  1.00  0.00      LIG  
ATOM   4328 C13  LIG     1      20.409  19.382  30.038  1.00  0.00      LIG  
ATOM   4329 O    LIG     1      15.365  21.669  33.360  1.00  0.00      LIG  
ATOM   4330 C14  LIG     1      24.017  20.324  29.059  1.00  0.00      LIG  
ATOM   4331 C15  LIG     1      24.562  21.697  29.378  1.00  0.00      LIG  
ATOM   4332 C16  LIG     1      23.525  22.252  30.320  1.00  0.00      LIG  
ATOM   4333 C17  LIG     1      24.107  20.866  25.616  1.00  0.00      LIG  
ATOM   4334 C18  LIG     1      24.081  19.598  26.491  1.00  0.00      LIG  
ATOM   4335 C19  LIG     1      24.679  19.543  27.908  1.00  0.00      LIG  
ATOM   4336 C20  LIG     1      17.575  21.061  29.367  1.00  0.00      LIG  
ATOM   4337 O1   LIG     1      19.636  18.681  29.074  1.00  0.00      LIG  
ATOM   4338 C21  LIG     1      21.895  22.767  28.592  1.00  0.00      LIG  
ATOM   4339 C22  LIG     1      21.443  21.181  32.138  1.00  0.00      LIG  
ATOM   4340 C23  LIG     1      26.190  19.695  27.907  1.00  0.00      LIG  
ATOM   4341 H    LIG     1      19.852  21.167  29.092  1.00  0.00      LIG  
ATOM   4342 O2   LIG     1      24.922  21.898  26.151  1.00  0.00      LIG  
ATOM   4343 C24  LIG     1      22.707  21.358  25.328  1.00  0.00      LIG  
ATOM   4344 H1   LIG     1      21.963  20.905  25.967  1.00  0.00      LIG  
ATOM   4345 H2   LIG     1      18.787  22.077  32.433  1.00  0.00      LIG  
ATOM   4346 C25  LIG     1      22.279  21.789  23.965  1.00  0.00      LIG  
ATOM   4347 O3   LIG     1      22.528  22.762  25.000  1.00  0.00      LIG  
ATOM   4348 C26  LIG     1      23.227  21.915  22.821  1.00  0.00      LIG  
ATOM   4349 C27  LIG     1      20.844  21.634  23.604  1.00  0.00      LIG  
ATOM   4350 H3   LIG     1      15.790  19.963  31.165  1.00  0.00      LIG  
ATOM   4351 H4   LIG     1      16.246  19.369  32.767  1.00  0.00      LIG  
ATOM   4352 H5   LIG     1      16.843  23.499  32.437  1.00  0.00      LIG  
ATOM   4353 H6   LIG     1      16.265  22.818  30.907  1.00  0.00      LIG  
ATOM   4354 H7   LIG     1      17.959  18.917  31.016  1.00  0.00      LIG  
ATOM   4355 H8   LIG     1      18.574  19.802  32.408  1.00  0.00      LIG  
ATOM   4356 H9   LIG     1      18.743  24.353  31.280  1.00  0.00      LIG  
ATOM   4357 H10  LIG     1      18.860  23.472  29.754  1.00  0.00      LIG  
ATOM   4358 H11  LIG     1      20.636  23.334  32.184  1.00  0.00      LIG  
ATOM   4359 H12  LIG     1      21.105  23.965  30.667  1.00  0.00      LIG  
ATOM   4360 H13  LIG     1      22.118  20.521  28.020  1.00  0.00      LIG  
ATOM   4361 H14  LIG     1      22.435  18.974  30.563  1.00  0.00      LIG  
ATOM   4362 H15  LIG     1      22.028  18.370  28.983  1.00  0.00      LIG  
ATOM   4363 H16  LIG     1      20.269  18.861  30.988  1.00  0.00      LIG  
ATOM   4364 H17  LIG     1      24.258  19.745  29.956  1.00  0.00      LIG  
ATOM   4365 H18  LIG     1      24.633  22.325  28.492  1.00  0.00      LIG  
ATOM   4366 H19  LIG     1      25.547  21.654  29.851  1.00  0.00      LIG  
ATOM   4367 H20  LIG     1      23.732  21.824  31.302  1.00  0.00      LIG  
ATOM   4368 H21  LIG     1      23.596  23.340  30.403  1.00  0.00      LIG  
ATOM   4369 H22  LIG     1      24.573  20.582  24.671  1.00  0.00      LIG  
ATOM   4370 H23  LIG     1      24.621  18.837  25.922  1.00  0.00      LIG  
ATOM   4371 H24  LIG     1      23.067  19.203  26.530  1.00  0.00      LIG  
ATOM   4372 H25  LIG     1      24.517  18.498  28.188  1.00  0.00      LIG  
ATOM   4373 H26  LIG     1      17.902  21.860  28.697  1.00  0.00      LIG  
ATOM   4374 H27  LIG     1      16.516  21.226  29.568  1.00  0.00      LIG  
ATOM   4375 H28  LIG     1      17.637  20.124  28.811  1.00  0.00      LIG  
ATOM   4376 H29  LIG     1      18.707  18.898  29.257  1.00  0.00      LIG  
ATOM   4377 H30  LIG     1      22.008  23.810  28.895  1.00  0.00      LIG  
ATOM   4378 H31  LIG     1      20.890  22.637  28.185  1.00  0.00      LIG  
ATOM   4379 H32  LIG     1      22.587  22.620  27.761  1.00  0.00      LIG  
ATOM   4380 H33  LIG     1      20.577  20.943  32.759  1.00  0.00      LIG  
ATOM   4381 H34  LIG     1      22.041  21.913  32.688  1.00  0.00      LIG  
ATOM   4382 H35  LIG     1      22.053  20.281  32.068  1.00  0.00      LIG  
ATOM   4383 H36  LIG     1      26.595  19.440  28.890  1.00  0.00      LIG  
ATOM   4384 H37  LIG     1      26.503  20.712  27.666  1.00  0.00      LIG  
ATOM   4385 H38  LIG     1      26.636  19.022  27.170  1.00  0.00      LIG  
ATOM   4386 H39  LIG     1      25.734  21.469  26.468  1.00  0.00      LIG  
ATOM   4387 H40  LIG     1      23.290  20.970  22.279  1.00  0.00      LIG  
ATOM   4388 H41  LIG     1      24.233  22.196  23.145  1.00  0.00      LIG  
ATOM   4389 H42  LIG     1      22.872  22.680  22.125  1.00  0.00      LIG  
ATOM   4390 H43  LIG     1      20.520  22.468  22.976  1.00  0.00      LIG  
ATOM   4391 H44  LIG     1      20.206  21.603  24.492  1.00  0.00      LIG  
ATOM   4392 H45  LIG     1      20.699  20.706  23.045  1.00  0.00      LIG  
TER
REMARK  Energy: 291.986
REMARK  SimpleFitness: 291.986
REMARK  FullFitness: -711.25525
REMARK  InterFull: -20.7353
REMARK  IntraFull: 316.693
REMARK  solvFull: -1220.34
REMARK  surfFull: 213.127
REMARK  extraFull: 0.0
REMARK  deltaGcompsolvpol: -1220.34
REMARK  deltaGcompsolvnonpol: 213.127
REMARK  deltaGprotsolvpol: -1219.71
REMARK  deltaGprotsolvnonpol: 208.651
REMARK  deltaGligsolvpol: -9.90711
REMARK  deltaGligsolvnonpol: 14.3843
REMARK  deltaGvdw: -20.7353
REMARK  deltaGelec: 0.0
REMARK  deltaG: -6.321126
REMARK  Cluster: 1
REMARK  ClusterRank: 2
ATOM   4315 C    LIG     1      16.491  20.100  31.992  1.00  0.00      LIG  
ATOM   4316 C1   LIG     1      16.268  21.472  32.562  1.00  0.00      LIG  
ATOM   4317 C2   LIG     1      16.867  22.614  31.795  1.00  0.00      LIG  
ATOM   4318 C3   LIG     1      18.305  22.265  31.468  1.00  0.00      LIG  
ATOM   4319 C4   LIG     1      18.451  21.002  30.630  1.00  0.00      LIG  
ATOM   4320 C5   LIG     1      17.927  19.881  31.530  1.00  0.00      LIG  
ATOM   4321 C6   LIG     1      19.047  23.405  30.828  1.00  0.00      LIG  
ATOM   4322 C7   LIG     1      20.511  23.167  31.111  1.00  0.00      LIG  
ATOM   4323 C8   LIG     1      21.007  21.743  30.772  1.00  0.00      LIG  
ATOM   4324 C9   LIG     1      19.923  20.839  30.130  1.00  0.00      LIG  
ATOM   4325 C10  LIG     1      22.188  21.794  29.745  1.00  0.00      LIG  
ATOM   4326 C11  LIG     1      22.495  20.460  29.041  1.00  0.00      LIG  
ATOM   4327 C12  LIG     1      21.877  19.220  29.657  1.00  0.00      LIG  
ATOM   4328 C13  LIG     1      20.409  19.382  30.038  1.00  0.00      LIG  
ATOM   4329 O    LIG     1      15.365  21.669  33.360  1.00  0.00      LIG  
ATOM   4330 C14  LIG     1      24.017  20.324  29.059  1.00  0.00      LIG  
ATOM   4331 C15  LIG     1      24.562  21.697  29.378  1.00  0.00      LIG  
ATOM   4332 C16  LIG     1      23.525  22.252  30.320  1.00  0.00      LIG  
ATOM   4333 C17  LIG     1      24.107  20.866  25.616  1.00  0.00      LIG  
ATOM   4334 C18  LIG     1      24.081  19.598  26.491  1.00  0.00      LIG  
ATOM   4335 C19  LIG     1      24.679  19.543  27.908  1.00  0.00      LIG  
ATOM   4336 C20  LIG     1      17.575  21.061  29.367  1.00  0.00      LIG  
ATOM   4337 O1   LIG     1      19.636  18.681  29.074  1.00  0.00      LIG  
ATOM   4338 C21  LIG     1      21.895  22.767  28.592  1.00  0.00      LIG  
ATOM   4339 C22  LIG     1      21.443  21.181  32.138  1.00  0.00      LIG  
ATOM   4340 C23  LIG     1      26.190  19.695  27.907  1.00  0.00      LIG  
ATOM   4341 H    LIG     1      19.852  21.167  29.092  1.00  0.00      LIG  
ATOM   4342 O2   LIG     1      24.922  21.898  26.151  1.00  0.00      LIG  
ATOM   4343 C24  LIG     1      22.707  21.358  25.328  1.00  0.00      LIG  
ATOM   4344 H1   LIG     1      21.963  20.905  25.967  1.00  0.00      LIG  
ATOM   4345 H2   LIG     1      18.787  22.077  32.433  1.00  0.00      LIG  
ATOM   4346 C25  LIG     1      22.279  21.789  23.965  1.00  0.00      LIG  
ATOM   4347 O3   LIG     1      22.528  22.762  25.000  1.00  0.00      LIG  
ATOM   4348 C26  LIG     1      23.227  21.915  22.821  1.00  0.00      LIG  
ATOM   4349 C27  LIG     1      20.844  21.634  23.604  1.00  0.00      LIG  
ATOM   4350 H3   LIG     1      15.790  19.963  31.165  1.00  0.00      LIG  
ATOM   4351 H4   LIG     1      16.246  19.369  32.767  1.00  0.00      LIG  
ATOM   4352 H5   LIG     1      16.843  23.499  32.437  1.00  0.00      LIG  
ATOM   4353 H6   LIG     1      16.265  22.818  30.907  1.00  0.00      LIG  
ATOM   4354 H7   LIG     1      17.959  18.917  31.016  1.00  0.00      LIG  
ATOM   4355 H8   LIG     1      18.574  19.802  32.408  1.00  0.00      LIG  
ATOM   4356 H9   LIG     1      18.743  24.353  31.280  1.00  0.00      LIG  
ATOM   4357 H10  LIG     1      18.860  23.472  29.754  1.00  0.00      LIG  
ATOM   4358 H11  LIG     1      20.636  23.334  32.184  1.00  0.00      LIG  
ATOM   4359 H12  LIG     1      21.105  23.965  30.667  1.00  0.00      LIG  
ATOM   4360 H13  LIG     1      22.118  20.521  28.020  1.00  0.00      LIG  
ATOM   4361 H14  LIG     1      22.435  18.974  30.563  1.00  0.00      LIG  
ATOM   4362 H15  LIG     1      22.028  18.370  28.983  1.00  0.00      LIG  
ATOM   4363 H16  LIG     1      20.269  18.861  30.988  1.00  0.00      LIG  
ATOM   4364 H17  LIG     1      24.258  19.745  29.956  1.00  0.00      LIG  
ATOM   4365 H18  LIG     1      24.633  22.325  28.492  1.00  0.00      LIG  
ATOM   4366 H19  LIG     1      25.547  21.654  29.851  1.00  0.00      LIG  
ATOM   4367 H20  LIG     1      23.732  21.824  31.302  1.00  0.00      LIG  
ATOM   4368 H21  LIG     1      23.596  23.340  30.403  1.00  0.00      LIG  
ATOM   4369 H22  LIG     1      24.573  20.582  24.671  1.00  0.00      LIG  
ATOM   4370 H23  LIG     1      24.621  18.837  25.922  1.00  0.00      LIG  
ATOM   4371 H24  LIG     1      23.067  19.203  26.530  1.00  0.00      LIG  
ATOM   4372 H25  LIG     1      24.517  18.498  28.188  1.00  0.00      LIG  
ATOM   4373 H26  LIG     1      17.902  21.860  28.697  1.00  0.00      LIG  
ATOM   4374 H27  LIG     1      16.516  21.226  29.568  1.00  0.00      LIG  
ATOM   4375 H28  LIG     1      17.637  20.124  28.811  1.00  0.00      LIG  
ATOM   4376 H29  LIG     1      18.707  18.898  29.257  1.00  0.00      LIG  
ATOM   4377 H30  LIG     1      22.008  23.810  28.895  1.00  0.00      LIG  
ATOM   4378 H31  LIG     1      20.890  22.637  28.185  1.00  0.00      LIG  
ATOM   4379 H32  LIG     1      22.587  22.620  27.761  1.00  0.00      LIG  
ATOM   4380 H33  LIG     1      20.577  20.943  32.759  1.00  0.00      LIG  
ATOM   4381 H34  LIG     1      22.041  21.913  32.688  1.00  0.00      LIG  
ATOM   4382 H35  LIG     1      22.053  20.281  32.068  1.00  0.00      LIG  
ATOM   4383 H36  LIG     1      26.595  19.440  28.890  1.00  0.00      LIG  
ATOM   4384 H37  LIG     1      26.503  20.712  27.666  1.00  0.00      LIG  
ATOM   4385 H38  LIG     1      26.636  19.022  27.170  1.00  0.00      LIG  
ATOM   4386 H39  LIG     1      25.734  21.469  26.468  1.00  0.00      LIG  
ATOM   4387 H40  LIG     1      23.290  20.970  22.279  1.00  0.00      LIG  
ATOM   4388 H41  LIG     1      24.233  22.196  23.145  1.00  0.00      LIG  
ATOM   4389 H42  LIG     1      22.872  22.680  22.125  1.00  0.00      LIG  
ATOM   4390 H43  LIG     1      20.520  22.468  22.976  1.00  0.00      LIG  
ATOM   4391 H44  LIG     1      20.206  21.603  24.492  1.00  0.00      LIG  
ATOM   4392 H45  LIG     1      20.699  20.706  23.045  1.00  0.00      LIG  
TER
REMARK  Energy: 291.986
REMARK  SimpleFitness: 291.986
REMARK  FullFitness: -711.25525
REMARK  InterFull: -20.7353
REMARK  IntraFull: 316.693
REMARK  solvFull: -1220.34
REMARK  surfFull: 213.127
REMARK  extraFull: 0.0
REMARK  deltaGcompsolvpol: -1220.34
REMARK  deltaGcompsolvnonpol: 213.127
REMARK  deltaGprotsolvpol: -1219.71
REMARK  deltaGprotsolvnonpol: 208.651
REMARK  deltaGligsolvpol: -9.90711
REMARK  deltaGligsolvnonpol: 14.3843
REMARK  deltaGvdw: -20.7353
REMARK  deltaGelec: 0.0
REMARK  deltaG: -6.321126
REMARK  Cluster: 1
REMARK  ClusterRank: 3
ATOM   4315 C    LIG     1      16.491  20.100  31.992  1.00  0.00      LIG  
ATOM   4316 C1   LIG     1      16.268  21.472  32.562  1.00  0.00      LIG  
ATOM   4317 C2   LIG     1      16.867  22.614  31.795  1.00  0.00      LIG  
ATOM   4318 C3   LIG     1      18.305  22.265  31.468  1.00  0.00      LIG  
ATOM   4319 C4   LIG     1      18.451  21.002  30.630  1.00  0.00      LIG  
ATOM   4320 C5   LIG     1      17.927  19.881  31.530  1.00  0.00      LIG  
ATOM   4321 C6   LIG     1      19.047  23.405  30.828  1.00  0.00      LIG  
ATOM   4322 C7   LIG     1      20.511  23.167  31.111  1.00  0.00      LIG  
ATOM   4323 C8   LIG     1      21.007  21.743  30.772  1.00  0.00      LIG  
ATOM   4324 C9   LIG     1      19.923  20.839  30.130  1.00  0.00      LIG  
ATOM   4325 C10  LIG     1      22.188  21.794  29.745  1.00  0.00      LIG  
ATOM   4326 C11  LIG     1      22.495  20.460  29.041  1.00  0.00      LIG  
ATOM   4327 C12  LIG     1      21.877  19.220  29.657  1.00  0.00      LIG  
ATOM   4328 C13  LIG     1      20.409  19.382  30.038  1.00  0.00      LIG  
ATOM   4329 O    LIG     1      15.365  21.669  33.360  1.00  0.00      LIG  
ATOM   4330 C14  LIG     1      24.017  20.324  29.059  1.00  0.00      LIG  
ATOM   4331 C15  LIG     1      24.562  21.697  29.378  1.00  0.00      LIG  
ATOM   4332 C16  LIG     1      23.525  22.252  30.320  1.00  0.00      LIG  
ATOM   4333 C17  LIG     1      24.107  20.866  25.616  1.00  0.00      LIG  
ATOM   4334 C18  LIG     1      24.081  19.598  26.491  1.00  0.00      LIG  
ATOM   4335 C19  LIG     1      24.679  19.543  27.908  1.00  0.00      LIG  
ATOM   4336 C20  LIG     1      17.575  21.061  29.367  1.00  0.00      LIG  
ATOM   4337 O1   LIG     1      19.636  18.681  29.074  1.00  0.00      LIG  
ATOM   4338 C21  LIG     1      21.895  22.767  28.592  1.00  0.00      LIG  
ATOM   4339 C22  LIG     1      21.443  21.181  32.138  1.00  0.00      LIG  
ATOM   4340 C23  LIG     1      26.190  19.695  27.907  1.00  0.00      LIG  
ATOM   4341 H    LIG     1      19.852  21.167  29.092  1.00  0.00      LIG  
ATOM   4342 O2   LIG     1      24.922  21.898  26.151  1.00  0.00      LIG  
ATOM   4343 C24  LIG     1      22.707  21.358  25.328  1.00  0.00      LIG  
ATOM   4344 H1   LIG     1      21.963  20.905  25.967  1.00  0.00      LIG  
ATOM   4345 H2   LIG     1      18.787  22.077  32.433  1.00  0.00      LIG  
ATOM   4346 C25  LIG     1      22.279  21.789  23.965  1.00  0.00      LIG  
ATOM   4347 O3   LIG     1      22.528  22.762  25.000  1.00  0.00      LIG  
ATOM   4348 C26  LIG     1      23.227  21.915  22.821  1.00  0.00      LIG  
ATOM   4349 C27  LIG     1      20.844  21.634  23.604  1.00  0.00      LIG  
ATOM   4350 H3   LIG     1      15.790  19.963  31.165  1.00  0.00      LIG  
ATOM   4351 H4   LIG     1      16.246  19.369  32.767  1.00  0.00      LIG  
ATOM   4352 H5   LIG     1      16.843  23.499  32.437  1.00  0.00      LIG  
ATOM   4353 H6   LIG     1      16.265  22.818  30.907  1.00  0.00      LIG  
ATOM   4354 H7   LIG     1      17.959  18.917  31.016  1.00  0.00      LIG  
ATOM   4355 H8   LIG     1      18.574  19.802  32.408  1.00  0.00      LIG  
ATOM   4356 H9   LIG     1      18.743  24.353  31.280  1.00  0.00      LIG  
ATOM   4357 H10  LIG     1      18.860  23.472  29.754  1.00  0.00      LIG  
ATOM   4358 H11  LIG     1      20.636  23.334  32.184  1.00  0.00      LIG  
ATOM   4359 H12  LIG     1      21.105  23.965  30.667  1.00  0.00      LIG  
ATOM   4360 H13  LIG     1      22.118  20.521  28.020  1.00  0.00      LIG  
ATOM   4361 H14  LIG     1      22.435  18.974  30.563  1.00  0.00      LIG  
ATOM   4362 H15  LIG     1      22.028  18.370  28.983  1.00  0.00      LIG  
ATOM   4363 H16  LIG     1      20.269  18.861  30.988  1.00  0.00      LIG  
ATOM   4364 H17  LIG     1      24.258  19.745  29.956  1.00  0.00      LIG  
ATOM   4365 H18  LIG     1      24.633  22.325  28.492  1.00  0.00      LIG  
ATOM   4366 H19  LIG     1      25.547  21.654  29.851  1.00  0.00      LIG  
ATOM   4367 H20  LIG     1      23.732  21.824  31.302  1.00  0.00      LIG  
ATOM   4368 H21  LIG     1      23.596  23.340  30.403  1.00  0.00      LIG  
ATOM   4369 H22  LIG     1      24.573  20.582  24.671  1.00  0.00      LIG  
ATOM   4370 H23  LIG     1      24.621  18.837  25.922  1.00  0.00      LIG  
ATOM   4371 H24  LIG     1      23.067  19.203  26.530  1.00  0.00      LIG  
ATOM   4372 H25  LIG     1      24.517  18.498  28.188  1.00  0.00      LIG  
ATOM   4373 H26  LIG     1      17.902  21.860  28.697  1.00  0.00      LIG  
ATOM   4374 H27  LIG     1      16.516  21.226  29.568  1.00  0.00      LIG  
ATOM   4375 H28  LIG     1      17.637  20.124  28.811  1.00  0.00      LIG  
ATOM   4376 H29  LIG     1      18.707  18.898  29.257  1.00  0.00      LIG  
ATOM   4377 H30  LIG     1      22.008  23.810  28.895  1.00  0.00      LIG  
ATOM   4378 H31  LIG     1      20.890  22.637  28.185  1.00  0.00      LIG  
ATOM   4379 H32  LIG     1      22.587  22.620  27.761  1.00  0.00      LIG  
ATOM   4380 H33  LIG     1      20.577  20.943  32.759  1.00  0.00      LIG  
ATOM   4381 H34  LIG     1      22.041  21.913  32.688  1.00  0.00      LIG  
ATOM   4382 H35  LIG     1      22.053  20.281  32.068  1.00  0.00      LIG  
ATOM   4383 H36  LIG     1      26.595  19.440  28.890  1.00  0.00      LIG  
ATOM   4384 H37  LIG     1      26.503  20.712  27.666  1.00  0.00      LIG  
ATOM   4385 H38  LIG     1      26.636  19.022  27.170  1.00  0.00      LIG  
ATOM   4386 H39  LIG     1      25.734  21.469  26.468  1.00  0.00      LIG  
ATOM   4387 H40  LIG     1      23.290  20.970  22.279  1.00  0.00      LIG  
ATOM   4388 H41  LIG     1      24.233  22.196  23.145  1.00  0.00      LIG  
ATOM   4389 H42  LIG     1      22.872  22.680  22.125  1.00  0.00      LIG  
ATOM   4390 H43  LIG     1      20.520  22.468  22.976  1.00  0.00      LIG  
ATOM   4391 H44  LIG     1      20.206  21.603  24.492  1.00  0.00      LIG  
ATOM   4392 H45  LIG     1      20.699  20.706  23.045  1.00  0.00      LIG  
TER
REMARK  Energy: 292.033
REMARK  SimpleFitness: 292.033
REMARK  FullFitness: -711.20544
REMARK  InterFull: -20.5685
REMARK  IntraFull: 316.777
REMARK  solvFull: -1220.45
REMARK  surfFull: 213.036
REMARK  extraFull: 0.0
REMARK  deltaGcompsolvpol: -1220.45
REMARK  deltaGcompsolvnonpol: 213.036
REMARK  deltaGprotsolvpol: -1219.71
REMARK  deltaGprotsolvnonpol: 208.651
REMARK  deltaGligsolvpol: -9.86519
REMARK  deltaGligsolvnonpol: 14.3806
REMARK  deltaGvdw: -20.5685
REMARK  deltaGelec: 0.0
REMARK  deltaG: -6.322902
REMARK  Cluster: 1
REMARK  ClusterRank: 4
ATOM   4315 C    LIG     1      16.419  20.132  31.913  1.00  0.00      LIG  
ATOM   4316 C1   LIG     1      16.172  21.517  32.442  1.00  0.00      LIG  
ATOM   4317 C2   LIG     1      16.779  22.646  31.663  1.00  0.00      LIG  
ATOM   4318 C3   LIG     1      18.225  22.298  31.370  1.00  0.00      LIG  
ATOM   4319 C4   LIG     1      18.395  21.018  30.563  1.00  0.00      LIG  
ATOM   4320 C5   LIG     1      17.863  19.913  31.478  1.00  0.00      LIG  
ATOM   4321 C6   LIG     1      18.971  23.428  30.719  1.00  0.00      LIG  
ATOM   4322 C7   LIG     1      20.429  23.208  31.040  1.00  0.00      LIG  
ATOM   4323 C8   LIG     1      20.943  21.781  30.736  1.00  0.00      LIG  
ATOM   4324 C9   LIG     1      19.877  20.855  30.094  1.00  0.00      LIG  
ATOM   4325 C10  LIG     1      22.140  21.824  29.728  1.00  0.00      LIG  
ATOM   4326 C11  LIG     1      22.471  20.481  29.054  1.00  0.00      LIG  
ATOM   4327 C12  LIG     1      21.856  19.246  29.686  1.00  0.00      LIG  
ATOM   4328 C13  LIG     1      20.380  19.401  30.042  1.00  0.00      LIG  
ATOM   4329 O    LIG     1      15.250  21.726  33.216  1.00  0.00      LIG  
ATOM   4330 C14  LIG     1      23.993  20.361  29.095  1.00  0.00      LIG  
ATOM   4331 C15  LIG     1      24.521  21.744  29.402  1.00  0.00      LIG  
ATOM   4332 C16  LIG     1      23.463  22.305  30.317  1.00  0.00      LIG  
ATOM   4333 C17  LIG     1      24.092  20.840  25.644  1.00  0.00      LIG  
ATOM   4334 C18  LIG     1      24.096  19.585  26.539  1.00  0.00      LIG  
ATOM   4335 C19  LIG     1      24.681  19.571  27.963  1.00  0.00      LIG  
ATOM   4336 C20  LIG     1      17.539  21.042  29.287  1.00  0.00      LIG  
ATOM   4337 O1   LIG     1      19.631  18.670  29.082  1.00  0.00      LIG  
ATOM   4338 C21  LIG     1      21.858  22.774  28.554  1.00  0.00      LIG  
ATOM   4339 C22  LIG     1      21.360  21.249  32.120  1.00  0.00      LIG  
ATOM   4340 C23  LIG     1      26.188  19.752  27.970  1.00  0.00      LIG  
ATOM   4341 H    LIG     1      19.821  21.161  29.048  1.00  0.00      LIG  
ATOM   4342 O2   LIG     1      24.882  21.900  26.165  1.00  0.00      LIG  
ATOM   4343 C24  LIG     1      22.680  21.290  25.343  1.00  0.00      LIG  
ATOM   4344 H1   LIG     1      21.942  20.801  25.963  1.00  0.00      LIG  
ATOM   4345 H2   LIG     1      18.690  22.136  32.348  1.00  0.00      LIG  
ATOM   4346 C25  LIG     1      22.257  21.725  23.981  1.00  0.00      LIG  
ATOM   4347 O3   LIG     1      22.458  22.692  25.032  1.00  0.00      LIG  
ATOM   4348 C26  LIG     1      23.215  21.900  22.853  1.00  0.00      LIG  
ATOM   4349 C27  LIG     1      20.833  21.531  23.598  1.00  0.00      LIG  
ATOM   4350 H3   LIG     1      15.732  19.963  31.080  1.00  0.00      LIG  
ATOM   4351 H4   LIG     1      16.169  19.421  32.705  1.00  0.00      LIG  
ATOM   4352 H5   LIG     1      16.740  23.543  32.287  1.00  0.00      LIG  
ATOM   4353 H6   LIG     1      16.193  22.832  30.760  1.00  0.00      LIG  
ATOM   4354 H7   LIG     1      17.911  18.939  30.985  1.00  0.00      LIG  
ATOM   4355 H8   LIG     1      18.496  19.856  32.369  1.00  0.00      LIG  
ATOM   4356 H9   LIG     1      18.650  24.384  31.140  1.00  0.00      LIG  
ATOM   4357 H10  LIG     1      18.806  23.469  29.639  1.00  0.00      LIG  
ATOM   4358 H11  LIG     1      20.527  23.394  32.113  1.00  0.00      LIG  
ATOM   4359 H12  LIG     1      21.027  24.002  30.597  1.00  0.00      LIG  
ATOM   4360 H13  LIG     1      22.108  20.519  28.028  1.00  0.00      LIG  
ATOM   4361 H14  LIG     1      22.403  19.024  30.604  1.00  0.00      LIG  
ATOM   4362 H15  LIG     1      22.026  18.386  29.030  1.00  0.00      LIG  
ATOM   4363 H16  LIG     1      20.230  18.899  31.000  1.00  0.00      LIG  
ATOM   4364 H17  LIG     1      24.228  19.798  30.002  1.00  0.00      LIG  
ATOM   4365 H18  LIG     1      24.605  22.359  28.508  1.00  0.00      LIG  
ATOM   4366 H19  LIG     1      25.497  21.718  29.894  1.00  0.00      LIG  
ATOM   4367 H20  LIG     1      23.656  21.897  31.310  1.00  0.00      LIG  
ATOM   4368 H21  LIG     1      23.521  23.395  30.382  1.00  0.00      LIG  
ATOM   4369 H22  LIG     1      24.566  20.552  24.705  1.00  0.00      LIG  
ATOM   4370 H23  LIG     1      24.667  18.833  25.988  1.00  0.00      LIG  
ATOM   4371 H24  LIG     1      23.095  19.159  26.577  1.00  0.00      LIG  
ATOM   4372 H25  LIG     1      24.537  18.529  28.263  1.00  0.00      LIG  
ATOM   4373 H26  LIG     1      17.870  21.828  28.604  1.00  0.00      LIG  
ATOM   4374 H27  LIG     1      16.476  21.203  29.467  1.00  0.00      LIG  
ATOM   4375 H28  LIG     1      17.618  20.092  28.753  1.00  0.00      LIG  
ATOM   4376 H29  LIG     1      18.694  18.858  29.263  1.00  0.00      LIG  
ATOM   4377 H30  LIG     1      21.947  23.824  28.841  1.00  0.00      LIG  
ATOM   4378 H31  LIG     1      20.865  22.620  28.127  1.00  0.00      LIG  
ATOM   4379 H32  LIG     1      22.572  22.626  27.743  1.00  0.00      LIG  
ATOM   4380 H33  LIG     1      20.485  21.016  32.729  1.00  0.00      LIG  
ATOM   4381 H34  LIG     1      21.940  21.997  32.667  1.00  0.00      LIG  
ATOM   4382 H35  LIG     1      21.978  20.354  32.078  1.00  0.00      LIG  
ATOM   4383 H36  LIG     1      26.591  19.532  28.963  1.00  0.00      LIG  
ATOM   4384 H37  LIG     1      26.484  20.767  27.702  1.00  0.00      LIG  
ATOM   4385 H38  LIG     1      26.653  19.067  27.256  1.00  0.00      LIG  
ATOM   4386 H39  LIG     1      25.704  21.496  26.488  1.00  0.00      LIG  
ATOM   4387 H40  LIG     1      23.295  20.974  22.279  1.00  0.00      LIG  
ATOM   4388 H41  LIG     1      24.214  22.182  23.196  1.00  0.00      LIG  
ATOM   4389 H42  LIG     1      22.859  22.685  22.180  1.00  0.00      LIG  
ATOM   4390 H43  LIG     1      20.501  22.347  22.950  1.00  0.00      LIG  
ATOM   4391 H44  LIG     1      20.179  21.501  24.475  1.00  0.00      LIG  
ATOM   4392 H45  LIG     1      20.718  20.591  23.051  1.00  0.00      LIG  
TER
REMARK  Energy: 292.033
REMARK  SimpleFitness: 292.033
REMARK  FullFitness: -711.20544
REMARK  InterFull: -20.5685
REMARK  IntraFull: 316.777
REMARK  solvFull: -1220.45
REMARK  surfFull: 213.036
REMARK  extraFull: 0.0
REMARK  deltaGcompsolvpol: -1220.45
REMARK  deltaGcompsolvnonpol: 213.036
REMARK  deltaGprotsolvpol: -1219.71
REMARK  deltaGprotsolvnonpol: 208.651
REMARK  deltaGligsolvpol: -9.86519
REMARK  deltaGligsolvnonpol: 14.3806
REMARK  deltaGvdw: -20.5685
REMARK  deltaGelec: 0.0
REMARK  deltaG: -6.322902
REMARK  Cluster: 1
REMARK  ClusterRank: 5
ATOM   4315 C    LIG     1      16.419  20.132  31.913  1.00  0.00      LIG  
ATOM   4316 C1   LIG     1      16.172  21.517  32.442  1.00  0.00      LIG  
ATOM   4317 C2   LIG     1      16.779  22.646  31.663  1.00  0.00      LIG  
ATOM   4318 C3   LIG     1      18.225  22.298  31.370  1.00  0.00      LIG  
ATOM   4319 C4   LIG     1      18.395  21.018  30.563  1.00  0.00      LIG  
ATOM   4320 C5   LIG     1      17.863  19.913  31.478  1.00  0.00      LIG  
ATOM   4321 C6   LIG     1      18.971  23.428  30.719  1.00  0.00      LIG  
ATOM   4322 C7   LIG     1      20.429  23.208  31.040  1.00  0.00      LIG  
ATOM   4323 C8   LIG     1      20.943  21.781  30.736  1.00  0.00      LIG  
ATOM   4324 C9   LIG     1      19.877  20.855  30.094  1.00  0.00      LIG  
ATOM   4325 C10  LIG     1      22.140  21.824  29.728  1.00  0.00      LIG  
ATOM   4326 C11  LIG     1      22.471  20.481  29.054  1.00  0.00      LIG  
ATOM   4327 C12  LIG     1      21.856  19.246  29.686  1.00  0.00      LIG  
ATOM   4328 C13  LIG     1      20.380  19.401  30.042  1.00  0.00      LIG  
ATOM   4329 O    LIG     1      15.250  21.726  33.216  1.00  0.00      LIG  
ATOM   4330 C14  LIG     1      23.993  20.361  29.095  1.00  0.00      LIG  
ATOM   4331 C15  LIG     1      24.521  21.744  29.402  1.00  0.00      LIG  
ATOM   4332 C16  LIG     1      23.463  22.305  30.317  1.00  0.00      LIG  
ATOM   4333 C17  LIG     1      24.092  20.840  25.644  1.00  0.00      LIG  
ATOM   4334 C18  LIG     1      24.096  19.585  26.539  1.00  0.00      LIG  
ATOM   4335 C19  LIG     1      24.681  19.571  27.963  1.00  0.00      LIG  
ATOM   4336 C20  LIG     1      17.539  21.042  29.287  1.00  0.00      LIG  
ATOM   4337 O1   LIG     1      19.631  18.670  29.082  1.00  0.00      LIG  
ATOM   4338 C21  LIG     1      21.858  22.774  28.554  1.00  0.00      LIG  
ATOM   4339 C22  LIG     1      21.360  21.249  32.120  1.00  0.00      LIG  
ATOM   4340 C23  LIG     1      26.188  19.752  27.970  1.00  0.00      LIG  
ATOM   4341 H    LIG     1      19.821  21.161  29.048  1.00  0.00      LIG  
ATOM   4342 O2   LIG     1      24.882  21.900  26.165  1.00  0.00      LIG  
ATOM   4343 C24  LIG     1      22.680  21.290  25.343  1.00  0.00      LIG  
ATOM   4344 H1   LIG     1      21.942  20.801  25.963  1.00  0.00      LIG  
ATOM   4345 H2   LIG     1      18.690  22.136  32.348  1.00  0.00      LIG  
ATOM   4346 C25  LIG     1      22.257  21.725  23.981  1.00  0.00      LIG  
ATOM   4347 O3   LIG     1      22.458  22.692  25.032  1.00  0.00      LIG  
ATOM   4348 C26  LIG     1      23.215  21.900  22.853  1.00  0.00      LIG  
ATOM   4349 C27  LIG     1      20.833  21.531  23.598  1.00  0.00      LIG  
ATOM   4350 H3   LIG     1      15.732  19.963  31.080  1.00  0.00      LIG  
ATOM   4351 H4   LIG     1      16.169  19.421  32.705  1.00  0.00      LIG  
ATOM   4352 H5   LIG     1      16.740  23.543  32.287  1.00  0.00      LIG  
ATOM   4353 H6   LIG     1      16.193  22.832  30.760  1.00  0.00      LIG  
ATOM   4354 H7   LIG     1      17.911  18.939  30.985  1.00  0.00      LIG  
ATOM   4355 H8   LIG     1      18.496  19.856  32.369  1.00  0.00      LIG  
ATOM   4356 H9   LIG     1      18.650  24.384  31.140  1.00  0.00      LIG  
ATOM   4357 H10  LIG     1      18.806  23.469  29.639  1.00  0.00      LIG  
ATOM   4358 H11  LIG     1      20.527  23.394  32.113  1.00  0.00      LIG  
ATOM   4359 H12  LIG     1      21.027  24.002  30.597  1.00  0.00      LIG  
ATOM   4360 H13  LIG     1      22.108  20.519  28.028  1.00  0.00      LIG  
ATOM   4361 H14  LIG     1      22.403  19.024  30.604  1.00  0.00      LIG  
ATOM   4362 H15  LIG     1      22.026  18.386  29.030  1.00  0.00      LIG  
ATOM   4363 H16  LIG     1      20.230  18.899  31.000  1.00  0.00      LIG  
ATOM   4364 H17  LIG     1      24.228  19.798  30.002  1.00  0.00      LIG  
ATOM   4365 H18  LIG     1      24.605  22.359  28.508  1.00  0.00      LIG  
ATOM   4366 H19  LIG     1      25.497  21.718  29.894  1.00  0.00      LIG  
ATOM   4367 H20  LIG     1      23.656  21.897  31.310  1.00  0.00      LIG  
ATOM   4368 H21  LIG     1      23.521  23.395  30.382  1.00  0.00      LIG  
ATOM   4369 H22  LIG     1      24.566  20.552  24.705  1.00  0.00      LIG  
ATOM   4370 H23  LIG     1      24.667  18.833  25.988  1.00  0.00      LIG  
ATOM   4371 H24  LIG     1      23.095  19.159  26.577  1.00  0.00      LIG  
ATOM   4372 H25  LIG     1      24.537  18.529  28.263  1.00  0.00      LIG  
ATOM   4373 H26  LIG     1      17.870  21.828  28.604  1.00  0.00      LIG  
ATOM   4374 H27  LIG     1      16.476  21.203  29.467  1.00  0.00      LIG  
ATOM   4375 H28  LIG     1      17.618  20.092  28.753  1.00  0.00      LIG  
ATOM   4376 H29  LIG     1      18.694  18.858  29.263  1.00  0.00      LIG  
ATOM   4377 H30  LIG     1      21.947  23.824  28.841  1.00  0.00      LIG  
ATOM   4378 H31  LIG     1      20.865  22.620  28.127  1.00  0.00      LIG  
ATOM   4379 H32  LIG     1      22.572  22.626  27.743  1.00  0.00      LIG  
ATOM   4380 H33  LIG     1      20.485  21.016  32.729  1.00  0.00      LIG  
ATOM   4381 H34  LIG     1      21.940  21.997  32.667  1.00  0.00      LIG  
ATOM   4382 H35  LIG     1      21.978  20.354  32.078  1.00  0.00      LIG  
ATOM   4383 H36  LIG     1      26.591  19.532  28.963  1.00  0.00      LIG  
ATOM   4384 H37  LIG     1      26.484  20.767  27.702  1.00  0.00      LIG  
ATOM   4385 H38  LIG     1      26.653  19.067  27.256  1.00  0.00      LIG  
ATOM   4386 H39  LIG     1      25.704  21.496  26.488  1.00  0.00      LIG  
ATOM   4387 H40  LIG     1      23.295  20.974  22.279  1.00  0.00      LIG  
ATOM   4388 H41  LIG     1      24.214  22.182  23.196  1.00  0.00      LIG  
ATOM   4389 H42  LIG     1      22.859  22.685  22.180  1.00  0.00      LIG  
ATOM   4390 H43  LIG     1      20.501  22.347  22.950  1.00  0.00      LIG  
ATOM   4391 H44  LIG     1      20.179  21.501  24.475  1.00  0.00      LIG  
ATOM   4392 H45  LIG     1      20.718  20.591  23.051  1.00  0.00      LIG  
TER
REMARK  Energy: 292.033
REMARK  SimpleFitness: 292.033
REMARK  FullFitness: -711.20544
REMARK  InterFull: -20.5685
REMARK  IntraFull: 316.777
REMARK  solvFull: -1220.45
REMARK  surfFull: 213.036
REMARK  extraFull: 0.0
REMARK  deltaGcompsolvpol: -1220.45
REMARK  deltaGcompsolvnonpol: 213.036
REMARK  deltaGprotsolvpol: -1219.71
REMARK  deltaGprotsolvnonpol: 208.651
REMARK  deltaGligsolvpol: -9.86519
REMARK  deltaGligsolvnonpol: 14.3806
REMARK  deltaGvdw: -20.5685
REMARK  deltaGelec: 0.0
REMARK  deltaG: -6.322902
REMARK  Cluster: 1
REMARK  ClusterRank: 6
ATOM   4315 C    LIG     1      16.419  20.132  31.913  1.00  0.00      LIG  
ATOM   4316 C1   LIG     1      16.172  21.517  32.442  1.00  0.00      LIG  
ATOM   4317 C2   LIG     1      16.779  22.646  31.663  1.00  0.00      LIG  
ATOM   4318 C3   LIG     1      18.225  22.298  31.370  1.00  0.00      LIG  
ATOM   4319 C4   LIG     1      18.395  21.018  30.563  1.00  0.00      LIG  
ATOM   4320 C5   LIG     1      17.863  19.913  31.478  1.00  0.00      LIG  
ATOM   4321 C6   LIG     1      18.971  23.428  30.719  1.00  0.00      LIG  
ATOM   4322 C7   LIG     1      20.429  23.208  31.040  1.00  0.00      LIG  
ATOM   4323 C8   LIG     1      20.943  21.781  30.736  1.00  0.00      LIG  
ATOM   4324 C9   LIG     1      19.877  20.855  30.094  1.00  0.00      LIG  
ATOM   4325 C10  LIG     1      22.140  21.824  29.728  1.00  0.00      LIG  
ATOM   4326 C11  LIG     1      22.471  20.481  29.054  1.00  0.00      LIG  
ATOM   4327 C12  LIG     1      21.856  19.246  29.686  1.00  0.00      LIG  
ATOM   4328 C13  LIG     1      20.380  19.401  30.042  1.00  0.00      LIG  
ATOM   4329 O    LIG     1      15.250  21.726  33.216  1.00  0.00      LIG  
ATOM   4330 C14  LIG     1      23.993  20.361  29.095  1.00  0.00      LIG  
ATOM   4331 C15  LIG     1      24.521  21.744  29.402  1.00  0.00      LIG  
ATOM   4332 C16  LIG     1      23.463  22.305  30.317  1.00  0.00      LIG  
ATOM   4333 C17  LIG     1      24.092  20.840  25.644  1.00  0.00      LIG  
ATOM   4334 C18  LIG     1      24.096  19.585  26.539  1.00  0.00      LIG  
ATOM   4335 C19  LIG     1      24.681  19.571  27.963  1.00  0.00      LIG  
ATOM   4336 C20  LIG     1      17.539  21.042  29.287  1.00  0.00      LIG  
ATOM   4337 O1   LIG     1      19.631  18.670  29.082  1.00  0.00      LIG  
ATOM   4338 C21  LIG     1      21.858  22.774  28.554  1.00  0.00      LIG  
ATOM   4339 C22  LIG     1      21.360  21.249  32.120  1.00  0.00      LIG  
ATOM   4340 C23  LIG     1      26.188  19.752  27.970  1.00  0.00      LIG  
ATOM   4341 H    LIG     1      19.821  21.161  29.048  1.00  0.00      LIG  
ATOM   4342 O2   LIG     1      24.882  21.900  26.165  1.00  0.00      LIG  
ATOM   4343 C24  LIG     1      22.680  21.290  25.343  1.00  0.00      LIG  
ATOM   4344 H1   LIG     1      21.942  20.801  25.963  1.00  0.00      LIG  
ATOM   4345 H2   LIG     1      18.690  22.136  32.348  1.00  0.00      LIG  
ATOM   4346 C25  LIG     1      22.257  21.725  23.981  1.00  0.00      LIG  
ATOM   4347 O3   LIG     1      22.458  22.692  25.032  1.00  0.00      LIG  
ATOM   4348 C26  LIG     1      23.215  21.900  22.853  1.00  0.00      LIG  
ATOM   4349 C27  LIG     1      20.833  21.531  23.598  1.00  0.00      LIG  
ATOM   4350 H3   LIG     1      15.732  19.963  31.080  1.00  0.00      LIG  
ATOM   4351 H4   LIG     1      16.169  19.421  32.705  1.00  0.00      LIG  
ATOM   4352 H5   LIG     1      16.740  23.543  32.287  1.00  0.00      LIG  
ATOM   4353 H6   LIG     1      16.193  22.832  30.760  1.00  0.00      LIG  
ATOM   4354 H7   LIG     1      17.911  18.939  30.985  1.00  0.00      LIG  
ATOM   4355 H8   LIG     1      18.496  19.856  32.369  1.00  0.00      LIG  
ATOM   4356 H9   LIG     1      18.650  24.384  31.140  1.00  0.00      LIG  
ATOM   4357 H10  LIG     1      18.806  23.469  29.639  1.00  0.00      LIG  
ATOM   4358 H11  LIG     1      20.527  23.394  32.113  1.00  0.00      LIG  
ATOM   4359 H12  LIG     1      21.027  24.002  30.597  1.00  0.00      LIG  
ATOM   4360 H13  LIG     1      22.108  20.519  28.028  1.00  0.00      LIG  
ATOM   4361 H14  LIG     1      22.403  19.024  30.604  1.00  0.00      LIG  
ATOM   4362 H15  LIG     1      22.026  18.386  29.030  1.00  0.00      LIG  
ATOM   4363 H16  LIG     1      20.230  18.899  31.000  1.00  0.00      LIG  
ATOM   4364 H17  LIG     1      24.228  19.798  30.002  1.00  0.00      LIG  
ATOM   4365 H18  LIG     1      24.605  22.359  28.508  1.00  0.00      LIG  
ATOM   4366 H19  LIG     1      25.497  21.718  29.894  1.00  0.00      LIG  
ATOM   4367 H20  LIG     1      23.656  21.897  31.310  1.00  0.00      LIG  
ATOM   4368 H21  LIG     1      23.521  23.395  30.382  1.00  0.00      LIG  
ATOM   4369 H22  LIG     1      24.566  20.552  24.705  1.00  0.00      LIG  
ATOM   4370 H23  LIG     1      24.667  18.833  25.988  1.00  0.00      LIG  
ATOM   4371 H24  LIG     1      23.095  19.159  26.577  1.00  0.00      LIG  
ATOM   4372 H25  LIG     1      24.537  18.529  28.263  1.00  0.00      LIG  
ATOM   4373 H26  LIG     1      17.870  21.828  28.604  1.00  0.00      LIG  
ATOM   4374 H27  LIG     1      16.476  21.203  29.467  1.00  0.00      LIG  
ATOM   4375 H28  LIG     1      17.618  20.092  28.753  1.00  0.00      LIG  
ATOM   4376 H29  LIG     1      18.694  18.858  29.263  1.00  0.00      LIG  
ATOM   4377 H30  LIG     1      21.947  23.824  28.841  1.00  0.00      LIG  
ATOM   4378 H31  LIG     1      20.865  22.620  28.127  1.00  0.00      LIG  
ATOM   4379 H32  LIG     1      22.572  22.626  27.743  1.00  0.00      LIG  
ATOM   4380 H33  LIG     1      20.485  21.016  32.729  1.00  0.00      LIG  
ATOM   4381 H34  LIG     1      21.940  21.997  32.667  1.00  0.00      LIG  
ATOM   4382 H35  LIG     1      21.978  20.354  32.078  1.00  0.00      LIG  
ATOM   4383 H36  LIG     1      26.591  19.532  28.963  1.00  0.00      LIG  
ATOM   4384 H37  LIG     1      26.484  20.767  27.702  1.00  0.00      LIG  
ATOM   4385 H38  LIG     1      26.653  19.067  27.256  1.00  0.00      LIG  
ATOM   4386 H39  LIG     1      25.704  21.496  26.488  1.00  0.00      LIG  
ATOM   4387 H40  LIG     1      23.295  20.974  22.279  1.00  0.00      LIG  
ATOM   4388 H41  LIG     1      24.214  22.182  23.196  1.00  0.00      LIG  
ATOM   4389 H42  LIG     1      22.859  22.685  22.180  1.00  0.00      LIG  
ATOM   4390 H43  LIG     1      20.501  22.347  22.950  1.00  0.00      LIG  
ATOM   4391 H44  LIG     1      20.179  21.501  24.475  1.00  0.00      LIG  
ATOM   4392 H45  LIG     1      20.718  20.591  23.051  1.00  0.00      LIG  
TER
REMARK  Energy: 292.033
REMARK  SimpleFitness: 292.033
REMARK  FullFitness: -711.20544
REMARK  InterFull: -20.5685
REMARK  IntraFull: 316.777
REMARK  solvFull: -1220.45
REMARK  surfFull: 213.036
REMARK  extraFull: 0.0
REMARK  deltaGcompsolvpol: -1220.45
REMARK  deltaGcompsolvnonpol: 213.036
REMARK  deltaGprotsolvpol: -1219.71
REMARK  deltaGprotsolvnonpol: 208.651
REMARK  deltaGligsolvpol: -9.86519
REMARK  deltaGligsolvnonpol: 14.3806
REMARK  deltaGvdw: -20.5685
REMARK  deltaGelec: 0.0
REMARK  deltaG: -6.322902
REMARK  Cluster: 1
REMARK  ClusterRank: 7
ATOM   4315 C    LIG     1      16.419  20.132  31.913  1.00  0.00      LIG  
ATOM   4316 C1   LIG     1      16.172  21.517  32.442  1.00  0.00      LIG  
ATOM   4317 C2   LIG     1      16.779  22.646  31.663  1.00  0.00      LIG  
ATOM   4318 C3   LIG     1      18.225  22.298  31.370  1.00  0.00      LIG  
ATOM   4319 C4   LIG     1      18.395  21.018  30.563  1.00  0.00      LIG  
ATOM   4320 C5   LIG     1      17.863  19.913  31.478  1.00  0.00      LIG  
ATOM   4321 C6   LIG     1      18.971  23.428  30.719  1.00  0.00      LIG  
ATOM   4322 C7   LIG     1      20.429  23.208  31.040  1.00  0.00      LIG  
ATOM   4323 C8   LIG     1      20.943  21.781  30.736  1.00  0.00      LIG  
ATOM   4324 C9   LIG     1      19.877  20.855  30.094  1.00  0.00      LIG  
ATOM   4325 C10  LIG     1      22.140  21.824  29.728  1.00  0.00      LIG  
ATOM   4326 C11  LIG     1      22.471  20.481  29.054  1.00  0.00      LIG  
ATOM   4327 C12  LIG     1      21.856  19.246  29.686  1.00  0.00      LIG  
ATOM   4328 C13  LIG     1      20.380  19.401  30.042  1.00  0.00      LIG  
ATOM   4329 O    LIG     1      15.250  21.726  33.216  1.00  0.00      LIG  
ATOM   4330 C14  LIG     1      23.993  20.361  29.095  1.00  0.00      LIG  
ATOM   4331 C15  LIG     1      24.521  21.744  29.402  1.00  0.00      LIG  
ATOM   4332 C16  LIG     1      23.463  22.305  30.317  1.00  0.00      LIG  
ATOM   4333 C17  LIG     1      24.092  20.840  25.644  1.00  0.00      LIG  
ATOM   4334 C18  LIG     1      24.096  19.585  26.539  1.00  0.00      LIG  
ATOM   4335 C19  LIG     1      24.681  19.571  27.963  1.00  0.00      LIG  
ATOM   4336 C20  LIG     1      17.539  21.042  29.287  1.00  0.00      LIG  
ATOM   4337 O1   LIG     1      19.631  18.670  29.082  1.00  0.00      LIG  
ATOM   4338 C21  LIG     1      21.858  22.774  28.554  1.00  0.00      LIG  
ATOM   4339 C22  LIG     1      21.360  21.249  32.120  1.00  0.00      LIG  
ATOM   4340 C23  LIG     1      26.188  19.752  27.970  1.00  0.00      LIG  
ATOM   4341 H    LIG     1      19.821  21.161  29.048  1.00  0.00      LIG  
ATOM   4342 O2   LIG     1      24.882  21.900  26.165  1.00  0.00      LIG  
ATOM   4343 C24  LIG     1      22.680  21.290  25.343  1.00  0.00      LIG  
ATOM   4344 H1   LIG     1      21.942  20.801  25.963  1.00  0.00      LIG  
ATOM   4345 H2   LIG     1      18.690  22.136  32.348  1.00  0.00      LIG  
ATOM   4346 C25  LIG     1      22.257  21.725  23.981  1.00  0.00      LIG  
ATOM   4347 O3   LIG     1      22.458  22.692  25.032  1.00  0.00      LIG  
ATOM   4348 C26  LIG     1      23.215  21.900  22.853  1.00  0.00      LIG  
ATOM   4349 C27  LIG     1      20.833  21.531  23.598  1.00  0.00      LIG  
ATOM   4350 H3   LIG     1      15.732  19.963  31.080  1.00  0.00      LIG  
ATOM   4351 H4   LIG     1      16.169  19.421  32.705  1.00  0.00      LIG  
ATOM   4352 H5   LIG     1      16.740  23.543  32.287  1.00  0.00      LIG  
ATOM   4353 H6   LIG     1      16.193  22.832  30.760  1.00  0.00      LIG  
ATOM   4354 H7   LIG     1      17.911  18.939  30.985  1.00  0.00      LIG  
ATOM   4355 H8   LIG     1      18.496  19.856  32.369  1.00  0.00      LIG  
ATOM   4356 H9   LIG     1      18.650  24.384  31.140  1.00  0.00      LIG  
ATOM   4357 H10  LIG     1      18.806  23.469  29.639  1.00  0.00      LIG  
ATOM   4358 H11  LIG     1      20.527  23.394  32.113  1.00  0.00      LIG  
ATOM   4359 H12  LIG     1      21.027  24.002  30.597  1.00  0.00      LIG  
ATOM   4360 H13  LIG     1      22.108  20.519  28.028  1.00  0.00      LIG  
ATOM   4361 H14  LIG     1      22.403  19.024  30.604  1.00  0.00      LIG  
ATOM   4362 H15  LIG     1      22.026  18.386  29.030  1.00  0.00      LIG  
ATOM   4363 H16  LIG     1      20.230  18.899  31.000  1.00  0.00      LIG  
ATOM   4364 H17  LIG     1      24.228  19.798  30.002  1.00  0.00      LIG  
ATOM   4365 H18  LIG     1      24.605  22.359  28.508  1.00  0.00      LIG  
ATOM   4366 H19  LIG     1      25.497  21.718  29.894  1.00  0.00      LIG  
ATOM   4367 H20  LIG     1      23.656  21.897  31.310  1.00  0.00      LIG  
ATOM   4368 H21  LIG     1      23.521  23.395  30.382  1.00  0.00      LIG  
ATOM   4369 H22  LIG     1      24.566  20.552  24.705  1.00  0.00      LIG  
ATOM   4370 H23  LIG     1      24.667  18.833  25.988  1.00  0.00      LIG  
ATOM   4371 H24  LIG     1      23.095  19.159  26.577  1.00  0.00      LIG  
ATOM   4372 H25  LIG     1      24.537  18.529  28.263  1.00  0.00      LIG  
ATOM   4373 H26  LIG     1      17.870  21.828  28.604  1.00  0.00      LIG  
ATOM   4374 H27  LIG     1      16.476  21.203  29.467  1.00  0.00      LIG  
ATOM   4375 H28  LIG     1      17.618  20.092  28.753  1.00  0.00      LIG  
ATOM   4376 H29  LIG     1      18.694  18.858  29.263  1.00  0.00      LIG  
ATOM   4377 H30  LIG     1      21.947  23.824  28.841  1.00  0.00      LIG  
ATOM   4378 H31  LIG     1      20.865  22.620  28.127  1.00  0.00      LIG  
ATOM   4379 H32  LIG     1      22.572  22.626  27.743  1.00  0.00      LIG  
ATOM   4380 H33  LIG     1      20.485  21.016  32.729  1.00  0.00      LIG  
ATOM   4381 H34  LIG     1      21.940  21.997  32.667  1.00  0.00      LIG  
ATOM   4382 H35  LIG     1      21.978  20.354  32.078  1.00  0.00      LIG  
ATOM   4383 H36  LIG     1      26.591  19.532  28.963  1.00  0.00      LIG  
ATOM   4384 H37  LIG     1      26.484  20.767  27.702  1.00  0.00      LIG  
ATOM   4385 H38  LIG     1      26.653  19.067  27.256  1.00  0.00      LIG  
ATOM   4386 H39  LIG     1      25.704  21.496  26.488  1.00  0.00      LIG  
ATOM   4387 H40  LIG     1      23.295  20.974  22.279  1.00  0.00      LIG  
ATOM   4388 H41  LIG     1      24.214  22.182  23.196  1.00  0.00      LIG  
ATOM   4389 H42  LIG     1      22.859  22.685  22.180  1.00  0.00      LIG  
ATOM   4390 H43  LIG     1      20.501  22.347  22.950  1.00  0.00      LIG  
ATOM   4391 H44  LIG     1      20.179  21.501  24.475  1.00  0.00      LIG  
ATOM   4392 H45  LIG     1      20.718  20.591  23.051  1.00  0.00      LIG  
TER
REMARK  Energy: 275.598
REMARK  SimpleFitness: 275.598
REMARK  FullFitness: -712.2611
REMARK  InterFull: -33.5731
REMARK  IntraFull: 306.543
REMARK  solvFull: -1196.05
REMARK  surfFull: 210.819
REMARK  extraFull: 0.0
REMARK  deltaGcompsolvpol: -1196.05
REMARK  deltaGcompsolvnonpol: 210.819
REMARK  deltaGprotsolvpol: -1219.71
REMARK  deltaGprotsolvnonpol: 208.651
REMARK  deltaGligsolvpol: -8.82534
REMARK  deltaGligsolvnonpol: 14.009
REMARK  deltaGvdw: -33.5731
REMARK  deltaGelec: 0.0
REMARK  deltaG: -6.2980766
REMARK  Cluster: 2
REMARK  ClusterRank: 0
ATOM   4315 C    LIG     1       3.816  -3.578  13.806  1.00  0.00      LIG  
ATOM   4316 C1   LIG     1       4.825  -2.631  13.213  1.00  0.00      LIG  
ATOM   4317 C2   LIG     1       5.117  -1.388  14.000  1.00  0.00      LIG  
ATOM   4318 C3   LIG     1       3.798  -0.780  14.427  1.00  0.00      LIG  
ATOM   4319 C4   LIG     1       2.950  -1.699  15.298  1.00  0.00      LIG  
ATOM   4320 C5   LIG     1       2.592  -2.871  14.386  1.00  0.00      LIG  
ATOM   4321 C6   LIG     1       3.968   0.560  15.083  1.00  0.00      LIG  
ATOM   4322 C7   LIG     1       2.658   1.281  14.891  1.00  0.00      LIG  
ATOM   4323 C8   LIG     1       1.412   0.466  15.315  1.00  0.00      LIG  
ATOM   4324 C9   LIG     1       1.743  -0.921  15.917  1.00  0.00      LIG  
ATOM   4325 C10  LIG     1       0.601   1.221  16.421  1.00  0.00      LIG  
ATOM   4326 C11  LIG     1      -0.350   0.358  17.262  1.00  0.00      LIG  
ATOM   4327 C12  LIG     1      -0.756  -0.932  16.583  1.00  0.00      LIG  
ATOM   4328 C13  LIG     1       0.454  -1.749  16.127  1.00  0.00      LIG  
ATOM   4329 O    LIG     1       5.612  -3.012  12.360  1.00  0.00      LIG  
ATOM   4330 C14  LIG     1      -1.575   1.231  17.575  1.00  0.00      LIG  
ATOM   4331 C15  LIG     1      -1.247   2.598  17.006  1.00  0.00      LIG  
ATOM   4332 C16  LIG     1      -0.281   2.336  15.890  1.00  0.00      LIG  
ATOM   4333 C17  LIG     1      -4.134   2.612  19.289  1.00  0.00      LIG  
ATOM   4334 C18  LIG     1      -2.638   2.495  19.613  1.00  0.00      LIG  
ATOM   4335 C19  LIG     1      -1.891   1.263  19.080  1.00  0.00      LIG  
ATOM   4336 C20  LIG     1       3.757  -2.242  16.485  1.00  0.00      LIG  
ATOM   4337 O1   LIG     1       0.679  -2.749  17.116  1.00  0.00      LIG  
ATOM   4338 C21  LIG     1       1.526   1.850  17.471  1.00  0.00      LIG  
ATOM   4339 C22  LIG     1       0.634   0.314  13.993  1.00  0.00      LIG  
ATOM   4340 C23  LIG     1      -2.634   0.003  19.475  1.00  0.00      LIG  
ATOM   4341 H    LIG     1       2.101  -0.709  16.927  1.00  0.00      LIG  
ATOM   4342 O2   LIG     1      -4.393   2.569  17.892  1.00  0.00      LIG  
ATOM   4343 C24  LIG     1      -4.790   3.830  19.888  1.00  0.00      LIG  
ATOM   4344 H1   LIG     1      -5.736   3.579  20.350  1.00  0.00      LIG  
ATOM   4345 H2   LIG     1       3.246  -0.604  13.498  1.00  0.00      LIG  
ATOM   4346 C25  LIG     1      -4.608   5.242  19.434  1.00  0.00      LIG  
ATOM   4347 O3   LIG     1      -3.910   4.741  20.596  1.00  0.00      LIG  
ATOM   4348 C26  LIG     1      -3.719   5.627  18.298  1.00  0.00      LIG  
ATOM   4349 C27  LIG     1      -5.686   6.216  19.753  1.00  0.00      LIG  
ATOM   4350 H3   LIG     1       4.322  -4.166  14.576  1.00  0.00      LIG  
ATOM   4351 H4   LIG     1       3.495  -4.264  13.018  1.00  0.00      LIG  
ATOM   4352 H5   LIG     1       5.642  -0.691  13.340  1.00  0.00      LIG  
ATOM   4353 H6   LIG     1       5.773  -1.624  14.840  1.00  0.00      LIG  
ATOM   4354 H7   LIG     1       2.002  -3.615  14.926  1.00  0.00      LIG  
ATOM   4355 H8   LIG     1       1.972  -2.504  13.563  1.00  0.00      LIG  
ATOM   4356 H9   LIG     1       4.765   1.122  14.588  1.00  0.00      LIG  
ATOM   4357 H10  LIG     1       4.226   0.476  16.141  1.00  0.00      LIG  
ATOM   4358 H11  LIG     1       2.590   1.490  13.820  1.00  0.00      LIG  
ATOM   4359 H12  LIG     1       2.717   2.277  15.326  1.00  0.00      LIG  
ATOM   4360 H13  LIG     1       0.149   0.074  18.194  1.00  0.00      LIG  
ATOM   4361 H14  LIG     1      -1.380  -0.686  15.722  1.00  0.00      LIG  
ATOM   4362 H15  LIG     1      -1.393  -1.514  17.254  1.00  0.00      LIG  
ATOM   4363 H16  LIG     1       0.165  -2.271  15.212  1.00  0.00      LIG  
ATOM   4364 H17  LIG     1      -2.440   0.835  17.036  1.00  0.00      LIG  
ATOM   4365 H18  LIG     1      -0.768   3.225  17.759  1.00  0.00      LIG  
ATOM   4366 H19  LIG     1      -2.136   3.123  16.647  1.00  0.00      LIG  
ATOM   4367 H20  LIG     1      -0.875   2.036  15.025  1.00  0.00      LIG  
ATOM   4368 H21  LIG     1       0.291   3.229  15.633  1.00  0.00      LIG  
ATOM   4369 H22  LIG     1      -4.646   1.749  19.720  1.00  0.00      LIG  
ATOM   4370 H23  LIG     1      -2.552   2.471  20.703  1.00  0.00      LIG  
ATOM   4371 H24  LIG     1      -2.112   3.402  19.318  1.00  0.00      LIG  
ATOM   4372 H25  LIG     1      -0.932   1.253  19.605  1.00  0.00      LIG  
ATOM   4373 H26  LIG     1       4.057  -1.431  17.150  1.00  0.00      LIG  
ATOM   4374 H27  LIG     1       4.665  -2.775  16.201  1.00  0.00      LIG  
ATOM   4375 H28  LIG     1       3.160  -2.943  17.071  1.00  0.00      LIG  
ATOM   4376 H29  LIG     1       1.092  -2.303  17.876  1.00  0.00      LIG  
ATOM   4377 H30  LIG     1       1.960   2.790  17.121  1.00  0.00      LIG  
ATOM   4378 H31  LIG     1       2.340   1.175  17.744  1.00  0.00      LIG  
ATOM   4379 H32  LIG     1       1.000   2.080  18.400  1.00  0.00      LIG  
ATOM   4380 H33  LIG     1       1.146  -0.369  13.313  1.00  0.00      LIG  
ATOM   4381 H34  LIG     1       0.552   1.274  13.476  1.00  0.00      LIG  
ATOM   4382 H35  LIG     1      -0.382  -0.057  14.115  1.00  0.00      LIG  
ATOM   4383 H36  LIG     1      -2.038  -0.884  19.257  1.00  0.00      LIG  
ATOM   4384 H37  LIG     1      -3.572  -0.091  18.924  1.00  0.00      LIG  
ATOM   4385 H38  LIG     1      -2.855   0.009  20.546  1.00  0.00      LIG  
ATOM   4386 H39  LIG     1      -3.769   1.925  17.517  1.00  0.00      LIG  
ATOM   4387 H40  LIG     1      -3.439   6.681  18.384  1.00  0.00      LIG  
ATOM   4388 H41  LIG     1      -4.246   5.492  17.350  1.00  0.00      LIG  
ATOM   4389 H42  LIG     1      -2.799   5.042  18.264  1.00  0.00      LIG  
ATOM   4390 H43  LIG     1      -5.257   7.204  19.943  1.00  0.00      LIG  
ATOM   4391 H44  LIG     1      -6.255   5.914  20.638  1.00  0.00      LIG  
ATOM   4392 H45  LIG     1      -6.378   6.297  18.912  1.00  0.00      LIG  
TER
REMARK  Energy: 275.598
REMARK  SimpleFitness: 275.598
REMARK  FullFitness: -712.2611
REMARK  InterFull: -33.5731
REMARK  IntraFull: 306.543
REMARK  solvFull: -1196.05
REMARK  surfFull: 210.819
REMARK  extraFull: 0.0
REMARK  deltaGcompsolvpol: -1196.05
REMARK  deltaGcompsolvnonpol: 210.819
REMARK  deltaGprotsolvpol: -1219.71
REMARK  deltaGprotsolvnonpol: 208.651
REMARK  deltaGligsolvpol: -8.82534
REMARK  deltaGligsolvnonpol: 14.009
REMARK  deltaGvdw: -33.5731
REMARK  deltaGelec: 0.0
REMARK  deltaG: -6.2980766
REMARK  Cluster: 2
REMARK  ClusterRank: 1
ATOM   4315 C    LIG     1       3.816  -3.578  13.806  1.00  0.00      LIG  
ATOM   4316 C1   LIG     1       4.825  -2.631  13.213  1.00  0.00      LIG  
ATOM   4317 C2   LIG     1       5.117  -1.388  14.000  1.00  0.00      LIG  
ATOM   4318 C3   LIG     1       3.798  -0.780  14.427  1.00  0.00      LIG  
ATOM   4319 C4   LIG     1       2.950  -1.699  15.298  1.00  0.00      LIG  
ATOM   4320 C5   LIG     1       2.592  -2.871  14.386  1.00  0.00      LIG  
ATOM   4321 C6   LIG     1       3.968   0.560  15.083  1.00  0.00      LIG  
ATOM   4322 C7   LIG     1       2.658   1.281  14.891  1.00  0.00      LIG  
ATOM   4323 C8   LIG     1       1.412   0.466  15.315  1.00  0.00      LIG  
ATOM   4324 C9   LIG     1       1.743  -0.921  15.917  1.00  0.00      LIG  
ATOM   4325 C10  LIG     1       0.601   1.221  16.421  1.00  0.00      LIG  
ATOM   4326 C11  LIG     1      -0.350   0.358  17.262  1.00  0.00      LIG  
ATOM   4327 C12  LIG     1      -0.756  -0.932  16.583  1.00  0.00      LIG  
ATOM   4328 C13  LIG     1       0.454  -1.749  16.127  1.00  0.00      LIG  
ATOM   4329 O    LIG     1       5.612  -3.012  12.360  1.00  0.00      LIG  
ATOM   4330 C14  LIG     1      -1.575   1.231  17.575  1.00  0.00      LIG  
ATOM   4331 C15  LIG     1      -1.247   2.598  17.006  1.00  0.00      LIG  
ATOM   4332 C16  LIG     1      -0.281   2.336  15.890  1.00  0.00      LIG  
ATOM   4333 C17  LIG     1      -4.134   2.612  19.289  1.00  0.00      LIG  
ATOM   4334 C18  LIG     1      -2.638   2.495  19.613  1.00  0.00      LIG  
ATOM   4335 C19  LIG     1      -1.891   1.263  19.080  1.00  0.00      LIG  
ATOM   4336 C20  LIG     1       3.757  -2.242  16.485  1.00  0.00      LIG  
ATOM   4337 O1   LIG     1       0.679  -2.749  17.116  1.00  0.00      LIG  
ATOM   4338 C21  LIG     1       1.526   1.850  17.471  1.00  0.00      LIG  
ATOM   4339 C22  LIG     1       0.634   0.314  13.993  1.00  0.00      LIG  
ATOM   4340 C23  LIG     1      -2.634   0.003  19.475  1.00  0.00      LIG  
ATOM   4341 H    LIG     1       2.101  -0.709  16.927  1.00  0.00      LIG  
ATOM   4342 O2   LIG     1      -4.393   2.569  17.892  1.00  0.00      LIG  
ATOM   4343 C24  LIG     1      -4.790   3.830  19.888  1.00  0.00      LIG  
ATOM   4344 H1   LIG     1      -5.736   3.579  20.350  1.00  0.00      LIG  
ATOM   4345 H2   LIG     1       3.246  -0.604  13.498  1.00  0.00      LIG  
ATOM   4346 C25  LIG     1      -4.608   5.242  19.434  1.00  0.00      LIG  
ATOM   4347 O3   LIG     1      -3.910   4.741  20.596  1.00  0.00      LIG  
ATOM   4348 C26  LIG     1      -3.719   5.627  18.298  1.00  0.00      LIG  
ATOM   4349 C27  LIG     1      -5.686   6.216  19.753  1.00  0.00      LIG  
ATOM   4350 H3   LIG     1       4.322  -4.166  14.576  1.00  0.00      LIG  
ATOM   4351 H4   LIG     1       3.495  -4.264  13.018  1.00  0.00      LIG  
ATOM   4352 H5   LIG     1       5.642  -0.691  13.340  1.00  0.00      LIG  
ATOM   4353 H6   LIG     1       5.773  -1.624  14.840  1.00  0.00      LIG  
ATOM   4354 H7   LIG     1       2.002  -3.615  14.926  1.00  0.00      LIG  
ATOM   4355 H8   LIG     1       1.972  -2.504  13.563  1.00  0.00      LIG  
ATOM   4356 H9   LIG     1       4.765   1.122  14.588  1.00  0.00      LIG  
ATOM   4357 H10  LIG     1       4.226   0.476  16.141  1.00  0.00      LIG  
ATOM   4358 H11  LIG     1       2.590   1.490  13.820  1.00  0.00      LIG  
ATOM   4359 H12  LIG     1       2.717   2.277  15.326  1.00  0.00      LIG  
ATOM   4360 H13  LIG     1       0.149   0.074  18.194  1.00  0.00      LIG  
ATOM   4361 H14  LIG     1      -1.380  -0.686  15.722  1.00  0.00      LIG  
ATOM   4362 H15  LIG     1      -1.393  -1.514  17.254  1.00  0.00      LIG  
ATOM   4363 H16  LIG     1       0.165  -2.271  15.212  1.00  0.00      LIG  
ATOM   4364 H17  LIG     1      -2.440   0.835  17.036  1.00  0.00      LIG  
ATOM   4365 H18  LIG     1      -0.768   3.225  17.759  1.00  0.00      LIG  
ATOM   4366 H19  LIG     1      -2.136   3.123  16.647  1.00  0.00      LIG  
ATOM   4367 H20  LIG     1      -0.875   2.036  15.025  1.00  0.00      LIG  
ATOM   4368 H21  LIG     1       0.291   3.229  15.633  1.00  0.00      LIG  
ATOM   4369 H22  LIG     1      -4.646   1.749  19.720  1.00  0.00      LIG  
ATOM   4370 H23  LIG     1      -2.552   2.471  20.703  1.00  0.00      LIG  
ATOM   4371 H24  LIG     1      -2.112   3.402  19.318  1.00  0.00      LIG  
ATOM   4372 H25  LIG     1      -0.932   1.253  19.605  1.00  0.00      LIG  
ATOM   4373 H26  LIG     1       4.057  -1.431  17.150  1.00  0.00      LIG  
ATOM   4374 H27  LIG     1       4.665  -2.775  16.201  1.00  0.00      LIG  
ATOM   4375 H28  LIG     1       3.160  -2.943  17.071  1.00  0.00      LIG  
ATOM   4376 H29  LIG     1       1.092  -2.303  17.876  1.00  0.00      LIG  
ATOM   4377 H30  LIG     1       1.960   2.790  17.121  1.00  0.00      LIG  
ATOM   4378 H31  LIG     1       2.340   1.175  17.744  1.00  0.00      LIG  
ATOM   4379 H32  LIG     1       1.000   2.080  18.400  1.00  0.00      LIG  
ATOM   4380 H33  LIG     1       1.146  -0.369  13.313  1.00  0.00      LIG  
ATOM   4381 H34  LIG     1       0.552   1.274  13.476  1.00  0.00      LIG  
ATOM   4382 H35  LIG     1      -0.382  -0.057  14.115  1.00  0.00      LIG  
ATOM   4383 H36  LIG     1      -2.038  -0.884  19.257  1.00  0.00      LIG  
ATOM   4384 H37  LIG     1      -3.572  -0.091  18.924  1.00  0.00      LIG  
ATOM   4385 H38  LIG     1      -2.855   0.009  20.546  1.00  0.00      LIG  
ATOM   4386 H39  LIG     1      -3.769   1.925  17.517  1.00  0.00      LIG  
ATOM   4387 H40  LIG     1      -3.439   6.681  18.384  1.00  0.00      LIG  
ATOM   4388 H41  LIG     1      -4.246   5.492  17.350  1.00  0.00      LIG  
ATOM   4389 H42  LIG     1      -2.799   5.042  18.264  1.00  0.00      LIG  
ATOM   4390 H43  LIG     1      -5.257   7.204  19.943  1.00  0.00      LIG  
ATOM   4391 H44  LIG     1      -6.255   5.914  20.638  1.00  0.00      LIG  
ATOM   4392 H45  LIG     1      -6.378   6.297  18.912  1.00  0.00      LIG  
TER
REMARK  Energy: 275.598
REMARK  SimpleFitness: 275.598
REMARK  FullFitness: -712.2611
REMARK  InterFull: -33.5731
REMARK  IntraFull: 306.543
REMARK  solvFull: -1196.05
REMARK  surfFull: 210.819
REMARK  extraFull: 0.0
REMARK  deltaGcompsolvpol: -1196.05
REMARK  deltaGcompsolvnonpol: 210.819
REMARK  deltaGprotsolvpol: -1219.71
REMARK  deltaGprotsolvnonpol: 208.651
REMARK  deltaGligsolvpol: -8.82534
REMARK  deltaGligsolvnonpol: 14.009
REMARK  deltaGvdw: -33.5731
REMARK  deltaGelec: 0.0
REMARK  deltaG: -6.2980766
REMARK  Cluster: 2
REMARK  ClusterRank: 2
ATOM   4315 C    LIG     1       3.816  -3.578  13.806  1.00  0.00      LIG  
ATOM   4316 C1   LIG     1       4.825  -2.631  13.213  1.00  0.00      LIG  
ATOM   4317 C2   LIG     1       5.117  -1.388  14.000  1.00  0.00      LIG  
ATOM   4318 C3   LIG     1       3.798  -0.780  14.427  1.00  0.00      LIG  
ATOM   4319 C4   LIG     1       2.950  -1.699  15.298  1.00  0.00      LIG  
ATOM   4320 C5   LIG     1       2.592  -2.871  14.386  1.00  0.00      LIG  
ATOM   4321 C6   LIG     1       3.968   0.560  15.083  1.00  0.00      LIG  
ATOM   4322 C7   LIG     1       2.658   1.281  14.891  1.00  0.00      LIG  
ATOM   4323 C8   LIG     1       1.412   0.466  15.315  1.00  0.00      LIG  
ATOM   4324 C9   LIG     1       1.743  -0.921  15.917  1.00  0.00      LIG  
ATOM   4325 C10  LIG     1       0.601   1.221  16.421  1.00  0.00      LIG  
ATOM   4326 C11  LIG     1      -0.350   0.358  17.262  1.00  0.00      LIG  
ATOM   4327 C12  LIG     1      -0.756  -0.932  16.583  1.00  0.00      LIG  
ATOM   4328 C13  LIG     1       0.454  -1.749  16.127  1.00  0.00      LIG  
ATOM   4329 O    LIG     1       5.612  -3.012  12.360  1.00  0.00      LIG  
ATOM   4330 C14  LIG     1      -1.575   1.231  17.575  1.00  0.00      LIG  
ATOM   4331 C15  LIG     1      -1.247   2.598  17.006  1.00  0.00      LIG  
ATOM   4332 C16  LIG     1      -0.281   2.336  15.890  1.00  0.00      LIG  
ATOM   4333 C17  LIG     1      -4.134   2.612  19.289  1.00  0.00      LIG  
ATOM   4334 C18  LIG     1      -2.638   2.495  19.613  1.00  0.00      LIG  
ATOM   4335 C19  LIG     1      -1.891   1.263  19.080  1.00  0.00      LIG  
ATOM   4336 C20  LIG     1       3.757  -2.242  16.485  1.00  0.00      LIG  
ATOM   4337 O1   LIG     1       0.679  -2.749  17.116  1.00  0.00      LIG  
ATOM   4338 C21  LIG     1       1.526   1.850  17.471  1.00  0.00      LIG  
ATOM   4339 C22  LIG     1       0.634   0.314  13.993  1.00  0.00      LIG  
ATOM   4340 C23  LIG     1      -2.634   0.003  19.475  1.00  0.00      LIG  
ATOM   4341 H    LIG     1       2.101  -0.709  16.927  1.00  0.00      LIG  
ATOM   4342 O2   LIG     1      -4.393   2.569  17.892  1.00  0.00      LIG  
ATOM   4343 C24  LIG     1      -4.790   3.830  19.888  1.00  0.00      LIG  
ATOM   4344 H1   LIG     1      -5.736   3.579  20.350  1.00  0.00      LIG  
ATOM   4345 H2   LIG     1       3.246  -0.604  13.498  1.00  0.00      LIG  
ATOM   4346 C25  LIG     1      -4.608   5.242  19.434  1.00  0.00      LIG  
ATOM   4347 O3   LIG     1      -3.910   4.741  20.596  1.00  0.00      LIG  
ATOM   4348 C26  LIG     1      -3.719   5.627  18.298  1.00  0.00      LIG  
ATOM   4349 C27  LIG     1      -5.686   6.216  19.753  1.00  0.00      LIG  
ATOM   4350 H3   LIG     1       4.322  -4.166  14.576  1.00  0.00      LIG  
ATOM   4351 H4   LIG     1       3.495  -4.264  13.018  1.00  0.00      LIG  
ATOM   4352 H5   LIG     1       5.642  -0.691  13.340  1.00  0.00      LIG  
ATOM   4353 H6   LIG     1       5.773  -1.624  14.840  1.00  0.00      LIG  
ATOM   4354 H7   LIG     1       2.002  -3.615  14.926  1.00  0.00      LIG  
ATOM   4355 H8   LIG     1       1.972  -2.504  13.563  1.00  0.00      LIG  
ATOM   4356 H9   LIG     1       4.765   1.122  14.588  1.00  0.00      LIG  
ATOM   4357 H10  LIG     1       4.226   0.476  16.141  1.00  0.00      LIG  
ATOM   4358 H11  LIG     1       2.590   1.490  13.820  1.00  0.00      LIG  
ATOM   4359 H12  LIG     1       2.717   2.277  15.326  1.00  0.00      LIG  
ATOM   4360 H13  LIG     1       0.149   0.074  18.194  1.00  0.00      LIG  
ATOM   4361 H14  LIG     1      -1.380  -0.686  15.722  1.00  0.00      LIG  
ATOM   4362 H15  LIG     1      -1.393  -1.514  17.254  1.00  0.00      LIG  
ATOM   4363 H16  LIG     1       0.165  -2.271  15.212  1.00  0.00      LIG  
ATOM   4364 H17  LIG     1      -2.440   0.835  17.036  1.00  0.00      LIG  
ATOM   4365 H18  LIG     1      -0.768   3.225  17.759  1.00  0.00      LIG  
ATOM   4366 H19  LIG     1      -2.136   3.123  16.647  1.00  0.00      LIG  
ATOM   4367 H20  LIG     1      -0.875   2.036  15.025  1.00  0.00      LIG  
ATOM   4368 H21  LIG     1       0.291   3.229  15.633  1.00  0.00      LIG  
ATOM   4369 H22  LIG     1      -4.646   1.749  19.720  1.00  0.00      LIG  
ATOM   4370 H23  LIG     1      -2.552   2.471  20.703  1.00  0.00      LIG  
ATOM   4371 H24  LIG     1      -2.112   3.402  19.318  1.00  0.00      LIG  
ATOM   4372 H25  LIG     1      -0.932   1.253  19.605  1.00  0.00      LIG  
ATOM   4373 H26  LIG     1       4.057  -1.431  17.150  1.00  0.00      LIG  
ATOM   4374 H27  LIG     1       4.665  -2.775  16.201  1.00  0.00      LIG  
ATOM   4375 H28  LIG     1       3.160  -2.943  17.071  1.00  0.00      LIG  
ATOM   4376 H29  LIG     1       1.092  -2.303  17.876  1.00  0.00      LIG  
ATOM   4377 H30  LIG     1       1.960   2.790  17.121  1.00  0.00      LIG  
ATOM   4378 H31  LIG     1       2.340   1.175  17.744  1.00  0.00      LIG  
ATOM   4379 H32  LIG     1       1.000   2.080  18.400  1.00  0.00      LIG  
ATOM   4380 H33  LIG     1       1.146  -0.369  13.313  1.00  0.00      LIG  
ATOM   4381 H34  LIG     1       0.552   1.274  13.476  1.00  0.00      LIG  
ATOM   4382 H35  LIG     1      -0.382  -0.057  14.115  1.00  0.00      LIG  
ATOM   4383 H36  LIG     1      -2.038  -0.884  19.257  1.00  0.00      LIG  
ATOM   4384 H37  LIG     1      -3.572  -0.091  18.924  1.00  0.00      LIG  
ATOM   4385 H38  LIG     1      -2.855   0.009  20.546  1.00  0.00      LIG  
ATOM   4386 H39  LIG     1      -3.769   1.925  17.517  1.00  0.00      LIG  
ATOM   4387 H40  LIG     1      -3.439   6.681  18.384  1.00  0.00      LIG  
ATOM   4388 H41  LIG     1      -4.246   5.492  17.350  1.00  0.00      LIG  
ATOM   4389 H42  LIG     1      -2.799   5.042  18.264  1.00  0.00      LIG  
ATOM   4390 H43  LIG     1      -5.257   7.204  19.943  1.00  0.00      LIG  
ATOM   4391 H44  LIG     1      -6.255   5.914  20.638  1.00  0.00      LIG  
ATOM   4392 H45  LIG     1      -6.378   6.297  18.912  1.00  0.00      LIG  
TER
REMARK  Energy: 275.961
REMARK  SimpleFitness: 275.961
REMARK  FullFitness: -711.9373
REMARK  InterFull: -34.0283
REMARK  IntraFull: 307.506
REMARK  solvFull: -1196.02
REMARK  surfFull: 210.605
REMARK  extraFull: 0.0
REMARK  deltaGcompsolvpol: -1196.02
REMARK  deltaGcompsolvnonpol: 210.605
REMARK  deltaGprotsolvpol: -1219.71
REMARK  deltaGprotsolvnonpol: 208.651
REMARK  deltaGligsolvpol: -8.87348
REMARK  deltaGligsolvnonpol: 14.0208
REMARK  deltaGvdw: -34.0283
REMARK  deltaGelec: 0.0
REMARK  deltaG: -6.3577156
REMARK  Cluster: 2
REMARK  ClusterRank: 3
ATOM   4315 C    LIG     1       3.932  -3.538  13.877  1.00  0.00      LIG  
ATOM   4316 C1   LIG     1       4.888  -2.582  13.215  1.00  0.00      LIG  
ATOM   4317 C2   LIG     1       5.137  -1.285  13.924  1.00  0.00      LIG  
ATOM   4318 C3   LIG     1       3.798  -0.715  14.342  1.00  0.00      LIG  
ATOM   4319 C4   LIG     1       3.014  -1.619  15.286  1.00  0.00      LIG  
ATOM   4320 C5   LIG     1       2.688  -2.854  14.447  1.00  0.00      LIG  
ATOM   4321 C6   LIG     1       3.915   0.670  14.910  1.00  0.00      LIG  
ATOM   4322 C7   LIG     1       2.566   1.308  14.704  1.00  0.00      LIG  
ATOM   4323 C8   LIG     1       1.375   0.469  15.224  1.00  0.00      LIG  
ATOM   4324 C9   LIG     1       1.791  -0.861  15.897  1.00  0.00      LIG  
ATOM   4325 C10  LIG     1       0.572   1.256  16.312  1.00  0.00      LIG  
ATOM   4326 C11  LIG     1      -0.303   0.408  17.246  1.00  0.00      LIG  
ATOM   4327 C12  LIG     1      -0.677  -0.937  16.662  1.00  0.00      LIG  
ATOM   4328 C13  LIG     1       0.547  -1.729  16.197  1.00  0.00      LIG  
ATOM   4329 O    LIG     1       5.680  -2.977  12.370  1.00  0.00      LIG  
ATOM   4330 C14  LIG     1      -1.553   1.248  17.559  1.00  0.00      LIG  
ATOM   4331 C15  LIG     1      -1.315   2.584  16.883  1.00  0.00      LIG  
ATOM   4332 C16  LIG     1      -0.388   2.285  15.746  1.00  0.00      LIG  
ATOM   4333 C17  LIG     1      -4.012   2.765  19.346  1.00  0.00      LIG  
ATOM   4334 C18  LIG     1      -2.503   2.625  19.590  1.00  0.00      LIG  
ATOM   4335 C19  LIG     1      -1.809   1.355  19.073  1.00  0.00      LIG  
ATOM   4336 C20  LIG     1       3.876  -2.056  16.476  1.00  0.00      LIG  
ATOM   4337 O1   LIG     1       0.847  -2.674  17.219  1.00  0.00      LIG  
ATOM   4338 C21  LIG     1       1.505   1.997  17.280  1.00  0.00      LIG  
ATOM   4339 C22  LIG     1       0.561   0.200  13.943  1.00  0.00      LIG  
ATOM   4340 C23  LIG     1      -2.567   0.130  19.544  1.00  0.00      LIG  
ATOM   4341 H    LIG     1       2.169  -0.572  16.880  1.00  0.00      LIG  
ATOM   4342 O2   LIG     1      -4.361   2.606  17.977  1.00  0.00      LIG  
ATOM   4343 C24  LIG     1      -4.599   4.052  19.869  1.00  0.00      LIG  
ATOM   4344 H1   LIG     1      -5.528   3.873  20.393  1.00  0.00      LIG  
ATOM   4345 H2   LIG     1       3.218  -0.625  13.418  1.00  0.00      LIG  
ATOM   4346 C25  LIG     1      -4.396   5.415  19.293  1.00  0.00      LIG  
ATOM   4347 O3   LIG     1      -3.658   4.985  20.458  1.00  0.00      LIG  
ATOM   4348 C26  LIG     1      -3.550   5.683  18.093  1.00  0.00      LIG  
ATOM   4349 C27  LIG     1      -5.420   6.454  19.584  1.00  0.00      LIG  
ATOM   4350 H3   LIG     1       4.478  -4.063  14.665  1.00  0.00      LIG  
ATOM   4351 H4   LIG     1       3.626  -4.278  13.133  1.00  0.00      LIG  
ATOM   4352 H5   LIG     1       5.618  -0.604  13.217  1.00  0.00      LIG  
ATOM   4353 H6   LIG     1       5.819  -1.443  14.763  1.00  0.00      LIG  
ATOM   4354 H7   LIG     1       2.142  -3.592  15.039  1.00  0.00      LIG  
ATOM   4355 H8   LIG     1       2.038  -2.558  13.619  1.00  0.00      LIG  
ATOM   4356 H9   LIG     1       4.671   1.239  14.361  1.00  0.00      LIG  
ATOM   4357 H10  LIG     1       4.198   0.667  15.965  1.00  0.00      LIG  
ATOM   4358 H11  LIG     1       2.460   1.428  13.622  1.00  0.00      LIG  
ATOM   4359 H12  LIG     1       2.582   2.337  15.059  1.00  0.00      LIG  
ATOM   4360 H13  LIG     1       0.248   0.204  18.169  1.00  0.00      LIG  
ATOM   4361 H14  LIG     1      -1.348  -0.769  15.817  1.00  0.00      LIG  
ATOM   4362 H15  LIG     1      -1.259  -1.504  17.394  1.00  0.00      LIG  
ATOM   4363 H16  LIG     1       0.248  -2.304  15.317  1.00  0.00      LIG  
ATOM   4364 H17  LIG     1      -2.420   0.781  17.085  1.00  0.00      LIG  
ATOM   4365 H18  LIG     1      -0.833   3.286  17.564  1.00  0.00      LIG  
ATOM   4366 H19  LIG     1      -2.242   3.041  16.529  1.00  0.00      LIG  
ATOM   4367 H20  LIG     1      -1.002   1.896  14.933  1.00  0.00      LIG  
ATOM   4368 H21  LIG     1       0.127   3.181  15.401  1.00  0.00      LIG  
ATOM   4369 H22  LIG     1      -4.519   1.958  19.882  1.00  0.00      LIG  
ATOM   4370 H23  LIG     1      -2.359   2.648  20.674  1.00  0.00      LIG  
ATOM   4371 H24  LIG     1      -1.971   3.506  19.234  1.00  0.00      LIG  
ATOM   4372 H25  LIG     1      -0.832   1.340  19.563  1.00  0.00      LIG  
ATOM   4373 H26  LIG     1       4.179  -1.190  17.066  1.00  0.00      LIG  
ATOM   4374 H27  LIG     1       4.788  -2.587  16.200  1.00  0.00      LIG  
ATOM   4375 H28  LIG     1       3.321  -2.724  17.136  1.00  0.00      LIG  
ATOM   4376 H29  LIG     1       1.255  -2.179  17.951  1.00  0.00      LIG  
ATOM   4377 H30  LIG     1       1.882   2.928  16.849  1.00  0.00      LIG  
ATOM   4378 H31  LIG     1       2.358   1.377  17.564  1.00  0.00      LIG  
ATOM   4379 H32  LIG     1       1.005   2.269  18.212  1.00  0.00      LIG  
ATOM   4380 H33  LIG     1       1.088  -0.492  13.284  1.00  0.00      LIG  
ATOM   4381 H34  LIG     1       0.408   1.123  13.378  1.00  0.00      LIG  
ATOM   4382 H35  LIG     1      -0.427  -0.220  14.124  1.00  0.00      LIG  
ATOM   4383 H36  LIG     1      -2.004  -0.779  19.326  1.00  0.00      LIG  
ATOM   4384 H37  LIG     1      -3.533   0.045  19.041  1.00  0.00      LIG  
ATOM   4385 H38  LIG     1      -2.738   0.178  20.623  1.00  0.00      LIG  
ATOM   4386 H39  LIG     1      -3.823   1.870  17.641  1.00  0.00      LIG  
ATOM   4387 H40  LIG     1      -3.178   6.711  18.121  1.00  0.00      LIG  
ATOM   4388 H41  LIG     1      -4.143   5.559  17.184  1.00  0.00      LIG  
ATOM   4389 H42  LIG     1      -2.685   5.022  18.029  1.00  0.00      LIG  
ATOM   4390 H43  LIG     1      -4.942   7.430  19.704  1.00  0.00      LIG  
ATOM   4391 H44  LIG     1      -5.977   6.229  20.499  1.00  0.00      LIG  
ATOM   4392 H45  LIG     1      -6.133   6.518  18.758  1.00  0.00      LIG  
TER
REMARK  Energy: 275.961
REMARK  SimpleFitness: 275.961
REMARK  FullFitness: -711.9373
REMARK  InterFull: -34.0283
REMARK  IntraFull: 307.506
REMARK  solvFull: -1196.02
REMARK  surfFull: 210.605
REMARK  extraFull: 0.0
REMARK  deltaGcompsolvpol: -1196.02
REMARK  deltaGcompsolvnonpol: 210.605
REMARK  deltaGprotsolvpol: -1219.71
REMARK  deltaGprotsolvnonpol: 208.651
REMARK  deltaGligsolvpol: -8.87348
REMARK  deltaGligsolvnonpol: 14.0208
REMARK  deltaGvdw: -34.0283
REMARK  deltaGelec: 0.0
REMARK  deltaG: -6.3577156
REMARK  Cluster: 2
REMARK  ClusterRank: 4
ATOM   4315 C    LIG     1       3.932  -3.538  13.877  1.00  0.00      LIG  
ATOM   4316 C1   LIG     1       4.888  -2.582  13.215  1.00  0.00      LIG  
ATOM   4317 C2   LIG     1       5.137  -1.285  13.924  1.00  0.00      LIG  
ATOM   4318 C3   LIG     1       3.798  -0.715  14.342  1.00  0.00      LIG  
ATOM   4319 C4   LIG     1       3.014  -1.619  15.286  1.00  0.00      LIG  
ATOM   4320 C5   LIG     1       2.688  -2.854  14.447  1.00  0.00      LIG  
ATOM   4321 C6   LIG     1       3.915   0.670  14.910  1.00  0.00      LIG  
ATOM   4322 C7   LIG     1       2.566   1.308  14.704  1.00  0.00      LIG  
ATOM   4323 C8   LIG     1       1.375   0.469  15.224  1.00  0.00      LIG  
ATOM   4324 C9   LIG     1       1.791  -0.861  15.897  1.00  0.00      LIG  
ATOM   4325 C10  LIG     1       0.572   1.256  16.312  1.00  0.00      LIG  
ATOM   4326 C11  LIG     1      -0.303   0.408  17.246  1.00  0.00      LIG  
ATOM   4327 C12  LIG     1      -0.677  -0.937  16.662  1.00  0.00      LIG  
ATOM   4328 C13  LIG     1       0.547  -1.729  16.197  1.00  0.00      LIG  
ATOM   4329 O    LIG     1       5.680  -2.977  12.370  1.00  0.00      LIG  
ATOM   4330 C14  LIG     1      -1.553   1.248  17.559  1.00  0.00      LIG  
ATOM   4331 C15  LIG     1      -1.315   2.584  16.883  1.00  0.00      LIG  
ATOM   4332 C16  LIG     1      -0.388   2.285  15.746  1.00  0.00      LIG  
ATOM   4333 C17  LIG     1      -4.012   2.765  19.346  1.00  0.00      LIG  
ATOM   4334 C18  LIG     1      -2.503   2.625  19.590  1.00  0.00      LIG  
ATOM   4335 C19  LIG     1      -1.809   1.355  19.073  1.00  0.00      LIG  
ATOM   4336 C20  LIG     1       3.876  -2.056  16.476  1.00  0.00      LIG  
ATOM   4337 O1   LIG     1       0.847  -2.674  17.219  1.00  0.00      LIG  
ATOM   4338 C21  LIG     1       1.505   1.997  17.280  1.00  0.00      LIG  
ATOM   4339 C22  LIG     1       0.561   0.200  13.943  1.00  0.00      LIG  
ATOM   4340 C23  LIG     1      -2.567   0.130  19.544  1.00  0.00      LIG  
ATOM   4341 H    LIG     1       2.169  -0.572  16.880  1.00  0.00      LIG  
ATOM   4342 O2   LIG     1      -4.361   2.606  17.977  1.00  0.00      LIG  
ATOM   4343 C24  LIG     1      -4.599   4.052  19.869  1.00  0.00      LIG  
ATOM   4344 H1   LIG     1      -5.528   3.873  20.393  1.00  0.00      LIG  
ATOM   4345 H2   LIG     1       3.218  -0.625  13.418  1.00  0.00      LIG  
ATOM   4346 C25  LIG     1      -4.396   5.415  19.293  1.00  0.00      LIG  
ATOM   4347 O3   LIG     1      -3.658   4.985  20.458  1.00  0.00      LIG  
ATOM   4348 C26  LIG     1      -3.550   5.683  18.093  1.00  0.00      LIG  
ATOM   4349 C27  LIG     1      -5.420   6.454  19.584  1.00  0.00      LIG  
ATOM   4350 H3   LIG     1       4.478  -4.063  14.665  1.00  0.00      LIG  
ATOM   4351 H4   LIG     1       3.626  -4.278  13.133  1.00  0.00      LIG  
ATOM   4352 H5   LIG     1       5.618  -0.604  13.217  1.00  0.00      LIG  
ATOM   4353 H6   LIG     1       5.819  -1.443  14.763  1.00  0.00      LIG  
ATOM   4354 H7   LIG     1       2.142  -3.592  15.039  1.00  0.00      LIG  
ATOM   4355 H8   LIG     1       2.038  -2.558  13.619  1.00  0.00      LIG  
ATOM   4356 H9   LIG     1       4.671   1.239  14.361  1.00  0.00      LIG  
ATOM   4357 H10  LIG     1       4.198   0.667  15.965  1.00  0.00      LIG  
ATOM   4358 H11  LIG     1       2.460   1.428  13.622  1.00  0.00      LIG  
ATOM   4359 H12  LIG     1       2.582   2.337  15.059  1.00  0.00      LIG  
ATOM   4360 H13  LIG     1       0.248   0.204  18.169  1.00  0.00      LIG  
ATOM   4361 H14  LIG     1      -1.348  -0.769  15.817  1.00  0.00      LIG  
ATOM   4362 H15  LIG     1      -1.259  -1.504  17.394  1.00  0.00      LIG  
ATOM   4363 H16  LIG     1       0.248  -2.304  15.317  1.00  0.00      LIG  
ATOM   4364 H17  LIG     1      -2.420   0.781  17.085  1.00  0.00      LIG  
ATOM   4365 H18  LIG     1      -0.833   3.286  17.564  1.00  0.00      LIG  
ATOM   4366 H19  LIG     1      -2.242   3.041  16.529  1.00  0.00      LIG  
ATOM   4367 H20  LIG     1      -1.002   1.896  14.933  1.00  0.00      LIG  
ATOM   4368 H21  LIG     1       0.127   3.181  15.401  1.00  0.00      LIG  
ATOM   4369 H22  LIG     1      -4.519   1.958  19.882  1.00  0.00      LIG  
ATOM   4370 H23  LIG     1      -2.359   2.648  20.674  1.00  0.00      LIG  
ATOM   4371 H24  LIG     1      -1.971   3.506  19.234  1.00  0.00      LIG  
ATOM   4372 H25  LIG     1      -0.832   1.340  19.563  1.00  0.00      LIG  
ATOM   4373 H26  LIG     1       4.179  -1.190  17.066  1.00  0.00      LIG  
ATOM   4374 H27  LIG     1       4.788  -2.587  16.200  1.00  0.00      LIG  
ATOM   4375 H28  LIG     1       3.321  -2.724  17.136  1.00  0.00      LIG  
ATOM   4376 H29  LIG     1       1.255  -2.179  17.951  1.00  0.00      LIG  
ATOM   4377 H30  LIG     1       1.882   2.928  16.849  1.00  0.00      LIG  
ATOM   4378 H31  LIG     1       2.358   1.377  17.564  1.00  0.00      LIG  
ATOM   4379 H32  LIG     1       1.005   2.269  18.212  1.00  0.00      LIG  
ATOM   4380 H33  LIG     1       1.088  -0.492  13.284  1.00  0.00      LIG  
ATOM   4381 H34  LIG     1       0.408   1.123  13.378  1.00  0.00      LIG  
ATOM   4382 H35  LIG     1      -0.427  -0.220  14.124  1.00  0.00      LIG  
ATOM   4383 H36  LIG     1      -2.004  -0.779  19.326  1.00  0.00      LIG  
ATOM   4384 H37  LIG     1      -3.533   0.045  19.041  1.00  0.00      LIG  
ATOM   4385 H38  LIG     1      -2.738   0.178  20.623  1.00  0.00      LIG  
ATOM   4386 H39  LIG     1      -3.823   1.870  17.641  1.00  0.00      LIG  
ATOM   4387 H40  LIG     1      -3.178   6.711  18.121  1.00  0.00      LIG  
ATOM   4388 H41  LIG     1      -4.143   5.559  17.184  1.00  0.00      LIG  
ATOM   4389 H42  LIG     1      -2.685   5.022  18.029  1.00  0.00      LIG  
ATOM   4390 H43  LIG     1      -4.942   7.430  19.704  1.00  0.00      LIG  
ATOM   4391 H44  LIG     1      -5.977   6.229  20.499  1.00  0.00      LIG  
ATOM   4392 H45  LIG     1      -6.133   6.518  18.758  1.00  0.00      LIG  
TER
REMARK  Energy: 275.961
REMARK  SimpleFitness: 275.961
REMARK  FullFitness: -711.9373
REMARK  InterFull: -34.0283
REMARK  IntraFull: 307.506
REMARK  solvFull: -1196.02
REMARK  surfFull: 210.605
REMARK  extraFull: 0.0
REMARK  deltaGcompsolvpol: -1196.02
REMARK  deltaGcompsolvnonpol: 210.605
REMARK  deltaGprotsolvpol: -1219.71
REMARK  deltaGprotsolvnonpol: 208.651
REMARK  deltaGligsolvpol: -8.87348
REMARK  deltaGligsolvnonpol: 14.0208
REMARK  deltaGvdw: -34.0283
REMARK  deltaGelec: 0.0
REMARK  deltaG: -6.3577156
REMARK  Cluster: 2
REMARK  ClusterRank: 5
ATOM   4315 C    LIG     1       3.932  -3.538  13.877  1.00  0.00      LIG  
ATOM   4316 C1   LIG     1       4.888  -2.582  13.215  1.00  0.00      LIG  
ATOM   4317 C2   LIG     1       5.137  -1.285  13.924  1.00  0.00      LIG  
ATOM   4318 C3   LIG     1       3.798  -0.715  14.342  1.00  0.00      LIG  
ATOM   4319 C4   LIG     1       3.014  -1.619  15.286  1.00  0.00      LIG  
ATOM   4320 C5   LIG     1       2.688  -2.854  14.447  1.00  0.00      LIG  
ATOM   4321 C6   LIG     1       3.915   0.670  14.910  1.00  0.00      LIG  
ATOM   4322 C7   LIG     1       2.566   1.308  14.704  1.00  0.00      LIG  
ATOM   4323 C8   LIG     1       1.375   0.469  15.224  1.00  0.00      LIG  
ATOM   4324 C9   LIG     1       1.791  -0.861  15.897  1.00  0.00      LIG  
ATOM   4325 C10  LIG     1       0.572   1.256  16.312  1.00  0.00      LIG  
ATOM   4326 C11  LIG     1      -0.303   0.408  17.246  1.00  0.00      LIG  
ATOM   4327 C12  LIG     1      -0.677  -0.937  16.662  1.00  0.00      LIG  
ATOM   4328 C13  LIG     1       0.547  -1.729  16.197  1.00  0.00      LIG  
ATOM   4329 O    LIG     1       5.680  -2.977  12.370  1.00  0.00      LIG  
ATOM   4330 C14  LIG     1      -1.553   1.248  17.559  1.00  0.00      LIG  
ATOM   4331 C15  LIG     1      -1.315   2.584  16.883  1.00  0.00      LIG  
ATOM   4332 C16  LIG     1      -0.388   2.285  15.746  1.00  0.00      LIG  
ATOM   4333 C17  LIG     1      -4.012   2.765  19.346  1.00  0.00      LIG  
ATOM   4334 C18  LIG     1      -2.503   2.625  19.590  1.00  0.00      LIG  
ATOM   4335 C19  LIG     1      -1.809   1.355  19.073  1.00  0.00      LIG  
ATOM   4336 C20  LIG     1       3.876  -2.056  16.476  1.00  0.00      LIG  
ATOM   4337 O1   LIG     1       0.847  -2.674  17.219  1.00  0.00      LIG  
ATOM   4338 C21  LIG     1       1.505   1.997  17.280  1.00  0.00      LIG  
ATOM   4339 C22  LIG     1       0.561   0.200  13.943  1.00  0.00      LIG  
ATOM   4340 C23  LIG     1      -2.567   0.130  19.544  1.00  0.00      LIG  
ATOM   4341 H    LIG     1       2.169  -0.572  16.880  1.00  0.00      LIG  
ATOM   4342 O2   LIG     1      -4.361   2.606  17.977  1.00  0.00      LIG  
ATOM   4343 C24  LIG     1      -4.599   4.052  19.869  1.00  0.00      LIG  
ATOM   4344 H1   LIG     1      -5.528   3.873  20.393  1.00  0.00      LIG  
ATOM   4345 H2   LIG     1       3.218  -0.625  13.418  1.00  0.00      LIG  
ATOM   4346 C25  LIG     1      -4.396   5.415  19.293  1.00  0.00      LIG  
ATOM   4347 O3   LIG     1      -3.658   4.985  20.458  1.00  0.00      LIG  
ATOM   4348 C26  LIG     1      -3.550   5.683  18.093  1.00  0.00      LIG  
ATOM   4349 C27  LIG     1      -5.420   6.454  19.584  1.00  0.00      LIG  
ATOM   4350 H3   LIG     1       4.478  -4.063  14.665  1.00  0.00      LIG  
ATOM   4351 H4   LIG     1       3.626  -4.278  13.133  1.00  0.00      LIG  
ATOM   4352 H5   LIG     1       5.618  -0.604  13.217  1.00  0.00      LIG  
ATOM   4353 H6   LIG     1       5.819  -1.443  14.763  1.00  0.00      LIG  
ATOM   4354 H7   LIG     1       2.142  -3.592  15.039  1.00  0.00      LIG  
ATOM   4355 H8   LIG     1       2.038  -2.558  13.619  1.00  0.00      LIG  
ATOM   4356 H9   LIG     1       4.671   1.239  14.361  1.00  0.00      LIG  
ATOM   4357 H10  LIG     1       4.198   0.667  15.965  1.00  0.00      LIG  
ATOM   4358 H11  LIG     1       2.460   1.428  13.622  1.00  0.00      LIG  
ATOM   4359 H12  LIG     1       2.582   2.337  15.059  1.00  0.00      LIG  
ATOM   4360 H13  LIG     1       0.248   0.204  18.169  1.00  0.00      LIG  
ATOM   4361 H14  LIG     1      -1.348  -0.769  15.817  1.00  0.00      LIG  
ATOM   4362 H15  LIG     1      -1.259  -1.504  17.394  1.00  0.00      LIG  
ATOM   4363 H16  LIG     1       0.248  -2.304  15.317  1.00  0.00      LIG  
ATOM   4364 H17  LIG     1      -2.420   0.781  17.085  1.00  0.00      LIG  
ATOM   4365 H18  LIG     1      -0.833   3.286  17.564  1.00  0.00      LIG  
ATOM   4366 H19  LIG     1      -2.242   3.041  16.529  1.00  0.00      LIG  
ATOM   4367 H20  LIG     1      -1.002   1.896  14.933  1.00  0.00      LIG  
ATOM   4368 H21  LIG     1       0.127   3.181  15.401  1.00  0.00      LIG  
ATOM   4369 H22  LIG     1      -4.519   1.958  19.882  1.00  0.00      LIG  
ATOM   4370 H23  LIG     1      -2.359   2.648  20.674  1.00  0.00      LIG  
ATOM   4371 H24  LIG     1      -1.971   3.506  19.234  1.00  0.00      LIG  
ATOM   4372 H25  LIG     1      -0.832   1.340  19.563  1.00  0.00      LIG  
ATOM   4373 H26  LIG     1       4.179  -1.190  17.066  1.00  0.00      LIG  
ATOM   4374 H27  LIG     1       4.788  -2.587  16.200  1.00  0.00      LIG  
ATOM   4375 H28  LIG     1       3.321  -2.724  17.136  1.00  0.00      LIG  
ATOM   4376 H29  LIG     1       1.255  -2.179  17.951  1.00  0.00      LIG  
ATOM   4377 H30  LIG     1       1.882   2.928  16.849  1.00  0.00      LIG  
ATOM   4378 H31  LIG     1       2.358   1.377  17.564  1.00  0.00      LIG  
ATOM   4379 H32  LIG     1       1.005   2.269  18.212  1.00  0.00      LIG  
ATOM   4380 H33  LIG     1       1.088  -0.492  13.284  1.00  0.00      LIG  
ATOM   4381 H34  LIG     1       0.408   1.123  13.378  1.00  0.00      LIG  
ATOM   4382 H35  LIG     1      -0.427  -0.220  14.124  1.00  0.00      LIG  
ATOM   4383 H36  LIG     1      -2.004  -0.779  19.326  1.00  0.00      LIG  
ATOM   4384 H37  LIG     1      -3.533   0.045  19.041  1.00  0.00      LIG  
ATOM   4385 H38  LIG     1      -2.738   0.178  20.623  1.00  0.00      LIG  
ATOM   4386 H39  LIG     1      -3.823   1.870  17.641  1.00  0.00      LIG  
ATOM   4387 H40  LIG     1      -3.178   6.711  18.121  1.00  0.00      LIG  
ATOM   4388 H41  LIG     1      -4.143   5.559  17.184  1.00  0.00      LIG  
ATOM   4389 H42  LIG     1      -2.685   5.022  18.029  1.00  0.00      LIG  
ATOM   4390 H43  LIG     1      -4.942   7.430  19.704  1.00  0.00      LIG  
ATOM   4391 H44  LIG     1      -5.977   6.229  20.499  1.00  0.00      LIG  
ATOM   4392 H45  LIG     1      -6.133   6.518  18.758  1.00  0.00      LIG  
TER
REMARK  Energy: 275.406
REMARK  SimpleFitness: 275.406
REMARK  FullFitness: -711.8504
REMARK  InterFull: -34.5494
REMARK  IntraFull: 307.039
REMARK  solvFull: -1195.02
REMARK  surfFull: 210.68
REMARK  extraFull: 0.0
REMARK  deltaGcompsolvpol: -1195.02
REMARK  deltaGcompsolvnonpol: 210.68
REMARK  deltaGprotsolvpol: -1219.71
REMARK  deltaGprotsolvnonpol: 208.651
REMARK  deltaGligsolvpol: -8.8546
REMARK  deltaGligsolvnonpol: 14.0313
REMARK  deltaGvdw: -34.5494
REMARK  deltaGelec: 0.0
REMARK  deltaG: -6.3408656
REMARK  Cluster: 2
REMARK  ClusterRank: 6
ATOM   4315 C    LIG     1       3.966  -3.503  13.737  1.00  0.00      LIG  
ATOM   4316 C1   LIG     1       4.993  -2.535  13.211  1.00  0.00      LIG  
ATOM   4317 C2   LIG     1       5.270  -1.332  14.061  1.00  0.00      LIG  
ATOM   4318 C3   LIG     1       3.937  -0.738  14.464  1.00  0.00      LIG  
ATOM   4319 C4   LIG     1       3.060  -1.682  15.277  1.00  0.00      LIG  
ATOM   4320 C5   LIG     1       2.726  -2.820  14.314  1.00  0.00      LIG  
ATOM   4321 C6   LIG     1       4.082   0.582  15.165  1.00  0.00      LIG  
ATOM   4322 C7   LIG     1       2.780   1.305  14.931  1.00  0.00      LIG  
ATOM   4323 C8   LIG     1       1.522   0.482  15.302  1.00  0.00      LIG  
ATOM   4324 C9   LIG     1       1.838  -0.917  15.882  1.00  0.00      LIG  
ATOM   4325 C10  LIG     1       0.685   1.213  16.402  1.00  0.00      LIG  
ATOM   4326 C11  LIG     1      -0.279   0.333  17.207  1.00  0.00      LIG  
ATOM   4327 C12  LIG     1      -0.676  -0.938  16.488  1.00  0.00      LIG  
ATOM   4328 C13  LIG     1       0.544  -1.748  16.044  1.00  0.00      LIG  
ATOM   4329 O    LIG     1       5.797  -2.878  12.356  1.00  0.00      LIG  
ATOM   4330 C14  LIG     1      -1.507   1.202  17.519  1.00  0.00      LIG  
ATOM   4331 C15  LIG     1      -1.170   2.579  16.979  1.00  0.00      LIG  
ATOM   4332 C16  LIG     1      -0.189   2.333  15.874  1.00  0.00      LIG  
ATOM   4333 C17  LIG     1      -4.049   2.608  19.247  1.00  0.00      LIG  
ATOM   4334 C18  LIG     1      -2.562   2.428  19.585  1.00  0.00      LIG  
ATOM   4335 C19  LIG     1      -1.844   1.195  19.020  1.00  0.00      LIG  
ATOM   4336 C20  LIG     1       3.828  -2.271  16.466  1.00  0.00      LIG  
ATOM   4337 O1   LIG     1       0.747  -2.762  17.022  1.00  0.00      LIG  
ATOM   4338 C21  LIG     1       1.584   1.826  17.483  1.00  0.00      LIG  
ATOM   4339 C22  LIG     1       0.779   0.359  13.957  1.00  0.00      LIG  
ATOM   4340 C23  LIG     1      -2.626  -0.058  19.360  1.00  0.00      LIG  
ATOM   4341 H    LIG     1       2.173  -0.726  16.904  1.00  0.00      LIG  
ATOM   4342 O2   LIG     1      -4.300   2.578  17.848  1.00  0.00      LIG  
ATOM   4343 C24  LIG     1      -4.662   3.849  19.841  1.00  0.00      LIG  
ATOM   4344 H1   LIG     1      -5.633   3.642  20.273  1.00  0.00      LIG  
ATOM   4345 H2   LIG     1       3.416  -0.534  13.523  1.00  0.00      LIG  
ATOM   4346 C25  LIG     1      -4.399   5.256  19.411  1.00  0.00      LIG  
ATOM   4347 O3   LIG     1      -3.758   4.708  20.584  1.00  0.00      LIG  
ATOM   4348 C26  LIG     1      -3.463   5.614  18.305  1.00  0.00      LIG  
ATOM   4349 C27  LIG     1      -5.431   6.282  19.720  1.00  0.00      LIG  
ATOM   4350 H3   LIG     1       4.450  -4.124  14.494  1.00  0.00      LIG  
ATOM   4351 H4   LIG     1       3.662  -4.151  12.911  1.00  0.00      LIG  
ATOM   4352 H5   LIG     1       5.820  -0.612  13.449  1.00  0.00      LIG  
ATOM   4353 H6   LIG     1       5.895  -1.610  14.913  1.00  0.00      LIG  
ATOM   4354 H7   LIG     1       2.123  -3.583  14.811  1.00  0.00      LIG  
ATOM   4355 H8   LIG     1       2.127  -2.423  13.491  1.00  0.00      LIG  
ATOM   4356 H9   LIG     1       4.898   1.155  14.720  1.00  0.00      LIG  
ATOM   4357 H10  LIG     1       4.291   0.470  16.232  1.00  0.00      LIG  
ATOM   4358 H11  LIG     1       2.749   1.522  13.860  1.00  0.00      LIG  
ATOM   4359 H12  LIG     1       2.822   2.298  15.376  1.00  0.00      LIG  
ATOM   4360 H13  LIG     1       0.206   0.025  18.138  1.00  0.00      LIG  
ATOM   4361 H14  LIG     1      -1.278  -0.668  15.618  1.00  0.00      LIG  
ATOM   4362 H15  LIG     1      -1.332  -1.531  17.131  1.00  0.00      LIG  
ATOM   4363 H16  LIG     1       0.277  -2.255  15.114  1.00  0.00      LIG  
ATOM   4364 H17  LIG     1      -2.366   0.822  16.959  1.00  0.00      LIG  
ATOM   4365 H18  LIG     1      -0.702   3.196  17.748  1.00  0.00      LIG  
ATOM   4366 H19  LIG     1      -2.052   3.110  16.614  1.00  0.00      LIG  
ATOM   4367 H20  LIG     1      -0.769   2.044  14.997  1.00  0.00      LIG  
ATOM   4368 H21  LIG     1       0.386   3.230  15.637  1.00  0.00      LIG  
ATOM   4369 H22  LIG     1      -4.597   1.763  19.670  1.00  0.00      LIG  
ATOM   4370 H23  LIG     1      -2.494   2.365  20.675  1.00  0.00      LIG  
ATOM   4371 H24  LIG     1      -2.000   3.326  19.333  1.00  0.00      LIG  
ATOM   4372 H25  LIG     1      -0.895   1.140  19.560  1.00  0.00      LIG  
ATOM   4373 H26  LIG     1       4.117  -1.484  17.164  1.00  0.00      LIG  
ATOM   4374 H27  LIG     1       4.738  -2.804  16.190  1.00  0.00      LIG  
ATOM   4375 H28  LIG     1       3.212  -2.986  17.015  1.00  0.00      LIG  
ATOM   4376 H29  LIG     1       1.169  -2.332  17.786  1.00  0.00      LIG  
ATOM   4377 H30  LIG     1       2.022   2.773  17.157  1.00  0.00      LIG  
ATOM   4378 H31  LIG     1       2.393   1.147  17.763  1.00  0.00      LIG  
ATOM   4379 H32  LIG     1       1.039   2.040  18.404  1.00  0.00      LIG  
ATOM   4380 H33  LIG     1       1.320  -0.292  13.268  1.00  0.00      LIG  
ATOM   4381 H34  LIG     1       0.693   1.333  13.472  1.00  0.00      LIG  
ATOM   4382 H35  LIG     1      -0.232  -0.036  14.041  1.00  0.00      LIG  
ATOM   4383 H36  LIG     1      -2.042  -0.951  19.135  1.00  0.00      LIG  
ATOM   4384 H37  LIG     1      -3.553  -0.113  18.783  1.00  0.00      LIG  
ATOM   4385 H38  LIG     1      -2.877  -0.074  20.424  1.00  0.00      LIG  
ATOM   4386 H39  LIG     1      -3.742   1.871  17.485  1.00  0.00      LIG  
ATOM   4387 H40  LIG     1      -3.098   6.636  18.441  1.00  0.00      LIG  
ATOM   4388 H41  LIG     1      -3.985   5.565  17.345  1.00  0.00      LIG  
ATOM   4389 H42  LIG     1      -2.595   4.957  18.255  1.00  0.00      LIG  
ATOM   4390 H43  LIG     1      -4.954   7.239  19.947  1.00  0.00      LIG  
ATOM   4391 H44  LIG     1      -6.045   5.992  20.578  1.00  0.00      LIG  
ATOM   4392 H45  LIG     1      -6.089   6.421  18.858  1.00  0.00      LIG  
TER
REMARK  Energy: 275.406
REMARK  SimpleFitness: 275.406
REMARK  FullFitness: -711.8504
REMARK  InterFull: -34.5494
REMARK  IntraFull: 307.039
REMARK  solvFull: -1195.02
REMARK  surfFull: 210.68
REMARK  extraFull: 0.0
REMARK  deltaGcompsolvpol: -1195.02
REMARK  deltaGcompsolvnonpol: 210.68
REMARK  deltaGprotsolvpol: -1219.71
REMARK  deltaGprotsolvnonpol: 208.651
REMARK  deltaGligsolvpol: -8.8546
REMARK  deltaGligsolvnonpol: 14.0313
REMARK  deltaGvdw: -34.5494
REMARK  deltaGelec: 0.0
REMARK  deltaG: -6.3408656
REMARK  Cluster: 2
REMARK  ClusterRank: 7
ATOM   4315 C    LIG     1       3.966  -3.503  13.737  1.00  0.00      LIG  
ATOM   4316 C1   LIG     1       4.993  -2.535  13.211  1.00  0.00      LIG  
ATOM   4317 C2   LIG     1       5.270  -1.332  14.061  1.00  0.00      LIG  
ATOM   4318 C3   LIG     1       3.937  -0.738  14.464  1.00  0.00      LIG  
ATOM   4319 C4   LIG     1       3.060  -1.682  15.277  1.00  0.00      LIG  
ATOM   4320 C5   LIG     1       2.726  -2.820  14.314  1.00  0.00      LIG  
ATOM   4321 C6   LIG     1       4.082   0.582  15.165  1.00  0.00      LIG  
ATOM   4322 C7   LIG     1       2.780   1.305  14.931  1.00  0.00      LIG  
ATOM   4323 C8   LIG     1       1.522   0.482  15.302  1.00  0.00      LIG  
ATOM   4324 C9   LIG     1       1.838  -0.917  15.882  1.00  0.00      LIG  
ATOM   4325 C10  LIG     1       0.685   1.213  16.402  1.00  0.00      LIG  
ATOM   4326 C11  LIG     1      -0.279   0.333  17.207  1.00  0.00      LIG  
ATOM   4327 C12  LIG     1      -0.676  -0.938  16.488  1.00  0.00      LIG  
ATOM   4328 C13  LIG     1       0.544  -1.748  16.044  1.00  0.00      LIG  
ATOM   4329 O    LIG     1       5.797  -2.878  12.356  1.00  0.00      LIG  
ATOM   4330 C14  LIG     1      -1.507   1.202  17.519  1.00  0.00      LIG  
ATOM   4331 C15  LIG     1      -1.170   2.579  16.979  1.00  0.00      LIG  
ATOM   4332 C16  LIG     1      -0.189   2.333  15.874  1.00  0.00      LIG  
ATOM   4333 C17  LIG     1      -4.049   2.608  19.247  1.00  0.00      LIG  
ATOM   4334 C18  LIG     1      -2.562   2.428  19.585  1.00  0.00      LIG  
ATOM   4335 C19  LIG     1      -1.844   1.195  19.020  1.00  0.00      LIG  
ATOM   4336 C20  LIG     1       3.828  -2.271  16.466  1.00  0.00      LIG  
ATOM   4337 O1   LIG     1       0.747  -2.762  17.022  1.00  0.00      LIG  
ATOM   4338 C21  LIG     1       1.584   1.826  17.483  1.00  0.00      LIG  
ATOM   4339 C22  LIG     1       0.779   0.359  13.957  1.00  0.00      LIG  
ATOM   4340 C23  LIG     1      -2.626  -0.058  19.360  1.00  0.00      LIG  
ATOM   4341 H    LIG     1       2.173  -0.726  16.904  1.00  0.00      LIG  
ATOM   4342 O2   LIG     1      -4.300   2.578  17.848  1.00  0.00      LIG  
ATOM   4343 C24  LIG     1      -4.662   3.849  19.841  1.00  0.00      LIG  
ATOM   4344 H1   LIG     1      -5.633   3.642  20.273  1.00  0.00      LIG  
ATOM   4345 H2   LIG     1       3.416  -0.534  13.523  1.00  0.00      LIG  
ATOM   4346 C25  LIG     1      -4.399   5.256  19.411  1.00  0.00      LIG  
ATOM   4347 O3   LIG     1      -3.758   4.708  20.584  1.00  0.00      LIG  
ATOM   4348 C26  LIG     1      -3.463   5.614  18.305  1.00  0.00      LIG  
ATOM   4349 C27  LIG     1      -5.431   6.282  19.720  1.00  0.00      LIG  
ATOM   4350 H3   LIG     1       4.450  -4.124  14.494  1.00  0.00      LIG  
ATOM   4351 H4   LIG     1       3.662  -4.151  12.911  1.00  0.00      LIG  
ATOM   4352 H5   LIG     1       5.820  -0.612  13.449  1.00  0.00      LIG  
ATOM   4353 H6   LIG     1       5.895  -1.610  14.913  1.00  0.00      LIG  
ATOM   4354 H7   LIG     1       2.123  -3.583  14.811  1.00  0.00      LIG  
ATOM   4355 H8   LIG     1       2.127  -2.423  13.491  1.00  0.00      LIG  
ATOM   4356 H9   LIG     1       4.898   1.155  14.720  1.00  0.00      LIG  
ATOM   4357 H10  LIG     1       4.291   0.470  16.232  1.00  0.00      LIG  
ATOM   4358 H11  LIG     1       2.749   1.522  13.860  1.00  0.00      LIG  
ATOM   4359 H12  LIG     1       2.822   2.298  15.376  1.00  0.00      LIG  
ATOM   4360 H13  LIG     1       0.206   0.025  18.138  1.00  0.00      LIG  
ATOM   4361 H14  LIG     1      -1.278  -0.668  15.618  1.00  0.00      LIG  
ATOM   4362 H15  LIG     1      -1.332  -1.531  17.131  1.00  0.00      LIG  
ATOM   4363 H16  LIG     1       0.277  -2.255  15.114  1.00  0.00      LIG  
ATOM   4364 H17  LIG     1      -2.366   0.822  16.959  1.00  0.00      LIG  
ATOM   4365 H18  LIG     1      -0.702   3.196  17.748  1.00  0.00      LIG  
ATOM   4366 H19  LIG     1      -2.052   3.110  16.614  1.00  0.00      LIG  
ATOM   4367 H20  LIG     1      -0.769   2.044  14.997  1.00  0.00      LIG  
ATOM   4368 H21  LIG     1       0.386   3.230  15.637  1.00  0.00      LIG  
ATOM   4369 H22  LIG     1      -4.597   1.763  19.670  1.00  0.00      LIG  
ATOM   4370 H23  LIG     1      -2.494   2.365  20.675  1.00  0.00      LIG  
ATOM   4371 H24  LIG     1      -2.000   3.326  19.333  1.00  0.00      LIG  
ATOM   4372 H25  LIG     1      -0.895   1.140  19.560  1.00  0.00      LIG  
ATOM   4373 H26  LIG     1       4.117  -1.484  17.164  1.00  0.00      LIG  
ATOM   4374 H27  LIG     1       4.738  -2.804  16.190  1.00  0.00      LIG  
ATOM   4375 H28  LIG     1       3.212  -2.986  17.015  1.00  0.00      LIG  
ATOM   4376 H29  LIG     1       1.169  -2.332  17.786  1.00  0.00      LIG  
ATOM   4377 H30  LIG     1       2.022   2.773  17.157  1.00  0.00      LIG  
ATOM   4378 H31  LIG     1       2.393   1.147  17.763  1.00  0.00      LIG  
ATOM   4379 H32  LIG     1       1.039   2.040  18.404  1.00  0.00      LIG  
ATOM   4380 H33  LIG     1       1.320  -0.292  13.268  1.00  0.00      LIG  
ATOM   4381 H34  LIG     1       0.693   1.333  13.472  1.00  0.00      LIG  
ATOM   4382 H35  LIG     1      -0.232  -0.036  14.041  1.00  0.00      LIG  
ATOM   4383 H36  LIG     1      -2.042  -0.951  19.135  1.00  0.00      LIG  
ATOM   4384 H37  LIG     1      -3.553  -0.113  18.783  1.00  0.00      LIG  
ATOM   4385 H38  LIG     1      -2.877  -0.074  20.424  1.00  0.00      LIG  
ATOM   4386 H39  LIG     1      -3.742   1.871  17.485  1.00  0.00      LIG  
ATOM   4387 H40  LIG     1      -3.098   6.636  18.441  1.00  0.00      LIG  
ATOM   4388 H41  LIG     1      -3.985   5.565  17.345  1.00  0.00      LIG  
ATOM   4389 H42  LIG     1      -2.595   4.957  18.255  1.00  0.00      LIG  
ATOM   4390 H43  LIG     1      -4.954   7.239  19.947  1.00  0.00      LIG  
ATOM   4391 H44  LIG     1      -6.045   5.992  20.578  1.00  0.00      LIG  
ATOM   4392 H45  LIG     1      -6.089   6.421  18.858  1.00  0.00      LIG  
TER
REMARK  Energy: 274.471
REMARK  SimpleFitness: 274.471
REMARK  FullFitness: -709.7125
REMARK  InterFull: -21.0036
REMARK  IntraFull: 300.428
REMARK  solvFull: -1200.0
REMARK  surfFull: 210.863
REMARK  extraFull: 0.0
REMARK  deltaGcompsolvpol: -1200.0
REMARK  deltaGcompsolvnonpol: 210.863
REMARK  deltaGprotsolvpol: -1219.71
REMARK  deltaGprotsolvnonpol: 208.651
REMARK  deltaGligsolvpol: -10.3292
REMARK  deltaGligsolvnonpol: 14.5191
REMARK  deltaGvdw: -21.0036
REMARK  deltaGelec: 0.0
REMARK  deltaG: -5.302795
REMARK  Cluster: 3
REMARK  ClusterRank: 0
ATOM   4315 C    LIG     1      19.032  12.438   4.655  1.00  0.00      LIG  
ATOM   4316 C1   LIG     1      18.819  11.059   5.200  1.00  0.00      LIG  
ATOM   4317 C2   LIG     1      17.928  10.167   4.395  1.00  0.00      LIG  
ATOM   4318 C3   LIG     1      16.668  10.905   3.984  1.00  0.00      LIG  
ATOM   4319 C4   LIG     1      16.927  12.206   3.213  1.00  0.00      LIG  
ATOM   4320 C5   LIG     1      17.735  13.075   4.183  1.00  0.00      LIG  
ATOM   4321 C6   LIG     1      15.743   9.922   3.291  1.00  0.00      LIG  
ATOM   4322 C7   LIG     1      14.772  10.556   2.319  1.00  0.00      LIG  
ATOM   4323 C8   LIG     1      14.351  11.980   2.685  1.00  0.00      LIG  
ATOM   4324 C9   LIG     1      15.607  12.876   2.691  1.00  0.00      LIG  
ATOM   4325 C10  LIG     1      13.382  12.560   1.604  1.00  0.00      LIG  
ATOM   4326 C11  LIG     1      13.325  14.093   1.589  1.00  0.00      LIG  
ATOM   4327 C12  LIG     1      13.886  14.787   2.819  1.00  0.00      LIG  
ATOM   4328 C13  LIG     1      15.284  14.298   3.192  1.00  0.00      LIG  
ATOM   4329 O    LIG     1      19.634  10.575   5.972  1.00  0.00      LIG  
ATOM   4330 C14  LIG     1      11.851  14.454   1.437  1.00  0.00      LIG  
ATOM   4331 C15  LIG     1      11.140  13.188   1.010  1.00  0.00      LIG  
ATOM   4332 C16  LIG     1      11.925  12.109   1.711  1.00  0.00      LIG  
ATOM   4333 C17  LIG     1      12.154  16.785  -1.660  1.00  0.00      LIG  
ATOM   4334 C18  LIG     1      11.976  15.465  -0.915  1.00  0.00      LIG  
ATOM   4335 C19  LIG     1      11.592  15.672   0.553  1.00  0.00      LIG  
ATOM   4336 C20  LIG     1      17.798  11.962   1.973  1.00  0.00      LIG  
ATOM   4337 O1   LIG     1      16.196  15.225   2.607  1.00  0.00      LIG  
ATOM   4338 C21  LIG     1      13.798  12.164   0.181  1.00  0.00      LIG  
ATOM   4339 C22  LIG     1      13.659  11.903   4.061  1.00  0.00      LIG  
ATOM   4340 C23  LIG     1      10.129  16.050   0.699  1.00  0.00      LIG  
ATOM   4341 H    LIG     1      15.842  13.034   1.637  1.00  0.00      LIG  
ATOM   4342 O2   LIG     1      10.886  17.310  -2.034  1.00  0.00      LIG  
ATOM   4343 C24  LIG     1      12.960  16.595  -2.905  1.00  0.00      LIG  
ATOM   4344 H1   LIG     1      12.442  16.026  -3.667  1.00  0.00      LIG  
ATOM   4345 H2   LIG     1      16.183  11.196   4.918  1.00  0.00      LIG  
ATOM   4346 C25  LIG     1      14.445  16.581  -2.901  1.00  0.00      LIG  
ATOM   4347 O3   LIG     1      13.718  17.759  -3.315  1.00  0.00      LIG  
ATOM   4348 C26  LIG     1      15.232  16.764  -1.647  1.00  0.00      LIG  
ATOM   4349 C27  LIG     1      15.149  15.888  -4.012  1.00  0.00      LIG  
ATOM   4350 H3   LIG     1      19.758  12.374   3.841  1.00  0.00      LIG  
ATOM   4351 H4   LIG     1      19.465  13.052   5.450  1.00  0.00      LIG  
ATOM   4352 H5   LIG     1      17.654   9.313   5.022  1.00  0.00      LIG  
ATOM   4353 H6   LIG     1      18.480   9.794   3.529  1.00  0.00      LIG  
ATOM   4354 H7   LIG     1      18.003  14.024   3.716  1.00  0.00      LIG  
ATOM   4355 H8   LIG     1      17.121  13.298   5.060  1.00  0.00      LIG  
ATOM   4356 H9   LIG     1      15.189   9.369   4.054  1.00  0.00      LIG  
ATOM   4357 H10  LIG     1      16.332   9.176   2.750  1.00  0.00      LIG  
ATOM   4358 H11  LIG     1      13.896   9.910   2.214  1.00  0.00      LIG  
ATOM   4359 H12  LIG     1      15.285  10.538   1.356  1.00  0.00      LIG  
ATOM   4360 H13  LIG     1      13.907  14.457   0.740  1.00  0.00      LIG  
ATOM   4361 H14  LIG     1      13.213  14.615   3.660  1.00  0.00      LIG  
ATOM   4362 H15  LIG     1      13.873  15.869   2.652  1.00  0.00      LIG  
ATOM   4363 H16  LIG     1      15.385  14.371   4.277  1.00  0.00      LIG  
ATOM   4364 H17  LIG     1      11.473  14.696   2.434  1.00  0.00      LIG  
ATOM   4365 H18  LIG     1      11.180  13.042  -0.071  1.00  0.00      LIG  
ATOM   4366 H19  LIG     1      10.090  13.184   1.313  1.00  0.00      LIG  
ATOM   4367 H20  LIG     1      11.553  12.069   2.735  1.00  0.00      LIG  
ATOM   4368 H21  LIG     1      11.756  11.129   1.256  1.00  0.00      LIG  
ATOM   4369 H22  LIG     1      12.634  17.517  -1.009  1.00  0.00      LIG  
ATOM   4370 H23  LIG     1      12.916  14.916  -0.972  1.00  0.00      LIG  
ATOM   4371 H24  LIG     1      11.224  14.846  -1.409  1.00  0.00      LIG  
ATOM   4372 H25  LIG     1      12.201  16.484   0.950  1.00  0.00      LIG  
ATOM   4373 H26  LIG     1      17.273  11.355   1.232  1.00  0.00      LIG  
ATOM   4374 H27  LIG     1      18.740  11.456   2.188  1.00  0.00      LIG  
ATOM   4375 H28  LIG     1      18.046  12.916   1.499  1.00  0.00      LIG  
ATOM   4376 H29  LIG     1      17.087  14.861   2.750  1.00  0.00      LIG  
ATOM   4377 H30  LIG     1      13.599  11.107  -0.016  1.00  0.00      LIG  
ATOM   4378 H31  LIG     1      14.859  12.352  -0.001  1.00  0.00      LIG  
ATOM   4379 H32  LIG     1      13.255  12.731  -0.578  1.00  0.00      LIG  
ATOM   4380 H33  LIG     1      14.359  11.933   4.894  1.00  0.00      LIG  
ATOM   4381 H34  LIG     1      13.081  10.983   4.143  1.00  0.00      LIG  
ATOM   4382 H35  LIG     1      12.956  12.717   4.231  1.00  0.00      LIG  
ATOM   4383 H36  LIG     1       9.844  16.061   1.755  1.00  0.00      LIG  
ATOM   4384 H37  LIG     1       9.485  15.341   0.174  1.00  0.00      LIG  
ATOM   4385 H38  LIG     1       9.939  17.047   0.296  1.00  0.00      LIG  
ATOM   4386 H39  LIG     1      10.408  17.492  -1.207  1.00  0.00      LIG  
ATOM   4387 H40  LIG     1      15.301  15.817  -1.106  1.00  0.00      LIG  
ATOM   4388 H41  LIG     1      14.789  17.511  -0.982  1.00  0.00      LIG  
ATOM   4389 H42  LIG     1      16.246  17.095  -1.889  1.00  0.00      LIG  
ATOM   4390 H43  LIG     1      16.067  16.422  -4.268  1.00  0.00      LIG  
ATOM   4391 H44  LIG     1      14.525  15.829  -4.909  1.00  0.00      LIG  
ATOM   4392 H45  LIG     1      15.413  14.871  -3.711  1.00  0.00      LIG  
TER
REMARK  Energy: 278.504
REMARK  SimpleFitness: 278.504
REMARK  FullFitness: -704.80396
REMARK  InterFull: -16.753
REMARK  IntraFull: 301.607
REMARK  solvFull: -1200.6
REMARK  surfFull: 210.942
REMARK  extraFull: 0.0
REMARK  deltaGcompsolvpol: -1200.6
REMARK  deltaGcompsolvnonpol: 210.942
REMARK  deltaGprotsolvpol: -1219.71
REMARK  deltaGprotsolvnonpol: 208.651
REMARK  deltaGligsolvpol: -10.2754
REMARK  deltaGligsolvnonpol: 14.6332
REMARK  deltaGvdw: -16.753
REMARK  deltaGelec: 0.0
REMARK  deltaG: -4.9440203
REMARK  Cluster: 3
REMARK  ClusterRank: 1
ATOM   4315 C    LIG     1      17.688  11.092   4.736  1.00  0.00      LIG  
ATOM   4316 C1   LIG     1      17.470   9.622   4.526  1.00  0.00      LIG  
ATOM   4317 C2   LIG     1      16.945   9.228   3.178  1.00  0.00      LIG  
ATOM   4318 C3   LIG     1      15.761  10.111   2.841  1.00  0.00      LIG  
ATOM   4319 C4   LIG     1      16.085  11.602   2.828  1.00  0.00      LIG  
ATOM   4320 C5   LIG     1      16.500  11.922   4.264  1.00  0.00      LIG  
ATOM   4321 C6   LIG     1      15.113   9.710   1.547  1.00  0.00      LIG  
ATOM   4322 C7   LIG     1      13.696  10.225   1.579  1.00  0.00      LIG  
ATOM   4323 C8   LIG     1      13.540  11.685   2.065  1.00  0.00      LIG  
ATOM   4324 C9   LIG     1      14.884  12.430   2.270  1.00  0.00      LIG  
ATOM   4325 C10  LIG     1      12.738  12.514   1.016  1.00  0.00      LIG  
ATOM   4326 C11  LIG     1      12.857  14.033   1.187  1.00  0.00      LIG  
ATOM   4327 C12  LIG     1      13.401  14.532   2.511  1.00  0.00      LIG  
ATOM   4328 C13  LIG     1      14.668  13.802   2.945  1.00  0.00      LIG  
ATOM   4329 O    LIG     1      18.043   8.804   5.229  1.00  0.00      LIG  
ATOM   4330 C14  LIG     1      11.450  14.579   0.980  1.00  0.00      LIG  
ATOM   4331 C15  LIG     1      10.635  13.463   0.363  1.00  0.00      LIG  
ATOM   4332 C16  LIG     1      11.238  12.233   0.984  1.00  0.00      LIG  
ATOM   4333 C17  LIG     1      12.130  17.159  -1.885  1.00  0.00      LIG  
ATOM   4334 C18  LIG     1      11.939  15.807  -1.208  1.00  0.00      LIG  
ATOM   4335 C19  LIG     1      11.400  15.900   0.224  1.00  0.00      LIG  
ATOM   4336 C20  LIG     1      17.273  11.913   1.905  1.00  0.00      LIG  
ATOM   4337 O1   LIG     1      15.766  14.660   2.652  1.00  0.00      LIG  
ATOM   4338 C21  LIG     1      13.230  12.264  -0.421  1.00  0.00      LIG  
ATOM   4339 C22  LIG     1      12.786  11.564   3.404  1.00  0.00      LIG  
ATOM   4340 C23  LIG     1       9.969  16.408   0.279  1.00  0.00      LIG  
ATOM   4341 H    LIG     1      15.223  12.678   1.263  1.00  0.00      LIG  
ATOM   4342 O2   LIG     1      10.879  17.649  -2.344  1.00  0.00      LIG  
ATOM   4343 C24  LIG     1      13.040  17.030  -3.062  1.00  0.00      LIG  
ATOM   4344 H1   LIG     1      12.601  16.481  -3.884  1.00  0.00      LIG  
ATOM   4345 H2   LIG     1      15.030   9.933   3.634  1.00  0.00      LIG  
ATOM   4346 C25  LIG     1      14.521  17.027  -2.925  1.00  0.00      LIG  
ATOM   4347 O3   LIG     1      13.820  18.214  -3.363  1.00  0.00      LIG  
ATOM   4348 C26  LIG     1      15.184  17.170  -1.598  1.00  0.00      LIG  
ATOM   4349 C27  LIG     1      15.322  16.368  -3.989  1.00  0.00      LIG  
ATOM   4350 H3   LIG     1      18.603  11.378   4.213  1.00  0.00      LIG  
ATOM   4351 H4   LIG     1      17.850  11.265   5.800  1.00  0.00      LIG  
ATOM   4352 H5   LIG     1      16.618   8.186   3.237  1.00  0.00      LIG  
ATOM   4353 H6   LIG     1      17.746   9.295   2.438  1.00  0.00      LIG  
ATOM   4354 H7   LIG     1      16.776  12.974   4.367  1.00  0.00      LIG  
ATOM   4355 H8   LIG     1      15.650  11.741   4.929  1.00  0.00      LIG  
ATOM   4356 H9   LIG     1      15.095   8.621   1.457  1.00  0.00      LIG  
ATOM   4357 H10  LIG     1      15.648  10.101   0.679  1.00  0.00      LIG  
ATOM   4358 H11  LIG     1      13.153   9.573   2.262  1.00  0.00      LIG  
ATOM   4359 H12  LIG     1      13.220  10.009   0.624  1.00  0.00      LIG  
ATOM   4360 H13  LIG     1      13.549  14.412   0.434  1.00  0.00      LIG  
ATOM   4361 H14  LIG     1      12.635  14.401   3.277  1.00  0.00      LIG  
ATOM   4362 H15  LIG     1      13.563  15.613   2.446  1.00  0.00      LIG  
ATOM   4363 H16  LIG     1      14.620  13.707   4.033  1.00  0.00      LIG  
ATOM   4364 H17  LIG     1      11.021  14.757   1.971  1.00  0.00      LIG  
ATOM   4365 H18  LIG     1      10.740  13.428  -0.723  1.00  0.00      LIG  
ATOM   4366 H19  LIG     1       9.571  13.551   0.600  1.00  0.00      LIG  
ATOM   4367 H20  LIG     1      10.800  12.140   1.978  1.00  0.00      LIG  
ATOM   4368 H21  LIG     1      10.990  11.331   0.419  1.00  0.00      LIG  
ATOM   4369 H22  LIG     1      12.530  17.885  -1.179  1.00  0.00      LIG  
ATOM   4370 H23  LIG     1      12.906  15.305  -1.199  1.00  0.00      LIG  
ATOM   4371 H24  LIG     1      11.282  15.179  -1.808  1.00  0.00      LIG  
ATOM   4372 H25  LIG     1      12.037  16.590   0.775  1.00  0.00      LIG  
ATOM   4373 H26  LIG     1      17.024  11.722   0.858  1.00  0.00      LIG  
ATOM   4374 H27  LIG     1      18.171  11.336   2.126  1.00  0.00      LIG  
ATOM   4375 H28  LIG     1      17.550  12.966   1.986  1.00  0.00      LIG  
ATOM   4376 H29  LIG     1      16.572  14.149   2.839  1.00  0.00      LIG  
ATOM   4377 H30  LIG     1      12.842  11.327  -0.826  1.00  0.00      LIG  
ATOM   4378 H31  LIG     1      14.320  12.235  -0.485  1.00  0.00      LIG  
ATOM   4379 H32  LIG     1      12.901  13.047  -1.107  1.00  0.00      LIG  
ATOM   4380 H33  LIG     1      13.435  11.171   4.189  1.00  0.00      LIG  
ATOM   4381 H34  LIG     1      11.939  10.881   3.310  1.00  0.00      LIG  
ATOM   4382 H35  LIG     1      12.370  12.499   3.772  1.00  0.00      LIG  
ATOM   4383 H36  LIG     1       9.563  16.309   1.289  1.00  0.00      LIG  
ATOM   4384 H37  LIG     1       9.328  15.850  -0.408  1.00  0.00      LIG  
ATOM   4385 H38  LIG     1       9.919  17.464   0.008  1.00  0.00      LIG  
ATOM   4386 H39  LIG     1      10.335  17.807  -1.554  1.00  0.00      LIG  
ATOM   4387 H40  LIG     1      15.155  16.218  -1.062  1.00  0.00      LIG  
ATOM   4388 H41  LIG     1      14.703  17.933  -0.979  1.00  0.00      LIG  
ATOM   4389 H42  LIG     1      16.231  17.457  -1.730  1.00  0.00      LIG  
ATOM   4390 H43  LIG     1      16.247  16.923  -4.163  1.00  0.00      LIG  
ATOM   4391 H44  LIG     1      14.771  16.312  -4.933  1.00  0.00      LIG  
ATOM   4392 H45  LIG     1      15.582  15.351  -3.682  1.00  0.00      LIG  
TER
REMARK  Energy: 278.866
REMARK  SimpleFitness: 278.866
REMARK  FullFitness: -704.37836
REMARK  InterFull: -17.6044
REMARK  IntraFull: 302.939
REMARK  solvFull: -1200.34
REMARK  surfFull: 210.627
REMARK  extraFull: 0.0
REMARK  deltaGcompsolvpol: -1200.34
REMARK  deltaGcompsolvnonpol: 210.627
REMARK  deltaGprotsolvpol: -1219.71
REMARK  deltaGprotsolvnonpol: 208.651
REMARK  deltaGligsolvpol: -10.3094
REMARK  deltaGligsolvnonpol: 14.5619
REMARK  deltaGvdw: -17.6044
REMARK  deltaGelec: 0.0
REMARK  deltaG: -5.029624
REMARK  Cluster: 3
REMARK  ClusterRank: 2
ATOM   4315 C    LIG     1      17.971  11.424   4.897  1.00  0.00      LIG  
ATOM   4316 C1   LIG     1      17.722   9.945   4.918  1.00  0.00      LIG  
ATOM   4317 C2   LIG     1      17.086   9.374   3.689  1.00  0.00      LIG  
ATOM   4318 C3   LIG     1      15.898  10.225   3.285  1.00  0.00      LIG  
ATOM   4319 C4   LIG     1      16.245  11.693   3.035  1.00  0.00      LIG  
ATOM   4320 C5   LIG     1      16.769  12.203   4.381  1.00  0.00      LIG  
ATOM   4321 C6   LIG     1      15.221   9.622   2.089  1.00  0.00      LIG  
ATOM   4322 C7   LIG     1      13.875  10.259   1.825  1.00  0.00      LIG  
ATOM   4323 C8   LIG     1      13.699  11.729   2.283  1.00  0.00      LIG  
ATOM   4324 C9   LIG     1      15.036  12.488   2.439  1.00  0.00      LIG  
ATOM   4325 C10  LIG     1      12.855  12.518   1.228  1.00  0.00      LIG  
ATOM   4326 C11  LIG     1      12.948  14.044   1.346  1.00  0.00      LIG  
ATOM   4327 C12  LIG     1      13.526  14.587   2.635  1.00  0.00      LIG  
ATOM   4328 C13  LIG     1      14.829  13.901   3.031  1.00  0.00      LIG  
ATOM   4329 O    LIG     1      18.363   9.221   5.665  1.00  0.00      LIG  
ATOM   4330 C14  LIG     1      11.523  14.557   1.164  1.00  0.00      LIG  
ATOM   4331 C15  LIG     1      10.713  13.405   0.610  1.00  0.00      LIG  
ATOM   4332 C16  LIG     1      11.360  12.206   1.246  1.00  0.00      LIG  
ATOM   4333 C17  LIG     1      12.130  17.027  -1.799  1.00  0.00      LIG  
ATOM   4334 C18  LIG     1      11.893  15.697  -1.094  1.00  0.00      LIG  
ATOM   4335 C19  LIG     1      11.421  15.845   0.356  1.00  0.00      LIG  
ATOM   4336 C20  LIG     1      17.371  11.839   2.003  1.00  0.00      LIG  
ATOM   4337 O1   LIG     1      15.892  14.749   2.603  1.00  0.00      LIG  
ATOM   4338 C21  LIG     1      13.305  12.246  -0.218  1.00  0.00      LIG  
ATOM   4339 C22  LIG     1      12.963  11.647   3.639  1.00  0.00      LIG  
ATOM   4340 C23  LIG     1       9.983  16.328   0.439  1.00  0.00      LIG  
ATOM   4341 H    LIG     1      15.357  12.677   1.414  1.00  0.00      LIG  
ATOM   4342 O2   LIG     1      10.892  17.593  -2.203  1.00  0.00      LIG  
ATOM   4343 C24  LIG     1      12.970  16.832  -3.020  1.00  0.00      LIG  
ATOM   4344 H1   LIG     1      12.456  16.295  -3.807  1.00  0.00      LIG  
ATOM   4345 H2   LIG     1      15.201  10.171   4.123  1.00  0.00      LIG  
ATOM   4346 C25  LIG     1      14.452  16.749  -2.959  1.00  0.00      LIG  
ATOM   4347 O3   LIG     1      13.795  17.967  -3.382  1.00  0.00      LIG  
ATOM   4348 C26  LIG     1      15.189  16.873  -1.669  1.00  0.00      LIG  
ATOM   4349 C27  LIG     1      15.164  16.032  -4.051  1.00  0.00      LIG  
ATOM   4350 H3   LIG     1      18.854  11.610   4.282  1.00  0.00      LIG  
ATOM   4351 H4   LIG     1      18.200  11.745   5.916  1.00  0.00      LIG  
ATOM   4352 H5   LIG     1      16.742   8.364   3.928  1.00  0.00      LIG  
ATOM   4353 H6   LIG     1      17.834   9.303   2.895  1.00  0.00      LIG  
ATOM   4354 H7   LIG     1      17.073  13.249   4.311  1.00  0.00      LIG  
ATOM   4355 H8   LIG     1      15.964  12.144   5.120  1.00  0.00      LIG  
ATOM   4356 H9   LIG     1      15.077   8.550   2.251  1.00  0.00      LIG  
ATOM   4357 H10  LIG     1      15.854   9.714   1.204  1.00  0.00      LIG  
ATOM   4358 H11  LIG     1      13.118   9.654   2.320  1.00  0.00      LIG  
ATOM   4359 H12  LIG     1      13.670  10.069   0.776  1.00  0.00      LIG  
ATOM   4360 H13  LIG     1      13.609  14.417   0.561  1.00  0.00      LIG  
ATOM   4361 H14  LIG     1      12.795  14.457   3.435  1.00  0.00      LIG  
ATOM   4362 H15  LIG     1      13.656  15.669   2.542  1.00  0.00      LIG  
ATOM   4363 H16  LIG     1      14.851  13.887   4.123  1.00  0.00      LIG  
ATOM   4364 H17  LIG     1      11.122  14.765   2.161  1.00  0.00      LIG  
ATOM   4365 H18  LIG     1      10.779  13.335  -0.478  1.00  0.00      LIG  
ATOM   4366 H19  LIG     1       9.656  13.479   0.880  1.00  0.00      LIG  
ATOM   4367 H20  LIG     1      10.945  12.131   2.251  1.00  0.00      LIG  
ATOM   4368 H21  LIG     1      11.115  11.284   0.712  1.00  0.00      LIG  
ATOM   4369 H22  LIG     1      12.610  17.729  -1.117  1.00  0.00      LIG  
ATOM   4370 H23  LIG     1      12.829  15.139  -1.118  1.00  0.00      LIG  
ATOM   4371 H24  LIG     1      11.170  15.104  -1.650  1.00  0.00      LIG  
ATOM   4372 H25  LIG     1      12.066  16.571   0.850  1.00  0.00      LIG  
ATOM   4373 H26  LIG     1      17.046  11.501   1.015  1.00  0.00      LIG  
ATOM   4374 H27  LIG     1      18.274  11.279   2.249  1.00  0.00      LIG  
ATOM   4375 H28  LIG     1      17.661  12.888   1.909  1.00  0.00      LIG  
ATOM   4376 H29  LIG     1      16.717  14.264   2.773  1.00  0.00      LIG  
ATOM   4377 H30  LIG     1      12.898  11.305  -0.594  1.00  0.00      LIG  
ATOM   4378 H31  LIG     1      14.393  12.208  -0.309  1.00  0.00      LIG  
ATOM   4379 H32  LIG     1      12.961  13.017  -0.909  1.00  0.00      LIG  
ATOM   4380 H33  LIG     1      13.616  11.319   4.447  1.00  0.00      LIG  
ATOM   4381 H34  LIG     1      12.132  10.942   3.585  1.00  0.00      LIG  
ATOM   4382 H35  LIG     1      12.519  12.586   3.960  1.00  0.00      LIG  
ATOM   4383 H36  LIG     1       9.614  16.267   1.466  1.00  0.00      LIG  
ATOM   4384 H37  LIG     1       9.331  15.726  -0.199  1.00  0.00      LIG  
ATOM   4385 H38  LIG     1       9.900  17.369   0.119  1.00  0.00      LIG  
ATOM   4386 H39  LIG     1      10.373  17.734  -1.393  1.00  0.00      LIG  
ATOM   4387 H40  LIG     1      15.174  15.918  -1.137  1.00  0.00      LIG  
ATOM   4388 H41  LIG     1      14.758  17.638  -1.017  1.00  0.00      LIG  
ATOM   4389 H42  LIG     1      16.231  17.145  -1.857  1.00  0.00      LIG  
ATOM   4390 H43  LIG     1      16.139  16.493  -4.232  1.00  0.00      LIG  
ATOM   4391 H44  LIG     1      14.596  16.055  -4.986  1.00  0.00      LIG  
ATOM   4392 H45  LIG     1      15.323  14.987  -3.772  1.00  0.00      LIG  
TER
REMARK  Energy: 285.708
REMARK  SimpleFitness: 285.708
REMARK  FullFitness: -697.38806
REMARK  InterFull: -20.419
REMARK  IntraFull: 310.443
REMARK  solvFull: -1198.56
REMARK  surfFull: 211.148
REMARK  extraFull: 0.0
REMARK  deltaGcompsolvpol: -1198.56
REMARK  deltaGcompsolvnonpol: 211.148
REMARK  deltaGprotsolvpol: -1219.71
REMARK  deltaGprotsolvnonpol: 208.651
REMARK  deltaGligsolvpol: -9.89073
REMARK  deltaGligsolvnonpol: 14.3415
REMARK  deltaGvdw: -20.419
REMARK  deltaGelec: 0.0
REMARK  deltaG: -5.1424413
REMARK  Cluster: 3
REMARK  ClusterRank: 3
ATOM   4315 C    LIG     1      17.001  10.018   4.447  1.00  0.00      LIG  
ATOM   4316 C1   LIG     1      16.653   8.612   4.050  1.00  0.00      LIG  
ATOM   4317 C2   LIG     1      16.265   8.407   2.616  1.00  0.00      LIG  
ATOM   4318 C3   LIG     1      15.242   9.462   2.250  1.00  0.00      LIG  
ATOM   4319 C4   LIG     1      15.741  10.890   2.402  1.00  0.00      LIG  
ATOM   4320 C5   LIG     1      16.016  11.046   3.898  1.00  0.00      LIG  
ATOM   4321 C6   LIG     1      14.655   9.252   0.883  1.00  0.00      LIG  
ATOM   4322 C7   LIG     1      13.301   9.914   0.901  1.00  0.00      LIG  
ATOM   4323 C8   LIG     1      13.303  11.358   1.449  1.00  0.00      LIG  
ATOM   4324 C9   LIG     1      14.716  11.901   1.789  1.00  0.00      LIG  
ATOM   4325 C10  LIG     1      12.691  12.329   0.396  1.00  0.00      LIG  
ATOM   4326 C11  LIG     1      12.865  13.815   0.736  1.00  0.00      LIG  
ATOM   4327 C12  LIG     1      13.500  14.176   2.071  1.00  0.00      LIG  
ATOM   4328 C13  LIG     1      14.636  13.259   2.515  1.00  0.00      LIG  
ATOM   4329 O    LIG     1      17.018   7.665   4.730  1.00  0.00      LIG  
ATOM   4330 C14  LIG     1      11.464  14.402   0.662  1.00  0.00      LIG  
ATOM   4331 C15  LIG     1      10.692  13.491  -0.260  1.00  0.00      LIG  
ATOM   4332 C16  LIG     1      11.193  12.134   0.153  1.00  0.00      LIG  
ATOM   4333 C17  LIG     1      13.158  16.476  -1.472  1.00  0.00      LIG  
ATOM   4334 C18  LIG     1      11.687  16.360  -1.067  1.00  0.00      LIG  
ATOM   4335 C19  LIG     1      11.370  15.898   0.361  1.00  0.00      LIG  
ATOM   4336 C20  LIG     1      17.058  11.099   1.644  1.00  0.00      LIG  
ATOM   4337 O1   LIG     1      15.851  13.976   2.327  1.00  0.00      LIG  
ATOM   4338 C21  LIG     1      13.326  12.172  -0.996  1.00  0.00      LIG  
ATOM   4339 C22  LIG     1      12.440  11.293   2.722  1.00  0.00      LIG  
ATOM   4340 C23  LIG     1       9.945  16.332   0.658  1.00  0.00      LIG  
ATOM   4341 H    LIG     1      15.177  12.135   0.831  1.00  0.00      LIG  
ATOM   4342 O2   LIG     1      13.909  17.039  -0.400  1.00  0.00      LIG  
ATOM   4343 C24  LIG     1      13.246  17.258  -2.763  1.00  0.00      LIG  
ATOM   4344 H1   LIG     1      12.614  16.808  -3.519  1.00  0.00      LIG  
ATOM   4345 H2   LIG     1      14.427   9.328   2.964  1.00  0.00      LIG  
ATOM   4346 C25  LIG     1      14.379  18.096  -3.255  1.00  0.00      LIG  
ATOM   4347 O3   LIG     1      13.210  18.702  -2.646  1.00  0.00      LIG  
ATOM   4348 C26  LIG     1      15.643  18.310  -2.492  1.00  0.00      LIG  
ATOM   4349 C27  LIG     1      14.486  18.330  -4.721  1.00  0.00      LIG  
ATOM   4350 H3   LIG     1      18.016  10.227   4.099  1.00  0.00      LIG  
ATOM   4351 H4   LIG     1      16.996  10.067   5.538  1.00  0.00      LIG  
ATOM   4352 H5   LIG     1      15.811   7.417   2.528  1.00  0.00      LIG  
ATOM   4353 H6   LIG     1      17.155   8.435   1.984  1.00  0.00      LIG  
ATOM   4354 H7   LIG     1      16.423  12.036   4.114  1.00  0.00      LIG  
ATOM   4355 H8   LIG     1      15.071  10.949   4.440  1.00  0.00      LIG  
ATOM   4356 H9   LIG     1      14.524   8.185   0.685  1.00  0.00      LIG  
ATOM   4357 H10  LIG     1      15.282   9.669   0.091  1.00  0.00      LIG  
ATOM   4358 H11  LIG     1      12.672   9.290   1.540  1.00  0.00      LIG  
ATOM   4359 H12  LIG     1      12.840   9.814  -0.080  1.00  0.00      LIG  
ATOM   4360 H13  LIG     1      13.500  14.258  -0.028  1.00  0.00      LIG  
ATOM   4361 H14  LIG     1      12.725  14.138   2.841  1.00  0.00      LIG  
ATOM   4362 H15  LIG     1      13.820  15.223   2.040  1.00  0.00      LIG  
ATOM   4363 H16  LIG     1      14.522  13.121   3.592  1.00  0.00      LIG  
ATOM   4364 H17  LIG     1      11.022  14.260   1.653  1.00  0.00      LIG  
ATOM   4365 H18  LIG     1      10.938  13.680  -1.307  1.00  0.00      LIG  
ATOM   4366 H19  LIG     1       9.609  13.578  -0.133  1.00  0.00      LIG  
ATOM   4367 H20  LIG     1      10.647  11.845   1.051  1.00  0.00      LIG  
ATOM   4368 H21  LIG     1      10.991  11.384  -0.616  1.00  0.00      LIG  
ATOM   4369 H22  LIG     1      13.571  15.483  -1.660  1.00  0.00      LIG  
ATOM   4370 H23  LIG     1      11.173  15.741  -1.800  1.00  0.00      LIG  
ATOM   4371 H24  LIG     1      11.239  17.354  -1.165  1.00  0.00      LIG  
ATOM   4372 H25  LIG     1      12.019  16.421   1.063  1.00  0.00      LIG  
ATOM   4373 H26  LIG     1      16.916  10.974   0.568  1.00  0.00      LIG  
ATOM   4374 H27  LIG     1      17.855  10.417   1.945  1.00  0.00      LIG  
ATOM   4375 H28  LIG     1      17.438  12.108   1.813  1.00  0.00      LIG  
ATOM   4376 H29  LIG     1      16.570  13.346   2.505  1.00  0.00      LIG  
ATOM   4377 H30  LIG     1      13.046  11.232  -1.476  1.00  0.00      LIG  
ATOM   4378 H31  LIG     1      14.415  12.223  -0.967  1.00  0.00      LIG  
ATOM   4379 H32  LIG     1      12.998  12.967  -1.671  1.00  0.00      LIG  
ATOM   4380 H33  LIG     1      13.029  10.944   3.571  1.00  0.00      LIG  
ATOM   4381 H34  LIG     1      11.596  10.610   2.597  1.00  0.00      LIG  
ATOM   4382 H35  LIG     1      12.004  12.250   3.004  1.00  0.00      LIG  
ATOM   4383 H36  LIG     1       9.646  16.022   1.664  1.00  0.00      LIG  
ATOM   4384 H37  LIG     1       9.243  15.900  -0.060  1.00  0.00      LIG  
ATOM   4385 H38  LIG     1       9.852  17.419   0.600  1.00  0.00      LIG  
ATOM   4386 H39  LIG     1      13.652  16.556   0.402  1.00  0.00      LIG  
ATOM   4387 H40  LIG     1      16.188  17.369  -2.389  1.00  0.00      LIG  
ATOM   4388 H41  LIG     1      15.455  18.719  -1.496  1.00  0.00      LIG  
ATOM   4389 H42  LIG     1      16.281  19.017  -3.029  1.00  0.00      LIG  
ATOM   4390 H43  LIG     1      15.299  17.730  -5.137  1.00  0.00      LIG  
ATOM   4391 H44  LIG     1      14.701  19.384  -4.920  1.00  0.00      LIG  
ATOM   4392 H45  LIG     1      13.566  18.055  -5.245  1.00  0.00      LIG  
TER
REMARK  Energy: 285.708
REMARK  SimpleFitness: 285.708
REMARK  FullFitness: -697.38806
REMARK  InterFull: -20.419
REMARK  IntraFull: 310.443
REMARK  solvFull: -1198.56
REMARK  surfFull: 211.148
REMARK  extraFull: 0.0
REMARK  deltaGcompsolvpol: -1198.56
REMARK  deltaGcompsolvnonpol: 211.148
REMARK  deltaGprotsolvpol: -1219.71
REMARK  deltaGprotsolvnonpol: 208.651
REMARK  deltaGligsolvpol: -9.89073
REMARK  deltaGligsolvnonpol: 14.3415
REMARK  deltaGvdw: -20.419
REMARK  deltaGelec: 0.0
REMARK  deltaG: -5.1424413
REMARK  Cluster: 3
REMARK  ClusterRank: 4
ATOM   4315 C    LIG     1      17.001  10.018   4.447  1.00  0.00      LIG  
ATOM   4316 C1   LIG     1      16.653   8.612   4.050  1.00  0.00      LIG  
ATOM   4317 C2   LIG     1      16.265   8.407   2.616  1.00  0.00      LIG  
ATOM   4318 C3   LIG     1      15.242   9.462   2.250  1.00  0.00      LIG  
ATOM   4319 C4   LIG     1      15.741  10.890   2.402  1.00  0.00      LIG  
ATOM   4320 C5   LIG     1      16.016  11.046   3.898  1.00  0.00      LIG  
ATOM   4321 C6   LIG     1      14.655   9.252   0.883  1.00  0.00      LIG  
ATOM   4322 C7   LIG     1      13.301   9.914   0.901  1.00  0.00      LIG  
ATOM   4323 C8   LIG     1      13.303  11.358   1.449  1.00  0.00      LIG  
ATOM   4324 C9   LIG     1      14.716  11.901   1.789  1.00  0.00      LIG  
ATOM   4325 C10  LIG     1      12.691  12.329   0.396  1.00  0.00      LIG  
ATOM   4326 C11  LIG     1      12.865  13.815   0.736  1.00  0.00      LIG  
ATOM   4327 C12  LIG     1      13.500  14.176   2.071  1.00  0.00      LIG  
ATOM   4328 C13  LIG     1      14.636  13.259   2.515  1.00  0.00      LIG  
ATOM   4329 O    LIG     1      17.018   7.665   4.730  1.00  0.00      LIG  
ATOM   4330 C14  LIG     1      11.464  14.402   0.662  1.00  0.00      LIG  
ATOM   4331 C15  LIG     1      10.692  13.491  -0.260  1.00  0.00      LIG  
ATOM   4332 C16  LIG     1      11.193  12.134   0.153  1.00  0.00      LIG  
ATOM   4333 C17  LIG     1      13.158  16.476  -1.472  1.00  0.00      LIG  
ATOM   4334 C18  LIG     1      11.687  16.360  -1.067  1.00  0.00      LIG  
ATOM   4335 C19  LIG     1      11.370  15.898   0.361  1.00  0.00      LIG  
ATOM   4336 C20  LIG     1      17.058  11.099   1.644  1.00  0.00      LIG  
ATOM   4337 O1   LIG     1      15.851  13.976   2.327  1.00  0.00      LIG  
ATOM   4338 C21  LIG     1      13.326  12.172  -0.996  1.00  0.00      LIG  
ATOM   4339 C22  LIG     1      12.440  11.293   2.722  1.00  0.00      LIG  
ATOM   4340 C23  LIG     1       9.945  16.332   0.658  1.00  0.00      LIG  
ATOM   4341 H    LIG     1      15.177  12.135   0.831  1.00  0.00      LIG  
ATOM   4342 O2   LIG     1      13.909  17.039  -0.400  1.00  0.00      LIG  
ATOM   4343 C24  LIG     1      13.246  17.258  -2.763  1.00  0.00      LIG  
ATOM   4344 H1   LIG     1      12.614  16.808  -3.519  1.00  0.00      LIG  
ATOM   4345 H2   LIG     1      14.427   9.328   2.964  1.00  0.00      LIG  
ATOM   4346 C25  LIG     1      14.379  18.096  -3.255  1.00  0.00      LIG  
ATOM   4347 O3   LIG     1      13.210  18.702  -2.646  1.00  0.00      LIG  
ATOM   4348 C26  LIG     1      15.643  18.310  -2.492  1.00  0.00      LIG  
ATOM   4349 C27  LIG     1      14.486  18.330  -4.721  1.00  0.00      LIG  
ATOM   4350 H3   LIG     1      18.016  10.227   4.099  1.00  0.00      LIG  
ATOM   4351 H4   LIG     1      16.996  10.067   5.538  1.00  0.00      LIG  
ATOM   4352 H5   LIG     1      15.811   7.417   2.528  1.00  0.00      LIG  
ATOM   4353 H6   LIG     1      17.155   8.435   1.984  1.00  0.00      LIG  
ATOM   4354 H7   LIG     1      16.423  12.036   4.114  1.00  0.00      LIG  
ATOM   4355 H8   LIG     1      15.071  10.949   4.440  1.00  0.00      LIG  
ATOM   4356 H9   LIG     1      14.524   8.185   0.685  1.00  0.00      LIG  
ATOM   4357 H10  LIG     1      15.282   9.669   0.091  1.00  0.00      LIG  
ATOM   4358 H11  LIG     1      12.672   9.290   1.540  1.00  0.00      LIG  
ATOM   4359 H12  LIG     1      12.840   9.814  -0.080  1.00  0.00      LIG  
ATOM   4360 H13  LIG     1      13.500  14.258  -0.028  1.00  0.00      LIG  
ATOM   4361 H14  LIG     1      12.725  14.138   2.841  1.00  0.00      LIG  
ATOM   4362 H15  LIG     1      13.820  15.223   2.040  1.00  0.00      LIG  
ATOM   4363 H16  LIG     1      14.522  13.121   3.592  1.00  0.00      LIG  
ATOM   4364 H17  LIG     1      11.022  14.260   1.653  1.00  0.00      LIG  
ATOM   4365 H18  LIG     1      10.938  13.680  -1.307  1.00  0.00      LIG  
ATOM   4366 H19  LIG     1       9.609  13.578  -0.133  1.00  0.00      LIG  
ATOM   4367 H20  LIG     1      10.647  11.845   1.051  1.00  0.00      LIG  
ATOM   4368 H21  LIG     1      10.991  11.384  -0.616  1.00  0.00      LIG  
ATOM   4369 H22  LIG     1      13.571  15.483  -1.660  1.00  0.00      LIG  
ATOM   4370 H23  LIG     1      11.173  15.741  -1.800  1.00  0.00      LIG  
ATOM   4371 H24  LIG     1      11.239  17.354  -1.165  1.00  0.00      LIG  
ATOM   4372 H25  LIG     1      12.019  16.421   1.063  1.00  0.00      LIG  
ATOM   4373 H26  LIG     1      16.916  10.974   0.568  1.00  0.00      LIG  
ATOM   4374 H27  LIG     1      17.855  10.417   1.945  1.00  0.00      LIG  
ATOM   4375 H28  LIG     1      17.438  12.108   1.813  1.00  0.00      LIG  
ATOM   4376 H29  LIG     1      16.570  13.346   2.505  1.00  0.00      LIG  
ATOM   4377 H30  LIG     1      13.046  11.232  -1.476  1.00  0.00      LIG  
ATOM   4378 H31  LIG     1      14.415  12.223  -0.967  1.00  0.00      LIG  
ATOM   4379 H32  LIG     1      12.998  12.967  -1.671  1.00  0.00      LIG  
ATOM   4380 H33  LIG     1      13.029  10.944   3.571  1.00  0.00      LIG  
ATOM   4381 H34  LIG     1      11.596  10.610   2.597  1.00  0.00      LIG  
ATOM   4382 H35  LIG     1      12.004  12.250   3.004  1.00  0.00      LIG  
ATOM   4383 H36  LIG     1       9.646  16.022   1.664  1.00  0.00      LIG  
ATOM   4384 H37  LIG     1       9.243  15.900  -0.060  1.00  0.00      LIG  
ATOM   4385 H38  LIG     1       9.852  17.419   0.600  1.00  0.00      LIG  
ATOM   4386 H39  LIG     1      13.652  16.556   0.402  1.00  0.00      LIG  
ATOM   4387 H40  LIG     1      16.188  17.369  -2.389  1.00  0.00      LIG  
ATOM   4388 H41  LIG     1      15.455  18.719  -1.496  1.00  0.00      LIG  
ATOM   4389 H42  LIG     1      16.281  19.017  -3.029  1.00  0.00      LIG  
ATOM   4390 H43  LIG     1      15.299  17.730  -5.137  1.00  0.00      LIG  
ATOM   4391 H44  LIG     1      14.701  19.384  -4.920  1.00  0.00      LIG  
ATOM   4392 H45  LIG     1      13.566  18.055  -5.245  1.00  0.00      LIG  
TER
REMARK  Energy: 286.28
REMARK  SimpleFitness: 286.28
REMARK  FullFitness: -695.6094
REMARK  InterFull: -23.8824
REMARK  IntraFull: 311.882
REMARK  solvFull: -1194.08
REMARK  surfFull: 210.471
REMARK  extraFull: 0.0
REMARK  deltaGcompsolvpol: -1194.08
REMARK  deltaGcompsolvnonpol: 210.471
REMARK  deltaGprotsolvpol: -1219.71
REMARK  deltaGprotsolvnonpol: 208.651
REMARK  deltaGligsolvpol: -9.67945
REMARK  deltaGligsolvnonpol: 14.3804
REMARK  deltaGvdw: -23.8824
REMARK  deltaGelec: 0.0
REMARK  deltaG: -5.2765512
REMARK  Cluster: 3
REMARK  ClusterRank: 5
ATOM   4315 C    LIG     1      16.740  10.424   4.701  1.00  0.00      LIG  
ATOM   4316 C1   LIG     1      16.572   9.026   4.180  1.00  0.00      LIG  
ATOM   4317 C2   LIG     1      16.220   8.905   2.729  1.00  0.00      LIG  
ATOM   4318 C3   LIG     1      15.077   9.858   2.446  1.00  0.00      LIG  
ATOM   4319 C4   LIG     1      15.399  11.317   2.726  1.00  0.00      LIG  
ATOM   4320 C5   LIG     1      15.642  11.374   4.234  1.00  0.00      LIG  
ATOM   4321 C6   LIG     1      14.503   9.691   1.069  1.00  0.00      LIG  
ATOM   4322 C7   LIG     1      13.075  10.165   1.171  1.00  0.00      LIG  
ATOM   4323 C8   LIG     1      12.917  11.571   1.790  1.00  0.00      LIG  
ATOM   4324 C9   LIG     1      14.262  12.243   2.191  1.00  0.00      LIG  
ATOM   4325 C10  LIG     1      12.247  12.534   0.768  1.00  0.00      LIG  
ATOM   4326 C11  LIG     1      12.371  14.011   1.151  1.00  0.00      LIG  
ATOM   4327 C12  LIG     1      12.829  14.346   2.560  1.00  0.00      LIG  
ATOM   4328 C13  LIG     1      14.023  13.521   3.019  1.00  0.00      LIG  
ATOM   4329 O    LIG     1      17.043   8.075   4.786  1.00  0.00      LIG  
ATOM   4330 C14  LIG     1      10.990  14.601   0.940  1.00  0.00      LIG  
ATOM   4331 C15  LIG     1      10.250  13.647   0.037  1.00  0.00      LIG  
ATOM   4332 C16  LIG     1      10.755  12.311   0.520  1.00  0.00      LIG  
ATOM   4333 C17  LIG     1      12.863  16.399  -1.270  1.00  0.00      LIG  
ATOM   4334 C18  LIG     1      11.385  16.451  -0.883  1.00  0.00      LIG  
ATOM   4335 C19  LIG     1      10.977  16.075   0.548  1.00  0.00      LIG  
ATOM   4336 C20  LIG     1      16.685  11.747   2.008  1.00  0.00      LIG  
ATOM   4337 O1   LIG     1      15.162  14.372   2.954  1.00  0.00      LIG  
ATOM   4338 C21  LIG     1      12.888  12.428  -0.626  1.00  0.00      LIG  
ATOM   4339 C22  LIG     1      12.026  11.355   3.025  1.00  0.00      LIG  
ATOM   4340 C23  LIG     1       9.564  16.584   0.744  1.00  0.00      LIG  
ATOM   4341 H    LIG     1      14.694  12.607   1.259  1.00  0.00      LIG  
ATOM   4342 O2   LIG     1      13.666  16.840  -0.182  1.00  0.00      LIG  
ATOM   4343 C24  LIG     1      13.070  17.184  -2.548  1.00  0.00      LIG  
ATOM   4344 H1   LIG     1      12.497  16.740  -3.352  1.00  0.00      LIG  
ATOM   4345 H2   LIG     1      14.288   9.576   3.142  1.00  0.00      LIG  
ATOM   4346 C25  LIG     1      14.213  18.065  -2.947  1.00  0.00      LIG  
ATOM   4347 O3   LIG     1      12.991  18.623  -2.406  1.00  0.00      LIG  
ATOM   4348 C26  LIG     1      15.418  18.311  -2.102  1.00  0.00      LIG  
ATOM   4349 C27  LIG     1      14.400  18.361  -4.394  1.00  0.00      LIG  
ATOM   4350 H3   LIG     1      17.726  10.783   4.396  1.00  0.00      LIG  
ATOM   4351 H4   LIG     1      16.720  10.368   5.789  1.00  0.00      LIG  
ATOM   4352 H5   LIG     1      15.892   7.878   2.550  1.00  0.00      LIG  
ATOM   4353 H6   LIG     1      17.103   9.100   2.117  1.00  0.00      LIG  
ATOM   4354 H7   LIG     1      15.920  12.384   4.547  1.00  0.00      LIG  
ATOM   4355 H8   LIG     1      14.714  11.120   4.753  1.00  0.00      LIG  
ATOM   4356 H9   LIG     1      14.515   8.638   0.779  1.00  0.00      LIG  
ATOM   4357 H10  LIG     1      15.058  10.254   0.314  1.00  0.00      LIG  
ATOM   4358 H11  LIG     1      12.568   9.439   1.810  1.00  0.00      LIG  
ATOM   4359 H12  LIG     1      12.571  10.046   0.212  1.00  0.00      LIG  
ATOM   4360 H13  LIG     1      13.100  14.463   0.484  1.00  0.00      LIG  
ATOM   4361 H14  LIG     1      12.003  14.169   3.252  1.00  0.00      LIG  
ATOM   4362 H15  LIG     1      13.032  15.420   2.627  1.00  0.00      LIG  
ATOM   4363 H16  LIG     1      13.864  13.286   4.074  1.00  0.00      LIG  
ATOM   4364 H17  LIG     1      10.476  14.535   1.903  1.00  0.00      LIG  
ATOM   4365 H18  LIG     1      10.510  13.801  -1.012  1.00  0.00      LIG  
ATOM   4366 H19  LIG     1       9.165  13.732   0.143  1.00  0.00      LIG  
ATOM   4367 H20  LIG     1      10.206  12.071   1.431  1.00  0.00      LIG  
ATOM   4368 H21  LIG     1      10.564  11.519  -0.208  1.00  0.00      LIG  
ATOM   4369 H22  LIG     1      13.143  15.362  -1.464  1.00  0.00      LIG  
ATOM   4370 H23  LIG     1      10.830  15.855  -1.596  1.00  0.00      LIG  
ATOM   4371 H24  LIG     1      11.034  17.475  -1.040  1.00  0.00      LIG  
ATOM   4372 H25  LIG     1      11.613  16.604   1.258  1.00  0.00      LIG  
ATOM   4373 H26  LIG     1      16.564  11.699   0.923  1.00  0.00      LIG  
ATOM   4374 H27  LIG     1      17.557  11.143   2.261  1.00  0.00      LIG  
ATOM   4375 H28  LIG     1      16.942  12.777   2.264  1.00  0.00      LIG  
ATOM   4376 H29  LIG     1      15.938  13.804   3.091  1.00  0.00      LIG  
ATOM   4377 H30  LIG     1      12.574  11.522  -1.149  1.00  0.00      LIG  
ATOM   4378 H31  LIG     1      13.978  12.432  -0.586  1.00  0.00      LIG  
ATOM   4379 H32  LIG     1      12.598  13.263  -1.266  1.00  0.00      LIG  
ATOM   4380 H33  LIG     1      12.623  11.037   3.881  1.00  0.00      LIG  
ATOM   4381 H34  LIG     1      11.270  10.588   2.837  1.00  0.00      LIG  
ATOM   4382 H35  LIG     1      11.473  12.242   3.330  1.00  0.00      LIG  
ATOM   4383 H36  LIG     1       9.200  16.343   1.746  1.00  0.00      LIG  
ATOM   4384 H37  LIG     1       8.883  16.147   0.009  1.00  0.00      LIG  
ATOM   4385 H38  LIG     1       9.536  17.670   0.627  1.00  0.00      LIG  
ATOM   4386 H39  LIG     1      14.583  16.841  -0.500  1.00  0.00      LIG  
ATOM   4387 H40  LIG     1      16.026  17.405  -2.039  1.00  0.00      LIG  
ATOM   4388 H41  LIG     1      15.155  18.628  -1.090  1.00  0.00      LIG  
ATOM   4389 H42  LIG     1      16.028  19.102  -2.545  1.00  0.00      LIG  
ATOM   4390 H43  LIG     1      15.371  17.990  -4.732  1.00  0.00      LIG  
ATOM   4391 H44  LIG     1      14.367  19.440  -4.567  1.00  0.00      LIG  
ATOM   4392 H45  LIG     1      13.627  17.889  -5.007  1.00  0.00      LIG  
TER
REMARK  Energy: 286.28
REMARK  SimpleFitness: 286.28
REMARK  FullFitness: -695.6094
REMARK  InterFull: -23.8824
REMARK  IntraFull: 311.882
REMARK  solvFull: -1194.08
REMARK  surfFull: 210.471
REMARK  extraFull: 0.0
REMARK  deltaGcompsolvpol: -1194.08
REMARK  deltaGcompsolvnonpol: 210.471
REMARK  deltaGprotsolvpol: -1219.71
REMARK  deltaGprotsolvnonpol: 208.651
REMARK  deltaGligsolvpol: -9.67945
REMARK  deltaGligsolvnonpol: 14.3804
REMARK  deltaGvdw: -23.8824
REMARK  deltaGelec: 0.0
REMARK  deltaG: -5.2765512
REMARK  Cluster: 3
REMARK  ClusterRank: 6
ATOM   4315 C    LIG     1      16.740  10.424   4.701  1.00  0.00      LIG  
ATOM   4316 C1   LIG     1      16.572   9.026   4.180  1.00  0.00      LIG  
ATOM   4317 C2   LIG     1      16.220   8.905   2.729  1.00  0.00      LIG  
ATOM   4318 C3   LIG     1      15.077   9.858   2.446  1.00  0.00      LIG  
ATOM   4319 C4   LIG     1      15.399  11.317   2.726  1.00  0.00      LIG  
ATOM   4320 C5   LIG     1      15.642  11.374   4.234  1.00  0.00      LIG  
ATOM   4321 C6   LIG     1      14.503   9.691   1.069  1.00  0.00      LIG  
ATOM   4322 C7   LIG     1      13.075  10.165   1.171  1.00  0.00      LIG  
ATOM   4323 C8   LIG     1      12.917  11.571   1.790  1.00  0.00      LIG  
ATOM   4324 C9   LIG     1      14.262  12.243   2.191  1.00  0.00      LIG  
ATOM   4325 C10  LIG     1      12.247  12.534   0.768  1.00  0.00      LIG  
ATOM   4326 C11  LIG     1      12.371  14.011   1.151  1.00  0.00      LIG  
ATOM   4327 C12  LIG     1      12.829  14.346   2.560  1.00  0.00      LIG  
ATOM   4328 C13  LIG     1      14.023  13.521   3.019  1.00  0.00      LIG  
ATOM   4329 O    LIG     1      17.043   8.075   4.786  1.00  0.00      LIG  
ATOM   4330 C14  LIG     1      10.990  14.601   0.940  1.00  0.00      LIG  
ATOM   4331 C15  LIG     1      10.250  13.647   0.037  1.00  0.00      LIG  
ATOM   4332 C16  LIG     1      10.755  12.311   0.520  1.00  0.00      LIG  
ATOM   4333 C17  LIG     1      12.863  16.399  -1.270  1.00  0.00      LIG  
ATOM   4334 C18  LIG     1      11.385  16.451  -0.883  1.00  0.00      LIG  
ATOM   4335 C19  LIG     1      10.977  16.075   0.548  1.00  0.00      LIG  
ATOM   4336 C20  LIG     1      16.685  11.747   2.008  1.00  0.00      LIG  
ATOM   4337 O1   LIG     1      15.162  14.372   2.954  1.00  0.00      LIG  
ATOM   4338 C21  LIG     1      12.888  12.428  -0.626  1.00  0.00      LIG  
ATOM   4339 C22  LIG     1      12.026  11.355   3.025  1.00  0.00      LIG  
ATOM   4340 C23  LIG     1       9.564  16.584   0.744  1.00  0.00      LIG  
ATOM   4341 H    LIG     1      14.694  12.607   1.259  1.00  0.00      LIG  
ATOM   4342 O2   LIG     1      13.666  16.840  -0.182  1.00  0.00      LIG  
ATOM   4343 C24  LIG     1      13.070  17.184  -2.548  1.00  0.00      LIG  
ATOM   4344 H1   LIG     1      12.497  16.740  -3.352  1.00  0.00      LIG  
ATOM   4345 H2   LIG     1      14.288   9.576   3.142  1.00  0.00      LIG  
ATOM   4346 C25  LIG     1      14.213  18.065  -2.947  1.00  0.00      LIG  
ATOM   4347 O3   LIG     1      12.991  18.623  -2.406  1.00  0.00      LIG  
ATOM   4348 C26  LIG     1      15.418  18.311  -2.102  1.00  0.00      LIG  
ATOM   4349 C27  LIG     1      14.400  18.361  -4.394  1.00  0.00      LIG  
ATOM   4350 H3   LIG     1      17.726  10.783   4.396  1.00  0.00      LIG  
ATOM   4351 H4   LIG     1      16.720  10.368   5.789  1.00  0.00      LIG  
ATOM   4352 H5   LIG     1      15.892   7.878   2.550  1.00  0.00      LIG  
ATOM   4353 H6   LIG     1      17.103   9.100   2.117  1.00  0.00      LIG  
ATOM   4354 H7   LIG     1      15.920  12.384   4.547  1.00  0.00      LIG  
ATOM   4355 H8   LIG     1      14.714  11.120   4.753  1.00  0.00      LIG  
ATOM   4356 H9   LIG     1      14.515   8.638   0.779  1.00  0.00      LIG  
ATOM   4357 H10  LIG     1      15.058  10.254   0.314  1.00  0.00      LIG  
ATOM   4358 H11  LIG     1      12.568   9.439   1.810  1.00  0.00      LIG  
ATOM   4359 H12  LIG     1      12.571  10.046   0.212  1.00  0.00      LIG  
ATOM   4360 H13  LIG     1      13.100  14.463   0.484  1.00  0.00      LIG  
ATOM   4361 H14  LIG     1      12.003  14.169   3.252  1.00  0.00      LIG  
ATOM   4362 H15  LIG     1      13.032  15.420   2.627  1.00  0.00      LIG  
ATOM   4363 H16  LIG     1      13.864  13.286   4.074  1.00  0.00      LIG  
ATOM   4364 H17  LIG     1      10.476  14.535   1.903  1.00  0.00      LIG  
ATOM   4365 H18  LIG     1      10.510  13.801  -1.012  1.00  0.00      LIG  
ATOM   4366 H19  LIG     1       9.165  13.732   0.143  1.00  0.00      LIG  
ATOM   4367 H20  LIG     1      10.206  12.071   1.431  1.00  0.00      LIG  
ATOM   4368 H21  LIG     1      10.564  11.519  -0.208  1.00  0.00      LIG  
ATOM   4369 H22  LIG     1      13.143  15.362  -1.464  1.00  0.00      LIG  
ATOM   4370 H23  LIG     1      10.830  15.855  -1.596  1.00  0.00      LIG  
ATOM   4371 H24  LIG     1      11.034  17.475  -1.040  1.00  0.00      LIG  
ATOM   4372 H25  LIG     1      11.613  16.604   1.258  1.00  0.00      LIG  
ATOM   4373 H26  LIG     1      16.564  11.699   0.923  1.00  0.00      LIG  
ATOM   4374 H27  LIG     1      17.557  11.143   2.261  1.00  0.00      LIG  
ATOM   4375 H28  LIG     1      16.942  12.777   2.264  1.00  0.00      LIG  
ATOM   4376 H29  LIG     1      15.938  13.804   3.091  1.00  0.00      LIG  
ATOM   4377 H30  LIG     1      12.574  11.522  -1.149  1.00  0.00      LIG  
ATOM   4378 H31  LIG     1      13.978  12.432  -0.586  1.00  0.00      LIG  
ATOM   4379 H32  LIG     1      12.598  13.263  -1.266  1.00  0.00      LIG  
ATOM   4380 H33  LIG     1      12.623  11.037   3.881  1.00  0.00      LIG  
ATOM   4381 H34  LIG     1      11.270  10.588   2.837  1.00  0.00      LIG  
ATOM   4382 H35  LIG     1      11.473  12.242   3.330  1.00  0.00      LIG  
ATOM   4383 H36  LIG     1       9.200  16.343   1.746  1.00  0.00      LIG  
ATOM   4384 H37  LIG     1       8.883  16.147   0.009  1.00  0.00      LIG  
ATOM   4385 H38  LIG     1       9.536  17.670   0.627  1.00  0.00      LIG  
ATOM   4386 H39  LIG     1      14.583  16.841  -0.500  1.00  0.00      LIG  
ATOM   4387 H40  LIG     1      16.026  17.405  -2.039  1.00  0.00      LIG  
ATOM   4388 H41  LIG     1      15.155  18.628  -1.090  1.00  0.00      LIG  
ATOM   4389 H42  LIG     1      16.028  19.102  -2.545  1.00  0.00      LIG  
ATOM   4390 H43  LIG     1      15.371  17.990  -4.732  1.00  0.00      LIG  
ATOM   4391 H44  LIG     1      14.367  19.440  -4.567  1.00  0.00      LIG  
ATOM   4392 H45  LIG     1      13.627  17.889  -5.007  1.00  0.00      LIG  
TER
REMARK  Energy: 286.648
REMARK  SimpleFitness: 286.648
REMARK  FullFitness: -694.88916
REMARK  InterFull: -23.5952
REMARK  IntraFull: 311.873
REMARK  solvFull: -1193.71
REMARK  surfFull: 210.543
REMARK  extraFull: 0.0
REMARK  deltaGcompsolvpol: -1193.71
REMARK  deltaGcompsolvnonpol: 210.543
REMARK  deltaGprotsolvpol: -1219.71
REMARK  deltaGprotsolvnonpol: 208.651
REMARK  deltaGligsolvpol: -9.68857
REMARK  deltaGligsolvnonpol: 14.4018
REMARK  deltaGvdw: -23.5952
REMARK  deltaGelec: 0.0
REMARK  deltaG: -5.221393
REMARK  Cluster: 3
REMARK  ClusterRank: 7
ATOM   4315 C    LIG     1      16.629  10.205   4.524  1.00  0.00      LIG  
ATOM   4316 C1   LIG     1      16.447   8.834   3.936  1.00  0.00      LIG  
ATOM   4317 C2   LIG     1      16.061   8.774   2.486  1.00  0.00      LIG  
ATOM   4318 C3   LIG     1      14.928   9.753   2.262  1.00  0.00      LIG  
ATOM   4319 C4   LIG     1      15.275  11.193   2.597  1.00  0.00      LIG  
ATOM   4320 C5   LIG     1      15.536  11.183   4.104  1.00  0.00      LIG  
ATOM   4321 C6   LIG     1      14.320   9.651   0.893  1.00  0.00      LIG  
ATOM   4322 C7   LIG     1      12.900  10.131   1.056  1.00  0.00      LIG  
ATOM   4323 C8   LIG     1      12.778  11.518   1.723  1.00  0.00      LIG  
ATOM   4324 C9   LIG     1      14.142  12.155   2.117  1.00  0.00      LIG  
ATOM   4325 C10  LIG     1      12.095  12.522   0.752  1.00  0.00      LIG  
ATOM   4326 C11  LIG     1      12.248  13.984   1.185  1.00  0.00      LIG  
ATOM   4327 C12  LIG     1      12.753  14.269   2.589  1.00  0.00      LIG  
ATOM   4328 C13  LIG     1      13.939  13.406   2.996  1.00  0.00      LIG  
ATOM   4329 O    LIG     1      16.924   7.855   4.487  1.00  0.00      LIG  
ATOM   4330 C14  LIG     1      10.869  14.601   1.034  1.00  0.00      LIG  
ATOM   4331 C15  LIG     1      10.095  13.683   0.121  1.00  0.00      LIG  
ATOM   4332 C16  LIG     1      10.595  12.322   0.537  1.00  0.00      LIG  
ATOM   4333 C17  LIG     1      12.681  16.402  -1.190  1.00  0.00      LIG  
ATOM   4334 C18  LIG     1      11.217  16.495  -0.751  1.00  0.00      LIG  
ATOM   4335 C19  LIG     1      10.863  16.087   0.685  1.00  0.00      LIG  
ATOM   4336 C20  LIG     1      16.560  11.631   1.880  1.00  0.00      LIG  
ATOM   4337 O1   LIG     1      15.093  14.237   2.948  1.00  0.00      LIG  
ATOM   4338 C21  LIG     1      12.701  12.457  -0.661  1.00  0.00      LIG  
ATOM   4339 C22  LIG     1      11.912  11.284   2.971  1.00  0.00      LIG  
ATOM   4340 C23  LIG     1       9.465  16.608   0.948  1.00  0.00      LIG  
ATOM   4341 H    LIG     1      14.562  12.546   1.190  1.00  0.00      LIG  
ATOM   4342 O2   LIG     1      13.532  16.815  -0.130  1.00  0.00      LIG  
ATOM   4343 C24  LIG     1      12.883  17.178  -2.473  1.00  0.00      LIG  
ATOM   4344 H1   LIG     1      12.284  16.748  -3.266  1.00  0.00      LIG  
ATOM   4345 H2   LIG     1      14.150   9.453   2.960  1.00  0.00      LIG  
ATOM   4346 C25  LIG     1      14.060  18.010  -2.886  1.00  0.00      LIG  
ATOM   4347 O3   LIG     1      12.857  18.621  -2.352  1.00  0.00      LIG  
ATOM   4348 C26  LIG     1      15.277  18.247  -2.053  1.00  0.00      LIG  
ATOM   4349 C27  LIG     1      14.261  18.241  -4.342  1.00  0.00      LIG  
ATOM   4350 H3   LIG     1      17.614  10.571   4.226  1.00  0.00      LIG  
ATOM   4351 H4   LIG     1      16.619  10.106   5.611  1.00  0.00      LIG  
ATOM   4352 H5   LIG     1      15.712   7.760   2.275  1.00  0.00      LIG  
ATOM   4353 H6   LIG     1      16.931   8.977   1.858  1.00  0.00      LIG  
ATOM   4354 H7   LIG     1      15.826  12.176   4.454  1.00  0.00      LIG  
ATOM   4355 H8   LIG     1      14.610  10.915   4.620  1.00  0.00      LIG  
ATOM   4356 H9   LIG     1      14.313   8.611   0.556  1.00  0.00      LIG  
ATOM   4357 H10  LIG     1      14.860  10.243   0.151  1.00  0.00      LIG  
ATOM   4358 H11  LIG     1      12.403   9.388   1.686  1.00  0.00      LIG  
ATOM   4359 H12  LIG     1      12.367  10.051   0.109  1.00  0.00      LIG  
ATOM   4360 H13  LIG     1      12.964  14.448   0.513  1.00  0.00      LIG  
ATOM   4361 H14  LIG     1      11.943  14.089   3.298  1.00  0.00      LIG  
ATOM   4362 H15  LIG     1      12.980  15.337   2.676  1.00  0.00      LIG  
ATOM   4363 H16  LIG     1      13.794  13.135   4.045  1.00  0.00      LIG  
ATOM   4364 H17  LIG     1      10.383  14.513   2.010  1.00  0.00      LIG  
ATOM   4365 H18  LIG     1      10.336  13.870  -0.926  1.00  0.00      LIG  
ATOM   4366 H19  LIG     1       9.013  13.777   0.252  1.00  0.00      LIG  
ATOM   4367 H20  LIG     1      10.063  12.047   1.449  1.00  0.00      LIG  
ATOM   4368 H21  LIG     1      10.375  11.565  -0.221  1.00  0.00      LIG  
ATOM   4369 H22  LIG     1      12.929  15.359  -1.391  1.00  0.00      LIG  
ATOM   4370 H23  LIG     1      10.598  15.952  -1.453  1.00  0.00      LIG  
ATOM   4371 H24  LIG     1      10.904  17.537  -0.861  1.00  0.00      LIG  
ATOM   4372 H25  LIG     1      11.533  16.593   1.381  1.00  0.00      LIG  
ATOM   4373 H26  LIG     1      16.427  11.624   0.796  1.00  0.00      LIG  
ATOM   4374 H27  LIG     1      17.424  11.005   2.101  1.00  0.00      LIG  
ATOM   4375 H28  LIG     1      16.835  12.646   2.172  1.00  0.00      LIG  
ATOM   4376 H29  LIG     1      15.850  13.665   3.155  1.00  0.00      LIG  
ATOM   4377 H30  LIG     1      12.391  11.561  -1.202  1.00  0.00      LIG  
ATOM   4378 H31  LIG     1      13.792  12.482  -0.647  1.00  0.00      LIG  
ATOM   4379 H32  LIG     1      12.380  13.301  -1.274  1.00  0.00      LIG  
ATOM   4380 H33  LIG     1      12.530  10.979   3.815  1.00  0.00      LIG  
ATOM   4381 H34  LIG     1      11.164  10.507   2.797  1.00  0.00      LIG  
ATOM   4382 H35  LIG     1      11.353  12.163   3.288  1.00  0.00      LIG  
ATOM   4383 H36  LIG     1       9.145  16.363   1.964  1.00  0.00      LIG  
ATOM   4384 H37  LIG     1       8.748  16.179   0.243  1.00  0.00      LIG  
ATOM   4385 H38  LIG     1       9.441  17.694   0.835  1.00  0.00      LIG  
ATOM   4386 H39  LIG     1      14.438  16.758  -0.473  1.00  0.00      LIG  
ATOM   4387 H40  LIG     1      15.857  17.324  -1.957  1.00  0.00      LIG  
ATOM   4388 H41  LIG     1      15.029  18.609  -1.052  1.00  0.00      LIG  
ATOM   4389 H42  LIG     1      15.915  19.002  -2.522  1.00  0.00      LIG  
ATOM   4390 H43  LIG     1      15.204  17.790  -4.663  1.00  0.00      LIG  
ATOM   4391 H44  LIG     1      14.299  19.313  -4.555  1.00  0.00      LIG  
ATOM   4392 H45  LIG     1      13.460  17.797  -4.936  1.00  0.00      LIG  
TER
REMARK  Energy: 277.784
REMARK  SimpleFitness: 277.784
REMARK  FullFitness: -708.3363
REMARK  InterFull: -23.8593
REMARK  IntraFull: 298.33
REMARK  solvFull: -1195.47
REMARK  surfFull: 212.663
REMARK  extraFull: 0.0
REMARK  deltaGcompsolvpol: -1195.47
REMARK  deltaGcompsolvnonpol: 212.663
REMARK  deltaGprotsolvpol: -1219.71
REMARK  deltaGprotsolvnonpol: 208.651
REMARK  deltaGligsolvpol: -8.94864
REMARK  deltaGligsolvnonpol: 14.7457
REMARK  deltaGvdw: -23.8593
REMARK  deltaGelec: 0.0
REMARK  deltaG: -5.231354
REMARK  Cluster: 4
REMARK  ClusterRank: 0
ATOM   4315 C    LIG     1      18.131  10.116   3.518  1.00  0.00      LIG  
ATOM   4316 C1   LIG     1      19.010   9.753   2.354  1.00  0.00      LIG  
ATOM   4317 C2   LIG     1      18.736  10.463   1.060  1.00  0.00      LIG  
ATOM   4318 C3   LIG     1      17.243  10.421   0.803  1.00  0.00      LIG  
ATOM   4319 C4   LIG     1      16.417  11.088   1.894  1.00  0.00      LIG  
ATOM   4320 C5   LIG     1      16.658  10.230   3.138  1.00  0.00      LIG  
ATOM   4321 C6   LIG     1      16.869  10.969  -0.545  1.00  0.00      LIG  
ATOM   4322 C7   LIG     1      15.549  10.329  -0.905  1.00  0.00      LIG  
ATOM   4323 C8   LIG     1      14.469  10.427   0.198  1.00  0.00      LIG  
ATOM   4324 C9   LIG     1      14.926  11.230   1.446  1.00  0.00      LIG  
ATOM   4325 C10  LIG     1      13.186  11.150  -0.340  1.00  0.00      LIG  
ATOM   4326 C11  LIG     1      12.237  11.674   0.749  1.00  0.00      LIG  
ATOM   4327 C12  LIG     1      12.447  11.100   2.135  1.00  0.00      LIG  
ATOM   4328 C13  LIG     1      13.902  11.096   2.586  1.00  0.00      LIG  
ATOM   4329 O    LIG     1      20.091   9.216   2.544  1.00  0.00      LIG  
ATOM   4330 C14  LIG     1      10.822  11.324   0.296  1.00  0.00      LIG  
ATOM   4331 C15  LIG     1      10.931  10.955  -1.169  1.00  0.00      LIG  
ATOM   4332 C16  LIG     1      12.293  10.308  -1.249  1.00  0.00      LIG  
ATOM   4333 C17  LIG     1       9.620  14.923   0.521  1.00  0.00      LIG  
ATOM   4334 C18  LIG     1       9.844  13.630  -0.248  1.00  0.00      LIG  
ATOM   4335 C19  LIG     1       9.795  12.401   0.653  1.00  0.00      LIG  
ATOM   4336 C20  LIG     1      16.915  12.512   2.183  1.00  0.00      LIG  
ATOM   4337 O1   LIG     1      14.064  12.153   3.525  1.00  0.00      LIG  
ATOM   4338 C21  LIG     1      13.549  12.401  -1.156  1.00  0.00      LIG  
ATOM   4339 C22  LIG     1      14.204   8.954   0.564  1.00  0.00      LIG  
ATOM   4340 C23  LIG     1       8.402  11.815   0.578  1.00  0.00      LIG  
ATOM   4341 H    LIG     1      14.871  12.279   1.151  1.00  0.00      LIG  
ATOM   4342 O2   LIG     1       9.525  16.000  -0.402  1.00  0.00      LIG  
ATOM   4343 C24  LIG     1      10.801  15.170   1.395  1.00  0.00      LIG  
ATOM   4344 H1   LIG     1      11.736  14.933   0.904  1.00  0.00      LIG  
ATOM   4345 H2   LIG     1      16.981   9.359   0.794  1.00  0.00      LIG  
ATOM   4346 C25  LIG     1      10.715  15.078   2.869  1.00  0.00      LIG  
ATOM   4347 O3   LIG     1      10.788  16.363   2.210  1.00  0.00      LIG  
ATOM   4348 C26  LIG     1       9.429  14.884   3.598  1.00  0.00      LIG  
ATOM   4349 C27  LIG     1      11.951  14.630   3.561  1.00  0.00      LIG  
ATOM   4350 H3   LIG     1      18.498  11.057   3.935  1.00  0.00      LIG  
ATOM   4351 H4   LIG     1      18.246   9.342   4.281  1.00  0.00      LIG  
ATOM   4352 H5   LIG     1      19.258   9.924   0.265  1.00  0.00      LIG  
ATOM   4353 H6   LIG     1      19.133  11.479   1.104  1.00  0.00      LIG  
ATOM   4354 H7   LIG     1      16.131  10.638   4.003  1.00  0.00      LIG  
ATOM   4355 H8   LIG     1      16.261   9.227   2.959  1.00  0.00      LIG  
ATOM   4356 H9   LIG     1      17.620  10.688  -1.288  1.00  0.00      LIG  
ATOM   4357 H10  LIG     1      16.793  12.059  -0.544  1.00  0.00      LIG  
ATOM   4358 H11  LIG     1      15.773   9.273  -1.083  1.00  0.00      LIG  
ATOM   4359 H12  LIG     1      15.225  10.679  -1.884  1.00  0.00      LIG  
ATOM   4360 H13  LIG     1      12.349  12.758   0.831  1.00  0.00      LIG  
ATOM   4361 H14  LIG     1      12.088  10.069   2.134  1.00  0.00      LIG  
ATOM   4362 H15  LIG     1      11.806  11.630   2.847  1.00  0.00      LIG  
ATOM   4363 H16  LIG     1      14.061  10.168   3.137  1.00  0.00      LIG  
ATOM   4364 H17  LIG     1      10.524  10.411   0.819  1.00  0.00      LIG  
ATOM   4365 H18  LIG     1      10.899  11.826  -1.826  1.00  0.00      LIG  
ATOM   4366 H19  LIG     1      10.137  10.271  -1.478  1.00  0.00      LIG  
ATOM   4367 H20  LIG     1      12.173   9.285  -0.890  1.00  0.00      LIG  
ATOM   4368 H21  LIG     1      12.662  10.266  -2.277  1.00  0.00      LIG  
ATOM   4369 H22  LIG     1       8.675  14.876   1.065  1.00  0.00      LIG  
ATOM   4370 H23  LIG     1      10.805  13.704  -0.761  1.00  0.00      LIG  
ATOM   4371 H24  LIG     1       9.091  13.531  -1.033  1.00  0.00      LIG  
ATOM   4372 H25  LIG     1       9.973  12.695   1.689  1.00  0.00      LIG  
ATOM   4373 H26  LIG     1      16.784  13.161   1.313  1.00  0.00      LIG  
ATOM   4374 H27  LIG     1      17.967  12.566   2.466  1.00  0.00      LIG  
ATOM   4375 H28  LIG     1      16.355  12.955   3.008  1.00  0.00      LIG  
ATOM   4376 H29  LIG     1      15.002  12.157   3.777  1.00  0.00      LIG  
ATOM   4377 H30  LIG     1      13.898  12.147  -2.159  1.00  0.00      LIG  
ATOM   4378 H31  LIG     1      14.320  13.001  -0.668  1.00  0.00      LIG  
ATOM   4379 H32  LIG     1      12.690  13.059  -1.295  1.00  0.00      LIG  
ATOM   4380 H33  LIG     1      15.039   8.533   1.128  1.00  0.00      LIG  
ATOM   4381 H34  LIG     1      14.086   8.344  -0.336  1.00  0.00      LIG  
ATOM   4382 H35  LIG     1      13.303   8.801   1.156  1.00  0.00      LIG  
ATOM   4383 H36  LIG     1       8.317  10.945   1.234  1.00  0.00      LIG  
ATOM   4384 H37  LIG     1       8.164  11.502  -0.442  1.00  0.00      LIG  
ATOM   4385 H38  LIG     1       7.659  12.555   0.889  1.00  0.00      LIG  
ATOM   4386 H39  LIG     1       9.517  16.811   0.135  1.00  0.00      LIG  
ATOM   4387 H40  LIG     1       9.496  15.340   4.589  1.00  0.00      LIG  
ATOM   4388 H41  LIG     1       9.226  13.818   3.722  1.00  0.00      LIG  
ATOM   4389 H42  LIG     1       8.580  15.345   3.087  1.00  0.00      LIG  
ATOM   4390 H43  LIG     1      11.824  13.601   3.904  1.00  0.00      LIG  
ATOM   4391 H44  LIG     1      12.822  14.667   2.901  1.00  0.00      LIG  
ATOM   4392 H45  LIG     1      12.161  15.246   4.434  1.00  0.00      LIG  
TER
REMARK  Energy: 277.784
REMARK  SimpleFitness: 277.784
REMARK  FullFitness: -708.3363
REMARK  InterFull: -23.8593
REMARK  IntraFull: 298.33
REMARK  solvFull: -1195.47
REMARK  surfFull: 212.663
REMARK  extraFull: 0.0
REMARK  deltaGcompsolvpol: -1195.47
REMARK  deltaGcompsolvnonpol: 212.663
REMARK  deltaGprotsolvpol: -1219.71
REMARK  deltaGprotsolvnonpol: 208.651
REMARK  deltaGligsolvpol: -8.94864
REMARK  deltaGligsolvnonpol: 14.7457
REMARK  deltaGvdw: -23.8593
REMARK  deltaGelec: 0.0
REMARK  deltaG: -5.231354
REMARK  Cluster: 4
REMARK  ClusterRank: 1
ATOM   4315 C    LIG     1      18.131  10.116   3.518  1.00  0.00      LIG  
ATOM   4316 C1   LIG     1      19.010   9.753   2.354  1.00  0.00      LIG  
ATOM   4317 C2   LIG     1      18.736  10.463   1.060  1.00  0.00      LIG  
ATOM   4318 C3   LIG     1      17.243  10.421   0.803  1.00  0.00      LIG  
ATOM   4319 C4   LIG     1      16.417  11.088   1.894  1.00  0.00      LIG  
ATOM   4320 C5   LIG     1      16.658  10.230   3.138  1.00  0.00      LIG  
ATOM   4321 C6   LIG     1      16.869  10.969  -0.545  1.00  0.00      LIG  
ATOM   4322 C7   LIG     1      15.549  10.329  -0.905  1.00  0.00      LIG  
ATOM   4323 C8   LIG     1      14.469  10.427   0.198  1.00  0.00      LIG  
ATOM   4324 C9   LIG     1      14.926  11.230   1.446  1.00  0.00      LIG  
ATOM   4325 C10  LIG     1      13.186  11.150  -0.340  1.00  0.00      LIG  
ATOM   4326 C11  LIG     1      12.237  11.674   0.749  1.00  0.00      LIG  
ATOM   4327 C12  LIG     1      12.447  11.100   2.135  1.00  0.00      LIG  
ATOM   4328 C13  LIG     1      13.902  11.096   2.586  1.00  0.00      LIG  
ATOM   4329 O    LIG     1      20.091   9.216   2.544  1.00  0.00      LIG  
ATOM   4330 C14  LIG     1      10.822  11.324   0.296  1.00  0.00      LIG  
ATOM   4331 C15  LIG     1      10.931  10.955  -1.169  1.00  0.00      LIG  
ATOM   4332 C16  LIG     1      12.293  10.308  -1.249  1.00  0.00      LIG  
ATOM   4333 C17  LIG     1       9.620  14.923   0.521  1.00  0.00      LIG  
ATOM   4334 C18  LIG     1       9.844  13.630  -0.248  1.00  0.00      LIG  
ATOM   4335 C19  LIG     1       9.795  12.401   0.653  1.00  0.00      LIG  
ATOM   4336 C20  LIG     1      16.915  12.512   2.183  1.00  0.00      LIG  
ATOM   4337 O1   LIG     1      14.064  12.153   3.525  1.00  0.00      LIG  
ATOM   4338 C21  LIG     1      13.549  12.401  -1.156  1.00  0.00      LIG  
ATOM   4339 C22  LIG     1      14.204   8.954   0.564  1.00  0.00      LIG  
ATOM   4340 C23  LIG     1       8.402  11.815   0.578  1.00  0.00      LIG  
ATOM   4341 H    LIG     1      14.871  12.279   1.151  1.00  0.00      LIG  
ATOM   4342 O2   LIG     1       9.525  16.000  -0.402  1.00  0.00      LIG  
ATOM   4343 C24  LIG     1      10.801  15.170   1.395  1.00  0.00      LIG  
ATOM   4344 H1   LIG     1      11.736  14.933   0.904  1.00  0.00      LIG  
ATOM   4345 H2   LIG     1      16.981   9.359   0.794  1.00  0.00      LIG  
ATOM   4346 C25  LIG     1      10.715  15.078   2.869  1.00  0.00      LIG  
ATOM   4347 O3   LIG     1      10.788  16.363   2.210  1.00  0.00      LIG  
ATOM   4348 C26  LIG     1       9.429  14.884   3.598  1.00  0.00      LIG  
ATOM   4349 C27  LIG     1      11.951  14.630   3.561  1.00  0.00      LIG  
ATOM   4350 H3   LIG     1      18.498  11.057   3.935  1.00  0.00      LIG  
ATOM   4351 H4   LIG     1      18.246   9.342   4.281  1.00  0.00      LIG  
ATOM   4352 H5   LIG     1      19.258   9.924   0.265  1.00  0.00      LIG  
ATOM   4353 H6   LIG     1      19.133  11.479   1.104  1.00  0.00      LIG  
ATOM   4354 H7   LIG     1      16.131  10.638   4.003  1.00  0.00      LIG  
ATOM   4355 H8   LIG     1      16.261   9.227   2.959  1.00  0.00      LIG  
ATOM   4356 H9   LIG     1      17.620  10.688  -1.288  1.00  0.00      LIG  
ATOM   4357 H10  LIG     1      16.793  12.059  -0.544  1.00  0.00      LIG  
ATOM   4358 H11  LIG     1      15.773   9.273  -1.083  1.00  0.00      LIG  
ATOM   4359 H12  LIG     1      15.225  10.679  -1.884  1.00  0.00      LIG  
ATOM   4360 H13  LIG     1      12.349  12.758   0.831  1.00  0.00      LIG  
ATOM   4361 H14  LIG     1      12.088  10.069   2.134  1.00  0.00      LIG  
ATOM   4362 H15  LIG     1      11.806  11.630   2.847  1.00  0.00      LIG  
ATOM   4363 H16  LIG     1      14.061  10.168   3.137  1.00  0.00      LIG  
ATOM   4364 H17  LIG     1      10.524  10.411   0.819  1.00  0.00      LIG  
ATOM   4365 H18  LIG     1      10.899  11.826  -1.826  1.00  0.00      LIG  
ATOM   4366 H19  LIG     1      10.137  10.271  -1.478  1.00  0.00      LIG  
ATOM   4367 H20  LIG     1      12.173   9.285  -0.890  1.00  0.00      LIG  
ATOM   4368 H21  LIG     1      12.662  10.266  -2.277  1.00  0.00      LIG  
ATOM   4369 H22  LIG     1       8.675  14.876   1.065  1.00  0.00      LIG  
ATOM   4370 H23  LIG     1      10.805  13.704  -0.761  1.00  0.00      LIG  
ATOM   4371 H24  LIG     1       9.091  13.531  -1.033  1.00  0.00      LIG  
ATOM   4372 H25  LIG     1       9.973  12.695   1.689  1.00  0.00      LIG  
ATOM   4373 H26  LIG     1      16.784  13.161   1.313  1.00  0.00      LIG  
ATOM   4374 H27  LIG     1      17.967  12.566   2.466  1.00  0.00      LIG  
ATOM   4375 H28  LIG     1      16.355  12.955   3.008  1.00  0.00      LIG  
ATOM   4376 H29  LIG     1      15.002  12.157   3.777  1.00  0.00      LIG  
ATOM   4377 H30  LIG     1      13.898  12.147  -2.159  1.00  0.00      LIG  
ATOM   4378 H31  LIG     1      14.320  13.001  -0.668  1.00  0.00      LIG  
ATOM   4379 H32  LIG     1      12.690  13.059  -1.295  1.00  0.00      LIG  
ATOM   4380 H33  LIG     1      15.039   8.533   1.128  1.00  0.00      LIG  
ATOM   4381 H34  LIG     1      14.086   8.344  -0.336  1.00  0.00      LIG  
ATOM   4382 H35  LIG     1      13.303   8.801   1.156  1.00  0.00      LIG  
ATOM   4383 H36  LIG     1       8.317  10.945   1.234  1.00  0.00      LIG  
ATOM   4384 H37  LIG     1       8.164  11.502  -0.442  1.00  0.00      LIG  
ATOM   4385 H38  LIG     1       7.659  12.555   0.889  1.00  0.00      LIG  
ATOM   4386 H39  LIG     1       9.517  16.811   0.135  1.00  0.00      LIG  
ATOM   4387 H40  LIG     1       9.496  15.340   4.589  1.00  0.00      LIG  
ATOM   4388 H41  LIG     1       9.226  13.818   3.722  1.00  0.00      LIG  
ATOM   4389 H42  LIG     1       8.580  15.345   3.087  1.00  0.00      LIG  
ATOM   4390 H43  LIG     1      11.824  13.601   3.904  1.00  0.00      LIG  
ATOM   4391 H44  LIG     1      12.822  14.667   2.901  1.00  0.00      LIG  
ATOM   4392 H45  LIG     1      12.161  15.246   4.434  1.00  0.00      LIG  
TER
REMARK  Energy: 278.056
REMARK  SimpleFitness: 278.056
REMARK  FullFitness: -707.8762
REMARK  InterFull: -23.5452
REMARK  IntraFull: 298.452
REMARK  solvFull: -1195.61
REMARK  surfFull: 212.827
REMARK  extraFull: 0.0
REMARK  deltaGcompsolvpol: -1195.61
REMARK  deltaGcompsolvnonpol: 212.827
REMARK  deltaGprotsolvpol: -1219.71
REMARK  deltaGprotsolvnonpol: 208.651
REMARK  deltaGligsolvpol: -8.94391
REMARK  deltaGligsolvnonpol: 14.76
REMARK  deltaGvdw: -23.5452
REMARK  deltaGelec: 0.0
REMARK  deltaG: -5.1963367
REMARK  Cluster: 4
REMARK  ClusterRank: 2
ATOM   4315 C    LIG     1      18.235  10.422   3.276  1.00  0.00      LIG  
ATOM   4316 C1   LIG     1      19.089  10.103   2.081  1.00  0.00      LIG  
ATOM   4317 C2   LIG     1      18.733  10.798   0.799  1.00  0.00      LIG  
ATOM   4318 C3   LIG     1      17.236  10.678   0.595  1.00  0.00      LIG  
ATOM   4319 C4   LIG     1      16.416  11.300   1.716  1.00  0.00      LIG  
ATOM   4320 C5   LIG     1      16.746  10.455   2.949  1.00  0.00      LIG  
ATOM   4321 C6   LIG     1      16.788  11.210  -0.737  1.00  0.00      LIG  
ATOM   4322 C7   LIG     1      15.492  10.504  -1.052  1.00  0.00      LIG  
ATOM   4323 C8   LIG     1      14.443  10.553   0.084  1.00  0.00      LIG  
ATOM   4324 C9   LIG     1      14.905  11.364   1.325  1.00  0.00      LIG  
ATOM   4325 C10  LIG     1      13.117  11.232  -0.404  1.00  0.00      LIG  
ATOM   4326 C11  LIG     1      12.194  11.725   0.722  1.00  0.00      LIG  
ATOM   4327 C12  LIG     1      12.460  11.130   2.091  1.00  0.00      LIG  
ATOM   4328 C13  LIG     1      13.929  11.167   2.499  1.00  0.00      LIG  
ATOM   4329 O    LIG     1      20.201   9.620   2.230  1.00  0.00      LIG  
ATOM   4330 C14  LIG     1      10.770  11.361   0.311  1.00  0.00      LIG  
ATOM   4331 C15  LIG     1      10.841  10.976  -1.153  1.00  0.00      LIG  
ATOM   4332 C16  LIG     1      12.214  10.361  -1.274  1.00  0.00      LIG  
ATOM   4333 C17  LIG     1       9.545  14.956   0.537  1.00  0.00      LIG  
ATOM   4334 C18  LIG     1       9.757  13.656  -0.224  1.00  0.00      LIG  
ATOM   4335 C19  LIG     1       9.744  12.433   0.687  1.00  0.00      LIG  
ATOM   4336 C20  LIG     1      16.849  12.749   1.989  1.00  0.00      LIG  
ATOM   4337 O1   LIG     1      14.079  12.217   3.447  1.00  0.00      LIG  
ATOM   4338 C21  LIG     1      13.413  12.491  -1.234  1.00  0.00      LIG  
ATOM   4339 C22  LIG     1      14.251   9.068   0.443  1.00  0.00      LIG  
ATOM   4340 C23  LIG     1       8.354  11.835   0.655  1.00  0.00      LIG  
ATOM   4341 H    LIG     1      14.786  12.413   1.044  1.00  0.00      LIG  
ATOM   4342 O2   LIG     1       9.439  16.024  -0.394  1.00  0.00      LIG  
ATOM   4343 C24  LIG     1      10.738  15.211   1.392  1.00  0.00      LIG  
ATOM   4344 H1   LIG     1      11.666  14.974   0.888  1.00  0.00      LIG  
ATOM   4345 H2   LIG     1      17.026   9.603   0.592  1.00  0.00      LIG  
ATOM   4346 C25  LIG     1      10.674  15.119   2.866  1.00  0.00      LIG  
ATOM   4347 O3   LIG     1      10.733  16.405   2.207  1.00  0.00      LIG  
ATOM   4348 C26  LIG     1       9.398  14.919   3.610  1.00  0.00      LIG  
ATOM   4349 C27  LIG     1      11.919  14.668   3.537  1.00  0.00      LIG  
ATOM   4350 H3   LIG     1      18.566  11.384   3.677  1.00  0.00      LIG  
ATOM   4351 H4   LIG     1      18.420   9.659   4.036  1.00  0.00      LIG  
ATOM   4352 H5   LIG     1      19.254  10.288  -0.015  1.00  0.00      LIG  
ATOM   4353 H6   LIG     1      19.079  11.833   0.830  1.00  0.00      LIG  
ATOM   4354 H7   LIG     1      16.226  10.831   3.832  1.00  0.00      LIG  
ATOM   4355 H8   LIG     1      16.399   9.432   2.779  1.00  0.00      LIG  
ATOM   4356 H9   LIG     1      17.526  10.970  -1.506  1.00  0.00      LIG  
ATOM   4357 H10  LIG     1      16.656  12.294  -0.731  1.00  0.00      LIG  
ATOM   4358 H11  LIG     1      15.763   9.460  -1.233  1.00  0.00      LIG  
ATOM   4359 H12  LIG     1      15.118  10.830  -2.022  1.00  0.00      LIG  
ATOM   4360 H13  LIG     1      12.293  12.809   0.816  1.00  0.00      LIG  
ATOM   4361 H14  LIG     1      12.136  10.088   2.078  1.00  0.00      LIG  
ATOM   4362 H15  LIG     1      11.822  11.621   2.831  1.00  0.00      LIG  
ATOM   4363 H16  LIG     1      14.139  10.236   3.029  1.00  0.00      LIG  
ATOM   4364 H17  LIG     1      10.496  10.451   0.853  1.00  0.00      LIG  
ATOM   4365 H18  LIG     1      10.762  11.837  -1.818  1.00  0.00      LIG  
ATOM   4366 H19  LIG     1      10.054  10.267  -1.426  1.00  0.00      LIG  
ATOM   4367 H20  LIG     1      12.133   9.339  -0.902  1.00  0.00      LIG  
ATOM   4368 H21  LIG     1      12.548  10.320  -2.314  1.00  0.00      LIG  
ATOM   4369 H22  LIG     1       8.608  14.914   1.096  1.00  0.00      LIG  
ATOM   4370 H23  LIG     1      10.703  13.734  -0.760  1.00  0.00      LIG  
ATOM   4371 H24  LIG     1       8.989  13.543  -0.992  1.00  0.00      LIG  
ATOM   4372 H25  LIG     1       9.948  12.737   1.714  1.00  0.00      LIG  
ATOM   4373 H26  LIG     1      16.654  13.389   1.125  1.00  0.00      LIG  
ATOM   4374 H27  LIG     1      17.906  12.860   2.236  1.00  0.00      LIG  
ATOM   4375 H28  LIG     1      16.294  13.165   2.832  1.00  0.00      LIG  
ATOM   4376 H29  LIG     1      15.027  12.265   3.656  1.00  0.00      LIG  
ATOM   4377 H30  LIG     1      13.727  12.245  -2.251  1.00  0.00      LIG  
ATOM   4378 H31  LIG     1      14.188  13.110  -0.778  1.00  0.00      LIG  
ATOM   4379 H32  LIG     1      12.535  13.126  -1.340  1.00  0.00      LIG  
ATOM   4380 H33  LIG     1      15.126   8.674   0.963  1.00  0.00      LIG  
ATOM   4381 H34  LIG     1      14.116   8.466  -0.460  1.00  0.00      LIG  
ATOM   4382 H35  LIG     1      13.385   8.873   1.073  1.00  0.00      LIG  
ATOM   4383 H36  LIG     1       8.295  10.968   1.319  1.00  0.00      LIG  
ATOM   4384 H37  LIG     1       8.090  11.513  -0.356  1.00  0.00      LIG  
ATOM   4385 H38  LIG     1       7.614  12.571   0.982  1.00  0.00      LIG  
ATOM   4386 H39  LIG     1       9.433  16.840   0.135  1.00  0.00      LIG  
ATOM   4387 H40  LIG     1       9.479  15.357   4.608  1.00  0.00      LIG  
ATOM   4388 H41  LIG     1       9.193  13.851   3.714  1.00  0.00      LIG  
ATOM   4389 H42  LIG     1       8.545  15.393   3.118  1.00  0.00      LIG  
ATOM   4390 H43  LIG     1      11.832  13.609   3.791  1.00  0.00      LIG  
ATOM   4391 H44  LIG     1      12.799  14.800   2.901  1.00  0.00      LIG  
ATOM   4392 H45  LIG     1      12.085  15.215   4.463  1.00  0.00      LIG  
TER
REMARK  Energy: 278.056
REMARK  SimpleFitness: 278.056
REMARK  FullFitness: -707.8762
REMARK  InterFull: -23.5452
REMARK  IntraFull: 298.452
REMARK  solvFull: -1195.61
REMARK  surfFull: 212.827
REMARK  extraFull: 0.0
REMARK  deltaGcompsolvpol: -1195.61
REMARK  deltaGcompsolvnonpol: 212.827
REMARK  deltaGprotsolvpol: -1219.71
REMARK  deltaGprotsolvnonpol: 208.651
REMARK  deltaGligsolvpol: -8.94391
REMARK  deltaGligsolvnonpol: 14.76
REMARK  deltaGvdw: -23.5452
REMARK  deltaGelec: 0.0
REMARK  deltaG: -5.1963367
REMARK  Cluster: 4
REMARK  ClusterRank: 3
ATOM   4315 C    LIG     1      18.235  10.422   3.276  1.00  0.00      LIG  
ATOM   4316 C1   LIG     1      19.089  10.103   2.081  1.00  0.00      LIG  
ATOM   4317 C2   LIG     1      18.733  10.798   0.799  1.00  0.00      LIG  
ATOM   4318 C3   LIG     1      17.236  10.678   0.595  1.00  0.00      LIG  
ATOM   4319 C4   LIG     1      16.416  11.300   1.716  1.00  0.00      LIG  
ATOM   4320 C5   LIG     1      16.746  10.455   2.949  1.00  0.00      LIG  
ATOM   4321 C6   LIG     1      16.788  11.210  -0.737  1.00  0.00      LIG  
ATOM   4322 C7   LIG     1      15.492  10.504  -1.052  1.00  0.00      LIG  
ATOM   4323 C8   LIG     1      14.443  10.553   0.084  1.00  0.00      LIG  
ATOM   4324 C9   LIG     1      14.905  11.364   1.325  1.00  0.00      LIG  
ATOM   4325 C10  LIG     1      13.117  11.232  -0.404  1.00  0.00      LIG  
ATOM   4326 C11  LIG     1      12.194  11.725   0.722  1.00  0.00      LIG  
ATOM   4327 C12  LIG     1      12.460  11.130   2.091  1.00  0.00      LIG  
ATOM   4328 C13  LIG     1      13.929  11.167   2.499  1.00  0.00      LIG  
ATOM   4329 O    LIG     1      20.201   9.620   2.230  1.00  0.00      LIG  
ATOM   4330 C14  LIG     1      10.770  11.361   0.311  1.00  0.00      LIG  
ATOM   4331 C15  LIG     1      10.841  10.976  -1.153  1.00  0.00      LIG  
ATOM   4332 C16  LIG     1      12.214  10.361  -1.274  1.00  0.00      LIG  
ATOM   4333 C17  LIG     1       9.545  14.956   0.537  1.00  0.00      LIG  
ATOM   4334 C18  LIG     1       9.757  13.656  -0.224  1.00  0.00      LIG  
ATOM   4335 C19  LIG     1       9.744  12.433   0.687  1.00  0.00      LIG  
ATOM   4336 C20  LIG     1      16.849  12.749   1.989  1.00  0.00      LIG  
ATOM   4337 O1   LIG     1      14.079  12.217   3.447  1.00  0.00      LIG  
ATOM   4338 C21  LIG     1      13.413  12.491  -1.234  1.00  0.00      LIG  
ATOM   4339 C22  LIG     1      14.251   9.068   0.443  1.00  0.00      LIG  
ATOM   4340 C23  LIG     1       8.354  11.835   0.655  1.00  0.00      LIG  
ATOM   4341 H    LIG     1      14.786  12.413   1.044  1.00  0.00      LIG  
ATOM   4342 O2   LIG     1       9.439  16.024  -0.394  1.00  0.00      LIG  
ATOM   4343 C24  LIG     1      10.738  15.211   1.392  1.00  0.00      LIG  
ATOM   4344 H1   LIG     1      11.666  14.974   0.888  1.00  0.00      LIG  
ATOM   4345 H2   LIG     1      17.026   9.603   0.592  1.00  0.00      LIG  
ATOM   4346 C25  LIG     1      10.674  15.119   2.866  1.00  0.00      LIG  
ATOM   4347 O3   LIG     1      10.733  16.405   2.207  1.00  0.00      LIG  
ATOM   4348 C26  LIG     1       9.398  14.919   3.610  1.00  0.00      LIG  
ATOM   4349 C27  LIG     1      11.919  14.668   3.537  1.00  0.00      LIG  
ATOM   4350 H3   LIG     1      18.566  11.384   3.677  1.00  0.00      LIG  
ATOM   4351 H4   LIG     1      18.420   9.659   4.036  1.00  0.00      LIG  
ATOM   4352 H5   LIG     1      19.254  10.288  -0.015  1.00  0.00      LIG  
ATOM   4353 H6   LIG     1      19.079  11.833   0.830  1.00  0.00      LIG  
ATOM   4354 H7   LIG     1      16.226  10.831   3.832  1.00  0.00      LIG  
ATOM   4355 H8   LIG     1      16.399   9.432   2.779  1.00  0.00      LIG  
ATOM   4356 H9   LIG     1      17.526  10.970  -1.506  1.00  0.00      LIG  
ATOM   4357 H10  LIG     1      16.656  12.294  -0.731  1.00  0.00      LIG  
ATOM   4358 H11  LIG     1      15.763   9.460  -1.233  1.00  0.00      LIG  
ATOM   4359 H12  LIG     1      15.118  10.830  -2.022  1.00  0.00      LIG  
ATOM   4360 H13  LIG     1      12.293  12.809   0.816  1.00  0.00      LIG  
ATOM   4361 H14  LIG     1      12.136  10.088   2.078  1.00  0.00      LIG  
ATOM   4362 H15  LIG     1      11.822  11.621   2.831  1.00  0.00      LIG  
ATOM   4363 H16  LIG     1      14.139  10.236   3.029  1.00  0.00      LIG  
ATOM   4364 H17  LIG     1      10.496  10.451   0.853  1.00  0.00      LIG  
ATOM   4365 H18  LIG     1      10.762  11.837  -1.818  1.00  0.00      LIG  
ATOM   4366 H19  LIG     1      10.054  10.267  -1.426  1.00  0.00      LIG  
ATOM   4367 H20  LIG     1      12.133   9.339  -0.902  1.00  0.00      LIG  
ATOM   4368 H21  LIG     1      12.548  10.320  -2.314  1.00  0.00      LIG  
ATOM   4369 H22  LIG     1       8.608  14.914   1.096  1.00  0.00      LIG  
ATOM   4370 H23  LIG     1      10.703  13.734  -0.760  1.00  0.00      LIG  
ATOM   4371 H24  LIG     1       8.989  13.543  -0.992  1.00  0.00      LIG  
ATOM   4372 H25  LIG     1       9.948  12.737   1.714  1.00  0.00      LIG  
ATOM   4373 H26  LIG     1      16.654  13.389   1.125  1.00  0.00      LIG  
ATOM   4374 H27  LIG     1      17.906  12.860   2.236  1.00  0.00      LIG  
ATOM   4375 H28  LIG     1      16.294  13.165   2.832  1.00  0.00      LIG  
ATOM   4376 H29  LIG     1      15.027  12.265   3.656  1.00  0.00      LIG  
ATOM   4377 H30  LIG     1      13.727  12.245  -2.251  1.00  0.00      LIG  
ATOM   4378 H31  LIG     1      14.188  13.110  -0.778  1.00  0.00      LIG  
ATOM   4379 H32  LIG     1      12.535  13.126  -1.340  1.00  0.00      LIG  
ATOM   4380 H33  LIG     1      15.126   8.674   0.963  1.00  0.00      LIG  
ATOM   4381 H34  LIG     1      14.116   8.466  -0.460  1.00  0.00      LIG  
ATOM   4382 H35  LIG     1      13.385   8.873   1.073  1.00  0.00      LIG  
ATOM   4383 H36  LIG     1       8.295  10.968   1.319  1.00  0.00      LIG  
ATOM   4384 H37  LIG     1       8.090  11.513  -0.356  1.00  0.00      LIG  
ATOM   4385 H38  LIG     1       7.614  12.571   0.982  1.00  0.00      LIG  
ATOM   4386 H39  LIG     1       9.433  16.840   0.135  1.00  0.00      LIG  
ATOM   4387 H40  LIG     1       9.479  15.357   4.608  1.00  0.00      LIG  
ATOM   4388 H41  LIG     1       9.193  13.851   3.714  1.00  0.00      LIG  
ATOM   4389 H42  LIG     1       8.545  15.393   3.118  1.00  0.00      LIG  
ATOM   4390 H43  LIG     1      11.832  13.609   3.791  1.00  0.00      LIG  
ATOM   4391 H44  LIG     1      12.799  14.800   2.901  1.00  0.00      LIG  
ATOM   4392 H45  LIG     1      12.085  15.215   4.463  1.00  0.00      LIG  
TER
REMARK  Energy: 278.474
REMARK  SimpleFitness: 278.474
REMARK  FullFitness: -707.06134
REMARK  InterFull: -20.2863
REMARK  IntraFull: 298.386
REMARK  solvFull: -1197.88
REMARK  surfFull: 212.719
REMARK  extraFull: 0.0
REMARK  deltaGcompsolvpol: -1197.88
REMARK  deltaGcompsolvnonpol: 212.719
REMARK  deltaGprotsolvpol: -1219.71
REMARK  deltaGprotsolvnonpol: 208.651
REMARK  deltaGligsolvpol: -8.42826
REMARK  deltaGligsolvnonpol: 14.7423
REMARK  deltaGvdw: -20.2863
REMARK  deltaGelec: 0.0
REMARK  deltaG: -5.0670705
REMARK  Cluster: 4
REMARK  ClusterRank: 4
ATOM   4315 C    LIG     1      18.182  10.108   3.518  1.00  0.00      LIG  
ATOM   4316 C1   LIG     1      19.064   9.743   2.359  1.00  0.00      LIG  
ATOM   4317 C2   LIG     1      18.799  10.458   1.066  1.00  0.00      LIG  
ATOM   4318 C3   LIG     1      17.308  10.419   0.798  1.00  0.00      LIG  
ATOM   4319 C4   LIG     1      16.475  11.080   1.887  1.00  0.00      LIG  
ATOM   4320 C5   LIG     1      16.712  10.220   3.131  1.00  0.00      LIG  
ATOM   4321 C6   LIG     1      16.944  10.978  -0.548  1.00  0.00      LIG  
ATOM   4322 C7   LIG     1      15.622  10.353  -0.924  1.00  0.00      LIG  
ATOM   4323 C8   LIG     1      14.536  10.433   0.175  1.00  0.00      LIG  
ATOM   4324 C9   LIG     1      14.985  11.221   1.436  1.00  0.00      LIG  
ATOM   4325 C10  LIG     1      13.253  11.159  -0.357  1.00  0.00      LIG  
ATOM   4326 C11  LIG     1      12.297  11.664   0.735  1.00  0.00      LIG  
ATOM   4327 C12  LIG     1      12.504  11.074   2.115  1.00  0.00      LIG  
ATOM   4328 C13  LIG     1      13.958  11.069   2.572  1.00  0.00      LIG  
ATOM   4329 O    LIG     1      20.141   9.197   2.551  1.00  0.00      LIG  
ATOM   4330 C14  LIG     1      10.885  11.316   0.273  1.00  0.00      LIG  
ATOM   4331 C15  LIG     1      11.000  10.959  -1.195  1.00  0.00      LIG  
ATOM   4332 C16  LIG     1      12.367  10.325  -1.281  1.00  0.00      LIG  
ATOM   4333 C17  LIG     1       9.654  14.910   0.504  1.00  0.00      LIG  
ATOM   4334 C18  LIG     1       9.888  13.617  -0.265  1.00  0.00      LIG  
ATOM   4335 C19  LIG     1       9.855  12.388   0.637  1.00  0.00      LIG  
ATOM   4336 C20  LIG     1      16.969  12.505   2.181  1.00  0.00      LIG  
ATOM   4337 O1   LIG     1      14.113  12.121   3.517  1.00  0.00      LIG  
ATOM   4338 C21  LIG     1      13.612  12.425  -1.152  1.00  0.00      LIG  
ATOM   4339 C22  LIG     1      14.276   8.954   0.521  1.00  0.00      LIG  
ATOM   4340 C23  LIG     1       8.465  11.793   0.573  1.00  0.00      LIG  
ATOM   4341 H    LIG     1      14.927  12.273   1.153  1.00  0.00      LIG  
ATOM   4342 O2   LIG     1       9.557  15.986  -0.418  1.00  0.00      LIG  
ATOM   4343 C24  LIG     1      10.834  15.166   1.379  1.00  0.00      LIG  
ATOM   4344 H1   LIG     1      11.770  14.934   0.889  1.00  0.00      LIG  
ATOM   4345 H2   LIG     1      17.044   9.357   0.778  1.00  0.00      LIG  
ATOM   4346 C25  LIG     1      10.747  15.075   2.854  1.00  0.00      LIG  
ATOM   4347 O3   LIG     1      10.810  16.360   2.194  1.00  0.00      LIG  
ATOM   4348 C26  LIG     1       9.463  14.871   3.580  1.00  0.00      LIG  
ATOM   4349 C27  LIG     1      11.986  14.639   3.548  1.00  0.00      LIG  
ATOM   4350 H3   LIG     1      18.546  11.051   3.933  1.00  0.00      LIG  
ATOM   4351 H4   LIG     1      18.295   9.336   4.284  1.00  0.00      LIG  
ATOM   4352 H5   LIG     1      19.325   9.921   0.273  1.00  0.00      LIG  
ATOM   4353 H6   LIG     1      19.197  11.473   1.116  1.00  0.00      LIG  
ATOM   4354 H7   LIG     1      16.179  10.623   3.994  1.00  0.00      LIG  
ATOM   4355 H8   LIG     1      16.318   9.216   2.947  1.00  0.00      LIG  
ATOM   4356 H9   LIG     1      17.698  10.699  -1.289  1.00  0.00      LIG  
ATOM   4357 H10  LIG     1      16.876  12.069  -0.540  1.00  0.00      LIG  
ATOM   4358 H11  LIG     1      15.840   9.300  -1.124  1.00  0.00      LIG  
ATOM   4359 H12  LIG     1      15.304  10.725  -1.897  1.00  0.00      LIG  
ATOM   4360 H13  LIG     1      12.403  12.748   0.833  1.00  0.00      LIG  
ATOM   4361 H14  LIG     1      12.149  10.042   2.099  1.00  0.00      LIG  
ATOM   4362 H15  LIG     1      11.858  11.590   2.830  1.00  0.00      LIG  
ATOM   4363 H16  LIG     1      14.118  10.137   3.116  1.00  0.00      LIG  
ATOM   4364 H17  LIG     1      10.589  10.399   0.788  1.00  0.00      LIG  
ATOM   4365 H18  LIG     1      10.960  11.833  -1.848  1.00  0.00      LIG  
ATOM   4366 H19  LIG     1      10.214  10.268  -1.509  1.00  0.00      LIG  
ATOM   4367 H20  LIG     1      12.255   9.296  -0.941  1.00  0.00      LIG  
ATOM   4368 H21  LIG     1      12.740  10.305  -2.309  1.00  0.00      LIG  
ATOM   4369 H22  LIG     1       8.709  14.856   1.046  1.00  0.00      LIG  
ATOM   4370 H23  LIG     1      10.846  13.699  -0.780  1.00  0.00      LIG  
ATOM   4371 H24  LIG     1       9.134  13.509  -1.048  1.00  0.00      LIG  
ATOM   4372 H25  LIG     1      10.038  12.684   1.671  1.00  0.00      LIG  
ATOM   4373 H26  LIG     1      16.841  13.154   1.312  1.00  0.00      LIG  
ATOM   4374 H27  LIG     1      18.019  12.560   2.471  1.00  0.00      LIG  
ATOM   4375 H28  LIG     1      16.402  12.947   3.003  1.00  0.00      LIG  
ATOM   4376 H29  LIG     1      14.021  12.951   3.023  1.00  0.00      LIG  
ATOM   4377 H30  LIG     1      13.974  12.189  -2.155  1.00  0.00      LIG  
ATOM   4378 H31  LIG     1      14.374  13.024  -0.648  1.00  0.00      LIG  
ATOM   4379 H32  LIG     1      12.749  13.077  -1.290  1.00  0.00      LIG  
ATOM   4380 H33  LIG     1      15.111   8.527   1.079  1.00  0.00      LIG  
ATOM   4381 H34  LIG     1      14.159   8.358  -0.388  1.00  0.00      LIG  
ATOM   4382 H35  LIG     1      13.375   8.792   1.110  1.00  0.00      LIG  
ATOM   4383 H36  LIG     1       8.392  10.919   1.227  1.00  0.00      LIG  
ATOM   4384 H37  LIG     1       8.221  11.481  -0.446  1.00  0.00      LIG  
ATOM   4385 H38  LIG     1       7.720  12.527   0.892  1.00  0.00      LIG  
ATOM   4386 H39  LIG     1       9.540  16.797   0.118  1.00  0.00      LIG  
ATOM   4387 H40  LIG     1       9.523  15.322   4.572  1.00  0.00      LIG  
ATOM   4388 H41  LIG     1       9.267  13.802   3.696  1.00  0.00      LIG  
ATOM   4389 H42  LIG     1       8.612  15.330   3.068  1.00  0.00      LIG  
ATOM   4390 H43  LIG     1      11.888  13.592   3.844  1.00  0.00      LIG  
ATOM   4391 H44  LIG     1      12.868  14.736   2.909  1.00  0.00      LIG  
ATOM   4392 H45  LIG     1      12.155  15.225   4.450  1.00  0.00      LIG  
TER
REMARK  Energy: 278.474
REMARK  SimpleFitness: 278.474
REMARK  FullFitness: -707.06134
REMARK  InterFull: -20.2863
REMARK  IntraFull: 298.386
REMARK  solvFull: -1197.88
REMARK  surfFull: 212.719
REMARK  extraFull: 0.0
REMARK  deltaGcompsolvpol: -1197.88
REMARK  deltaGcompsolvnonpol: 212.719
REMARK  deltaGprotsolvpol: -1219.71
REMARK  deltaGprotsolvnonpol: 208.651
REMARK  deltaGligsolvpol: -8.42826
REMARK  deltaGligsolvnonpol: 14.7423
REMARK  deltaGvdw: -20.2863
REMARK  deltaGelec: 0.0
REMARK  deltaG: -5.0670705
REMARK  Cluster: 4
REMARK  ClusterRank: 5
ATOM   4315 C    LIG     1      18.182  10.108   3.518  1.00  0.00      LIG  
ATOM   4316 C1   LIG     1      19.064   9.743   2.359  1.00  0.00      LIG  
ATOM   4317 C2   LIG     1      18.799  10.458   1.066  1.00  0.00      LIG  
ATOM   4318 C3   LIG     1      17.308  10.419   0.798  1.00  0.00      LIG  
ATOM   4319 C4   LIG     1      16.475  11.080   1.887  1.00  0.00      LIG  
ATOM   4320 C5   LIG     1      16.712  10.220   3.131  1.00  0.00      LIG  
ATOM   4321 C6   LIG     1      16.944  10.978  -0.548  1.00  0.00      LIG  
ATOM   4322 C7   LIG     1      15.622  10.353  -0.924  1.00  0.00      LIG  
ATOM   4323 C8   LIG     1      14.536  10.433   0.175  1.00  0.00      LIG  
ATOM   4324 C9   LIG     1      14.985  11.221   1.436  1.00  0.00      LIG  
ATOM   4325 C10  LIG     1      13.253  11.159  -0.357  1.00  0.00      LIG  
ATOM   4326 C11  LIG     1      12.297  11.664   0.735  1.00  0.00      LIG  
ATOM   4327 C12  LIG     1      12.504  11.074   2.115  1.00  0.00      LIG  
ATOM   4328 C13  LIG     1      13.958  11.069   2.572  1.00  0.00      LIG  
ATOM   4329 O    LIG     1      20.141   9.197   2.551  1.00  0.00      LIG  
ATOM   4330 C14  LIG     1      10.885  11.316   0.273  1.00  0.00      LIG  
ATOM   4331 C15  LIG     1      11.000  10.959  -1.195  1.00  0.00      LIG  
ATOM   4332 C16  LIG     1      12.367  10.325  -1.281  1.00  0.00      LIG  
ATOM   4333 C17  LIG     1       9.654  14.910   0.504  1.00  0.00      LIG  
ATOM   4334 C18  LIG     1       9.888  13.617  -0.265  1.00  0.00      LIG  
ATOM   4335 C19  LIG     1       9.855  12.388   0.637  1.00  0.00      LIG  
ATOM   4336 C20  LIG     1      16.969  12.505   2.181  1.00  0.00      LIG  
ATOM   4337 O1   LIG     1      14.113  12.121   3.517  1.00  0.00      LIG  
ATOM   4338 C21  LIG     1      13.612  12.425  -1.152  1.00  0.00      LIG  
ATOM   4339 C22  LIG     1      14.276   8.954   0.521  1.00  0.00      LIG  
ATOM   4340 C23  LIG     1       8.465  11.793   0.573  1.00  0.00      LIG  
ATOM   4341 H    LIG     1      14.927  12.273   1.153  1.00  0.00      LIG  
ATOM   4342 O2   LIG     1       9.557  15.986  -0.418  1.00  0.00      LIG  
ATOM   4343 C24  LIG     1      10.834  15.166   1.379  1.00  0.00      LIG  
ATOM   4344 H1   LIG     1      11.770  14.934   0.889  1.00  0.00      LIG  
ATOM   4345 H2   LIG     1      17.044   9.357   0.778  1.00  0.00      LIG  
ATOM   4346 C25  LIG     1      10.747  15.075   2.854  1.00  0.00      LIG  
ATOM   4347 O3   LIG     1      10.810  16.360   2.194  1.00  0.00      LIG  
ATOM   4348 C26  LIG     1       9.463  14.871   3.580  1.00  0.00      LIG  
ATOM   4349 C27  LIG     1      11.986  14.639   3.548  1.00  0.00      LIG  
ATOM   4350 H3   LIG     1      18.546  11.051   3.933  1.00  0.00      LIG  
ATOM   4351 H4   LIG     1      18.295   9.336   4.284  1.00  0.00      LIG  
ATOM   4352 H5   LIG     1      19.325   9.921   0.273  1.00  0.00      LIG  
ATOM   4353 H6   LIG     1      19.197  11.473   1.116  1.00  0.00      LIG  
ATOM   4354 H7   LIG     1      16.179  10.623   3.994  1.00  0.00      LIG  
ATOM   4355 H8   LIG     1      16.318   9.216   2.947  1.00  0.00      LIG  
ATOM   4356 H9   LIG     1      17.698  10.699  -1.289  1.00  0.00      LIG  
ATOM   4357 H10  LIG     1      16.876  12.069  -0.540  1.00  0.00      LIG  
ATOM   4358 H11  LIG     1      15.840   9.300  -1.124  1.00  0.00      LIG  
ATOM   4359 H12  LIG     1      15.304  10.725  -1.897  1.00  0.00      LIG  
ATOM   4360 H13  LIG     1      12.403  12.748   0.833  1.00  0.00      LIG  
ATOM   4361 H14  LIG     1      12.149  10.042   2.099  1.00  0.00      LIG  
ATOM   4362 H15  LIG     1      11.858  11.590   2.830  1.00  0.00      LIG  
ATOM   4363 H16  LIG     1      14.118  10.137   3.116  1.00  0.00      LIG  
ATOM   4364 H17  LIG     1      10.589  10.399   0.788  1.00  0.00      LIG  
ATOM   4365 H18  LIG     1      10.960  11.833  -1.848  1.00  0.00      LIG  
ATOM   4366 H19  LIG     1      10.214  10.268  -1.509  1.00  0.00      LIG  
ATOM   4367 H20  LIG     1      12.255   9.296  -0.941  1.00  0.00      LIG  
ATOM   4368 H21  LIG     1      12.740  10.305  -2.309  1.00  0.00      LIG  
ATOM   4369 H22  LIG     1       8.709  14.856   1.046  1.00  0.00      LIG  
ATOM   4370 H23  LIG     1      10.846  13.699  -0.780  1.00  0.00      LIG  
ATOM   4371 H24  LIG     1       9.134  13.509  -1.048  1.00  0.00      LIG  
ATOM   4372 H25  LIG     1      10.038  12.684   1.671  1.00  0.00      LIG  
ATOM   4373 H26  LIG     1      16.841  13.154   1.312  1.00  0.00      LIG  
ATOM   4374 H27  LIG     1      18.019  12.560   2.471  1.00  0.00      LIG  
ATOM   4375 H28  LIG     1      16.402  12.947   3.003  1.00  0.00      LIG  
ATOM   4376 H29  LIG     1      14.021  12.951   3.023  1.00  0.00      LIG  
ATOM   4377 H30  LIG     1      13.974  12.189  -2.155  1.00  0.00      LIG  
ATOM   4378 H31  LIG     1      14.374  13.024  -0.648  1.00  0.00      LIG  
ATOM   4379 H32  LIG     1      12.749  13.077  -1.290  1.00  0.00      LIG  
ATOM   4380 H33  LIG     1      15.111   8.527   1.079  1.00  0.00      LIG  
ATOM   4381 H34  LIG     1      14.159   8.358  -0.388  1.00  0.00      LIG  
ATOM   4382 H35  LIG     1      13.375   8.792   1.110  1.00  0.00      LIG  
ATOM   4383 H36  LIG     1       8.392  10.919   1.227  1.00  0.00      LIG  
ATOM   4384 H37  LIG     1       8.221  11.481  -0.446  1.00  0.00      LIG  
ATOM   4385 H38  LIG     1       7.720  12.527   0.892  1.00  0.00      LIG  
ATOM   4386 H39  LIG     1       9.540  16.797   0.118  1.00  0.00      LIG  
ATOM   4387 H40  LIG     1       9.523  15.322   4.572  1.00  0.00      LIG  
ATOM   4388 H41  LIG     1       9.267  13.802   3.696  1.00  0.00      LIG  
ATOM   4389 H42  LIG     1       8.612  15.330   3.068  1.00  0.00      LIG  
ATOM   4390 H43  LIG     1      11.888  13.592   3.844  1.00  0.00      LIG  
ATOM   4391 H44  LIG     1      12.868  14.736   2.909  1.00  0.00      LIG  
ATOM   4392 H45  LIG     1      12.155  15.225   4.450  1.00  0.00      LIG  
TER
REMARK  Energy: 278.474
REMARK  SimpleFitness: 278.474
REMARK  FullFitness: -707.06134
REMARK  InterFull: -20.2863
REMARK  IntraFull: 298.386
REMARK  solvFull: -1197.88
REMARK  surfFull: 212.719
REMARK  extraFull: 0.0
REMARK  deltaGcompsolvpol: -1197.88
REMARK  deltaGcompsolvnonpol: 212.719
REMARK  deltaGprotsolvpol: -1219.71
REMARK  deltaGprotsolvnonpol: 208.651
REMARK  deltaGligsolvpol: -8.42826
REMARK  deltaGligsolvnonpol: 14.7423
REMARK  deltaGvdw: -20.2863
REMARK  deltaGelec: 0.0
REMARK  deltaG: -5.0670705
REMARK  Cluster: 4
REMARK  ClusterRank: 6
ATOM   4315 C    LIG     1      18.182  10.108   3.518  1.00  0.00      LIG  
ATOM   4316 C1   LIG     1      19.064   9.743   2.359  1.00  0.00      LIG  
ATOM   4317 C2   LIG     1      18.799  10.458   1.066  1.00  0.00      LIG  
ATOM   4318 C3   LIG     1      17.308  10.419   0.798  1.00  0.00      LIG  
ATOM   4319 C4   LIG     1      16.475  11.080   1.887  1.00  0.00      LIG  
ATOM   4320 C5   LIG     1      16.712  10.220   3.131  1.00  0.00      LIG  
ATOM   4321 C6   LIG     1      16.944  10.978  -0.548  1.00  0.00      LIG  
ATOM   4322 C7   LIG     1      15.622  10.353  -0.924  1.00  0.00      LIG  
ATOM   4323 C8   LIG     1      14.536  10.433   0.175  1.00  0.00      LIG  
ATOM   4324 C9   LIG     1      14.985  11.221   1.436  1.00  0.00      LIG  
ATOM   4325 C10  LIG     1      13.253  11.159  -0.357  1.00  0.00      LIG  
ATOM   4326 C11  LIG     1      12.297  11.664   0.735  1.00  0.00      LIG  
ATOM   4327 C12  LIG     1      12.504  11.074   2.115  1.00  0.00      LIG  
ATOM   4328 C13  LIG     1      13.958  11.069   2.572  1.00  0.00      LIG  
ATOM   4329 O    LIG     1      20.141   9.197   2.551  1.00  0.00      LIG  
ATOM   4330 C14  LIG     1      10.885  11.316   0.273  1.00  0.00      LIG  
ATOM   4331 C15  LIG     1      11.000  10.959  -1.195  1.00  0.00      LIG  
ATOM   4332 C16  LIG     1      12.367  10.325  -1.281  1.00  0.00      LIG  
ATOM   4333 C17  LIG     1       9.654  14.910   0.504  1.00  0.00      LIG  
ATOM   4334 C18  LIG     1       9.888  13.617  -0.265  1.00  0.00      LIG  
ATOM   4335 C19  LIG     1       9.855  12.388   0.637  1.00  0.00      LIG  
ATOM   4336 C20  LIG     1      16.969  12.505   2.181  1.00  0.00      LIG  
ATOM   4337 O1   LIG     1      14.113  12.121   3.517  1.00  0.00      LIG  
ATOM   4338 C21  LIG     1      13.612  12.425  -1.152  1.00  0.00      LIG  
ATOM   4339 C22  LIG     1      14.276   8.954   0.521  1.00  0.00      LIG  
ATOM   4340 C23  LIG     1       8.465  11.793   0.573  1.00  0.00      LIG  
ATOM   4341 H    LIG     1      14.927  12.273   1.153  1.00  0.00      LIG  
ATOM   4342 O2   LIG     1       9.557  15.986  -0.418  1.00  0.00      LIG  
ATOM   4343 C24  LIG     1      10.834  15.166   1.379  1.00  0.00      LIG  
ATOM   4344 H1   LIG     1      11.770  14.934   0.889  1.00  0.00      LIG  
ATOM   4345 H2   LIG     1      17.044   9.357   0.778  1.00  0.00      LIG  
ATOM   4346 C25  LIG     1      10.747  15.075   2.854  1.00  0.00      LIG  
ATOM   4347 O3   LIG     1      10.810  16.360   2.194  1.00  0.00      LIG  
ATOM   4348 C26  LIG     1       9.463  14.871   3.580  1.00  0.00      LIG  
ATOM   4349 C27  LIG     1      11.986  14.639   3.548  1.00  0.00      LIG  
ATOM   4350 H3   LIG     1      18.546  11.051   3.933  1.00  0.00      LIG  
ATOM   4351 H4   LIG     1      18.295   9.336   4.284  1.00  0.00      LIG  
ATOM   4352 H5   LIG     1      19.325   9.921   0.273  1.00  0.00      LIG  
ATOM   4353 H6   LIG     1      19.197  11.473   1.116  1.00  0.00      LIG  
ATOM   4354 H7   LIG     1      16.179  10.623   3.994  1.00  0.00      LIG  
ATOM   4355 H8   LIG     1      16.318   9.216   2.947  1.00  0.00      LIG  
ATOM   4356 H9   LIG     1      17.698  10.699  -1.289  1.00  0.00      LIG  
ATOM   4357 H10  LIG     1      16.876  12.069  -0.540  1.00  0.00      LIG  
ATOM   4358 H11  LIG     1      15.840   9.300  -1.124  1.00  0.00      LIG  
ATOM   4359 H12  LIG     1      15.304  10.725  -1.897  1.00  0.00      LIG  
ATOM   4360 H13  LIG     1      12.403  12.748   0.833  1.00  0.00      LIG  
ATOM   4361 H14  LIG     1      12.149  10.042   2.099  1.00  0.00      LIG  
ATOM   4362 H15  LIG     1      11.858  11.590   2.830  1.00  0.00      LIG  
ATOM   4363 H16  LIG     1      14.118  10.137   3.116  1.00  0.00      LIG  
ATOM   4364 H17  LIG     1      10.589  10.399   0.788  1.00  0.00      LIG  
ATOM   4365 H18  LIG     1      10.960  11.833  -1.848  1.00  0.00      LIG  
ATOM   4366 H19  LIG     1      10.214  10.268  -1.509  1.00  0.00      LIG  
ATOM   4367 H20  LIG     1      12.255   9.296  -0.941  1.00  0.00      LIG  
ATOM   4368 H21  LIG     1      12.740  10.305  -2.309  1.00  0.00      LIG  
ATOM   4369 H22  LIG     1       8.709  14.856   1.046  1.00  0.00      LIG  
ATOM   4370 H23  LIG     1      10.846  13.699  -0.780  1.00  0.00      LIG  
ATOM   4371 H24  LIG     1       9.134  13.509  -1.048  1.00  0.00      LIG  
ATOM   4372 H25  LIG     1      10.038  12.684   1.671  1.00  0.00      LIG  
ATOM   4373 H26  LIG     1      16.841  13.154   1.312  1.00  0.00      LIG  
ATOM   4374 H27  LIG     1      18.019  12.560   2.471  1.00  0.00      LIG  
ATOM   4375 H28  LIG     1      16.402  12.947   3.003  1.00  0.00      LIG  
ATOM   4376 H29  LIG     1      14.021  12.951   3.023  1.00  0.00      LIG  
ATOM   4377 H30  LIG     1      13.974  12.189  -2.155  1.00  0.00      LIG  
ATOM   4378 H31  LIG     1      14.374  13.024  -0.648  1.00  0.00      LIG  
ATOM   4379 H32  LIG     1      12.749  13.077  -1.290  1.00  0.00      LIG  
ATOM   4380 H33  LIG     1      15.111   8.527   1.079  1.00  0.00      LIG  
ATOM   4381 H34  LIG     1      14.159   8.358  -0.388  1.00  0.00      LIG  
ATOM   4382 H35  LIG     1      13.375   8.792   1.110  1.00  0.00      LIG  
ATOM   4383 H36  LIG     1       8.392  10.919   1.227  1.00  0.00      LIG  
ATOM   4384 H37  LIG     1       8.221  11.481  -0.446  1.00  0.00      LIG  
ATOM   4385 H38  LIG     1       7.720  12.527   0.892  1.00  0.00      LIG  
ATOM   4386 H39  LIG     1       9.540  16.797   0.118  1.00  0.00      LIG  
ATOM   4387 H40  LIG     1       9.523  15.322   4.572  1.00  0.00      LIG  
ATOM   4388 H41  LIG     1       9.267  13.802   3.696  1.00  0.00      LIG  
ATOM   4389 H42  LIG     1       8.612  15.330   3.068  1.00  0.00      LIG  
ATOM   4390 H43  LIG     1      11.888  13.592   3.844  1.00  0.00      LIG  
ATOM   4391 H44  LIG     1      12.868  14.736   2.909  1.00  0.00      LIG  
ATOM   4392 H45  LIG     1      12.155  15.225   4.450  1.00  0.00      LIG  
TER
REMARK  Energy: 278.474
REMARK  SimpleFitness: 278.474
REMARK  FullFitness: -707.06134
REMARK  InterFull: -20.2863
REMARK  IntraFull: 298.386
REMARK  solvFull: -1197.88
REMARK  surfFull: 212.719
REMARK  extraFull: 0.0
REMARK  deltaGcompsolvpol: -1197.88
REMARK  deltaGcompsolvnonpol: 212.719
REMARK  deltaGprotsolvpol: -1219.71
REMARK  deltaGprotsolvnonpol: 208.651
REMARK  deltaGligsolvpol: -8.42826
REMARK  deltaGligsolvnonpol: 14.7423
REMARK  deltaGvdw: -20.2863
REMARK  deltaGelec: 0.0
REMARK  deltaG: -5.0670705
REMARK  Cluster: 4
REMARK  ClusterRank: 7
ATOM   4315 C    LIG     1      18.182  10.108   3.518  1.00  0.00      LIG  
ATOM   4316 C1   LIG     1      19.064   9.743   2.359  1.00  0.00      LIG  
ATOM   4317 C2   LIG     1      18.799  10.458   1.066  1.00  0.00      LIG  
ATOM   4318 C3   LIG     1      17.308  10.419   0.798  1.00  0.00      LIG  
ATOM   4319 C4   LIG     1      16.475  11.080   1.887  1.00  0.00      LIG  
ATOM   4320 C5   LIG     1      16.712  10.220   3.131  1.00  0.00      LIG  
ATOM   4321 C6   LIG     1      16.944  10.978  -0.548  1.00  0.00      LIG  
ATOM   4322 C7   LIG     1      15.622  10.353  -0.924  1.00  0.00      LIG  
ATOM   4323 C8   LIG     1      14.536  10.433   0.175  1.00  0.00      LIG  
ATOM   4324 C9   LIG     1      14.985  11.221   1.436  1.00  0.00      LIG  
ATOM   4325 C10  LIG     1      13.253  11.159  -0.357  1.00  0.00      LIG  
ATOM   4326 C11  LIG     1      12.297  11.664   0.735  1.00  0.00      LIG  
ATOM   4327 C12  LIG     1      12.504  11.074   2.115  1.00  0.00      LIG  
ATOM   4328 C13  LIG     1      13.958  11.069   2.572  1.00  0.00      LIG  
ATOM   4329 O    LIG     1      20.141   9.197   2.551  1.00  0.00      LIG  
ATOM   4330 C14  LIG     1      10.885  11.316   0.273  1.00  0.00      LIG  
ATOM   4331 C15  LIG     1      11.000  10.959  -1.195  1.00  0.00      LIG  
ATOM   4332 C16  LIG     1      12.367  10.325  -1.281  1.00  0.00      LIG  
ATOM   4333 C17  LIG     1       9.654  14.910   0.504  1.00  0.00      LIG  
ATOM   4334 C18  LIG     1       9.888  13.617  -0.265  1.00  0.00      LIG  
ATOM   4335 C19  LIG     1       9.855  12.388   0.637  1.00  0.00      LIG  
ATOM   4336 C20  LIG     1      16.969  12.505   2.181  1.00  0.00      LIG  
ATOM   4337 O1   LIG     1      14.113  12.121   3.517  1.00  0.00      LIG  
ATOM   4338 C21  LIG     1      13.612  12.425  -1.152  1.00  0.00      LIG  
ATOM   4339 C22  LIG     1      14.276   8.954   0.521  1.00  0.00      LIG  
ATOM   4340 C23  LIG     1       8.465  11.793   0.573  1.00  0.00      LIG  
ATOM   4341 H    LIG     1      14.927  12.273   1.153  1.00  0.00      LIG  
ATOM   4342 O2   LIG     1       9.557  15.986  -0.418  1.00  0.00      LIG  
ATOM   4343 C24  LIG     1      10.834  15.166   1.379  1.00  0.00      LIG  
ATOM   4344 H1   LIG     1      11.770  14.934   0.889  1.00  0.00      LIG  
ATOM   4345 H2   LIG     1      17.044   9.357   0.778  1.00  0.00      LIG  
ATOM   4346 C25  LIG     1      10.747  15.075   2.854  1.00  0.00      LIG  
ATOM   4347 O3   LIG     1      10.810  16.360   2.194  1.00  0.00      LIG  
ATOM   4348 C26  LIG     1       9.463  14.871   3.580  1.00  0.00      LIG  
ATOM   4349 C27  LIG     1      11.986  14.639   3.548  1.00  0.00      LIG  
ATOM   4350 H3   LIG     1      18.546  11.051   3.933  1.00  0.00      LIG  
ATOM   4351 H4   LIG     1      18.295   9.336   4.284  1.00  0.00      LIG  
ATOM   4352 H5   LIG     1      19.325   9.921   0.273  1.00  0.00      LIG  
ATOM   4353 H6   LIG     1      19.197  11.473   1.116  1.00  0.00      LIG  
ATOM   4354 H7   LIG     1      16.179  10.623   3.994  1.00  0.00      LIG  
ATOM   4355 H8   LIG     1      16.318   9.216   2.947  1.00  0.00      LIG  
ATOM   4356 H9   LIG     1      17.698  10.699  -1.289  1.00  0.00      LIG  
ATOM   4357 H10  LIG     1      16.876  12.069  -0.540  1.00  0.00      LIG  
ATOM   4358 H11  LIG     1      15.840   9.300  -1.124  1.00  0.00      LIG  
ATOM   4359 H12  LIG     1      15.304  10.725  -1.897  1.00  0.00      LIG  
ATOM   4360 H13  LIG     1      12.403  12.748   0.833  1.00  0.00      LIG  
ATOM   4361 H14  LIG     1      12.149  10.042   2.099  1.00  0.00      LIG  
ATOM   4362 H15  LIG     1      11.858  11.590   2.830  1.00  0.00      LIG  
ATOM   4363 H16  LIG     1      14.118  10.137   3.116  1.00  0.00      LIG  
ATOM   4364 H17  LIG     1      10.589  10.399   0.788  1.00  0.00      LIG  
ATOM   4365 H18  LIG     1      10.960  11.833  -1.848  1.00  0.00      LIG  
ATOM   4366 H19  LIG     1      10.214  10.268  -1.509  1.00  0.00      LIG  
ATOM   4367 H20  LIG     1      12.255   9.296  -0.941  1.00  0.00      LIG  
ATOM   4368 H21  LIG     1      12.740  10.305  -2.309  1.00  0.00      LIG  
ATOM   4369 H22  LIG     1       8.709  14.856   1.046  1.00  0.00      LIG  
ATOM   4370 H23  LIG     1      10.846  13.699  -0.780  1.00  0.00      LIG  
ATOM   4371 H24  LIG     1       9.134  13.509  -1.048  1.00  0.00      LIG  
ATOM   4372 H25  LIG     1      10.038  12.684   1.671  1.00  0.00      LIG  
ATOM   4373 H26  LIG     1      16.841  13.154   1.312  1.00  0.00      LIG  
ATOM   4374 H27  LIG     1      18.019  12.560   2.471  1.00  0.00      LIG  
ATOM   4375 H28  LIG     1      16.402  12.947   3.003  1.00  0.00      LIG  
ATOM   4376 H29  LIG     1      14.021  12.951   3.023  1.00  0.00      LIG  
ATOM   4377 H30  LIG     1      13.974  12.189  -2.155  1.00  0.00      LIG  
ATOM   4378 H31  LIG     1      14.374  13.024  -0.648  1.00  0.00      LIG  
ATOM   4379 H32  LIG     1      12.749  13.077  -1.290  1.00  0.00      LIG  
ATOM   4380 H33  LIG     1      15.111   8.527   1.079  1.00  0.00      LIG  
ATOM   4381 H34  LIG     1      14.159   8.358  -0.388  1.00  0.00      LIG  
ATOM   4382 H35  LIG     1      13.375   8.792   1.110  1.00  0.00      LIG  
ATOM   4383 H36  LIG     1       8.392  10.919   1.227  1.00  0.00      LIG  
ATOM   4384 H37  LIG     1       8.221  11.481  -0.446  1.00  0.00      LIG  
ATOM   4385 H38  LIG     1       7.720  12.527   0.892  1.00  0.00      LIG  
ATOM   4386 H39  LIG     1       9.540  16.797   0.118  1.00  0.00      LIG  
ATOM   4387 H40  LIG     1       9.523  15.322   4.572  1.00  0.00      LIG  
ATOM   4388 H41  LIG     1       9.267  13.802   3.696  1.00  0.00      LIG  
ATOM   4389 H42  LIG     1       8.612  15.330   3.068  1.00  0.00      LIG  
ATOM   4390 H43  LIG     1      11.888  13.592   3.844  1.00  0.00      LIG  
ATOM   4391 H44  LIG     1      12.868  14.736   2.909  1.00  0.00      LIG  
ATOM   4392 H45  LIG     1      12.155  15.225   4.450  1.00  0.00      LIG  
TER
REMARK  Energy: 276.558
REMARK  SimpleFitness: 276.558
REMARK  FullFitness: -707.50793
REMARK  InterFull: -24.1189
REMARK  IntraFull: 304.357
REMARK  solvFull: -1199.76
REMARK  surfFull: 212.014
REMARK  extraFull: 0.0
REMARK  deltaGcompsolvpol: -1199.76
REMARK  deltaGcompsolvnonpol: 212.014
REMARK  deltaGprotsolvpol: -1219.71
REMARK  deltaGprotsolvnonpol: 208.651
REMARK  deltaGligsolvpol: -10.8884
REMARK  deltaGligsolvnonpol: 14.6279
REMARK  deltaGvdw: -24.1189
REMARK  deltaGelec: 0.0
REMARK  deltaG: -5.45
REMARK  Cluster: 5
REMARK  ClusterRank: 0
ATOM   4315 C    LIG     1      16.806   9.947  -1.831  1.00  0.00      LIG  
ATOM   4316 C1   LIG     1      17.459   9.230  -0.682  1.00  0.00      LIG  
ATOM   4317 C2   LIG     1      16.562   8.818   0.449  1.00  0.00      LIG  
ATOM   4318 C3   LIG     1      15.672   9.991   0.809  1.00  0.00      LIG  
ATOM   4319 C4   LIG     1      14.804  10.473  -0.344  1.00  0.00      LIG  
ATOM   4320 C5   LIG     1      15.796  10.996  -1.382  1.00  0.00      LIG  
ATOM   4321 C6   LIG     1      14.827   9.722   2.023  1.00  0.00      LIG  
ATOM   4322 C7   LIG     1      14.481  11.069   2.606  1.00  0.00      LIG  
ATOM   4323 C8   LIG     1      13.915  12.084   1.584  1.00  0.00      LIG  
ATOM   4324 C9   LIG     1      13.748  11.508   0.151  1.00  0.00      LIG  
ATOM   4325 C10  LIG     1      12.487  12.570   2.004  1.00  0.00      LIG  
ATOM   4326 C11  LIG     1      11.666  13.184   0.863  1.00  0.00      LIG  
ATOM   4327 C12  LIG     1      12.464  13.689  -0.317  1.00  0.00      LIG  
ATOM   4328 C13  LIG     1      13.406  12.624  -0.861  1.00  0.00      LIG  
ATOM   4329 O    LIG     1      18.544   8.690  -0.833  1.00  0.00      LIG  
ATOM   4330 C14  LIG     1      10.887  14.345   1.467  1.00  0.00      LIG  
ATOM   4331 C15  LIG     1      11.068  14.245   2.968  1.00  0.00      LIG  
ATOM   4332 C16  LIG     1      12.435  13.620   3.106  1.00  0.00      LIG  
ATOM   4333 C17  LIG     1       8.354  12.195   0.470  1.00  0.00      LIG  
ATOM   4334 C18  LIG     1       8.430  13.431   1.368  1.00  0.00      LIG  
ATOM   4335 C19  LIG     1       9.446  14.509   0.963  1.00  0.00      LIG  
ATOM   4336 C20  LIG     1      14.009   9.315  -0.969  1.00  0.00      LIG  
ATOM   4337 O1   LIG     1      12.775  12.064  -2.009  1.00  0.00      LIG  
ATOM   4338 C21  LIG     1      11.623  11.405   2.509  1.00  0.00      LIG  
ATOM   4339 C22  LIG     1      14.959  13.215   1.610  1.00  0.00      LIG  
ATOM   4340 C23  LIG     1       8.926  15.831   1.494  1.00  0.00      LIG  
ATOM   4341 H    LIG     1      12.845  10.896   0.199  1.00  0.00      LIG  
ATOM   4342 O2   LIG     1       8.294  12.602  -0.891  1.00  0.00      LIG  
ATOM   4343 C24  LIG     1       7.131  11.387   0.787  1.00  0.00      LIG  
ATOM   4344 H1   LIG     1       6.225  11.981   0.779  1.00  0.00      LIG  
ATOM   4345 H2   LIG     1      16.354  10.806   1.072  1.00  0.00      LIG  
ATOM   4346 C25  LIG     1       7.157  10.132   1.593  1.00  0.00      LIG  
ATOM   4347 O3   LIG     1       7.084  10.087   0.151  1.00  0.00      LIG  
ATOM   4348 C26  LIG     1       8.419   9.563   2.143  1.00  0.00      LIG  
ATOM   4349 C27  LIG     1       5.907   9.664   2.247  1.00  0.00      LIG  
ATOM   4350 H3   LIG     1      16.329   9.197  -2.467  1.00  0.00      LIG  
ATOM   4351 H4   LIG     1      17.592  10.434  -2.414  1.00  0.00      LIG  
ATOM   4352 H5   LIG     1      17.196   8.566   1.303  1.00  0.00      LIG  
ATOM   4353 H6   LIG     1      15.997   7.927   0.167  1.00  0.00      LIG  
ATOM   4354 H7   LIG     1      15.277  11.351  -2.275  1.00  0.00      LIG  
ATOM   4355 H8   LIG     1      16.334  11.849  -0.958  1.00  0.00      LIG  
ATOM   4356 H9   LIG     1      15.396   9.147   2.759  1.00  0.00      LIG  
ATOM   4357 H10  LIG     1      13.926   9.153   1.784  1.00  0.00      LIG  
ATOM   4358 H11  LIG     1      15.418  11.465   3.008  1.00  0.00      LIG  
ATOM   4359 H12  LIG     1      13.870  10.941   3.498  1.00  0.00      LIG  
ATOM   4360 H13  LIG     1      11.001  12.424   0.466  1.00  0.00      LIG  
ATOM   4361 H14  LIG     1      13.043  14.559  -0.003  1.00  0.00      LIG  
ATOM   4362 H15  LIG     1      11.776  14.050  -1.089  1.00  0.00      LIG  
ATOM   4363 H16  LIG     1      14.306  13.136  -1.210  1.00  0.00      LIG  
ATOM   4364 H17  LIG     1      11.412  15.259   1.174  1.00  0.00      LIG  
ATOM   4365 H18  LIG     1      10.310  13.611   3.432  1.00  0.00      LIG  
ATOM   4366 H19  LIG     1      11.025  15.224   3.452  1.00  0.00      LIG  
ATOM   4367 H20  LIG     1      13.166  14.416   2.955  1.00  0.00      LIG  
ATOM   4368 H21  LIG     1      12.590  13.194   4.100  1.00  0.00      LIG  
ATOM   4369 H22  LIG     1       9.247  11.583   0.576  1.00  0.00      LIG  
ATOM   4370 H23  LIG     1       8.577  13.120   2.403  1.00  0.00      LIG  
ATOM   4371 H24  LIG     1       7.445  13.906   1.342  1.00  0.00      LIG  
ATOM   4372 H25  LIG     1       9.480  14.593  -0.125  1.00  0.00      LIG  
ATOM   4373 H26  LIG     1      13.296   8.895  -0.255  1.00  0.00      LIG  
ATOM   4374 H27  LIG     1      14.628   8.490  -1.324  1.00  0.00      LIG  
ATOM   4375 H28  LIG     1      13.439   9.663  -1.832  1.00  0.00      LIG  
ATOM   4376 H29  LIG     1      13.306  11.292  -2.266  1.00  0.00      LIG  
ATOM   4377 H30  LIG     1      11.860  11.146   3.543  1.00  0.00      LIG  
ATOM   4378 H31  LIG     1      11.741  10.511   1.893  1.00  0.00      LIG  
ATOM   4379 H32  LIG     1      10.559  11.650   2.495  1.00  0.00      LIG  
ATOM   4380 H33  LIG     1      15.891  12.896   1.138  1.00  0.00      LIG  
ATOM   4381 H34  LIG     1      15.198  13.498   2.638  1.00  0.00      LIG  
ATOM   4382 H35  LIG     1      14.639  14.126   1.108  1.00  0.00      LIG  
ATOM   4383 H36  LIG     1       9.619  16.642   1.257  1.00  0.00      LIG  
ATOM   4384 H37  LIG     1       8.790  15.795   2.578  1.00  0.00      LIG  
ATOM   4385 H38  LIG     1       7.959  16.066   1.043  1.00  0.00      LIG  
ATOM   4386 H39  LIG     1       7.601  13.287  -0.944  1.00  0.00      LIG  
ATOM   4387 H40  LIG     1       8.686  10.076   3.071  1.00  0.00      LIG  
ATOM   4388 H41  LIG     1       9.255   9.652   1.443  1.00  0.00      LIG  
ATOM   4389 H42  LIG     1       8.283   8.502   2.369  1.00  0.00      LIG  
ATOM   4390 H43  LIG     1       5.669   8.646   1.928  1.00  0.00      LIG  
ATOM   4391 H44  LIG     1       5.063  10.314   2.002  1.00  0.00      LIG  
ATOM   4392 H45  LIG     1       6.029   9.656   3.332  1.00  0.00      LIG  
TER
REMARK  Energy: 276.558
REMARK  SimpleFitness: 276.558
REMARK  FullFitness: -707.50793
REMARK  InterFull: -24.1189
REMARK  IntraFull: 304.357
REMARK  solvFull: -1199.76
REMARK  surfFull: 212.014
REMARK  extraFull: 0.0
REMARK  deltaGcompsolvpol: -1199.76
REMARK  deltaGcompsolvnonpol: 212.014
REMARK  deltaGprotsolvpol: -1219.71
REMARK  deltaGprotsolvnonpol: 208.651
REMARK  deltaGligsolvpol: -10.8884
REMARK  deltaGligsolvnonpol: 14.6279
REMARK  deltaGvdw: -24.1189
REMARK  deltaGelec: 0.0
REMARK  deltaG: -5.45
REMARK  Cluster: 5
REMARK  ClusterRank: 1
ATOM   4315 C    LIG     1      16.806   9.947  -1.831  1.00  0.00      LIG  
ATOM   4316 C1   LIG     1      17.459   9.230  -0.682  1.00  0.00      LIG  
ATOM   4317 C2   LIG     1      16.562   8.818   0.449  1.00  0.00      LIG  
ATOM   4318 C3   LIG     1      15.672   9.991   0.809  1.00  0.00      LIG  
ATOM   4319 C4   LIG     1      14.804  10.473  -0.344  1.00  0.00      LIG  
ATOM   4320 C5   LIG     1      15.796  10.996  -1.382  1.00  0.00      LIG  
ATOM   4321 C6   LIG     1      14.827   9.722   2.023  1.00  0.00      LIG  
ATOM   4322 C7   LIG     1      14.481  11.069   2.606  1.00  0.00      LIG  
ATOM   4323 C8   LIG     1      13.915  12.084   1.584  1.00  0.00      LIG  
ATOM   4324 C9   LIG     1      13.748  11.508   0.151  1.00  0.00      LIG  
ATOM   4325 C10  LIG     1      12.487  12.570   2.004  1.00  0.00      LIG  
ATOM   4326 C11  LIG     1      11.666  13.184   0.863  1.00  0.00      LIG  
ATOM   4327 C12  LIG     1      12.464  13.689  -0.317  1.00  0.00      LIG  
ATOM   4328 C13  LIG     1      13.406  12.624  -0.861  1.00  0.00      LIG  
ATOM   4329 O    LIG     1      18.544   8.690  -0.833  1.00  0.00      LIG  
ATOM   4330 C14  LIG     1      10.887  14.345   1.467  1.00  0.00      LIG  
ATOM   4331 C15  LIG     1      11.068  14.245   2.968  1.00  0.00      LIG  
ATOM   4332 C16  LIG     1      12.435  13.620   3.106  1.00  0.00      LIG  
ATOM   4333 C17  LIG     1       8.354  12.195   0.470  1.00  0.00      LIG  
ATOM   4334 C18  LIG     1       8.430  13.431   1.368  1.00  0.00      LIG  
ATOM   4335 C19  LIG     1       9.446  14.509   0.963  1.00  0.00      LIG  
ATOM   4336 C20  LIG     1      14.009   9.315  -0.969  1.00  0.00      LIG  
ATOM   4337 O1   LIG     1      12.775  12.064  -2.009  1.00  0.00      LIG  
ATOM   4338 C21  LIG     1      11.623  11.405   2.509  1.00  0.00      LIG  
ATOM   4339 C22  LIG     1      14.959  13.215   1.610  1.00  0.00      LIG  
ATOM   4340 C23  LIG     1       8.926  15.831   1.494  1.00  0.00      LIG  
ATOM   4341 H    LIG     1      12.845  10.896   0.199  1.00  0.00      LIG  
ATOM   4342 O2   LIG     1       8.294  12.602  -0.891  1.00  0.00      LIG  
ATOM   4343 C24  LIG     1       7.131  11.387   0.787  1.00  0.00      LIG  
ATOM   4344 H1   LIG     1       6.225  11.981   0.779  1.00  0.00      LIG  
ATOM   4345 H2   LIG     1      16.354  10.806   1.072  1.00  0.00      LIG  
ATOM   4346 C25  LIG     1       7.157  10.132   1.593  1.00  0.00      LIG  
ATOM   4347 O3   LIG     1       7.084  10.087   0.151  1.00  0.00      LIG  
ATOM   4348 C26  LIG     1       8.419   9.563   2.143  1.00  0.00      LIG  
ATOM   4349 C27  LIG     1       5.907   9.664   2.247  1.00  0.00      LIG  
ATOM   4350 H3   LIG     1      16.329   9.197  -2.467  1.00  0.00      LIG  
ATOM   4351 H4   LIG     1      17.592  10.434  -2.414  1.00  0.00      LIG  
ATOM   4352 H5   LIG     1      17.196   8.566   1.303  1.00  0.00      LIG  
ATOM   4353 H6   LIG     1      15.997   7.927   0.167  1.00  0.00      LIG  
ATOM   4354 H7   LIG     1      15.277  11.351  -2.275  1.00  0.00      LIG  
ATOM   4355 H8   LIG     1      16.334  11.849  -0.958  1.00  0.00      LIG  
ATOM   4356 H9   LIG     1      15.396   9.147   2.759  1.00  0.00      LIG  
ATOM   4357 H10  LIG     1      13.926   9.153   1.784  1.00  0.00      LIG  
ATOM   4358 H11  LIG     1      15.418  11.465   3.008  1.00  0.00      LIG  
ATOM   4359 H12  LIG     1      13.870  10.941   3.498  1.00  0.00      LIG  
ATOM   4360 H13  LIG     1      11.001  12.424   0.466  1.00  0.00      LIG  
ATOM   4361 H14  LIG     1      13.043  14.559  -0.003  1.00  0.00      LIG  
ATOM   4362 H15  LIG     1      11.776  14.050  -1.089  1.00  0.00      LIG  
ATOM   4363 H16  LIG     1      14.306  13.136  -1.210  1.00  0.00      LIG  
ATOM   4364 H17  LIG     1      11.412  15.259   1.174  1.00  0.00      LIG  
ATOM   4365 H18  LIG     1      10.310  13.611   3.432  1.00  0.00      LIG  
ATOM   4366 H19  LIG     1      11.025  15.224   3.452  1.00  0.00      LIG  
ATOM   4367 H20  LIG     1      13.166  14.416   2.955  1.00  0.00      LIG  
ATOM   4368 H21  LIG     1      12.590  13.194   4.100  1.00  0.00      LIG  
ATOM   4369 H22  LIG     1       9.247  11.583   0.576  1.00  0.00      LIG  
ATOM   4370 H23  LIG     1       8.577  13.120   2.403  1.00  0.00      LIG  
ATOM   4371 H24  LIG     1       7.445  13.906   1.342  1.00  0.00      LIG  
ATOM   4372 H25  LIG     1       9.480  14.593  -0.125  1.00  0.00      LIG  
ATOM   4373 H26  LIG     1      13.296   8.895  -0.255  1.00  0.00      LIG  
ATOM   4374 H27  LIG     1      14.628   8.490  -1.324  1.00  0.00      LIG  
ATOM   4375 H28  LIG     1      13.439   9.663  -1.832  1.00  0.00      LIG  
ATOM   4376 H29  LIG     1      13.306  11.292  -2.266  1.00  0.00      LIG  
ATOM   4377 H30  LIG     1      11.860  11.146   3.543  1.00  0.00      LIG  
ATOM   4378 H31  LIG     1      11.741  10.511   1.893  1.00  0.00      LIG  
ATOM   4379 H32  LIG     1      10.559  11.650   2.495  1.00  0.00      LIG  
ATOM   4380 H33  LIG     1      15.891  12.896   1.138  1.00  0.00      LIG  
ATOM   4381 H34  LIG     1      15.198  13.498   2.638  1.00  0.00      LIG  
ATOM   4382 H35  LIG     1      14.639  14.126   1.108  1.00  0.00      LIG  
ATOM   4383 H36  LIG     1       9.619  16.642   1.257  1.00  0.00      LIG  
ATOM   4384 H37  LIG     1       8.790  15.795   2.578  1.00  0.00      LIG  
ATOM   4385 H38  LIG     1       7.959  16.066   1.043  1.00  0.00      LIG  
ATOM   4386 H39  LIG     1       7.601  13.287  -0.944  1.00  0.00      LIG  
ATOM   4387 H40  LIG     1       8.686  10.076   3.071  1.00  0.00      LIG  
ATOM   4388 H41  LIG     1       9.255   9.652   1.443  1.00  0.00      LIG  
ATOM   4389 H42  LIG     1       8.283   8.502   2.369  1.00  0.00      LIG  
ATOM   4390 H43  LIG     1       5.669   8.646   1.928  1.00  0.00      LIG  
ATOM   4391 H44  LIG     1       5.063  10.314   2.002  1.00  0.00      LIG  
ATOM   4392 H45  LIG     1       6.029   9.656   3.332  1.00  0.00      LIG  
TER
REMARK  Energy: 276.558
REMARK  SimpleFitness: 276.558
REMARK  FullFitness: -707.50793
REMARK  InterFull: -24.1189
REMARK  IntraFull: 304.357
REMARK  solvFull: -1199.76
REMARK  surfFull: 212.014
REMARK  extraFull: 0.0
REMARK  deltaGcompsolvpol: -1199.76
REMARK  deltaGcompsolvnonpol: 212.014
REMARK  deltaGprotsolvpol: -1219.71
REMARK  deltaGprotsolvnonpol: 208.651
REMARK  deltaGligsolvpol: -10.8884
REMARK  deltaGligsolvnonpol: 14.6279
REMARK  deltaGvdw: -24.1189
REMARK  deltaGelec: 0.0
REMARK  deltaG: -5.45
REMARK  Cluster: 5
REMARK  ClusterRank: 2
ATOM   4315 C    LIG     1      16.806   9.947  -1.831  1.00  0.00      LIG  
ATOM   4316 C1   LIG     1      17.459   9.230  -0.682  1.00  0.00      LIG  
ATOM   4317 C2   LIG     1      16.562   8.818   0.449  1.00  0.00      LIG  
ATOM   4318 C3   LIG     1      15.672   9.991   0.809  1.00  0.00      LIG  
ATOM   4319 C4   LIG     1      14.804  10.473  -0.344  1.00  0.00      LIG  
ATOM   4320 C5   LIG     1      15.796  10.996  -1.382  1.00  0.00      LIG  
ATOM   4321 C6   LIG     1      14.827   9.722   2.023  1.00  0.00      LIG  
ATOM   4322 C7   LIG     1      14.481  11.069   2.606  1.00  0.00      LIG  
ATOM   4323 C8   LIG     1      13.915  12.084   1.584  1.00  0.00      LIG  
ATOM   4324 C9   LIG     1      13.748  11.508   0.151  1.00  0.00      LIG  
ATOM   4325 C10  LIG     1      12.487  12.570   2.004  1.00  0.00      LIG  
ATOM   4326 C11  LIG     1      11.666  13.184   0.863  1.00  0.00      LIG  
ATOM   4327 C12  LIG     1      12.464  13.689  -0.317  1.00  0.00      LIG  
ATOM   4328 C13  LIG     1      13.406  12.624  -0.861  1.00  0.00      LIG  
ATOM   4329 O    LIG     1      18.544   8.690  -0.833  1.00  0.00      LIG  
ATOM   4330 C14  LIG     1      10.887  14.345   1.467  1.00  0.00      LIG  
ATOM   4331 C15  LIG     1      11.068  14.245   2.968  1.00  0.00      LIG  
ATOM   4332 C16  LIG     1      12.435  13.620   3.106  1.00  0.00      LIG  
ATOM   4333 C17  LIG     1       8.354  12.195   0.470  1.00  0.00      LIG  
ATOM   4334 C18  LIG     1       8.430  13.431   1.368  1.00  0.00      LIG  
ATOM   4335 C19  LIG     1       9.446  14.509   0.963  1.00  0.00      LIG  
ATOM   4336 C20  LIG     1      14.009   9.315  -0.969  1.00  0.00      LIG  
ATOM   4337 O1   LIG     1      12.775  12.064  -2.009  1.00  0.00      LIG  
ATOM   4338 C21  LIG     1      11.623  11.405   2.509  1.00  0.00      LIG  
ATOM   4339 C22  LIG     1      14.959  13.215   1.610  1.00  0.00      LIG  
ATOM   4340 C23  LIG     1       8.926  15.831   1.494  1.00  0.00      LIG  
ATOM   4341 H    LIG     1      12.845  10.896   0.199  1.00  0.00      LIG  
ATOM   4342 O2   LIG     1       8.294  12.602  -0.891  1.00  0.00      LIG  
ATOM   4343 C24  LIG     1       7.131  11.387   0.787  1.00  0.00      LIG  
ATOM   4344 H1   LIG     1       6.225  11.981   0.779  1.00  0.00      LIG  
ATOM   4345 H2   LIG     1      16.354  10.806   1.072  1.00  0.00      LIG  
ATOM   4346 C25  LIG     1       7.157  10.132   1.593  1.00  0.00      LIG  
ATOM   4347 O3   LIG     1       7.084  10.087   0.151  1.00  0.00      LIG  
ATOM   4348 C26  LIG     1       8.419   9.563   2.143  1.00  0.00      LIG  
ATOM   4349 C27  LIG     1       5.907   9.664   2.247  1.00  0.00      LIG  
ATOM   4350 H3   LIG     1      16.329   9.197  -2.467  1.00  0.00      LIG  
ATOM   4351 H4   LIG     1      17.592  10.434  -2.414  1.00  0.00      LIG  
ATOM   4352 H5   LIG     1      17.196   8.566   1.303  1.00  0.00      LIG  
ATOM   4353 H6   LIG     1      15.997   7.927   0.167  1.00  0.00      LIG  
ATOM   4354 H7   LIG     1      15.277  11.351  -2.275  1.00  0.00      LIG  
ATOM   4355 H8   LIG     1      16.334  11.849  -0.958  1.00  0.00      LIG  
ATOM   4356 H9   LIG     1      15.396   9.147   2.759  1.00  0.00      LIG  
ATOM   4357 H10  LIG     1      13.926   9.153   1.784  1.00  0.00      LIG  
ATOM   4358 H11  LIG     1      15.418  11.465   3.008  1.00  0.00      LIG  
ATOM   4359 H12  LIG     1      13.870  10.941   3.498  1.00  0.00      LIG  
ATOM   4360 H13  LIG     1      11.001  12.424   0.466  1.00  0.00      LIG  
ATOM   4361 H14  LIG     1      13.043  14.559  -0.003  1.00  0.00      LIG  
ATOM   4362 H15  LIG     1      11.776  14.050  -1.089  1.00  0.00      LIG  
ATOM   4363 H16  LIG     1      14.306  13.136  -1.210  1.00  0.00      LIG  
ATOM   4364 H17  LIG     1      11.412  15.259   1.174  1.00  0.00      LIG  
ATOM   4365 H18  LIG     1      10.310  13.611   3.432  1.00  0.00      LIG  
ATOM   4366 H19  LIG     1      11.025  15.224   3.452  1.00  0.00      LIG  
ATOM   4367 H20  LIG     1      13.166  14.416   2.955  1.00  0.00      LIG  
ATOM   4368 H21  LIG     1      12.590  13.194   4.100  1.00  0.00      LIG  
ATOM   4369 H22  LIG     1       9.247  11.583   0.576  1.00  0.00      LIG  
ATOM   4370 H23  LIG     1       8.577  13.120   2.403  1.00  0.00      LIG  
ATOM   4371 H24  LIG     1       7.445  13.906   1.342  1.00  0.00      LIG  
ATOM   4372 H25  LIG     1       9.480  14.593  -0.125  1.00  0.00      LIG  
ATOM   4373 H26  LIG     1      13.296   8.895  -0.255  1.00  0.00      LIG  
ATOM   4374 H27  LIG     1      14.628   8.490  -1.324  1.00  0.00      LIG  
ATOM   4375 H28  LIG     1      13.439   9.663  -1.832  1.00  0.00      LIG  
ATOM   4376 H29  LIG     1      13.306  11.292  -2.266  1.00  0.00      LIG  
ATOM   4377 H30  LIG     1      11.860  11.146   3.543  1.00  0.00      LIG  
ATOM   4378 H31  LIG     1      11.741  10.511   1.893  1.00  0.00      LIG  
ATOM   4379 H32  LIG     1      10.559  11.650   2.495  1.00  0.00      LIG  
ATOM   4380 H33  LIG     1      15.891  12.896   1.138  1.00  0.00      LIG  
ATOM   4381 H34  LIG     1      15.198  13.498   2.638  1.00  0.00      LIG  
ATOM   4382 H35  LIG     1      14.639  14.126   1.108  1.00  0.00      LIG  
ATOM   4383 H36  LIG     1       9.619  16.642   1.257  1.00  0.00      LIG  
ATOM   4384 H37  LIG     1       8.790  15.795   2.578  1.00  0.00      LIG  
ATOM   4385 H38  LIG     1       7.959  16.066   1.043  1.00  0.00      LIG  
ATOM   4386 H39  LIG     1       7.601  13.287  -0.944  1.00  0.00      LIG  
ATOM   4387 H40  LIG     1       8.686  10.076   3.071  1.00  0.00      LIG  
ATOM   4388 H41  LIG     1       9.255   9.652   1.443  1.00  0.00      LIG  
ATOM   4389 H42  LIG     1       8.283   8.502   2.369  1.00  0.00      LIG  
ATOM   4390 H43  LIG     1       5.669   8.646   1.928  1.00  0.00      LIG  
ATOM   4391 H44  LIG     1       5.063  10.314   2.002  1.00  0.00      LIG  
ATOM   4392 H45  LIG     1       6.029   9.656   3.332  1.00  0.00      LIG  
TER
REMARK  Energy: 277.542
REMARK  SimpleFitness: 277.542
REMARK  FullFitness: -706.8783
REMARK  InterFull: -21.2352
REMARK  IntraFull: 303.382
REMARK  solvFull: -1201.18
REMARK  surfFull: 212.155
REMARK  extraFull: 0.0
REMARK  deltaGcompsolvpol: -1201.18
REMARK  deltaGcompsolvnonpol: 212.155
REMARK  deltaGprotsolvpol: -1219.71
REMARK  deltaGprotsolvnonpol: 208.651
REMARK  deltaGligsolvpol: -9.77487
REMARK  deltaGligsolvnonpol: 14.633
REMARK  deltaGvdw: -21.2352
REMARK  deltaGelec: 0.0
REMARK  deltaG: -5.3194013
REMARK  Cluster: 5
REMARK  ClusterRank: 3
ATOM   4315 C    LIG     1      16.637   9.626  -2.075  1.00  0.00      LIG  
ATOM   4316 C1   LIG     1      17.317   8.933  -0.929  1.00  0.00      LIG  
ATOM   4317 C2   LIG     1      16.445   8.537   0.226  1.00  0.00      LIG  
ATOM   4318 C3   LIG     1      15.580   9.726   0.593  1.00  0.00      LIG  
ATOM   4319 C4   LIG     1      14.680  10.199  -0.540  1.00  0.00      LIG  
ATOM   4320 C5   LIG     1      15.643  10.691  -1.622  1.00  0.00      LIG  
ATOM   4321 C6   LIG     1      14.773   9.497   1.840  1.00  0.00      LIG  
ATOM   4322 C7   LIG     1      14.477  10.866   2.406  1.00  0.00      LIG  
ATOM   4323 C8   LIG     1      13.892  11.869   1.383  1.00  0.00      LIG  
ATOM   4324 C9   LIG     1      13.653  11.257  -0.025  1.00  0.00      LIG  
ATOM   4325 C10  LIG     1      12.497  12.402   1.853  1.00  0.00      LIG  
ATOM   4326 C11  LIG     1      11.641  13.006   0.734  1.00  0.00      LIG  
ATOM   4327 C12  LIG     1      12.394  13.455  -0.495  1.00  0.00      LIG  
ATOM   4328 C13  LIG     1      13.272  12.345  -1.056  1.00  0.00      LIG  
ATOM   4329 O    LIG     1      18.407   8.403  -1.089  1.00  0.00      LIG  
ATOM   4330 C14  LIG     1      10.915  14.202   1.337  1.00  0.00      LIG  
ATOM   4331 C15  LIG     1      11.162  14.139   2.831  1.00  0.00      LIG  
ATOM   4332 C16  LIG     1      12.519  13.482   2.927  1.00  0.00      LIG  
ATOM   4333 C17  LIG     1       8.312  12.092   0.417  1.00  0.00      LIG  
ATOM   4334 C18  LIG     1       8.447  13.312   1.331  1.00  0.00      LIG  
ATOM   4335 C19  LIG     1       9.455  14.387   0.898  1.00  0.00      LIG  
ATOM   4336 C20  LIG     1      13.854   9.040  -1.120  1.00  0.00      LIG  
ATOM   4337 O1   LIG     1      12.549  11.757  -2.133  1.00  0.00      LIG  
ATOM   4338 C21  LIG     1      11.626  11.274   2.424  1.00  0.00      LIG  
ATOM   4339 C22  LIG     1      14.964  12.974   1.333  1.00  0.00      LIG  
ATOM   4340 C23  LIG     1       8.964  15.704   1.468  1.00  0.00      LIG  
ATOM   4341 H    LIG     1      12.749  10.655   0.086  1.00  0.00      LIG  
ATOM   4342 O2   LIG     1       8.229  12.514  -0.937  1.00  0.00      LIG  
ATOM   4343 C24  LIG     1       7.076  11.318   0.762  1.00  0.00      LIG  
ATOM   4344 H1   LIG     1       6.187  11.935   0.770  1.00  0.00      LIG  
ATOM   4345 H2   LIG     1      16.281  10.536   0.817  1.00  0.00      LIG  
ATOM   4346 C25  LIG     1       7.093  10.070   1.579  1.00  0.00      LIG  
ATOM   4347 O3   LIG     1       6.977  10.016   0.139  1.00  0.00      LIG  
ATOM   4348 C26  LIG     1       8.352   9.460   2.092  1.00  0.00      LIG  
ATOM   4349 C27  LIG     1       5.848   9.663   2.282  1.00  0.00      LIG  
ATOM   4350 H3   LIG     1      16.139   8.864  -2.680  1.00  0.00      LIG  
ATOM   4351 H4   LIG     1      17.409  10.095  -2.691  1.00  0.00      LIG  
ATOM   4352 H5   LIG     1      17.096   8.285   1.068  1.00  0.00      LIG  
ATOM   4353 H6   LIG     1      15.865   7.650  -0.036  1.00  0.00      LIG  
ATOM   4354 H7   LIG     1      15.097  11.027  -2.507  1.00  0.00      LIG  
ATOM   4355 H8   LIG     1      16.198  11.550  -1.235  1.00  0.00      LIG  
ATOM   4356 H9   LIG     1      15.354   8.925   2.568  1.00  0.00      LIG  
ATOM   4357 H10  LIG     1      13.851   8.944   1.644  1.00  0.00      LIG  
ATOM   4358 H11  LIG     1      15.436  11.251   2.761  1.00  0.00      LIG  
ATOM   4359 H12  LIG     1      13.899  10.770   3.324  1.00  0.00      LIG  
ATOM   4360 H13  LIG     1      10.946  12.248   0.388  1.00  0.00      LIG  
ATOM   4361 H14  LIG     1      13.016  14.313  -0.233  1.00  0.00      LIG  
ATOM   4362 H15  LIG     1      11.681  13.821  -1.241  1.00  0.00      LIG  
ATOM   4363 H16  LIG     1      14.157  12.820  -1.485  1.00  0.00      LIG  
ATOM   4364 H17  LIG     1      11.444  15.095   0.995  1.00  0.00      LIG  
ATOM   4365 H18  LIG     1      10.408  13.540   3.346  1.00  0.00      LIG  
ATOM   4366 H19  LIG     1      11.169  15.133   3.287  1.00  0.00      LIG  
ATOM   4367 H20  LIG     1      13.262  14.254   2.722  1.00  0.00      LIG  
ATOM   4368 H21  LIG     1      12.705  13.079   3.926  1.00  0.00      LIG  
ATOM   4369 H22  LIG     1       9.189  11.453   0.494  1.00  0.00      LIG  
ATOM   4370 H23  LIG     1       8.638  12.983   2.353  1.00  0.00      LIG  
ATOM   4371 H24  LIG     1       7.468  13.800   1.355  1.00  0.00      LIG  
ATOM   4372 H25  LIG     1       9.444  14.487  -0.189  1.00  0.00      LIG  
ATOM   4373 H26  LIG     1      13.163   8.637  -0.376  1.00  0.00      LIG  
ATOM   4374 H27  LIG     1      14.454   8.206  -1.484  1.00  0.00      LIG  
ATOM   4375 H28  LIG     1      13.259   9.380  -1.969  1.00  0.00      LIG  
ATOM   4376 H29  LIG     1      11.771  11.328  -1.739  1.00  0.00      LIG  
ATOM   4377 H30  LIG     1      11.896  11.047   3.458  1.00  0.00      LIG  
ATOM   4378 H31  LIG     1      11.708  10.356   1.838  1.00  0.00      LIG  
ATOM   4379 H32  LIG     1      10.567  11.538   2.437  1.00  0.00      LIG  
ATOM   4380 H33  LIG     1      15.871  12.617   0.841  1.00  0.00      LIG  
ATOM   4381 H34  LIG     1      15.246  13.283   2.343  1.00  0.00      LIG  
ATOM   4382 H35  LIG     1      14.648  13.874   0.811  1.00  0.00      LIG  
ATOM   4383 H36  LIG     1       9.667  16.512   1.243  1.00  0.00      LIG  
ATOM   4384 H37  LIG     1       8.841  15.643   2.553  1.00  0.00      LIG  
ATOM   4385 H38  LIG     1       7.994  15.966   1.037  1.00  0.00      LIG  
ATOM   4386 H39  LIG     1       7.534  13.198  -0.971  1.00  0.00      LIG  
ATOM   4387 H40  LIG     1       8.660   9.956   3.016  1.00  0.00      LIG  
ATOM   4388 H41  LIG     1       9.172   9.528   1.371  1.00  0.00      LIG  
ATOM   4389 H42  LIG     1       8.191   8.401   2.310  1.00  0.00      LIG  
ATOM   4390 H43  LIG     1       5.464   8.723   1.875  1.00  0.00      LIG  
ATOM   4391 H44  LIG     1       5.073  10.428   2.188  1.00  0.00      LIG  
ATOM   4392 H45  LIG     1       6.050   9.515   3.346  1.00  0.00      LIG  
TER
REMARK  Energy: 277.542
REMARK  SimpleFitness: 277.542
REMARK  FullFitness: -706.8783
REMARK  InterFull: -21.2352
REMARK  IntraFull: 303.382
REMARK  solvFull: -1201.18
REMARK  surfFull: 212.155
REMARK  extraFull: 0.0
REMARK  deltaGcompsolvpol: -1201.18
REMARK  deltaGcompsolvnonpol: 212.155
REMARK  deltaGprotsolvpol: -1219.71
REMARK  deltaGprotsolvnonpol: 208.651
REMARK  deltaGligsolvpol: -9.77487
REMARK  deltaGligsolvnonpol: 14.633
REMARK  deltaGvdw: -21.2352
REMARK  deltaGelec: 0.0
REMARK  deltaG: -5.3194013
REMARK  Cluster: 5
REMARK  ClusterRank: 4
ATOM   4315 C    LIG     1      16.637   9.626  -2.075  1.00  0.00      LIG  
ATOM   4316 C1   LIG     1      17.317   8.933  -0.929  1.00  0.00      LIG  
ATOM   4317 C2   LIG     1      16.445   8.537   0.226  1.00  0.00      LIG  
ATOM   4318 C3   LIG     1      15.580   9.726   0.593  1.00  0.00      LIG  
ATOM   4319 C4   LIG     1      14.680  10.199  -0.540  1.00  0.00      LIG  
ATOM   4320 C5   LIG     1      15.643  10.691  -1.622  1.00  0.00      LIG  
ATOM   4321 C6   LIG     1      14.773   9.497   1.840  1.00  0.00      LIG  
ATOM   4322 C7   LIG     1      14.477  10.866   2.406  1.00  0.00      LIG  
ATOM   4323 C8   LIG     1      13.892  11.869   1.383  1.00  0.00      LIG  
ATOM   4324 C9   LIG     1      13.653  11.257  -0.025  1.00  0.00      LIG  
ATOM   4325 C10  LIG     1      12.497  12.402   1.853  1.00  0.00      LIG  
ATOM   4326 C11  LIG     1      11.641  13.006   0.734  1.00  0.00      LIG  
ATOM   4327 C12  LIG     1      12.394  13.455  -0.495  1.00  0.00      LIG  
ATOM   4328 C13  LIG     1      13.272  12.345  -1.056  1.00  0.00      LIG  
ATOM   4329 O    LIG     1      18.407   8.403  -1.089  1.00  0.00      LIG  
ATOM   4330 C14  LIG     1      10.915  14.202   1.337  1.00  0.00      LIG  
ATOM   4331 C15  LIG     1      11.162  14.139   2.831  1.00  0.00      LIG  
ATOM   4332 C16  LIG     1      12.519  13.482   2.927  1.00  0.00      LIG  
ATOM   4333 C17  LIG     1       8.312  12.092   0.417  1.00  0.00      LIG  
ATOM   4334 C18  LIG     1       8.447  13.312   1.331  1.00  0.00      LIG  
ATOM   4335 C19  LIG     1       9.455  14.387   0.898  1.00  0.00      LIG  
ATOM   4336 C20  LIG     1      13.854   9.040  -1.120  1.00  0.00      LIG  
ATOM   4337 O1   LIG     1      12.549  11.757  -2.133  1.00  0.00      LIG  
ATOM   4338 C21  LIG     1      11.626  11.274   2.424  1.00  0.00      LIG  
ATOM   4339 C22  LIG     1      14.964  12.974   1.333  1.00  0.00      LIG  
ATOM   4340 C23  LIG     1       8.964  15.704   1.468  1.00  0.00      LIG  
ATOM   4341 H    LIG     1      12.749  10.655   0.086  1.00  0.00      LIG  
ATOM   4342 O2   LIG     1       8.229  12.514  -0.937  1.00  0.00      LIG  
ATOM   4343 C24  LIG     1       7.076  11.318   0.762  1.00  0.00      LIG  
ATOM   4344 H1   LIG     1       6.187  11.935   0.770  1.00  0.00      LIG  
ATOM   4345 H2   LIG     1      16.281  10.536   0.817  1.00  0.00      LIG  
ATOM   4346 C25  LIG     1       7.093  10.070   1.579  1.00  0.00      LIG  
ATOM   4347 O3   LIG     1       6.977  10.016   0.139  1.00  0.00      LIG  
ATOM   4348 C26  LIG     1       8.352   9.460   2.092  1.00  0.00      LIG  
ATOM   4349 C27  LIG     1       5.848   9.663   2.282  1.00  0.00      LIG  
ATOM   4350 H3   LIG     1      16.139   8.864  -2.680  1.00  0.00      LIG  
ATOM   4351 H4   LIG     1      17.409  10.095  -2.691  1.00  0.00      LIG  
ATOM   4352 H5   LIG     1      17.096   8.285   1.068  1.00  0.00      LIG  
ATOM   4353 H6   LIG     1      15.865   7.650  -0.036  1.00  0.00      LIG  
ATOM   4354 H7   LIG     1      15.097  11.027  -2.507  1.00  0.00      LIG  
ATOM   4355 H8   LIG     1      16.198  11.550  -1.235  1.00  0.00      LIG  
ATOM   4356 H9   LIG     1      15.354   8.925   2.568  1.00  0.00      LIG  
ATOM   4357 H10  LIG     1      13.851   8.944   1.644  1.00  0.00      LIG  
ATOM   4358 H11  LIG     1      15.436  11.251   2.761  1.00  0.00      LIG  
ATOM   4359 H12  LIG     1      13.899  10.770   3.324  1.00  0.00      LIG  
ATOM   4360 H13  LIG     1      10.946  12.248   0.388  1.00  0.00      LIG  
ATOM   4361 H14  LIG     1      13.016  14.313  -0.233  1.00  0.00      LIG  
ATOM   4362 H15  LIG     1      11.681  13.821  -1.241  1.00  0.00      LIG  
ATOM   4363 H16  LIG     1      14.157  12.820  -1.485  1.00  0.00      LIG  
ATOM   4364 H17  LIG     1      11.444  15.095   0.995  1.00  0.00      LIG  
ATOM   4365 H18  LIG     1      10.408  13.540   3.346  1.00  0.00      LIG  
ATOM   4366 H19  LIG     1      11.169  15.133   3.287  1.00  0.00      LIG  
ATOM   4367 H20  LIG     1      13.262  14.254   2.722  1.00  0.00      LIG  
ATOM   4368 H21  LIG     1      12.705  13.079   3.926  1.00  0.00      LIG  
ATOM   4369 H22  LIG     1       9.189  11.453   0.494  1.00  0.00      LIG  
ATOM   4370 H23  LIG     1       8.638  12.983   2.353  1.00  0.00      LIG  
ATOM   4371 H24  LIG     1       7.468  13.800   1.355  1.00  0.00      LIG  
ATOM   4372 H25  LIG     1       9.444  14.487  -0.189  1.00  0.00      LIG  
ATOM   4373 H26  LIG     1      13.163   8.637  -0.376  1.00  0.00      LIG  
ATOM   4374 H27  LIG     1      14.454   8.206  -1.484  1.00  0.00      LIG  
ATOM   4375 H28  LIG     1      13.259   9.380  -1.969  1.00  0.00      LIG  
ATOM   4376 H29  LIG     1      11.771  11.328  -1.739  1.00  0.00      LIG  
ATOM   4377 H30  LIG     1      11.896  11.047   3.458  1.00  0.00      LIG  
ATOM   4378 H31  LIG     1      11.708  10.356   1.838  1.00  0.00      LIG  
ATOM   4379 H32  LIG     1      10.567  11.538   2.437  1.00  0.00      LIG  
ATOM   4380 H33  LIG     1      15.871  12.617   0.841  1.00  0.00      LIG  
ATOM   4381 H34  LIG     1      15.246  13.283   2.343  1.00  0.00      LIG  
ATOM   4382 H35  LIG     1      14.648  13.874   0.811  1.00  0.00      LIG  
ATOM   4383 H36  LIG     1       9.667  16.512   1.243  1.00  0.00      LIG  
ATOM   4384 H37  LIG     1       8.841  15.643   2.553  1.00  0.00      LIG  
ATOM   4385 H38  LIG     1       7.994  15.966   1.037  1.00  0.00      LIG  
ATOM   4386 H39  LIG     1       7.534  13.198  -0.971  1.00  0.00      LIG  
ATOM   4387 H40  LIG     1       8.660   9.956   3.016  1.00  0.00      LIG  
ATOM   4388 H41  LIG     1       9.172   9.528   1.371  1.00  0.00      LIG  
ATOM   4389 H42  LIG     1       8.191   8.401   2.310  1.00  0.00      LIG  
ATOM   4390 H43  LIG     1       5.464   8.723   1.875  1.00  0.00      LIG  
ATOM   4391 H44  LIG     1       5.073  10.428   2.188  1.00  0.00      LIG  
ATOM   4392 H45  LIG     1       6.050   9.515   3.346  1.00  0.00      LIG  
TER
REMARK  Energy: 277.542
REMARK  SimpleFitness: 277.542
REMARK  FullFitness: -706.8783
REMARK  InterFull: -21.2352
REMARK  IntraFull: 303.382
REMARK  solvFull: -1201.18
REMARK  surfFull: 212.155
REMARK  extraFull: 0.0
REMARK  deltaGcompsolvpol: -1201.18
REMARK  deltaGcompsolvnonpol: 212.155
REMARK  deltaGprotsolvpol: -1219.71
REMARK  deltaGprotsolvnonpol: 208.651
REMARK  deltaGligsolvpol: -9.77487
REMARK  deltaGligsolvnonpol: 14.633
REMARK  deltaGvdw: -21.2352
REMARK  deltaGelec: 0.0
REMARK  deltaG: -5.3194013
REMARK  Cluster: 5
REMARK  ClusterRank: 5
ATOM   4315 C    LIG     1      16.637   9.626  -2.075  1.00  0.00      LIG  
ATOM   4316 C1   LIG     1      17.317   8.933  -0.929  1.00  0.00      LIG  
ATOM   4317 C2   LIG     1      16.445   8.537   0.226  1.00  0.00      LIG  
ATOM   4318 C3   LIG     1      15.580   9.726   0.593  1.00  0.00      LIG  
ATOM   4319 C4   LIG     1      14.680  10.199  -0.540  1.00  0.00      LIG  
ATOM   4320 C5   LIG     1      15.643  10.691  -1.622  1.00  0.00      LIG  
ATOM   4321 C6   LIG     1      14.773   9.497   1.840  1.00  0.00      LIG  
ATOM   4322 C7   LIG     1      14.477  10.866   2.406  1.00  0.00      LIG  
ATOM   4323 C8   LIG     1      13.892  11.869   1.383  1.00  0.00      LIG  
ATOM   4324 C9   LIG     1      13.653  11.257  -0.025  1.00  0.00      LIG  
ATOM   4325 C10  LIG     1      12.497  12.402   1.853  1.00  0.00      LIG  
ATOM   4326 C11  LIG     1      11.641  13.006   0.734  1.00  0.00      LIG  
ATOM   4327 C12  LIG     1      12.394  13.455  -0.495  1.00  0.00      LIG  
ATOM   4328 C13  LIG     1      13.272  12.345  -1.056  1.00  0.00      LIG  
ATOM   4329 O    LIG     1      18.407   8.403  -1.089  1.00  0.00      LIG  
ATOM   4330 C14  LIG     1      10.915  14.202   1.337  1.00  0.00      LIG  
ATOM   4331 C15  LIG     1      11.162  14.139   2.831  1.00  0.00      LIG  
ATOM   4332 C16  LIG     1      12.519  13.482   2.927  1.00  0.00      LIG  
ATOM   4333 C17  LIG     1       8.312  12.092   0.417  1.00  0.00      LIG  
ATOM   4334 C18  LIG     1       8.447  13.312   1.331  1.00  0.00      LIG  
ATOM   4335 C19  LIG     1       9.455  14.387   0.898  1.00  0.00      LIG  
ATOM   4336 C20  LIG     1      13.854   9.040  -1.120  1.00  0.00      LIG  
ATOM   4337 O1   LIG     1      12.549  11.757  -2.133  1.00  0.00      LIG  
ATOM   4338 C21  LIG     1      11.626  11.274   2.424  1.00  0.00      LIG  
ATOM   4339 C22  LIG     1      14.964  12.974   1.333  1.00  0.00      LIG  
ATOM   4340 C23  LIG     1       8.964  15.704   1.468  1.00  0.00      LIG  
ATOM   4341 H    LIG     1      12.749  10.655   0.086  1.00  0.00      LIG  
ATOM   4342 O2   LIG     1       8.229  12.514  -0.937  1.00  0.00      LIG  
ATOM   4343 C24  LIG     1       7.076  11.318   0.762  1.00  0.00      LIG  
ATOM   4344 H1   LIG     1       6.187  11.935   0.770  1.00  0.00      LIG  
ATOM   4345 H2   LIG     1      16.281  10.536   0.817  1.00  0.00      LIG  
ATOM   4346 C25  LIG     1       7.093  10.070   1.579  1.00  0.00      LIG  
ATOM   4347 O3   LIG     1       6.977  10.016   0.139  1.00  0.00      LIG  
ATOM   4348 C26  LIG     1       8.352   9.460   2.092  1.00  0.00      LIG  
ATOM   4349 C27  LIG     1       5.848   9.663   2.282  1.00  0.00      LIG  
ATOM   4350 H3   LIG     1      16.139   8.864  -2.680  1.00  0.00      LIG  
ATOM   4351 H4   LIG     1      17.409  10.095  -2.691  1.00  0.00      LIG  
ATOM   4352 H5   LIG     1      17.096   8.285   1.068  1.00  0.00      LIG  
ATOM   4353 H6   LIG     1      15.865   7.650  -0.036  1.00  0.00      LIG  
ATOM   4354 H7   LIG     1      15.097  11.027  -2.507  1.00  0.00      LIG  
ATOM   4355 H8   LIG     1      16.198  11.550  -1.235  1.00  0.00      LIG  
ATOM   4356 H9   LIG     1      15.354   8.925   2.568  1.00  0.00      LIG  
ATOM   4357 H10  LIG     1      13.851   8.944   1.644  1.00  0.00      LIG  
ATOM   4358 H11  LIG     1      15.436  11.251   2.761  1.00  0.00      LIG  
ATOM   4359 H12  LIG     1      13.899  10.770   3.324  1.00  0.00      LIG  
ATOM   4360 H13  LIG     1      10.946  12.248   0.388  1.00  0.00      LIG  
ATOM   4361 H14  LIG     1      13.016  14.313  -0.233  1.00  0.00      LIG  
ATOM   4362 H15  LIG     1      11.681  13.821  -1.241  1.00  0.00      LIG  
ATOM   4363 H16  LIG     1      14.157  12.820  -1.485  1.00  0.00      LIG  
ATOM   4364 H17  LIG     1      11.444  15.095   0.995  1.00  0.00      LIG  
ATOM   4365 H18  LIG     1      10.408  13.540   3.346  1.00  0.00      LIG  
ATOM   4366 H19  LIG     1      11.169  15.133   3.287  1.00  0.00      LIG  
ATOM   4367 H20  LIG     1      13.262  14.254   2.722  1.00  0.00      LIG  
ATOM   4368 H21  LIG     1      12.705  13.079   3.926  1.00  0.00      LIG  
ATOM   4369 H22  LIG     1       9.189  11.453   0.494  1.00  0.00      LIG  
ATOM   4370 H23  LIG     1       8.638  12.983   2.353  1.00  0.00      LIG  
ATOM   4371 H24  LIG     1       7.468  13.800   1.355  1.00  0.00      LIG  
ATOM   4372 H25  LIG     1       9.444  14.487  -0.189  1.00  0.00      LIG  
ATOM   4373 H26  LIG     1      13.163   8.637  -0.376  1.00  0.00      LIG  
ATOM   4374 H27  LIG     1      14.454   8.206  -1.484  1.00  0.00      LIG  
ATOM   4375 H28  LIG     1      13.259   9.380  -1.969  1.00  0.00      LIG  
ATOM   4376 H29  LIG     1      11.771  11.328  -1.739  1.00  0.00      LIG  
ATOM   4377 H30  LIG     1      11.896  11.047   3.458  1.00  0.00      LIG  
ATOM   4378 H31  LIG     1      11.708  10.356   1.838  1.00  0.00      LIG  
ATOM   4379 H32  LIG     1      10.567  11.538   2.437  1.00  0.00      LIG  
ATOM   4380 H33  LIG     1      15.871  12.617   0.841  1.00  0.00      LIG  
ATOM   4381 H34  LIG     1      15.246  13.283   2.343  1.00  0.00      LIG  
ATOM   4382 H35  LIG     1      14.648  13.874   0.811  1.00  0.00      LIG  
ATOM   4383 H36  LIG     1       9.667  16.512   1.243  1.00  0.00      LIG  
ATOM   4384 H37  LIG     1       8.841  15.643   2.553  1.00  0.00      LIG  
ATOM   4385 H38  LIG     1       7.994  15.966   1.037  1.00  0.00      LIG  
ATOM   4386 H39  LIG     1       7.534  13.198  -0.971  1.00  0.00      LIG  
ATOM   4387 H40  LIG     1       8.660   9.956   3.016  1.00  0.00      LIG  
ATOM   4388 H41  LIG     1       9.172   9.528   1.371  1.00  0.00      LIG  
ATOM   4389 H42  LIG     1       8.191   8.401   2.310  1.00  0.00      LIG  
ATOM   4390 H43  LIG     1       5.464   8.723   1.875  1.00  0.00      LIG  
ATOM   4391 H44  LIG     1       5.073  10.428   2.188  1.00  0.00      LIG  
ATOM   4392 H45  LIG     1       6.050   9.515   3.346  1.00  0.00      LIG  
TER
REMARK  Energy: 278.361
REMARK  SimpleFitness: 278.361
REMARK  FullFitness: -706.2595
REMARK  InterFull: -22.7015
REMARK  IntraFull: 304.804
REMARK  solvFull: -1200.64
REMARK  surfFull: 212.278
REMARK  extraFull: 0.0
REMARK  deltaGcompsolvpol: -1200.64
REMARK  deltaGcompsolvnonpol: 212.278
REMARK  deltaGprotsolvpol: -1219.71
REMARK  deltaGprotsolvnonpol: 208.651
REMARK  deltaGligsolvpol: -10.7682
REMARK  deltaGligsolvnonpol: 14.628
REMARK  deltaGvdw: -22.7015
REMARK  deltaGelec: 0.0
REMARK  deltaG: -5.352162
REMARK  Cluster: 5
REMARK  ClusterRank: 6
ATOM   4315 C    LIG     1      16.361   9.408  -2.504  1.00  0.00      LIG  
ATOM   4316 C1   LIG     1      17.035   8.626  -1.412  1.00  0.00      LIG  
ATOM   4317 C2   LIG     1      16.180   8.247  -0.237  1.00  0.00      LIG  
ATOM   4318 C3   LIG     1      15.417   9.478   0.212  1.00  0.00      LIG  
ATOM   4319 C4   LIG     1      14.517  10.061  -0.868  1.00  0.00      LIG  
ATOM   4320 C5   LIG     1      15.473  10.525  -1.967  1.00  0.00      LIG  
ATOM   4321 C6   LIG     1      14.639   9.251   1.479  1.00  0.00      LIG  
ATOM   4322 C7   LIG     1      14.458  10.611   2.110  1.00  0.00      LIG  
ATOM   4323 C8   LIG     1      13.902  11.693   1.154  1.00  0.00      LIG  
ATOM   4324 C9   LIG     1      13.590  11.168  -0.275  1.00  0.00      LIG  
ATOM   4325 C10  LIG     1      12.548  12.281   1.681  1.00  0.00      LIG  
ATOM   4326 C11  LIG     1      11.694  12.967   0.607  1.00  0.00      LIG  
ATOM   4327 C12  LIG     1      12.452  13.449  -0.608  1.00  0.00      LIG  
ATOM   4328 C13  LIG     1      13.272  12.332  -1.238  1.00  0.00      LIG  
ATOM   4329 O    LIG     1      18.075   8.027  -1.636  1.00  0.00      LIG  
ATOM   4330 C14  LIG     1      11.023  14.160   1.277  1.00  0.00      LIG  
ATOM   4331 C15  LIG     1      11.317  14.036   2.759  1.00  0.00      LIG  
ATOM   4332 C16  LIG     1      12.650  13.324   2.788  1.00  0.00      LIG  
ATOM   4333 C17  LIG     1       8.329  12.156   0.431  1.00  0.00      LIG  
ATOM   4334 C18  LIG     1       8.512  13.376   1.337  1.00  0.00      LIG  
ATOM   4335 C19  LIG     1       9.557  14.411   0.889  1.00  0.00      LIG  
ATOM   4336 C20  LIG     1      13.585   8.990  -1.458  1.00  0.00      LIG  
ATOM   4337 O1   LIG     1      12.528  11.854  -2.354  1.00  0.00      LIG  
ATOM   4338 C21  LIG     1      11.642  11.176   2.239  1.00  0.00      LIG  
ATOM   4339 C22  LIG     1      15.033  12.737   1.131  1.00  0.00      LIG  
ATOM   4340 C23  LIG     1       9.144  15.742   1.486  1.00  0.00      LIG  
ATOM   4341 H    LIG     1      12.645  10.630  -0.175  1.00  0.00      LIG  
ATOM   4342 O2   LIG     1       8.250  12.574  -0.926  1.00  0.00      LIG  
ATOM   4343 C24  LIG     1       7.070  11.423   0.781  1.00  0.00      LIG  
ATOM   4344 H1   LIG     1       6.204  12.072   0.813  1.00  0.00      LIG  
ATOM   4345 H2   LIG     1      16.180  10.228   0.443  1.00  0.00      LIG  
ATOM   4346 C25  LIG     1       7.050  10.157   1.569  1.00  0.00      LIG  
ATOM   4347 O3   LIG     1       6.912  10.140   0.130  1.00  0.00      LIG  
ATOM   4348 C26  LIG     1       8.297   9.502   2.055  1.00  0.00      LIG  
ATOM   4349 C27  LIG     1       5.801   9.775   2.278  1.00  0.00      LIG  
ATOM   4350 H3   LIG     1      15.780   8.709  -3.111  1.00  0.00      LIG  
ATOM   4351 H4   LIG     1      17.137   9.841  -3.141  1.00  0.00      LIG  
ATOM   4352 H5   LIG     1      16.842   7.915   0.567  1.00  0.00      LIG  
ATOM   4353 H6   LIG     1      15.525   7.416  -0.509  1.00  0.00      LIG  
ATOM   4354 H7   LIG     1      14.921  10.939  -2.814  1.00  0.00      LIG  
ATOM   4355 H8   LIG     1      16.106  11.324  -1.570  1.00  0.00      LIG  
ATOM   4356 H9   LIG     1      15.205   8.610   2.160  1.00  0.00      LIG  
ATOM   4357 H10  LIG     1      13.675   8.770   1.296  1.00  0.00      LIG  
ATOM   4358 H11  LIG     1      15.457  10.913   2.438  1.00  0.00      LIG  
ATOM   4359 H12  LIG     1      13.914  10.518   3.049  1.00  0.00      LIG  
ATOM   4360 H13  LIG     1      10.963  12.257   0.234  1.00  0.00      LIG  
ATOM   4361 H14  LIG     1      13.114  14.264  -0.309  1.00  0.00      LIG  
ATOM   4362 H15  LIG     1      11.748  13.884  -1.324  1.00  0.00      LIG  
ATOM   4363 H16  LIG     1      14.186  12.783  -1.632  1.00  0.00      LIG  
ATOM   4364 H17  LIG     1      11.573  15.048   0.949  1.00  0.00      LIG  
ATOM   4365 H18  LIG     1      10.555  13.449   3.276  1.00  0.00      LIG  
ATOM   4366 H19  LIG     1      11.376  15.012   3.248  1.00  0.00      LIG  
ATOM   4367 H20  LIG     1      13.417  14.072   2.581  1.00  0.00      LIG  
ATOM   4368 H21  LIG     1      12.853  12.880   3.767  1.00  0.00      LIG  
ATOM   4369 H22  LIG     1       9.187  11.491   0.507  1.00  0.00      LIG  
ATOM   4370 H23  LIG     1       8.699  13.049   2.361  1.00  0.00      LIG  
ATOM   4371 H24  LIG     1       7.550  13.899   1.370  1.00  0.00      LIG  
ATOM   4372 H25  LIG     1       9.514  14.523  -0.196  1.00  0.00      LIG  
ATOM   4373 H26  LIG     1      12.901   8.598  -0.701  1.00  0.00      LIG  
ATOM   4374 H27  LIG     1      14.107   8.136  -1.890  1.00  0.00      LIG  
ATOM   4375 H28  LIG     1      12.974   9.411  -2.259  1.00  0.00      LIG  
ATOM   4376 H29  LIG     1      12.960  11.030  -2.637  1.00  0.00      LIG  
ATOM   4377 H30  LIG     1      11.936  10.895   3.252  1.00  0.00      LIG  
ATOM   4378 H31  LIG     1      11.658  10.280   1.614  1.00  0.00      LIG  
ATOM   4379 H32  LIG     1      10.599  11.489   2.302  1.00  0.00      LIG  
ATOM   4380 H33  LIG     1      15.900  12.359   0.585  1.00  0.00      LIG  
ATOM   4381 H34  LIG     1      15.367  12.968   2.146  1.00  0.00      LIG  
ATOM   4382 H35  LIG     1      14.752  13.686   0.678  1.00  0.00      LIG  
ATOM   4383 H36  LIG     1       9.855  16.526   1.214  1.00  0.00      LIG  
ATOM   4384 H37  LIG     1       9.091  15.687   2.577  1.00  0.00      LIG  
ATOM   4385 H38  LIG     1       8.157  16.034   1.118  1.00  0.00      LIG  
ATOM   4386 H39  LIG     1       7.519  13.218  -0.973  1.00  0.00      LIG  
ATOM   4387 H40  LIG     1       8.658  10.003   2.957  1.00  0.00      LIG  
ATOM   4388 H41  LIG     1       9.093   9.523   1.306  1.00  0.00      LIG  
ATOM   4389 H42  LIG     1       8.098   8.456   2.301  1.00  0.00      LIG  
ATOM   4390 H43  LIG     1       5.384   8.857   1.854  1.00  0.00      LIG  
ATOM   4391 H44  LIG     1       5.051  10.567   2.210  1.00  0.00      LIG  
ATOM   4392 H45  LIG     1       6.009   9.594   3.336  1.00  0.00      LIG  
TER
REMARK  Energy: 278.361
REMARK  SimpleFitness: 278.361
REMARK  FullFitness: -706.2595
REMARK  InterFull: -22.7015
REMARK  IntraFull: 304.804
REMARK  solvFull: -1200.64
REMARK  surfFull: 212.278
REMARK  extraFull: 0.0
REMARK  deltaGcompsolvpol: -1200.64
REMARK  deltaGcompsolvnonpol: 212.278
REMARK  deltaGprotsolvpol: -1219.71
REMARK  deltaGprotsolvnonpol: 208.651
REMARK  deltaGligsolvpol: -10.7682
REMARK  deltaGligsolvnonpol: 14.628
REMARK  deltaGvdw: -22.7015
REMARK  deltaGelec: 0.0
REMARK  deltaG: -5.352162
REMARK  Cluster: 5
REMARK  ClusterRank: 7
ATOM   4315 C    LIG     1      16.361   9.408  -2.504  1.00  0.00      LIG  
ATOM   4316 C1   LIG     1      17.035   8.626  -1.412  1.00  0.00      LIG  
ATOM   4317 C2   LIG     1      16.180   8.247  -0.237  1.00  0.00      LIG  
ATOM   4318 C3   LIG     1      15.417   9.478   0.212  1.00  0.00      LIG  
ATOM   4319 C4   LIG     1      14.517  10.061  -0.868  1.00  0.00      LIG  
ATOM   4320 C5   LIG     1      15.473  10.525  -1.967  1.00  0.00      LIG  
ATOM   4321 C6   LIG     1      14.639   9.251   1.479  1.00  0.00      LIG  
ATOM   4322 C7   LIG     1      14.458  10.611   2.110  1.00  0.00      LIG  
ATOM   4323 C8   LIG     1      13.902  11.693   1.154  1.00  0.00      LIG  
ATOM   4324 C9   LIG     1      13.590  11.168  -0.275  1.00  0.00      LIG  
ATOM   4325 C10  LIG     1      12.548  12.281   1.681  1.00  0.00      LIG  
ATOM   4326 C11  LIG     1      11.694  12.967   0.607  1.00  0.00      LIG  
ATOM   4327 C12  LIG     1      12.452  13.449  -0.608  1.00  0.00      LIG  
ATOM   4328 C13  LIG     1      13.272  12.332  -1.238  1.00  0.00      LIG  
ATOM   4329 O    LIG     1      18.075   8.027  -1.636  1.00  0.00      LIG  
ATOM   4330 C14  LIG     1      11.023  14.160   1.277  1.00  0.00      LIG  
ATOM   4331 C15  LIG     1      11.317  14.036   2.759  1.00  0.00      LIG  
ATOM   4332 C16  LIG     1      12.650  13.324   2.788  1.00  0.00      LIG  
ATOM   4333 C17  LIG     1       8.329  12.156   0.431  1.00  0.00      LIG  
ATOM   4334 C18  LIG     1       8.512  13.376   1.337  1.00  0.00      LIG  
ATOM   4335 C19  LIG     1       9.557  14.411   0.889  1.00  0.00      LIG  
ATOM   4336 C20  LIG     1      13.585   8.990  -1.458  1.00  0.00      LIG  
ATOM   4337 O1   LIG     1      12.528  11.854  -2.354  1.00  0.00      LIG  
ATOM   4338 C21  LIG     1      11.642  11.176   2.239  1.00  0.00      LIG  
ATOM   4339 C22  LIG     1      15.033  12.737   1.131  1.00  0.00      LIG  
ATOM   4340 C23  LIG     1       9.144  15.742   1.486  1.00  0.00      LIG  
ATOM   4341 H    LIG     1      12.645  10.630  -0.175  1.00  0.00      LIG  
ATOM   4342 O2   LIG     1       8.250  12.574  -0.926  1.00  0.00      LIG  
ATOM   4343 C24  LIG     1       7.070  11.423   0.781  1.00  0.00      LIG  
ATOM   4344 H1   LIG     1       6.204  12.072   0.813  1.00  0.00      LIG  
ATOM   4345 H2   LIG     1      16.180  10.228   0.443  1.00  0.00      LIG  
ATOM   4346 C25  LIG     1       7.050  10.157   1.569  1.00  0.00      LIG  
ATOM   4347 O3   LIG     1       6.912  10.140   0.130  1.00  0.00      LIG  
ATOM   4348 C26  LIG     1       8.297   9.502   2.055  1.00  0.00      LIG  
ATOM   4349 C27  LIG     1       5.801   9.775   2.278  1.00  0.00      LIG  
ATOM   4350 H3   LIG     1      15.780   8.709  -3.111  1.00  0.00      LIG  
ATOM   4351 H4   LIG     1      17.137   9.841  -3.141  1.00  0.00      LIG  
ATOM   4352 H5   LIG     1      16.842   7.915   0.567  1.00  0.00      LIG  
ATOM   4353 H6   LIG     1      15.525   7.416  -0.509  1.00  0.00      LIG  
ATOM   4354 H7   LIG     1      14.921  10.939  -2.814  1.00  0.00      LIG  
ATOM   4355 H8   LIG     1      16.106  11.324  -1.570  1.00  0.00      LIG  
ATOM   4356 H9   LIG     1      15.205   8.610   2.160  1.00  0.00      LIG  
ATOM   4357 H10  LIG     1      13.675   8.770   1.296  1.00  0.00      LIG  
ATOM   4358 H11  LIG     1      15.457  10.913   2.438  1.00  0.00      LIG  
ATOM   4359 H12  LIG     1      13.914  10.518   3.049  1.00  0.00      LIG  
ATOM   4360 H13  LIG     1      10.963  12.257   0.234  1.00  0.00      LIG  
ATOM   4361 H14  LIG     1      13.114  14.264  -0.309  1.00  0.00      LIG  
ATOM   4362 H15  LIG     1      11.748  13.884  -1.324  1.00  0.00      LIG  
ATOM   4363 H16  LIG     1      14.186  12.783  -1.632  1.00  0.00      LIG  
ATOM   4364 H17  LIG     1      11.573  15.048   0.949  1.00  0.00      LIG  
ATOM   4365 H18  LIG     1      10.555  13.449   3.276  1.00  0.00      LIG  
ATOM   4366 H19  LIG     1      11.376  15.012   3.248  1.00  0.00      LIG  
ATOM   4367 H20  LIG     1      13.417  14.072   2.581  1.00  0.00      LIG  
ATOM   4368 H21  LIG     1      12.853  12.880   3.767  1.00  0.00      LIG  
ATOM   4369 H22  LIG     1       9.187  11.491   0.507  1.00  0.00      LIG  
ATOM   4370 H23  LIG     1       8.699  13.049   2.361  1.00  0.00      LIG  
ATOM   4371 H24  LIG     1       7.550  13.899   1.370  1.00  0.00      LIG  
ATOM   4372 H25  LIG     1       9.514  14.523  -0.196  1.00  0.00      LIG  
ATOM   4373 H26  LIG     1      12.901   8.598  -0.701  1.00  0.00      LIG  
ATOM   4374 H27  LIG     1      14.107   8.136  -1.890  1.00  0.00      LIG  
ATOM   4375 H28  LIG     1      12.974   9.411  -2.259  1.00  0.00      LIG  
ATOM   4376 H29  LIG     1      12.960  11.030  -2.637  1.00  0.00      LIG  
ATOM   4377 H30  LIG     1      11.936  10.895   3.252  1.00  0.00      LIG  
ATOM   4378 H31  LIG     1      11.658  10.280   1.614  1.00  0.00      LIG  
ATOM   4379 H32  LIG     1      10.599  11.489   2.302  1.00  0.00      LIG  
ATOM   4380 H33  LIG     1      15.900  12.359   0.585  1.00  0.00      LIG  
ATOM   4381 H34  LIG     1      15.367  12.968   2.146  1.00  0.00      LIG  
ATOM   4382 H35  LIG     1      14.752  13.686   0.678  1.00  0.00      LIG  
ATOM   4383 H36  LIG     1       9.855  16.526   1.214  1.00  0.00      LIG  
ATOM   4384 H37  LIG     1       9.091  15.687   2.577  1.00  0.00      LIG  
ATOM   4385 H38  LIG     1       8.157  16.034   1.118  1.00  0.00      LIG  
ATOM   4386 H39  LIG     1       7.519  13.218  -0.973  1.00  0.00      LIG  
ATOM   4387 H40  LIG     1       8.658  10.003   2.957  1.00  0.00      LIG  
ATOM   4388 H41  LIG     1       9.093   9.523   1.306  1.00  0.00      LIG  
ATOM   4389 H42  LIG     1       8.098   8.456   2.301  1.00  0.00      LIG  
ATOM   4390 H43  LIG     1       5.384   8.857   1.854  1.00  0.00      LIG  
ATOM   4391 H44  LIG     1       5.051  10.567   2.210  1.00  0.00      LIG  
ATOM   4392 H45  LIG     1       6.009   9.594   3.336  1.00  0.00      LIG  
TER
REMARK  Energy: 280.24
REMARK  SimpleFitness: 280.24
REMARK  FullFitness: -703.1065
REMARK  InterFull: -18.8005
REMARK  IntraFull: 302.018
REMARK  solvFull: -1198.66
REMARK  surfFull: 212.336
REMARK  extraFull: 0.0
REMARK  deltaGcompsolvpol: -1198.66
REMARK  deltaGcompsolvnonpol: 212.336
REMARK  deltaGprotsolvpol: -1219.71
REMARK  deltaGprotsolvnonpol: 208.651
REMARK  deltaGligsolvpol: -8.5961
REMARK  deltaGligsolvnonpol: 14.3767
REMARK  deltaGvdw: -18.8005
REMARK  deltaGelec: 0.0
REMARK  deltaG: -4.965626
REMARK  Cluster: 6
REMARK  ClusterRank: 0
ATOM   4315 C    LIG     1      11.754   5.625  -0.711  1.00  0.00      LIG  
ATOM   4316 C1   LIG     1      11.078   5.500  -2.047  1.00  0.00      LIG  
ATOM   4317 C2   LIG     1      11.096   6.719  -2.921  1.00  0.00      LIG  
ATOM   4318 C3   LIG     1      10.678   7.910  -2.081  1.00  0.00      LIG  
ATOM   4319 C4   LIG     1      11.587   8.165  -0.886  1.00  0.00      LIG  
ATOM   4320 C5   LIG     1      11.424   6.932   0.002  1.00  0.00      LIG  
ATOM   4321 C6   LIG     1      10.520   9.166  -2.891  1.00  0.00      LIG  
ATOM   4322 C7   LIG     1       9.577  10.063  -2.124  1.00  0.00      LIG  
ATOM   4323 C8   LIG     1       9.905  10.212  -0.620  1.00  0.00      LIG  
ATOM   4324 C9   LIG     1      11.240   9.533  -0.216  1.00  0.00      LIG  
ATOM   4325 C10  LIG     1      10.049  11.724  -0.238  1.00  0.00      LIG  
ATOM   4326 C11  LIG     1      10.683  11.984   1.136  1.00  0.00      LIG  
ATOM   4327 C12  LIG     1      10.882  10.780   2.031  1.00  0.00      LIG  
ATOM   4328 C13  LIG     1      11.489   9.587   1.308  1.00  0.00      LIG  
ATOM   4329 O    LIG     1      10.868   4.398  -2.531  1.00  0.00      LIG  
ATOM   4330 C14  LIG     1       9.772  12.988   1.834  1.00  0.00      LIG  
ATOM   4331 C15  LIG     1       8.985  13.652   0.732  1.00  0.00      LIG  
ATOM   4332 C16  LIG     1       8.740  12.507  -0.218  1.00  0.00      LIG  
ATOM   4333 C17  LIG     1      12.750  14.984   3.033  1.00  0.00      LIG  
ATOM   4334 C18  LIG     1      11.523  14.838   2.142  1.00  0.00      LIG  
ATOM   4335 C19  LIG     1      10.481  13.938   2.798  1.00  0.00      LIG  
ATOM   4336 C20  LIG     1      13.061   8.252  -1.311  1.00  0.00      LIG  
ATOM   4337 O1   LIG     1      12.892   9.625   1.548  1.00  0.00      LIG  
ATOM   4338 C21  LIG     1      10.950  12.494  -1.220  1.00  0.00      LIG  
ATOM   4339 C22  LIG     1       8.707   9.541   0.083  1.00  0.00      LIG  
ATOM   4340 C23  LIG     1       9.457  14.826   3.477  1.00  0.00      LIG  
ATOM   4341 H    LIG     1      12.009  10.181  -0.634  1.00  0.00      LIG  
ATOM   4342 O2   LIG     1      13.458  16.132   2.570  1.00  0.00      LIG  
ATOM   4343 C24  LIG     1      13.587  13.723   3.000  1.00  0.00      LIG  
ATOM   4344 H1   LIG     1      12.990  12.837   2.838  1.00  0.00      LIG  
ATOM   4345 H2   LIG     1       9.685   7.657  -1.698  1.00  0.00      LIG  
ATOM   4346 C25  LIG     1      14.837  13.530   3.783  1.00  0.00      LIG  
ATOM   4347 O3   LIG     1      14.886  13.780   2.357  1.00  0.00      LIG  
ATOM   4348 C26  LIG     1      15.453  14.610   4.605  1.00  0.00      LIG  
ATOM   4349 C27  LIG     1      15.199  12.139   4.170  1.00  0.00      LIG  
ATOM   4350 H3   LIG     1      12.831   5.531  -0.870  1.00  0.00      LIG  
ATOM   4351 H4   LIG     1      11.430   4.785  -0.090  1.00  0.00      LIG  
ATOM   4352 H5   LIG     1      10.369   6.567  -3.724  1.00  0.00      LIG  
ATOM   4353 H6   LIG     1      12.084   6.839  -3.371  1.00  0.00      LIG  
ATOM   4354 H7   LIG     1      12.070   7.000   0.880  1.00  0.00      LIG  
ATOM   4355 H8   LIG     1      10.391   6.888   0.360  1.00  0.00      LIG  
ATOM   4356 H9   LIG     1      10.082   8.935  -3.865  1.00  0.00      LIG  
ATOM   4357 H10  LIG     1      11.476   9.664  -3.068  1.00  0.00      LIG  
ATOM   4358 H11  LIG     1       8.586   9.612  -2.224  1.00  0.00      LIG  
ATOM   4359 H12  LIG     1       9.473  11.010  -2.653  1.00  0.00      LIG  
ATOM   4360 H13  LIG     1      11.678  12.406   0.980  1.00  0.00      LIG  
ATOM   4361 H14  LIG     1       9.917  10.489   2.451  1.00  0.00      LIG  
ATOM   4362 H15  LIG     1      11.492  11.072   2.892  1.00  0.00      LIG  
ATOM   4363 H16  LIG     1      11.102   8.700   1.813  1.00  0.00      LIG  
ATOM   4364 H17  LIG     1       9.047  12.418   2.421  1.00  0.00      LIG  
ATOM   4365 H18  LIG     1       9.562  14.441   0.244  1.00  0.00      LIG  
ATOM   4366 H19  LIG     1       8.046  14.082   1.091  1.00  0.00      LIG  
ATOM   4367 H20  LIG     1       7.907  11.931   0.187  1.00  0.00      LIG  
ATOM   4368 H21  LIG     1       8.452  12.858  -1.212  1.00  0.00      LIG  
ATOM   4369 H22  LIG     1      12.433  15.181   4.060  1.00  0.00      LIG  
ATOM   4370 H23  LIG     1      11.836  14.455   1.168  1.00  0.00      LIG  
ATOM   4371 H24  LIG     1      11.083  15.820   1.944  1.00  0.00      LIG  
ATOM   4372 H25  LIG     1      10.962  13.329   3.567  1.00  0.00      LIG  
ATOM   4373 H26  LIG     1      13.238   9.119  -1.952  1.00  0.00      LIG  
ATOM   4374 H27  LIG     1      13.420   7.376  -1.852  1.00  0.00      LIG  
ATOM   4375 H28  LIG     1      13.706   8.354  -0.436  1.00  0.00      LIG  
ATOM   4376 H29  LIG     1      13.278   8.884   1.052  1.00  0.00      LIG  
ATOM   4377 H30  LIG     1      10.458  12.669  -2.178  1.00  0.00      LIG  
ATOM   4378 H31  LIG     1      11.893  11.982  -1.416  1.00  0.00      LIG  
ATOM   4379 H32  LIG     1      11.213  13.481  -0.831  1.00  0.00      LIG  
ATOM   4380 H33  LIG     1       8.756   8.454   0.001  1.00  0.00      LIG  
ATOM   4381 H34  LIG     1       7.763   9.853  -0.372  1.00  0.00      LIG  
ATOM   4382 H35  LIG     1       8.624   9.781   1.140  1.00  0.00      LIG  
ATOM   4383 H36  LIG     1       8.654  14.229   3.912  1.00  0.00      LIG  
ATOM   4384 H37  LIG     1       9.016  15.537   2.774  1.00  0.00      LIG  
ATOM   4385 H38  LIG     1       9.926  15.396   4.281  1.00  0.00      LIG  
ATOM   4386 H39  LIG     1      14.108  15.799   1.927  1.00  0.00      LIG  
ATOM   4387 H40  LIG     1      15.017  14.621   5.606  1.00  0.00      LIG  
ATOM   4388 H41  LIG     1      15.327  15.600   4.163  1.00  0.00      LIG  
ATOM   4389 H42  LIG     1      16.526  14.428   4.709  1.00  0.00      LIG  
ATOM   4390 H43  LIG     1      16.284  12.012   4.152  1.00  0.00      LIG  
ATOM   4391 H44  LIG     1      14.755  11.402   3.493  1.00  0.00      LIG  
ATOM   4392 H45  LIG     1      14.844  11.929   5.182  1.00  0.00      LIG  
TER
REMARK  Energy: 280.24
REMARK  SimpleFitness: 280.24
REMARK  FullFitness: -703.1065
REMARK  InterFull: -18.8005
REMARK  IntraFull: 302.018
REMARK  solvFull: -1198.66
REMARK  surfFull: 212.336
REMARK  extraFull: 0.0
REMARK  deltaGcompsolvpol: -1198.66
REMARK  deltaGcompsolvnonpol: 212.336
REMARK  deltaGprotsolvpol: -1219.71
REMARK  deltaGprotsolvnonpol: 208.651
REMARK  deltaGligsolvpol: -8.5961
REMARK  deltaGligsolvnonpol: 14.3767
REMARK  deltaGvdw: -18.8005
REMARK  deltaGelec: 0.0
REMARK  deltaG: -4.965626
REMARK  Cluster: 6
REMARK  ClusterRank: 1
ATOM   4315 C    LIG     1      11.754   5.625  -0.711  1.00  0.00      LIG  
ATOM   4316 C1   LIG     1      11.078   5.500  -2.047  1.00  0.00      LIG  
ATOM   4317 C2   LIG     1      11.096   6.719  -2.921  1.00  0.00      LIG  
ATOM   4318 C3   LIG     1      10.678   7.910  -2.081  1.00  0.00      LIG  
ATOM   4319 C4   LIG     1      11.587   8.165  -0.886  1.00  0.00      LIG  
ATOM   4320 C5   LIG     1      11.424   6.932   0.002  1.00  0.00      LIG  
ATOM   4321 C6   LIG     1      10.520   9.166  -2.891  1.00  0.00      LIG  
ATOM   4322 C7   LIG     1       9.577  10.063  -2.124  1.00  0.00      LIG  
ATOM   4323 C8   LIG     1       9.905  10.212  -0.620  1.00  0.00      LIG  
ATOM   4324 C9   LIG     1      11.240   9.533  -0.216  1.00  0.00      LIG  
ATOM   4325 C10  LIG     1      10.049  11.724  -0.238  1.00  0.00      LIG  
ATOM   4326 C11  LIG     1      10.683  11.984   1.136  1.00  0.00      LIG  
ATOM   4327 C12  LIG     1      10.882  10.780   2.031  1.00  0.00      LIG  
ATOM   4328 C13  LIG     1      11.489   9.587   1.308  1.00  0.00      LIG  
ATOM   4329 O    LIG     1      10.868   4.398  -2.531  1.00  0.00      LIG  
ATOM   4330 C14  LIG     1       9.772  12.988   1.834  1.00  0.00      LIG  
ATOM   4331 C15  LIG     1       8.985  13.652   0.732  1.00  0.00      LIG  
ATOM   4332 C16  LIG     1       8.740  12.507  -0.218  1.00  0.00      LIG  
ATOM   4333 C17  LIG     1      12.750  14.984   3.033  1.00  0.00      LIG  
ATOM   4334 C18  LIG     1      11.523  14.838   2.142  1.00  0.00      LIG  
ATOM   4335 C19  LIG     1      10.481  13.938   2.798  1.00  0.00      LIG  
ATOM   4336 C20  LIG     1      13.061   8.252  -1.311  1.00  0.00      LIG  
ATOM   4337 O1   LIG     1      12.892   9.625   1.548  1.00  0.00      LIG  
ATOM   4338 C21  LIG     1      10.950  12.494  -1.220  1.00  0.00      LIG  
ATOM   4339 C22  LIG     1       8.707   9.541   0.083  1.00  0.00      LIG  
ATOM   4340 C23  LIG     1       9.457  14.826   3.477  1.00  0.00      LIG  
ATOM   4341 H    LIG     1      12.009  10.181  -0.634  1.00  0.00      LIG  
ATOM   4342 O2   LIG     1      13.458  16.132   2.570  1.00  0.00      LIG  
ATOM   4343 C24  LIG     1      13.587  13.723   3.000  1.00  0.00      LIG  
ATOM   4344 H1   LIG     1      12.990  12.837   2.838  1.00  0.00      LIG  
ATOM   4345 H2   LIG     1       9.685   7.657  -1.698  1.00  0.00      LIG  
ATOM   4346 C25  LIG     1      14.837  13.530   3.783  1.00  0.00      LIG  
ATOM   4347 O3   LIG     1      14.886  13.780   2.357  1.00  0.00      LIG  
ATOM   4348 C26  LIG     1      15.453  14.610   4.605  1.00  0.00      LIG  
ATOM   4349 C27  LIG     1      15.199  12.139   4.170  1.00  0.00      LIG  
ATOM   4350 H3   LIG     1      12.831   5.531  -0.870  1.00  0.00      LIG  
ATOM   4351 H4   LIG     1      11.430   4.785  -0.090  1.00  0.00      LIG  
ATOM   4352 H5   LIG     1      10.369   6.567  -3.724  1.00  0.00      LIG  
ATOM   4353 H6   LIG     1      12.084   6.839  -3.371  1.00  0.00      LIG  
ATOM   4354 H7   LIG     1      12.070   7.000   0.880  1.00  0.00      LIG  
ATOM   4355 H8   LIG     1      10.391   6.888   0.360  1.00  0.00      LIG  
ATOM   4356 H9   LIG     1      10.082   8.935  -3.865  1.00  0.00      LIG  
ATOM   4357 H10  LIG     1      11.476   9.664  -3.068  1.00  0.00      LIG  
ATOM   4358 H11  LIG     1       8.586   9.612  -2.224  1.00  0.00      LIG  
ATOM   4359 H12  LIG     1       9.473  11.010  -2.653  1.00  0.00      LIG  
ATOM   4360 H13  LIG     1      11.678  12.406   0.980  1.00  0.00      LIG  
ATOM   4361 H14  LIG     1       9.917  10.489   2.451  1.00  0.00      LIG  
ATOM   4362 H15  LIG     1      11.492  11.072   2.892  1.00  0.00      LIG  
ATOM   4363 H16  LIG     1      11.102   8.700   1.813  1.00  0.00      LIG  
ATOM   4364 H17  LIG     1       9.047  12.418   2.421  1.00  0.00      LIG  
ATOM   4365 H18  LIG     1       9.562  14.441   0.244  1.00  0.00      LIG  
ATOM   4366 H19  LIG     1       8.046  14.082   1.091  1.00  0.00      LIG  
ATOM   4367 H20  LIG     1       7.907  11.931   0.187  1.00  0.00      LIG  
ATOM   4368 H21  LIG     1       8.452  12.858  -1.212  1.00  0.00      LIG  
ATOM   4369 H22  LIG     1      12.433  15.181   4.060  1.00  0.00      LIG  
ATOM   4370 H23  LIG     1      11.836  14.455   1.168  1.00  0.00      LIG  
ATOM   4371 H24  LIG     1      11.083  15.820   1.944  1.00  0.00      LIG  
ATOM   4372 H25  LIG     1      10.962  13.329   3.567  1.00  0.00      LIG  
ATOM   4373 H26  LIG     1      13.238   9.119  -1.952  1.00  0.00      LIG  
ATOM   4374 H27  LIG     1      13.420   7.376  -1.852  1.00  0.00      LIG  
ATOM   4375 H28  LIG     1      13.706   8.354  -0.436  1.00  0.00      LIG  
ATOM   4376 H29  LIG     1      13.278   8.884   1.052  1.00  0.00      LIG  
ATOM   4377 H30  LIG     1      10.458  12.669  -2.178  1.00  0.00      LIG  
ATOM   4378 H31  LIG     1      11.893  11.982  -1.416  1.00  0.00      LIG  
ATOM   4379 H32  LIG     1      11.213  13.481  -0.831  1.00  0.00      LIG  
ATOM   4380 H33  LIG     1       8.756   8.454   0.001  1.00  0.00      LIG  
ATOM   4381 H34  LIG     1       7.763   9.853  -0.372  1.00  0.00      LIG  
ATOM   4382 H35  LIG     1       8.624   9.781   1.140  1.00  0.00      LIG  
ATOM   4383 H36  LIG     1       8.654  14.229   3.912  1.00  0.00      LIG  
ATOM   4384 H37  LIG     1       9.016  15.537   2.774  1.00  0.00      LIG  
ATOM   4385 H38  LIG     1       9.926  15.396   4.281  1.00  0.00      LIG  
ATOM   4386 H39  LIG     1      14.108  15.799   1.927  1.00  0.00      LIG  
ATOM   4387 H40  LIG     1      15.017  14.621   5.606  1.00  0.00      LIG  
ATOM   4388 H41  LIG     1      15.327  15.600   4.163  1.00  0.00      LIG  
ATOM   4389 H42  LIG     1      16.526  14.428   4.709  1.00  0.00      LIG  
ATOM   4390 H43  LIG     1      16.284  12.012   4.152  1.00  0.00      LIG  
ATOM   4391 H44  LIG     1      14.755  11.402   3.493  1.00  0.00      LIG  
ATOM   4392 H45  LIG     1      14.844  11.929   5.182  1.00  0.00      LIG  
TER
REMARK  Energy: 279.174
REMARK  SimpleFitness: 279.174
REMARK  FullFitness: -703.0776
REMARK  InterFull: -20.4505
REMARK  IntraFull: 300.295
REMARK  solvFull: -1194.92
REMARK  surfFull: 211.998
REMARK  extraFull: 0.0
REMARK  deltaGcompsolvpol: -1194.92
REMARK  deltaGcompsolvnonpol: 211.998
REMARK  deltaGprotsolvpol: -1219.71
REMARK  deltaGprotsolvnonpol: 208.651
REMARK  deltaGligsolvpol: -9.05237
REMARK  deltaGligsolvnonpol: 14.6158
REMARK  deltaGvdw: -20.4505
REMARK  deltaGelec: 0.0
REMARK  deltaG: -4.919498
REMARK  Cluster: 6
REMARK  ClusterRank: 2
ATOM   4315 C    LIG     1      12.448   6.176   0.447  1.00  0.00      LIG  
ATOM   4316 C1   LIG     1      12.062   5.857  -0.971  1.00  0.00      LIG  
ATOM   4317 C2   LIG     1      12.218   6.965  -1.972  1.00  0.00      LIG  
ATOM   4318 C3   LIG     1      11.600   8.217  -1.383  1.00  0.00      LIG  
ATOM   4319 C4   LIG     1      12.256   8.667  -0.085  1.00  0.00      LIG  
ATOM   4320 C5   LIG     1      11.955   7.543   0.906  1.00  0.00      LIG  
ATOM   4321 C6   LIG     1      11.538   9.364  -2.351  1.00  0.00      LIG  
ATOM   4322 C7   LIG     1      10.419  10.264  -1.880  1.00  0.00      LIG  
ATOM   4323 C8   LIG     1      10.464  10.611  -0.372  1.00  0.00      LIG  
ATOM   4324 C9   LIG     1      11.749  10.090   0.319  1.00  0.00      LIG  
ATOM   4325 C10  LIG     1      10.441  12.161  -0.156  1.00  0.00      LIG  
ATOM   4326 C11  LIG     1      10.862  12.627   1.245  1.00  0.00      LIG  
ATOM   4327 C12  LIG     1      10.956  11.559   2.304  1.00  0.00      LIG  
ATOM   4328 C13  LIG     1      11.738  10.347   1.838  1.00  0.00      LIG  
ATOM   4329 O    LIG     1      11.987   4.695  -1.342  1.00  0.00      LIG  
ATOM   4330 C14  LIG     1       9.823  13.647   1.687  1.00  0.00      LIG  
ATOM   4331 C15  LIG     1       9.141  14.096   0.423  1.00  0.00      LIG  
ATOM   4332 C16  LIG     1       9.087  12.823  -0.382  1.00  0.00      LIG  
ATOM   4333 C17  LIG     1      12.836  15.266   2.515  1.00  0.00      LIG  
ATOM   4334 C18  LIG     1      11.436  15.646   2.027  1.00  0.00      LIG  
ATOM   4335 C19  LIG     1      10.312  14.772   2.602  1.00  0.00      LIG  
ATOM   4336 C20  LIG     1      13.780   8.774  -0.227  1.00  0.00      LIG  
ATOM   4337 O1   LIG     1      13.074  10.525   2.296  1.00  0.00      LIG  
ATOM   4338 C21  LIG     1      11.411  12.893  -1.099  1.00  0.00      LIG  
ATOM   4339 C22  LIG     1       9.206   9.929   0.199  1.00  0.00      LIG  
ATOM   4340 C23  LIG     1       9.120  15.659   2.921  1.00  0.00      LIG  
ATOM   4341 H    LIG     1      12.543  10.735  -0.060  1.00  0.00      LIG  
ATOM   4342 O2   LIG     1      12.845  15.223   3.935  1.00  0.00      LIG  
ATOM   4343 C24  LIG     1      13.839  16.290   2.083  1.00  0.00      LIG  
ATOM   4344 H1   LIG     1      13.672  17.258   2.538  1.00  0.00      LIG  
ATOM   4345 H2   LIG     1      10.564   7.945  -1.158  1.00  0.00      LIG  
ATOM   4346 C25  LIG     1      14.554  16.247   0.782  1.00  0.00      LIG  
ATOM   4347 O3   LIG     1      15.200  15.806   1.998  1.00  0.00      LIG  
ATOM   4348 C26  LIG     1      14.322  15.158  -0.207  1.00  0.00      LIG  
ATOM   4349 C27  LIG     1      15.108  17.515   0.235  1.00  0.00      LIG  
ATOM   4350 H3   LIG     1      13.537   6.113   0.521  1.00  0.00      LIG  
ATOM   4351 H4   LIG     1      12.021   5.407   1.096  1.00  0.00      LIG  
ATOM   4352 H5   LIG     1      11.671   6.682  -2.875  1.00  0.00      LIG  
ATOM   4353 H6   LIG     1      13.273   7.088  -2.232  1.00  0.00      LIG  
ATOM   4354 H7   LIG     1      12.419   7.750   1.872  1.00  0.00      LIG  
ATOM   4355 H8   LIG     1      10.875   7.492   1.071  1.00  0.00      LIG  
ATOM   4356 H9   LIG     1      11.307   9.000  -3.355  1.00  0.00      LIG  
ATOM   4357 H10  LIG     1      12.484   9.908  -2.407  1.00  0.00      LIG  
ATOM   4358 H11  LIG     1       9.493   9.722  -2.082  1.00  0.00      LIG  
ATOM   4359 H12  LIG     1      10.352  11.127  -2.540  1.00  0.00      LIG  
ATOM   4360 H13  LIG     1      11.850  13.077   1.165  1.00  0.00      LIG  
ATOM   4361 H14  LIG     1       9.950  11.248   2.588  1.00  0.00      LIG  
ATOM   4362 H15  LIG     1      11.390  11.989   3.212  1.00  0.00      LIG  
ATOM   4363 H16  LIG     1      11.312   9.499   2.374  1.00  0.00      LIG  
ATOM   4364 H17  LIG     1       9.056  13.104   2.246  1.00  0.00      LIG  
ATOM   4365 H18  LIG     1       9.723  14.860  -0.095  1.00  0.00      LIG  
ATOM   4366 H19  LIG     1       8.141  14.494   0.615  1.00  0.00      LIG  
ATOM   4367 H20  LIG     1       8.256  12.239   0.013  1.00  0.00      LIG  
ATOM   4368 H21  LIG     1       8.889  13.013  -1.438  1.00  0.00      LIG  
ATOM   4369 H22  LIG     1      13.112  14.270   2.169  1.00  0.00      LIG  
ATOM   4370 H23  LIG     1      11.413  15.653   0.934  1.00  0.00      LIG  
ATOM   4371 H24  LIG     1      11.249  16.677   2.341  1.00  0.00      LIG  
ATOM   4372 H25  LIG     1      10.637  14.316   3.539  1.00  0.00      LIG  
ATOM   4373 H26  LIG     1      14.056   9.564  -0.930  1.00  0.00      LIG  
ATOM   4374 H27  LIG     1      14.257   7.855  -0.572  1.00  0.00      LIG  
ATOM   4375 H28  LIG     1      14.237   9.008   0.736  1.00  0.00      LIG  
ATOM   4376 H29  LIG     1      13.045  10.410   3.262  1.00  0.00      LIG  
ATOM   4377 H30  LIG     1      11.030  12.947  -2.120  1.00  0.00      LIG  
ATOM   4378 H31  LIG     1      12.393  12.418  -1.129  1.00  0.00      LIG  
ATOM   4379 H32  LIG     1      11.576  13.926  -0.783  1.00  0.00      LIG  
ATOM   4380 H33  LIG     1       9.324   8.845   0.237  1.00  0.00      LIG  
ATOM   4381 H34  LIG     1       8.337  10.131  -0.433  1.00  0.00      LIG  
ATOM   4382 H35  LIG     1       8.941  10.262   1.200  1.00  0.00      LIG  
ATOM   4383 H36  LIG     1       9.358  16.335   3.743  1.00  0.00      LIG  
ATOM   4384 H37  LIG     1       8.255  15.059   3.219  1.00  0.00      LIG  
ATOM   4385 H38  LIG     1       8.834  16.272   2.062  1.00  0.00      LIG  
ATOM   4386 H39  LIG     1      13.740  14.949   4.200  1.00  0.00      LIG  
ATOM   4387 H40  LIG     1      13.445  15.390  -0.816  1.00  0.00      LIG  
ATOM   4388 H41  LIG     1      14.168  14.186   0.271  1.00  0.00      LIG  
ATOM   4389 H42  LIG     1      15.184  15.069  -0.872  1.00  0.00      LIG  
ATOM   4390 H43  LIG     1      16.046  17.318  -0.290  1.00  0.00      LIG  
ATOM   4391 H44  LIG     1      15.305  18.244   1.028  1.00  0.00      LIG  
ATOM   4392 H45  LIG     1      14.404  17.962  -0.472  1.00  0.00      LIG  
TER
REMARK  Energy: 279.174
REMARK  SimpleFitness: 279.174
REMARK  FullFitness: -703.0776
REMARK  InterFull: -20.4505
REMARK  IntraFull: 300.295
REMARK  solvFull: -1194.92
REMARK  surfFull: 211.998
REMARK  extraFull: 0.0
REMARK  deltaGcompsolvpol: -1194.92
REMARK  deltaGcompsolvnonpol: 211.998
REMARK  deltaGprotsolvpol: -1219.71
REMARK  deltaGprotsolvnonpol: 208.651
REMARK  deltaGligsolvpol: -9.05237
REMARK  deltaGligsolvnonpol: 14.6158
REMARK  deltaGvdw: -20.4505
REMARK  deltaGelec: 0.0
REMARK  deltaG: -4.919498
REMARK  Cluster: 6
REMARK  ClusterRank: 3
ATOM   4315 C    LIG     1      12.448   6.176   0.447  1.00  0.00      LIG  
ATOM   4316 C1   LIG     1      12.062   5.857  -0.971  1.00  0.00      LIG  
ATOM   4317 C2   LIG     1      12.218   6.965  -1.972  1.00  0.00      LIG  
ATOM   4318 C3   LIG     1      11.600   8.217  -1.383  1.00  0.00      LIG  
ATOM   4319 C4   LIG     1      12.256   8.667  -0.085  1.00  0.00      LIG  
ATOM   4320 C5   LIG     1      11.955   7.543   0.906  1.00  0.00      LIG  
ATOM   4321 C6   LIG     1      11.538   9.364  -2.351  1.00  0.00      LIG  
ATOM   4322 C7   LIG     1      10.419  10.264  -1.880  1.00  0.00      LIG  
ATOM   4323 C8   LIG     1      10.464  10.611  -0.372  1.00  0.00      LIG  
ATOM   4324 C9   LIG     1      11.749  10.090   0.319  1.00  0.00      LIG  
ATOM   4325 C10  LIG     1      10.441  12.161  -0.156  1.00  0.00      LIG  
ATOM   4326 C11  LIG     1      10.862  12.627   1.245  1.00  0.00      LIG  
ATOM   4327 C12  LIG     1      10.956  11.559   2.304  1.00  0.00      LIG  
ATOM   4328 C13  LIG     1      11.738  10.347   1.838  1.00  0.00      LIG  
ATOM   4329 O    LIG     1      11.987   4.695  -1.342  1.00  0.00      LIG  
ATOM   4330 C14  LIG     1       9.823  13.647   1.687  1.00  0.00      LIG  
ATOM   4331 C15  LIG     1       9.141  14.096   0.423  1.00  0.00      LIG  
ATOM   4332 C16  LIG     1       9.087  12.823  -0.382  1.00  0.00      LIG  
ATOM   4333 C17  LIG     1      12.836  15.266   2.515  1.00  0.00      LIG  
ATOM   4334 C18  LIG     1      11.436  15.646   2.027  1.00  0.00      LIG  
ATOM   4335 C19  LIG     1      10.312  14.772   2.602  1.00  0.00      LIG  
ATOM   4336 C20  LIG     1      13.780   8.774  -0.227  1.00  0.00      LIG  
ATOM   4337 O1   LIG     1      13.074  10.525   2.296  1.00  0.00      LIG  
ATOM   4338 C21  LIG     1      11.411  12.893  -1.099  1.00  0.00      LIG  
ATOM   4339 C22  LIG     1       9.206   9.929   0.199  1.00  0.00      LIG  
ATOM   4340 C23  LIG     1       9.120  15.659   2.921  1.00  0.00      LIG  
ATOM   4341 H    LIG     1      12.543  10.735  -0.060  1.00  0.00      LIG  
ATOM   4342 O2   LIG     1      12.845  15.223   3.935  1.00  0.00      LIG  
ATOM   4343 C24  LIG     1      13.839  16.290   2.083  1.00  0.00      LIG  
ATOM   4344 H1   LIG     1      13.672  17.258   2.538  1.00  0.00      LIG  
ATOM   4345 H2   LIG     1      10.564   7.945  -1.158  1.00  0.00      LIG  
ATOM   4346 C25  LIG     1      14.554  16.247   0.782  1.00  0.00      LIG  
ATOM   4347 O3   LIG     1      15.200  15.806   1.998  1.00  0.00      LIG  
ATOM   4348 C26  LIG     1      14.322  15.158  -0.207  1.00  0.00      LIG  
ATOM   4349 C27  LIG     1      15.108  17.515   0.235  1.00  0.00      LIG  
ATOM   4350 H3   LIG     1      13.537   6.113   0.521  1.00  0.00      LIG  
ATOM   4351 H4   LIG     1      12.021   5.407   1.096  1.00  0.00      LIG  
ATOM   4352 H5   LIG     1      11.671   6.682  -2.875  1.00  0.00      LIG  
ATOM   4353 H6   LIG     1      13.273   7.088  -2.232  1.00  0.00      LIG  
ATOM   4354 H7   LIG     1      12.419   7.750   1.872  1.00  0.00      LIG  
ATOM   4355 H8   LIG     1      10.875   7.492   1.071  1.00  0.00      LIG  
ATOM   4356 H9   LIG     1      11.307   9.000  -3.355  1.00  0.00      LIG  
ATOM   4357 H10  LIG     1      12.484   9.908  -2.407  1.00  0.00      LIG  
ATOM   4358 H11  LIG     1       9.493   9.722  -2.082  1.00  0.00      LIG  
ATOM   4359 H12  LIG     1      10.352  11.127  -2.540  1.00  0.00      LIG  
ATOM   4360 H13  LIG     1      11.850  13.077   1.165  1.00  0.00      LIG  
ATOM   4361 H14  LIG     1       9.950  11.248   2.588  1.00  0.00      LIG  
ATOM   4362 H15  LIG     1      11.390  11.989   3.212  1.00  0.00      LIG  
ATOM   4363 H16  LIG     1      11.312   9.499   2.374  1.00  0.00      LIG  
ATOM   4364 H17  LIG     1       9.056  13.104   2.246  1.00  0.00      LIG  
ATOM   4365 H18  LIG     1       9.723  14.860  -0.095  1.00  0.00      LIG  
ATOM   4366 H19  LIG     1       8.141  14.494   0.615  1.00  0.00      LIG  
ATOM   4367 H20  LIG     1       8.256  12.239   0.013  1.00  0.00      LIG  
ATOM   4368 H21  LIG     1       8.889  13.013  -1.438  1.00  0.00      LIG  
ATOM   4369 H22  LIG     1      13.112  14.270   2.169  1.00  0.00      LIG  
ATOM   4370 H23  LIG     1      11.413  15.653   0.934  1.00  0.00      LIG  
ATOM   4371 H24  LIG     1      11.249  16.677   2.341  1.00  0.00      LIG  
ATOM   4372 H25  LIG     1      10.637  14.316   3.539  1.00  0.00      LIG  
ATOM   4373 H26  LIG     1      14.056   9.564  -0.930  1.00  0.00      LIG  
ATOM   4374 H27  LIG     1      14.257   7.855  -0.572  1.00  0.00      LIG  
ATOM   4375 H28  LIG     1      14.237   9.008   0.736  1.00  0.00      LIG  
ATOM   4376 H29  LIG     1      13.045  10.410   3.262  1.00  0.00      LIG  
ATOM   4377 H30  LIG     1      11.030  12.947  -2.120  1.00  0.00      LIG  
ATOM   4378 H31  LIG     1      12.393  12.418  -1.129  1.00  0.00      LIG  
ATOM   4379 H32  LIG     1      11.576  13.926  -0.783  1.00  0.00      LIG  
ATOM   4380 H33  LIG     1       9.324   8.845   0.237  1.00  0.00      LIG  
ATOM   4381 H34  LIG     1       8.337  10.131  -0.433  1.00  0.00      LIG  
ATOM   4382 H35  LIG     1       8.941  10.262   1.200  1.00  0.00      LIG  
ATOM   4383 H36  LIG     1       9.358  16.335   3.743  1.00  0.00      LIG  
ATOM   4384 H37  LIG     1       8.255  15.059   3.219  1.00  0.00      LIG  
ATOM   4385 H38  LIG     1       8.834  16.272   2.062  1.00  0.00      LIG  
ATOM   4386 H39  LIG     1      13.740  14.949   4.200  1.00  0.00      LIG  
ATOM   4387 H40  LIG     1      13.445  15.390  -0.816  1.00  0.00      LIG  
ATOM   4388 H41  LIG     1      14.168  14.186   0.271  1.00  0.00      LIG  
ATOM   4389 H42  LIG     1      15.184  15.069  -0.872  1.00  0.00      LIG  
ATOM   4390 H43  LIG     1      16.046  17.318  -0.290  1.00  0.00      LIG  
ATOM   4391 H44  LIG     1      15.305  18.244   1.028  1.00  0.00      LIG  
ATOM   4392 H45  LIG     1      14.404  17.962  -0.472  1.00  0.00      LIG  
TER
REMARK  Energy: 279.174
REMARK  SimpleFitness: 279.174
REMARK  FullFitness: -703.0776
REMARK  InterFull: -20.4505
REMARK  IntraFull: 300.295
REMARK  solvFull: -1194.92
REMARK  surfFull: 211.998
REMARK  extraFull: 0.0
REMARK  deltaGcompsolvpol: -1194.92
REMARK  deltaGcompsolvnonpol: 211.998
REMARK  deltaGprotsolvpol: -1219.71
REMARK  deltaGprotsolvnonpol: 208.651
REMARK  deltaGligsolvpol: -9.05237
REMARK  deltaGligsolvnonpol: 14.6158
REMARK  deltaGvdw: -20.4505
REMARK  deltaGelec: 0.0
REMARK  deltaG: -4.919498
REMARK  Cluster: 6
REMARK  ClusterRank: 4
ATOM   4315 C    LIG     1      12.448   6.176   0.447  1.00  0.00      LIG  
ATOM   4316 C1   LIG     1      12.062   5.857  -0.971  1.00  0.00      LIG  
ATOM   4317 C2   LIG     1      12.218   6.965  -1.972  1.00  0.00      LIG  
ATOM   4318 C3   LIG     1      11.600   8.217  -1.383  1.00  0.00      LIG  
ATOM   4319 C4   LIG     1      12.256   8.667  -0.085  1.00  0.00      LIG  
ATOM   4320 C5   LIG     1      11.955   7.543   0.906  1.00  0.00      LIG  
ATOM   4321 C6   LIG     1      11.538   9.364  -2.351  1.00  0.00      LIG  
ATOM   4322 C7   LIG     1      10.419  10.264  -1.880  1.00  0.00      LIG  
ATOM   4323 C8   LIG     1      10.464  10.611  -0.372  1.00  0.00      LIG  
ATOM   4324 C9   LIG     1      11.749  10.090   0.319  1.00  0.00      LIG  
ATOM   4325 C10  LIG     1      10.441  12.161  -0.156  1.00  0.00      LIG  
ATOM   4326 C11  LIG     1      10.862  12.627   1.245  1.00  0.00      LIG  
ATOM   4327 C12  LIG     1      10.956  11.559   2.304  1.00  0.00      LIG  
ATOM   4328 C13  LIG     1      11.738  10.347   1.838  1.00  0.00      LIG  
ATOM   4329 O    LIG     1      11.987   4.695  -1.342  1.00  0.00      LIG  
ATOM   4330 C14  LIG     1       9.823  13.647   1.687  1.00  0.00      LIG  
ATOM   4331 C15  LIG     1       9.141  14.096   0.423  1.00  0.00      LIG  
ATOM   4332 C16  LIG     1       9.087  12.823  -0.382  1.00  0.00      LIG  
ATOM   4333 C17  LIG     1      12.836  15.266   2.515  1.00  0.00      LIG  
ATOM   4334 C18  LIG     1      11.436  15.646   2.027  1.00  0.00      LIG  
ATOM   4335 C19  LIG     1      10.312  14.772   2.602  1.00  0.00      LIG  
ATOM   4336 C20  LIG     1      13.780   8.774  -0.227  1.00  0.00      LIG  
ATOM   4337 O1   LIG     1      13.074  10.525   2.296  1.00  0.00      LIG  
ATOM   4338 C21  LIG     1      11.411  12.893  -1.099  1.00  0.00      LIG  
ATOM   4339 C22  LIG     1       9.206   9.929   0.199  1.00  0.00      LIG  
ATOM   4340 C23  LIG     1       9.120  15.659   2.921  1.00  0.00      LIG  
ATOM   4341 H    LIG     1      12.543  10.735  -0.060  1.00  0.00      LIG  
ATOM   4342 O2   LIG     1      12.845  15.223   3.935  1.00  0.00      LIG  
ATOM   4343 C24  LIG     1      13.839  16.290   2.083  1.00  0.00      LIG  
ATOM   4344 H1   LIG     1      13.672  17.258   2.538  1.00  0.00      LIG  
ATOM   4345 H2   LIG     1      10.564   7.945  -1.158  1.00  0.00      LIG  
ATOM   4346 C25  LIG     1      14.554  16.247   0.782  1.00  0.00      LIG  
ATOM   4347 O3   LIG     1      15.200  15.806   1.998  1.00  0.00      LIG  
ATOM   4348 C26  LIG     1      14.322  15.158  -0.207  1.00  0.00      LIG  
ATOM   4349 C27  LIG     1      15.108  17.515   0.235  1.00  0.00      LIG  
ATOM   4350 H3   LIG     1      13.537   6.113   0.521  1.00  0.00      LIG  
ATOM   4351 H4   LIG     1      12.021   5.407   1.096  1.00  0.00      LIG  
ATOM   4352 H5   LIG     1      11.671   6.682  -2.875  1.00  0.00      LIG  
ATOM   4353 H6   LIG     1      13.273   7.088  -2.232  1.00  0.00      LIG  
ATOM   4354 H7   LIG     1      12.419   7.750   1.872  1.00  0.00      LIG  
ATOM   4355 H8   LIG     1      10.875   7.492   1.071  1.00  0.00      LIG  
ATOM   4356 H9   LIG     1      11.307   9.000  -3.355  1.00  0.00      LIG  
ATOM   4357 H10  LIG     1      12.484   9.908  -2.407  1.00  0.00      LIG  
ATOM   4358 H11  LIG     1       9.493   9.722  -2.082  1.00  0.00      LIG  
ATOM   4359 H12  LIG     1      10.352  11.127  -2.540  1.00  0.00      LIG  
ATOM   4360 H13  LIG     1      11.850  13.077   1.165  1.00  0.00      LIG  
ATOM   4361 H14  LIG     1       9.950  11.248   2.588  1.00  0.00      LIG  
ATOM   4362 H15  LIG     1      11.390  11.989   3.212  1.00  0.00      LIG  
ATOM   4363 H16  LIG     1      11.312   9.499   2.374  1.00  0.00      LIG  
ATOM   4364 H17  LIG     1       9.056  13.104   2.246  1.00  0.00      LIG  
ATOM   4365 H18  LIG     1       9.723  14.860  -0.095  1.00  0.00      LIG  
ATOM   4366 H19  LIG     1       8.141  14.494   0.615  1.00  0.00      LIG  
ATOM   4367 H20  LIG     1       8.256  12.239   0.013  1.00  0.00      LIG  
ATOM   4368 H21  LIG     1       8.889  13.013  -1.438  1.00  0.00      LIG  
ATOM   4369 H22  LIG     1      13.112  14.270   2.169  1.00  0.00      LIG  
ATOM   4370 H23  LIG     1      11.413  15.653   0.934  1.00  0.00      LIG  
ATOM   4371 H24  LIG     1      11.249  16.677   2.341  1.00  0.00      LIG  
ATOM   4372 H25  LIG     1      10.637  14.316   3.539  1.00  0.00      LIG  
ATOM   4373 H26  LIG     1      14.056   9.564  -0.930  1.00  0.00      LIG  
ATOM   4374 H27  LIG     1      14.257   7.855  -0.572  1.00  0.00      LIG  
ATOM   4375 H28  LIG     1      14.237   9.008   0.736  1.00  0.00      LIG  
ATOM   4376 H29  LIG     1      13.045  10.410   3.262  1.00  0.00      LIG  
ATOM   4377 H30  LIG     1      11.030  12.947  -2.120  1.00  0.00      LIG  
ATOM   4378 H31  LIG     1      12.393  12.418  -1.129  1.00  0.00      LIG  
ATOM   4379 H32  LIG     1      11.576  13.926  -0.783  1.00  0.00      LIG  
ATOM   4380 H33  LIG     1       9.324   8.845   0.237  1.00  0.00      LIG  
ATOM   4381 H34  LIG     1       8.337  10.131  -0.433  1.00  0.00      LIG  
ATOM   4382 H35  LIG     1       8.941  10.262   1.200  1.00  0.00      LIG  
ATOM   4383 H36  LIG     1       9.358  16.335   3.743  1.00  0.00      LIG  
ATOM   4384 H37  LIG     1       8.255  15.059   3.219  1.00  0.00      LIG  
ATOM   4385 H38  LIG     1       8.834  16.272   2.062  1.00  0.00      LIG  
ATOM   4386 H39  LIG     1      13.740  14.949   4.200  1.00  0.00      LIG  
ATOM   4387 H40  LIG     1      13.445  15.390  -0.816  1.00  0.00      LIG  
ATOM   4388 H41  LIG     1      14.168  14.186   0.271  1.00  0.00      LIG  
ATOM   4389 H42  LIG     1      15.184  15.069  -0.872  1.00  0.00      LIG  
ATOM   4390 H43  LIG     1      16.046  17.318  -0.290  1.00  0.00      LIG  
ATOM   4391 H44  LIG     1      15.305  18.244   1.028  1.00  0.00      LIG  
ATOM   4392 H45  LIG     1      14.404  17.962  -0.472  1.00  0.00      LIG  
TER
REMARK  Energy: 280.194
REMARK  SimpleFitness: 280.194
REMARK  FullFitness: -702.8697
REMARK  InterFull: -18.6967
REMARK  IntraFull: 301.834
REMARK  solvFull: -1198.38
REMARK  surfFull: 212.373
REMARK  extraFull: 0.0
REMARK  deltaGcompsolvpol: -1198.38
REMARK  deltaGcompsolvnonpol: 212.373
REMARK  deltaGprotsolvpol: -1219.71
REMARK  deltaGprotsolvnonpol: 208.651
REMARK  deltaGligsolvpol: -8.66702
REMARK  deltaGligsolvnonpol: 14.4038
REMARK  deltaGvdw: -18.6967
REMARK  deltaGelec: 0.0
REMARK  deltaG: -4.933391
REMARK  Cluster: 6
REMARK  ClusterRank: 5
ATOM   4315 C    LIG     1      11.911   5.655  -0.724  1.00  0.00      LIG  
ATOM   4316 C1   LIG     1      11.207   5.506  -2.044  1.00  0.00      LIG  
ATOM   4317 C2   LIG     1      11.157   6.726  -2.915  1.00  0.00      LIG  
ATOM   4318 C3   LIG     1      10.717   7.900  -2.064  1.00  0.00      LIG  
ATOM   4319 C4   LIG     1      11.645   8.187  -0.891  1.00  0.00      LIG  
ATOM   4320 C5   LIG     1      11.548   6.948  -0.001  1.00  0.00      LIG  
ATOM   4321 C6   LIG     1      10.496   9.150  -2.868  1.00  0.00      LIG  
ATOM   4322 C7   LIG     1       9.539  10.011  -2.078  1.00  0.00      LIG  
ATOM   4323 C8   LIG     1       9.900  10.175  -0.583  1.00  0.00      LIG  
ATOM   4324 C9   LIG     1      11.266   9.540  -0.208  1.00  0.00      LIG  
ATOM   4325 C10  LIG     1      10.008  11.691  -0.208  1.00  0.00      LIG  
ATOM   4326 C11  LIG     1      10.677  11.974   1.144  1.00  0.00      LIG  
ATOM   4327 C12  LIG     1      10.925  10.781   2.043  1.00  0.00      LIG  
ATOM   4328 C13  LIG     1      11.537   9.595   1.311  1.00  0.00      LIG  
ATOM   4329 O    LIG     1      11.028   4.397  -2.524  1.00  0.00      LIG  
ATOM   4330 C14  LIG     1       9.769  12.966   1.864  1.00  0.00      LIG  
ATOM   4331 C15  LIG     1       8.920  13.594   0.786  1.00  0.00      LIG  
ATOM   4332 C16  LIG     1       8.676  12.434  -0.147  1.00  0.00      LIG  
ATOM   4333 C17  LIG     1      12.749  15.043   2.911  1.00  0.00      LIG  
ATOM   4334 C18  LIG     1      11.487  14.861   2.078  1.00  0.00      LIG  
ATOM   4335 C19  LIG     1      10.491  13.948   2.786  1.00  0.00      LIG  
ATOM   4336 C20  LIG     1      13.105   8.329  -1.351  1.00  0.00      LIG  
ATOM   4337 O1   LIG     1      12.943   9.651   1.533  1.00  0.00      LIG  
ATOM   4338 C21  LIG     1      10.854  12.485  -1.219  1.00  0.00      LIG  
ATOM   4339 C22  LIG     1       8.742   9.468   0.149  1.00  0.00      LIG  
ATOM   4340 C23  LIG     1       9.472  14.823   3.487  1.00  0.00      LIG  
ATOM   4341 H    LIG     1      12.007  10.215  -0.635  1.00  0.00      LIG  
ATOM   4342 O2   LIG     1      13.424  16.186   2.393  1.00  0.00      LIG  
ATOM   4343 C24  LIG     1      13.607  13.797   2.874  1.00  0.00      LIG  
ATOM   4344 H1   LIG     1      13.035  12.904   2.667  1.00  0.00      LIG  
ATOM   4345 H2   LIG     1       9.744   7.612  -1.657  1.00  0.00      LIG  
ATOM   4346 C25  LIG     1      14.824  13.619   3.712  1.00  0.00      LIG  
ATOM   4347 O3   LIG     1      14.935  13.890   2.296  1.00  0.00      LIG  
ATOM   4348 C26  LIG     1      15.384  14.703   4.569  1.00  0.00      LIG  
ATOM   4349 C27  LIG     1      15.201  12.232   4.098  1.00  0.00      LIG  
ATOM   4350 H3   LIG     1      12.986   5.603  -0.911  1.00  0.00      LIG  
ATOM   4351 H4   LIG     1      11.635   4.803  -0.097  1.00  0.00      LIG  
ATOM   4352 H5   LIG     1      10.417   6.548  -3.699  1.00  0.00      LIG  
ATOM   4353 H6   LIG     1      12.128   6.883  -3.389  1.00  0.00      LIG  
ATOM   4354 H7   LIG     1      12.211   7.038   0.863  1.00  0.00      LIG  
ATOM   4355 H8   LIG     1      10.527   6.865   0.380  1.00  0.00      LIG  
ATOM   4356 H9   LIG     1      10.044   8.903  -3.833  1.00  0.00      LIG  
ATOM   4357 H10  LIG     1      11.428   9.683  -3.068  1.00  0.00      LIG  
ATOM   4358 H11  LIG     1       8.564   9.521  -2.152  1.00  0.00      LIG  
ATOM   4359 H12  LIG     1       9.383  10.952  -2.604  1.00  0.00      LIG  
ATOM   4360 H13  LIG     1      11.659  12.413   0.955  1.00  0.00      LIG  
ATOM   4361 H14  LIG     1       9.978  10.473   2.488  1.00  0.00      LIG  
ATOM   4362 H15  LIG     1      11.551  11.093   2.885  1.00  0.00      LIG  
ATOM   4363 H16  LIG     1      11.168   8.703   1.820  1.00  0.00      LIG  
ATOM   4364 H17  LIG     1       9.084  12.388   2.488  1.00  0.00      LIG  
ATOM   4365 H18  LIG     1       9.452  14.398   0.272  1.00  0.00      LIG  
ATOM   4366 H19  LIG     1       7.982  13.996   1.178  1.00  0.00      LIG  
ATOM   4367 H20  LIG     1       7.878  11.836   0.294  1.00  0.00      LIG  
ATOM   4368 H21  LIG     1       8.342  12.768  -1.132  1.00  0.00      LIG  
ATOM   4369 H22  LIG     1      12.476  15.259   3.947  1.00  0.00      LIG  
ATOM   4370 H23  LIG     1      11.767  14.472   1.096  1.00  0.00      LIG  
ATOM   4371 H24  LIG     1      11.020  15.832   1.887  1.00  0.00      LIG  
ATOM   4372 H25  LIG     1      11.016  13.363   3.546  1.00  0.00      LIG  
ATOM   4373 H26  LIG     1      13.234   9.203  -1.993  1.00  0.00      LIG  
ATOM   4374 H27  LIG     1      13.481   7.468  -1.904  1.00  0.00      LIG  
ATOM   4375 H28  LIG     1      13.767   8.452  -0.492  1.00  0.00      LIG  
ATOM   4376 H29  LIG     1      13.332   8.922   1.021  1.00  0.00      LIG  
ATOM   4377 H30  LIG     1      10.329  12.641  -2.163  1.00  0.00      LIG  
ATOM   4378 H31  LIG     1      11.806  12.000  -1.441  1.00  0.00      LIG  
ATOM   4379 H32  LIG     1      11.098  13.481  -0.842  1.00  0.00      LIG  
ATOM   4380 H33  LIG     1       8.818   8.383   0.057  1.00  0.00      LIG  
ATOM   4381 H34  LIG     1       7.777   9.758  -0.276  1.00  0.00      LIG  
ATOM   4382 H35  LIG     1       8.685   9.698   1.210  1.00  0.00      LIG  
ATOM   4383 H36  LIG     1       8.695  14.215   3.954  1.00  0.00      LIG  
ATOM   4384 H37  LIG     1       8.994  15.518   2.792  1.00  0.00      LIG  
ATOM   4385 H38  LIG     1       9.953  15.410   4.271  1.00  0.00      LIG  
ATOM   4386 H39  LIG     1      14.369  15.954   2.390  1.00  0.00      LIG  
ATOM   4387 H40  LIG     1      14.965  14.646   5.575  1.00  0.00      LIG  
ATOM   4388 H41  LIG     1      15.188  15.700   4.170  1.00  0.00      LIG  
ATOM   4389 H42  LIG     1      16.468  14.585   4.651  1.00  0.00      LIG  
ATOM   4390 H43  LIG     1      16.289  12.130   4.130  1.00  0.00      LIG  
ATOM   4391 H44  LIG     1      14.808  11.495   3.392  1.00  0.00      LIG  
ATOM   4392 H45  LIG     1      14.805  11.999   5.090  1.00  0.00      LIG  
TER
REMARK  Energy: 280.194
REMARK  SimpleFitness: 280.194
REMARK  FullFitness: -702.8697
REMARK  InterFull: -18.6967
REMARK  IntraFull: 301.834
REMARK  solvFull: -1198.38
REMARK  surfFull: 212.373
REMARK  extraFull: 0.0
REMARK  deltaGcompsolvpol: -1198.38
REMARK  deltaGcompsolvnonpol: 212.373
REMARK  deltaGprotsolvpol: -1219.71
REMARK  deltaGprotsolvnonpol: 208.651
REMARK  deltaGligsolvpol: -8.66702
REMARK  deltaGligsolvnonpol: 14.4038
REMARK  deltaGvdw: -18.6967
REMARK  deltaGelec: 0.0
REMARK  deltaG: -4.933391
REMARK  Cluster: 6
REMARK  ClusterRank: 6
ATOM   4315 C    LIG     1      11.911   5.655  -0.724  1.00  0.00      LIG  
ATOM   4316 C1   LIG     1      11.207   5.506  -2.044  1.00  0.00      LIG  
ATOM   4317 C2   LIG     1      11.157   6.726  -2.915  1.00  0.00      LIG  
ATOM   4318 C3   LIG     1      10.717   7.900  -2.064  1.00  0.00      LIG  
ATOM   4319 C4   LIG     1      11.645   8.187  -0.891  1.00  0.00      LIG  
ATOM   4320 C5   LIG     1      11.548   6.948  -0.001  1.00  0.00      LIG  
ATOM   4321 C6   LIG     1      10.496   9.150  -2.868  1.00  0.00      LIG  
ATOM   4322 C7   LIG     1       9.539  10.011  -2.078  1.00  0.00      LIG  
ATOM   4323 C8   LIG     1       9.900  10.175  -0.583  1.00  0.00      LIG  
ATOM   4324 C9   LIG     1      11.266   9.540  -0.208  1.00  0.00      LIG  
ATOM   4325 C10  LIG     1      10.008  11.691  -0.208  1.00  0.00      LIG  
ATOM   4326 C11  LIG     1      10.677  11.974   1.144  1.00  0.00      LIG  
ATOM   4327 C12  LIG     1      10.925  10.781   2.043  1.00  0.00      LIG  
ATOM   4328 C13  LIG     1      11.537   9.595   1.311  1.00  0.00      LIG  
ATOM   4329 O    LIG     1      11.028   4.397  -2.524  1.00  0.00      LIG  
ATOM   4330 C14  LIG     1       9.769  12.966   1.864  1.00  0.00      LIG  
ATOM   4331 C15  LIG     1       8.920  13.594   0.786  1.00  0.00      LIG  
ATOM   4332 C16  LIG     1       8.676  12.434  -0.147  1.00  0.00      LIG  
ATOM   4333 C17  LIG     1      12.749  15.043   2.911  1.00  0.00      LIG  
ATOM   4334 C18  LIG     1      11.487  14.861   2.078  1.00  0.00      LIG  
ATOM   4335 C19  LIG     1      10.491  13.948   2.786  1.00  0.00      LIG  
ATOM   4336 C20  LIG     1      13.105   8.329  -1.351  1.00  0.00      LIG  
ATOM   4337 O1   LIG     1      12.943   9.651   1.533  1.00  0.00      LIG  
ATOM   4338 C21  LIG     1      10.854  12.485  -1.219  1.00  0.00      LIG  
ATOM   4339 C22  LIG     1       8.742   9.468   0.149  1.00  0.00      LIG  
ATOM   4340 C23  LIG     1       9.472  14.823   3.487  1.00  0.00      LIG  
ATOM   4341 H    LIG     1      12.007  10.215  -0.635  1.00  0.00      LIG  
ATOM   4342 O2   LIG     1      13.424  16.186   2.393  1.00  0.00      LIG  
ATOM   4343 C24  LIG     1      13.607  13.797   2.874  1.00  0.00      LIG  
ATOM   4344 H1   LIG     1      13.035  12.904   2.667  1.00  0.00      LIG  
ATOM   4345 H2   LIG     1       9.744   7.612  -1.657  1.00  0.00      LIG  
ATOM   4346 C25  LIG     1      14.824  13.619   3.712  1.00  0.00      LIG  
ATOM   4347 O3   LIG     1      14.935  13.890   2.296  1.00  0.00      LIG  
ATOM   4348 C26  LIG     1      15.384  14.703   4.569  1.00  0.00      LIG  
ATOM   4349 C27  LIG     1      15.201  12.232   4.098  1.00  0.00      LIG  
ATOM   4350 H3   LIG     1      12.986   5.603  -0.911  1.00  0.00      LIG  
ATOM   4351 H4   LIG     1      11.635   4.803  -0.097  1.00  0.00      LIG  
ATOM   4352 H5   LIG     1      10.417   6.548  -3.699  1.00  0.00      LIG  
ATOM   4353 H6   LIG     1      12.128   6.883  -3.389  1.00  0.00      LIG  
ATOM   4354 H7   LIG     1      12.211   7.038   0.863  1.00  0.00      LIG  
ATOM   4355 H8   LIG     1      10.527   6.865   0.380  1.00  0.00      LIG  
ATOM   4356 H9   LIG     1      10.044   8.903  -3.833  1.00  0.00      LIG  
ATOM   4357 H10  LIG     1      11.428   9.683  -3.068  1.00  0.00      LIG  
ATOM   4358 H11  LIG     1       8.564   9.521  -2.152  1.00  0.00      LIG  
ATOM   4359 H12  LIG     1       9.383  10.952  -2.604  1.00  0.00      LIG  
ATOM   4360 H13  LIG     1      11.659  12.413   0.955  1.00  0.00      LIG  
ATOM   4361 H14  LIG     1       9.978  10.473   2.488  1.00  0.00      LIG  
ATOM   4362 H15  LIG     1      11.551  11.093   2.885  1.00  0.00      LIG  
ATOM   4363 H16  LIG     1      11.168   8.703   1.820  1.00  0.00      LIG  
ATOM   4364 H17  LIG     1       9.084  12.388   2.488  1.00  0.00      LIG  
ATOM   4365 H18  LIG     1       9.452  14.398   0.272  1.00  0.00      LIG  
ATOM   4366 H19  LIG     1       7.982  13.996   1.178  1.00  0.00      LIG  
ATOM   4367 H20  LIG     1       7.878  11.836   0.294  1.00  0.00      LIG  
ATOM   4368 H21  LIG     1       8.342  12.768  -1.132  1.00  0.00      LIG  
ATOM   4369 H22  LIG     1      12.476  15.259   3.947  1.00  0.00      LIG  
ATOM   4370 H23  LIG     1      11.767  14.472   1.096  1.00  0.00      LIG  
ATOM   4371 H24  LIG     1      11.020  15.832   1.887  1.00  0.00      LIG  
ATOM   4372 H25  LIG     1      11.016  13.363   3.546  1.00  0.00      LIG  
ATOM   4373 H26  LIG     1      13.234   9.203  -1.993  1.00  0.00      LIG  
ATOM   4374 H27  LIG     1      13.481   7.468  -1.904  1.00  0.00      LIG  
ATOM   4375 H28  LIG     1      13.767   8.452  -0.492  1.00  0.00      LIG  
ATOM   4376 H29  LIG     1      13.332   8.922   1.021  1.00  0.00      LIG  
ATOM   4377 H30  LIG     1      10.329  12.641  -2.163  1.00  0.00      LIG  
ATOM   4378 H31  LIG     1      11.806  12.000  -1.441  1.00  0.00      LIG  
ATOM   4379 H32  LIG     1      11.098  13.481  -0.842  1.00  0.00      LIG  
ATOM   4380 H33  LIG     1       8.818   8.383   0.057  1.00  0.00      LIG  
ATOM   4381 H34  LIG     1       7.777   9.758  -0.276  1.00  0.00      LIG  
ATOM   4382 H35  LIG     1       8.685   9.698   1.210  1.00  0.00      LIG  
ATOM   4383 H36  LIG     1       8.695  14.215   3.954  1.00  0.00      LIG  
ATOM   4384 H37  LIG     1       8.994  15.518   2.792  1.00  0.00      LIG  
ATOM   4385 H38  LIG     1       9.953  15.410   4.271  1.00  0.00      LIG  
ATOM   4386 H39  LIG     1      14.369  15.954   2.390  1.00  0.00      LIG  
ATOM   4387 H40  LIG     1      14.965  14.646   5.575  1.00  0.00      LIG  
ATOM   4388 H41  LIG     1      15.188  15.700   4.170  1.00  0.00      LIG  
ATOM   4389 H42  LIG     1      16.468  14.585   4.651  1.00  0.00      LIG  
ATOM   4390 H43  LIG     1      16.289  12.130   4.130  1.00  0.00      LIG  
ATOM   4391 H44  LIG     1      14.808  11.495   3.392  1.00  0.00      LIG  
ATOM   4392 H45  LIG     1      14.805  11.999   5.090  1.00  0.00      LIG  
TER
REMARK  Energy: 280.194
REMARK  SimpleFitness: 280.194
REMARK  FullFitness: -702.8697
REMARK  InterFull: -18.6967
REMARK  IntraFull: 301.834
REMARK  solvFull: -1198.38
REMARK  surfFull: 212.373
REMARK  extraFull: 0.0
REMARK  deltaGcompsolvpol: -1198.38
REMARK  deltaGcompsolvnonpol: 212.373
REMARK  deltaGprotsolvpol: -1219.71
REMARK  deltaGprotsolvnonpol: 208.651
REMARK  deltaGligsolvpol: -8.66702
REMARK  deltaGligsolvnonpol: 14.4038
REMARK  deltaGvdw: -18.6967
REMARK  deltaGelec: 0.0
REMARK  deltaG: -4.933391
REMARK  Cluster: 6
REMARK  ClusterRank: 7
ATOM   4315 C    LIG     1      11.911   5.655  -0.724  1.00  0.00      LIG  
ATOM   4316 C1   LIG     1      11.207   5.506  -2.044  1.00  0.00      LIG  
ATOM   4317 C2   LIG     1      11.157   6.726  -2.915  1.00  0.00      LIG  
ATOM   4318 C3   LIG     1      10.717   7.900  -2.064  1.00  0.00      LIG  
ATOM   4319 C4   LIG     1      11.645   8.187  -0.891  1.00  0.00      LIG  
ATOM   4320 C5   LIG     1      11.548   6.948  -0.001  1.00  0.00      LIG  
ATOM   4321 C6   LIG     1      10.496   9.150  -2.868  1.00  0.00      LIG  
ATOM   4322 C7   LIG     1       9.539  10.011  -2.078  1.00  0.00      LIG  
ATOM   4323 C8   LIG     1       9.900  10.175  -0.583  1.00  0.00      LIG  
ATOM   4324 C9   LIG     1      11.266   9.540  -0.208  1.00  0.00      LIG  
ATOM   4325 C10  LIG     1      10.008  11.691  -0.208  1.00  0.00      LIG  
ATOM   4326 C11  LIG     1      10.677  11.974   1.144  1.00  0.00      LIG  
ATOM   4327 C12  LIG     1      10.925  10.781   2.043  1.00  0.00      LIG  
ATOM   4328 C13  LIG     1      11.537   9.595   1.311  1.00  0.00      LIG  
ATOM   4329 O    LIG     1      11.028   4.397  -2.524  1.00  0.00      LIG  
ATOM   4330 C14  LIG     1       9.769  12.966   1.864  1.00  0.00      LIG  
ATOM   4331 C15  LIG     1       8.920  13.594   0.786  1.00  0.00      LIG  
ATOM   4332 C16  LIG     1       8.676  12.434  -0.147  1.00  0.00      LIG  
ATOM   4333 C17  LIG     1      12.749  15.043   2.911  1.00  0.00      LIG  
ATOM   4334 C18  LIG     1      11.487  14.861   2.078  1.00  0.00      LIG  
ATOM   4335 C19  LIG     1      10.491  13.948   2.786  1.00  0.00      LIG  
ATOM   4336 C20  LIG     1      13.105   8.329  -1.351  1.00  0.00      LIG  
ATOM   4337 O1   LIG     1      12.943   9.651   1.533  1.00  0.00      LIG  
ATOM   4338 C21  LIG     1      10.854  12.485  -1.219  1.00  0.00      LIG  
ATOM   4339 C22  LIG     1       8.742   9.468   0.149  1.00  0.00      LIG  
ATOM   4340 C23  LIG     1       9.472  14.823   3.487  1.00  0.00      LIG  
ATOM   4341 H    LIG     1      12.007  10.215  -0.635  1.00  0.00      LIG  
ATOM   4342 O2   LIG     1      13.424  16.186   2.393  1.00  0.00      LIG  
ATOM   4343 C24  LIG     1      13.607  13.797   2.874  1.00  0.00      LIG  
ATOM   4344 H1   LIG     1      13.035  12.904   2.667  1.00  0.00      LIG  
ATOM   4345 H2   LIG     1       9.744   7.612  -1.657  1.00  0.00      LIG  
ATOM   4346 C25  LIG     1      14.824  13.619   3.712  1.00  0.00      LIG  
ATOM   4347 O3   LIG     1      14.935  13.890   2.296  1.00  0.00      LIG  
ATOM   4348 C26  LIG     1      15.384  14.703   4.569  1.00  0.00      LIG  
ATOM   4349 C27  LIG     1      15.201  12.232   4.098  1.00  0.00      LIG  
ATOM   4350 H3   LIG     1      12.986   5.603  -0.911  1.00  0.00      LIG  
ATOM   4351 H4   LIG     1      11.635   4.803  -0.097  1.00  0.00      LIG  
ATOM   4352 H5   LIG     1      10.417   6.548  -3.699  1.00  0.00      LIG  
ATOM   4353 H6   LIG     1      12.128   6.883  -3.389  1.00  0.00      LIG  
ATOM   4354 H7   LIG     1      12.211   7.038   0.863  1.00  0.00      LIG  
ATOM   4355 H8   LIG     1      10.527   6.865   0.380  1.00  0.00      LIG  
ATOM   4356 H9   LIG     1      10.044   8.903  -3.833  1.00  0.00      LIG  
ATOM   4357 H10  LIG     1      11.428   9.683  -3.068  1.00  0.00      LIG  
ATOM   4358 H11  LIG     1       8.564   9.521  -2.152  1.00  0.00      LIG  
ATOM   4359 H12  LIG     1       9.383  10.952  -2.604  1.00  0.00      LIG  
ATOM   4360 H13  LIG     1      11.659  12.413   0.955  1.00  0.00      LIG  
ATOM   4361 H14  LIG     1       9.978  10.473   2.488  1.00  0.00      LIG  
ATOM   4362 H15  LIG     1      11.551  11.093   2.885  1.00  0.00      LIG  
ATOM   4363 H16  LIG     1      11.168   8.703   1.820  1.00  0.00      LIG  
ATOM   4364 H17  LIG     1       9.084  12.388   2.488  1.00  0.00      LIG  
ATOM   4365 H18  LIG     1       9.452  14.398   0.272  1.00  0.00      LIG  
ATOM   4366 H19  LIG     1       7.982  13.996   1.178  1.00  0.00      LIG  
ATOM   4367 H20  LIG     1       7.878  11.836   0.294  1.00  0.00      LIG  
ATOM   4368 H21  LIG     1       8.342  12.768  -1.132  1.00  0.00      LIG  
ATOM   4369 H22  LIG     1      12.476  15.259   3.947  1.00  0.00      LIG  
ATOM   4370 H23  LIG     1      11.767  14.472   1.096  1.00  0.00      LIG  
ATOM   4371 H24  LIG     1      11.020  15.832   1.887  1.00  0.00      LIG  
ATOM   4372 H25  LIG     1      11.016  13.363   3.546  1.00  0.00      LIG  
ATOM   4373 H26  LIG     1      13.234   9.203  -1.993  1.00  0.00      LIG  
ATOM   4374 H27  LIG     1      13.481   7.468  -1.904  1.00  0.00      LIG  
ATOM   4375 H28  LIG     1      13.767   8.452  -0.492  1.00  0.00      LIG  
ATOM   4376 H29  LIG     1      13.332   8.922   1.021  1.00  0.00      LIG  
ATOM   4377 H30  LIG     1      10.329  12.641  -2.163  1.00  0.00      LIG  
ATOM   4378 H31  LIG     1      11.806  12.000  -1.441  1.00  0.00      LIG  
ATOM   4379 H32  LIG     1      11.098  13.481  -0.842  1.00  0.00      LIG  
ATOM   4380 H33  LIG     1       8.818   8.383   0.057  1.00  0.00      LIG  
ATOM   4381 H34  LIG     1       7.777   9.758  -0.276  1.00  0.00      LIG  
ATOM   4382 H35  LIG     1       8.685   9.698   1.210  1.00  0.00      LIG  
ATOM   4383 H36  LIG     1       8.695  14.215   3.954  1.00  0.00      LIG  
ATOM   4384 H37  LIG     1       8.994  15.518   2.792  1.00  0.00      LIG  
ATOM   4385 H38  LIG     1       9.953  15.410   4.271  1.00  0.00      LIG  
ATOM   4386 H39  LIG     1      14.369  15.954   2.390  1.00  0.00      LIG  
ATOM   4387 H40  LIG     1      14.965  14.646   5.575  1.00  0.00      LIG  
ATOM   4388 H41  LIG     1      15.188  15.700   4.170  1.00  0.00      LIG  
ATOM   4389 H42  LIG     1      16.468  14.585   4.651  1.00  0.00      LIG  
ATOM   4390 H43  LIG     1      16.289  12.130   4.130  1.00  0.00      LIG  
ATOM   4391 H44  LIG     1      14.808  11.495   3.392  1.00  0.00      LIG  
ATOM   4392 H45  LIG     1      14.805  11.999   5.090  1.00  0.00      LIG  
TER
REMARK  Energy: 280.194
REMARK  SimpleFitness: 280.194
REMARK  FullFitness: -702.8697
REMARK  InterFull: -18.6967
REMARK  IntraFull: 301.834
REMARK  solvFull: -1198.38
REMARK  surfFull: 212.373
REMARK  extraFull: 0.0
REMARK  deltaGcompsolvpol: -1198.38
REMARK  deltaGcompsolvnonpol: 212.373
REMARK  deltaGprotsolvpol: -1219.71
REMARK  deltaGprotsolvnonpol: 208.651
REMARK  deltaGligsolvpol: -8.66702
REMARK  deltaGligsolvnonpol: 14.4038
REMARK  deltaGvdw: -18.6967
REMARK  deltaGelec: 0.0
REMARK  deltaG: -4.933391
REMARK  Cluster: 6
REMARK  ClusterRank: 8
ATOM   4315 C    LIG     1      11.911   5.655  -0.724  1.00  0.00      LIG  
ATOM   4316 C1   LIG     1      11.207   5.506  -2.044  1.00  0.00      LIG  
ATOM   4317 C2   LIG     1      11.157   6.726  -2.915  1.00  0.00      LIG  
ATOM   4318 C3   LIG     1      10.717   7.900  -2.064  1.00  0.00      LIG  
ATOM   4319 C4   LIG     1      11.645   8.187  -0.891  1.00  0.00      LIG  
ATOM   4320 C5   LIG     1      11.548   6.948  -0.001  1.00  0.00      LIG  
ATOM   4321 C6   LIG     1      10.496   9.150  -2.868  1.00  0.00      LIG  
ATOM   4322 C7   LIG     1       9.539  10.011  -2.078  1.00  0.00      LIG  
ATOM   4323 C8   LIG     1       9.900  10.175  -0.583  1.00  0.00      LIG  
ATOM   4324 C9   LIG     1      11.266   9.540  -0.208  1.00  0.00      LIG  
ATOM   4325 C10  LIG     1      10.008  11.691  -0.208  1.00  0.00      LIG  
ATOM   4326 C11  LIG     1      10.677  11.974   1.144  1.00  0.00      LIG  
ATOM   4327 C12  LIG     1      10.925  10.781   2.043  1.00  0.00      LIG  
ATOM   4328 C13  LIG     1      11.537   9.595   1.311  1.00  0.00      LIG  
ATOM   4329 O    LIG     1      11.028   4.397  -2.524  1.00  0.00      LIG  
ATOM   4330 C14  LIG     1       9.769  12.966   1.864  1.00  0.00      LIG  
ATOM   4331 C15  LIG     1       8.920  13.594   0.786  1.00  0.00      LIG  
ATOM   4332 C16  LIG     1       8.676  12.434  -0.147  1.00  0.00      LIG  
ATOM   4333 C17  LIG     1      12.749  15.043   2.911  1.00  0.00      LIG  
ATOM   4334 C18  LIG     1      11.487  14.861   2.078  1.00  0.00      LIG  
ATOM   4335 C19  LIG     1      10.491  13.948   2.786  1.00  0.00      LIG  
ATOM   4336 C20  LIG     1      13.105   8.329  -1.351  1.00  0.00      LIG  
ATOM   4337 O1   LIG     1      12.943   9.651   1.533  1.00  0.00      LIG  
ATOM   4338 C21  LIG     1      10.854  12.485  -1.219  1.00  0.00      LIG  
ATOM   4339 C22  LIG     1       8.742   9.468   0.149  1.00  0.00      LIG  
ATOM   4340 C23  LIG     1       9.472  14.823   3.487  1.00  0.00      LIG  
ATOM   4341 H    LIG     1      12.007  10.215  -0.635  1.00  0.00      LIG  
ATOM   4342 O2   LIG     1      13.424  16.186   2.393  1.00  0.00      LIG  
ATOM   4343 C24  LIG     1      13.607  13.797   2.874  1.00  0.00      LIG  
ATOM   4344 H1   LIG     1      13.035  12.904   2.667  1.00  0.00      LIG  
ATOM   4345 H2   LIG     1       9.744   7.612  -1.657  1.00  0.00      LIG  
ATOM   4346 C25  LIG     1      14.824  13.619   3.712  1.00  0.00      LIG  
ATOM   4347 O3   LIG     1      14.935  13.890   2.296  1.00  0.00      LIG  
ATOM   4348 C26  LIG     1      15.384  14.703   4.569  1.00  0.00      LIG  
ATOM   4349 C27  LIG     1      15.201  12.232   4.098  1.00  0.00      LIG  
ATOM   4350 H3   LIG     1      12.986   5.603  -0.911  1.00  0.00      LIG  
ATOM   4351 H4   LIG     1      11.635   4.803  -0.097  1.00  0.00      LIG  
ATOM   4352 H5   LIG     1      10.417   6.548  -3.699  1.00  0.00      LIG  
ATOM   4353 H6   LIG     1      12.128   6.883  -3.389  1.00  0.00      LIG  
ATOM   4354 H7   LIG     1      12.211   7.038   0.863  1.00  0.00      LIG  
ATOM   4355 H8   LIG     1      10.527   6.865   0.380  1.00  0.00      LIG  
ATOM   4356 H9   LIG     1      10.044   8.903  -3.833  1.00  0.00      LIG  
ATOM   4357 H10  LIG     1      11.428   9.683  -3.068  1.00  0.00      LIG  
ATOM   4358 H11  LIG     1       8.564   9.521  -2.152  1.00  0.00      LIG  
ATOM   4359 H12  LIG     1       9.383  10.952  -2.604  1.00  0.00      LIG  
ATOM   4360 H13  LIG     1      11.659  12.413   0.955  1.00  0.00      LIG  
ATOM   4361 H14  LIG     1       9.978  10.473   2.488  1.00  0.00      LIG  
ATOM   4362 H15  LIG     1      11.551  11.093   2.885  1.00  0.00      LIG  
ATOM   4363 H16  LIG     1      11.168   8.703   1.820  1.00  0.00      LIG  
ATOM   4364 H17  LIG     1       9.084  12.388   2.488  1.00  0.00      LIG  
ATOM   4365 H18  LIG     1       9.452  14.398   0.272  1.00  0.00      LIG  
ATOM   4366 H19  LIG     1       7.982  13.996   1.178  1.00  0.00      LIG  
ATOM   4367 H20  LIG     1       7.878  11.836   0.294  1.00  0.00      LIG  
ATOM   4368 H21  LIG     1       8.342  12.768  -1.132  1.00  0.00      LIG  
ATOM   4369 H22  LIG     1      12.476  15.259   3.947  1.00  0.00      LIG  
ATOM   4370 H23  LIG     1      11.767  14.472   1.096  1.00  0.00      LIG  
ATOM   4371 H24  LIG     1      11.020  15.832   1.887  1.00  0.00      LIG  
ATOM   4372 H25  LIG     1      11.016  13.363   3.546  1.00  0.00      LIG  
ATOM   4373 H26  LIG     1      13.234   9.203  -1.993  1.00  0.00      LIG  
ATOM   4374 H27  LIG     1      13.481   7.468  -1.904  1.00  0.00      LIG  
ATOM   4375 H28  LIG     1      13.767   8.452  -0.492  1.00  0.00      LIG  
ATOM   4376 H29  LIG     1      13.332   8.922   1.021  1.00  0.00      LIG  
ATOM   4377 H30  LIG     1      10.329  12.641  -2.163  1.00  0.00      LIG  
ATOM   4378 H31  LIG     1      11.806  12.000  -1.441  1.00  0.00      LIG  
ATOM   4379 H32  LIG     1      11.098  13.481  -0.842  1.00  0.00      LIG  
ATOM   4380 H33  LIG     1       8.818   8.383   0.057  1.00  0.00      LIG  
ATOM   4381 H34  LIG     1       7.777   9.758  -0.276  1.00  0.00      LIG  
ATOM   4382 H35  LIG     1       8.685   9.698   1.210  1.00  0.00      LIG  
ATOM   4383 H36  LIG     1       8.695  14.215   3.954  1.00  0.00      LIG  
ATOM   4384 H37  LIG     1       8.994  15.518   2.792  1.00  0.00      LIG  
ATOM   4385 H38  LIG     1       9.953  15.410   4.271  1.00  0.00      LIG  
ATOM   4386 H39  LIG     1      14.369  15.954   2.390  1.00  0.00      LIG  
ATOM   4387 H40  LIG     1      14.965  14.646   5.575  1.00  0.00      LIG  
ATOM   4388 H41  LIG     1      15.188  15.700   4.170  1.00  0.00      LIG  
ATOM   4389 H42  LIG     1      16.468  14.585   4.651  1.00  0.00      LIG  
ATOM   4390 H43  LIG     1      16.289  12.130   4.130  1.00  0.00      LIG  
ATOM   4391 H44  LIG     1      14.808  11.495   3.392  1.00  0.00      LIG  
ATOM   4392 H45  LIG     1      14.805  11.999   5.090  1.00  0.00      LIG  
TER
REMARK  Energy: 280.16
REMARK  SimpleFitness: 280.16
REMARK  FullFitness: -702.69086
REMARK  InterFull: -17.9028
REMARK  IntraFull: 301.312
REMARK  solvFull: -1198.56
REMARK  surfFull: 212.46
REMARK  extraFull: 0.0
REMARK  deltaGcompsolvpol: -1198.56
REMARK  deltaGcompsolvnonpol: 212.46
REMARK  deltaGprotsolvpol: -1219.71
REMARK  deltaGprotsolvnonpol: 208.651
REMARK  deltaGligsolvpol: -8.72401
REMARK  deltaGligsolvnonpol: 14.446
REMARK  deltaGvdw: -17.9028
REMARK  deltaGelec: 0.0
REMARK  deltaG: -4.8615813
REMARK  Cluster: 6
REMARK  ClusterRank: 9
ATOM   4315 C    LIG     1      12.099   5.662  -0.785  1.00  0.00      LIG  
ATOM   4316 C1   LIG     1      11.383   5.493  -2.095  1.00  0.00      LIG  
ATOM   4317 C2   LIG     1      11.268   6.716  -2.957  1.00  0.00      LIG  
ATOM   4318 C3   LIG     1      10.792   7.863  -2.090  1.00  0.00      LIG  
ATOM   4319 C4   LIG     1      11.727   8.182  -0.930  1.00  0.00      LIG  
ATOM   4320 C5   LIG     1      11.695   6.934  -0.047  1.00  0.00      LIG  
ATOM   4321 C6   LIG     1      10.502   9.107  -2.881  1.00  0.00      LIG  
ATOM   4322 C7   LIG     1       9.517   9.912  -2.068  1.00  0.00      LIG  
ATOM   4323 C8   LIG     1       9.906  10.094  -0.582  1.00  0.00      LIG  
ATOM   4324 C9   LIG     1      11.302   9.513  -0.232  1.00  0.00      LIG  
ATOM   4325 C10  LIG     1       9.965  11.614  -0.212  1.00  0.00      LIG  
ATOM   4326 C11  LIG     1      10.672  11.924   1.116  1.00  0.00      LIG  
ATOM   4327 C12  LIG     1      10.965  10.746   2.019  1.00  0.00      LIG  
ATOM   4328 C13  LIG     1      11.588   9.567   1.284  1.00  0.00      LIG  
ATOM   4329 O    LIG     1      11.243   4.381  -2.582  1.00  0.00      LIG  
ATOM   4330 C14  LIG     1       9.768  12.907   1.854  1.00  0.00      LIG  
ATOM   4331 C15  LIG     1       8.852  13.488   0.805  1.00  0.00      LIG  
ATOM   4332 C16  LIG     1       8.611  12.307  -0.102  1.00  0.00      LIG  
ATOM   4333 C17  LIG     1      12.711  15.127   2.734  1.00  0.00      LIG  
ATOM   4334 C18  LIG     1      11.439  14.850   1.945  1.00  0.00      LIG  
ATOM   4335 C19  LIG     1      10.506  13.927   2.721  1.00  0.00      LIG  
ATOM   4336 C20  LIG     1      13.171   8.388  -1.413  1.00  0.00      LIG  
ATOM   4337 O1   LIG     1      12.994   9.641   1.497  1.00  0.00      LIG  
ATOM   4338 C21  LIG     1      10.746  12.432  -1.255  1.00  0.00      LIG  
ATOM   4339 C22  LIG     1       8.791   9.346   0.175  1.00  0.00      LIG  
ATOM   4340 C23  LIG     1       9.498  14.787   3.456  1.00  0.00      LIG  
ATOM   4341 H    LIG     1      12.011  10.221  -0.661  1.00  0.00      LIG  
ATOM   4342 O2   LIG     1      13.334  16.259   2.136  1.00  0.00      LIG  
ATOM   4343 C24  LIG     1      13.617  13.916   2.750  1.00  0.00      LIG  
ATOM   4344 H1   LIG     1      13.093  12.996   2.534  1.00  0.00      LIG  
ATOM   4345 H2   LIG     1       9.840   7.530  -1.667  1.00  0.00      LIG  
ATOM   4346 C25  LIG     1      14.800  13.823   3.648  1.00  0.00      LIG  
ATOM   4347 O3   LIG     1      14.966  14.049   2.229  1.00  0.00      LIG  
ATOM   4348 C26  LIG     1      15.264  14.966   4.485  1.00  0.00      LIG  
ATOM   4349 C27  LIG     1      15.216  12.470   4.106  1.00  0.00      LIG  
ATOM   4350 H3   LIG     1      13.173   5.656  -0.988  1.00  0.00      LIG  
ATOM   4351 H4   LIG     1      11.869   4.795  -0.161  1.00  0.00      LIG  
ATOM   4352 H5   LIG     1      10.525   6.513  -3.732  1.00  0.00      LIG  
ATOM   4353 H6   LIG     1      12.225   6.917  -3.444  1.00  0.00      LIG  
ATOM   4354 H7   LIG     1      12.366   7.046   0.808  1.00  0.00      LIG  
ATOM   4355 H8   LIG     1      10.683   6.807   0.348  1.00  0.00      LIG  
ATOM   4356 H9   LIG     1      10.049   8.847  -3.841  1.00  0.00      LIG  
ATOM   4357 H10  LIG     1      11.405   9.686  -3.088  1.00  0.00      LIG  
ATOM   4358 H11  LIG     1       8.572   9.365  -2.118  1.00  0.00      LIG  
ATOM   4359 H12  LIG     1       9.292  10.842  -2.586  1.00  0.00      LIG  
ATOM   4360 H13  LIG     1      11.640  12.376   0.893  1.00  0.00      LIG  
ATOM   4361 H14  LIG     1      10.034  10.420   2.486  1.00  0.00      LIG  
ATOM   4362 H15  LIG     1      11.600  11.079   2.846  1.00  0.00      LIG  
ATOM   4363 H16  LIG     1      11.234   8.668   1.792  1.00  0.00      LIG  
ATOM   4364 H17  LIG     1       9.129  12.324   2.522  1.00  0.00      LIG  
ATOM   4365 H18  LIG     1       9.332  14.303   0.258  1.00  0.00      LIG  
ATOM   4366 H19  LIG     1       7.918  13.863   1.231  1.00  0.00      LIG  
ATOM   4367 H20  LIG     1       7.857  11.685   0.382  1.00  0.00      LIG  
ATOM   4368 H21  LIG     1       8.220  12.616  -1.076  1.00  0.00      LIG  
ATOM   4369 H22  LIG     1      12.451  15.393   3.761  1.00  0.00      LIG  
ATOM   4370 H23  LIG     1      11.713  14.431   0.975  1.00  0.00      LIG  
ATOM   4371 H24  LIG     1      10.922  15.790   1.724  1.00  0.00      LIG  
ATOM   4372 H25  LIG     1      11.083  13.372   3.464  1.00  0.00      LIG  
ATOM   4373 H26  LIG     1      13.250   9.268  -2.057  1.00  0.00      LIG  
ATOM   4374 H27  LIG     1      13.577   7.545  -1.974  1.00  0.00      LIG  
ATOM   4375 H28  LIG     1      13.841   8.541  -0.566  1.00  0.00      LIG  
ATOM   4376 H29  LIG     1      13.389   8.915   0.984  1.00  0.00      LIG  
ATOM   4377 H30  LIG     1      10.174  12.575  -2.174  1.00  0.00      LIG  
ATOM   4378 H31  LIG     1      11.699  11.971  -1.521  1.00  0.00      LIG  
ATOM   4379 H32  LIG     1      10.981  13.433  -0.887  1.00  0.00      LIG  
ATOM   4380 H33  LIG     1       8.904   8.265   0.078  1.00  0.00      LIG  
ATOM   4381 H34  LIG     1       7.807   9.602  -0.228  1.00  0.00      LIG  
ATOM   4382 H35  LIG     1       8.749   9.572   1.238  1.00  0.00      LIG  
ATOM   4383 H36  LIG     1       8.768  14.167   3.978  1.00  0.00      LIG  
ATOM   4384 H37  LIG     1       8.962  15.449   2.770  1.00  0.00      LIG  
ATOM   4385 H38  LIG     1      10.002  15.408   4.197  1.00  0.00      LIG  
ATOM   4386 H39  LIG     1      14.289  16.074   2.158  1.00  0.00      LIG  
ATOM   4387 H40  LIG     1      14.744  14.971   5.444  1.00  0.00      LIG  
ATOM   4388 H41  LIG     1      15.101  15.933   4.002  1.00  0.00      LIG  
ATOM   4389 H42  LIG     1      16.335  14.869   4.683  1.00  0.00      LIG  
ATOM   4390 H43  LIG     1      16.306  12.412   4.176  1.00  0.00      LIG  
ATOM   4391 H44  LIG     1      14.873  11.688   3.422  1.00  0.00      LIG  
ATOM   4392 H45  LIG     1      14.797  12.266   5.095  1.00  0.00      LIG  
TER
REMARK  Energy: 280.16
REMARK  SimpleFitness: 280.16
REMARK  FullFitness: -702.69086
REMARK  InterFull: -17.9028
REMARK  IntraFull: 301.312
REMARK  solvFull: -1198.56
REMARK  surfFull: 212.46
REMARK  extraFull: 0.0
REMARK  deltaGcompsolvpol: -1198.56
REMARK  deltaGcompsolvnonpol: 212.46
REMARK  deltaGprotsolvpol: -1219.71
REMARK  deltaGprotsolvnonpol: 208.651
REMARK  deltaGligsolvpol: -8.72401
REMARK  deltaGligsolvnonpol: 14.446
REMARK  deltaGvdw: -17.9028
REMARK  deltaGelec: 0.0
REMARK  deltaG: -4.8615813
REMARK  Cluster: 6
REMARK  ClusterRank: 10
ATOM   4315 C    LIG     1      12.099   5.662  -0.785  1.00  0.00      LIG  
ATOM   4316 C1   LIG     1      11.383   5.493  -2.095  1.00  0.00      LIG  
ATOM   4317 C2   LIG     1      11.268   6.716  -2.957  1.00  0.00      LIG  
ATOM   4318 C3   LIG     1      10.792   7.863  -2.090  1.00  0.00      LIG  
ATOM   4319 C4   LIG     1      11.727   8.182  -0.930  1.00  0.00      LIG  
ATOM   4320 C5   LIG     1      11.695   6.934  -0.047  1.00  0.00      LIG  
ATOM   4321 C6   LIG     1      10.502   9.107  -2.881  1.00  0.00      LIG  
ATOM   4322 C7   LIG     1       9.517   9.912  -2.068  1.00  0.00      LIG  
ATOM   4323 C8   LIG     1       9.906  10.094  -0.582  1.00  0.00      LIG  
ATOM   4324 C9   LIG     1      11.302   9.513  -0.232  1.00  0.00      LIG  
ATOM   4325 C10  LIG     1       9.965  11.614  -0.212  1.00  0.00      LIG  
ATOM   4326 C11  LIG     1      10.672  11.924   1.116  1.00  0.00      LIG  
ATOM   4327 C12  LIG     1      10.965  10.746   2.019  1.00  0.00      LIG  
ATOM   4328 C13  LIG     1      11.588   9.567   1.284  1.00  0.00      LIG  
ATOM   4329 O    LIG     1      11.243   4.381  -2.582  1.00  0.00      LIG  
ATOM   4330 C14  LIG     1       9.768  12.907   1.854  1.00  0.00      LIG  
ATOM   4331 C15  LIG     1       8.852  13.488   0.805  1.00  0.00      LIG  
ATOM   4332 C16  LIG     1       8.611  12.307  -0.102  1.00  0.00      LIG  
ATOM   4333 C17  LIG     1      12.711  15.127   2.734  1.00  0.00      LIG  
ATOM   4334 C18  LIG     1      11.439  14.850   1.945  1.00  0.00      LIG  
ATOM   4335 C19  LIG     1      10.506  13.927   2.721  1.00  0.00      LIG  
ATOM   4336 C20  LIG     1      13.171   8.388  -1.413  1.00  0.00      LIG  
ATOM   4337 O1   LIG     1      12.994   9.641   1.497  1.00  0.00      LIG  
ATOM   4338 C21  LIG     1      10.746  12.432  -1.255  1.00  0.00      LIG  
ATOM   4339 C22  LIG     1       8.791   9.346   0.175  1.00  0.00      LIG  
ATOM   4340 C23  LIG     1       9.498  14.787   3.456  1.00  0.00      LIG  
ATOM   4341 H    LIG     1      12.011  10.221  -0.661  1.00  0.00      LIG  
ATOM   4342 O2   LIG     1      13.334  16.259   2.136  1.00  0.00      LIG  
ATOM   4343 C24  LIG     1      13.617  13.916   2.750  1.00  0.00      LIG  
ATOM   4344 H1   LIG     1      13.093  12.996   2.534  1.00  0.00      LIG  
ATOM   4345 H2   LIG     1       9.840   7.530  -1.667  1.00  0.00      LIG  
ATOM   4346 C25  LIG     1      14.800  13.823   3.648  1.00  0.00      LIG  
ATOM   4347 O3   LIG     1      14.966  14.049   2.229  1.00  0.00      LIG  
ATOM   4348 C26  LIG     1      15.264  14.966   4.485  1.00  0.00      LIG  
ATOM   4349 C27  LIG     1      15.216  12.470   4.106  1.00  0.00      LIG  
ATOM   4350 H3   LIG     1      13.173   5.656  -0.988  1.00  0.00      LIG  
ATOM   4351 H4   LIG     1      11.869   4.795  -0.161  1.00  0.00      LIG  
ATOM   4352 H5   LIG     1      10.525   6.513  -3.732  1.00  0.00      LIG  
ATOM   4353 H6   LIG     1      12.225   6.917  -3.444  1.00  0.00      LIG  
ATOM   4354 H7   LIG     1      12.366   7.046   0.808  1.00  0.00      LIG  
ATOM   4355 H8   LIG     1      10.683   6.807   0.348  1.00  0.00      LIG  
ATOM   4356 H9   LIG     1      10.049   8.847  -3.841  1.00  0.00      LIG  
ATOM   4357 H10  LIG     1      11.405   9.686  -3.088  1.00  0.00      LIG  
ATOM   4358 H11  LIG     1       8.572   9.365  -2.118  1.00  0.00      LIG  
ATOM   4359 H12  LIG     1       9.292  10.842  -2.586  1.00  0.00      LIG  
ATOM   4360 H13  LIG     1      11.640  12.376   0.893  1.00  0.00      LIG  
ATOM   4361 H14  LIG     1      10.034  10.420   2.486  1.00  0.00      LIG  
ATOM   4362 H15  LIG     1      11.600  11.079   2.846  1.00  0.00      LIG  
ATOM   4363 H16  LIG     1      11.234   8.668   1.792  1.00  0.00      LIG  
ATOM   4364 H17  LIG     1       9.129  12.324   2.522  1.00  0.00      LIG  
ATOM   4365 H18  LIG     1       9.332  14.303   0.258  1.00  0.00      LIG  
ATOM   4366 H19  LIG     1       7.918  13.863   1.231  1.00  0.00      LIG  
ATOM   4367 H20  LIG     1       7.857  11.685   0.382  1.00  0.00      LIG  
ATOM   4368 H21  LIG     1       8.220  12.616  -1.076  1.00  0.00      LIG  
ATOM   4369 H22  LIG     1      12.451  15.393   3.761  1.00  0.00      LIG  
ATOM   4370 H23  LIG     1      11.713  14.431   0.975  1.00  0.00      LIG  
ATOM   4371 H24  LIG     1      10.922  15.790   1.724  1.00  0.00      LIG  
ATOM   4372 H25  LIG     1      11.083  13.372   3.464  1.00  0.00      LIG  
ATOM   4373 H26  LIG     1      13.250   9.268  -2.057  1.00  0.00      LIG  
ATOM   4374 H27  LIG     1      13.577   7.545  -1.974  1.00  0.00      LIG  
ATOM   4375 H28  LIG     1      13.841   8.541  -0.566  1.00  0.00      LIG  
ATOM   4376 H29  LIG     1      13.389   8.915   0.984  1.00  0.00      LIG  
ATOM   4377 H30  LIG     1      10.174  12.575  -2.174  1.00  0.00      LIG  
ATOM   4378 H31  LIG     1      11.699  11.971  -1.521  1.00  0.00      LIG  
ATOM   4379 H32  LIG     1      10.981  13.433  -0.887  1.00  0.00      LIG  
ATOM   4380 H33  LIG     1       8.904   8.265   0.078  1.00  0.00      LIG  
ATOM   4381 H34  LIG     1       7.807   9.602  -0.228  1.00  0.00      LIG  
ATOM   4382 H35  LIG     1       8.749   9.572   1.238  1.00  0.00      LIG  
ATOM   4383 H36  LIG     1       8.768  14.167   3.978  1.00  0.00      LIG  
ATOM   4384 H37  LIG     1       8.962  15.449   2.770  1.00  0.00      LIG  
ATOM   4385 H38  LIG     1      10.002  15.408   4.197  1.00  0.00      LIG  
ATOM   4386 H39  LIG     1      14.289  16.074   2.158  1.00  0.00      LIG  
ATOM   4387 H40  LIG     1      14.744  14.971   5.444  1.00  0.00      LIG  
ATOM   4388 H41  LIG     1      15.101  15.933   4.002  1.00  0.00      LIG  
ATOM   4389 H42  LIG     1      16.335  14.869   4.683  1.00  0.00      LIG  
ATOM   4390 H43  LIG     1      16.306  12.412   4.176  1.00  0.00      LIG  
ATOM   4391 H44  LIG     1      14.873  11.688   3.422  1.00  0.00      LIG  
ATOM   4392 H45  LIG     1      14.797  12.266   5.095  1.00  0.00      LIG  
TER
REMARK  Energy: 279.73
REMARK  SimpleFitness: 279.73
REMARK  FullFitness: -700.5996
REMARK  InterFull: -17.5236
REMARK  IntraFull: 302.457
REMARK  solvFull: -1197.52
REMARK  surfFull: 211.987
REMARK  extraFull: 0.0
REMARK  deltaGcompsolvpol: -1197.52
REMARK  deltaGcompsolvnonpol: 211.987
REMARK  deltaGprotsolvpol: -1219.71
REMARK  deltaGprotsolvnonpol: 208.651
REMARK  deltaGligsolvpol: -10.4797
REMARK  deltaGligsolvnonpol: 14.6151
REMARK  deltaGvdw: -17.5236
REMARK  deltaGelec: 0.0
REMARK  deltaG: -4.7153535
REMARK  Cluster: 6
REMARK  ClusterRank: 11
ATOM   4315 C    LIG     1      12.488   6.131   0.420  1.00  0.00      LIG  
ATOM   4316 C1   LIG     1      11.956   5.761  -0.935  1.00  0.00      LIG  
ATOM   4317 C2   LIG     1      11.974   6.844  -1.974  1.00  0.00      LIG  
ATOM   4318 C3   LIG     1      11.387   8.100  -1.364  1.00  0.00      LIG  
ATOM   4319 C4   LIG     1      12.153   8.599  -0.148  1.00  0.00      LIG  
ATOM   4320 C5   LIG     1      11.999   7.493   0.896  1.00  0.00      LIG  
ATOM   4321 C6   LIG     1      11.213   9.214  -2.357  1.00  0.00      LIG  
ATOM   4322 C7   LIG     1      10.139  10.130  -1.815  1.00  0.00      LIG  
ATOM   4323 C8   LIG     1      10.301  10.505  -0.322  1.00  0.00      LIG  
ATOM   4324 C9   LIG     1      11.641  10.011   0.281  1.00  0.00      LIG  
ATOM   4325 C10  LIG     1      10.283  12.059  -0.129  1.00  0.00      LIG  
ATOM   4326 C11  LIG     1      10.786  12.544   1.238  1.00  0.00      LIG  
ATOM   4327 C12  LIG     1      10.981  11.493   2.302  1.00  0.00      LIG  
ATOM   4328 C13  LIG     1      11.739  10.284   1.795  1.00  0.00      LIG  
ATOM   4329 O    LIG     1      11.869   4.589  -1.264  1.00  0.00      LIG  
ATOM   4330 C14  LIG     1       9.753  13.536   1.746  1.00  0.00      LIG  
ATOM   4331 C15  LIG     1       9.008  13.991   0.520  1.00  0.00      LIG  
ATOM   4332 C16  LIG     1       8.918  12.719  -0.287  1.00  0.00      LIG  
ATOM   4333 C17  LIG     1      12.778  15.189   2.488  1.00  0.00      LIG  
ATOM   4334 C18  LIG     1      11.356  15.544   2.050  1.00  0.00      LIG  
ATOM   4335 C19  LIG     1      10.277  14.643   2.662  1.00  0.00      LIG  
ATOM   4336 C20  LIG     1      13.651   8.754  -0.448  1.00  0.00      LIG  
ATOM   4337 O1   LIG     1      13.102  10.474   2.159  1.00  0.00      LIG  
ATOM   4338 C21  LIG     1      11.186  12.781  -1.143  1.00  0.00      LIG  
ATOM   4339 C22  LIG     1       9.098   9.823   0.359  1.00  0.00      LIG  
ATOM   4340 C23  LIG     1       9.098  15.505   3.071  1.00  0.00      LIG  
ATOM   4341 H    LIG     1      12.394  10.664  -0.158  1.00  0.00      LIG  
ATOM   4342 O2   LIG     1      12.840  15.160   3.906  1.00  0.00      LIG  
ATOM   4343 C24  LIG     1      13.752  16.223   2.020  1.00  0.00      LIG  
ATOM   4344 H1   LIG     1      13.605  17.187   2.489  1.00  0.00      LIG  
ATOM   4345 H2   LIG     1      10.384   7.816  -1.036  1.00  0.00      LIG  
ATOM   4346 C25  LIG     1      14.408  16.190   0.689  1.00  0.00      LIG  
ATOM   4347 O3   LIG     1      15.110  15.742   1.870  1.00  0.00      LIG  
ATOM   4348 C26  LIG     1      14.123  15.109  -0.294  1.00  0.00      LIG  
ATOM   4349 C27  LIG     1      14.939  17.461   0.127  1.00  0.00      LIG  
ATOM   4350 H3   LIG     1      13.579   6.107   0.373  1.00  0.00      LIG  
ATOM   4351 H4   LIG     1      12.168   5.367   1.132  1.00  0.00      LIG  
ATOM   4352 H5   LIG     1      11.350   6.516  -2.809  1.00  0.00      LIG  
ATOM   4353 H6   LIG     1      12.992   6.983  -2.343  1.00  0.00      LIG  
ATOM   4354 H7   LIG     1      12.557   7.740   1.802  1.00  0.00      LIG  
ATOM   4355 H8   LIG     1      10.944   7.414   1.173  1.00  0.00      LIG  
ATOM   4356 H9   LIG     1      10.892   8.809  -3.320  1.00  0.00      LIG  
ATOM   4357 H10  LIG     1      12.141   9.763  -2.526  1.00  0.00      LIG  
ATOM   4358 H11  LIG     1       9.195   9.595  -1.943  1.00  0.00      LIG  
ATOM   4359 H12  LIG     1      10.034  10.984  -2.480  1.00  0.00      LIG  
ATOM   4360 H13  LIG     1      11.749  13.029   1.083  1.00  0.00      LIG  
ATOM   4361 H14  LIG     1      10.005  11.171   2.669  1.00  0.00      LIG  
ATOM   4362 H15  LIG     1      11.480  11.945   3.166  1.00  0.00      LIG  
ATOM   4363 H16  LIG     1      11.356   9.442   2.369  1.00  0.00      LIG  
ATOM   4364 H17  LIG     1       9.022  12.973   2.332  1.00  0.00      LIG  
ATOM   4365 H18  LIG     1       9.561  14.758  -0.027  1.00  0.00      LIG  
ATOM   4366 H19  LIG     1       8.016  14.382   0.760  1.00  0.00      LIG  
ATOM   4367 H20  LIG     1       8.109  12.131   0.144  1.00  0.00      LIG  
ATOM   4368 H21  LIG     1       8.668  12.916  -1.331  1.00  0.00      LIG  
ATOM   4369 H22  LIG     1      13.058  14.195   2.134  1.00  0.00      LIG  
ATOM   4370 H23  LIG     1      11.298  15.544   0.958  1.00  0.00      LIG  
ATOM   4371 H24  LIG     1      11.155  16.572   2.364  1.00  0.00      LIG  
ATOM   4372 H25  LIG     1      10.659  14.164   3.567  1.00  0.00      LIG  
ATOM   4373 H26  LIG     1      13.827   9.531  -1.196  1.00  0.00      LIG  
ATOM   4374 H27  LIG     1      14.126   7.843  -0.813  1.00  0.00      LIG  
ATOM   4375 H28  LIG     1      14.196   9.037   0.455  1.00  0.00      LIG  
ATOM   4376 H29  LIG     1      13.110  10.592   3.126  1.00  0.00      LIG  
ATOM   4377 H30  LIG     1      10.738  12.819  -2.138  1.00  0.00      LIG  
ATOM   4378 H31  LIG     1      12.168  12.314  -1.233  1.00  0.00      LIG  
ATOM   4379 H32  LIG     1      11.363  13.819  -0.852  1.00  0.00      LIG  
ATOM   4380 H33  LIG     1       9.234   8.743   0.422  1.00  0.00      LIG  
ATOM   4381 H34  LIG     1       8.181   9.997  -0.210  1.00  0.00      LIG  
ATOM   4382 H35  LIG     1       8.902  10.182   1.366  1.00  0.00      LIG  
ATOM   4383 H36  LIG     1       9.363  16.135   3.922  1.00  0.00      LIG  
ATOM   4384 H37  LIG     1       8.249  14.884   3.369  1.00  0.00      LIG  
ATOM   4385 H38  LIG     1       8.782  16.160   2.255  1.00  0.00      LIG  
ATOM   4386 H39  LIG     1      12.408  14.335   4.182  1.00  0.00      LIG  
ATOM   4387 H40  LIG     1      13.179  15.313  -0.806  1.00  0.00      LIG  
ATOM   4388 H41  LIG     1      14.055  14.126   0.180  1.00  0.00      LIG  
ATOM   4389 H42  LIG     1      14.916  15.067  -1.046  1.00  0.00      LIG  
ATOM   4390 H43  LIG     1      15.825  17.263  -0.482  1.00  0.00      LIG  
ATOM   4391 H44  LIG     1      15.214  18.166   0.918  1.00  0.00      LIG  
ATOM   4392 H45  LIG     1      14.182  17.933  -0.504  1.00  0.00      LIG  
TER
REMARK  Energy: 279.73
REMARK  SimpleFitness: 279.73
REMARK  FullFitness: -700.5996
REMARK  InterFull: -17.5236
REMARK  IntraFull: 302.457
REMARK  solvFull: -1197.52
REMARK  surfFull: 211.987
REMARK  extraFull: 0.0
REMARK  deltaGcompsolvpol: -1197.52
REMARK  deltaGcompsolvnonpol: 211.987
REMARK  deltaGprotsolvpol: -1219.71
REMARK  deltaGprotsolvnonpol: 208.651
REMARK  deltaGligsolvpol: -10.4797
REMARK  deltaGligsolvnonpol: 14.6151
REMARK  deltaGvdw: -17.5236
REMARK  deltaGelec: 0.0
REMARK  deltaG: -4.7153535
REMARK  Cluster: 6
REMARK  ClusterRank: 12
ATOM   4315 C    LIG     1      12.488   6.131   0.420  1.00  0.00      LIG  
ATOM   4316 C1   LIG     1      11.956   5.761  -0.935  1.00  0.00      LIG  
ATOM   4317 C2   LIG     1      11.974   6.844  -1.974  1.00  0.00      LIG  
ATOM   4318 C3   LIG     1      11.387   8.100  -1.364  1.00  0.00      LIG  
ATOM   4319 C4   LIG     1      12.153   8.599  -0.148  1.00  0.00      LIG  
ATOM   4320 C5   LIG     1      11.999   7.493   0.896  1.00  0.00      LIG  
ATOM   4321 C6   LIG     1      11.213   9.214  -2.357  1.00  0.00      LIG  
ATOM   4322 C7   LIG     1      10.139  10.130  -1.815  1.00  0.00      LIG  
ATOM   4323 C8   LIG     1      10.301  10.505  -0.322  1.00  0.00      LIG
[truncated: 1,035,222 more chars]
