# Supplementary material for: Exploring the mechanism of Alisma orientale for the treatment of pregnancy induced hypertension and potential hepato-nephrotoxicity by using network pharmacology, network toxicology, molecular docking and molecular dynamics simulation
Source: Front Pharmacol. 2022 Nov 15;13:1027112. doi: 10.3389/fphar.2022.1027112 (PMC9705790; doi:10.3389/fphar.2022.1027112)
Supplement: Supplementary file 12 [file DataSheet5.zip › EGFR/EGFRb23/eadock3.err]

sib.fastconf.EADock3: running @ selenium/127.0.1.1 development version. /home/swissdock/swissdock/tmp//cache/eadock3/eadock3.jar MD5: 6b55cadf59de6f950f604b9d6d6562d2
sib.fastconf.EADock3: 5000 binding modes will be generated
sib.fastconf.EADock3: the 5000 with the most favorable SimpleFitness will be evaluated with FACTS.
sib.fastconf.EADock3: 250 binding modes will be retained
sib.fastconf.EADock3: minimize with 100 steps of SD then 250 steps of ABNR
sib.fastconf.EADock3: side chains closer than 0.0 A to any atom of the ligand will be optimized.
sib.fastconf.EADock3: Clustering radius is 2.0
sib.fastconf.EADock3: Maximum cluster size is 8
sib.fastconf.EADock3: clusters will have the exact size.
sib.fastconf.EADock3: Output file is clusters.zip
sib.fastconf.EADock3: Ligand selection is SEGID LIG
sib.fastconf.EADock3: temporary files will be kept.
sib.fastconf.EADock3: Translations allowed.
sib.fastconf.EADock3: solvation model is FACTS
sib.fastconf.EADock3: Centering rotations on the whole ligand.
sib.fastconf.EADock3: System  : 4392 atoms
sib.fastconf.EADock3: Ligand  : 78 atoms
sib.fastconf.EADock3: Receptor: 4314 atoms
sib.fastconf.EADock3:   Fixed part   : 4314 atoms
sib.fastconf.EADock3:   Flexible part: 0 atoms
sib.fastconf.EADock3: Blind docking
sib.fastconf.biodatastructures.molecules.FlexibleMoleculeBuilder: No RotateBond directive found.
sib.fastconf.biodatastructures.molecules.FlexibleMoleculeBuilder: Multiple keyword found in RotateBond directive.
sib.fastconf.biodatastructures.molecules.FlexibleMoleculeBuilder: Identify bonds.
sib.fastconf.biodatastructures.molecules.FlexibleMolecule: Total of 82 bonds found.
sib.fastconf.biodatastructures.molecules.FlexibleMolecule: Restricting dihedral rotations based on the number of atom on each side.
sib.fastconf.biodatastructures.molecules.FlexibleMolecule: 12 rotatable dihedral angles found.
sib.fastconf.biodatastructures.molecules.FlexibleMolecule: no user specified bond list.
sib.fastconf.biodatastructures.molecules.FlexibleMolecule: Filtering out dihedrals defined with an hydrogen.
sib.fastconf.biodatastructures.molecules.FlexibleMolecule: accepting bond 4326_4330_4335_4334
sib.fastconf.biodatastructures.molecules.FlexibleMolecule: accepting bond 4335_4334_4333_4342
sib.fastconf.biodatastructures.molecules.FlexibleMolecule: accepting bond 4334_4333_4343_4346
sib.fastconf.biodatastructures.molecules.FlexibleMolecule: accepting bond 4330_4335_4334_4333
sib.fastconf.biodatastructures.molecules.FlexibleMolecule: found # 54 core atoms : [ 4315 4316 4317 4318 4319 4320 4321 4322 4323 4324 4325 4326 4327 4328 4329 4330 4331 4332 4335 4336 4337 4338 4339 4341 4345 4350 4351 4352 4353 4354 4355 4356 4357 4358 4359 4360 4361 4362 4363 4364 4365 4366 4367 4368 4373 4374 4375 4376 4377 4378 4379 4380 4381 4382 ]
sib.fastconf.biodatastructures.molecules.FlexibleMolecule: found rotatable bond # 0 between 4330 4335
sib.fastconf.biodatastructures.molecules.FlexibleMolecule: Group FIX (52): [ 4315 4316 4320 4350 4351 4317 4329 4319 4354 4355 4318 4352 4353 4324 4336 4321 4345 4323 4328 4341 4373 4374 4375 4322 4356 4357 4325 4339 4327 4337 4363 4358 4359 4326 4332 4338 4380 4381 4382 4361 4362 4376 4360 4331 4367 4368 4377 4378 4379 4364 4365 4366 ] 
sib.fastconf.biodatastructures.molecules.FlexibleMolecule: Group ROTATABLE (24): [ 4333 4334 4342 4343 4369 4370 4371 4340 4372 4383 4384 4385 4386 4344 4346 4347 4348 4349 4387 4388 4389 4390 4391 4392 ] 
sib.fastconf.biodatastructures.molecules.FlexibleMolecule: Group ROTATABLE (Validation) (2): [ 4334 4340 ] 
sib.fastconf.biodatastructures.molecules.FlexibleMolecule: Group ROTATABLE (Non Validation) (18): [ 4333 4342 4343 4369 4370 4371 4386 4344 4346 4347 4348 4349 4387 4388 4389 4390 4391 4392 ] 
sib.fastconf.biodatastructures.molecules.FlexibleMolecule: found rotatable bond # 1 between 4334 4333
sib.fastconf.biodatastructures.molecules.FlexibleMolecule: Group FIX (61): [ 4315 4316 4320 4350 4351 4317 4329 4319 4354 4355 4318 4352 4353 4324 4336 4321 4345 4323 4328 4341 4373 4374 4375 4322 4356 4357 4325 4339 4327 4337 4363 4358 4359 4326 4332 4338 4380 4381 4382 4361 4362 4376 4330 4360 4331 4367 4368 4377 4378 4379 4335 4364 4365 4366 4340 4372 4370 4371 4383 4384 4385 ] 
sib.fastconf.biodatastructures.molecules.FlexibleMolecule: Group ROTATABLE (15): [ 4342 4343 4369 4386 4344 4346 4347 4348 4349 4387 4388 4389 4390 4391 4392 ] 
sib.fastconf.biodatastructures.molecules.FlexibleMolecule: Group ROTATABLE (Validation) (2): [ 4342 4343 ] 
sib.fastconf.biodatastructures.molecules.FlexibleMolecule: Group ROTATABLE (Non Validation) (11): [ 4344 4346 4347 4348 4349 4387 4388 4389 4390 4391 4392 ] 
sib.fastconf.biodatastructures.molecules.FlexibleMolecule: found rotatable bond # 2 between 4333 4343
sib.fastconf.biodatastructures.molecules.FlexibleMolecule: Group FIX (65): [ 4315 4316 4320 4350 4351 4317 4329 4319 4354 4355 4318 4352 4353 4324 4336 4321 4345 4323 4328 4341 4373 4374 4375 4322 4356 4357 4325 4339 4327 4337 4363 4358 4359 4326 4332 4338 4380 4381 4382 4361 4362 4376 4330 4360 4331 4367 4368 4377 4378 4379 4335 4364 4365 4366 4334 4340 4372 4370 4371 4383 4384 4385 4342 4369 4386 ] 
sib.fastconf.biodatastructures.molecules.FlexibleMolecule: Group ROTATABLE (11): [ 4344 4346 4347 4348 4349 4387 4388 4389 4390 4391 4392 ] 
sib.fastconf.biodatastructures.molecules.FlexibleMolecule: Group ROTATABLE (Validation) (4): [ 4346 4347 4348 4349 ] 
sib.fastconf.biodatastructures.molecules.FlexibleMolecule: Group ROTATABLE (Non Validation) (0): [ ] 
sib.fastconf.biodatastructures.molecules.FlexibleMolecule: found rotatable bond # 3 between 4335 4334
sib.fastconf.biodatastructures.molecules.FlexibleMolecule: Group FIX (58): [ 4315 4316 4320 4350 4351 4317 4329 4319 4354 4355 4318 4352 4353 4324 4336 4321 4345 4323 4328 4341 4373 4374 4375 4322 4356 4357 4325 4339 4327 4337 4363 4358 4359 4326 4332 4338 4380 4381 4382 4361 4362 4376 4330 4360 4331 4367 4368 4377 4378 4379 4364 4365 4366 4340 4372 4383 4384 4385 ] 
sib.fastconf.biodatastructures.molecules.FlexibleMolecule: Group ROTATABLE (18): [ 4333 4342 4343 4369 4370 4371 4386 4344 4346 4347 4348 4349 4387 4388 4389 4390 4391 4392 ] 
sib.fastconf.biodatastructures.molecules.FlexibleMolecule: Group ROTATABLE (Validation) (1): [ 4333 ] 
sib.fastconf.biodatastructures.molecules.FlexibleMolecule: Group ROTATABLE (Non Validation) (15): [ 4342 4343 4369 4386 4344 4346 4347 4348 4349 4387 4388 4389 4390 4391 4392 ] 
sib.fastconf.biodatastructures.molecules.FlexibleMolecule: Bond 4330 4335 has no putative parent, best bet is root node
sib.fastconf.biodatastructures.molecules.FlexibleMoleculeRotatable bond tree initialized 5 elements
sib.fastconf.biodatastructures.molecules.FlexibleMolecule: Detecting chiral carbons
sib.fastconf.biodatastructures.molecules.FlexibleMolecule: Atom 4323 C8   [ -1.506 1.273 0.41 ] is chiral
sib.fastconf.biodatastructures.molecules.FlexibleMolecule: Atom 4325 C10  [ 0.021 1.036 0.134 ] is chiral
sib.fastconf.biodatastructures.molecules.FlexibleMolecule: Atom 4326 C11  [ 0.609 -0.229 0.771 ] is chiral
sib.fastconf.biodatastructures.molecules.FlexibleMolecule: Atom 4328 C13  [ -1.629 -0.931 1.681 ] is chiral
sib.fastconf.biodatastructures.molecules.FlexibleMolecule: Atom 4333 C17  [ 5.525 -1.048 -0.041 ] is chiral
sib.fastconf.biodatastructures.molecules.FlexibleMolecule: Atom 4335 C19  [ 3.071 -0.879 0.56 ] is chiral
sib.fastconf.biodatastructures.molecules.FlexibleMolecule: Atom 4343 C24  [ 5.434 -0.295 -1.336 ] is chiral
sib.fastconf.FastconfBuilder: Initialize non bonded list.
sib.fastconf.biodatastructures.scoring.moleculargrids.grids.InsideMolecularGrid: Calculating inside grid [382][463][438]
sib.fastconf.biodatastructures.scoring.moleculargrids.grids.InsideMolecularGrid: Inside grid calculated in 700 ms
sib.fastconf.biodatastructures.scoring.moleculargrids.grids.InsideMolecularGrid: Smoothing inside grid.
sib.fastconf.biodatastructures.scoring.moleculargrids.grids.InsideMolecularGrid: Inside grid smoothed in 830 ms
sib.fastconf.biodatastructures.scoring.EvaluatorBuilder: generation of the electrostatic grid took 0 ms.
sib.fastconf.FastconfBuilder: Initial energy: 185.29034
sib.fastconf.EADock3: EADock3 starting
sib.fastconf.EADock3: Box volume 423949.1 ?
sib.fastconf.EADock3: Xmin: -19.146 Xmax: 47.215 Xsize: 66.362
sib.fastconf.EADock3: Ymin: -19.361 Ymax: 63.089 Ysize: 82.450
sib.fastconf.EADock3: Zmin: -29.935 Zmax: 47.548 Zsize: 77.483
sib.fastconf.EADock3: Calculating pocket bias.
sib.fastconf.EADock3: 1 cavities identified.
sib.fastconf.EADock3: 2 magic points identified.
sib.fastconf.EADock3: 2 pocket points were identified in 1400 ms
sib.fastconf.EADock3: Calculating surface bias.
sib.fastconf.EADock3: 8500 surface points were identified in 5130 ms
sib.fastconf.EADock3: 0.0 % done
sib.fastconf.EADock3: 0.1 % done
sib.fastconf.EADock3: 0.2 % done
sib.fastconf.EADock3: 0.3 % done
sib.fastconf.EADock3: 0.4 % done
sib.fastconf.EADock3: 0.5 % done
sib.fastconf.EADock3: 0.6 % done
sib.fastconf.EADock3: 0.7 % done
sib.fastconf.EADock3: only 29/500001 BM accepted, exiting DSS.
sib.fastconf.EADock3: The generation of 29 conformations took 934240 s
sib.fastconf.EADock3: The DSS engine failed 495001 times to find a suitable BMs within the allowed time limit of 500 ms
sib.fastconf.EADock3: Minimizing binding mode 0, energy is 697.01794, rmsd is 2.013236
sib.fastconf.EADock3: Minimizing binding mode 1, energy is 878.9197, rmsd is 17.036888
sib.fastconf.EADock3: Minimizing binding mode 2, energy is 893.7655, rmsd is 19.8096
sib.fastconf.EADock3: Minimizing binding mode 3, energy is 1189.0635, rmsd is 17.589128
sib.fastconf.EADock3: Minimizing binding mode 4, energy is 1360.8855, rmsd is 40.782883
sib.fastconf.EADock3: Minimizing binding mode 5, energy is 1445.0332, rmsd is 18.409878
sib.fastconf.EADock3: Minimizing binding mode 6, energy is 1560.0372, rmsd is 20.037033
sib.fastconf.EADock3: Minimizing binding mode 7, energy is 1658.9913, rmsd is 19.703402
sib.fastconf.EADock3: Minimizing binding mode 8, energy is 1778.1676, rmsd is 17.78977
sib.fastconf.EADock3: Minimizing binding mode 9, energy is 1842.7445, rmsd is 3.2907565
sib.fastconf.EADock3: Minimizing binding mode 10, energy is 1859.3729, rmsd is 17.83361
sib.fastconf.EADock3: Minimizing binding mode 11, energy is 2030.3392, rmsd is 19.595768
sib.fastconf.EADock3: Minimizing binding mode 12, energy is 2076.141, rmsd is 20.27176
sib.fastconf.EADock3: Minimizing binding mode 13, energy is 2180.8218, rmsd is 18.244793
sib.fastconf.EADock3: Minimizing binding mode 14, energy is 2235.799, rmsd is 3.2426732
sib.fastconf.EADock3: Minimizing binding mode 15, energy is 2328.512, rmsd is 21.780045
sib.fastconf.EADock3: Minimizing binding mode 16, energy is 2481.4937, rmsd is 20.703411
sib.fastconf.EADock3: Minimizing binding mode 17, energy is 2497.0725, rmsd is 19.642366
sib.fastconf.EADock3: Minimizing binding mode 18, energy is 2678.857, rmsd is 18.85084
sib.fastconf.EADock3: Minimizing binding mode 19, energy is 2943.4924, rmsd is 20.018362
sib.fastconf.EADock3: Minimizing binding mode 20, energy is 2972.0618, rmsd is 20.45484
sib.fastconf.EADock3: Minimizing binding mode 21, energy is 3520.466, rmsd is 21.154299
sib.fastconf.EADock3: Minimizing binding mode 22, energy is 4023.8967, rmsd is 19.939894
sib.fastconf.EADock3: Minimizing binding mode 23, energy is 4049.6233, rmsd is 19.951956
sib.fastconf.EADock3: Minimizing binding mode 24, energy is 4070.9348, rmsd is 19.341684
sib.fastconf.EADock3: Minimizing binding mode 25, energy is 4391.7207, rmsd is 20.424072
sib.fastconf.EADock3: Minimizing binding mode 26, energy is 4642.88, rmsd is 19.703072
sib.fastconf.EADock3: Minimizing binding mode 27, energy is 4698.865, rmsd is 18.822203
sib.fastconf.EADock3: Minimizing binding mode 28, energy is 5105.6387, rmsd is 20.269445
sib.fastconf.EADock3: Filter out binding modes with an energy above 3.4028235E38 (3.4028235E38 above the most favorable binding mode, which has an energy of 276.875)
sib.wrappers.md.charmm.ExtendedCharmmWrapper: CHARMM timers: CPU time: 12.21 seconds
sib.wrappers.md.charmm.ExtendedCharmmWrapper: CHARMM timers: Elapsed time: 967.549 seconds.
sib.fastconf.EADock3: Starting clustering
sib.fastconf.EADock3: Clustering iteration 0 took 0 ms and merged 2 clusters.
sib.fastconf.EADock3: Clustering iteration 1 took 0 ms and merged 0 clusters.
sib.fastconf.EADock3: Clustering took 0 ms.
sib.fastconf.EADock3: 29 elements were gathered in 27 clusters.
sib.fastconf.EADock3: Evaluating cluster 0/27
sib.fastconf.EADock3: Evaluating binding mode 0/1 with FACTS
sib.fastconf.EADock3: Evaluating cluster 1/27
sib.fastconf.EADock3: Evaluating binding mode 0/1 with FACTS
sib.fastconf.EADock3: Evaluating cluster 2/27
sib.fastconf.EADock3: Evaluating binding mode 0/1 with FACTS
sib.fastconf.EADock3: Evaluating cluster 3/27
sib.fastconf.EADock3: Evaluating binding mode 0/1 with FACTS
sib.fastconf.EADock3: Evaluating cluster 4/27
sib.fastconf.EADock3: Evaluating binding mode 0/1 with FACTS
sib.fastconf.EADock3: Evaluating cluster 5/27
sib.fastconf.EADock3: Evaluating binding mode 0/1 with FACTS
sib.fastconf.EADock3: Evaluating cluster 6/27
sib.fastconf.EADock3: Evaluating binding mode 0/1 with FACTS
sib.fastconf.EADock3: Evaluating cluster 7/27
sib.fastconf.EADock3: Evaluating binding mode 0/1 with FACTS
sib.fastconf.EADock3: Evaluating cluster 8/27
sib.fastconf.EADock3: Evaluating binding mode 0/1 with FACTS
sib.fastconf.EADock3: Evaluating cluster 9/27
sib.fastconf.EADock3: Evaluating binding mode 0/2 with FACTS
sib.fastconf.EADock3: Evaluating binding mode 1/2 with FACTS
sib.fastconf.EADock3: Evaluating cluster 10/27
sib.fastconf.EADock3: Evaluating binding mode 0/1 with FACTS
sib.fastconf.EADock3: Evaluating cluster 11/27
sib.fastconf.EADock3: Evaluating binding mode 0/1 with FACTS
sib.fastconf.EADock3: Evaluating cluster 12/27
sib.fastconf.EADock3: Evaluating binding mode 0/1 with FACTS
sib.fastconf.EADock3: Evaluating cluster 13/27
sib.fastconf.EADock3: Evaluating binding mode 0/1 with FACTS
sib.fastconf.EADock3: Evaluating cluster 14/27
sib.fastconf.EADock3: Evaluating binding mode 0/1 with FACTS
sib.fastconf.EADock3: Evaluating cluster 15/27
sib.fastconf.EADock3: Evaluating binding mode 0/1 with FACTS
sib.fastconf.EADock3: Evaluating cluster 16/27
sib.fastconf.EADock3: Evaluating binding mode 0/1 with FACTS
sib.fastconf.EADock3: Evaluating cluster 17/27
sib.fastconf.EADock3: Evaluating binding mode 0/1 with FACTS
sib.fastconf.EADock3: Evaluating cluster 18/27
sib.fastconf.EADock3: Evaluating binding mode 0/1 with FACTS
sib.fastconf.EADock3: Evaluating cluster 19/27
sib.fastconf.EADock3: Evaluating binding mode 0/2 with FACTS
sib.fastconf.EADock3: Evaluating binding mode 1/2 with FACTS
sib.fastconf.EADock3: Evaluating cluster 20/27
sib.fastconf.EADock3: Evaluating binding mode 0/1 with FACTS
sib.fastconf.EADock3: Evaluating cluster 21/27
sib.fastconf.EADock3: Evaluating binding mode 0/1 with FACTS
sib.fastconf.EADock3: Evaluating cluster 22/27
sib.fastconf.EADock3: Evaluating binding mode 0/1 with FACTS
sib.fastconf.EADock3: Evaluating cluster 23/27
sib.fastconf.EADock3: Evaluating binding mode 0/1 with FACTS
sib.fastconf.EADock3: Evaluating cluster 24/27
sib.fastconf.EADock3: Evaluating binding mode 0/1 with FACTS
sib.fastconf.EADock3: Evaluating cluster 25/27
sib.fastconf.EADock3: Evaluating binding mode 0/1 with FACTS
sib.fastconf.EADock3: Evaluating cluster 26/27
sib.fastconf.EADock3: Evaluating binding mode 0/1 with FACTS
sib.wrappers.md.charmm.ExtendedCharmmWrapper: CHARMM timers: CPU time: 6.71 seconds
sib.wrappers.md.charmm.ExtendedCharmmWrapper: CHARMM timers: Elapsed time: 6.80129 seconds.
sib.fastconf.EADock3: Starting cluster expansion.
sib.fastconf.EADock3: System  : 4392 atoms
sib.fastconf.EADock3: Ligand  : 78 atoms
sib.fastconf.EADock3: Receptor: 4314 atoms
sib.fastconf.EADock3:   Fixed part   : 4314 atoms
sib.fastconf.EADock3:   Flexible part: 0 atoms
sib.fastconf.EADock3: Expanding cluster 0/27
sib.fastconf.EADock3: Expanding cluster 1/27
sib.fastconf.EADock3: Expanding cluster 2/27
sib.fastconf.EADock3: Expanding cluster 3/27
sib.fastconf.EADock3: Expanding cluster 4/27
sib.fastconf.EADock3: Expanding cluster 5/27
sib.fastconf.EADock3: Expanding cluster 6/27
sib.fastconf.EADock3: Expanding cluster 7/27
sib.fastconf.EADock3: Expanding cluster 8/27
sib.fastconf.EADock3: Expanding cluster 9/27
sib.fastconf.EADock3: Expanding cluster 10/27
sib.fastconf.EADock3: Expanding cluster 11/27
sib.fastconf.EADock3: Expanding cluster 12/27
sib.fastconf.EADock3: Expanding cluster 13/27
sib.fastconf.EADock3: Expanding cluster 14/27
sib.fastconf.EADock3: Expanding cluster 15/27
sib.fastconf.EADock3: Expanding cluster 16/27
sib.fastconf.EADock3: Expanding cluster 17/27
sib.fastconf.EADock3: Expanding cluster 18/27
sib.fastconf.EADock3: Expanding cluster 19/27
sib.fastconf.EADock3: Expanding cluster 20/27
sib.fastconf.EADock3: Expanding cluster 21/27
sib.fastconf.EADock3: Expanding cluster 22/27
sib.fastconf.EADock3: Expanding cluster 23/27
sib.fastconf.EADock3: Expanding cluster 24/27
sib.fastconf.EADock3: Expanding cluster 25/27
sib.fastconf.EADock3: Expanding cluster 26/27
sib.wrappers.md.charmm.ExtendedCharmmWrapper: CHARMM timers: CPU time: 105.4 seconds
sib.wrappers.md.charmm.ExtendedCharmmWrapper: CHARMM timers: Elapsed time: 105.864 seconds.
sib.fastconf.EADock3: Starting clustering
sib.fastconf.EADock3: Clustering iteration 0 took 0 ms and merged 191 clusters.
sib.fastconf.EADock3: Clustering iteration 1 took 0 ms and merged 0 clusters.
sib.fastconf.EADock3: Clustering took 0 ms.
sib.fastconf.EADock3: 216 elements were gathered in 25 clusters.
sib.fastconf.EADock3: clusters expanded, 216 binding modes generated
sib.fastconf.EADock3: Evaluating cluster 0/25
sib.fastconf.EADock3: Evaluating binding mode 0/8 with FACTS
sib.fastconf.EADock3: Evaluating binding mode 1/8 with FACTS
sib.fastconf.EADock3: Evaluating binding mode 2/8 with FACTS
sib.fastconf.EADock3: Evaluating binding mode 3/8 with FACTS
sib.fastconf.EADock3: Evaluating binding mode 4/8 with FACTS
sib.fastconf.EADock3: Evaluating binding mode 5/8 with FACTS
sib.fastconf.EADock3: Evaluating binding mode 6/8 with FACTS
sib.fastconf.EADock3: Evaluating binding mode 7/8 with FACTS
sib.fastconf.EADock3: Evaluating cluster 1/25
sib.fastconf.EADock3: Evaluating binding mode 0/8 with FACTS
sib.fastconf.EADock3: Evaluating binding mode 1/8 with FACTS
sib.fastconf.EADock3: Evaluating binding mode 2/8 with FACTS
sib.fastconf.EADock3: Evaluating binding mode 3/8 with FACTS
sib.fastconf.EADock3: Evaluating binding mode 4/8 with FACTS
sib.fastconf.EADock3: Evaluating binding mode 5/8 with FACTS
sib.fastconf.EADock3: Evaluating binding mode 6/8 with FACTS
sib.fastconf.EADock3: Evaluating binding mode 7/8 with FACTS
sib.fastconf.EADock3: Evaluating cluster 2/25
sib.fastconf.EADock3: Evaluating binding mode 0/8 with FACTS
sib.fastconf.EADock3: Evaluating binding mode 1/8 with FACTS
sib.fastconf.EADock3: Evaluating binding mode 2/8 with FACTS
sib.fastconf.EADock3: Evaluating binding mode 3/8 with FACTS
sib.fastconf.EADock3: Evaluating binding mode 4/8 with FACTS
sib.fastconf.EADock3: Evaluating binding mode 5/8 with FACTS
sib.fastconf.EADock3: Evaluating binding mode 6/8 with FACTS
sib.fastconf.EADock3: Evaluating binding mode 7/8 with FACTS
sib.fastconf.EADock3: Evaluating cluster 3/25
sib.fastconf.EADock3: Evaluating binding mode 0/8 with FACTS
sib.fastconf.EADock3: Evaluating binding mode 1/8 with FACTS
sib.fastconf.EADock3: Evaluating binding mode 2/8 with FACTS
sib.fastconf.EADock3: Evaluating binding mode 3/8 with FACTS
sib.fastconf.EADock3: Evaluating binding mode 4/8 with FACTS
sib.fastconf.EADock3: Evaluating binding mode 5/8 with FACTS
sib.fastconf.EADock3: Evaluating binding mode 6/8 with FACTS
sib.fastconf.EADock3: Evaluating binding mode 7/8 with FACTS
sib.fastconf.EADock3: Evaluating cluster 4/25
sib.fastconf.EADock3: Evaluating binding mode 0/16 with FACTS
sib.fastconf.EADock3: Evaluating binding mode 1/16 with FACTS
sib.fastconf.EADock3: Evaluating binding mode 2/16 with FACTS
sib.fastconf.EADock3: Evaluating binding mode 3/16 with FACTS
sib.fastconf.EADock3: Evaluating binding mode 4/16 with FACTS
sib.fastconf.EADock3: Evaluating binding mode 5/16 with FACTS
sib.fastconf.EADock3: Evaluating binding mode 6/16 with FACTS
sib.fastconf.EADock3: Evaluating binding mode 7/16 with FACTS
sib.fastconf.EADock3: Evaluating binding mode 8/16 with FACTS
sib.fastconf.EADock3: Evaluating binding mode 9/16 with FACTS
sib.fastconf.EADock3: Evaluating binding mode 10/16 with FACTS
sib.fastconf.EADock3: Evaluating binding mode 11/16 with FACTS
sib.fastconf.EADock3: Evaluating binding mode 12/16 with FACTS
sib.fastconf.EADock3: Evaluating binding mode 13/16 with FACTS
sib.fastconf.EADock3: Evaluating binding mode 14/16 with FACTS
sib.fastconf.EADock3: Evaluating binding mode 15/16 with FACTS
sib.fastconf.EADock3: Evaluating cluster 5/25
sib.fastconf.EADock3: Evaluating binding mode 0/8 with FACTS
sib.fastconf.EADock3: Evaluating binding mode 1/8 with FACTS
sib.fastconf.EADock3: Evaluating binding mode 2/8 with FACTS
sib.fastconf.EADock3: Evaluating binding mode 3/8 with FACTS
sib.fastconf.EADock3: Evaluating binding mode 4/8 with FACTS
sib.fastconf.EADock3: Evaluating binding mode 5/8 with FACTS
sib.fastconf.EADock3: Evaluating binding mode 6/8 with FACTS
sib.fastconf.EADock3: Evaluating binding mode 7/8 with FACTS
sib.fastconf.EADock3: Evaluating cluster 6/25
sib.fastconf.EADock3: Evaluating binding mode 0/8 with FACTS
sib.fastconf.EADock3: Evaluating binding mode 1/8 with FACTS
sib.fastconf.EADock3: Evaluating binding mode 2/8 with FACTS
sib.fastconf.EADock3: Evaluating binding mode 3/8 with FACTS
sib.fastconf.EADock3: Evaluating binding mode 4/8 with FACTS
sib.fastconf.EADock3: Evaluating binding mode 5/8 with FACTS
sib.fastconf.EADock3: Evaluating binding mode 6/8 with FACTS
sib.fastconf.EADock3: Evaluating binding mode 7/8 with FACTS
sib.fastconf.EADock3: Evaluating cluster 7/25
sib.fastconf.EADock3: Evaluating binding mode 0/8 with FACTS
sib.fastconf.EADock3: Evaluating binding mode 1/8 with FACTS
sib.fastconf.EADock3: Evaluating binding mode 2/8 with FACTS
sib.fastconf.EADock3: Evaluating binding mode 3/8 with FACTS
sib.fastconf.EADock3: Evaluating binding mode 4/8 with FACTS
sib.fastconf.EADock3: Evaluating binding mode 5/8 with FACTS
sib.fastconf.EADock3: Evaluating binding mode 6/8 with FACTS
sib.fastconf.EADock3: Evaluating binding mode 7/8 with FACTS
sib.fastconf.EADock3: Evaluating cluster 8/25
sib.fastconf.EADock3: Evaluating binding mode 0/8 with FACTS
sib.fastconf.EADock3: Evaluating binding mode 1/8 with FACTS
sib.fastconf.EADock3: Evaluating binding mode 2/8 with FACTS
sib.fastconf.EADock3: Evaluating binding mode 3/8 with FACTS
sib.fastconf.EADock3: Evaluating binding mode 4/8 with FACTS
sib.fastconf.EADock3: Evaluating binding mode 5/8 with FACTS
sib.fastconf.EADock3: Evaluating binding mode 6/8 with FACTS
sib.fastconf.EADock3: Evaluating binding mode 7/8 with FACTS
sib.fastconf.EADock3: Evaluating cluster 9/25
sib.fastconf.EADock3: Evaluating binding mode 0/8 with FACTS
sib.fastconf.EADock3: Evaluating binding mode 1/8 with FACTS
sib.fastconf.EADock3: Evaluating binding mode 2/8 with FACTS
sib.fastconf.EADock3: Evaluating binding mode 3/8 with FACTS
sib.fastconf.EADock3: Evaluating binding mode 4/8 with FACTS
sib.fastconf.EADock3: Evaluating binding mode 5/8 with FACTS
sib.fastconf.EADock3: Evaluating binding mode 6/8 with FACTS
sib.fastconf.EADock3: Evaluating binding mode 7/8 with FACTS
sib.fastconf.EADock3: Evaluating cluster 10/25
sib.fastconf.EADock3: Evaluating binding mode 0/8 with FACTS
sib.fastconf.EADock3: Evaluating binding mode 1/8 with FACTS
sib.fastconf.EADock3: Evaluating binding mode 2/8 with FACTS
sib.fastconf.EADock3: Evaluating binding mode 3/8 with FACTS
sib.fastconf.EADock3: Evaluating binding mode 4/8 with FACTS
sib.fastconf.EADock3: Evaluating binding mode 5/8 with FACTS
sib.fastconf.EADock3: Evaluating binding mode 6/8 with FACTS
sib.fastconf.EADock3: Evaluating binding mode 7/8 with FACTS
sib.fastconf.EADock3: Evaluating cluster 11/25
sib.fastconf.EADock3: Evaluating binding mode 0/8 with FACTS
sib.fastconf.EADock3: Evaluating binding mode 1/8 with FACTS
sib.fastconf.EADock3: Evaluating binding mode 2/8 with FACTS
sib.fastconf.EADock3: Evaluating binding mode 3/8 with FACTS
sib.fastconf.EADock3: Evaluating binding mode 4/8 with FACTS
sib.fastconf.EADock3: Evaluating binding mode 5/8 with FACTS
sib.fastconf.EADock3: Evaluating binding mode 6/8 with FACTS
sib.fastconf.EADock3: Evaluating binding mode 7/8 with FACTS
sib.fastconf.EADock3: Evaluating cluster 12/25
sib.fastconf.EADock3: Evaluating binding mode 0/8 with FACTS
sib.fastconf.EADock3: Evaluating binding mode 1/8 with FACTS
sib.fastconf.EADock3: Evaluating binding mode 2/8 with FACTS
sib.fastconf.EADock3: Evaluating binding mode 3/8 with FACTS
sib.fastconf.EADock3: Evaluating binding mode 4/8 with FACTS
sib.fastconf.EADock3: Evaluating binding mode 5/8 with FACTS
sib.fastconf.EADock3: Evaluating binding mode 6/8 with FACTS
sib.fastconf.EADock3: Evaluating binding mode 7/8 with FACTS
sib.fastconf.EADock3: Evaluating cluster 13/25
sib.fastconf.EADock3: Evaluating binding mode 0/8 with FACTS
sib.fastconf.EADock3: Evaluating binding mode 1/8 with FACTS
sib.fastconf.EADock3: Evaluating binding mode 2/8 with FACTS
sib.fastconf.EADock3: Evaluating binding mode 3/8 with FACTS
sib.fastconf.EADock3: Evaluating binding mode 4/8 with FACTS
sib.fastconf.EADock3: Evaluating binding mode 5/8 with FACTS
sib.fastconf.EADock3: Evaluating binding mode 6/8 with FACTS
sib.fastconf.EADock3: Evaluating binding mode 7/8 with FACTS
sib.fastconf.EADock3: Evaluating cluster 14/25
sib.fastconf.EADock3: Evaluating binding mode 0/8 with FACTS
sib.fastconf.EADock3: Evaluating binding mode 1/8 with FACTS
sib.fastconf.EADock3: Evaluating binding mode 2/8 with FACTS
sib.fastconf.EADock3: Evaluating binding mode 3/8 with FACTS
sib.fastconf.EADock3: Evaluating binding mode 4/8 with FACTS
sib.fastconf.EADock3: Evaluating binding mode 5/8 with FACTS
sib.fastconf.EADock3: Evaluating binding mode 6/8 with FACTS
sib.fastconf.EADock3: Evaluating binding mode 7/8 with FACTS
sib.fastconf.EADock3: Evaluating cluster 15/25
sib.fastconf.EADock3: Evaluating binding mode 0/8 with FACTS
sib.fastconf.EADock3: Evaluating binding mode 1/8 with FACTS
sib.fastconf.EADock3: Evaluating binding mode 2/8 with FACTS
sib.fastconf.EADock3: Evaluating binding mode 3/8 with FACTS
sib.fastconf.EADock3: Evaluating binding mode 4/8 with FACTS
sib.fastconf.EADock3: Evaluating binding mode 5/8 with FACTS
sib.fastconf.EADock3: Evaluating binding mode 6/8 with FACTS
sib.fastconf.EADock3: Evaluating binding mode 7/8 with FACTS
sib.fastconf.EADock3: Evaluating cluster 16/25
sib.fastconf.EADock3: Evaluating binding mode 0/8 with FACTS
sib.fastconf.EADock3: Evaluating binding mode 1/8 with FACTS
sib.fastconf.EADock3: Evaluating binding mode 2/8 with FACTS
sib.fastconf.EADock3: Evaluating binding mode 3/8 with FACTS
sib.fastconf.EADock3: Evaluating binding mode 4/8 with FACTS
sib.fastconf.EADock3: Evaluating binding mode 5/8 with FACTS
sib.fastconf.EADock3: Evaluating binding mode 6/8 with FACTS
sib.fastconf.EADock3: Evaluating binding mode 7/8 with FACTS
sib.fastconf.EADock3: Evaluating cluster 17/25
sib.fastconf.EADock3: Evaluating binding mode 0/16 with FACTS
sib.fastconf.EADock3: Evaluating binding mode 1/16 with FACTS
sib.fastconf.EADock3: Evaluating binding mode 2/16 with FACTS
sib.fastconf.EADock3: Evaluating binding mode 3/16 with FACTS
sib.fastconf.EADock3: Evaluating binding mode 4/16 with FACTS
sib.fastconf.EADock3: Evaluating binding mode 5/16 with FACTS
sib.fastconf.EADock3: Evaluating binding mode 6/16 with FACTS
sib.fastconf.EADock3: Evaluating binding mode 7/16 with FACTS
sib.fastconf.EADock3: Evaluating binding mode 8/16 with FACTS
sib.fastconf.EADock3: Evaluating binding mode 9/16 with FACTS
sib.fastconf.EADock3: Evaluating binding mode 10/16 with FACTS
sib.fastconf.EADock3: Evaluating binding mode 11/16 with FACTS
sib.fastconf.EADock3: Evaluating binding mode 12/16 with FACTS
sib.fastconf.EADock3: Evaluating binding mode 13/16 with FACTS
sib.fastconf.EADock3: Evaluating binding mode 14/16 with FACTS
sib.fastconf.EADock3: Evaluating binding mode 15/16 with FACTS
sib.fastconf.EADock3: Evaluating cluster 18/25
sib.fastconf.EADock3: Evaluating binding mode 0/8 with FACTS
sib.fastconf.EADock3: Evaluating binding mode 1/8 with FACTS
sib.fastconf.EADock3: Evaluating binding mode 2/8 with FACTS
sib.fastconf.EADock3: Evaluating binding mode 3/8 with FACTS
sib.fastconf.EADock3: Evaluating binding mode 4/8 with FACTS
sib.fastconf.EADock3: Evaluating binding mode 5/8 with FACTS
sib.fastconf.EADock3: Evaluating binding mode 6/8 with FACTS
sib.fastconf.EADock3: Evaluating binding mode 7/8 with FACTS
sib.fastconf.EADock3: Evaluating cluster 19/25
sib.fastconf.EADock3: Evaluating binding mode 0/13 with FACTS
sib.fastconf.EADock3: Evaluating binding mode 1/13 with FACTS
sib.fastconf.EADock3: Evaluating binding mode 2/13 with FACTS
sib.fastconf.EADock3: Evaluating binding mode 3/13 with FACTS
sib.fastconf.EADock3: Evaluating binding mode 4/13 with FACTS
sib.fastconf.EADock3: Evaluating binding mode 5/13 with FACTS
sib.fastconf.EADock3: Evaluating binding mode 6/13 with FACTS
sib.fastconf.EADock3: Evaluating binding mode 7/13 with FACTS
sib.fastconf.EADock3: Evaluating binding mode 8/13 with FACTS
sib.fastconf.EADock3: Evaluating binding mode 9/13 with FACTS
sib.fastconf.EADock3: Evaluating binding mode 10/13 with FACTS
sib.fastconf.EADock3: Evaluating binding mode 11/13 with FACTS
sib.fastconf.EADock3: Evaluating binding mode 12/13 with FACTS
sib.fastconf.EADock3: Evaluating cluster 20/25
sib.fastconf.EADock3: Evaluating binding mode 0/3 with FACTS
sib.fastconf.EADock3: Evaluating binding mode 1/3 with FACTS
sib.fastconf.EADock3: Evaluating binding mode 2/3 with FACTS
sib.fastconf.EADock3: Evaluating cluster 21/25
sib.fastconf.EADock3: Evaluating binding mode 0/8 with FACTS
sib.fastconf.EADock3: Evaluating binding mode 1/8 with FACTS
sib.fastconf.EADock3: Evaluating binding mode 2/8 with FACTS
sib.fastconf.EADock3: Evaluating binding mode 3/8 with FACTS
sib.fastconf.EADock3: Evaluating binding mode 4/8 with FACTS
sib.fastconf.EADock3: Evaluating binding mode 5/8 with FACTS
sib.fastconf.EADock3: Evaluating binding mode 6/8 with FACTS
sib.fastconf.EADock3: Evaluating binding mode 7/8 with FACTS
sib.fastconf.EADock3: Evaluating cluster 22/25
sib.fastconf.EADock3: Evaluating binding mode 0/8 with FACTS
sib.fastconf.EADock3: Evaluating binding mode 1/8 with FACTS
sib.fastconf.EADock3: Evaluating binding mode 2/8 with FACTS
sib.fastconf.EADock3: Evaluating binding mode 3/8 with FACTS
sib.fastconf.EADock3: Evaluating binding mode 4/8 with FACTS
sib.fastconf.EADock3: Evaluating binding mode 5/8 with FACTS
sib.fastconf.EADock3: Evaluating binding mode 6/8 with FACTS
sib.fastconf.EADock3: Evaluating binding mode 7/8 with FACTS
sib.fastconf.EADock3: Evaluating cluster 23/25
sib.fastconf.EADock3: Evaluating binding mode 0/8 with FACTS
sib.fastconf.EADock3: Evaluating binding mode 1/8 with FACTS
sib.fastconf.EADock3: Evaluating binding mode 2/8 with FACTS
sib.fastconf.EADock3: Evaluating binding mode 3/8 with FACTS
sib.fastconf.EADock3: Evaluating binding mode 4/8 with FACTS
sib.fastconf.EADock3: Evaluating binding mode 5/8 with FACTS
sib.fastconf.EADock3: Evaluating binding mode 6/8 with FACTS
sib.fastconf.EADock3: Evaluating binding mode 7/8 with FACTS
sib.fastconf.EADock3: Evaluating cluster 24/25
sib.fastconf.EADock3: Evaluating binding mode 0/8 with FACTS
sib.fastconf.EADock3: Evaluating binding mode 1/8 with FACTS
sib.fastconf.EADock3: Evaluating binding mode 2/8 with FACTS
sib.fastconf.EADock3: Evaluating binding mode 3/8 with FACTS
sib.fastconf.EADock3: Evaluating binding mode 4/8 with FACTS
sib.fastconf.EADock3: Evaluating binding mode 5/8 with FACTS
sib.fastconf.EADock3: Evaluating binding mode 6/8 with FACTS
sib.fastconf.EADock3: Evaluating binding mode 7/8 with FACTS
sib.wrappers.md.charmm.ExtendedCharmmWrapper: CHARMM timers: CPU time: 18.54 seconds
sib.wrappers.md.charmm.ExtendedCharmmWrapper: CHARMM timers: Elapsed time: 18.9015 seconds.
sib.fastconf.EADock3: EADock3Cluster 0 : 8 elements, SimpleFitness: 271.034, FullFitness: -714.56433 , RMSD: 16.70892 , elements: [ 270.65 -714.56433 16.70892 ] [ 270.65 -714.56433 16.70892 ] [ 270.65 -714.56433 16.70892 ] [ 270.65 -714.56433 16.70892 ] [ 271.678 -714.21576 16.713367 ] [ 271.678 -714.21576 16.713367 ] [ 271.158 -713.3113 16.813349 ] [ 271.158 -713.3113 16.813349 ] 
sib.fastconf.EADock3: EADock3Cluster 1 : 8 elements, SimpleFitness: 291.91534, FullFitness: -712.41693 , RMSD: 42.006485 , elements: [ 291.233 -712.41693 42.006485 ] [ 291.986 -711.25525 41.80512 ] [ 291.986 -711.25525 41.80512 ] [ 291.986 -711.25525 41.80512 ] [ 292.033 -711.20544 41.76964 ] [ 292.033 -711.20544 41.76964 ] [ 292.033 -711.20544 41.76964 ] [ 292.033 -711.20544 41.76964 ] 
sib.fastconf.EADock3: EADock3Cluster 2 : 8 elements, SimpleFitness: 275.6861, FullFitness: -712.2611 , RMSD: 18.770683 , elements: [ 275.598 -712.2611 18.770683 ] [ 275.598 -712.2611 18.770683 ] [ 275.598 -712.2611 18.770683 ] [ 275.961 -711.9373 18.721981 ] [ 275.961 -711.9373 18.721981 ] [ 275.961 -711.9373 18.721981 ] [ 275.406 -711.8504 18.744513 ] [ 275.406 -711.8504 18.744513 ] 
sib.fastconf.EADock3: EADock3Cluster 3 : 8 elements, SimpleFitness: 282.80814, FullFitness: -709.7125 , RMSD: 21.503279 , elements: [ 274.471 -709.7125 21.503279 ] [ 278.504 -704.80396 20.902979 ] [ 278.866 -704.37836 20.992285 ] [ 285.708 -697.38806 20.61989 ] [ 285.708 -697.38806 20.61989 ] [ 286.28 -695.6094 20.539091 ] [ 286.28 -695.6094 20.539091 ] [ 286.648 -694.88916 20.404034 ] 
sib.fastconf.EADock3: EADock3Cluster 4 : 8 elements, SimpleFitness: 278.19702, FullFitness: -708.3363 , RMSD: 19.92961 , elements: [ 277.784 -708.3363 19.92961 ] [ 277.784 -708.3363 19.92961 ] [ 278.056 -707.8762 19.985748 ] [ 278.056 -707.8762 19.985748 ] [ 278.474 -707.06134 19.963455 ] [ 278.474 -707.06134 19.963455 ] [ 278.474 -707.06134 19.963455 ] [ 278.474 -707.06134 19.963455 ] 
sib.fastconf.EADock3: EADock3Cluster 5 : 8 elements, SimpleFitness: 277.37775, FullFitness: -707.50793 , RMSD: 18.76409 , elements: [ 276.558 -707.50793 18.76409 ] [ 276.558 -707.50793 18.76409 ] [ 276.558 -707.50793 18.76409 ] [ 277.542 -706.8783 18.598103 ] [ 277.542 -706.8783 18.598103 ] [ 277.542 -706.8783 18.598103 ] [ 278.361 -706.2595 18.506416 ] [ 278.361 -706.2595 18.506416 ] 
sib.fastconf.EADock3: EADock3Cluster 6 : 16 elements, SimpleFitness: 280.90662, FullFitness: -703.1065 , RMSD: 17.071817 , elements: [ 280.24 -703.1065 17.071817 ] [ 280.24 -703.1065 17.071817 ] [ 279.174 -703.0776 17.821337 ] [ 279.174 -703.0776 17.821337 ] [ 279.174 -703.0776 17.821337 ] [ 280.194 -702.8697 17.102373 ] [ 280.194 -702.8697 17.102373 ] [ 280.194 -702.8697 17.102373 ] [ 280.194 -702.8697 17.102373 ] [ 280.16 -702.69086 17.142174 ] [ 280.16 -702.69086 17.142174 ] [ 279.73 -700.5996 17.68538 ] [ 279.73 -700.5996 17.68538 ] [ 285.316 -697.5029 18.283852 ] [ 285.316 -697.5029 18.283852 ] [ 285.316 -697.5029 18.283852 ] 
sib.fastconf.EADock3: EADock3Cluster 7 : 8 elements, SimpleFitness: 286.04578, FullFitness: -700.50073 , RMSD: 19.11079 , elements: [ 285.851 -700.50073 19.11079 ] [ 285.851 -700.50073 19.11079 ] [ 285.851 -700.50073 19.11079 ] [ 285.851 -700.50073 19.11079 ] [ 285.851 -700.50073 19.11079 ] [ 286.413 -698.7 18.961287 ] [ 286.349 -698.2165 18.974558 ] [ 286.349 -698.2165 18.974558 ] 
sib.fastconf.EADock3: EADock3Cluster 8 : 8 elements, SimpleFitness: 281.26398, FullFitness: -699.19806 , RMSD: 19.33986 , elements: [ 280.85 -699.19806 19.33986 ] [ 280.85 -699.19806 19.33986 ] [ 281.231 -698.807 19.406042 ] [ 281.231 -698.807 19.406042 ] [ 281.231 -698.807 19.406042 ] [ 281.231 -698.807 19.406042 ] [ 281.744 -698.2164 19.355686 ] [ 281.744 -698.2164 19.355686 ] 
sib.fastconf.EADock3: EADock3Cluster 9 : 8 elements, SimpleFitness: 290.6906, FullFitness: -699.02435 , RMSD: 21.26766 , elements: [ 290.663 -699.02435 21.26766 ] [ 290.663 -699.02435 21.26766 ] [ 290.651 -698.99884 21.356014 ] [ 290.651 -698.99884 21.356014 ] [ 290.651 -698.99884 21.356014 ] [ 290.651 -698.99884 21.356014 ] [ 290.651 -698.99884 21.356014 ] [ 290.944 -698.1814 21.26112 ] 
sib.fastconf.EADock3: EADock3Cluster 10 : 8 elements, SimpleFitness: 281.78574, FullFitness: -698.7458 , RMSD: 17.582952 , elements: [ 281.783 -698.7458 17.582952 ] [ 281.783 -698.7458 17.582952 ] [ 281.783 -698.7458 17.582952 ] [ 281.409 -698.7136 17.437637 ] [ 281.409 -698.7136 17.437637 ] [ 281.409 -698.7136 17.437637 ] [ 282.355 -697.55884 17.618141 ] [ 282.355 -697.55884 17.618141 ] 
sib.fastconf.EADock3: EADock3Cluster 11 : 8 elements, SimpleFitness: 283.5275, FullFitness: -697.79974 , RMSD: 20.873726 , elements: [ 283.402 -697.79974 20.873726 ] [ 283.402 -697.79974 20.873726 ] [ 283.402 -697.79974 20.873726 ] [ 283.402 -697.79974 20.873726 ] [ 283.558 -697.5143 20.8207 ] [ 283.558 -697.5143 20.8207 ] [ 283.748 -697.32324 20.81196 ] [ 283.748 -697.32324 20.81196 ] 
sib.fastconf.EADock3: EADock3Cluster 12 : 8 elements, SimpleFitness: 293.48038, FullFitness: -697.2562 , RMSD: 21.67964 , elements: [ 293.292 -697.2562 21.67964 ] [ 293.292 -697.2562 21.67964 ] [ 293.292 -697.2562 21.67964 ] [ 293.735 -696.8429 21.604036 ] [ 293.735 -696.8429 21.604036 ] [ 293.735 -696.8429 21.604036 ] [ 293.381 -695.8208 21.574768 ] [ 293.381 -695.8208 21.574768 ] 
sib.fastconf.EADock3: EADock3Cluster 13 : 8 elements, SimpleFitness: 288.608, FullFitness: -694.4717 , RMSD: 20.28576 , elements: [ 288.592 -694.4717 20.28576 ] [ 288.592 -694.4717 20.28576 ] [ 288.591 -694.32355 20.231024 ] [ 288.591 -694.32355 20.231024 ] [ 288.591 -694.32355 20.231024 ] [ 288.591 -694.32355 20.231024 ] [ 288.658 -694.1114 20.187164 ] [ 288.658 -694.1114 20.187164 ] 
sib.fastconf.EADock3: EADock3Cluster 14 : 8 elements, SimpleFitness: 295.97763, FullFitness: -693.2678 , RMSD: 20.219433 , elements: [ 292.621 -693.2678 20.219433 ] [ 293.06 -692.8956 20.20622 ] [ 293.06 -692.8956 20.20622 ] [ 295.002 -688.78577 20.097385 ] [ 298.109 -687.87946 19.548784 ] [ 298.364 -686.7608 19.575754 ] [ 298.364 -686.7608 19.575754 ] [ 299.241 -685.1883 19.633957 ] 
sib.fastconf.EADock3: EADock3Cluster 15 : 8 elements, SimpleFitness: 291.6166, FullFitness: -692.5676 , RMSD: 18.787971 , elements: [ 291.613 -692.5676 18.787971 ] [ 291.613 -692.5676 18.787971 ] [ 291.613 -692.5676 18.787971 ] [ 290.434 -692.44037 18.773226 ] [ 290.434 -692.44037 18.773226 ] [ 290.434 -692.44037 18.773226 ] [ 293.396 -691.1327 18.806345 ] [ 293.396 -691.1327 18.806345 ] 
sib.fastconf.EADock3: EADock3Cluster 16 : 8 elements, SimpleFitness: 292.39676, FullFitness: -691.83246 , RMSD: 17.492687 , elements: [ 292.426 -691.83246 17.492687 ] [ 292.426 -691.83246 17.492687 ] [ 292.277 -691.81287 17.512978 ] [ 292.277 -691.81287 17.512978 ] [ 292.277 -691.81287 17.512978 ] [ 292.497 -691.26587 17.49274 ] [ 292.497 -691.26587 17.49274 ] [ 292.497 -691.26587 17.49274 ] 
sib.fastconf.EADock3: EADock3Cluster 17 : 3 elements, SimpleFitness: 301.158, FullFitness: -681.4837 , RMSD: 20.592287 , elements: [ 301.158 -681.4837 20.592287 ] [ 301.158 -681.4837 20.592287 ] [ 301.158 -681.4837 20.592287 ] 
sib.fastconf.EADock3: EADock3Cluster 18 : 16 elements, SimpleFitness: 707.38446, FullFitness: -283.14795 , RMSD: 20.3383 , elements: [ 704.756 -283.14795 20.3383 ] [ 704.756 -283.14795 20.3383 ] [ 705.96 -281.69003 20.351082 ] [ 705.96 -281.69003 20.351082 ] [ 705.949 -281.68005 20.344398 ] [ 705.949 -281.68005 20.344398 ] [ 705.949 -281.68005 20.344398 ] [ 705.949 -281.68005 20.344398 ] [ 708.149 -278.69406 20.632307 ] [ 708.149 -278.69406 20.632307 ] [ 708.149 -278.69406 20.632307 ] [ 709.05 -277.19507 20.543839 ] [ 709.05 -277.19507 20.543839 ] [ 709.05 -277.19507 20.543839 ] [ 710.663 -275.45 20.70416 ] [ 710.663 -275.45 20.70416 ] 
sib.fastconf.EADock3: EADock3Cluster 19 : 8 elements, SimpleFitness: 1050.6476, FullFitness: 67.24704 , RMSD: 18.041578 , elements: [ 1050.14 67.24704 18.041578 ] [ 1050.14 67.24704 18.041578 ] [ 1050.14 67.24704 18.041578 ] [ 1050.2 67.29906 18.0744 ] [ 1050.2 67.29906 18.0744 ] [ 1050.2 67.29906 18.0744 ] [ 1052.08 70.89398 18.04913 ] [ 1052.08 70.89398 18.04913 ] 
sib.fastconf.EADock3: EADock3Cluster 20 : 13 elements, SimpleFitness: 1173.9769, FullFitness: 137.426 , RMSD: 20.730536 , elements: [ 1128.88 137.426 20.730536 ] [ 1128.88 137.426 20.730536 ] [ 1128.88 137.426 20.730536 ] [ 1128.92 137.46397 20.731356 ] [ 1128.92 137.46397 20.731356 ] [ 1128.92 137.46397 20.731356 ] [ 1128.98 137.51501 20.724047 ] [ 1128.98 137.51501 20.724047 ] [ 1245.54 258.90698 20.64271 ] [ 1245.54 258.90698 20.64271 ] [ 1245.54 258.90698 20.64271 ] [ 1246.86 260.565 20.495104 ] [ 1246.86 260.565 20.495104 ] 
sib.fastconf.EADock3: EADock3Cluster 21 : 8 elements, SimpleFitness: 1426.8589, FullFitness: 439.261 , RMSD: 19.272148 , elements: [ 1425.71 439.261 19.272148 ] [ 1426.68 440.20093 19.410723 ] [ 1426.68 440.20093 19.410723 ] [ 1427.16 440.70792 19.420584 ] [ 1427.16 440.70792 19.420584 ] [ 1427.16 440.70792 19.420584 ] [ 1427.16 440.70792 19.420584 ] [ 1427.16 440.70792 19.420584 ] 
sib.fastconf.EADock3: EADock3Cluster 22 : 8 elements, SimpleFitness: 3457.3723, FullFitness: 2470.3528 , RMSD: 19.964851 , elements: [ 3452.88 2470.3528 19.964851 ] [ 3452.88 2470.3528 19.964851 ] [ 3457.52 2475.405 20.360271 ] [ 3457.52 2475.405 20.360271 ] [ 3457.52 2475.405 20.360271 ] [ 3457.52 2475.405 20.360271 ] [ 3461.57 2479.6072 20.616228 ] [ 3461.57 2479.6072 20.616228 ] 
sib.fastconf.EADock3: EADock3Cluster 23 : 8 elements, SimpleFitness: 4992.6313, FullFitness: 3885.9226 , RMSD: 20.162565 , elements: [ 4874.87 3885.9226 20.162565 ] [ 4874.87 3885.9226 20.162565 ] [ 4874.87 3885.9226 20.162565 ] [ 4892.63 3903.622 20.088167 ] [ 4892.63 3903.622 20.088167 ] [ 5177.06 4187.0024 20.067293 ] [ 5177.06 4187.0024 20.067293 ] [ 5177.06 4187.0024 20.067293 ] 
sib.fastconf.EADock3: EADock3Cluster 24 : 8 elements, SimpleFitness: 5128.6455, FullFitness: 4125.8135 , RMSD: 21.55955 , elements: [ 5108.52 4125.8135 21.55955 ] [ 5108.52 4125.8135 21.55955 ] [ 5108.52 4125.8135 21.55955 ] [ 5109.64 4126.959 21.548807 ] [ 5109.64 4126.959 21.548807 ] [ 5161.44 4179.804 21.592846 ] [ 5161.44 4179.804 21.592846 ] [ 5161.44 4179.804 21.592846 ] 
sib.wrappers.md.charmm.ExtendedCharmmWrapper: CHARMM timers: CPU time: 1.57 seconds
sib.wrappers.md.charmm.ExtendedCharmmWrapper: CHARMM timers: Elapsed time: 1.59033 seconds.
sib.wrappers.md.charmm.ExtendedCharmmWrapper: CHARMM timers: CPU time: 13.47 seconds
sib.wrappers.md.charmm.ExtendedCharmmWrapper: CHARMM timers: Elapsed time: 13.5842 seconds.
sib.fastconf.EADock3$Flusher: Closing java.util.zip.ZipOutputStream@23ccf0ad
sib.fastconf.EADock3$Flusher: Closing java.util.zip.ZipOutputStream@27c94e11
