# Supplementary material for: Exploring the mechanism of Alisma orientale for the treatment of pregnancy induced hypertension and potential hepato-nephrotoxicity by using network pharmacology, network toxicology, molecular docking and molecular dynamics simulation
Source: Front Pharmacol. 2022 Nov 15;13:1027112. doi: 10.3389/fphar.2022.1027112 (PMC9705790; doi:10.3389/fphar.2022.1027112)
Supplement: Supplementary file 13 [file DataSheet7.zip]

Archive with 151 entries (140 files):
- IGF1/
- IGF1/IGF1694/
- IGF1/IGF1694/clusters.dock4.csv
- IGF1/IGF1694/clusters.dock4.pdb
- IGF1/IGF1694/clusters.zip
- IGF1/IGF1694/complex.crd
- IGF1/IGF1694/complex.psf
- IGF1/IGF1694/eadock3.err
- IGF1/IGF1694/ligand.par
- IGF1/IGF1694/ligand.rtf
- IGF1/IGF1694/open.chimerax
- IGF1/IGF1694/params
- IGF1/IGF1694/readme.txt
- IGF1/IGF1694/target.crd
- IGF1/IGF1694/target.pdb
- IGF1/IGF1694/test.inp
- IGF1/IGF830/
- IGF1/IGF830/clusters.dock4.csv
- IGF1/IGF830/clusters.dock4.pdb
- IGF1/IGF830/clusters.zip
- IGF1/IGF830/complex.crd
- IGF1/IGF830/complex.psf
- IGF1/IGF830/eadock3.err
- IGF1/IGF830/ligand.par
- IGF1/IGF830/ligand.rtf
- IGF1/IGF830/open.chimerax
- IGF1/IGF830/params
- IGF1/IGF830/readme.txt
- IGF1/IGF830/target.crd
- IGF1/IGF830/target.pdb
- IGF1/IGF830/test.inp
- IGF1/IGF854N/
- IGF1/IGF854N/clusters.dock4.csv
- IGF1/IGF854N/clusters.dock4.pdb
- IGF1/IGF854N/clusters.zip
- IGF1/IGF854N/complex.crd
- IGF1/IGF854N/complex.psf
- IGF1/IGF854N/eadock3.err
- IGF1/IGF854N/ligand.par
- IGF1/IGF854N/ligand.rtf
- IGF1/IGF854N/open.chimerax
- IGF1/IGF854N/params
- IGF1/IGF854N/readme.txt
- IGF1/IGF854N/target.crd
- IGF1/IGF854N/target.pdb
- IGF1/IGF854N/test.inp
- IGF1/IGFBIG/
- IGF1/IGFBIG/clusters.dock4.csv
- IGF1/IGFBIG/clusters.dock4.pdb
- IGF1/IGFBIG/clusters.zip
- IGF1/IGFBIG/complex.crd
- IGF1/IGFBIG/complex.psf
- IGF1/IGFBIG/eadock3.err
- IGF1/IGFBIG/ligand.par
- IGF1/IGFBIG/ligand.rtf
- IGF1/IGFBIG/open.chimerax
- IGF1/IGFBIG/params
- IGF1/IGFBIG/readme.txt
- IGF1/IGFBIG/target.crd
- IGF1/IGFBIG/target.pdb
- IGF1/IGFBIG/test.inp
- IGF1/IGFBM/
- IGF1/IGFBM/clusters.dock4.csv
- IGF1/IGFBM/clusters.dock4.pdb
- IGF1/IGFBM/clusters.zip
- IGF1/IGFBM/complex.crd
- IGF1/IGFBM/complex.psf
- IGF1/IGFBM/eadock3.err
- IGF1/IGFBM/ligand.par
- IGF1/IGFBM/ligand.rtf
- IGF1/IGFBM/open.chimerax
- IGF1/IGFBM/params
- IGF1/IGFBM/readme.txt
- IGF1/IGFBM/target.crd
- IGF1/IGFBM/target.pdb
- IGF1/IGFBM/test.inp
- IGF1/IGFCM/
- IGF1/IGFCM/clusters.dock4.csv
- IGF1/IGFCM/clusters.dock4.pdb
- IGF1/IGFCM/clusters.zip
- IGF1/IGFCM/complex.crd
- IGF1/IGFCM/complex.psf
- IGF1/IGFCM/eadock3.err
- IGF1/IGFCM/ligand.par
- IGF1/IGFCM/ligand.rtf
- IGF1/IGFCM/open.chimerax
- IGF1/IGFCM/params
- IGF1/IGFCM/readme.txt
- IGF1/IGFCM/target.crd
- IGF1/IGFCM/target.pdb
- IGF1/IGFCM/test.inp
- IGF1/IGFE23/
- IGF1/IGFE23/clusters.dock4.csv
- IGF1/IGFE23/clusters.dock4.pdb
- IGF1/IGFE23/clusters.zip
- IGF1/IGFE23/complex.crd
- IGF1/IGFE23/complex.psf
- IGF1/IGFE23/eadock3.err
- IGF1/IGFE23/ligand.par
- IGF1/IGFE23/ligand.rtf
- IGF1/IGFE23/open.chimerax
- IGF1/IGFE23/params
- IGF1/IGFE23/readme.txt
- IGF1/IGFE23/target.crd
- IGF1/IGFE23/target.pdb
- IGF1/IGFE23/test.inp
- IGF1/IGFE24/
- IGF1/IGFE24/clusters.dock4.csv
- IGF1/IGFE24/clusters.dock4.pdb
- IGF1/IGFE24/clusters.zip
- IGF1/IGFE24/complex.crd
- IGF1/IGFE24/complex.psf
- IGF1/IGFE24/eadock3.err
- IGF1/IGFE24/ligand.par
- IGF1/IGFE24/ligand.rtf
- IGF1/IGFE24/open.chimerax
- IGF1/IGFE24/params
- IGF1/IGFE24/readme.txt
- IGF1/IGFE24/target.crd
- IGF1/IGFE24/target.pdb
- IGF1/IGFE24/test.inp
- IGF1/IGFalisolB/
- IGF1/IGFalisolB/clusters.dock4.csv
- IGF1/IGFalisolB/clusters.dock4.pdb
- IGF1/IGFalisolB/clusters.zip
- IGF1/IGFalisolB/complex.crd
- IGF1/IGFalisolB/complex.psf
- IGF1/IGFalisolB/eadock3.err
- IGF1/IGFalisolB/ligand.par
- IGF1/IGFalisolB/ligand.rtf
- IGF1/IGFalisolB/open.chimerax
- IGF1/IGFalisolB/params
- IGF1/IGFalisolB/readme.txt
- IGF1/IGFalisolB/target.crd
- IGF1/IGFalisolB/target.pdb
- IGF1/IGFalisolB/test.inp
- IGF1/IGFb23/
- IGF1/IGFb23/clusters.dock4.csv
- IGF1/IGFb23/clusters.dock4.pdb
- IGF1/IGFb23/clusters.zip
- IGF1/IGFb23/complex.crd
- IGF1/IGFb23/complex.psf
- IGF1/IGFb23/eadock3.err
- IGF1/IGFb23/ligand.par
- IGF1/IGFb23/ligand.rtf
- IGF1/IGFb23/open.chimerax
- IGF1/IGFb23/params
- IGF1/IGFb23/readme.txt
- IGF1/IGFb23/target.crd
- IGF1/IGFb23/target.pdb
- IGF1/IGFb23/test.inp
