# Supplementary material for: Exploring the mechanism of Alisma orientale for the treatment of pregnancy induced hypertension and potential hepato-nephrotoxicity by using network pharmacology, network toxicology, molecular docking and molecular dynamics simulation
Source: Front Pharmacol. 2022 Nov 15;13:1027112. doi: 10.3389/fphar.2022.1027112 (PMC9705790; doi:10.3389/fphar.2022.1027112)
Supplement: Supplementary file 13 [file DataSheet7.zip › IGF1/IGF1694/clusters.dock4.csv]

Cluster ClusterRank deltaG deltaGelec deltaGvdw deltaGligsolvnonpol deltaGligsolvpol deltaGprotsolvnonpol deltaGprotsolvpol deltaGcompsolvnonpol deltaGcompsolvpol extraFull surfFull solvFull IntraFull InterFull FullFitness SimpleFitness Energy
0 0 -8.118302 0.0 -36.8322 15.0085 -10.5881 243.179 -1897.11 242.913 -1894.61 0.0 242.913 -1894.61 109.542 -36.8322 -1578.9872 41.9029 41.9029
0 1 -8.123566 0.0 -36.7257 15.0117 -10.5986 243.179 -1897.11 242.909 -1894.86 0.0 242.909 -1894.86 109.792 -36.7257 -1578.8848 42.0153 42.0153
0 2 -8.089608 0.0 -36.0339 15.0233 -10.5784 243.179 -1897.11 242.892 -1895.31 0.0 242.892 -1895.31 109.875 -36.0339 -1578.577 42.3672 42.3672
0 3 -7.7061243 0.0 -36.0125 15.2366 -13.537 243.179 -1897.11 243.658 -1892.89 0.0 243.658 -1892.89 120.797 -36.0125 -1564.4475 55.5619 55.5619
0 4 -7.5977592 0.0 -35.2005 15.223 -13.4045 243.179 -1897.11 243.559 -1892.11 0.0 243.559 -1892.11 123.966 -35.2005 -1559.7855 59.4958 59.4958
1 0 -7.669016 0.0 -39.2389 15.1464 -13.1642 243.179 -1897.11 242.815 -1885.76 0.0 242.815 -1885.76 104.983 -39.2389 -1577.2009 40.5812 40.5812
1 1 -7.669016 0.0 -39.2389 15.1464 -13.1642 243.179 -1897.11 242.815 -1885.76 0.0 242.815 -1885.76 104.983 -39.2389 -1577.2009 40.5812 40.5812
1 2 -7.669016 0.0 -39.2389 15.1464 -13.1642 243.179 -1897.11 242.815 -1885.76 0.0 242.815 -1885.76 104.983 -39.2389 -1577.2009 40.5812 40.5812
1 3 -7.692048 0.0 -40.2729 15.1402 -13.4429 243.179 -1897.11 242.798 -1884.8 0.0 242.798 -1884.8 105.239 -40.2729 -1577.036 40.4565 40.4565
1 4 -7.692048 0.0 -40.2729 15.1402 -13.4429 243.179 -1897.11 242.798 -1884.8 0.0 242.798 -1884.8 105.239 -40.2729 -1577.036 40.4565 40.4565
1 5 -7.692048 0.0 -40.2729 15.1402 -13.4429 243.179 -1897.11 242.798 -1884.8 0.0 242.798 -1884.8 105.239 -40.2729 -1577.036 40.4565 40.4565
1 6 -7.539707 0.0 -36.6947 15.1512 -12.6459 243.179 -1897.11 242.78 -1887.0 0.0 242.78 -1887.0 105.782 -36.6947 -1575.1327 42.6204 42.6204
1 7 -7.539707 0.0 -36.6947 15.1512 -12.6459 243.179 -1897.11 242.78 -1887.0 0.0 242.78 -1887.0 105.782 -36.6947 -1575.1327 42.6204 42.6204
2 0 -8.875707 0.0 -50.4026 14.9083 -14.7398 243.179 -1897.11 242.728 -1890.03 0.0 242.728 -1890.03 120.773 -50.4026 -1576.9316 44.3617 44.3617
2 1 -8.786357 0.0 -49.6317 14.915 -14.7924 243.179 -1897.11 242.816 -1889.94 0.0 242.816 -1889.94 120.266 -49.6317 -1576.4896 44.744 44.744
2 2 -8.297651 0.0 -43.1412 14.9357 -12.2626 243.179 -1897.11 242.586 -1889.07 0.0 242.586 -1889.07 123.059 -43.1412 -1566.5662 55.4681 55.4681
2 3 -8.296935 0.0 -43.1824 14.939 -12.2846 243.179 -1897.11 242.598 -1889.03 0.0 242.598 -1889.03 123.069 -43.1824 -1566.5454 55.4854 55.4854
2 4 -8.330552 0.0 -43.7415 14.9442 -12.3182 243.179 -1897.11 242.617 -1888.77 0.0 242.617 -1888.77 123.557 -43.7415 -1566.3374 55.6642 55.6642
2 5 -7.389012 0.0 -29.8313 14.928 -12.6057 243.179 -1897.11 242.449 -1894.94 0.0 242.449 -1894.94 123.644 -29.8313 -1558.6782 63.1835 63.1835
2 6 -7.534248 0.0 -30.9837 14.9223 -12.0552 243.179 -1897.11 242.436 -1894.97 0.0 242.436 -1894.97 126.207 -30.9837 -1557.3107 64.1282 64.1282
2 7 -7.365646 0.0 -27.0964 14.9311 -11.9679 243.179 -1897.11 242.46 -1898.16 0.0 242.46 -1898.16 126.238 -27.0964 -1556.5585 65.1027 65.1027
3 0 -8.124184 0.0 -40.4985 15.3465 -13.181 243.179 -1897.11 245.003 -1894.34 0.0 245.003 -1894.34 113.319 -40.4985 -1576.5165 45.8579 45.8579
3 1 -8.124184 0.0 -40.4985 15.3465 -13.181 243.179 -1897.11 245.003 -1894.34 0.0 245.003 -1894.34 113.319 -40.4985 -1576.5165 45.8579 45.8579
3 2 -8.124184 0.0 -40.4985 15.3465 -13.181 243.179 -1897.11 245.003 -1894.34 0.0 245.003 -1894.34 113.319 -40.4985 -1576.5165 45.8579 45.8579
3 3 -8.114191 0.0 -40.1397 15.3397 -12.6909 243.179 -1897.11 244.976 -1894.21 0.0 244.976 -1894.21 113.622 -40.1397 -1575.7517 45.8912 45.8912
3 4 -8.114191 0.0 -40.1397 15.3397 -12.6909 243.179 -1897.11 244.976 -1894.21 0.0 244.976 -1894.21 113.622 -40.1397 -1575.7517 45.8912 45.8912
3 5 -7.9786253 0.0 -37.6444 15.3411 -11.6749 243.179 -1897.11 244.98 -1894.84 0.0 244.98 -1894.84 111.976 -37.6444 -1575.5284 45.4673 45.4673
3 6 -7.9786253 0.0 -37.6444 15.3411 -11.6749 243.179 -1897.11 244.98 -1894.84 0.0 244.98 -1894.84 111.976 -37.6444 -1575.5284 45.4673 45.4673
3 7 -7.9786253 0.0 -37.6444 15.3411 -11.6749 243.179 -1897.11 244.98 -1894.84 0.0 244.98 -1894.84 111.976 -37.6444 -1575.5284 45.4673 45.4673
4 0 -7.5447946 0.0 -31.7058 15.1816 -11.7118 243.179 -1897.11 244.602 -1896.63 0.0 244.602 -1896.63 107.962 -31.7058 -1575.7717 43.4924 43.4924
4 1 -7.5447946 0.0 -31.7058 15.1816 -11.7118 243.179 -1897.11 244.602 -1896.63 0.0 244.602 -1896.63 107.962 -31.7058 -1575.7717 43.4924 43.4924
4 2 -7.5447946 0.0 -31.7058 15.1816 -11.7118 243.179 -1897.11 244.602 -1896.63 0.0 244.602 -1896.63 107.962 -31.7058 -1575.7717 43.4924 43.4924
4 3 -7.478458 0.0 -30.4394 15.2146 -11.7982 243.179 -1897.11 244.428 -1897.27 0.0 244.428 -1897.27 108.376 -30.4394 -1574.9054 44.0804 44.0804
4 4 -7.478458 0.0 -30.4394 15.2146 -11.7982 243.179 -1897.11 244.428 -1897.27 0.0 244.428 -1897.27 108.376 -30.4394 -1574.9054 44.0804 44.0804
4 5 -7.478458 0.0 -30.4394 15.2146 -11.7982 243.179 -1897.11 244.428 -1897.27 0.0 244.428 -1897.27 108.376 -30.4394 -1574.9054 44.0804 44.0804
4 6 -7.478458 0.0 -30.4394 15.2146 -11.7982 243.179 -1897.11 244.428 -1897.27 0.0 244.428 -1897.27 108.376 -30.4394 -1574.9054 44.0804 44.0804
4 7 -7.4822516 0.0 -30.4609 15.2222 -11.8784 243.179 -1897.11 244.391 -1897.31 0.0 244.391 -1897.31 108.728 -30.4609 -1574.652 44.2901 44.2901
5 0 -8.091645 0.0 -38.8383 15.0854 -13.4589 243.179 -1897.11 243.123 -1894.15 0.0 243.123 -1894.15 116.221 -38.8383 -1573.6443 44.9123 44.9123
5 1 -8.056368 0.0 -37.706 15.1013 -13.5555 243.179 -1897.11 243.378 -1895.79 0.0 243.378 -1895.79 117.163 -37.706 -1572.955 46.8963 46.8963
5 2 -7.8975186 0.0 -36.4002 15.0662 -13.3575 243.179 -1897.11 243.068 -1894.59 0.0 243.068 -1894.59 119.522 -36.4002 -1568.4001 47.4274 47.4274
5 3 -7.8838415 0.0 -36.2092 15.0679 -13.3122 243.179 -1897.11 243.072 -1894.62 0.0 243.072 -1894.62 119.368 -36.2092 -1568.3892 47.4459 47.4459
5 4 -7.6060905 0.0 -33.7074 15.0858 -12.9708 243.179 -1897.11 243.124 -1893.66 0.0 243.124 -1893.66 115.999 -33.7074 -1568.2444 47.2591 47.2591
5 5 -8.012875 0.0 -38.5861 14.8876 -11.9319 243.179 -1897.11 242.708 -1891.39 0.0 242.708 -1891.39 123.308 -38.5861 -1563.9601 55.7132 55.7132
5 6 -8.01875 0.0 -38.6808 14.8876 -11.9284 243.179 -1897.11 242.704 -1891.33 0.0 242.704 -1891.33 123.368 -38.6808 -1563.9388 55.7141 55.7141
5 7 -7.609498 0.0 -33.8064 15.0998 -11.6753 243.179 -1897.11 243.004 -1892.06 0.0 243.004 -1892.06 121.226 -33.8064 -1561.6365 56.1955 56.1955
5 8 -7.598314 0.0 -33.4091 15.1176 -11.6462 243.179 -1897.11 242.975 -1892.39 0.0 242.975 -1892.39 122.729 -33.4091 -1560.0951 57.6878 57.6878
5 9 -7.598314 0.0 -33.4091 15.1176 -11.6462 243.179 -1897.11 242.975 -1892.39 0.0 242.975 -1892.39 122.729 -33.4091 -1560.0951 57.6878 57.6878
5 10 -7.347028 0.0 -32.9784 15.5924 -13.3494 243.179 -1897.11 243.532 -1890.78 0.0 243.532 -1890.78 122.498 -32.9784 -1557.7284 58.9303 58.9303
5 11 -7.3438396 0.0 -29.9472 14.9178 -11.9234 243.179 -1897.11 243.079 -1894.33 0.0 243.079 -1894.33 126.436 -29.9472 -1554.7622 63.8422 63.8422
6 0 -7.7133756 0.0 -37.9799 15.1705 -13.1839 243.179 -1897.11 244.456 -1890.95 0.0 244.456 -1890.95 110.945 -37.9799 -1573.5288 43.884 43.884
6 1 -7.7133756 0.0 -37.9799 15.1705 -13.1839 243.179 -1897.11 244.456 -1890.95 0.0 244.456 -1890.95 110.945 -37.9799 -1573.5288 43.884 43.884
6 2 -7.7133756 0.0 -37.9799 15.1705 -13.1839 243.179 -1897.11 244.456 -1890.95 0.0 244.456 -1890.95 110.945 -37.9799 -1573.5288 43.884 43.884
6 3 -7.736046 0.0 -38.5221 15.1698 -13.2199 243.179 -1897.11 244.437 -1890.49 0.0 244.437 -1890.49 111.501 -38.5221 -1573.0741 44.0324 44.0324
6 4 -7.43184 0.0 -32.411 15.174 -14.1315 243.179 -1897.11 244.456 -1895.9 0.0 244.456 -1895.9 113.18 -32.411 -1570.675 45.9519 45.9519
6 5 -7.43184 0.0 -32.411 15.174 -14.1315 243.179 -1897.11 244.456 -1895.9 0.0 244.456 -1895.9 113.18 -32.411 -1570.675 45.9519 45.9519
6 6 -7.43184 0.0 -32.411 15.174 -14.1315 243.179 -1897.11 244.456 -1895.9 0.0 244.456 -1895.9 113.18 -32.411 -1570.675 45.9519 45.9519
6 7 -7.43184 0.0 -32.411 15.174 -14.1315 243.179 -1897.11 244.456 -1895.9 0.0 244.456 -1895.9 113.18 -32.411 -1570.675 45.9519 45.9519
7 0 -8.306038 0.0 -49.226 14.9182 -15.088 243.179 -1897.11 243.334 -1883.81 0.0 243.334 -1883.81 117.132 -49.226 -1572.5701 45.302 45.302
7 1 -7.8891954 0.0 -42.4379 14.8782 -12.9689 243.179 -1897.11 243.48 -1885.66 0.0 243.48 -1885.66 114.054 -42.4379 -1570.564 47.1533 47.1533
7 2 -8.064622 0.0 -45.6944 14.889 -15.095 243.179 -1897.11 243.705 -1885.95 0.0 243.705 -1885.95 117.577 -45.6944 -1570.3624 48.3955 48.3955
7 3 -8.127197 0.0 -46.1599 14.9886 -13.7631 243.179 -1897.11 243.377 -1884.26 0.0 243.377 -1884.26 120.622 -46.1599 -1566.4209 53.145 53.145
7 4 -7.855378 0.0 -42.998 15.0604 -12.9324 243.179 -1897.11 243.316 -1883.67 0.0 243.316 -1883.67 117.445 -42.998 -1565.907 51.5996 51.5996
7 5 -7.7269897 0.0 -40.3003 15.0149 -11.6476 243.179 -1897.11 243.945 -1885.5 0.0 243.945 -1885.5 116.934 -40.3003 -1564.9214 54.3705 54.3705
7 6 -7.8017464 0.0 -40.2379 14.9899 -12.8246 243.179 -1897.11 243.341 -1887.1 0.0 243.341 -1887.1 119.167 -40.2379 -1564.8298 53.4496 53.4496
7 7 -7.6836877 0.0 -40.5288 15.0866 -14.5339 243.179 -1897.11 243.295 -1886.21 0.0 243.295 -1886.21 119.85 -40.5288 -1563.5938 52.4844 52.4844
8 0 -7.3476815 0.0 -34.0453 15.1227 -10.3292 243.179 -1897.11 245.578 -1890.01 0.0 245.578 -1890.01 106.325 -34.0453 -1572.1523 46.5213 46.5213
8 1 -7.3476815 0.0 -34.0453 15.1227 -10.3292 243.179 -1897.11 245.578 -1890.01 0.0 245.578 -1890.01 106.325 -34.0453 -1572.1523 46.5213 46.5213
8 2 -7.3476815 0.0 -34.0453 15.1227 -10.3292 243.179 -1897.11 245.578 -1890.01 0.0 245.578 -1890.01 106.325 -34.0453 -1572.1523 46.5213 46.5213
8 3 -7.3476815 0.0 -34.0453 15.1227 -10.3292 243.179 -1897.11 245.578 -1890.01 0.0 245.578 -1890.01 106.325 -34.0453 -1572.1523 46.5213 46.5213
8 4 -7.393187 0.0 -34.3034 15.1656 -10.7604 243.179 -1897.11 245.436 -1890.5 0.0 245.436 -1890.5 108.992 -34.3034 -1570.3754 48.2252 48.2252
8 5 -7.393187 0.0 -34.3034 15.1656 -10.7604 243.179 -1897.11 245.436 -1890.5 0.0 245.436 -1890.5 108.992 -34.3034 -1570.3754 48.2252 48.2252
8 6 -7.4685187 0.0 -35.2016 15.1818 -10.6896 243.179 -1897.11 245.367 -1890.14 0.0 245.367 -1890.14 110.31 -35.2016 -1569.6646 48.7233 48.7233
8 7 -7.4685187 0.0 -35.2016 15.1818 -10.6896 243.179 -1897.11 245.367 -1890.14 0.0 245.367 -1890.14 110.31 -35.2016 -1569.6646 48.7233 48.7233
9 0 -7.5138435 0.0 -33.895 14.956 -12.222 243.179 -1897.11 245.657 -1895.23 0.0 245.657 -1895.23 111.401 -33.895 -1572.067 48.2492 48.2492
9 1 -7.526488 0.0 -33.9951 14.9523 -12.2015 243.179 -1897.11 245.633 -1895.23 0.0 245.633 -1895.23 111.66 -33.9951 -1571.9321 48.4373 48.4373
9 2 -7.526488 0.0 -33.9951 14.9523 -12.2015 243.179 -1897.11 245.633 -1895.23 0.0 245.633 -1895.23 111.66 -33.9951 -1571.9321 48.4373 48.4373
9 3 -7.131931 0.0 -28.0245 14.9558 -11.6728 243.179 -1897.11 245.699 -1897.58 0.0 245.699 -1897.58 112.52 -28.0245 -1567.3855 51.2039 51.2039
9 4 -7.131931 0.0 -28.0245 14.9558 -11.6728 243.179 -1897.11 245.699 -1897.58 0.0 245.699 -1897.58 112.52 -28.0245 -1567.3855 51.2039 51.2039
9 5 -7.274688 0.0 -31.5303 14.9393 -13.4467 243.179 -1897.11 245.626 -1896.18 0.0 245.626 -1896.18 118.162 -31.5303 -1563.9224 53.6569 53.6569
9 6 -7.2828293 0.0 -31.6558 14.9437 -13.5024 243.179 -1897.11 245.582 -1896.1 0.0 245.582 -1896.1 118.27 -31.6558 -1563.9038 53.6436 53.6436
9 7 -7.2317176 0.0 -31.0424 14.9441 -13.4428 243.179 -1897.11 245.619 -1896.21 0.0 245.619 -1896.21 117.748 -31.0424 -1563.8854 53.5382 53.5382
10 0 -7.290709 0.0 -29.418 14.9294 -11.7274 243.179 -1897.11 245.113 -1897.21 0.0 245.113 -1897.21 110.203 -29.418 -1571.3119 49.5419 49.5419
10 1 -7.290709 0.0 -29.418 14.9294 -11.7274 243.179 -1897.11 245.113 -1897.21 0.0 245.113 -1897.21 110.203 -29.418 -1571.3119 49.5419 49.5419
10 2 -7.2740817 0.0 -29.1808 14.9257 -11.7272 243.179 -1897.11 245.158 -1897.38 0.0 245.158 -1897.38 110.189 -29.1808 -1571.2139 49.689 49.689
10 3 -7.2740817 0.0 -29.1808 14.9257 -11.7272 243.179 -1897.11 245.158 -1897.38 0.0 245.158 -1897.38 110.189 -29.1808 -1571.2139 49.689 49.689
10 4 -7.2173133 0.0 -27.5778 14.9322 -11.1762 243.179 -1897.11 245.165 -1898.38 0.0 245.165 -1898.38 109.909 -27.5778 -1570.8838 49.71 49.71
10 5 -7.2173133 0.0 -27.5778 14.9322 -11.1762 243.179 -1897.11 245.165 -1898.38 0.0 245.165 -1898.38 109.909 -27.5778 -1570.8838 49.71 49.71
10 6 -7.2173133 0.0 -27.5778 14.9322 -11.1762 243.179 -1897.11 245.165 -1898.38 0.0 245.165 -1898.38 109.909 -27.5778 -1570.8838 49.71 49.71
10 7 -7.2173133 0.0 -27.5778 14.9322 -11.1762 243.179 -1897.11 245.165 -1898.38 0.0 245.165 -1898.38 109.909 -27.5778 -1570.8838 49.71 49.71
11 0 -8.154929 0.0 -43.6986 15.3583 -11.2211 243.179 -1897.11 242.682 -1884.33 0.0 242.682 -1884.33 114.529 -43.6986 -1570.8175 47.1584 47.1584
11 1 -7.837849 0.0 -40.4174 15.2219 -12.0889 243.179 -1897.11 243.394 -1886.4 0.0 243.394 -1886.4 113.273 -40.4174 -1570.1504 46.9085 46.9085
11 2 -7.8448057 0.0 -39.0342 15.3451 -11.5062 243.179 -1897.11 242.418 -1886.37 0.0 242.418 -1886.37 114.43 -39.0342 -1568.5563 47.8752 47.8752
11 3 -7.6732388 0.0 -38.0924 15.2505 -12.1438 243.179 -1897.11 243.559 -1887.57 0.0 243.559 -1887.57 113.897 -38.0924 -1568.2064 48.7173 48.7173
11 4 -7.8258147 0.0 -40.4671 15.2856 -12.7562 243.179 -1897.11 243.177 -1886.36 0.0 243.177 -1886.36 116.467 -40.4671 -1567.1831 50.6687 50.6687
11 5 -8.181767 0.0 -45.6275 15.2642 -12.5012 243.179 -1897.11 242.564 -1883.03 0.0 242.564 -1883.03 118.924 -45.6275 -1567.1696 50.176 50.176
11 6 -7.7024536 0.0 -38.9865 15.2426 -12.7074 243.179 -1897.11 243.416 -1887.02 0.0 243.416 -1887.02 115.454 -38.9865 -1567.1365 50.9277 50.9277
11 7 -7.420004 0.0 -35.054 15.358 -12.6758 243.179 -1897.11 243.996 -1889.17 0.0 243.996 -1889.17 113.33 -35.054 -1566.8981 50.7174 50.7174
11 8 -7.420004 0.0 -35.054 15.358 -12.6758 243.179 -1897.11 243.996 -1889.17 0.0 243.996 -1889.17 113.33 -35.054 -1566.8981 50.7174 50.7174
11 9 -7.420004 0.0 -35.054 15.358 -12.6758 243.179 -1897.11 243.996 -1889.17 0.0 243.996 -1889.17 113.33 -35.054 -1566.8981 50.7174 50.7174
11 10 -8.251059 0.0 -47.5404 15.2165 -14.3133 243.179 -1897.11 242.615 -1883.17 0.0 242.615 -1883.17 121.632 -47.5404 -1566.4635 51.4114 51.4114
11 11 -8.251059 0.0 -47.5404 15.2165 -14.3133 243.179 -1897.11 242.615 -1883.17 0.0 242.615 -1883.17 121.632 -47.5404 -1566.4635 51.4114 51.4114
11 12 -8.251059 0.0 -47.5404 15.2165 -14.3133 243.179 -1897.11 242.615 -1883.17 0.0 242.615 -1883.17 121.632 -47.5404 -1566.4635 51.4114 51.4114
11 13 -7.6190524 0.0 -36.5055 15.3502 -13.8265 243.179 -1897.11 242.41 -1888.89 0.0 242.41 -1888.89 116.937 -36.5055 -1566.0485 49.3199 49.3199
11 14 -7.7008066 0.0 -38.009 15.2723 -12.4241 243.179 -1897.11 243.18 -1887.81 0.0 243.18 -1887.81 117.046 -38.009 -1565.593 51.2128 51.2128
11 15 -7.777534 0.0 -39.1461 15.2048 -11.5065 243.179 -1897.11 242.363 -1885.23 0.0 242.363 -1885.23 119.204 -39.1461 -1562.8091 54.8409 54.8409
12 0 -8.038379 0.0 -37.2822 15.1138 -12.5849 243.179 -1897.11 242.892 -1894.41 0.0 242.892 -1894.41 118.157 -37.2822 -1570.6433 50.4118 50.4118
12 1 -7.804397 0.0 -32.8427 15.1244 -12.0986 243.179 -1897.11 242.849 -1896.88 0.0 242.849 -1896.88 117.628 -32.8427 -1569.2457 51.2153 51.2153
12 2 -8.160601 0.0 -36.6913 14.9444 -12.5731 243.179 -1897.11 243.034 -1897.79 0.0 243.034 -1897.79 130.069 -36.6913 -1561.3784 57.4487 57.4487
12 3 -8.180259 0.0 -37.1019 15.2145 -11.8437 243.179 -1897.11 242.342 -1895.26 0.0 242.342 -1895.26 133.811 -37.1019 -1556.2089 63.8177 63.8177
12 4 -7.7380157 0.0 -37.1071 14.9314 -12.4677 243.179 -1897.11 243.133 -1890.31 0.0 243.133 -1890.31 130.806 -37.1071 -1553.4783 66.9776 66.9776
12 5 -7.7867036 0.0 -38.7398 14.9284 -12.8236 243.179 -1897.11 243.125 -1888.93 0.0 243.125 -1888.93 131.676 -38.7398 -1552.8689 67.2662 67.2662
13 0 -8.092246 0.0 -39.4894 15.0606 -11.311 243.179 -1897.11 243.224 -1891.2 0.0 243.224 -1891.2 117.505 -39.4894 -1569.9603 47.6283 47.6283
13 1 -8.014997 0.0 -40.1389 15.1038 -12.4912 243.179 -1897.11 243.504 -1890.48 0.0 243.504 -1890.48 119.231 -40.1389 -1567.8839 49.7578 49.7578
13 2 -8.135248 0.0 -41.0863 15.1127 -12.6561 243.179 -1897.11 243.296 -1890.81 0.0 243.296 -1890.81 124.654 -41.0863 -1563.9463 52.5748 52.5748
13 3 -7.9067984 0.0 -38.8854 15.1157 -12.2064 243.179 -1897.11 243.157 -1889.81 0.0 243.157 -1889.81 121.682 -38.8854 -1563.8564 52.9632 52.9632
13 4 -7.883495 0.0 -38.8853 15.0471 -10.7171 243.179 -1897.11 244.104 -1889.51 0.0 244.104 -1889.51 122.254 -38.8853 -1562.0374 56.2344 56.2344
13 5 -7.4230003 0.0 -31.5416 15.1516 -11.0193 243.179 -1897.11 243.769 -1892.96 0.0 243.769 -1892.96 120.785 -31.5416 -1559.9475 59.3602 59.3602
13 6 -7.2257214 0.0 -29.0317 15.1529 -11.0097 243.179 -1897.11 243.986 -1893.94 0.0 243.986 -1893.94 121.814 -29.0317 -1557.1716 62.8801 62.8801
14 0 -7.280229 0.0 -34.4804 15.0295 -13.1275 243.179 -1897.11 244.428 -1889.4 0.0 244.428 -1889.4 109.699 -34.4804 -1569.7534 51.0416 51.0416
14 1 -7.3408756 0.0 -35.3408 15.0365 -13.7601 243.179 -1897.11 244.465 -1889.74 0.0 244.465 -1889.74 111.684 -35.3408 -1568.9318 51.662 51.662
14 2 -7.241888 0.0 -34.2177 15.0412 -13.7074 243.179 -1897.11 244.647 -1890.08 0.0 244.647 -1890.08 111.167 -34.2177 -1568.4836 52.1343 52.1343
14 3 -7.241888 0.0 -34.2177 15.0412 -13.7074 243.179 -1897.11 244.647 -1890.08 0.0 244.647 -1890.08 111.167 -34.2177 -1568.4836 52.1343 52.1343
15 0 -7.8099475 0.0 -36.7646 15.0918 -12.8329 243.179 -1897.11 243.371 -1892.5 0.0 243.371 -1892.5 116.28 -36.7646 -1569.6136 49.3386 49.3386
15 1 -7.7957654 0.0 -36.8571 15.0949 -12.7946 243.179 -1897.11 243.499 -1892.28 0.0 243.499 -1892.28 116.031 -36.8571 -1569.607 49.2799 49.2799
15 2 -7.7957654 0.0 -36.8571 15.0949 -12.7946 243.179 -1897.11 243.499 -1892.28 0.0 243.499 -1892.28 116.031 -36.8571 -1569.607 49.2799 49.2799
15 3 -7.8097596 0.0 -36.8952 15.0893 -12.8054 243.179 -1897.11 243.396 -1892.31 0.0 243.396 -1892.31 116.3 -36.8952 -1569.5093 49.352 49.352
15 4 -7.471855 0.0 -32.1852 15.186 -12.3247 243.179 -1897.11 243.953 -1894.3 0.0 243.953 -1894.3 118.096 -32.1852 -1564.4363 55.7277 55.7277
15 5 -7.4933105 0.0 -32.4105 15.1786 -12.3538 243.179 -1897.11 243.977 -1894.38 0.0 243.977 -1894.38 118.462 -32.4105 -1564.3514 55.8281 55.8281
15 6 -7.5069075 0.0 -32.5183 15.1768 -12.3674 243.179 -1897.11 243.924 -1894.37 0.0 243.924 -1894.37 118.689 -32.5183 -1564.2754 55.8676 55.8676
15 7 -7.5069075 0.0 -32.5183 15.1768 -12.3674 243.179 -1897.11 243.924 -1894.37 0.0 243.924 -1894.37 118.689 -32.5183 -1564.2754 55.8676 55.8676
16 0 -8.049685 0.0 -37.9777 15.0701 -12.9794 243.179 -1897.11 243.279 -1894.58 0.0 243.279 -1894.58 119.727 -37.9777 -1569.5516 52.4041 52.4041
16 1 -8.049685 0.0 -37.9777 15.0701 -12.9794 243.179 -1897.11 243.279 -1894.58 0.0 243.279 -1894.58 119.727 -37.9777 -1569.5516 52.4041 52.4041
16 2 -8.049685 0.0 -37.9777 15.0701 -12.9794 243.179 -1897.11 243.279 -1894.58 0.0 243.279 -1894.58 119.727 -37.9777 -1569.5516 52.4041 52.4041
16 3 -8.094019 0.0 -38.1401 15.0719 -13.0351 243.179 -1897.11 243.372 -1895.25 0.0 243.372 -1895.25 120.948 -38.1401 -1569.0702 53.0946 53.0946
16 4 -7.6648884 0.0 -32.301 15.0711 -14.1277 243.179 -1897.11 243.477 -1898.52 0.0 243.477 -1898.52 124.349 -32.301 -1562.995 56.2762 56.2762
16 5 -7.6648884 0.0 -32.301 15.0711 -14.1277 243.179 -1897.11 243.477 -1898.52 0.0 243.477 -1898.52 124.349 -32.301 -1562.995 56.2762 56.2762
16 6 -7.6648884 0.0 -32.301 15.0711 -14.1277 243.179 -1897.11 243.477 -1898.52 0.0 243.477 -1898.52 124.349 -32.301 -1562.995 56.2762 56.2762
16 7 -7.6648884 0.0 -32.301 15.0711 -14.1277 243.179 -1897.11 243.477 -1898.52 0.0 243.477 -1898.52 124.349 -32.301 -1562.995 56.2762 56.2762
17 0 -7.3170958 0.0 -37.1395 15.1368 -14.4245 243.179 -1897.11 246.826 -1890.73 0.0 246.826 -1890.73 112.163 -37.1395 -1568.8805 49.0082 49.0082
17 1 -7.3170958 0.0 -37.1395 15.1368 -14.4245 243.179 -1897.11 246.826 -1890.73 0.0 246.826 -1890.73 112.163 -37.1395 -1568.8805 49.0082 49.0082
17 2 -7.3170958 0.0 -37.1395 15.1368 -14.4245 243.179 -1897.11 246.826 -1890.73 0.0 246.826 -1890.73 112.163 -37.1395 -1568.8805 49.0082 49.0082
17 3 -7.2472405 0.0 -35.8551 15.0641 -14.5398 243.179 -1897.11 246.715 -1891.63 0.0 246.715 -1891.63 113.306 -35.8551 -1567.4641 50.8094 50.8094
17 4 -7.2472405 0.0 -35.8551 15.0641 -14.5398 243.179 -1897.11 246.715 -1891.63 0.0 246.715 -1891.63 113.306 -35.8551 -1567.4641 50.8094 50.8094
17 5 -6.8966265 0.0 -28.248 15.1056 -13.0845 243.179 -1897.11 246.786 -1896.25 0.0 246.786 -1896.25 110.652 -28.248 -1567.0599 50.4253 50.4253
17 6 -6.8966265 0.0 -28.248 15.1056 -13.0845 243.179 -1897.11 246.786 -1896.25 0.0 246.786 -1896.25 110.652 -28.248 -1567.0599 50.4253 50.4253
17 7 -6.8966265 0.0 -28.248 15.1056 -13.0845 243.179 -1897.11 246.786 -1896.25 0.0 246.786 -1896.25 110.652 -28.248 -1567.0599 50.4253 50.4253
18 0 -7.7777686 0.0 -39.2352 14.945 -12.0568 243.179 -1897.11 243.49 -1887.79 0.0 243.49 -1887.79 115.087 -39.2352 -1568.4482 47.7047 47.7047
18 1 -7.7777686 0.0 -39.2352 14.945 -12.0568 243.179 -1897.11 243.49 -1887.79 0.0 243.49 -1887.79 115.087 -39.2352 -1568.4482 47.7047 47.7047
18 2 -7.7777686 0.0 -39.2352 14.945 -12.0568 243.179 -1897.11 243.49 -1887.79 0.0 243.49 -1887.79 115.087 -39.2352 -1568.4482 47.7047 47.7047
18 3 -7.7679634 0.0 -39.2419 14.9517 -12.1021 243.179 -1897.11 243.513 -1887.69 0.0 243.513 -1887.69 115.049 -39.2419 -1568.3699 47.7675 47.7675
18 4 -7.7679634 0.0 -39.2419 14.9517 -12.1021 243.179 -1897.11 243.513 -1887.69 0.0 243.513 -1887.69 115.049 -39.2419 -1568.3699 47.7675 47.7675
18 5 -7.7679634 0.0 -39.2419 14.9517 -12.1021 243.179 -1897.11 243.513 -1887.69 0.0 243.513 -1887.69 115.049 -39.2419 -1568.3699 47.7675 47.7675
18 6 -7.559133 0.0 -34.3178 14.9627 -11.9311 243.179 -1897.11 243.467 -1891.63 0.0 243.467 -1891.63 114.962 -34.3178 -1567.5188 48.4053 48.4053
18 7 -7.559133 0.0 -34.3178 14.9627 -11.9311 243.179 -1897.11 243.467 -1891.63 0.0 243.467 -1891.63 114.962 -34.3178 -1567.5188 48.4053 48.4053
19 0 -7.23393 0.0 -35.444 15.0613 -10.6325 243.179 -1897.11 246.246 -1887.42 0.0 246.246 -1887.42 108.5 -35.444 -1568.118 47.8871 47.8871
19 1 -7.2360263 0.0 -35.5147 15.0618 -10.6537 243.179 -1897.11 246.236 -1887.35 0.0 246.236 -1887.35 108.63 -35.5147 -1567.9987 47.9648 47.9648
19 2 -7.2360263 0.0 -35.5147 15.0618 -10.6537 243.179 -1897.11 246.236 -1887.35 0.0 246.236 -1887.35 108.63 -35.5147 -1567.9987 47.9648 47.9648
19 3 -7.2360263 0.0 -35.5147 15.0618 -10.6537 243.179 -1897.11 246.236 -1887.35 0.0 246.236 -1887.35 108.63 -35.5147 -1567.9987 47.9648 47.9648
19 4 -7.2360263 0.0 -35.5147 15.0618 -10.6537 243.179 -1897.11 246.236 -1887.35 0.0 246.236 -1887.35 108.63 -35.5147 -1567.9987 47.9648 47.9648
19 5 -7.2360263 0.0 -35.5147 15.0618 -10.6537 243.179 -1897.11 246.236 -1887.35 0.0 246.236 -1887.35 108.63 -35.5147 -1567.9987 47.9648 47.9648
19 6 -7.24496 0.0 -35.6981 15.0621 -10.6446 243.179 -1897.11 246.26 -1887.24 0.0 246.26 -1887.24 108.689 -35.6981 -1567.989 47.9077 47.9077
19 7 -7.24496 0.0 -35.6981 15.0621 -10.6446 243.179 -1897.11 246.26 -1887.24 0.0 246.26 -1887.24 108.689 -35.6981 -1567.989 47.9077 47.9077
20 0 -7.511058 0.0 -33.2392 15.1641 -12.2759 243.179 -1897.11 244.337 -1893.89 0.0 244.337 -1893.89 115.614 -33.2392 -1567.1782 52.8018 52.8018
20 1 -7.588728 0.0 -35.8118 15.0773 -12.9311 243.179 -1897.11 245.235 -1893.36 0.0 245.235 -1893.36 117.025 -35.8118 -1566.9117 54.28 54.28
20 2 -7.588728 0.0 -35.8118 15.0773 -12.9311 243.179 -1897.11 245.235 -1893.36 0.0 245.235 -1893.36 117.025 -35.8118 -1566.9117 54.28 54.28
20 3 -7.7090764 0.0 -36.6221 15.0745 -12.9276 243.179 -1897.11 244.999 -1893.71 0.0 244.999 -1893.71 119.068 -36.6221 -1566.265 55.0722 55.0722
20 4 -7.545555 0.0 -32.0641 15.2584 -11.7738 243.179 -1897.11 244.866 -1896.44 0.0 244.866 -1896.44 118.256 -32.0641 -1565.3821 55.1894 55.1894
20 5 -7.1674595 0.0 -26.381 15.1633 -12.4304 243.179 -1897.11 244.316 -1899.0 0.0 244.316 -1899.0 117.814 -26.381 -1563.251 55.6269 55.6269
20 6 -7.469367 0.0 -33.752 15.1677 -12.6141 243.179 -1897.11 245.25 -1894.16 0.0 245.25 -1894.16 120.508 -33.752 -1562.154 57.685 57.685
20 7 -7.469367 0.0 -33.752 15.1677 -12.6141 243.179 -1897.11 245.25 -1894.16 0.0 245.25 -1894.16 120.508 -33.752 -1562.154 57.685 57.685
21 0 -6.6571107 0.0 -21.7129 14.9908 -10.5555 243.179 -1897.11 244.951 -1897.25 0.0 244.951 -1897.25 107.023 -21.7129 -1566.9889 52.6434 52.6434
21 1 -6.6571107 0.0 -21.7129 14.9908 -10.5555 243.179 -1897.11 244.951 -1897.25 0.0 244.951 -1897.25 107.023 -21.7129 -1566.9889 52.6434 52.6434
21 2 -6.6742177 0.0 -21.5735 14.9564 -10.562 243.179 -1897.11 244.728 -1897.46 0.0 244.728 -1897.46 107.915 -21.5735 -1566.3904 53.0287 53.0287
21 3 -6.6742177 0.0 -21.5735 14.9564 -10.562 243.179 -1897.11 244.728 -1897.46 0.0 244.728 -1897.46 107.915 -21.5735 -1566.3904 53.0287 53.0287
21 4 -6.656669 0.0 -21.3176 14.9506 -10.4972 243.179 -1897.11 244.752 -1897.55 0.0 244.752 -1897.55 108.251 -21.3176 -1565.8647 53.4586 53.4586
22 0 -8.017777 0.0 -42.9892 15.1276 -14.1005 243.179 -1897.11 243.108 -1887.08 0.0 243.108 -1887.08 120.79 -42.9892 -1566.1711 50.3418 50.3418
22 1 -8.003477 0.0 -42.4679 15.1299 -13.8438 243.179 -1897.11 242.971 -1887.18 0.0 242.971 -1887.18 121.599 -42.4679 -1565.078 51.473 51.473
22 2 -7.9155483 0.0 -41.0122 15.138 -13.6897 243.179 -1897.11 242.973 -1887.83 0.0 242.973 -1887.83 121.756 -41.0122 -1564.1132 51.7056 51.7056
22 3 -7.9155483 0.0 -41.0122 15.138 -13.6897 243.179 -1897.11 242.973 -1887.83 0.0 242.973 -1887.83 121.756 -41.0122 -1564.1132 51.7056 51.7056
22 4 -7.9155483 0.0 -41.0122 15.138 -13.6897 243.179 -1897.11 242.973 -1887.83 0.0 242.973 -1887.83 121.756 -41.0122 -1564.1132 51.7056 51.7056
23 0 -7.3377304 0.0 -29.79 15.0692 -13.6728 243.179 -1897.11 243.921 -1897.29 0.0 243.921 -1897.29 117.123 -29.79 -1566.036 54.1085 54.1085
23 1 -7.292011 0.0 -29.1391 15.0767 -13.6375 243.179 -1897.11 243.939 -1897.53 0.0 243.939 -1897.53 116.702 -29.1391 -1566.0282 53.9872 53.9872
23 2 -7.3139224 0.0 -29.5144 15.0506 -13.7538 243.179 -1897.11 243.936 -1897.46 0.0 243.936 -1897.46 117.167 -29.5144 -1565.8713 54.5499 54.5499
24 0 -7.345371 0.0 -28.981 15.2385 -11.9916 243.179 -1897.11 244.314 -1897.33 0.0 244.314 -1897.33 116.159 -28.981 -1565.838 52.7077 52.7077
24 1 -7.345371 0.0 -28.981 15.2385 -11.9916 243.179 -1897.11 244.314 -1897.33 0.0 244.314 -1897.33 116.159 -28.981 -1565.838 52.7077 52.7077
24 2 -7.2238374 0.0 -26.9572 15.2623 -12.2361 243.179 -1897.11 244.301 -1898.66 0.0 244.301 -1898.66 116.46 -26.9572 -1564.8562 52.8296 52.8296
24 3 -7.2238374 0.0 -26.9572 15.2623 -12.2361 243.179 -1897.11 244.301 -1898.66 0.0 244.301 -1898.66 116.46 -26.9572 -1564.8562 52.8296 52.8296
24 4 -7.2238374 0.0 -26.9572 15.2623 -12.2361 243.179 -1897.11 244.301 -1898.66 0.0 244.301 -1898.66 116.46 -26.9572 -1564.8562 52.8296 52.8296
24 5 -7.2238374 0.0 -26.9572 15.2623 -12.2361 243.179 -1897.11 244.301 -1898.66 0.0 244.301 -1898.66 116.46 -26.9572 -1564.8562 52.8296 52.8296
24 6 -7.275704 0.0 -27.4022 15.2778 -12.2223 243.179 -1897.11 244.151 -1898.55 0.0 244.151 -1898.55 117.031 -27.4022 -1564.7703 52.9937 52.9937
24 7 -7.275704 0.0 -27.4022 15.2778 -12.2223 243.179 -1897.11 244.151 -1898.55 0.0 244.151 -1898.55 117.031 -27.4022 -1564.7703 52.9937 52.9937
25 0 -7.2286677 0.0 -27.7915 15.0433 -12.112 243.179 -1897.11 244.415 -1897.84 0.0 244.415 -1897.84 116.011 -27.7915 -1565.2054 55.133 55.133
26 0 -7.2952166 0.0 -30.0743 15.531 -12.6865 243.179 -1897.11 243.982 -1894.55 0.0 243.982 -1894.55 116.343 -30.0743 -1564.2993 53.156 53.156
26 1 -7.2952166 0.0 -30.0743 15.531 -12.6865 243.179 -1897.11 243.982 -1894.55 0.0 243.982 -1894.55 116.343 -30.0743 -1564.2993 53.156 53.156
26 2 -7.1990104 0.0 -28.4027 15.5753 -13.1867 243.179 -1897.11 243.902 -1895.87 0.0 243.902 -1895.87 116.323 -28.4027 -1564.0477 52.965 52.965
26 3 -7.1990104 0.0 -28.4027 15.5753 -13.1867 243.179 -1897.11 243.902 -1895.87 0.0 243.902 -1895.87 116.323 -28.4027 -1564.0477 52.965 52.965
26 4 -7.1990104 0.0 -28.4027 15.5753 -13.1867 243.179 -1897.11 243.902 -1895.87 0.0 243.902 -1895.87 116.323 -28.4027 -1564.0477 52.965 52.965
26 5 -7.1990104 0.0 -28.4027 15.5753 -13.1867 243.179 -1897.11 243.902 -1895.87 0.0 243.902 -1895.87 116.323 -28.4027 -1564.0477 52.965 52.965
26 6 -7.1713696 0.0 -28.2312 15.5727 -13.1664 243.179 -1897.11 243.975 -1895.78 0.0 243.975 -1895.78 116.05 -28.2312 -1563.9862 53.1181 53.1181
26 7 -7.1713696 0.0 -28.2312 15.5727 -13.1664 243.179 -1897.11 243.975 -1895.78 0.0 243.975 -1895.78 116.05 -28.2312 -1563.9862 53.1181 53.1181
27 0 -7.276175 0.0 -29.0432 15.2362 -10.5604 243.179 -1897.11 243.243 -1893.02 0.0 243.243 -1893.02 115.024 -29.0432 -1563.7961 54.0005 54.0005
27 1 -7.236428 0.0 -28.5049 15.2307 -10.5913 243.179 -1897.11 243.287 -1893.31 0.0 243.287 -1893.31 114.839 -28.5049 -1563.689 54.0569 54.0569
27 2 -7.2750626 0.0 -29.1848 15.2412 -10.5621 243.179 -1897.11 243.245 -1892.78 0.0 243.245 -1892.78 115.058 -29.1848 -1563.6619 54.0612 54.0612
27 3 -7.2750626 0.0 -29.1848 15.2412 -10.5621 243.179 -1897.11 243.245 -1892.78 0.0 243.245 -1892.78 115.058 -29.1848 -1563.6619 54.0612 54.0612
27 4 -7.2750626 0.0 -29.1848 15.2412 -10.5621 243.179 -1897.11 243.245 -1892.78 0.0 243.245 -1892.78 115.058 -29.1848 -1563.6619 54.0612 54.0612
27 5 -7.2750626 0.0 -29.1848 15.2412 -10.5621 243.179 -1897.11 243.245 -1892.78 0.0 243.245 -1892.78 115.058 -29.1848 -1563.6619 54.0612 54.0612
27 6 -7.2750626 0.0 -29.1848 15.2412 -10.5621 243.179 -1897.11 243.245 -1892.78 0.0 243.245 -1892.78 115.058 -29.1848 -1563.6619 54.0612 54.0612
27 7 -7.2750626 0.0 -29.1848 15.2412 -10.5621 243.179 -1897.11 243.245 -1892.78 0.0 243.245 -1892.78 115.058 -29.1848 -1563.6619 54.0612 54.0612
28 0 -7.184645 0.0 -31.4338 15.0495 -11.5084 243.179 -1897.11 245.303 -1892.25 0.0 245.303 -1892.25 115.15 -31.4338 -1563.2308 55.3456 55.3456
28 1 -7.184645 0.0 -31.4338 15.0495 -11.5084 243.179 -1897.11 245.303 -1892.25 0.0 245.303 -1892.25 115.15 -31.4338 -1563.2308 55.3456 55.3456
28 2 -7.184645 0.0 -31.4338 15.0495 -11.5084 243.179 -1897.11 245.303 -1892.25 0.0 245.303 -1892.25 115.15 -31.4338 -1563.2308 55.3456 55.3456
28 3 -7.1693783 0.0 -31.6146 15.0416 -11.5095 243.179 -1897.11 245.339 -1891.79 0.0 245.339 -1891.79 115.182 -31.6146 -1562.8837 55.504 55.504
28 4 -7.1249013 0.0 -31.2938 15.0297 -11.5142 243.179 -1897.11 245.454 -1891.76 0.0 245.454 -1891.76 114.836 -31.2938 -1562.7638 55.5606 55.5606
28 5 -7.1249013 0.0 -31.2938 15.0297 -11.5142 243.179 -1897.11 245.454 -1891.76 0.0 245.454 -1891.76 114.836 -31.2938 -1562.7638 55.5606 55.5606
28 6 -7.1249013 0.0 -31.2938 15.0297 -11.5142 243.179 -1897.11 245.454 -1891.76 0.0 245.454 -1891.76 114.836 -31.2938 -1562.7638 55.5606 55.5606
28 7 -7.1249013 0.0 -31.2938 15.0297 -11.5142 243.179 -1897.11 245.454 -1891.76 0.0 245.454 -1891.76 114.836 -31.2938 -1562.7638 55.5606 55.5606
29 0 -7.145657 0.0 -26.9014 15.4068 -12.281 243.179 -1897.11 243.298 -1895.74 0.0 243.298 -1895.74 116.297 -26.9014 -1563.0464 55.5031 55.5031
29 1 -7.145657 0.0 -26.9014 15.4068 -12.281 243.179 -1897.11 243.298 -1895.74 0.0 243.298 -1895.74 116.297 -26.9014 -1563.0464 55.5031 55.5031
29 2 -7.145657 0.0 -26.9014 15.4068 -12.281 243.179 -1897.11 243.298 -1895.74 0.0 243.298 -1895.74 116.297 -26.9014 -1563.0464 55.5031 55.5031
29 3 -7.145657 0.0 -26.9014 15.4068 -12.281 243.179 -1897.11 243.298 -1895.74 0.0 243.298 -1895.74 116.297 -26.9014 -1563.0464 55.5031 55.5031
29 4 -7.1566086 0.0 -26.8312 15.4124 -12.2789 243.179 -1897.11 243.229 -1895.91 0.0 243.229 -1895.91 116.524 -26.8312 -1562.9883 55.5468 55.5468
29 5 -7.1566086 0.0 -26.8312 15.4124 -12.2789 243.179 -1897.11 243.229 -1895.91 0.0 243.229 -1895.91 116.524 -26.8312 -1562.9883 55.5468 55.5468
29 6 -7.1739244 0.0 -27.1861 15.4094 -12.3131 243.179 -1897.11 243.214 -1895.66 0.0 243.214 -1895.66 116.812 -27.1861 -1562.8202 55.6727 55.6727
29 7 -7.1739244 0.0 -27.1861 15.4094 -12.3131 243.179 -1897.11 243.214 -1895.66 0.0 243.214 -1895.66 116.812 -27.1861 -1562.8202 55.6727 55.6727
30 0 -6.8565617 0.0 -24.8952 15.0926 -11.1309 243.179 -1897.11 246.382 -1898.22 0.0 246.382 -1898.22 114.145 -24.8952 -1562.5883 55.3456 55.3456
30 1 -6.892231 0.0 -25.206 15.0928 -11.1376 243.179 -1897.11 246.344 -1898.27 0.0 246.344 -1898.27 114.589 -25.206 -1562.543 55.5043 55.5043
30 2 -6.892231 0.0 -25.206 15.0928 -11.1376 243.179 -1897.11 246.344 -1898.27 0.0 246.344 -1898.27 114.589 -25.206 -1562.543 55.5043 55.5043
30 3 -6.892231 0.0 -25.206 15.0928 -11.1376 243.179 -1897.11 246.344 -1898.27 0.0 246.344 -1898.27 114.589 -25.206 -1562.543 55.5043 55.5043
30 4 -6.892231 0.0 -25.206 15.0928 -11.1376 243.179 -1897.11 246.344 -1898.27 0.0 246.344 -1898.27 114.589 -25.206 -1562.543 55.5043 55.5043
30 5 -6.88748 0.0 -25.1344 15.0888 -11.1415 243.179 -1897.11 246.342 -1898.31 0.0 246.342 -1898.31 114.601 -25.1344 -1562.5015 55.5522 55.5522
30 6 -6.88748 0.0 -25.1344 15.0888 -11.1415 243.179 -1897.11 246.342 -1898.31 0.0 246.342 -1898.31 114.601 -25.1344 -1562.5015 55.5522 55.5522
30 7 -6.88748 0.0 -25.1344 15.0888 -11.1415 243.179 -1897.11 246.342 -1898.31 0.0 246.342 -1898.31 114.601 -25.1344 -1562.5015 55.5522 55.5522
31 0 -7.9233623 0.0 -37.2362 15.2374 -11.1044 243.179 -1897.11 244.121 -1892.83 0.0 244.121 -1892.83 123.524 -37.2362 -1562.4211 58.4897 58.4897
31 1 -7.9233623 0.0 -37.2362 15.2374 -11.1044 243.179 -1897.11 244.121 -1892.83 0.0 244.121 -1892.83 123.524 -37.2362 -1562.4211 58.4897 58.4897
31 2 -7.9293766 0.0 -37.5051 15.208 -11.1872 243.179 -1897.11 244.004 -1892.46 0.0 244.004 -1892.46 123.601 -37.5051 -1562.36 58.7415 58.7415
31 3 -7.803474 0.0 -33.8945 15.2381 -11.8881 243.179 -1897.11 244.141 -1896.85 0.0 244.141 -1896.85 125.329 -33.8945 -1561.2745 59.5517 59.5517
31 4 -7.803474 0.0 -33.8945 15.2381 -11.8881 243.179 -1897.11 244.141 -1896.85 0.0 244.141 -1896.85 125.329 -33.8945 -1561.2745 59.5517 59.5517
31 5 -7.803474 0.0 -33.8945 15.2381 -11.8881 243.179 -1897.11 244.141 -1896.85 0.0 244.141 -1896.85 125.329 -33.8945 -1561.2745 59.5517 59.5517
31 6 -7.803474 0.0 -33.8945 15.2381 -11.8881 243.179 -1897.11 244.141 -1896.85 0.0 244.141 -1896.85 125.329 -33.8945 -1561.2745 59.5517 59.5517
31 7 -7.803474 0.0 -33.8945 15.2381 -11.8881 243.179 -1897.11 244.141 -1896.85 0.0 244.141 -1896.85 125.329 -33.8945 -1561.2745 59.5517 59.5517
32 0 -7.394207 0.0 -32.0082 15.3807 -11.8713 243.179 -1897.11 244.095 -1892.77 0.0 244.095 -1892.77 119.151 -32.0082 -1561.5322 55.0614 55.0614
32 1 -7.394207 0.0 -32.0082 15.3807 -11.8713 243.179 -1897.11 244.095 -1892.77 0.0 244.095 -1892.77 119.151 -32.0082 -1561.5322 55.0614 55.0614
32 2 -7.394207 0.0 -32.0082 15.3807 -11.8713 243.179 -1897.11 244.095 -1892.77 0.0 244.095 -1892.77 119.151 -32.0082 -1561.5322 55.0614 55.0614
32 3 -7.397891 0.0 -32.0905 15.3861 -11.8696 243.179 -1897.11 244.106 -1892.71 0.0 244.106 -1892.71 119.17 -32.0905 -1561.5245 55.0777 55.0777
32 4 -7.397891 0.0 -32.0905 15.3861 -11.8696 243.179 -1897.11 244.106 -1892.71 0.0 244.106 -1892.71 119.17 -32.0905 -1561.5245 55.0777 55.0777
32 5 -7.4002156 0.0 -32.1035 15.389 -11.8603 243.179 -1897.11 244.084 -1892.68 0.0 244.084 -1892.68 119.183 -32.1035 -1561.5166 55.0881 55.0881
32 6 -7.4002156 0.0 -32.1035 15.389 -11.8603 243.179 -1897.11 244.084 -1892.68 0.0 244.084 -1892.68 119.183 -32.1035 -1561.5166 55.0881 55.0881
32 7 -7.4002156 0.0 -32.1035 15.389 -11.8603 243.179 -1897.11 244.084 -1892.68 0.0 244.084 -1892.68 119.183 -32.1035 -1561.5166 55.0881 55.0881
33 0 -7.369578 0.0 -32.7362 15.1503 -11.3319 243.179 -1897.11 243.287 -1889.81 0.0 243.287 -1889.81 123.833 -32.7362 -1555.4263 61.7773 61.7773
33 1 -7.318094 0.0 -32.197 15.1776 -11.2491 243.179 -1897.11 243.347 -1889.77 0.0 243.347 -1889.77 123.476 -32.197 -1555.1439 61.123 61.123
33 2 -7.119409 0.0 -27.673 15.1931 -11.3033 243.179 -1897.11 243.362 -1893.57 0.0 243.362 -1893.57 123.627 -27.673 -1554.2539 61.7632 61.7632
34 0 -6.975095 0.0 -27.8082 14.8429 -12.9722 243.179 -1897.11 245.262 -1896.15 0.0 245.262 -1896.15 123.659 -27.8082 -1555.0372 65.0213 65.0213
34 1 -6.4637027 0.0 -22.3083 14.8415 -12.916 243.179 -1897.11 244.97 -1895.79 0.0 244.97 -1895.79 127.049 -22.3083 -1546.0793 72.7111 72.7111
34 2 -6.14485 0.0 -17.6128 14.7965 -11.9789 243.179 -1897.11 245.002 -1897.02 0.0 245.002 -1897.02 123.613 -17.6128 -1546.0178 74.1046 74.1046
35 0 -8.627507 0.0 -46.03 15.374 -13.0134 243.179 -1897.11 242.691 -1890.23 0.0 242.691 -1890.23 138.961 -46.03 -1554.6079 67.187 67.187
36 0 -6.894419 0.0 -27.6387 15.3759 -11.768 243.179 -1897.11 245.53 -1893.48 0.0 245.53 -1893.48 127.775 -27.6387 -1547.8136 70.3788 70.3788
