# Supplementary material for: Exploring the mechanism of Alisma orientale for the treatment of pregnancy induced hypertension and potential hepato-nephrotoxicity by using network pharmacology, network toxicology, molecular docking and molecular dynamics simulation
Source: Front Pharmacol. 2022 Nov 15;13:1027112. doi: 10.3389/fphar.2022.1027112 (PMC9705790; doi:10.3389/fphar.2022.1027112)
Supplement: Supplementary file 13 [file DataSheet7.zip › IGF1/IGF1694/clusters.dock4.pdb]

REMARK  Energy: 41.9029
REMARK  SimpleFitness: 41.9029
REMARK  FullFitness: -1578.9872
REMARK  InterFull: -36.8322
REMARK  IntraFull: 109.542
REMARK  solvFull: -1894.61
REMARK  surfFull: 242.913
REMARK  extraFull: 0.0
REMARK  deltaGcompsolvpol: -1894.61
REMARK  deltaGcompsolvnonpol: 242.913
REMARK  deltaGprotsolvpol: -1897.11
REMARK  deltaGprotsolvnonpol: 243.179
REMARK  deltaGligsolvpol: -10.5881
REMARK  deltaGligsolvnonpol: 15.0085
REMARK  deltaGvdw: -36.8322
REMARK  deltaGelec: 0.0
REMARK  deltaG: -8.118302
REMARK  Cluster: 0
REMARK  ClusterRank: 0
ATOM   4915 O    LIG     1      16.446  19.060   8.966  1.00  0.00      LIG  
ATOM   4916 O1   LIG     1      19.671  21.316  12.925  1.00  0.00      LIG  
ATOM   4917 O2   LIG     1      18.052  16.340   4.655  1.00  0.00      LIG  
ATOM   4918 O3   LIG     1      16.344  13.464   3.229  1.00  0.00      LIG  
ATOM   4919 O4   LIG     1      17.518  16.713   1.976  1.00  0.00      LIG  
ATOM   4920 C    LIG     1      20.064  18.893   7.822  1.00  0.00      LIG  
ATOM   4921 C1   LIG     1      18.786  19.571   8.404  1.00  0.00      LIG  
ATOM   4922 C2   LIG     1      20.196  17.371   8.161  1.00  0.00      LIG  
ATOM   4923 C3   LIG     1      19.047  20.784   9.358  1.00  0.00      LIG  
ATOM   4924 C4   LIG     1      21.348  19.602   8.241  1.00  0.00      LIG  
ATOM   4925 C5   LIG     1      20.121  21.747   8.806  1.00  0.00      LIG  
ATOM   4926 C6   LIG     1      17.761  18.527   8.921  1.00  0.00      LIG  
ATOM   4927 C7   LIG     1      18.964  16.613   7.816  1.00  0.00      LIG  
ATOM   4928 C8   LIG     1      21.284  21.093   8.062  1.00  0.00      LIG  
ATOM   4929 C9   LIG     1      21.246  16.615   7.352  1.00  0.00      LIG  
ATOM   4930 C10  LIG     1      17.659  17.287   8.046  1.00  0.00      LIG  
ATOM   4931 C11  LIG     1      19.948  19.093   6.302  1.00  0.00      LIG  
ATOM   4932 C12  LIG     1      19.366  20.325  10.787  1.00  0.00      LIG  
ATOM   4933 C13  LIG     1      19.234  15.405   7.296  1.00  0.00      LIG  
ATOM   4934 C14  LIG     1      20.570  17.064   9.621  1.00  0.00      LIG  
ATOM   4935 C15  LIG     1      20.695  15.219   7.166  1.00  0.00      LIG  
ATOM   4936 C16  LIG     1      17.779  21.641   9.449  1.00  0.00      LIG  
ATOM   4937 C17  LIG     1      20.640  22.722   9.833  1.00  0.00      LIG  
ATOM   4938 C18  LIG     1      18.383  14.230   6.884  1.00  0.00      LIG  
ATOM   4939 C19  LIG     1      19.767  21.434  11.712  1.00  0.00      LIG  
ATOM   4940 C20  LIG     1      20.483  22.594  11.156  1.00  0.00      LIG  
ATOM   4941 C21  LIG     1      21.334  23.932   9.298  1.00  0.00      LIG  
ATOM   4942 C22  LIG     1      18.203  14.045   5.374  1.00  0.00      LIG  
ATOM   4943 C23  LIG     1      17.066  14.083   7.612  1.00  0.00      LIG  
ATOM   4944 C24  LIG     1      17.379  15.089   4.608  1.00  0.00      LIG  
ATOM   4945 C25  LIG     1      17.208  14.586   3.159  1.00  0.00      LIG  
ATOM   4946 C26  LIG     1      16.685  15.568   2.085  1.00  0.00      LIG  
ATOM   4947 C27  LIG     1      15.266  16.010   2.366  1.00  0.00      LIG  
ATOM   4948 C28  LIG     1      16.698  14.936   0.705  1.00  0.00      LIG  
ATOM   4949 H    LIG     1      18.280  20.039   7.555  1.00  0.00      LIG  
ATOM   4950 H1   LIG     1      22.188  19.221   7.655  1.00  0.00      LIG  
ATOM   4951 H2   LIG     1      21.596  19.415   9.285  1.00  0.00      LIG  
ATOM   4952 H3   LIG     1      19.613  22.361   8.057  1.00  0.00      LIG  
ATOM   4953 H4   LIG     1      17.998  18.210   9.938  1.00  0.00      LIG  
ATOM   4954 H5   LIG     1      21.198  21.336   7.000  1.00  0.00      LIG  
ATOM   4955 H6   LIG     1      22.255  21.496   8.363  1.00  0.00      LIG  
ATOM   4956 H7   LIG     1      22.213  16.594   7.861  1.00  0.00      LIG  
ATOM   4957 H8   LIG     1      21.426  17.034   6.361  1.00  0.00      LIG  
ATOM   4958 H9   LIG     1      17.243  17.564   7.076  1.00  0.00      LIG  
ATOM   4959 H10  LIG     1      16.945  16.601   8.499  1.00  0.00      LIG  
ATOM   4960 H11  LIG     1      19.674  20.121   6.052  1.00  0.00      LIG  
ATOM   4961 H12  LIG     1      19.181  18.450   5.867  1.00  0.00      LIG  
ATOM   4962 H13  LIG     1      20.893  18.893   5.793  1.00  0.00      LIG  
ATOM   4963 H14  LIG     1      20.180  19.602  10.801  1.00  0.00      LIG  
ATOM   4964 H15  LIG     1      18.484  19.857  11.232  1.00  0.00      LIG  
ATOM   4965 H16  LIG     1      19.900  17.540  10.335  1.00  0.00      LIG  
ATOM   4966 H17  LIG     1      21.587  17.393   9.846  1.00  0.00      LIG  
ATOM   4967 H18  LIG     1      20.541  15.991   9.835  1.00  0.00      LIG  
ATOM   4968 H19  LIG     1      21.061  14.539   7.941  1.00  0.00      LIG  
ATOM   4969 H20  LIG     1      20.969  14.820   6.186  1.00  0.00      LIG  
ATOM   4970 H21  LIG     1      17.352  21.804   8.456  1.00  0.00      LIG  
ATOM   4971 H22  LIG     1      17.973  22.624   9.883  1.00  0.00      LIG  
ATOM   4972 H23  LIG     1      17.022  21.168  10.078  1.00  0.00      LIG  
ATOM   4973 H24  LIG     1      18.958  13.358   7.208  1.00  0.00      LIG  
ATOM   4974 H25  LIG     1      16.487  19.862   9.515  1.00  0.00      LIG  
ATOM   4975 H26  LIG     1      20.854  23.331  11.856  1.00  0.00      LIG  
ATOM   4976 H27  LIG     1      20.670  24.470   8.618  1.00  0.00      LIG  
ATOM   4977 H28  LIG     1      22.238  23.655   8.751  1.00  0.00      LIG  
ATOM   4978 H29  LIG     1      21.627  24.627  10.091  1.00  0.00      LIG  
ATOM   4979 H30  LIG     1      17.749  13.062   5.229  1.00  0.00      LIG  
ATOM   4980 H31  LIG     1      19.196  13.989   4.920  1.00  0.00      LIG  
ATOM   4981 H32  LIG     1      16.408  14.921   7.395  1.00  0.00      LIG  
ATOM   4982 H33  LIG     1      16.560  13.163   7.306  1.00  0.00      LIG  
ATOM   4983 H34  LIG     1      17.221  14.047   8.694  1.00  0.00      LIG  
ATOM   4984 H35  LIG     1      16.403  15.213   5.082  1.00  0.00      LIG  
ATOM   4985 H36  LIG     1      18.179  14.219   2.820  1.00  0.00      LIG  
ATOM   4986 H37  LIG     1      18.314  16.472   5.584  1.00  0.00      LIG  
ATOM   4987 H38  LIG     1      16.049  13.263   2.321  1.00  0.00      LIG  
ATOM   4988 H39  LIG     1      14.942  16.760   1.638  1.00  0.00      LIG  
ATOM   4989 H40  LIG     1      15.202  16.472   3.352  1.00  0.00      LIG  
ATOM   4990 H41  LIG     1      14.571  15.167   2.326  1.00  0.00      LIG  
ATOM   4991 H42  LIG     1      17.663  14.469   0.500  1.00  0.00      LIG  
ATOM   4992 H43  LIG     1      15.921  14.185   0.603  1.00  0.00      LIG  
ATOM   4993 H44  LIG     1      16.534  15.689  -0.073  1.00  0.00      LIG  
ATOM   4994 H45  LIG     1      17.748  16.962   2.890  1.00  0.00      LIG  
TER
REMARK  Energy: 42.0153
REMARK  SimpleFitness: 42.0153
REMARK  FullFitness: -1578.8848
REMARK  InterFull: -36.7257
REMARK  IntraFull: 109.792
REMARK  solvFull: -1894.86
REMARK  surfFull: 242.909
REMARK  extraFull: 0.0
REMARK  deltaGcompsolvpol: -1894.86
REMARK  deltaGcompsolvnonpol: 242.909
REMARK  deltaGprotsolvpol: -1897.11
REMARK  deltaGprotsolvnonpol: 243.179
REMARK  deltaGligsolvpol: -10.5986
REMARK  deltaGligsolvnonpol: 15.0117
REMARK  deltaGvdw: -36.7257
REMARK  deltaGelec: 0.0
REMARK  deltaG: -8.123566
REMARK  Cluster: 0
REMARK  ClusterRank: 1
ATOM   4915 O    LIG     1      16.439  19.030   8.930  1.00  0.00      LIG  
ATOM   4916 O1   LIG     1      19.580  21.308  12.928  1.00  0.00      LIG  
ATOM   4917 O2   LIG     1      18.064  16.327   4.651  1.00  0.00      LIG  
ATOM   4918 O3   LIG     1      16.306  13.480   3.231  1.00  0.00      LIG  
ATOM   4919 O4   LIG     1      17.522  16.711   1.972  1.00  0.00      LIG  
ATOM   4920 C    LIG     1      20.076  18.838   7.847  1.00  0.00      LIG  
ATOM   4921 C1   LIG     1      18.791  19.524   8.404  1.00  0.00      LIG  
ATOM   4922 C2   LIG     1      20.189  17.315   8.187  1.00  0.00      LIG  
ATOM   4923 C3   LIG     1      19.039  20.742   9.356  1.00  0.00      LIG  
ATOM   4924 C4   LIG     1      21.356  19.537   8.294  1.00  0.00      LIG  
ATOM   4925 C5   LIG     1      20.127  21.695   8.817  1.00  0.00      LIG  
ATOM   4926 C6   LIG     1      17.751  18.488   8.907  1.00  0.00      LIG  
ATOM   4927 C7   LIG     1      18.958  16.568   7.818  1.00  0.00      LIG  
ATOM   4928 C8   LIG     1      21.310  21.029   8.115  1.00  0.00      LIG  
ATOM   4929 C9   LIG     1      21.250  16.553   7.397  1.00  0.00      LIG  
ATOM   4930 C10  LIG     1      17.654  17.248   8.031  1.00  0.00      LIG  
ATOM   4931 C11  LIG     1      19.992  19.043   6.327  1.00  0.00      LIG  
ATOM   4932 C12  LIG     1      19.331  20.292  10.793  1.00  0.00      LIG  
ATOM   4933 C13  LIG     1      19.227  15.361   7.293  1.00  0.00      LIG  
ATOM   4934 C14  LIG     1      20.534  17.006   9.653  1.00  0.00      LIG  
ATOM   4935 C15  LIG     1      20.688  15.165   7.182  1.00  0.00      LIG  
ATOM   4936 C16  LIG     1      17.771  21.603   9.417  1.00  0.00      LIG  
ATOM   4937 C17  LIG     1      20.620  22.684   9.843  1.00  0.00      LIG  
ATOM   4938 C18  LIG     1      18.372  14.195   6.870  1.00  0.00      LIG  
ATOM   4939 C19  LIG     1      19.708  21.412  11.717  1.00  0.00      LIG  
ATOM   4940 C20  LIG     1      20.433  22.569  11.165  1.00  0.00      LIG  
ATOM   4941 C21  LIG     1      21.323  23.889   9.308  1.00  0.00      LIG  
ATOM   4942 C22  LIG     1      18.187  14.026   5.359  1.00  0.00      LIG  
ATOM   4943 C23  LIG     1      17.059  14.039   7.604  1.00  0.00      LIG  
ATOM   4944 C24  LIG     1      17.373  15.087   4.603  1.00  0.00      LIG  
ATOM   4945 C25  LIG     1      17.189  14.587   3.155  1.00  0.00      LIG  
ATOM   4946 C26  LIG     1      16.679  15.572   2.079  1.00  0.00      LIG  
ATOM   4947 C27  LIG     1      15.261  16.027   2.350  1.00  0.00      LIG  
ATOM   4948 C28  LIG     1      16.693  14.936   0.702  1.00  0.00      LIG  
ATOM   4949 H    LIG     1      18.302  19.989   7.542  1.00  0.00      LIG  
ATOM   4950 H1   LIG     1      22.205  19.148   7.726  1.00  0.00      LIG  
ATOM   4951 H2   LIG     1      21.579  19.348   9.344  1.00  0.00      LIG  
ATOM   4952 H3   LIG     1      19.639  22.299   8.046  1.00  0.00      LIG  
ATOM   4953 H4   LIG     1      17.971  18.172   9.928  1.00  0.00      LIG  
ATOM   4954 H5   LIG     1      21.267  21.274   7.051  1.00  0.00      LIG  
ATOM   4955 H6   LIG     1      22.273  21.423   8.454  1.00  0.00      LIG  
ATOM   4956 H7   LIG     1      22.202  16.513   7.932  1.00  0.00      LIG  
ATOM   4957 H8   LIG     1      21.463  16.978   6.416  1.00  0.00      LIG  
ATOM   4958 H9   LIG     1      17.252  17.528   7.056  1.00  0.00      LIG  
ATOM   4959 H10  LIG     1      16.931  16.566   8.476  1.00  0.00      LIG  
ATOM   4960 H11  LIG     1      19.738  20.076   6.075  1.00  0.00      LIG  
ATOM   4961 H12  LIG     1      19.224  18.413   5.875  1.00  0.00      LIG  
ATOM   4962 H13  LIG     1      20.944  18.831   5.835  1.00  0.00      LIG  
ATOM   4963 H14  LIG     1      20.148  19.572  10.830  1.00  0.00      LIG  
ATOM   4964 H15  LIG     1      18.443  19.823  11.224  1.00  0.00      LIG  
ATOM   4965 H16  LIG     1      19.862  17.497  10.356  1.00  0.00      LIG  
ATOM   4966 H17  LIG     1      21.553  17.318   9.895  1.00  0.00      LIG  
ATOM   4967 H18  LIG     1      20.483  15.934   9.868  1.00  0.00      LIG  
ATOM   4968 H19  LIG     1      21.034  14.471   7.953  1.00  0.00      LIG  
ATOM   4969 H20  LIG     1      20.974  14.777   6.201  1.00  0.00      LIG  
ATOM   4970 H21  LIG     1      17.356  21.749   8.416  1.00  0.00      LIG  
ATOM   4971 H22  LIG     1      17.961  22.593   9.836  1.00  0.00      LIG  
ATOM   4972 H23  LIG     1      17.006  21.141  10.045  1.00  0.00      LIG  
ATOM   4973 H24  LIG     1      18.946  13.317   7.181  1.00  0.00      LIG  
ATOM   4974 H25  LIG     1      16.482  19.849   9.452  1.00  0.00      LIG  
ATOM   4975 H26  LIG     1      20.784  23.316  11.866  1.00  0.00      LIG  
ATOM   4976 H27  LIG     1      20.671  24.419   8.611  1.00  0.00      LIG  
ATOM   4977 H28  LIG     1      22.236  23.606   8.779  1.00  0.00      LIG  
ATOM   4978 H29  LIG     1      21.603  24.591  10.100  1.00  0.00      LIG  
ATOM   4979 H30  LIG     1      17.721  13.049   5.209  1.00  0.00      LIG  
ATOM   4980 H31  LIG     1      19.178  13.961   4.903  1.00  0.00      LIG  
ATOM   4981 H32  LIG     1      16.397  14.875   7.396  1.00  0.00      LIG  
ATOM   4982 H33  LIG     1      16.554  13.120   7.295  1.00  0.00      LIG  
ATOM   4983 H34  LIG     1      17.219  13.997   8.685  1.00  0.00      LIG  
ATOM   4984 H35  LIG     1      16.402  15.225   5.084  1.00  0.00      LIG  
ATOM   4985 H36  LIG     1      18.153  14.205   2.814  1.00  0.00      LIG  
ATOM   4986 H37  LIG     1      18.345  16.445   5.576  1.00  0.00      LIG  
ATOM   4987 H38  LIG     1      16.010  13.277   2.324  1.00  0.00      LIG  
ATOM   4988 H39  LIG     1      14.951  16.782   1.623  1.00  0.00      LIG  
ATOM   4989 H40  LIG     1      15.191  16.484   3.338  1.00  0.00      LIG  
ATOM   4990 H41  LIG     1      14.559  15.191   2.299  1.00  0.00      LIG  
ATOM   4991 H42  LIG     1      17.648  14.442   0.512  1.00  0.00      LIG  
ATOM   4992 H43  LIG     1      15.898  14.206   0.593  1.00  0.00      LIG  
ATOM   4993 H44  LIG     1      16.562  15.689  -0.082  1.00  0.00      LIG  
ATOM   4994 H45  LIG     1      17.760  16.953   2.886  1.00  0.00      LIG  
TER
REMARK  Energy: 42.3672
REMARK  SimpleFitness: 42.3672
REMARK  FullFitness: -1578.577
REMARK  InterFull: -36.0339
REMARK  IntraFull: 109.875
REMARK  solvFull: -1895.31
REMARK  surfFull: 242.892
REMARK  extraFull: 0.0
REMARK  deltaGcompsolvpol: -1895.31
REMARK  deltaGcompsolvnonpol: 242.892
REMARK  deltaGprotsolvpol: -1897.11
REMARK  deltaGprotsolvnonpol: 243.179
REMARK  deltaGligsolvpol: -10.5784
REMARK  deltaGligsolvnonpol: 15.0233
REMARK  deltaGvdw: -36.0339
REMARK  deltaGelec: 0.0
REMARK  deltaG: -8.089608
REMARK  Cluster: 0
REMARK  ClusterRank: 2
ATOM   4915 O    LIG     1      16.418  18.985   8.872  1.00  0.00      LIG  
ATOM   4916 O1   LIG     1      19.319  21.378  12.896  1.00  0.00      LIG  
ATOM   4917 O2   LIG     1      18.068  16.288   4.671  1.00  0.00      LIG  
ATOM   4918 O3   LIG     1      16.323  13.446   3.235  1.00  0.00      LIG  
ATOM   4919 O4   LIG     1      17.513  16.694   2.000  1.00  0.00      LIG  
ATOM   4920 C    LIG     1      20.097  18.742   7.927  1.00  0.00      LIG  
ATOM   4921 C1   LIG     1      18.788  19.448   8.396  1.00  0.00      LIG  
ATOM   4922 C2   LIG     1      20.165  17.219   8.273  1.00  0.00      LIG  
ATOM   4923 C3   LIG     1      18.993  20.698   9.315  1.00  0.00      LIG  
ATOM   4924 C4   LIG     1      21.354  19.415   8.466  1.00  0.00      LIG  
ATOM   4925 C5   LIG     1      20.138  21.610   8.824  1.00  0.00      LIG  
ATOM   4926 C6   LIG     1      17.724  18.430   8.882  1.00  0.00      LIG  
ATOM   4927 C7   LIG     1      18.941  16.492   7.845  1.00  0.00      LIG  
ATOM   4928 C8   LIG     1      21.367  20.902   8.258  1.00  0.00      LIG  
ATOM   4929 C9   LIG     1      21.251  16.438   7.537  1.00  0.00      LIG  
ATOM   4930 C10  LIG     1      17.638  17.188   8.007  1.00  0.00      LIG  
ATOM   4931 C11  LIG     1      20.117  18.947   6.405  1.00  0.00      LIG  
ATOM   4932 C12  LIG     1      19.168  20.298  10.785  1.00  0.00      LIG  
ATOM   4933 C13  LIG     1      19.217  15.282   7.333  1.00  0.00      LIG  
ATOM   4934 C14  LIG     1      20.437  16.908   9.756  1.00  0.00      LIG  
ATOM   4935 C15  LIG     1      20.677  15.061   7.292  1.00  0.00      LIG  
ATOM   4936 C16  LIG     1      17.744  21.588   9.248  1.00  0.00      LIG  
ATOM   4937 C17  LIG     1      20.564  22.637   9.840  1.00  0.00      LIG  
ATOM   4938 C18  LIG     1      18.367  14.125   6.874  1.00  0.00      LIG  
ATOM   4939 C19  LIG     1      19.516  21.442  11.692  1.00  0.00      LIG  
ATOM   4940 C20  LIG     1      20.286  22.573  11.148  1.00  0.00      LIG  
ATOM   4941 C21  LIG     1      21.320  23.809   9.306  1.00  0.00      LIG  
ATOM   4942 C22  LIG     1      18.210  13.984   5.359  1.00  0.00      LIG  
ATOM   4943 C23  LIG     1      17.044  13.961   7.586  1.00  0.00      LIG  
ATOM   4944 C24  LIG     1      17.386  15.043   4.613  1.00  0.00      LIG  
ATOM   4945 C25  LIG     1      17.200  14.556   3.161  1.00  0.00      LIG  
ATOM   4946 C26  LIG     1      16.678  15.550   2.099  1.00  0.00      LIG  
ATOM   4947 C27  LIG     1      15.261  15.995   2.387  1.00  0.00      LIG  
ATOM   4948 C28  LIG     1      16.685  14.935   0.712  1.00  0.00      LIG  
ATOM   4949 H    LIG     1      18.340  19.880   7.496  1.00  0.00      LIG  
ATOM   4950 H1   LIG     1      22.237  18.992   7.979  1.00  0.00      LIG  
ATOM   4951 H2   LIG     1      21.483  19.244   9.534  1.00  0.00      LIG  
ATOM   4952 H3   LIG     1      19.725  22.181   7.988  1.00  0.00      LIG  
ATOM   4953 H4   LIG     1      17.914  18.118   9.910  1.00  0.00      LIG  
ATOM   4954 H5   LIG     1      21.440  21.126   7.191  1.00  0.00      LIG  
ATOM   4955 H6   LIG     1      22.303  21.276   8.685  1.00  0.00      LIG  
ATOM   4956 H7   LIG     1      22.174  16.381   8.119  1.00  0.00      LIG  
ATOM   4957 H8   LIG     1      21.522  16.858   6.569  1.00  0.00      LIG  
ATOM   4958 H9   LIG     1      17.274  17.471   7.017  1.00  0.00      LIG  
ATOM   4959 H10  LIG     1      16.890  16.517   8.427  1.00  0.00      LIG  
ATOM   4960 H11  LIG     1      19.875  19.979   6.136  1.00  0.00      LIG  
ATOM   4961 H12  LIG     1      19.388  18.309   5.902  1.00  0.00      LIG  
ATOM   4962 H13  LIG     1      21.103  18.741   5.982  1.00  0.00      LIG  
ATOM   4963 H14  LIG     1      19.953  19.551  10.905  1.00  0.00      LIG  
ATOM   4964 H15  LIG     1      18.235  19.876  11.168  1.00  0.00      LIG  
ATOM   4965 H16  LIG     1      19.759  17.434  10.427  1.00  0.00      LIG  
ATOM   4966 H17  LIG     1      21.456  17.182  10.037  1.00  0.00      LIG  
ATOM   4967 H18  LIG     1      20.334  15.840   9.974  1.00  0.00      LIG  
ATOM   4968 H19  LIG     1      20.972  14.363   8.080  1.00  0.00      LIG  
ATOM   4969 H20  LIG     1      21.006  14.668   6.327  1.00  0.00      LIG  
ATOM   4970 H21  LIG     1      17.417  21.716   8.213  1.00  0.00      LIG  
ATOM   4971 H22  LIG     1      17.921  22.585   9.656  1.00  0.00      LIG  
ATOM   4972 H23  LIG     1      16.918  21.163   9.822  1.00  0.00      LIG  
ATOM   4973 H24  LIG     1      18.936  13.241   7.179  1.00  0.00      LIG  
ATOM   4974 H25  LIG     1      16.453  19.793   9.411  1.00  0.00      LIG  
ATOM   4975 H26  LIG     1      20.598  23.343  11.843  1.00  0.00      LIG  
ATOM   4976 H27  LIG     1      20.735  24.303   8.528  1.00  0.00      LIG  
ATOM   4977 H28  LIG     1      22.272  23.493   8.872  1.00  0.00      LIG  
ATOM   4978 H29  LIG     1      21.538  24.551  10.081  1.00  0.00      LIG  
ATOM   4979 H30  LIG     1      17.765  13.001   5.182  1.00  0.00      LIG  
ATOM   4980 H31  LIG     1      19.209  13.949   4.917  1.00  0.00      LIG  
ATOM   4981 H32  LIG     1      16.389  14.805   7.387  1.00  0.00      LIG  
ATOM   4982 H33  LIG     1      16.540  13.050   7.251  1.00  0.00      LIG  
ATOM   4983 H34  LIG     1      17.189  13.895   8.669  1.00  0.00      LIG  
ATOM   4984 H35  LIG     1      16.415  15.168   5.097  1.00  0.00      LIG  
ATOM   4985 H36  LIG     1      18.164  14.180   2.812  1.00  0.00      LIG  
ATOM   4986 H37  LIG     1      18.332  16.410   5.601  1.00  0.00      LIG  
ATOM   4987 H38  LIG     1      16.018  13.251   2.329  1.00  0.00      LIG  
ATOM   4988 H39  LIG     1      14.936  16.746   1.661  1.00  0.00      LIG  
ATOM   4989 H40  LIG     1      15.203  16.456   3.374  1.00  0.00      LIG  
ATOM   4990 H41  LIG     1      14.564  15.154   2.348  1.00  0.00      LIG  
ATOM   4991 H42  LIG     1      17.652  14.476   0.495  1.00  0.00      LIG  
ATOM   4992 H43  LIG     1      15.913  14.180   0.605  1.00  0.00      LIG  
ATOM   4993 H44  LIG     1      16.511  15.694  -0.056  1.00  0.00      LIG  
ATOM   4994 H45  LIG     1      17.755  16.926   2.917  1.00  0.00      LIG  
TER
REMARK  Energy: 55.5619
REMARK  SimpleFitness: 55.5619
REMARK  FullFitness: -1564.4475
REMARK  InterFull: -36.0125
REMARK  IntraFull: 120.797
REMARK  solvFull: -1892.89
REMARK  surfFull: 243.658
REMARK  extraFull: 0.0
REMARK  deltaGcompsolvpol: -1892.89
REMARK  deltaGcompsolvnonpol: 243.658
REMARK  deltaGprotsolvpol: -1897.11
REMARK  deltaGprotsolvnonpol: 243.179
REMARK  deltaGligsolvpol: -13.537
REMARK  deltaGligsolvnonpol: 15.2366
REMARK  deltaGvdw: -36.0125
REMARK  deltaGelec: 0.0
REMARK  deltaG: -7.7061243
REMARK  Cluster: 0
REMARK  ClusterRank: 3
ATOM   4915 O    LIG     1      16.553  18.850   8.838  1.00  0.00      LIG  
ATOM   4916 O1   LIG     1      19.304  19.931  13.582  1.00  0.00      LIG  
ATOM   4917 O2   LIG     1      15.426  16.107   3.667  1.00  0.00      LIG  
ATOM   4918 O3   LIG     1      17.350  13.356   2.526  1.00  0.00      LIG  
ATOM   4919 O4   LIG     1      14.971  14.989   1.258  1.00  0.00      LIG  
ATOM   4920 C    LIG     1      20.255  18.085   8.325  1.00  0.00      LIG  
ATOM   4921 C1   LIG     1      19.018  18.935   8.756  1.00  0.00      LIG  
ATOM   4922 C2   LIG     1      20.011  16.538   8.346  1.00  0.00      LIG  
ATOM   4923 C3   LIG     1      19.273  19.954   9.913  1.00  0.00      LIG  
ATOM   4924 C4   LIG     1      21.500  18.389   9.151  1.00  0.00      LIG  
ATOM   4925 C5   LIG     1      20.603  20.703   9.719  1.00  0.00      LIG  
ATOM   4926 C6   LIG     1      17.742  18.072   8.893  1.00  0.00      LIG  
ATOM   4927 C7   LIG     1      18.795  16.190   7.573  1.00  0.00      LIG  
ATOM   4928 C8   LIG     1      21.796  19.860   9.268  1.00  0.00      LIG  
ATOM   4929 C9   LIG     1      21.067  15.713   7.619  1.00  0.00      LIG  
ATOM   4930 C10  LIG     1      17.606  17.064   7.766  1.00  0.00      LIG  
ATOM   4931 C11  LIG     1      20.564  18.566   6.896  1.00  0.00      LIG  
ATOM   4932 C12  LIG     1      19.179  19.295  11.294  1.00  0.00      LIG  
ATOM   4933 C13  LIG     1      18.977  15.149   6.742  1.00  0.00      LIG  
ATOM   4934 C14  LIG     1      19.955  15.903   9.745  1.00  0.00      LIG  
ATOM   4935 C15  LIG     1      20.344  14.609   6.881  1.00  0.00      LIG  
ATOM   4936 C16  LIG     1      18.196  21.047   9.871  1.00  0.00      LIG  
ATOM   4937 C17  LIG     1      20.997  21.519  10.918  1.00  0.00      LIG  
ATOM   4938 C18  LIG     1      18.099  14.503   5.696  1.00  0.00      LIG  
ATOM   4939 C19  LIG     1      19.616  20.181  12.429  1.00  0.00      LIG  
ATOM   4940 C20  LIG     1      20.559  21.286  12.162  1.00  0.00      LIG  
ATOM   4941 C21  LIG     1      21.916  22.663  10.642  1.00  0.00      LIG  
ATOM   4942 C22  LIG     1      17.186  15.509   5.009  1.00  0.00      LIG  
ATOM   4943 C23  LIG     1      17.310  13.374   6.332  1.00  0.00      LIG  
ATOM   4944 C24  LIG     1      16.300  15.025   3.871  1.00  0.00      LIG  
ATOM   4945 C25  LIG     1      17.055  14.750   2.574  1.00  0.00      LIG  
ATOM   4946 C26  LIG     1      16.379  15.225   1.266  1.00  0.00      LIG  
ATOM   4947 C27  LIG     1      16.940  14.502   0.082  1.00  0.00      LIG  
ATOM   4948 C28  LIG     1      16.626  16.700   0.979  1.00  0.00      LIG  
ATOM   4949 H    LIG     1      18.794  19.588   7.908  1.00  0.00      LIG  
ATOM   4950 H1   LIG     1      22.370  17.900   8.706  1.00  0.00      LIG  
ATOM   4951 H2   LIG     1      21.418  17.994  10.164  1.00  0.00      LIG  
ATOM   4952 H3   LIG     1      20.424  21.420   8.912  1.00  0.00      LIG  
ATOM   4953 H4   LIG     1      17.721  17.549   9.849  1.00  0.00      LIG  
ATOM   4954 H5   LIG     1      22.141  20.239   8.302  1.00  0.00      LIG  
ATOM   4955 H6   LIG     1      22.659  19.963   9.933  1.00  0.00      LIG  
ATOM   4956 H7   LIG     1      21.793  15.293   8.316  1.00  0.00      LIG  
ATOM   4957 H8   LIG     1      21.644  16.280   6.891  1.00  0.00      LIG  
ATOM   4958 H9   LIG     1      17.454  17.621   6.840  1.00  0.00      LIG  
ATOM   4959 H10  LIG     1      16.709  16.457   7.920  1.00  0.00      LIG  
ATOM   4960 H11  LIG     1      20.550  19.658   6.832  1.00  0.00      LIG  
ATOM   4961 H12  LIG     1      19.828  18.201   6.176  1.00  0.00      LIG  
ATOM   4962 H13  LIG     1      21.556  18.252   6.564  1.00  0.00      LIG  
ATOM   4963 H14  LIG     1      19.787  18.392  11.349  1.00  0.00      LIG  
ATOM   4964 H15  LIG     1      18.142  19.015  11.498  1.00  0.00      LIG  
ATOM   4965 H16  LIG     1      19.285  16.428  10.424  1.00  0.00      LIG  
ATOM   4966 H17  LIG     1      20.944  15.894  10.211  1.00  0.00      LIG  
ATOM   4967 H18  LIG     1      19.621  14.862   9.701  1.00  0.00      LIG  
ATOM   4968 H19  LIG     1      20.333  13.680   7.459  1.00  0.00      LIG  
ATOM   4969 H20  LIG     1      20.809  14.420   5.910  1.00  0.00      LIG  
ATOM   4970 H21  LIG     1      18.035  21.391   8.845  1.00  0.00      LIG  
ATOM   4971 H22  LIG     1      18.460  21.922  10.467  1.00  0.00      LIG  
ATOM   4972 H23  LIG     1      17.245  20.686  10.268  1.00  0.00      LIG  
ATOM   4973 H24  LIG     1      18.752  14.077   4.930  1.00  0.00      LIG  
ATOM   4974 H25  LIG     1      16.629  19.528   9.530  1.00  0.00      LIG  
ATOM   4975 H26  LIG     1      20.862  21.896  13.003  1.00  0.00      LIG  
ATOM   4976 H27  LIG     1      21.467  23.329   9.900  1.00  0.00      LIG  
ATOM   4977 H28  LIG     1      22.871  22.303  10.250  1.00  0.00      LIG  
ATOM   4978 H29  LIG     1      22.122  23.252  11.541  1.00  0.00      LIG  
ATOM   4979 H30  LIG     1      17.778  16.360   4.655  1.00  0.00      LIG  
ATOM   4980 H31  LIG     1      16.514  15.918   5.764  1.00  0.00      LIG  
ATOM   4981 H32  LIG     1      16.614  13.758   7.084  1.00  0.00      LIG  
ATOM   4982 H33  LIG     1      16.734  12.833   5.580  1.00  0.00      LIG  
ATOM   4983 H34  LIG     1      17.975  12.654   6.819  1.00  0.00      LIG  
ATOM   4984 H35  LIG     1      15.702  14.163   4.180  1.00  0.00      LIG  
ATOM   4985 H36  LIG     1      18.006  15.254   2.634  1.00  0.00      LIG  
ATOM   4986 H37  LIG     1      14.936  15.908   2.847  1.00  0.00      LIG  
ATOM   4987 H38  LIG     1      16.537  12.911   2.226  1.00  0.00      LIG  
ATOM   4988 H39  LIG     1      16.482  14.931  -0.802  1.00  0.00      LIG  
ATOM   4989 H40  LIG     1      16.725  13.432   0.084  1.00  0.00      LIG  
ATOM   4990 H41  LIG     1      18.008  14.664   0.004  1.00  0.00      LIG  
ATOM   4991 H42  LIG     1      16.027  17.346   1.620  1.00  0.00      LIG  
ATOM   4992 H43  LIG     1      17.683  16.951   1.098  1.00  0.00      LIG  
ATOM   4993 H44  LIG     1      16.329  16.945  -0.044  1.00  0.00      LIG  
ATOM   4994 H45  LIG     1      14.850  14.028   1.131  1.00  0.00      LIG  
TER
REMARK  Energy: 59.4958
REMARK  SimpleFitness: 59.4958
REMARK  FullFitness: -1559.7855
REMARK  InterFull: -35.2005
REMARK  IntraFull: 123.966
REMARK  solvFull: -1892.11
REMARK  surfFull: 243.559
REMARK  extraFull: 0.0
REMARK  deltaGcompsolvpol: -1892.11
REMARK  deltaGcompsolvnonpol: 243.559
REMARK  deltaGprotsolvpol: -1897.11
REMARK  deltaGprotsolvnonpol: 243.179
REMARK  deltaGligsolvpol: -13.4045
REMARK  deltaGligsolvnonpol: 15.223
REMARK  deltaGvdw: -35.2005
REMARK  deltaGelec: 0.0
REMARK  deltaG: -7.5977592
REMARK  Cluster: 0
REMARK  ClusterRank: 4
ATOM   4915 O    LIG     1      16.469  18.961   8.958  1.00  0.00      LIG  
ATOM   4916 O1   LIG     1      19.164  20.131  13.777  1.00  0.00      LIG  
ATOM   4917 O2   LIG     1      15.604  15.994   4.121  1.00  0.00      LIG  
ATOM   4918 O3   LIG     1      17.622  13.669   2.371  1.00  0.00      LIG  
ATOM   4919 O4   LIG     1      14.784  14.865   1.709  1.00  0.00      LIG  
ATOM   4920 C    LIG     1      20.208  18.448   8.482  1.00  0.00      LIG  
ATOM   4921 C1   LIG     1      18.918  19.202   8.935  1.00  0.00      LIG  
ATOM   4922 C2   LIG     1      20.093  16.888   8.539  1.00  0.00      LIG  
ATOM   4923 C3   LIG     1      19.106  20.208  10.116  1.00  0.00      LIG  
ATOM   4924 C4   LIG     1      21.447  18.883   9.258  1.00  0.00      LIG  
ATOM   4925 C5   LIG     1      20.354  21.086   9.911  1.00  0.00      LIG  
ATOM   4926 C6   LIG     1      17.698  18.255   9.059  1.00  0.00      LIG  
ATOM   4927 C7   LIG     1      18.888  16.419   7.810  1.00  0.00      LIG  
ATOM   4928 C8   LIG     1      21.592  20.378   9.360  1.00  0.00      LIG  
ATOM   4929 C9   LIG     1      21.195  16.127   7.802  1.00  0.00      LIG  
ATOM   4930 C10  LIG     1      17.642  17.220   7.950  1.00  0.00      LIG  
ATOM   4931 C11  LIG     1      20.438  18.916   7.034  1.00  0.00      LIG  
ATOM   4932 C12  LIG     1      19.113  19.511  11.482  1.00  0.00      LIG  
ATOM   4933 C13  LIG     1      19.127  15.351   7.033  1.00  0.00      LIG  
ATOM   4934 C14  LIG     1      20.108  16.287   9.952  1.00  0.00      LIG  
ATOM   4935 C15  LIG     1      20.537  14.931   7.142  1.00  0.00      LIG  
ATOM   4936 C16  LIG     1      17.932  21.196  10.137  1.00  0.00      LIG  
ATOM   4937 C17  LIG     1      20.720  21.885  11.132  1.00  0.00      LIG  
ATOM   4938 C18  LIG     1      18.233  14.604   6.075  1.00  0.00      LIG  
ATOM   4939 C19  LIG     1      19.462  20.419  12.627  1.00  0.00      LIG  
ATOM   4940 C20  LIG     1      20.324  21.590  12.378  1.00  0.00      LIG  
ATOM   4941 C21  LIG     1      21.544  23.104  10.878  1.00  0.00      LIG  
ATOM   4942 C22  LIG     1      17.727  15.552   4.979  1.00  0.00      LIG  
ATOM   4943 C23  LIG     1      17.154  13.874   6.856  1.00  0.00      LIG  
ATOM   4944 C24  LIG     1      16.630  15.042   4.033  1.00  0.00      LIG  
ATOM   4945 C25  LIG     1      17.094  14.980   2.573  1.00  0.00      LIG  
ATOM   4946 C26  LIG     1      16.097  15.352   1.449  1.00  0.00      LIG  
ATOM   4947 C27  LIG     1      16.585  14.795   0.133  1.00  0.00      LIG  
ATOM   4948 C28  LIG     1      15.976  16.848   1.219  1.00  0.00      LIG  
ATOM   4949 H    LIG     1      18.651  19.861   8.105  1.00  0.00      LIG  
ATOM   4950 H1   LIG     1      22.343  18.484   8.775  1.00  0.00      LIG  
ATOM   4951 H2   LIG     1      21.451  18.487  10.273  1.00  0.00      LIG  
ATOM   4952 H3   LIG     1      20.075  21.822   9.151  1.00  0.00      LIG  
ATOM   4953 H4   LIG     1      17.689  17.746  10.024  1.00  0.00      LIG  
ATOM   4954 H5   LIG     1      21.814  20.792   8.373  1.00  0.00      LIG  
ATOM   4955 H6   LIG     1      22.488  20.579   9.956  1.00  0.00      LIG  
ATOM   4956 H7   LIG     1      21.987  15.808   8.483  1.00  0.00      LIG  
ATOM   4957 H8   LIG     1      21.688  16.709   7.023  1.00  0.00      LIG  
ATOM   4958 H9   LIG     1      17.475  17.755   7.013  1.00  0.00      LIG  
ATOM   4959 H10  LIG     1      16.775  16.570   8.094  1.00  0.00      LIG  
ATOM   4960 H11  LIG     1      20.330  20.000   6.942  1.00  0.00      LIG  
ATOM   4961 H12  LIG     1      19.722  18.469   6.341  1.00  0.00      LIG  
ATOM   4962 H13  LIG     1      21.445  18.677   6.686  1.00  0.00      LIG  
ATOM   4963 H14  LIG     1      19.826  18.688  11.511  1.00  0.00      LIG  
ATOM   4964 H15  LIG     1      18.121  19.106  11.695  1.00  0.00      LIG  
ATOM   4965 H16  LIG     1      19.370  16.742  10.612  1.00  0.00      LIG  
ATOM   4966 H17  LIG     1      21.089  16.407  10.420  1.00  0.00      LIG  
ATOM   4967 H18  LIG     1      19.902  15.212   9.934  1.00  0.00      LIG  
ATOM   4968 H19  LIG     1      20.621  14.033   7.761  1.00  0.00      LIG  
ATOM   4969 H20  LIG     1      20.977  14.733   6.162  1.00  0.00      LIG  
ATOM   4970 H21  LIG     1      17.705  21.545   9.126  1.00  0.00      LIG  
ATOM   4971 H22  LIG     1      18.135  22.080  10.745  1.00  0.00      LIG  
ATOM   4972 H23  LIG     1      17.034  20.736  10.553  1.00  0.00      LIG  
ATOM   4973 H24  LIG     1      18.837  13.839   5.581  1.00  0.00      LIG  
ATOM   4974 H25  LIG     1      16.496  19.668   9.624  1.00  0.00      LIG  
ATOM   4975 H26  LIG     1      20.595  22.200  13.230  1.00  0.00      LIG  
ATOM   4976 H27  LIG     1      21.034  23.753  10.162  1.00  0.00      LIG  
ATOM   4977 H28  LIG     1      22.518  22.834  10.465  1.00  0.00      LIG  
ATOM   4978 H29  LIG     1      21.717  23.684  11.790  1.00  0.00      LIG  
ATOM   4979 H30  LIG     1      18.593  15.848   4.394  1.00  0.00      LIG  
ATOM   4980 H31  LIG     1      17.398  16.483   5.440  1.00  0.00      LIG  
ATOM   4981 H32  LIG     1      16.486  14.574   7.360  1.00  0.00      LIG  
ATOM   4982 H33  LIG     1      16.556  13.231   6.207  1.00  0.00      LIG  
ATOM   4983 H34  LIG     1      17.599  13.233   7.624  1.00  0.00      LIG  
ATOM   4984 H35  LIG     1      16.223  14.081   4.355  1.00  0.00      LIG  
ATOM   4985 H36  LIG     1      17.909  15.676   2.439  1.00  0.00      LIG  
ATOM   4986 H37  LIG     1      14.964  15.766   3.422  1.00  0.00      LIG  
ATOM   4987 H38  LIG     1      16.858  13.073   2.284  1.00  0.00      LIG  
ATOM   4988 H39  LIG     1      15.948  15.162  -0.674  1.00  0.00      LIG  
ATOM   4989 H40  LIG     1      16.543  13.704   0.100  1.00  0.00      LIG  
ATOM   4990 H41  LIG     1      17.610  15.117  -0.066  1.00  0.00      LIG  
ATOM   4991 H42  LIG     1      15.362  17.322   1.987  1.00  0.00      LIG  
ATOM   4992 H43  LIG     1      16.960  17.324   1.187  1.00  0.00      LIG  
ATOM   4993 H44  LIG     1      15.467  17.047   0.271  1.00  0.00      LIG  
ATOM   4994 H45  LIG     1      14.778  13.923   1.450  1.00  0.00      LIG  
TER
REMARK  Energy: 40.5812
REMARK  SimpleFitness: 40.5812
REMARK  FullFitness: -1577.2009
REMARK  InterFull: -39.2389
REMARK  IntraFull: 104.983
REMARK  solvFull: -1885.76
REMARK  surfFull: 242.815
REMARK  extraFull: 0.0
REMARK  deltaGcompsolvpol: -1885.76
REMARK  deltaGcompsolvnonpol: 242.815
REMARK  deltaGprotsolvpol: -1897.11
REMARK  deltaGprotsolvnonpol: 243.179
REMARK  deltaGligsolvpol: -13.1642
REMARK  deltaGligsolvnonpol: 15.1464
REMARK  deltaGvdw: -39.2389
REMARK  deltaGelec: 0.0
REMARK  deltaG: -7.669016
REMARK  Cluster: 1
REMARK  ClusterRank: 0
ATOM   4915 O    LIG     1      17.916  17.270   8.649  1.00  0.00      LIG  
ATOM   4916 O1   LIG     1      18.250  22.082   5.453  1.00  0.00      LIG  
ATOM   4917 O2   LIG     1      16.777  18.217  14.644  1.00  0.00      LIG  
ATOM   4918 O3   LIG     1      18.551  20.639  16.736  1.00  0.00      LIG  
ATOM   4919 O4   LIG     1      15.055  19.608  16.274  1.00  0.00      LIG  
ATOM   4920 C    LIG     1      21.019  19.334   9.469  1.00  0.00      LIG  
ATOM   4921 C1   LIG     1      19.983  18.625   8.541  1.00  0.00      LIG  
ATOM   4922 C2   LIG     1      20.405  19.928  10.775  1.00  0.00      LIG  
ATOM   4923 C3   LIG     1      19.888  19.221   7.100  1.00  0.00      LIG  
ATOM   4924 C4   LIG     1      21.808  20.434   8.768  1.00  0.00      LIG  
ATOM   4925 C5   LIG     1      21.286  19.451   6.495  1.00  0.00      LIG  
ATOM   4926 C6   LIG     1      18.625  18.349   9.250  1.00  0.00      LIG  
ATOM   4927 C7   LIG     1      19.650  18.871  11.484  1.00  0.00      LIG  
ATOM   4928 C8   LIG     1      22.350  20.014   7.434  1.00  0.00      LIG  
ATOM   4929 C9   LIG     1      21.438  20.364  11.823  1.00  0.00      LIG  
ATOM   4930 C10  LIG     1      18.759  17.960  10.718  1.00  0.00      LIG  
ATOM   4931 C11  LIG     1      22.041  18.230   9.804  1.00  0.00      LIG  
ATOM   4932 C12  LIG     1      19.021  20.486   7.044  1.00  0.00      LIG  
ATOM   4933 C13  LIG     1      19.987  18.767  12.769  1.00  0.00      LIG  
ATOM   4934 C14  LIG     1      19.510  21.161  10.597  1.00  0.00      LIG  
ATOM   4935 C15  LIG     1      21.009  19.771  13.148  1.00  0.00      LIG  
ATOM   4936 C16  LIG     1      19.230  18.195   6.171  1.00  0.00      LIG  
ATOM   4937 C17  LIG     1      21.255  20.257   5.229  1.00  0.00      LIG  
ATOM   4938 C18  LIG     1      19.507  17.736  13.746  1.00  0.00      LIG  
ATOM   4939 C19  LIG     1      19.074  21.224   5.734  1.00  0.00      LIG  
ATOM   4940 C20  LIG     1      20.240  21.045   4.854  1.00  0.00      LIG  
ATOM   4941 C21  LIG     1      22.459  20.120   4.363  1.00  0.00      LIG  
ATOM   4942 C22  LIG     1      19.115  18.354  15.081  1.00  0.00      LIG  
ATOM   4943 C23  LIG     1      20.600  16.713  13.993  1.00  0.00      LIG  
ATOM   4944 C24  LIG     1      17.804  19.129  15.018  1.00  0.00      LIG  
ATOM   4945 C25  LIG     1      17.491  19.750  16.387  1.00  0.00      LIG  
ATOM   4946 C26  LIG     1      16.149  20.498  16.477  1.00  0.00      LIG  
ATOM   4947 C27  LIG     1      16.052  21.614  15.457  1.00  0.00      LIG  
ATOM   4948 C28  LIG     1      15.980  21.103  17.860  1.00  0.00      LIG  
ATOM   4949 H    LIG     1      20.385  17.624   8.355  1.00  0.00      LIG  
ATOM   4950 H1   LIG     1      22.649  20.744   9.392  1.00  0.00      LIG  
ATOM   4951 H2   LIG     1      21.206  21.328   8.610  1.00  0.00      LIG  
ATOM   4952 H3   LIG     1      21.649  18.460   6.203  1.00  0.00      LIG  
ATOM   4953 H4   LIG     1      17.973  19.220   9.182  1.00  0.00      LIG  
ATOM   4954 H5   LIG     1      23.126  19.257   7.572  1.00  0.00      LIG  
ATOM   4955 H6   LIG     1      22.873  20.878   7.013  1.00  0.00      LIG  
ATOM   4956 H7   LIG     1      21.496  21.453  11.901  1.00  0.00      LIG  
ATOM   4957 H8   LIG     1      22.454  20.036  11.603  1.00  0.00      LIG  
ATOM   4958 H9   LIG     1      19.150  16.939  10.788  1.00  0.00      LIG  
ATOM   4959 H10  LIG     1      17.765  17.938  11.175  1.00  0.00      LIG  
ATOM   4960 H11  LIG     1      22.368  17.703   8.904  1.00  0.00      LIG  
ATOM   4961 H12  LIG     1      21.626  17.472  10.472  1.00  0.00      LIG  
ATOM   4962 H13  LIG     1      22.945  18.632  10.267  1.00  0.00      LIG  
ATOM   4963 H14  LIG     1      19.315  21.203   7.809  1.00  0.00      LIG  
ATOM   4964 H15  LIG     1      17.976  20.220   7.216  1.00  0.00      LIG  
ATOM   4965 H16  LIG     1      18.689  20.995   9.900  1.00  0.00      LIG  
ATOM   4966 H17  LIG     1      20.083  22.018  10.237  1.00  0.00      LIG  
ATOM   4967 H18  LIG     1      19.063  21.461  11.550  1.00  0.00      LIG  
ATOM   4968 H19  LIG     1      20.574  20.540  13.793  1.00  0.00      LIG  
ATOM   4969 H20  LIG     1      21.862  19.318  13.659  1.00  0.00      LIG  
ATOM   4970 H21  LIG     1      19.694  17.213   6.292  1.00  0.00      LIG  
ATOM   4971 H22  LIG     1      19.318  18.468   5.117  1.00  0.00      LIG  
ATOM   4972 H23  LIG     1      18.163  18.103   6.374  1.00  0.00      LIG  
ATOM   4973 H24  LIG     1      18.648  17.201  13.336  1.00  0.00      LIG  
ATOM   4974 H25  LIG     1      17.812  17.494   7.709  1.00  0.00      LIG  
ATOM   4975 H26  LIG     1      20.252  21.600   3.925  1.00  0.00      LIG  
ATOM   4976 H27  LIG     1      22.698  19.063   4.232  1.00  0.00      LIG  
ATOM   4977 H28  LIG     1      23.322  20.613   4.817  1.00  0.00      LIG  
ATOM   4978 H29  LIG     1      22.306  20.558   3.372  1.00  0.00      LIG  
ATOM   4979 H30  LIG     1      19.922  18.978  15.475  1.00  0.00      LIG  
ATOM   4980 H31  LIG     1      18.993  17.534  15.786  1.00  0.00      LIG  
ATOM   4981 H32  LIG     1      21.469  17.168  14.477  1.00  0.00      LIG  
ATOM   4982 H33  LIG     1      20.229  15.921  14.648  1.00  0.00      LIG  
ATOM   4983 H34  LIG     1      20.929  16.253  13.056  1.00  0.00      LIG  
ATOM   4984 H35  LIG     1      17.881  19.903  14.250  1.00  0.00      LIG  
ATOM   4985 H36  LIG     1      17.470  18.946  17.126  1.00  0.00      LIG  
ATOM   4986 H37  LIG     1      15.938  18.633  14.916  1.00  0.00      LIG  
ATOM   4987 H38  LIG     1      18.544  21.357  16.079  1.00  0.00      LIG  
ATOM   4988 H39  LIG     1      15.116  22.166  15.589  1.00  0.00      LIG  
ATOM   4989 H40  LIG     1      16.037  21.213  14.440  1.00  0.00      LIG  
ATOM   4990 H41  LIG     1      16.885  22.315  15.552  1.00  0.00      LIG  
ATOM   4991 H42  LIG     1      16.032  20.323  18.625  1.00  0.00      LIG  
ATOM   4992 H43  LIG     1      16.748  21.852  18.068  1.00  0.00      LIG  
ATOM   4993 H44  LIG     1      14.999  21.580  17.955  1.00  0.00      LIG  
ATOM   4994 H45  LIG     1      14.263  20.166  16.175  1.00  0.00      LIG  
TER
REMARK  Energy: 40.5812
REMARK  SimpleFitness: 40.5812
REMARK  FullFitness: -1577.2009
REMARK  InterFull: -39.2389
REMARK  IntraFull: 104.983
REMARK  solvFull: -1885.76
REMARK  surfFull: 242.815
REMARK  extraFull: 0.0
REMARK  deltaGcompsolvpol: -1885.76
REMARK  deltaGcompsolvnonpol: 242.815
REMARK  deltaGprotsolvpol: -1897.11
REMARK  deltaGprotsolvnonpol: 243.179
REMARK  deltaGligsolvpol: -13.1642
REMARK  deltaGligsolvnonpol: 15.1464
REMARK  deltaGvdw: -39.2389
REMARK  deltaGelec: 0.0
REMARK  deltaG: -7.669016
REMARK  Cluster: 1
REMARK  ClusterRank: 1
ATOM   4915 O    LIG     1      17.916  17.270   8.649  1.00  0.00      LIG  
ATOM   4916 O1   LIG     1      18.250  22.082   5.453  1.00  0.00      LIG  
ATOM   4917 O2   LIG     1      16.777  18.217  14.644  1.00  0.00      LIG  
ATOM   4918 O3   LIG     1      18.551  20.639  16.736  1.00  0.00      LIG  
ATOM   4919 O4   LIG     1      15.055  19.608  16.274  1.00  0.00      LIG  
ATOM   4920 C    LIG     1      21.019  19.334   9.469  1.00  0.00      LIG  
ATOM   4921 C1   LIG     1      19.983  18.625   8.541  1.00  0.00      LIG  
ATOM   4922 C2   LIG     1      20.405  19.928  10.775  1.00  0.00      LIG  
ATOM   4923 C3   LIG     1      19.888  19.221   7.100  1.00  0.00      LIG  
ATOM   4924 C4   LIG     1      21.808  20.434   8.768  1.00  0.00      LIG  
ATOM   4925 C5   LIG     1      21.286  19.451   6.495  1.00  0.00      LIG  
ATOM   4926 C6   LIG     1      18.625  18.349   9.250  1.00  0.00      LIG  
ATOM   4927 C7   LIG     1      19.650  18.871  11.484  1.00  0.00      LIG  
ATOM   4928 C8   LIG     1      22.350  20.014   7.434  1.00  0.00      LIG  
ATOM   4929 C9   LIG     1      21.438  20.364  11.823  1.00  0.00      LIG  
ATOM   4930 C10  LIG     1      18.759  17.960  10.718  1.00  0.00      LIG  
ATOM   4931 C11  LIG     1      22.041  18.230   9.804  1.00  0.00      LIG  
ATOM   4932 C12  LIG     1      19.021  20.486   7.044  1.00  0.00      LIG  
ATOM   4933 C13  LIG     1      19.987  18.767  12.769  1.00  0.00      LIG  
ATOM   4934 C14  LIG     1      19.510  21.161  10.597  1.00  0.00      LIG  
ATOM   4935 C15  LIG     1      21.009  19.771  13.148  1.00  0.00      LIG  
ATOM   4936 C16  LIG     1      19.230  18.195   6.171  1.00  0.00      LIG  
ATOM   4937 C17  LIG     1      21.255  20.257   5.229  1.00  0.00      LIG  
ATOM   4938 C18  LIG     1      19.507  17.736  13.746  1.00  0.00      LIG  
ATOM   4939 C19  LIG     1      19.074  21.224   5.734  1.00  0.00      LIG  
ATOM   4940 C20  LIG     1      20.240  21.045   4.854  1.00  0.00      LIG  
ATOM   4941 C21  LIG     1      22.459  20.120   4.363  1.00  0.00      LIG  
ATOM   4942 C22  LIG     1      19.115  18.354  15.081  1.00  0.00      LIG  
ATOM   4943 C23  LIG     1      20.600  16.713  13.993  1.00  0.00      LIG  
ATOM   4944 C24  LIG     1      17.804  19.129  15.018  1.00  0.00      LIG  
ATOM   4945 C25  LIG     1      17.491  19.750  16.387  1.00  0.00      LIG  
ATOM   4946 C26  LIG     1      16.149  20.498  16.477  1.00  0.00      LIG  
ATOM   4947 C27  LIG     1      16.052  21.614  15.457  1.00  0.00      LIG  
ATOM   4948 C28  LIG     1      15.980  21.103  17.860  1.00  0.00      LIG  
ATOM   4949 H    LIG     1      20.385  17.624   8.355  1.00  0.00      LIG  
ATOM   4950 H1   LIG     1      22.649  20.744   9.392  1.00  0.00      LIG  
ATOM   4951 H2   LIG     1      21.206  21.328   8.610  1.00  0.00      LIG  
ATOM   4952 H3   LIG     1      21.649  18.460   6.203  1.00  0.00      LIG  
ATOM   4953 H4   LIG     1      17.973  19.220   9.182  1.00  0.00      LIG  
ATOM   4954 H5   LIG     1      23.126  19.257   7.572  1.00  0.00      LIG  
ATOM   4955 H6   LIG     1      22.873  20.878   7.013  1.00  0.00      LIG  
ATOM   4956 H7   LIG     1      21.496  21.453  11.901  1.00  0.00      LIG  
ATOM   4957 H8   LIG     1      22.454  20.036  11.603  1.00  0.00      LIG  
ATOM   4958 H9   LIG     1      19.150  16.939  10.788  1.00  0.00      LIG  
ATOM   4959 H10  LIG     1      17.765  17.938  11.175  1.00  0.00      LIG  
ATOM   4960 H11  LIG     1      22.368  17.703   8.904  1.00  0.00      LIG  
ATOM   4961 H12  LIG     1      21.626  17.472  10.472  1.00  0.00      LIG  
ATOM   4962 H13  LIG     1      22.945  18.632  10.267  1.00  0.00      LIG  
ATOM   4963 H14  LIG     1      19.315  21.203   7.809  1.00  0.00      LIG  
ATOM   4964 H15  LIG     1      17.976  20.220   7.216  1.00  0.00      LIG  
ATOM   4965 H16  LIG     1      18.689  20.995   9.900  1.00  0.00      LIG  
ATOM   4966 H17  LIG     1      20.083  22.018  10.237  1.00  0.00      LIG  
ATOM   4967 H18  LIG     1      19.063  21.461  11.550  1.00  0.00      LIG  
ATOM   4968 H19  LIG     1      20.574  20.540  13.793  1.00  0.00      LIG  
ATOM   4969 H20  LIG     1      21.862  19.318  13.659  1.00  0.00      LIG  
ATOM   4970 H21  LIG     1      19.694  17.213   6.292  1.00  0.00      LIG  
ATOM   4971 H22  LIG     1      19.318  18.468   5.117  1.00  0.00      LIG  
ATOM   4972 H23  LIG     1      18.163  18.103   6.374  1.00  0.00      LIG  
ATOM   4973 H24  LIG     1      18.648  17.201  13.336  1.00  0.00      LIG  
ATOM   4974 H25  LIG     1      17.812  17.494   7.709  1.00  0.00      LIG  
ATOM   4975 H26  LIG     1      20.252  21.600   3.925  1.00  0.00      LIG  
ATOM   4976 H27  LIG     1      22.698  19.063   4.232  1.00  0.00      LIG  
ATOM   4977 H28  LIG     1      23.322  20.613   4.817  1.00  0.00      LIG  
ATOM   4978 H29  LIG     1      22.306  20.558   3.372  1.00  0.00      LIG  
ATOM   4979 H30  LIG     1      19.922  18.978  15.475  1.00  0.00      LIG  
ATOM   4980 H31  LIG     1      18.993  17.534  15.786  1.00  0.00      LIG  
ATOM   4981 H32  LIG     1      21.469  17.168  14.477  1.00  0.00      LIG  
ATOM   4982 H33  LIG     1      20.229  15.921  14.648  1.00  0.00      LIG  
ATOM   4983 H34  LIG     1      20.929  16.253  13.056  1.00  0.00      LIG  
ATOM   4984 H35  LIG     1      17.881  19.903  14.250  1.00  0.00      LIG  
ATOM   4985 H36  LIG     1      17.470  18.946  17.126  1.00  0.00      LIG  
ATOM   4986 H37  LIG     1      15.938  18.633  14.916  1.00  0.00      LIG  
ATOM   4987 H38  LIG     1      18.544  21.357  16.079  1.00  0.00      LIG  
ATOM   4988 H39  LIG     1      15.116  22.166  15.589  1.00  0.00      LIG  
ATOM   4989 H40  LIG     1      16.037  21.213  14.440  1.00  0.00      LIG  
ATOM   4990 H41  LIG     1      16.885  22.315  15.552  1.00  0.00      LIG  
ATOM   4991 H42  LIG     1      16.032  20.323  18.625  1.00  0.00      LIG  
ATOM   4992 H43  LIG     1      16.748  21.852  18.068  1.00  0.00      LIG  
ATOM   4993 H44  LIG     1      14.999  21.580  17.955  1.00  0.00      LIG  
ATOM   4994 H45  LIG     1      14.263  20.166  16.175  1.00  0.00      LIG  
TER
REMARK  Energy: 40.5812
REMARK  SimpleFitness: 40.5812
REMARK  FullFitness: -1577.2009
REMARK  InterFull: -39.2389
REMARK  IntraFull: 104.983
REMARK  solvFull: -1885.76
REMARK  surfFull: 242.815
REMARK  extraFull: 0.0
REMARK  deltaGcompsolvpol: -1885.76
REMARK  deltaGcompsolvnonpol: 242.815
REMARK  deltaGprotsolvpol: -1897.11
REMARK  deltaGprotsolvnonpol: 243.179
REMARK  deltaGligsolvpol: -13.1642
REMARK  deltaGligsolvnonpol: 15.1464
REMARK  deltaGvdw: -39.2389
REMARK  deltaGelec: 0.0
REMARK  deltaG: -7.669016
REMARK  Cluster: 1
REMARK  ClusterRank: 2
ATOM   4915 O    LIG     1      17.916  17.270   8.649  1.00  0.00      LIG  
ATOM   4916 O1   LIG     1      18.250  22.082   5.453  1.00  0.00      LIG  
ATOM   4917 O2   LIG     1      16.777  18.217  14.644  1.00  0.00      LIG  
ATOM   4918 O3   LIG     1      18.551  20.639  16.736  1.00  0.00      LIG  
ATOM   4919 O4   LIG     1      15.055  19.608  16.274  1.00  0.00      LIG  
ATOM   4920 C    LIG     1      21.019  19.334   9.469  1.00  0.00      LIG  
ATOM   4921 C1   LIG     1      19.983  18.625   8.541  1.00  0.00      LIG  
ATOM   4922 C2   LIG     1      20.405  19.928  10.775  1.00  0.00      LIG  
ATOM   4923 C3   LIG     1      19.888  19.221   7.100  1.00  0.00      LIG  
ATOM   4924 C4   LIG     1      21.808  20.434   8.768  1.00  0.00      LIG  
ATOM   4925 C5   LIG     1      21.286  19.451   6.495  1.00  0.00      LIG  
ATOM   4926 C6   LIG     1      18.625  18.349   9.250  1.00  0.00      LIG  
ATOM   4927 C7   LIG     1      19.650  18.871  11.484  1.00  0.00      LIG  
ATOM   4928 C8   LIG     1      22.350  20.014   7.434  1.00  0.00      LIG  
ATOM   4929 C9   LIG     1      21.438  20.364  11.823  1.00  0.00      LIG  
ATOM   4930 C10  LIG     1      18.759  17.960  10.718  1.00  0.00      LIG  
ATOM   4931 C11  LIG     1      22.041  18.230   9.804  1.00  0.00      LIG  
ATOM   4932 C12  LIG     1      19.021  20.486   7.044  1.00  0.00      LIG  
ATOM   4933 C13  LIG     1      19.987  18.767  12.769  1.00  0.00      LIG  
ATOM   4934 C14  LIG     1      19.510  21.161  10.597  1.00  0.00      LIG  
ATOM   4935 C15  LIG     1      21.009  19.771  13.148  1.00  0.00      LIG  
ATOM   4936 C16  LIG     1      19.230  18.195   6.171  1.00  0.00      LIG  
ATOM   4937 C17  LIG     1      21.255  20.257   5.229  1.00  0.00      LIG  
ATOM   4938 C18  LIG     1      19.507  17.736  13.746  1.00  0.00      LIG  
ATOM   4939 C19  LIG     1      19.074  21.224   5.734  1.00  0.00      LIG  
ATOM   4940 C20  LIG     1      20.240  21.045   4.854  1.00  0.00      LIG  
ATOM   4941 C21  LIG     1      22.459  20.120   4.363  1.00  0.00      LIG  
ATOM   4942 C22  LIG     1      19.115  18.354  15.081  1.00  0.00      LIG  
ATOM   4943 C23  LIG     1      20.600  16.713  13.993  1.00  0.00      LIG  
ATOM   4944 C24  LIG     1      17.804  19.129  15.018  1.00  0.00      LIG  
ATOM   4945 C25  LIG     1      17.491  19.750  16.387  1.00  0.00      LIG  
ATOM   4946 C26  LIG     1      16.149  20.498  16.477  1.00  0.00      LIG  
ATOM   4947 C27  LIG     1      16.052  21.614  15.457  1.00  0.00      LIG  
ATOM   4948 C28  LIG     1      15.980  21.103  17.860  1.00  0.00      LIG  
ATOM   4949 H    LIG     1      20.385  17.624   8.355  1.00  0.00      LIG  
ATOM   4950 H1   LIG     1      22.649  20.744   9.392  1.00  0.00      LIG  
ATOM   4951 H2   LIG     1      21.206  21.328   8.610  1.00  0.00      LIG  
ATOM   4952 H3   LIG     1      21.649  18.460   6.203  1.00  0.00      LIG  
ATOM   4953 H4   LIG     1      17.973  19.220   9.182  1.00  0.00      LIG  
ATOM   4954 H5   LIG     1      23.126  19.257   7.572  1.00  0.00      LIG  
ATOM   4955 H6   LIG     1      22.873  20.878   7.013  1.00  0.00      LIG  
ATOM   4956 H7   LIG     1      21.496  21.453  11.901  1.00  0.00      LIG  
ATOM   4957 H8   LIG     1      22.454  20.036  11.603  1.00  0.00      LIG  
ATOM   4958 H9   LIG     1      19.150  16.939  10.788  1.00  0.00      LIG  
ATOM   4959 H10  LIG     1      17.765  17.938  11.175  1.00  0.00      LIG  
ATOM   4960 H11  LIG     1      22.368  17.703   8.904  1.00  0.00      LIG  
ATOM   4961 H12  LIG     1      21.626  17.472  10.472  1.00  0.00      LIG  
ATOM   4962 H13  LIG     1      22.945  18.632  10.267  1.00  0.00      LIG  
ATOM   4963 H14  LIG     1      19.315  21.203   7.809  1.00  0.00      LIG  
ATOM   4964 H15  LIG     1      17.976  20.220   7.216  1.00  0.00      LIG  
ATOM   4965 H16  LIG     1      18.689  20.995   9.900  1.00  0.00      LIG  
ATOM   4966 H17  LIG     1      20.083  22.018  10.237  1.00  0.00      LIG  
ATOM   4967 H18  LIG     1      19.063  21.461  11.550  1.00  0.00      LIG  
ATOM   4968 H19  LIG     1      20.574  20.540  13.793  1.00  0.00      LIG  
ATOM   4969 H20  LIG     1      21.862  19.318  13.659  1.00  0.00      LIG  
ATOM   4970 H21  LIG     1      19.694  17.213   6.292  1.00  0.00      LIG  
ATOM   4971 H22  LIG     1      19.318  18.468   5.117  1.00  0.00      LIG  
ATOM   4972 H23  LIG     1      18.163  18.103   6.374  1.00  0.00      LIG  
ATOM   4973 H24  LIG     1      18.648  17.201  13.336  1.00  0.00      LIG  
ATOM   4974 H25  LIG     1      17.812  17.494   7.709  1.00  0.00      LIG  
ATOM   4975 H26  LIG     1      20.252  21.600   3.925  1.00  0.00      LIG  
ATOM   4976 H27  LIG     1      22.698  19.063   4.232  1.00  0.00      LIG  
ATOM   4977 H28  LIG     1      23.322  20.613   4.817  1.00  0.00      LIG  
ATOM   4978 H29  LIG     1      22.306  20.558   3.372  1.00  0.00      LIG  
ATOM   4979 H30  LIG     1      19.922  18.978  15.475  1.00  0.00      LIG  
ATOM   4980 H31  LIG     1      18.993  17.534  15.786  1.00  0.00      LIG  
ATOM   4981 H32  LIG     1      21.469  17.168  14.477  1.00  0.00      LIG  
ATOM   4982 H33  LIG     1      20.229  15.921  14.648  1.00  0.00      LIG  
ATOM   4983 H34  LIG     1      20.929  16.253  13.056  1.00  0.00      LIG  
ATOM   4984 H35  LIG     1      17.881  19.903  14.250  1.00  0.00      LIG  
ATOM   4985 H36  LIG     1      17.470  18.946  17.126  1.00  0.00      LIG  
ATOM   4986 H37  LIG     1      15.938  18.633  14.916  1.00  0.00      LIG  
ATOM   4987 H38  LIG     1      18.544  21.357  16.079  1.00  0.00      LIG  
ATOM   4988 H39  LIG     1      15.116  22.166  15.589  1.00  0.00      LIG  
ATOM   4989 H40  LIG     1      16.037  21.213  14.440  1.00  0.00      LIG  
ATOM   4990 H41  LIG     1      16.885  22.315  15.552  1.00  0.00      LIG  
ATOM   4991 H42  LIG     1      16.032  20.323  18.625  1.00  0.00      LIG  
ATOM   4992 H43  LIG     1      16.748  21.852  18.068  1.00  0.00      LIG  
ATOM   4993 H44  LIG     1      14.999  21.580  17.955  1.00  0.00      LIG  
ATOM   4994 H45  LIG     1      14.263  20.166  16.175  1.00  0.00      LIG  
TER
REMARK  Energy: 40.4565
REMARK  SimpleFitness: 40.4565
REMARK  FullFitness: -1577.036
REMARK  InterFull: -40.2729
REMARK  IntraFull: 105.239
REMARK  solvFull: -1884.8
REMARK  surfFull: 242.798
REMARK  extraFull: 0.0
REMARK  deltaGcompsolvpol: -1884.8
REMARK  deltaGcompsolvnonpol: 242.798
REMARK  deltaGprotsolvpol: -1897.11
REMARK  deltaGprotsolvnonpol: 243.179
REMARK  deltaGligsolvpol: -13.4429
REMARK  deltaGligsolvnonpol: 15.1402
REMARK  deltaGvdw: -40.2729
REMARK  deltaGelec: 0.0
REMARK  deltaG: -7.692048
REMARK  Cluster: 1
REMARK  ClusterRank: 3
ATOM   4915 O    LIG     1      17.900  17.308   8.644  1.00  0.00      LIG  
ATOM   4916 O1   LIG     1      18.218  22.088   5.479  1.00  0.00      LIG  
ATOM   4917 O2   LIG     1      16.848  18.293  14.473  1.00  0.00      LIG  
ATOM   4918 O3   LIG     1      18.655  20.540  16.732  1.00  0.00      LIG  
ATOM   4919 O4   LIG     1      15.129  19.716  16.104  1.00  0.00      LIG  
ATOM   4920 C    LIG     1      21.058  19.308   9.444  1.00  0.00      LIG  
ATOM   4921 C1   LIG     1      19.998  18.620   8.526  1.00  0.00      LIG  
ATOM   4922 C2   LIG     1      20.476  19.882  10.774  1.00  0.00      LIG  
ATOM   4923 C3   LIG     1      19.887  19.227   7.091  1.00  0.00      LIG  
ATOM   4924 C4   LIG     1      21.833  20.419   8.745  1.00  0.00      LIG  
ATOM   4925 C5   LIG     1      21.276  19.460   6.470  1.00  0.00      LIG  
ATOM   4926 C6   LIG     1      18.647  18.357   9.253  1.00  0.00      LIG  
ATOM   4927 C7   LIG     1      19.719  18.819  11.472  1.00  0.00      LIG  
ATOM   4928 C8   LIG     1      22.355  20.013   7.398  1.00  0.00      LIG  
ATOM   4929 C9   LIG     1      21.530  20.280  11.816  1.00  0.00      LIG  
ATOM   4930 C10  LIG     1      18.811  17.927  10.704  1.00  0.00      LIG  
ATOM   4931 C11  LIG     1      22.084  18.197   9.739  1.00  0.00      LIG  
ATOM   4932 C12  LIG     1      19.020  20.494   7.059  1.00  0.00      LIG  
ATOM   4933 C13  LIG     1      20.065  18.693  12.751  1.00  0.00      LIG  
ATOM   4934 C14  LIG     1      19.597  21.132  10.635  1.00  0.00      LIG  
ATOM   4935 C15  LIG     1      21.095  19.685  13.139  1.00  0.00      LIG  
ATOM   4936 C16  LIG     1      19.216  18.206   6.166  1.00  0.00      LIG  
ATOM   4937 C17  LIG     1      21.227  20.276   5.211  1.00  0.00      LIG  
ATOM   4938 C18  LIG     1      19.575  17.657  13.715  1.00  0.00      LIG  
ATOM   4939 C19  LIG     1      19.050  21.232   5.749  1.00  0.00      LIG  
ATOM   4940 C20  LIG     1      20.207  21.064   4.855  1.00  0.00      LIG  
ATOM   4941 C21  LIG     1      22.420  20.147   4.329  1.00  0.00      LIG  
ATOM   4942 C22  LIG     1      19.158  18.275  15.041  1.00  0.00      LIG  
ATOM   4943 C23  LIG     1      20.668  16.638  13.976  1.00  0.00      LIG  
ATOM   4944 C24  LIG     1      17.901  19.130  14.935  1.00  0.00      LIG  
ATOM   4945 C25  LIG     1      17.561  19.726  16.309  1.00  0.00      LIG  
ATOM   4946 C26  LIG     1      16.262  20.547  16.365  1.00  0.00      LIG  
ATOM   4947 C27  LIG     1      16.261  21.686  15.362  1.00  0.00      LIG  
ATOM   4948 C28  LIG     1      16.089  21.134  17.757  1.00  0.00      LIG  
ATOM   4949 H    LIG     1      20.383  17.615   8.329  1.00  0.00      LIG  
ATOM   4950 H1   LIG     1      22.683  20.725   9.361  1.00  0.00      LIG  
ATOM   4951 H2   LIG     1      21.226  21.313   8.604  1.00  0.00      LIG  
ATOM   4952 H3   LIG     1      21.633  18.471   6.165  1.00  0.00      LIG  
ATOM   4953 H4   LIG     1      18.012  19.244   9.222  1.00  0.00      LIG  
ATOM   4954 H5   LIG     1      23.132  19.253   7.517  1.00  0.00      LIG  
ATOM   4955 H6   LIG     1      22.873  20.881   6.978  1.00  0.00      LIG  
ATOM   4956 H7   LIG     1      21.619  21.366  11.905  1.00  0.00      LIG  
ATOM   4957 H8   LIG     1      22.534  19.924  11.586  1.00  0.00      LIG  
ATOM   4958 H9   LIG     1      19.206  16.907  10.735  1.00  0.00      LIG  
ATOM   4959 H10  LIG     1      17.827  17.889  11.182  1.00  0.00      LIG  
ATOM   4960 H11  LIG     1      22.376  17.671   8.826  1.00  0.00      LIG  
ATOM   4961 H12  LIG     1      21.688  17.440  10.419  1.00  0.00      LIG  
ATOM   4962 H13  LIG     1      23.005  18.593  10.171  1.00  0.00      LIG  
ATOM   4963 H14  LIG     1      19.330  21.208   7.821  1.00  0.00      LIG  
ATOM   4964 H15  LIG     1      17.977  20.230   7.248  1.00  0.00      LIG  
ATOM   4965 H16  LIG     1      18.780  21.001   9.926  1.00  0.00      LIG  
ATOM   4966 H17  LIG     1      20.185  21.993  10.309  1.00  0.00      LIG  
ATOM   4967 H18  LIG     1      19.148  21.404  11.595  1.00  0.00      LIG  
ATOM   4968 H19  LIG     1      20.666  20.453  13.788  1.00  0.00      LIG  
ATOM   4969 H20  LIG     1      21.944  19.221  13.649  1.00  0.00      LIG  
ATOM   4970 H21  LIG     1      19.658  17.216   6.300  1.00  0.00      LIG  
ATOM   4971 H22  LIG     1      19.317  18.466   5.110  1.00  0.00      LIG  
ATOM   4972 H23  LIG     1      18.146  18.136   6.363  1.00  0.00      LIG  
ATOM   4973 H24  LIG     1      18.723  17.120  13.290  1.00  0.00      LIG  
ATOM   4974 H25  LIG     1      17.793  17.549   7.708  1.00  0.00      LIG  
ATOM   4975 H26  LIG     1      20.205  21.626   3.929  1.00  0.00      LIG  
ATOM   4976 H27  LIG     1      22.650  19.091   4.179  1.00  0.00      LIG  
ATOM   4977 H28  LIG     1      23.290  20.628   4.783  1.00  0.00      LIG  
ATOM   4978 H29  LIG     1      22.258  20.604   3.349  1.00  0.00      LIG  
ATOM   4979 H30  LIG     1      19.984  18.842  15.478  1.00  0.00      LIG  
ATOM   4980 H31  LIG     1      18.954  17.452  15.722  1.00  0.00      LIG  
ATOM   4981 H32  LIG     1      21.516  17.091  14.498  1.00  0.00      LIG  
ATOM   4982 H33  LIG     1      20.281  15.830  14.603  1.00  0.00      LIG  
ATOM   4983 H34  LIG     1      21.033  16.201  13.041  1.00  0.00      LIG  
ATOM   4984 H35  LIG     1      18.065  19.924  14.201  1.00  0.00      LIG  
ATOM   4985 H36  LIG     1      17.463  18.901  17.020  1.00  0.00      LIG  
ATOM   4986 H37  LIG     1      16.017  18.759  14.681  1.00  0.00      LIG  
ATOM   4987 H38  LIG     1      18.679  21.314  16.142  1.00  0.00      LIG  
ATOM   4988 H39  LIG     1      15.358  22.292  15.487  1.00  0.00      LIG  
ATOM   4989 H40  LIG     1      16.242  21.306  14.336  1.00  0.00      LIG  
ATOM   4990 H41  LIG     1      17.133  22.334  15.485  1.00  0.00      LIG  
ATOM   4991 H42  LIG     1      16.111  20.344  18.515  1.00  0.00      LIG  
ATOM   4992 H43  LIG     1      16.874  21.860  17.990  1.00  0.00      LIG  
ATOM   4993 H44  LIG     1      15.121  21.635  17.846  1.00  0.00      LIG  
ATOM   4994 H45  LIG     1      14.420  20.295  15.773  1.00  0.00      LIG  
TER
REMARK  Energy: 40.4565
REMARK  SimpleFitness: 40.4565
REMARK  FullFitness: -1577.036
REMARK  InterFull: -40.2729
REMARK  IntraFull: 105.239
REMARK  solvFull: -1884.8
REMARK  surfFull: 242.798
REMARK  extraFull: 0.0
REMARK  deltaGcompsolvpol: -1884.8
REMARK  deltaGcompsolvnonpol: 242.798
REMARK  deltaGprotsolvpol: -1897.11
REMARK  deltaGprotsolvnonpol: 243.179
REMARK  deltaGligsolvpol: -13.4429
REMARK  deltaGligsolvnonpol: 15.1402
REMARK  deltaGvdw: -40.2729
REMARK  deltaGelec: 0.0
REMARK  deltaG: -7.692048
REMARK  Cluster: 1
REMARK  ClusterRank: 4
ATOM   4915 O    LIG     1      17.900  17.308   8.644  1.00  0.00      LIG  
ATOM   4916 O1   LIG     1      18.218  22.088   5.479  1.00  0.00      LIG  
ATOM   4917 O2   LIG     1      16.848  18.293  14.473  1.00  0.00      LIG  
ATOM   4918 O3   LIG     1      18.655  20.540  16.732  1.00  0.00      LIG  
ATOM   4919 O4   LIG     1      15.129  19.716  16.104  1.00  0.00      LIG  
ATOM   4920 C    LIG     1      21.058  19.308   9.444  1.00  0.00      LIG  
ATOM   4921 C1   LIG     1      19.998  18.620   8.526  1.00  0.00      LIG  
ATOM   4922 C2   LIG     1      20.476  19.882  10.774  1.00  0.00      LIG  
ATOM   4923 C3   LIG     1      19.887  19.227   7.091  1.00  0.00      LIG  
ATOM   4924 C4   LIG     1      21.833  20.419   8.745  1.00  0.00      LIG  
ATOM   4925 C5   LIG     1      21.276  19.460   6.470  1.00  0.00      LIG  
ATOM   4926 C6   LIG     1      18.647  18.357   9.253  1.00  0.00      LIG  
ATOM   4927 C7   LIG     1      19.719  18.819  11.472  1.00  0.00      LIG  
ATOM   4928 C8   LIG     1      22.355  20.013   7.398  1.00  0.00      LIG  
ATOM   4929 C9   LIG     1      21.530  20.280  11.816  1.00  0.00      LIG  
ATOM   4930 C10  LIG     1      18.811  17.927  10.704  1.00  0.00      LIG  
ATOM   4931 C11  LIG     1      22.084  18.197   9.739  1.00  0.00      LIG  
ATOM   4932 C12  LIG     1      19.020  20.494   7.059  1.00  0.00      LIG  
ATOM   4933 C13  LIG     1      20.065  18.693  12.751  1.00  0.00      LIG  
ATOM   4934 C14  LIG     1      19.597  21.132  10.635  1.00  0.00      LIG  
ATOM   4935 C15  LIG     1      21.095  19.685  13.139  1.00  0.00      LIG  
ATOM   4936 C16  LIG     1      19.216  18.206   6.166  1.00  0.00      LIG  
ATOM   4937 C17  LIG     1      21.227  20.276   5.211  1.00  0.00      LIG  
ATOM   4938 C18  LIG     1      19.575  17.657  13.715  1.00  0.00      LIG  
ATOM   4939 C19  LIG     1      19.050  21.232   5.749  1.00  0.00      LIG  
ATOM   4940 C20  LIG     1      20.207  21.064   4.855  1.00  0.00      LIG  
ATOM   4941 C21  LIG     1      22.420  20.147   4.329  1.00  0.00      LIG  
ATOM   4942 C22  LIG     1      19.158  18.275  15.041  1.00  0.00      LIG  
ATOM   4943 C23  LIG     1      20.668  16.638  13.976  1.00  0.00      LIG  
ATOM   4944 C24  LIG     1      17.901  19.130  14.935  1.00  0.00      LIG  
ATOM   4945 C25  LIG     1      17.561  19.726  16.309  1.00  0.00      LIG  
ATOM   4946 C26  LIG     1      16.262  20.547  16.365  1.00  0.00      LIG  
ATOM   4947 C27  LIG     1      16.261  21.686  15.362  1.00  0.00      LIG  
ATOM   4948 C28  LIG     1      16.089  21.134  17.757  1.00  0.00      LIG  
ATOM   4949 H    LIG     1      20.383  17.615   8.329  1.00  0.00      LIG  
ATOM   4950 H1   LIG     1      22.683  20.725   9.361  1.00  0.00      LIG  
ATOM   4951 H2   LIG     1      21.226  21.313   8.604  1.00  0.00      LIG  
ATOM   4952 H3   LIG     1      21.633  18.471   6.165  1.00  0.00      LIG  
ATOM   4953 H4   LIG     1      18.012  19.244   9.222  1.00  0.00      LIG  
ATOM   4954 H5   LIG     1      23.132  19.253   7.517  1.00  0.00      LIG  
ATOM   4955 H6   LIG     1      22.873  20.881   6.978  1.00  0.00      LIG  
ATOM   4956 H7   LIG     1      21.619  21.366  11.905  1.00  0.00      LIG  
ATOM   4957 H8   LIG     1      22.534  19.924  11.586  1.00  0.00      LIG  
ATOM   4958 H9   LIG     1      19.206  16.907  10.735  1.00  0.00      LIG  
ATOM   4959 H10  LIG     1      17.827  17.889  11.182  1.00  0.00      LIG  
ATOM   4960 H11  LIG     1      22.376  17.671   8.826  1.00  0.00      LIG  
ATOM   4961 H12  LIG     1      21.688  17.440  10.419  1.00  0.00      LIG  
ATOM   4962 H13  LIG     1      23.005  18.593  10.171  1.00  0.00      LIG  
ATOM   4963 H14  LIG     1      19.330  21.208   7.821  1.00  0.00      LIG  
ATOM   4964 H15  LIG     1      17.977  20.230   7.248  1.00  0.00      LIG  
ATOM   4965 H16  LIG     1      18.780  21.001   9.926  1.00  0.00      LIG  
ATOM   4966 H17  LIG     1      20.185  21.993  10.309  1.00  0.00      LIG  
ATOM   4967 H18  LIG     1      19.148  21.404  11.595  1.00  0.00      LIG  
ATOM   4968 H19  LIG     1      20.666  20.453  13.788  1.00  0.00      LIG  
ATOM   4969 H20  LIG     1      21.944  19.221  13.649  1.00  0.00      LIG  
ATOM   4970 H21  LIG     1      19.658  17.216   6.300  1.00  0.00      LIG  
ATOM   4971 H22  LIG     1      19.317  18.466   5.110  1.00  0.00      LIG  
ATOM   4972 H23  LIG     1      18.146  18.136   6.363  1.00  0.00      LIG  
ATOM   4973 H24  LIG     1      18.723  17.120  13.290  1.00  0.00      LIG  
ATOM   4974 H25  LIG     1      17.793  17.549   7.708  1.00  0.00      LIG  
ATOM   4975 H26  LIG     1      20.205  21.626   3.929  1.00  0.00      LIG  
ATOM   4976 H27  LIG     1      22.650  19.091   4.179  1.00  0.00      LIG  
ATOM   4977 H28  LIG     1      23.290  20.628   4.783  1.00  0.00      LIG  
ATOM   4978 H29  LIG     1      22.258  20.604   3.349  1.00  0.00      LIG  
ATOM   4979 H30  LIG     1      19.984  18.842  15.478  1.00  0.00      LIG  
ATOM   4980 H31  LIG     1      18.954  17.452  15.722  1.00  0.00      LIG  
ATOM   4981 H32  LIG     1      21.516  17.091  14.498  1.00  0.00      LIG  
ATOM   4982 H33  LIG     1      20.281  15.830  14.603  1.00  0.00      LIG  
ATOM   4983 H34  LIG     1      21.033  16.201  13.041  1.00  0.00      LIG  
ATOM   4984 H35  LIG     1      18.065  19.924  14.201  1.00  0.00      LIG  
ATOM   4985 H36  LIG     1      17.463  18.901  17.020  1.00  0.00      LIG  
ATOM   4986 H37  LIG     1      16.017  18.759  14.681  1.00  0.00      LIG  
ATOM   4987 H38  LIG     1      18.679  21.314  16.142  1.00  0.00      LIG  
ATOM   4988 H39  LIG     1      15.358  22.292  15.487  1.00  0.00      LIG  
ATOM   4989 H40  LIG     1      16.242  21.306  14.336  1.00  0.00      LIG  
ATOM   4990 H41  LIG     1      17.133  22.334  15.485  1.00  0.00      LIG  
ATOM   4991 H42  LIG     1      16.111  20.344  18.515  1.00  0.00      LIG  
ATOM   4992 H43  LIG     1      16.874  21.860  17.990  1.00  0.00      LIG  
ATOM   4993 H44  LIG     1      15.121  21.635  17.846  1.00  0.00      LIG  
ATOM   4994 H45  LIG     1      14.420  20.295  15.773  1.00  0.00      LIG  
TER
REMARK  Energy: 40.4565
REMARK  SimpleFitness: 40.4565
REMARK  FullFitness: -1577.036
REMARK  InterFull: -40.2729
REMARK  IntraFull: 105.239
REMARK  solvFull: -1884.8
REMARK  surfFull: 242.798
REMARK  extraFull: 0.0
REMARK  deltaGcompsolvpol: -1884.8
REMARK  deltaGcompsolvnonpol: 242.798
REMARK  deltaGprotsolvpol: -1897.11
REMARK  deltaGprotsolvnonpol: 243.179
REMARK  deltaGligsolvpol: -13.4429
REMARK  deltaGligsolvnonpol: 15.1402
REMARK  deltaGvdw: -40.2729
REMARK  deltaGelec: 0.0
REMARK  deltaG: -7.692048
REMARK  Cluster: 1
REMARK  ClusterRank: 5
ATOM   4915 O    LIG     1      17.900  17.308   8.644  1.00  0.00      LIG  
ATOM   4916 O1   LIG     1      18.218  22.088   5.479  1.00  0.00      LIG  
ATOM   4917 O2   LIG     1      16.848  18.293  14.473  1.00  0.00      LIG  
ATOM   4918 O3   LIG     1      18.655  20.540  16.732  1.00  0.00      LIG  
ATOM   4919 O4   LIG     1      15.129  19.716  16.104  1.00  0.00      LIG  
ATOM   4920 C    LIG     1      21.058  19.308   9.444  1.00  0.00      LIG  
ATOM   4921 C1   LIG     1      19.998  18.620   8.526  1.00  0.00      LIG  
ATOM   4922 C2   LIG     1      20.476  19.882  10.774  1.00  0.00      LIG  
ATOM   4923 C3   LIG     1      19.887  19.227   7.091  1.00  0.00      LIG  
ATOM   4924 C4   LIG     1      21.833  20.419   8.745  1.00  0.00      LIG  
ATOM   4925 C5   LIG     1      21.276  19.460   6.470  1.00  0.00      LIG  
ATOM   4926 C6   LIG     1      18.647  18.357   9.253  1.00  0.00      LIG  
ATOM   4927 C7   LIG     1      19.719  18.819  11.472  1.00  0.00      LIG  
ATOM   4928 C8   LIG     1      22.355  20.013   7.398  1.00  0.00      LIG  
ATOM   4929 C9   LIG     1      21.530  20.280  11.816  1.00  0.00      LIG  
ATOM   4930 C10  LIG     1      18.811  17.927  10.704  1.00  0.00      LIG  
ATOM   4931 C11  LIG     1      22.084  18.197   9.739  1.00  0.00      LIG  
ATOM   4932 C12  LIG     1      19.020  20.494   7.059  1.00  0.00      LIG  
ATOM   4933 C13  LIG     1      20.065  18.693  12.751  1.00  0.00      LIG  
ATOM   4934 C14  LIG     1      19.597  21.132  10.635  1.00  0.00      LIG  
ATOM   4935 C15  LIG     1      21.095  19.685  13.139  1.00  0.00      LIG  
ATOM   4936 C16  LIG     1      19.216  18.206   6.166  1.00  0.00      LIG  
ATOM   4937 C17  LIG     1      21.227  20.276   5.211  1.00  0.00      LIG  
ATOM   4938 C18  LIG     1      19.575  17.657  13.715  1.00  0.00      LIG  
ATOM   4939 C19  LIG     1      19.050  21.232   5.749  1.00  0.00      LIG  
ATOM   4940 C20  LIG     1      20.207  21.064   4.855  1.00  0.00      LIG  
ATOM   4941 C21  LIG     1      22.420  20.147   4.329  1.00  0.00      LIG  
ATOM   4942 C22  LIG     1      19.158  18.275  15.041  1.00  0.00      LIG  
ATOM   4943 C23  LIG     1      20.668  16.638  13.976  1.00  0.00      LIG  
ATOM   4944 C24  LIG     1      17.901  19.130  14.935  1.00  0.00      LIG  
ATOM   4945 C25  LIG     1      17.561  19.726  16.309  1.00  0.00      LIG  
ATOM   4946 C26  LIG     1      16.262  20.547  16.365  1.00  0.00      LIG  
ATOM   4947 C27  LIG     1      16.261  21.686  15.362  1.00  0.00      LIG  
ATOM   4948 C28  LIG     1      16.089  21.134  17.757  1.00  0.00      LIG  
ATOM   4949 H    LIG     1      20.383  17.615   8.329  1.00  0.00      LIG  
ATOM   4950 H1   LIG     1      22.683  20.725   9.361  1.00  0.00      LIG  
ATOM   4951 H2   LIG     1      21.226  21.313   8.604  1.00  0.00      LIG  
ATOM   4952 H3   LIG     1      21.633  18.471   6.165  1.00  0.00      LIG  
ATOM   4953 H4   LIG     1      18.012  19.244   9.222  1.00  0.00      LIG  
ATOM   4954 H5   LIG     1      23.132  19.253   7.517  1.00  0.00      LIG  
ATOM   4955 H6   LIG     1      22.873  20.881   6.978  1.00  0.00      LIG  
ATOM   4956 H7   LIG     1      21.619  21.366  11.905  1.00  0.00      LIG  
ATOM   4957 H8   LIG     1      22.534  19.924  11.586  1.00  0.00      LIG  
ATOM   4958 H9   LIG     1      19.206  16.907  10.735  1.00  0.00      LIG  
ATOM   4959 H10  LIG     1      17.827  17.889  11.182  1.00  0.00      LIG  
ATOM   4960 H11  LIG     1      22.376  17.671   8.826  1.00  0.00      LIG  
ATOM   4961 H12  LIG     1      21.688  17.440  10.419  1.00  0.00      LIG  
ATOM   4962 H13  LIG     1      23.005  18.593  10.171  1.00  0.00      LIG  
ATOM   4963 H14  LIG     1      19.330  21.208   7.821  1.00  0.00      LIG  
ATOM   4964 H15  LIG     1      17.977  20.230   7.248  1.00  0.00      LIG  
ATOM   4965 H16  LIG     1      18.780  21.001   9.926  1.00  0.00      LIG  
ATOM   4966 H17  LIG     1      20.185  21.993  10.309  1.00  0.00      LIG  
ATOM   4967 H18  LIG     1      19.148  21.404  11.595  1.00  0.00      LIG  
ATOM   4968 H19  LIG     1      20.666  20.453  13.788  1.00  0.00      LIG  
ATOM   4969 H20  LIG     1      21.944  19.221  13.649  1.00  0.00      LIG  
ATOM   4970 H21  LIG     1      19.658  17.216   6.300  1.00  0.00      LIG  
ATOM   4971 H22  LIG     1      19.317  18.466   5.110  1.00  0.00      LIG  
ATOM   4972 H23  LIG     1      18.146  18.136   6.363  1.00  0.00      LIG  
ATOM   4973 H24  LIG     1      18.723  17.120  13.290  1.00  0.00      LIG  
ATOM   4974 H25  LIG     1      17.793  17.549   7.708  1.00  0.00      LIG  
ATOM   4975 H26  LIG     1      20.205  21.626   3.929  1.00  0.00      LIG  
ATOM   4976 H27  LIG     1      22.650  19.091   4.179  1.00  0.00      LIG  
ATOM   4977 H28  LIG     1      23.290  20.628   4.783  1.00  0.00      LIG  
ATOM   4978 H29  LIG     1      22.258  20.604   3.349  1.00  0.00      LIG  
ATOM   4979 H30  LIG     1      19.984  18.842  15.478  1.00  0.00      LIG  
ATOM   4980 H31  LIG     1      18.954  17.452  15.722  1.00  0.00      LIG  
ATOM   4981 H32  LIG     1      21.516  17.091  14.498  1.00  0.00      LIG  
ATOM   4982 H33  LIG     1      20.281  15.830  14.603  1.00  0.00      LIG  
ATOM   4983 H34  LIG     1      21.033  16.201  13.041  1.00  0.00      LIG  
ATOM   4984 H35  LIG     1      18.065  19.924  14.201  1.00  0.00      LIG  
ATOM   4985 H36  LIG     1      17.463  18.901  17.020  1.00  0.00      LIG  
ATOM   4986 H37  LIG     1      16.017  18.759  14.681  1.00  0.00      LIG  
ATOM   4987 H38  LIG     1      18.679  21.314  16.142  1.00  0.00      LIG  
ATOM   4988 H39  LIG     1      15.358  22.292  15.487  1.00  0.00      LIG  
ATOM   4989 H40  LIG     1      16.242  21.306  14.336  1.00  0.00      LIG  
ATOM   4990 H41  LIG     1      17.133  22.334  15.485  1.00  0.00      LIG  
ATOM   4991 H42  LIG     1      16.111  20.344  18.515  1.00  0.00      LIG  
ATOM   4992 H43  LIG     1      16.874  21.860  17.990  1.00  0.00      LIG  
ATOM   4993 H44  LIG     1      15.121  21.635  17.846  1.00  0.00      LIG  
ATOM   4994 H45  LIG     1      14.420  20.295  15.773  1.00  0.00      LIG  
TER
REMARK  Energy: 42.6204
REMARK  SimpleFitness: 42.6204
REMARK  FullFitness: -1575.1327
REMARK  InterFull: -36.6947
REMARK  IntraFull: 105.782
REMARK  solvFull: -1887.0
REMARK  surfFull: 242.78
REMARK  extraFull: 0.0
REMARK  deltaGcompsolvpol: -1887.0
REMARK  deltaGcompsolvnonpol: 242.78
REMARK  deltaGprotsolvpol: -1897.11
REMARK  deltaGprotsolvnonpol: 243.179
REMARK  deltaGligsolvpol: -12.6459
REMARK  deltaGligsolvnonpol: 15.1512
REMARK  deltaGvdw: -36.6947
REMARK  deltaGelec: 0.0
REMARK  deltaG: -7.539707
REMARK  Cluster: 1
REMARK  ClusterRank: 6
ATOM   4915 O    LIG     1      17.929  17.245   8.629  1.00  0.00      LIG  
ATOM   4916 O1   LIG     1      18.234  22.074   5.479  1.00  0.00      LIG  
ATOM   4917 O2   LIG     1      16.790  18.276  14.589  1.00  0.00      LIG  
ATOM   4918 O3   LIG     1      18.580  20.855  16.463  1.00  0.00      LIG  
ATOM   4919 O4   LIG     1      15.257  19.327  16.688  1.00  0.00      LIG  
ATOM   4920 C    LIG     1      21.066  19.264   9.430  1.00  0.00      LIG  
ATOM   4921 C1   LIG     1      20.008  18.582   8.507  1.00  0.00      LIG  
ATOM   4922 C2   LIG     1      20.480  19.848  10.752  1.00  0.00      LIG  
ATOM   4923 C3   LIG     1      19.894  19.202   7.077  1.00  0.00      LIG  
ATOM   4924 C4   LIG     1      21.857  20.363   8.729  1.00  0.00      LIG  
ATOM   4925 C5   LIG     1      21.283  19.426   6.450  1.00  0.00      LIG  
ATOM   4926 C6   LIG     1      18.659  18.307   9.234  1.00  0.00      LIG  
ATOM   4927 C7   LIG     1      19.715  18.796  11.458  1.00  0.00      LIG  
ATOM   4928 C8   LIG     1      22.373  19.946   7.383  1.00  0.00      LIG  
ATOM   4929 C9   LIG     1      21.530  20.254  11.795  1.00  0.00      LIG  
ATOM   4930 C10  LIG     1      18.820  17.890  10.691  1.00  0.00      LIG  
ATOM   4931 C11  LIG     1      22.079  18.144   9.738  1.00  0.00      LIG  
ATOM   4932 C12  LIG     1      19.037  20.476   7.053  1.00  0.00      LIG  
ATOM   4933 C13  LIG     1      20.040  18.699  12.747  1.00  0.00      LIG  
ATOM   4934 C14  LIG     1      19.601  21.096  10.600  1.00  0.00      LIG  
ATOM   4935 C15  LIG     1      21.068  19.698  13.126  1.00  0.00      LIG  
ATOM   4936 C16  LIG     1      19.211  18.194   6.147  1.00  0.00      LIG  
ATOM   4937 C17  LIG     1      21.241  20.263   5.204  1.00  0.00      LIG  
ATOM   4938 C18  LIG     1      19.537  17.687  13.731  1.00  0.00      LIG  
ATOM   4939 C19  LIG     1      19.063  21.217   5.744  1.00  0.00      LIG  
ATOM   4940 C20  LIG     1      20.224  21.058   4.854  1.00  0.00      LIG  
ATOM   4941 C21  LIG     1      22.434  20.141   4.322  1.00  0.00      LIG  
ATOM   4942 C22  LIG     1      19.130  18.329  15.048  1.00  0.00      LIG  
ATOM   4943 C23  LIG     1      20.620  16.661  14.012  1.00  0.00      LIG  
ATOM   4944 C24  LIG     1      17.853  19.153  14.951  1.00  0.00      LIG  
ATOM   4945 C25  LIG     1      17.606  19.824  16.309  1.00  0.00      LIG  
ATOM   4946 C26  LIG     1      16.196  20.390  16.541  1.00  0.00      LIG  
ATOM   4947 C27  LIG     1      15.748  21.290  15.407  1.00  0.00      LIG  
ATOM   4948 C28  LIG     1      16.154  21.196  17.827  1.00  0.00      LIG  
ATOM   4949 H    LIG     1      20.397  17.582   8.297  1.00  0.00      LIG  
ATOM   4950 H1   LIG     1      22.712  20.656   9.344  1.00  0.00      LIG  
ATOM   4951 H2   LIG     1      21.262  21.264   8.586  1.00  0.00      LIG  
ATOM   4952 H3   LIG     1      21.624  18.438   6.128  1.00  0.00      LIG  
ATOM   4953 H4   LIG     1      18.013  19.185   9.194  1.00  0.00      LIG  
ATOM   4954 H5   LIG     1      23.127  19.164   7.502  1.00  0.00      LIG  
ATOM   4955 H6   LIG     1      22.918  20.800   6.969  1.00  0.00      LIG  
ATOM   4956 H7   LIG     1      21.640  21.340  11.857  1.00  0.00      LIG  
ATOM   4957 H8   LIG     1      22.528  19.871  11.586  1.00  0.00      LIG  
ATOM   4958 H9   LIG     1      19.224  16.874  10.733  1.00  0.00      LIG  
ATOM   4959 H10  LIG     1      17.834  17.847  11.165  1.00  0.00      LIG  
ATOM   4960 H11  LIG     1      22.380  17.615   8.829  1.00  0.00      LIG  
ATOM   4961 H12  LIG     1      21.669  17.388  10.411  1.00  0.00      LIG  
ATOM   4962 H13  LIG     1      22.997  18.531  10.182  1.00  0.00      LIG  
ATOM   4963 H14  LIG     1      19.359  21.186   7.812  1.00  0.00      LIG  
ATOM   4964 H15  LIG     1      17.994  20.220   7.248  1.00  0.00      LIG  
ATOM   4965 H16  LIG     1      18.776  20.954   9.903  1.00  0.00      LIG  
ATOM   4966 H17  LIG     1      20.184  21.952  10.255  1.00  0.00      LIG  
ATOM   4967 H18  LIG     1      19.160  21.385  11.560  1.00  0.00      LIG  
ATOM   4968 H19  LIG     1      20.632  20.486  13.746  1.00  0.00      LIG  
ATOM   4969 H20  LIG     1      21.906  19.246  13.663  1.00  0.00      LIG  
ATOM   4970 H21  LIG     1      19.647  17.199   6.270  1.00  0.00      LIG  
ATOM   4971 H22  LIG     1      19.308  18.462   5.094  1.00  0.00      LIG  
ATOM   4972 H23  LIG     1      18.141  18.129   6.352  1.00  0.00      LIG  
ATOM   4973 H24  LIG     1      18.678  17.153  13.317  1.00  0.00      LIG  
ATOM   4974 H25  LIG     1      17.822  17.478   7.691  1.00  0.00      LIG  
ATOM   4975 H26  LIG     1      20.225  21.631   3.935  1.00  0.00      LIG  
ATOM   4976 H27  LIG     1      22.661  19.086   4.162  1.00  0.00      LIG  
ATOM   4977 H28  LIG     1      23.306  20.614   4.780  1.00  0.00      LIG  
ATOM   4978 H29  LIG     1      22.276  20.607   3.346  1.00  0.00      LIG  
ATOM   4979 H30  LIG     1      19.947  18.930  15.458  1.00  0.00      LIG  
ATOM   4980 H31  LIG     1      18.961  17.520  15.756  1.00  0.00      LIG  
ATOM   4981 H32  LIG     1      21.487  17.119  14.495  1.00  0.00      LIG  
ATOM   4982 H33  LIG     1      20.237  15.886  14.682  1.00  0.00      LIG  
ATOM   4983 H34  LIG     1      20.955  16.178  13.089  1.00  0.00      LIG  
ATOM   4984 H35  LIG     1      17.965  19.902  14.161  1.00  0.00      LIG  
ATOM   4985 H36  LIG     1      17.791  19.081  17.087  1.00  0.00      LIG  
ATOM   4986 H37  LIG     1      16.148  18.821  14.099  1.00  0.00      LIG  
ATOM   4987 H38  LIG     1      18.369  21.321  17.289  1.00  0.00      LIG  
ATOM   4988 H39  LIG     1      14.774  21.732  15.638  1.00  0.00      LIG  
ATOM   4989 H40  LIG     1      15.620  20.729  14.478  1.00  0.00      LIG  
ATOM   4990 H41  LIG     1      16.464  22.098  15.239  1.00  0.00      LIG  
ATOM   4991 H42  LIG     1      16.498  20.590  18.669  1.00  0.00      LIG  
ATOM   4992 H43  LIG     1      16.777  22.092  17.761  1.00  0.00      LIG  
ATOM   4993 H44  LIG     1      15.130  21.507  18.054  1.00  0.00      LIG  
ATOM   4994 H45  LIG     1      15.385  18.743  15.920  1.00  0.00      LIG  
TER
REMARK  Energy: 42.6204
REMARK  SimpleFitness: 42.6204
REMARK  FullFitness: -1575.1327
REMARK  InterFull: -36.6947
REMARK  IntraFull: 105.782
REMARK  solvFull: -1887.0
REMARK  surfFull: 242.78
REMARK  extraFull: 0.0
REMARK  deltaGcompsolvpol: -1887.0
REMARK  deltaGcompsolvnonpol: 242.78
REMARK  deltaGprotsolvpol: -1897.11
REMARK  deltaGprotsolvnonpol: 243.179
REMARK  deltaGligsolvpol: -12.6459
REMARK  deltaGligsolvnonpol: 15.1512
REMARK  deltaGvdw: -36.6947
REMARK  deltaGelec: 0.0
REMARK  deltaG: -7.539707
REMARK  Cluster: 1
REMARK  ClusterRank: 7
ATOM   4915 O    LIG     1      17.929  17.245   8.629  1.00  0.00      LIG  
ATOM   4916 O1   LIG     1      18.234  22.074   5.479  1.00  0.00      LIG  
ATOM   4917 O2   LIG     1      16.790  18.276  14.589  1.00  0.00      LIG  
ATOM   4918 O3   LIG     1      18.580  20.855  16.463  1.00  0.00      LIG  
ATOM   4919 O4   LIG     1      15.257  19.327  16.688  1.00  0.00      LIG  
ATOM   4920 C    LIG     1      21.066  19.264   9.430  1.00  0.00      LIG  
ATOM   4921 C1   LIG     1      20.008  18.582   8.507  1.00  0.00      LIG  
ATOM   4922 C2   LIG     1      20.480  19.848  10.752  1.00  0.00      LIG  
ATOM   4923 C3   LIG     1      19.894  19.202   7.077  1.00  0.00      LIG  
ATOM   4924 C4   LIG     1      21.857  20.363   8.729  1.00  0.00      LIG  
ATOM   4925 C5   LIG     1      21.283  19.426   6.450  1.00  0.00      LIG  
ATOM   4926 C6   LIG     1      18.659  18.307   9.234  1.00  0.00      LIG  
ATOM   4927 C7   LIG     1      19.715  18.796  11.458  1.00  0.00      LIG  
ATOM   4928 C8   LIG     1      22.373  19.946   7.383  1.00  0.00      LIG  
ATOM   4929 C9   LIG     1      21.530  20.254  11.795  1.00  0.00      LIG  
ATOM   4930 C10  LIG     1      18.820  17.890  10.691  1.00  0.00      LIG  
ATOM   4931 C11  LIG     1      22.079  18.144   9.738  1.00  0.00      LIG  
ATOM   4932 C12  LIG     1      19.037  20.476   7.053  1.00  0.00      LIG  
ATOM   4933 C13  LIG     1      20.040  18.699  12.747  1.00  0.00      LIG  
ATOM   4934 C14  LIG     1      19.601  21.096  10.600  1.00  0.00      LIG  
ATOM   4935 C15  LIG     1      21.068  19.698  13.126  1.00  0.00      LIG  
ATOM   4936 C16  LIG     1      19.211  18.194   6.147  1.00  0.00      LIG  
ATOM   4937 C17  LIG     1      21.241  20.263   5.204  1.00  0.00      LIG  
ATOM   4938 C18  LIG     1      19.537  17.687  13.731  1.00  0.00      LIG  
ATOM   4939 C19  LIG     1      19.063  21.217   5.744  1.00  0.00      LIG  
ATOM   4940 C20  LIG     1      20.224  21.058   4.854  1.00  0.00      LIG  
ATOM   4941 C21  LIG     1      22.434  20.141   4.322  1.00  0.00      LIG  
ATOM   4942 C22  LIG     1      19.130  18.329  15.048  1.00  0.00      LIG  
ATOM   4943 C23  LIG     1      20.620  16.661  14.012  1.00  0.00      LIG  
ATOM   4944 C24  LIG     1      17.853  19.153  14.951  1.00  0.00      LIG  
ATOM   4945 C25  LIG     1      17.606  19.824  16.309  1.00  0.00      LIG  
ATOM   4946 C26  LIG     1      16.196  20.390  16.541  1.00  0.00      LIG  
ATOM   4947 C27  LIG     1      15.748  21.290  15.407  1.00  0.00      LIG  
ATOM   4948 C28  LIG     1      16.154  21.196  17.827  1.00  0.00      LIG  
ATOM   4949 H    LIG     1      20.397  17.582   8.297  1.00  0.00      LIG  
ATOM   4950 H1   LIG     1      22.712  20.656   9.344  1.00  0.00      LIG  
ATOM   4951 H2   LIG     1      21.262  21.264   8.586  1.00  0.00      LIG  
ATOM   4952 H3   LIG     1      21.624  18.438   6.128  1.00  0.00      LIG  
ATOM   4953 H4   LIG     1      18.013  19.185   9.194  1.00  0.00      LIG  
ATOM   4954 H5   LIG     1      23.127  19.164   7.502  1.00  0.00      LIG  
ATOM   4955 H6   LIG     1      22.918  20.800   6.969  1.00  0.00      LIG  
ATOM   4956 H7   LIG     1      21.640  21.340  11.857  1.00  0.00      LIG  
ATOM   4957 H8   LIG     1      22.528  19.871  11.586  1.00  0.00      LIG  
ATOM   4958 H9   LIG     1      19.224  16.874  10.733  1.00  0.00      LIG  
ATOM   4959 H10  LIG     1      17.834  17.847  11.165  1.00  0.00      LIG  
ATOM   4960 H11  LIG     1      22.380  17.615   8.829  1.00  0.00      LIG  
ATOM   4961 H12  LIG     1      21.669  17.388  10.411  1.00  0.00      LIG  
ATOM   4962 H13  LIG     1      22.997  18.531  10.182  1.00  0.00      LIG  
ATOM   4963 H14  LIG     1      19.359  21.186   7.812  1.00  0.00      LIG  
ATOM   4964 H15  LIG     1      17.994  20.220   7.248  1.00  0.00      LIG  
ATOM   4965 H16  LIG     1      18.776  20.954   9.903  1.00  0.00      LIG  
ATOM   4966 H17  LIG     1      20.184  21.952  10.255  1.00  0.00      LIG  
ATOM   4967 H18  LIG     1      19.160  21.385  11.560  1.00  0.00      LIG  
ATOM   4968 H19  LIG     1      20.632  20.486  13.746  1.00  0.00      LIG  
ATOM   4969 H20  LIG     1      21.906  19.246  13.663  1.00  0.00      LIG  
ATOM   4970 H21  LIG     1      19.647  17.199   6.270  1.00  0.00      LIG  
ATOM   4971 H22  LIG     1      19.308  18.462   5.094  1.00  0.00      LIG  
ATOM   4972 H23  LIG     1      18.141  18.129   6.352  1.00  0.00      LIG  
ATOM   4973 H24  LIG     1      18.678  17.153  13.317  1.00  0.00      LIG  
ATOM   4974 H25  LIG     1      17.822  17.478   7.691  1.00  0.00      LIG  
ATOM   4975 H26  LIG     1      20.225  21.631   3.935  1.00  0.00      LIG  
ATOM   4976 H27  LIG     1      22.661  19.086   4.162  1.00  0.00      LIG  
ATOM   4977 H28  LIG     1      23.306  20.614   4.780  1.00  0.00      LIG  
ATOM   4978 H29  LIG     1      22.276  20.607   3.346  1.00  0.00      LIG  
ATOM   4979 H30  LIG     1      19.947  18.930  15.458  1.00  0.00      LIG  
ATOM   4980 H31  LIG     1      18.961  17.520  15.756  1.00  0.00      LIG  
ATOM   4981 H32  LIG     1      21.487  17.119  14.495  1.00  0.00      LIG  
ATOM   4982 H33  LIG     1      20.237  15.886  14.682  1.00  0.00      LIG  
ATOM   4983 H34  LIG     1      20.955  16.178  13.089  1.00  0.00      LIG  
ATOM   4984 H35  LIG     1      17.965  19.902  14.161  1.00  0.00      LIG  
ATOM   4985 H36  LIG     1      17.791  19.081  17.087  1.00  0.00      LIG  
ATOM   4986 H37  LIG     1      16.148  18.821  14.099  1.00  0.00      LIG  
ATOM   4987 H38  LIG     1      18.369  21.321  17.289  1.00  0.00      LIG  
ATOM   4988 H39  LIG     1      14.774  21.732  15.638  1.00  0.00      LIG  
ATOM   4989 H40  LIG     1      15.620  20.729  14.478  1.00  0.00      LIG  
ATOM   4990 H41  LIG     1      16.464  22.098  15.239  1.00  0.00      LIG  
ATOM   4991 H42  LIG     1      16.498  20.590  18.669  1.00  0.00      LIG  
ATOM   4992 H43  LIG     1      16.777  22.092  17.761  1.00  0.00      LIG  
ATOM   4993 H44  LIG     1      15.130  21.507  18.054  1.00  0.00      LIG  
ATOM   4994 H45  LIG     1      15.385  18.743  15.920  1.00  0.00      LIG  
TER
REMARK  Energy: 44.3617
REMARK  SimpleFitness: 44.3617
REMARK  FullFitness: -1576.9316
REMARK  InterFull: -50.4026
REMARK  IntraFull: 120.773
REMARK  solvFull: -1890.03
REMARK  surfFull: 242.728
REMARK  extraFull: 0.0
REMARK  deltaGcompsolvpol: -1890.03
REMARK  deltaGcompsolvnonpol: 242.728
REMARK  deltaGprotsolvpol: -1897.11
REMARK  deltaGprotsolvnonpol: 243.179
REMARK  deltaGligsolvpol: -14.7398
REMARK  deltaGligsolvnonpol: 14.9083
REMARK  deltaGvdw: -50.4026
REMARK  deltaGelec: 0.0
REMARK  deltaG: -8.875707
REMARK  Cluster: 2
REMARK  ClusterRank: 0
ATOM   4915 O    LIG     1      22.841  18.359   9.398  1.00  0.00      LIG  
ATOM   4916 O1   LIG     1      24.330  19.453   4.833  1.00  0.00      LIG  
ATOM   4917 O2   LIG     1      20.992  14.288  14.808  1.00  0.00      LIG  
ATOM   4918 O3   LIG     1      22.408  16.848  14.498  1.00  0.00      LIG  
ATOM   4919 O4   LIG     1      18.934  17.830  15.152  1.00  0.00      LIG  
ATOM   4920 C    LIG     1      19.634  17.243   7.614  1.00  0.00      LIG  
ATOM   4921 C1   LIG     1      20.793  18.204   8.015  1.00  0.00      LIG  
ATOM   4922 C2   LIG     1      19.660  15.828   8.300  1.00  0.00      LIG  
ATOM   4923 C3   LIG     1      21.344  19.140   6.886  1.00  0.00      LIG  
ATOM   4924 C4   LIG     1      19.635  17.033   6.108  1.00  0.00      LIG  
ATOM   4925 C5   LIG     1      20.306  19.471   5.799  1.00  0.00      LIG  
ATOM   4926 C6   LIG     1      21.859  17.481   8.856  1.00  0.00      LIG  
ATOM   4927 C7   LIG     1      20.113  15.883   9.719  1.00  0.00      LIG  
ATOM   4928 C8   LIG     1      19.460  18.296   5.323  1.00  0.00      LIG  
ATOM   4929 C9   LIG     1      18.305  15.122   8.448  1.00  0.00      LIG  
ATOM   4930 C10  LIG     1      21.201  16.844  10.055  1.00  0.00      LIG  
ATOM   4931 C11  LIG     1      18.357  17.991   8.014  1.00  0.00      LIG  
ATOM   4932 C12  LIG     1      22.620  18.589   6.239  1.00  0.00      LIG  
ATOM   4933 C13  LIG     1      19.449  15.022  10.511  1.00  0.00      LIG  
ATOM   4934 C14  LIG     1      20.512  14.794   7.549  1.00  0.00      LIG  
ATOM   4935 C15  LIG     1      18.407  14.315   9.722  1.00  0.00      LIG  
ATOM   4936 C16  LIG     1      21.685  20.489   7.535  1.00  0.00      LIG  
ATOM   4937 C17  LIG     1      20.879  20.171   4.597  1.00  0.00      LIG  
ATOM   4938 C18  LIG     1      19.520  14.702  11.995  1.00  0.00      LIG  
ATOM   4939 C19  LIG     1      23.144  19.447   5.124  1.00  0.00      LIG  
ATOM   4940 C20  LIG     1      22.179  20.171   4.277  1.00  0.00      LIG  
ATOM   4941 C21  LIG     1      19.895  20.893   3.738  1.00  0.00      LIG  
ATOM   4942 C22  LIG     1      20.558  15.499  12.789  1.00  0.00      LIG  
ATOM   4943 C23  LIG     1      19.722  13.206  12.197  1.00  0.00      LIG  
ATOM   4944 C24  LIG     1      20.391  15.481  14.303  1.00  0.00      LIG  
ATOM   4945 C25  LIG     1      21.079  16.676  14.995  1.00  0.00      LIG  
ATOM   4946 C26  LIG     1      20.330  18.027  14.959  1.00  0.00      LIG  
ATOM   4947 C27  LIG     1      20.521  18.860  13.700  1.00  0.00      LIG  
ATOM   4948 C28  LIG     1      20.841  18.876  16.108  1.00  0.00      LIG  
ATOM   4949 H    LIG     1      20.347  18.899   8.733  1.00  0.00      LIG  
ATOM   4950 H1   LIG     1      18.836  16.342   5.825  1.00  0.00      LIG  
ATOM   4951 H2   LIG     1      20.575  16.590   5.774  1.00  0.00      LIG  
ATOM   4952 H3   LIG     1      19.611  20.183   6.256  1.00  0.00      LIG  
ATOM   4953 H4   LIG     1      22.392  16.734   8.266  1.00  0.00      LIG  
ATOM   4954 H5   LIG     1      18.415  18.588   5.397  1.00  0.00      LIG  
ATOM   4955 H6   LIG     1      19.623  18.053   4.268  1.00  0.00      LIG  
ATOM   4956 H7   LIG     1      18.075  14.480   7.593  1.00  0.00      LIG  
ATOM   4957 H8   LIG     1      17.450  15.785   8.575  1.00  0.00      LIG  
ATOM   4958 H9   LIG     1      20.779  17.641  10.676  1.00  0.00      LIG  
ATOM   4959 H10  LIG     1      21.969  16.358  10.660  1.00  0.00      LIG  
ATOM   4960 H11  LIG     1      18.401  19.052   7.760  1.00  0.00      LIG  
ATOM   4961 H12  LIG     1      18.197  17.934   9.095  1.00  0.00      LIG  
ATOM   4962 H13  LIG     1      17.479  17.578   7.510  1.00  0.00      LIG  
ATOM   4963 H14  LIG     1      22.454  17.589   5.839  1.00  0.00      LIG  
ATOM   4964 H15  LIG     1      23.431  18.536   6.968  1.00  0.00      LIG  
ATOM   4965 H16  LIG     1      21.488  15.191   7.277  1.00  0.00      LIG  
ATOM   4966 H17  LIG     1      20.023  14.466   6.628  1.00  0.00      LIG  
ATOM   4967 H18  LIG     1      20.679  13.890   8.140  1.00  0.00      LIG  
ATOM   4968 H19  LIG     1      18.716  13.288   9.507  1.00  0.00      LIG  
ATOM   4969 H20  LIG     1      17.447  14.295  10.245  1.00  0.00      LIG  
ATOM   4970 H21  LIG     1      20.839  20.858   8.121  1.00  0.00      LIG  
ATOM   4971 H22  LIG     1      21.922  21.259   6.797  1.00  0.00      LIG  
ATOM   4972 H23  LIG     1      22.550  20.418   8.195  1.00  0.00      LIG  
ATOM   4973 H24  LIG     1      18.540  14.956  12.401  1.00  0.00      LIG  
ATOM   4974 H25  LIG     1      23.146  18.922   8.666  1.00  0.00      LIG  
ATOM   4975 H26  LIG     1      22.564  20.687   3.406  1.00  0.00      LIG  
ATOM   4976 H27  LIG     1      19.309  21.589   4.343  1.00  0.00      LIG  
ATOM   4977 H28  LIG     1      19.214  20.187   3.257  1.00  0.00      LIG  
ATOM   4978 H29  LIG     1      20.383  21.469   2.945  1.00  0.00      LIG  
ATOM   4979 H30  LIG     1      20.466  16.533  12.487  1.00  0.00      LIG  
ATOM   4980 H31  LIG     1      21.558  15.156  12.514  1.00  0.00      LIG  
ATOM   4981 H32  LIG     1      20.725  12.906  11.887  1.00  0.00      LIG  
ATOM   4982 H33  LIG     1      19.600  12.937  13.248  1.00  0.00      LIG  
ATOM   4983 H34  LIG     1      18.998  12.602  11.644  1.00  0.00      LIG  
ATOM   4984 H35  LIG     1      19.333  15.441  14.564  1.00  0.00      LIG  
ATOM   4985 H36  LIG     1      21.191  16.402  16.049  1.00  0.00      LIG  
ATOM   4986 H37  LIG     1      20.863  14.301  15.772  1.00  0.00      LIG  
ATOM   4987 H38  LIG     1      22.749  17.667  14.895  1.00  0.00      LIG  
ATOM   4988 H39  LIG     1      20.088  19.854  13.842  1.00  0.00      LIG  
ATOM   4989 H40  LIG     1      19.994  18.429  12.846  1.00  0.00      LIG  
ATOM   4990 H41  LIG     1      21.577  18.985  13.449  1.00  0.00      LIG  
ATOM   4991 H42  LIG     1      20.687  18.368  17.064  1.00  0.00      LIG  
ATOM   4992 H43  LIG     1      21.906  19.091  15.993  1.00  0.00      LIG  
ATOM   4993 H44  LIG     1      20.296  19.823  16.160  1.00  0.00      LIG  
ATOM   4994 H45  LIG     1      18.525  18.712  15.116  1.00  0.00      LIG  
TER
REMARK  Energy: 44.744
REMARK  SimpleFitness: 44.744
REMARK  FullFitness: -1576.4896
REMARK  InterFull: -49.6317
REMARK  IntraFull: 120.266
REMARK  solvFull: -1889.94
REMARK  surfFull: 242.816
REMARK  extraFull: 0.0
REMARK  deltaGcompsolvpol: -1889.94
REMARK  deltaGcompsolvnonpol: 242.816
REMARK  deltaGprotsolvpol: -1897.11
REMARK  deltaGprotsolvnonpol: 243.179
REMARK  deltaGligsolvpol: -14.7924
REMARK  deltaGligsolvnonpol: 14.915
REMARK  deltaGvdw: -49.6317
REMARK  deltaGelec: 0.0
REMARK  deltaG: -8.786357
REMARK  Cluster: 2
REMARK  ClusterRank: 1
ATOM   4915 O    LIG     1      22.986  18.466   9.428  1.00  0.00      LIG  
ATOM   4916 O1   LIG     1      24.364  19.410   4.785  1.00  0.00      LIG  
ATOM   4917 O2   LIG     1      21.167  14.452  14.934  1.00  0.00      LIG  
ATOM   4918 O3   LIG     1      22.606  16.991  14.652  1.00  0.00      LIG  
ATOM   4919 O4   LIG     1      19.142  18.004  15.295  1.00  0.00      LIG  
ATOM   4920 C    LIG     1      19.704  17.400   7.753  1.00  0.00      LIG  
ATOM   4921 C1   LIG     1      20.903  18.333   8.099  1.00  0.00      LIG  
ATOM   4922 C2   LIG     1      19.727  15.992   8.449  1.00  0.00      LIG  
ATOM   4923 C3   LIG     1      21.443  19.226   6.930  1.00  0.00      LIG  
ATOM   4924 C4   LIG     1      19.625  17.177   6.251  1.00  0.00      LIG  
ATOM   4925 C5   LIG     1      20.375  19.580   5.878  1.00  0.00      LIG  
ATOM   4926 C6   LIG     1      21.974  17.599   8.927  1.00  0.00      LIG  
ATOM   4927 C7   LIG     1      20.217  16.052   9.855  1.00  0.00      LIG  
ATOM   4928 C8   LIG     1      19.455  18.438   5.462  1.00  0.00      LIG  
ATOM   4929 C9   LIG     1      18.364  15.313   8.632  1.00  0.00      LIG  
ATOM   4930 C10  LIG     1      21.340  16.984  10.154  1.00  0.00      LIG  
ATOM   4931 C11  LIG     1      18.465  18.186   8.201  1.00  0.00      LIG  
ATOM   4932 C12  LIG     1      22.670  18.612   6.247  1.00  0.00      LIG  
ATOM   4933 C13  LIG     1      19.549  15.218  10.673  1.00  0.00      LIG  
ATOM   4934 C14  LIG     1      20.542  14.938   7.684  1.00  0.00      LIG  
ATOM   4935 C15  LIG     1      18.475  14.525   9.916  1.00  0.00      LIG  
ATOM   4936 C16  LIG     1      21.864  20.573   7.537  1.00  0.00      LIG  
ATOM   4937 C17  LIG     1      20.929  20.225   4.637  1.00  0.00      LIG  
ATOM   4938 C18  LIG     1      19.644  14.912  12.157  1.00  0.00      LIG  
ATOM   4939 C19  LIG     1      23.186  19.438   5.105  1.00  0.00      LIG  
ATOM   4940 C20  LIG     1      22.216  20.172   4.272  1.00  0.00      LIG  
ATOM   4941 C21  LIG     1      19.938  20.954   3.790  1.00  0.00      LIG  
ATOM   4942 C22  LIG     1      20.714  15.688  12.931  1.00  0.00      LIG  
ATOM   4943 C23  LIG     1      19.803  13.410  12.366  1.00  0.00      LIG  
ATOM   4944 C24  LIG     1      20.569  15.655  14.448  1.00  0.00      LIG  
ATOM   4945 C25  LIG     1      21.276  16.831  15.153  1.00  0.00      LIG  
ATOM   4946 C26  LIG     1      20.544  18.190  15.141  1.00  0.00      LIG  
ATOM   4947 C27  LIG     1      20.778  19.054  13.910  1.00  0.00      LIG  
ATOM   4948 C28  LIG     1      21.037  18.996  16.327  1.00  0.00      LIG  
ATOM   4949 H    LIG     1      20.500  19.057   8.812  1.00  0.00      LIG  
ATOM   4950 H1   LIG     1      18.790  16.511   6.014  1.00  0.00      LIG  
ATOM   4951 H2   LIG     1      20.532  16.699   5.875  1.00  0.00      LIG  
ATOM   4952 H3   LIG     1      19.733  20.332   6.346  1.00  0.00      LIG  
ATOM   4953 H4   LIG     1      22.479  16.835   8.334  1.00  0.00      LIG  
ATOM   4954 H5   LIG     1      18.427  18.779   5.582  1.00  0.00      LIG  
ATOM   4955 H6   LIG     1      19.555  18.172   4.404  1.00  0.00      LIG  
ATOM   4956 H7   LIG     1      18.109  14.660   7.793  1.00  0.00      LIG  
ATOM   4957 H8   LIG     1      17.523  15.993   8.759  1.00  0.00      LIG  
ATOM   4958 H9   LIG     1      20.962  17.793  10.787  1.00  0.00      LIG  
ATOM   4959 H10  LIG     1      22.115  16.475  10.731  1.00  0.00      LIG  
ATOM   4960 H11  LIG     1      18.531  19.244   7.937  1.00  0.00      LIG  
ATOM   4961 H12  LIG     1      18.348  18.140   9.287  1.00  0.00      LIG  
ATOM   4962 H13  LIG     1      17.556  17.798   7.735  1.00  0.00      LIG  
ATOM   4963 H14  LIG     1      22.448  17.615   5.864  1.00  0.00      LIG  
ATOM   4964 H15  LIG     1      23.502  18.531   6.949  1.00  0.00      LIG  
ATOM   4965 H16  LIG     1      21.513  15.321   7.374  1.00  0.00      LIG  
ATOM   4966 H17  LIG     1      20.019  14.605   6.784  1.00  0.00      LIG  
ATOM   4967 H18  LIG     1      20.719  14.040   8.282  1.00  0.00      LIG  
ATOM   4968 H19  LIG     1      18.754  13.488   9.710  1.00  0.00      LIG  
ATOM   4969 H20  LIG     1      17.526  14.536  10.460  1.00  0.00      LIG  
ATOM   4970 H21  LIG     1      21.068  20.975   8.169  1.00  0.00      LIG  
ATOM   4971 H22  LIG     1      22.074  21.325   6.774  1.00  0.00      LIG  
ATOM   4972 H23  LIG     1      22.767  20.483   8.140  1.00  0.00      LIG  
ATOM   4973 H24  LIG     1      18.681  15.199  12.578  1.00  0.00      LIG  
ATOM   4974 H25  LIG     1      23.278  19.016   8.681  1.00  0.00      LIG  
ATOM   4975 H26  LIG     1      22.587  20.650   3.375  1.00  0.00      LIG  
ATOM   4976 H27  LIG     1      19.409  21.699   4.390  1.00  0.00      LIG  
ATOM   4977 H28  LIG     1      19.206  20.262   3.369  1.00  0.00      LIG  
ATOM   4978 H29  LIG     1      20.413  21.474   2.953  1.00  0.00      LIG  
ATOM   4979 H30  LIG     1      20.642  16.726  12.631  1.00  0.00      LIG  
ATOM   4980 H31  LIG     1      21.700  15.321  12.638  1.00  0.00      LIG  
ATOM   4981 H32  LIG     1      20.785  13.073  12.025  1.00  0.00      LIG  
ATOM   4982 H33  LIG     1      19.704  13.150  13.420  1.00  0.00      LIG  
ATOM   4983 H34  LIG     1      19.041  12.828  11.841  1.00  0.00      LIG  
ATOM   4984 H35  LIG     1      19.513  15.620  14.721  1.00  0.00      LIG  
ATOM   4985 H36  LIG     1      21.390  16.541  16.202  1.00  0.00      LIG  
ATOM   4986 H37  LIG     1      21.060  14.461  15.901  1.00  0.00      LIG  
ATOM   4987 H38  LIG     1      22.974  17.777  15.090  1.00  0.00      LIG  
ATOM   4988 H39  LIG     1      20.334  20.043  14.062  1.00  0.00      LIG  
ATOM   4989 H40  LIG     1      20.288  18.641  13.027  1.00  0.00      LIG  
ATOM   4990 H41  LIG     1      21.842  19.191  13.704  1.00  0.00      LIG  
ATOM   4991 H42  LIG     1      20.844  18.465  17.264  1.00  0.00      LIG  
ATOM   4992 H43  LIG     1      22.110  19.192  16.251  1.00  0.00      LIG  
ATOM   4993 H44  LIG     1      20.510  19.952  16.390  1.00  0.00      LIG  
ATOM   4994 H45  LIG     1      18.745  18.892  15.288  1.00  0.00      LIG  
TER
REMARK  Energy: 55.4681
REMARK  SimpleFitness: 55.4681
REMARK  FullFitness: -1566.5662
REMARK  InterFull: -43.1412
REMARK  IntraFull: 123.059
REMARK  solvFull: -1889.07
REMARK  surfFull: 242.586
REMARK  extraFull: 0.0
REMARK  deltaGcompsolvpol: -1889.07
REMARK  deltaGcompsolvnonpol: 242.586
REMARK  deltaGprotsolvpol: -1897.11
REMARK  deltaGprotsolvnonpol: 243.179
REMARK  deltaGligsolvpol: -12.2626
REMARK  deltaGligsolvnonpol: 14.9357
REMARK  deltaGvdw: -43.1412
REMARK  deltaGelec: 0.0
REMARK  deltaG: -8.297651
REMARK  Cluster: 2
REMARK  ClusterRank: 2
ATOM   4915 O    LIG     1      20.125  19.347  10.371  1.00  0.00      LIG  
ATOM   4916 O1   LIG     1      24.015  19.365   6.111  1.00  0.00      LIG  
ATOM   4917 O2   LIG     1      21.493  15.808  12.210  1.00  0.00      LIG  
ATOM   4918 O3   LIG     1      22.372  14.915  15.148  1.00  0.00      LIG  
ATOM   4919 O4   LIG     1      21.415  17.350  16.283  1.00  0.00      LIG  
ATOM   4920 C    LIG     1      19.118  16.967   7.571  1.00  0.00      LIG  
ATOM   4921 C1   LIG     1      19.638  18.311   8.177  1.00  0.00      LIG  
ATOM   4922 C2   LIG     1      19.556  15.700   8.359  1.00  0.00      LIG  
ATOM   4923 C3   LIG     1      20.527  19.179   7.227  1.00  0.00      LIG  
ATOM   4924 C4   LIG     1      19.513  16.796   6.106  1.00  0.00      LIG  
ATOM   4925 C5   LIG     1      19.876  19.300   5.841  1.00  0.00      LIG  
ATOM   4926 C6   LIG     1      20.162  18.134   9.626  1.00  0.00      LIG  
ATOM   4927 C7   LIG     1      19.328  15.796   9.828  1.00  0.00      LIG  
ATOM   4928 C8   LIG     1      19.247  18.022   5.293  1.00  0.00      LIG  
ATOM   4929 C9   LIG     1      18.813  14.408   8.040  1.00  0.00      LIG  
ATOM   4930 C10  LIG     1      19.302  17.164  10.415  1.00  0.00      LIG  
ATOM   4931 C11  LIG     1      17.591  17.065   7.591  1.00  0.00      LIG  
ATOM   4932 C12  LIG     1      21.977  18.688   7.131  1.00  0.00      LIG  
ATOM   4933 C13  LIG     1      19.135  14.587  10.383  1.00  0.00      LIG  
ATOM   4934 C14  LIG     1      21.021  15.351   8.125  1.00  0.00      LIG  
ATOM   4935 C15  LIG     1      18.948  13.577   9.299  1.00  0.00      LIG  
ATOM   4936 C16  LIG     1      20.594  20.615   7.759  1.00  0.00      LIG  
ATOM   4937 C17  LIG     1      20.778  19.909   4.806  1.00  0.00      LIG  
ATOM   4938 C18  LIG     1      18.930  14.108  11.805  1.00  0.00      LIG  
ATOM   4939 C19  LIG     1      22.795  19.384   6.077  1.00  0.00      LIG  
ATOM   4940 C20  LIG     1      22.114  19.949   4.896  1.00  0.00      LIG  
ATOM   4941 C21  LIG     1      20.083  20.532   3.642  1.00  0.00      LIG  
ATOM   4942 C22  LIG     1      19.421  14.943  12.995  1.00  0.00      LIG  
ATOM   4943 C23  LIG     1      19.455  12.693  11.992  1.00  0.00      LIG  
ATOM   4944 C24  LIG     1      20.914  15.036  13.243  1.00  0.00      LIG  
ATOM   4945 C25  LIG     1      21.213  15.590  14.656  1.00  0.00      LIG  
ATOM   4946 C26  LIG     1      21.409  17.115  14.875  1.00  0.00      LIG  
ATOM   4947 C27  LIG     1      20.277  17.960  14.322  1.00  0.00      LIG  
ATOM   4948 C28  LIG     1      22.739  17.658  14.367  1.00  0.00      LIG  
ATOM   4949 H    LIG     1      18.753  18.942   8.301  1.00  0.00      LIG  
ATOM   4950 H1   LIG     1      18.959  15.961   5.670  1.00  0.00      LIG  
ATOM   4951 H2   LIG     1      20.567  16.564   5.966  1.00  0.00      LIG  
ATOM   4952 H3   LIG     1      19.049  20.006   5.962  1.00  0.00      LIG  
ATOM   4953 H4   LIG     1      21.200  17.792   9.630  1.00  0.00      LIG  
ATOM   4954 H5   LIG     1      18.172  18.160   5.264  1.00  0.00      LIG  
ATOM   4955 H6   LIG     1      19.537  17.817   4.259  1.00  0.00      LIG  
ATOM   4956 H7   LIG     1      19.230  13.888   7.173  1.00  0.00      LIG  
ATOM   4957 H8   LIG     1      17.747  14.551   7.851  1.00  0.00      LIG  
ATOM   4958 H9   LIG     1      18.271  17.530  10.423  1.00  0.00      LIG  
ATOM   4959 H10  LIG     1      19.610  17.167  11.455  1.00  0.00      LIG  
ATOM   4960 H11  LIG     1      17.263  18.059   7.291  1.00  0.00      LIG  
ATOM   4961 H12  LIG     1      17.181  16.885   8.586  1.00  0.00      LIG  
ATOM   4962 H13  LIG     1      17.134  16.349   6.902  1.00  0.00      LIG  
ATOM   4963 H14  LIG     1      22.030  17.629   6.891  1.00  0.00      LIG  
ATOM   4964 H15  LIG     1      22.484  18.844   8.087  1.00  0.00      LIG  
ATOM   4965 H16  LIG     1      21.689  16.186   8.333  1.00  0.00      LIG  
ATOM   4966 H17  LIG     1      21.201  15.002   7.106  1.00  0.00      LIG  
ATOM   4967 H18  LIG     1      21.340  14.540   8.769  1.00  0.00      LIG  
ATOM   4968 H19  LIG     1      19.811  12.908   9.232  1.00  0.00      LIG  
ATOM   4969 H20  LIG     1      18.047  12.977   9.453  1.00  0.00      LIG  
ATOM   4970 H21  LIG     1      19.599  20.966   8.044  1.00  0.00      LIG  
ATOM   4971 H22  LIG     1      20.986  21.318   7.022  1.00  0.00      LIG  
ATOM   4972 H23  LIG     1      21.248  20.683   8.631  1.00  0.00      LIG  
ATOM   4973 H24  LIG     1      17.847  14.043  11.920  1.00  0.00      LIG  
ATOM   4974 H25  LIG     1      20.604  20.011   9.848  1.00  0.00      LIG  
ATOM   4975 H26  LIG     1      22.731  20.403   4.130  1.00  0.00      LIG  
ATOM   4976 H27  LIG     1      19.310  21.219   3.996  1.00  0.00      LIG  
ATOM   4977 H28  LIG     1      19.611  19.768   3.019  1.00  0.00      LIG  
ATOM   4978 H29  LIG     1      20.769  21.108   3.015  1.00  0.00      LIG  
ATOM   4979 H30  LIG     1      19.008  14.471  13.890  1.00  0.00      LIG  
ATOM   4980 H31  LIG     1      18.984  15.940  12.935  1.00  0.00      LIG  
ATOM   4981 H32  LIG     1      20.508  12.613  11.711  1.00  0.00      LIG  
ATOM   4982 H33  LIG     1      19.362  12.389  13.038  1.00  0.00      LIG  
ATOM   4983 H34  LIG     1      18.889  11.973  11.399  1.00  0.00      LIG  
ATOM   4984 H35  LIG     1      21.346  14.038  13.168  1.00  0.00      LIG  
ATOM   4985 H36  LIG     1      20.408  15.252  15.313  1.00  0.00      LIG  
ATOM   4986 H37  LIG     1      21.005  15.581  11.398  1.00  0.00      LIG  
ATOM   4987 H38  LIG     1      22.533  15.282  16.037  1.00  0.00      LIG  
ATOM   4988 H39  LIG     1      20.362  18.995  14.666  1.00  0.00      LIG  
ATOM   4989 H40  LIG     1      19.312  17.584  14.671  1.00  0.00      LIG  
ATOM   4990 H41  LIG     1      20.285  17.965  13.232  1.00  0.00      LIG  
ATOM   4991 H42  LIG     1      23.583  17.125  14.813  1.00  0.00      LIG  
ATOM   4992 H43  LIG     1      22.817  17.594  13.280  1.00  0.00      LIG  
ATOM   4993 H44  LIG     1      22.852  18.708  14.650  1.00  0.00      LIG  
ATOM   4994 H45  LIG     1      20.549  17.063  16.620  1.00  0.00      LIG  
TER
REMARK  Energy: 55.4854
REMARK  SimpleFitness: 55.4854
REMARK  FullFitness: -1566.5454
REMARK  InterFull: -43.1824
REMARK  IntraFull: 123.069
REMARK  solvFull: -1889.03
REMARK  surfFull: 242.598
REMARK  extraFull: 0.0
REMARK  deltaGcompsolvpol: -1889.03
REMARK  deltaGcompsolvnonpol: 242.598
REMARK  deltaGprotsolvpol: -1897.11
REMARK  deltaGprotsolvnonpol: 243.179
REMARK  deltaGligsolvpol: -12.2846
REMARK  deltaGligsolvnonpol: 14.939
REMARK  deltaGvdw: -43.1824
REMARK  deltaGelec: 0.0
REMARK  deltaG: -8.296935
REMARK  Cluster: 2
REMARK  ClusterRank: 3
ATOM   4915 O    LIG     1      20.116  19.356  10.374  1.00  0.00      LIG  
ATOM   4916 O1   LIG     1      24.045  19.299   6.099  1.00  0.00      LIG  
ATOM   4917 O2   LIG     1      21.502  15.816  12.221  1.00  0.00      LIG  
ATOM   4918 O3   LIG     1      22.385  14.934  15.155  1.00  0.00      LIG  
ATOM   4919 O4   LIG     1      21.401  17.352  16.296  1.00  0.00      LIG  
ATOM   4920 C    LIG     1      19.126  16.968   7.577  1.00  0.00      LIG  
ATOM   4921 C1   LIG     1      19.654  18.311   8.179  1.00  0.00      LIG  
ATOM   4922 C2   LIG     1      19.565  15.701   8.365  1.00  0.00      LIG  
ATOM   4923 C3   LIG     1      20.557  19.164   7.229  1.00  0.00      LIG  
ATOM   4924 C4   LIG     1      19.507  16.795   6.107  1.00  0.00      LIG  
ATOM   4925 C5   LIG     1      19.901  19.297   5.846  1.00  0.00      LIG  
ATOM   4926 C6   LIG     1      20.170  18.141   9.631  1.00  0.00      LIG  
ATOM   4927 C7   LIG     1      19.338  15.797   9.834  1.00  0.00      LIG  
ATOM   4928 C8   LIG     1      19.253  18.028   5.298  1.00  0.00      LIG  
ATOM   4929 C9   LIG     1      18.824  14.407   8.046  1.00  0.00      LIG  
ATOM   4930 C10  LIG     1      19.315  17.166  10.422  1.00  0.00      LIG  
ATOM   4931 C11  LIG     1      17.598  17.072   7.605  1.00  0.00      LIG  
ATOM   4932 C12  LIG     1      22.001  18.650   7.125  1.00  0.00      LIG  
ATOM   4933 C13  LIG     1      19.145  14.588  10.389  1.00  0.00      LIG  
ATOM   4934 C14  LIG     1      21.031  15.355   8.132  1.00  0.00      LIG  
ATOM   4935 C15  LIG     1      18.958  13.578   9.305  1.00  0.00      LIG  
ATOM   4936 C16  LIG     1      20.652  20.596   7.767  1.00  0.00      LIG  
ATOM   4937 C17  LIG     1      20.809  19.896   4.810  1.00  0.00      LIG  
ATOM   4938 C18  LIG     1      18.942  14.107  11.811  1.00  0.00      LIG  
ATOM   4939 C19  LIG     1      22.825  19.340   6.072  1.00  0.00      LIG  
ATOM   4940 C20  LIG     1      22.146  19.917   4.894  1.00  0.00      LIG  
ATOM   4941 C21  LIG     1      20.117  20.536   3.655  1.00  0.00      LIG  
ATOM   4942 C22  LIG     1      19.428  14.945  13.000  1.00  0.00      LIG  
ATOM   4943 C23  LIG     1      19.477  12.696  12.000  1.00  0.00      LIG  
ATOM   4944 C24  LIG     1      20.921  15.041  13.251  1.00  0.00      LIG  
ATOM   4945 C25  LIG     1      21.217  15.594  14.665  1.00  0.00      LIG  
ATOM   4946 C26  LIG     1      21.398  17.120  14.887  1.00  0.00      LIG  
ATOM   4947 C27  LIG     1      20.262  17.956  14.332  1.00  0.00      LIG  
ATOM   4948 C28  LIG     1      22.725  17.674  14.383  1.00  0.00      LIG  
ATOM   4949 H    LIG     1      18.773  18.950   8.291  1.00  0.00      LIG  
ATOM   4950 H1   LIG     1      18.937  15.969   5.672  1.00  0.00      LIG  
ATOM   4951 H2   LIG     1      20.557  16.548   5.959  1.00  0.00      LIG  
ATOM   4952 H3   LIG     1      19.085  20.015   5.972  1.00  0.00      LIG  
ATOM   4953 H4   LIG     1      21.211  17.809   9.641  1.00  0.00      LIG  
ATOM   4954 H5   LIG     1      18.181  18.180   5.274  1.00  0.00      LIG  
ATOM   4955 H6   LIG     1      19.537  17.820   4.262  1.00  0.00      LIG  
ATOM   4956 H7   LIG     1      19.246  13.885   7.181  1.00  0.00      LIG  
ATOM   4957 H8   LIG     1      17.759  14.550   7.853  1.00  0.00      LIG  
ATOM   4958 H9   LIG     1      18.283  17.530  10.437  1.00  0.00      LIG  
ATOM   4959 H10  LIG     1      19.631  17.169  11.459  1.00  0.00      LIG  
ATOM   4960 H11  LIG     1      17.271  18.062   7.289  1.00  0.00      LIG  
ATOM   4961 H12  LIG     1      17.194  16.913   8.605  1.00  0.00      LIG  
ATOM   4962 H13  LIG     1      17.132  16.346   6.933  1.00  0.00      LIG  
ATOM   4963 H14  LIG     1      22.037  17.592   6.878  1.00  0.00      LIG  
ATOM   4964 H15  LIG     1      22.513  18.795   8.080  1.00  0.00      LIG  
ATOM   4965 H16  LIG     1      21.700  16.184   8.360  1.00  0.00      LIG  
ATOM   4966 H17  LIG     1      21.218  15.022   7.109  1.00  0.00      LIG  
ATOM   4967 H18  LIG     1      21.344  14.533   8.763  1.00  0.00      LIG  
ATOM   4968 H19  LIG     1      19.821  12.909   9.240  1.00  0.00      LIG  
ATOM   4969 H20  LIG     1      18.057  12.978   9.460  1.00  0.00      LIG  
ATOM   4970 H21  LIG     1      19.664  20.963   8.059  1.00  0.00      LIG  
ATOM   4971 H22  LIG     1      21.055  21.296   7.032  1.00  0.00      LIG  
ATOM   4972 H23  LIG     1      21.312  20.645   8.636  1.00  0.00      LIG  
ATOM   4973 H24  LIG     1      17.860  14.033  11.925  1.00  0.00      LIG  
ATOM   4974 H25  LIG     1      20.595  20.023   9.856  1.00  0.00      LIG  
ATOM   4975 H26  LIG     1      22.767  20.366   4.128  1.00  0.00      LIG  
ATOM   4976 H27  LIG     1      19.369  21.247   4.018  1.00  0.00      LIG  
ATOM   4977 H28  LIG     1      19.614  19.785   3.040  1.00  0.00      LIG  
ATOM   4978 H29  LIG     1      20.812  21.089   3.017  1.00  0.00      LIG  
ATOM   4979 H30  LIG     1      19.013  14.475  13.894  1.00  0.00      LIG  
ATOM   4980 H31  LIG     1      18.990  15.942  12.936  1.00  0.00      LIG  
ATOM   4981 H32  LIG     1      20.534  12.628  11.731  1.00  0.00      LIG  
ATOM   4982 H33  LIG     1      19.374  12.390  13.044  1.00  0.00      LIG  
ATOM   4983 H34  LIG     1      18.926  11.969  11.399  1.00  0.00      LIG  
ATOM   4984 H35  LIG     1      21.358  14.045  13.177  1.00  0.00      LIG  
ATOM   4985 H36  LIG     1      20.418  15.243  15.324  1.00  0.00      LIG  
ATOM   4986 H37  LIG     1      21.008  15.605  11.408  1.00  0.00      LIG  
ATOM   4987 H38  LIG     1      22.544  15.310  16.040  1.00  0.00      LIG  
ATOM   4988 H39  LIG     1      20.339  18.991  14.678  1.00  0.00      LIG  
ATOM   4989 H40  LIG     1      19.297  17.573  14.675  1.00  0.00      LIG  
ATOM   4990 H41  LIG     1      20.275  17.964  13.242  1.00  0.00      LIG  
ATOM   4991 H42  LIG     1      23.573  17.156  14.838  1.00  0.00      LIG  
ATOM   4992 H43  LIG     1      22.811  17.606  13.298  1.00  0.00      LIG  
ATOM   4993 H44  LIG     1      22.822  18.728  14.660  1.00  0.00      LIG  
ATOM   4994 H45  LIG     1      20.539  17.052  16.633  1.00  0.00      LIG  
TER
REMARK  Energy: 55.6642
REMARK  SimpleFitness: 55.6642
REMARK  FullFitness: -1566.3374
REMARK  InterFull: -43.7415
REMARK  IntraFull: 123.557
REMARK  solvFull: -1888.77
REMARK  surfFull: 242.617
REMARK  extraFull: 0.0
REMARK  deltaGcompsolvpol: -1888.77
REMARK  deltaGcompsolvnonpol: 242.617
REMARK  deltaGprotsolvpol: -1897.11
REMARK  deltaGprotsolvnonpol: 243.179
REMARK  deltaGligsolvpol: -12.3182
REMARK  deltaGligsolvnonpol: 14.9442
REMARK  deltaGvdw: -43.7415
REMARK  deltaGelec: 0.0
REMARK  deltaG: -8.330552
REMARK  Cluster: 2
REMARK  ClusterRank: 4
ATOM   4915 O    LIG     1      20.251  19.373  10.433  1.00  0.00      LIG  
ATOM   4916 O1   LIG     1      24.144  19.111   6.093  1.00  0.00      LIG  
ATOM   4917 O2   LIG     1      21.522  15.819  12.276  1.00  0.00      LIG  
ATOM   4918 O3   LIG     1      22.417  14.932  15.194  1.00  0.00      LIG  
ATOM   4919 O4   LIG     1      21.455  17.344  16.360  1.00  0.00      LIG  
ATOM   4920 C    LIG     1      19.144  17.036   7.644  1.00  0.00      LIG  
ATOM   4921 C1   LIG     1      19.739  18.354   8.239  1.00  0.00      LIG  
ATOM   4922 C2   LIG     1      19.555  15.749   8.415  1.00  0.00      LIG  
ATOM   4923 C3   LIG     1      20.674  19.163   7.281  1.00  0.00      LIG  
ATOM   4924 C4   LIG     1      19.480  16.862   6.164  1.00  0.00      LIG  
ATOM   4925 C5   LIG     1      20.004  19.340   5.911  1.00  0.00      LIG  
ATOM   4926 C6   LIG     1      20.259  18.159   9.688  1.00  0.00      LIG  
ATOM   4927 C7   LIG     1      19.356  15.842   9.888  1.00  0.00      LIG  
ATOM   4928 C8   LIG     1      19.265  18.117   5.377  1.00  0.00      LIG  
ATOM   4929 C9   LIG     1      18.762  14.485   8.102  1.00  0.00      LIG  
ATOM   4930 C10  LIG     1      19.378  17.210  10.481  1.00  0.00      LIG  
ATOM   4931 C11  LIG     1      17.621  17.201   7.705  1.00  0.00      LIG  
ATOM   4932 C12  LIG     1      22.085  18.573   7.150  1.00  0.00      LIG  
ATOM   4933 C13  LIG     1      19.139  14.635  10.439  1.00  0.00      LIG  
ATOM   4934 C14  LIG     1      21.005  15.351   8.157  1.00  0.00      LIG  
ATOM   4935 C15  LIG     1      18.896  13.641   9.352  1.00  0.00      LIG  
ATOM   4936 C16  LIG     1      20.857  20.584   7.824  1.00  0.00      LIG  
ATOM   4937 C17  LIG     1      20.926  19.883   4.857  1.00  0.00      LIG  
ATOM   4938 C18  LIG     1      18.947  14.145  11.860  1.00  0.00      LIG  
ATOM   4939 C19  LIG     1      22.928  19.222   6.087  1.00  0.00      LIG  
ATOM   4940 C20  LIG     1      22.263  19.834   4.920  1.00  0.00      LIG  
ATOM   4941 C21  LIG     1      20.246  20.547   3.707  1.00  0.00      LIG  
ATOM   4942 C22  LIG     1      19.444  14.971  13.054  1.00  0.00      LIG  
ATOM   4943 C23  LIG     1      19.471  12.727  12.031  1.00  0.00      LIG  
ATOM   4944 C24  LIG     1      20.938  15.049  13.305  1.00  0.00      LIG  
ATOM   4945 C25  LIG     1      21.246  15.597  14.719  1.00  0.00      LIG  
ATOM   4946 C26  LIG     1      21.428  17.123  14.949  1.00  0.00      LIG  
ATOM   4947 C27  LIG     1      20.276  17.958  14.426  1.00  0.00      LIG  
ATOM   4948 C28  LIG     1      22.744  17.686  14.426  1.00  0.00      LIG  
ATOM   4949 H    LIG     1      18.891  19.033   8.357  1.00  0.00      LIG  
ATOM   4950 H1   LIG     1      18.859  16.070   5.736  1.00  0.00      LIG  
ATOM   4951 H2   LIG     1      20.511  16.564   5.987  1.00  0.00      LIG  
ATOM   4952 H3   LIG     1      19.238  20.107   6.053  1.00  0.00      LIG  
ATOM   4953 H4   LIG     1      21.289  17.792   9.689  1.00  0.00      LIG  
ATOM   4954 H5   LIG     1      18.205  18.337   5.400  1.00  0.00      LIG  
ATOM   4955 H6   LIG     1      19.495  17.904   4.328  1.00  0.00      LIG  
ATOM   4956 H7   LIG     1      19.143  13.959   7.222  1.00  0.00      LIG  
ATOM   4957 H8   LIG     1      17.698  14.670   7.938  1.00  0.00      LIG  
ATOM   4958 H9   LIG     1      18.360  17.608  10.502  1.00  0.00      LIG  
ATOM   4959 H10  LIG     1      19.695  17.201  11.518  1.00  0.00      LIG  
ATOM   4960 H11  LIG     1      17.322  18.203   7.394  1.00  0.00      LIG  
ATOM   4961 H12  LIG     1      17.232  17.058   8.713  1.00  0.00      LIG  
ATOM   4962 H13  LIG     1      17.113  16.494   7.045  1.00  0.00      LIG  
ATOM   4963 H14  LIG     1      22.059  17.517   6.892  1.00  0.00      LIG  
ATOM   4964 H15  LIG     1      22.620  18.679   8.097  1.00  0.00      LIG  
ATOM   4965 H16  LIG     1      21.708  16.146   8.402  1.00  0.00      LIG  
ATOM   4966 H17  LIG     1      21.170  15.041   7.123  1.00  0.00      LIG  
ATOM   4967 H18  LIG     1      21.295  14.499   8.761  1.00  0.00      LIG  
ATOM   4968 H19  LIG     1      19.734  12.944   9.264  1.00  0.00      LIG  
ATOM   4969 H20  LIG     1      17.978  13.070   9.520  1.00  0.00      LIG  
ATOM   4970 H21  LIG     1      19.895  21.006   8.125  1.00  0.00      LIG  
ATOM   4971 H22  LIG     1      21.294  21.262   7.088  1.00  0.00      LIG  
ATOM   4972 H23  LIG     1      21.525  20.591   8.688  1.00  0.00      LIG  
ATOM   4973 H24  LIG     1      17.865  14.078  11.980  1.00  0.00      LIG  
ATOM   4974 H25  LIG     1      20.728  20.032   9.901  1.00  0.00      LIG  
ATOM   4975 H26  LIG     1      22.894  20.243   4.140  1.00  0.00      LIG  
ATOM   4976 H27  LIG     1      19.520  21.277   4.073  1.00  0.00      LIG  
ATOM   4977 H28  LIG     1      19.721  19.812   3.092  1.00  0.00      LIG  
ATOM   4978 H29  LIG     1      20.955  21.081   3.069  1.00  0.00      LIG  
ATOM   4979 H30  LIG     1      19.025  14.502  13.946  1.00  0.00      LIG  
ATOM   4980 H31  LIG     1      19.017  15.972  12.993  1.00  0.00      LIG  
ATOM   4981 H32  LIG     1      20.525  12.652  11.754  1.00  0.00      LIG  
ATOM   4982 H33  LIG     1      19.373  12.413  13.074  1.00  0.00      LIG  
ATOM   4983 H34  LIG     1      18.908  12.011  11.429  1.00  0.00      LIG  
ATOM   4984 H35  LIG     1      21.363  14.047  13.227  1.00  0.00      LIG  
ATOM   4985 H36  LIG     1      20.451  15.244  15.381  1.00  0.00      LIG  
ATOM   4986 H37  LIG     1      21.033  15.604  11.462  1.00  0.00      LIG  
ATOM   4987 H38  LIG     1      22.585  15.298  16.082  1.00  0.00      LIG  
ATOM   4988 H39  LIG     1      20.354  18.992  14.775  1.00  0.00      LIG  
ATOM   4989 H40  LIG     1      19.323  17.567  14.795  1.00  0.00      LIG  
ATOM   4990 H41  LIG     1      20.259  17.969  13.337  1.00  0.00      LIG  
ATOM   4991 H42  LIG     1      23.601  17.160  14.856  1.00  0.00      LIG  
ATOM   4992 H43  LIG     1      22.808  17.632  13.338  1.00  0.00      LIG  
ATOM   4993 H44  LIG     1      22.849  18.736  14.716  1.00  0.00      LIG  
ATOM   4994 H45  LIG     1      20.596  17.048  16.707  1.00  0.00      LIG  
TER
REMARK  Energy: 63.1835
REMARK  SimpleFitness: 63.1835
REMARK  FullFitness: -1558.6782
REMARK  InterFull: -29.8313
REMARK  IntraFull: 123.644
REMARK  solvFull: -1894.94
REMARK  surfFull: 242.449
REMARK  extraFull: 0.0
REMARK  deltaGcompsolvpol: -1894.94
REMARK  deltaGcompsolvnonpol: 242.449
REMARK  deltaGprotsolvpol: -1897.11
REMARK  deltaGprotsolvnonpol: 243.179
REMARK  deltaGligsolvpol: -12.6057
REMARK  deltaGligsolvnonpol: 14.928
REMARK  deltaGvdw: -29.8313
REMARK  deltaGelec: 0.0
REMARK  deltaG: -7.389012
REMARK  Cluster: 2
REMARK  ClusterRank: 5
ATOM   4915 O    LIG     1      20.700  20.078   9.818  1.00  0.00      LIG  
ATOM   4916 O1   LIG     1      24.016  19.813   5.266  1.00  0.00      LIG  
ATOM   4917 O2   LIG     1      21.694  16.218  11.697  1.00  0.00      LIG  
ATOM   4918 O3   LIG     1      21.325  18.675  13.194  1.00  0.00      LIG  
ATOM   4919 O4   LIG     1      22.807  18.337  15.720  1.00  0.00      LIG  
ATOM   4920 C    LIG     1      19.337  17.468   7.366  1.00  0.00      LIG  
ATOM   4921 C1   LIG     1      19.887  18.862   7.818  1.00  0.00      LIG  
ATOM   4922 C2   LIG     1      19.709  16.282   8.294  1.00  0.00      LIG  
ATOM   4923 C3   LIG     1      20.647  19.675   6.730  1.00  0.00      LIG  
ATOM   4924 C4   LIG     1      19.749  17.110   5.944  1.00  0.00      LIG  
ATOM   4925 C5   LIG     1      19.895  19.593   5.399  1.00  0.00      LIG  
ATOM   4926 C6   LIG     1      20.543  18.802   9.210  1.00  0.00      LIG  
ATOM   4927 C7   LIG     1      19.486  16.603   9.725  1.00  0.00      LIG  
ATOM   4928 C8   LIG     1      19.444  18.199   4.969  1.00  0.00      LIG  
ATOM   4929 C9   LIG     1      18.883  15.003   8.151  1.00  0.00      LIG  
ATOM   4930 C10  LIG     1      19.643  18.027  10.143  1.00  0.00      LIG  
ATOM   4931 C11  LIG     1      17.822  17.623   7.373  1.00  0.00      LIG  
ATOM   4932 C12  LIG     1      22.117  19.260   6.590  1.00  0.00      LIG  
ATOM   4933 C13  LIG     1      19.178  15.508  10.438  1.00  0.00      LIG  
ATOM   4934 C14  LIG     1      21.148  15.809   8.091  1.00  0.00      LIG  
ATOM   4935 C15  LIG     1      18.938  14.359   9.520  1.00  0.00      LIG  
ATOM   4936 C16  LIG     1      20.636  21.164   7.106  1.00  0.00      LIG  
ATOM   4937 C17  LIG     1      20.649  20.228   4.274  1.00  0.00      LIG  
ATOM   4938 C18  LIG     1      19.000  15.284  11.924  1.00  0.00      LIG  
ATOM   4939 C19  LIG     1      22.799  19.818   5.366  1.00  0.00      LIG  
ATOM   4940 C20  LIG     1      21.984  20.317   4.236  1.00  0.00      LIG  
ATOM   4941 C21  LIG     1      19.794  20.796   3.193  1.00  0.00      LIG  
ATOM   4942 C22  LIG     1      19.636  16.265  12.932  1.00  0.00      LIG  
ATOM   4943 C23  LIG     1      19.414  13.875  12.330  1.00  0.00      LIG  
ATOM   4944 C24  LIG     1      21.168  16.246  13.011  1.00  0.00      LIG  
ATOM   4945 C25  LIG     1      21.833  17.448  13.719  1.00  0.00      LIG  
ATOM   4946 C26  LIG     1      21.753  17.494  15.254  1.00  0.00      LIG  
ATOM   4947 C27  LIG     1      21.980  16.135  15.884  1.00  0.00      LIG  
ATOM   4948 C28  LIG     1      20.464  18.105  15.771  1.00  0.00      LIG  
ATOM   4949 H    LIG     1      19.006  19.485   7.996  1.00  0.00      LIG  
ATOM   4950 H1   LIG     1      19.232  16.202   5.622  1.00  0.00      LIG  
ATOM   4951 H2   LIG     1      20.814  16.903   5.852  1.00  0.00      LIG  
ATOM   4952 H3   LIG     1      18.985  20.183   5.537  1.00  0.00      LIG  
ATOM   4953 H4   LIG     1      21.537  18.350   9.170  1.00  0.00      LIG  
ATOM   4954 H5   LIG     1      18.372  18.196   4.833  1.00  0.00      LIG  
ATOM   4955 H6   LIG     1      19.835  17.915   3.991  1.00  0.00      LIG  
ATOM   4956 H7   LIG     1      19.279  14.334   7.382  1.00  0.00      LIG  
ATOM   4957 H8   LIG     1      17.832  15.176   7.912  1.00  0.00      LIG  
ATOM   4958 H9   LIG     1      18.658  18.503  10.167  1.00  0.00      LIG  
ATOM   4959 H10  LIG     1      20.041  18.120  11.145  1.00  0.00      LIG  
ATOM   4960 H11  LIG     1      17.548  18.598   6.973  1.00  0.00      LIG  
ATOM   4961 H12  LIG     1      17.401  17.568   8.379  1.00  0.00      LIG  
ATOM   4962 H13  LIG     1      17.338  16.863   6.755  1.00  0.00      LIG  
ATOM   4963 H14  LIG     1      22.228  18.177   6.546  1.00  0.00      LIG  
ATOM   4964 H15  LIG     1      22.678  19.615   7.459  1.00  0.00      LIG  
ATOM   4965 H16  LIG     1      21.867  16.628   8.108  1.00  0.00      LIG  
ATOM   4966 H17  LIG     1      21.262  15.282   7.140  1.00  0.00      LIG  
ATOM   4967 H18  LIG     1      21.446  15.099   8.859  1.00  0.00      LIG  
ATOM   4968 H19  LIG     1      19.757  13.635   9.575  1.00  0.00      LIG  
ATOM   4969 H20  LIG     1      17.996  13.851   9.741  1.00  0.00      LIG  
ATOM   4970 H21  LIG     1      19.644  21.468   7.453  1.00  0.00      LIG  
ATOM   4971 H22  LIG     1      20.898  21.818   6.274  1.00  0.00      LIG  
ATOM   4972 H23  LIG     1      21.360  21.380   7.894  1.00  0.00      LIG  
ATOM   4973 H24  LIG     1      17.922  15.341  12.060  1.00  0.00      LIG  
ATOM   4974 H25  LIG     1      21.195  20.627   9.187  1.00  0.00      LIG  
ATOM   4975 H26  LIG     1      22.510  20.773   3.407  1.00  0.00      LIG  
ATOM   4976 H27  LIG     1      19.002  21.410   3.630  1.00  0.00      LIG  
ATOM   4977 H28  LIG     1      19.332  19.996   2.608  1.00  0.00      LIG  
ATOM   4978 H29  LIG     1      20.362  21.440   2.517  1.00  0.00      LIG  
ATOM   4979 H30  LIG     1      19.263  16.020  13.929  1.00  0.00      LIG  
ATOM   4980 H31  LIG     1      19.267  17.271  12.738  1.00  0.00      LIG  
ATOM   4981 H32  LIG     1      20.439  13.650  12.021  1.00  0.00      LIG  
ATOM   4982 H33  LIG     1      19.355  13.764  13.416  1.00  0.00      LIG  
ATOM   4983 H34  LIG     1      18.752  13.120  11.896  1.00  0.00      LIG  
ATOM   4984 H35  LIG     1      21.494  15.309  13.468  1.00  0.00      LIG  
ATOM   4985 H36  LIG     1      22.893  17.444  13.442  1.00  0.00      LIG  
ATOM   4986 H37  LIG     1      20.955  16.434  11.102  1.00  0.00      LIG  
ATOM   4987 H38  LIG     1      21.729  19.382  13.726  1.00  0.00      LIG  
ATOM   4988 H39  LIG     1      22.111  16.230  16.965  1.00  0.00      LIG  
ATOM   4989 H40  LIG     1      22.893  15.680  15.491  1.00  0.00      LIG  
ATOM   4990 H41  LIG     1      21.139  15.462  15.697  1.00  0.00      LIG  
ATOM   4991 H42  LIG     1      20.329  19.128  15.410  1.00  0.00      LIG  
ATOM   4992 H43  LIG     1      19.595  17.509  15.485  1.00  0.00      LIG  
ATOM   4993 H44  LIG     1      20.495  18.173  16.862  1.00  0.00      LIG  
ATOM   4994 H45  LIG     1      22.734  18.360  16.690  1.00  0.00      LIG  
TER
REMARK  Energy: 64.1282
REMARK  SimpleFitness: 64.1282
REMARK  FullFitness: -1557.3107
REMARK  InterFull: -30.9837
REMARK  IntraFull: 126.207
REMARK  solvFull: -1894.97
REMARK  surfFull: 242.436
REMARK  extraFull: 0.0
REMARK  deltaGcompsolvpol: -1894.97
REMARK  deltaGcompsolvnonpol: 242.436
REMARK  deltaGprotsolvpol: -1897.11
REMARK  deltaGprotsolvnonpol: 243.179
REMARK  deltaGligsolvpol: -12.0552
REMARK  deltaGligsolvnonpol: 14.9223
REMARK  deltaGvdw: -30.9837
REMARK  deltaGelec: 0.0
REMARK  deltaG: -7.534248
REMARK  Cluster: 2
REMARK  ClusterRank: 6
ATOM   4915 O    LIG     1      19.746  19.735  10.054  1.00  0.00      LIG  
ATOM   4916 O1   LIG     1      23.810  19.587   5.925  1.00  0.00      LIG  
ATOM   4917 O2   LIG     1      21.598  16.013  11.604  1.00  0.00      LIG  
ATOM   4918 O3   LIG     1      20.997  18.425  12.983  1.00  0.00      LIG  
ATOM   4919 O4   LIG     1      22.573  18.407  15.504  1.00  0.00      LIG  
ATOM   4920 C    LIG     1      19.049  17.011   7.470  1.00  0.00      LIG  
ATOM   4921 C1   LIG     1      19.435  18.451   7.963  1.00  0.00      LIG  
ATOM   4922 C2   LIG     1      19.522  15.861   8.398  1.00  0.00      LIG  
ATOM   4923 C3   LIG     1      20.304  19.300   6.981  1.00  0.00      LIG  
ATOM   4924 C4   LIG     1      19.526  16.747   6.044  1.00  0.00      LIG  
ATOM   4925 C5   LIG     1      19.694  19.250   5.580  1.00  0.00      LIG  
ATOM   4926 C6   LIG     1      19.905  18.463   9.434  1.00  0.00      LIG  
ATOM   4927 C7   LIG     1      19.202  16.109   9.829  1.00  0.00      LIG  
ATOM   4928 C8   LIG     1      19.204  17.879   5.119  1.00  0.00      LIG  
ATOM   4929 C9   LIG     1      18.886  14.485   8.211  1.00  0.00      LIG  
ATOM   4930 C10  LIG     1      19.064  17.526  10.267  1.00  0.00      LIG  
ATOM   4931 C11  LIG     1      17.525  16.966   7.425  1.00  0.00      LIG  
ATOM   4932 C12  LIG     1      21.788  18.908   6.978  1.00  0.00      LIG  
ATOM   4933 C13  LIG     1      19.115  14.963  10.523  1.00  0.00      LIG  
ATOM   4934 C14  LIG     1      21.019  15.596   8.260  1.00  0.00      LIG  
ATOM   4935 C15  LIG     1      19.026  13.818   9.569  1.00  0.00      LIG  
ATOM   4936 C16  LIG     1      20.248  20.780   7.384  1.00  0.00      LIG  
ATOM   4937 C17  LIG     1      20.576  19.867   4.534  1.00  0.00      LIG  
ATOM   4938 C18  LIG     1      19.074  14.685  12.015  1.00  0.00      LIG  
ATOM   4939 C19  LIG     1      22.591  19.544   5.874  1.00  0.00      LIG  
ATOM   4940 C20  LIG     1      21.903  20.001   4.649  1.00  0.00      LIG  
ATOM   4941 C21  LIG     1      19.863  20.404   3.339  1.00  0.00      LIG  
ATOM   4942 C22  LIG     1      19.646  15.731  13.001  1.00  0.00      LIG  
ATOM   4943 C23  LIG     1      19.722  13.350  12.351  1.00  0.00      LIG  
ATOM   4944 C24  LIG     1      21.160  15.989  12.952  1.00  0.00      LIG  
ATOM   4945 C25  LIG     1      21.663  17.309  13.578  1.00  0.00      LIG  
ATOM   4946 C26  LIG     1      21.595  17.446  15.109  1.00  0.00      LIG  
ATOM   4947 C27  LIG     1      21.943  16.155  15.824  1.00  0.00      LIG  
ATOM   4948 C28  LIG     1      20.262  17.981  15.602  1.00  0.00      LIG  
ATOM   4949 H    LIG     1      18.501  19.018   7.989  1.00  0.00      LIG  
ATOM   4950 H1   LIG     1      19.061  15.835   5.661  1.00  0.00      LIG  
ATOM   4951 H2   LIG     1      20.601  16.590   5.971  1.00  0.00      LIG  
ATOM   4952 H3   LIG     1      18.805  19.884   5.631  1.00  0.00      LIG  
ATOM   4953 H4   LIG     1      20.960  18.193   9.519  1.00  0.00      LIG  
ATOM   4954 H5   LIG     1      18.125  17.906   5.019  1.00  0.00      LIG  
ATOM   4955 H6   LIG     1      19.567  17.630   4.121  1.00  0.00      LIG  
ATOM   4956 H7   LIG     1      19.382  13.902   7.430  1.00  0.00      LIG  
ATOM   4957 H8   LIG     1      17.823  14.521   7.963  1.00  0.00      LIG  
ATOM   4958 H9   LIG     1      18.014  17.822  10.184  1.00  0.00      LIG  
ATOM   4959 H10  LIG     1      19.316  17.671  11.308  1.00  0.00      LIG  
ATOM   4960 H11  LIG     1      17.140  17.922   7.094  1.00  0.00      LIG  
ATOM   4961 H12  LIG     1      17.079  16.777   8.403  1.00  0.00      LIG  
ATOM   4962 H13  LIG     1      17.163  16.199   6.735  1.00  0.00      LIG  
ATOM   4963 H14  LIG     1      21.923  17.835   6.863  1.00  0.00      LIG  
ATOM   4964 H15  LIG     1      22.248  19.206   7.923  1.00  0.00      LIG  
ATOM   4965 H16  LIG     1      21.623  16.486   8.437  1.00  0.00      LIG  
ATOM   4966 H17  LIG     1      21.272  15.190   7.278  1.00  0.00      LIG  
ATOM   4967 H18  LIG     1      21.351  14.848   8.970  1.00  0.00      LIG  
ATOM   4968 H19  LIG     1      19.930  13.206   9.604  1.00  0.00      LIG  
ATOM   4969 H20  LIG     1      18.159  13.184   9.778  1.00  0.00      LIG  
ATOM   4970 H21  LIG     1      19.220  21.079   7.606  1.00  0.00      LIG  
ATOM   4971 H22  LIG     1      20.617  21.448   6.603  1.00  0.00      LIG  
ATOM   4972 H23  LIG     1      20.863  20.974   8.265  1.00  0.00      LIG  
ATOM   4973 H24  LIG     1      18.016  14.563  12.240  1.00  0.00      LIG  
ATOM   4974 H25  LIG     1      20.208  20.380   9.494  1.00  0.00      LIG  
ATOM   4975 H26  LIG     1      22.507  20.460   3.875  1.00  0.00      LIG  
ATOM   4976 H27  LIG     1      19.002  20.997   3.656  1.00  0.00      LIG  
ATOM   4977 H28  LIG     1      19.510  19.588   2.702  1.00  0.00      LIG  
ATOM   4978 H29  LIG     1      20.501  21.063   2.746  1.00  0.00      LIG  
ATOM   4979 H30  LIG     1      19.419  15.395  14.016  1.00  0.00      LIG  
ATOM   4980 H31  LIG     1      19.092  16.663  12.907  1.00  0.00      LIG  
ATOM   4981 H32  LIG     1      20.750  13.298  11.984  1.00  0.00      LIG  
ATOM   4982 H33  LIG     1      19.743  13.203  13.435  1.00  0.00      LIG  
ATOM   4983 H34  LIG     1      19.164  12.512  11.923  1.00  0.00      LIG  
ATOM   4984 H35  LIG     1      21.677  15.142  13.409  1.00  0.00      LIG  
ATOM   4985 H36  LIG     1      22.710  17.425  13.279  1.00  0.00      LIG  
ATOM   4986 H37  LIG     1      20.963  16.575  11.125  1.00  0.00      LIG  
ATOM   4987 H38  LIG     1      21.310  19.214  13.458  1.00  0.00      LIG  
ATOM   4988 H39  LIG     1      22.061  16.330  16.897  1.00  0.00      LIG  
ATOM   4989 H40  LIG     1      22.896  15.761  15.462  1.00  0.00      LIG  
ATOM   4990 H41  LIG     1      21.169  15.397  15.683  1.00  0.00      LIG  
ATOM   4991 H42  LIG     1      20.037  18.964  15.180  1.00  0.00      LIG  
ATOM   4992 H43  LIG     1      19.445  17.297  15.365  1.00  0.00      LIG  
ATOM   4993 H44  LIG     1      20.298  18.125  16.685  1.00  0.00      LIG  
ATOM   4994 H45  LIG     1      22.488  18.510  16.467  1.00  0.00      LIG  
TER
REMARK  Energy: 65.1027
REMARK  SimpleFitness: 65.1027
REMARK  FullFitness: -1556.5585
REMARK  InterFull: -27.0964
REMARK  IntraFull: 126.238
REMARK  solvFull: -1898.16
REMARK  surfFull: 242.46
REMARK  extraFull: 0.0
REMARK  deltaGcompsolvpol: -1898.16
REMARK  deltaGcompsolvnonpol: 242.46
REMARK  deltaGprotsolvpol: -1897.11
REMARK  deltaGprotsolvnonpol: 243.179
REMARK  deltaGligsolvpol: -11.9679
REMARK  deltaGligsolvnonpol: 14.9311
REMARK  deltaGvdw: -27.0964
REMARK  deltaGelec: 0.0
REMARK  deltaG: -7.365646
REMARK  Cluster: 2
REMARK  ClusterRank: 7
ATOM   4915 O    LIG     1      19.833  19.806  10.019  1.00  0.00      LIG  
ATOM   4916 O1   LIG     1      23.849  19.618   5.846  1.00  0.00      LIG  
ATOM   4917 O2   LIG     1      21.618  16.065  11.640  1.00  0.00      LIG  
ATOM   4918 O3   LIG     1      21.010  18.502  12.968  1.00  0.00      LIG  
ATOM   4919 O4   LIG     1      22.458  18.565  15.527  1.00  0.00      LIG  
ATOM   4920 C    LIG     1      19.094  17.075   7.452  1.00  0.00      LIG  
ATOM   4921 C1   LIG     1      19.492  18.515   7.935  1.00  0.00      LIG  
ATOM   4922 C2   LIG     1      19.571  15.929   8.381  1.00  0.00      LIG  
ATOM   4923 C3   LIG     1      20.355  19.351   6.941  1.00  0.00      LIG  
ATOM   4924 C4   LIG     1      19.557  16.798   6.024  1.00  0.00      LIG  
ATOM   4925 C5   LIG     1      19.727  19.297   5.547  1.00  0.00      LIG  
ATOM   4926 C6   LIG     1      19.973  18.530   9.402  1.00  0.00      LIG  
ATOM   4927 C7   LIG     1      19.253  16.185   9.810  1.00  0.00      LIG  
ATOM   4928 C8   LIG     1      19.232  17.925   5.094  1.00  0.00      LIG  
ATOM   4929 C9   LIG     1      18.929  14.555   8.198  1.00  0.00      LIG  
ATOM   4930 C10  LIG     1      19.126  17.605  10.242  1.00  0.00      LIG  
ATOM   4931 C11  LIG     1      17.569  17.042   7.419  1.00  0.00      LIG  
ATOM   4932 C12  LIG     1      21.836  18.948   6.921  1.00  0.00      LIG  
ATOM   4933 C13  LIG     1      19.146  15.042  10.508  1.00  0.00      LIG  
ATOM   4934 C14  LIG     1      21.067  15.661   8.240  1.00  0.00      LIG  
ATOM   4935 C15  LIG     1      19.061  13.893   9.559  1.00  0.00      LIG  
ATOM   4936 C16  LIG     1      20.312  20.833   7.336  1.00  0.00      LIG  
ATOM   4937 C17  LIG     1      20.599  19.907   4.490  1.00  0.00      LIG  
ATOM   4938 C18  LIG     1      19.077  14.771  11.999  1.00  0.00      LIG  
ATOM   4939 C19  LIG     1      22.628  19.577   5.807  1.00  0.00      LIG  
ATOM   4940 C20  LIG     1      21.929  20.033   4.589  1.00  0.00      LIG  
ATOM   4941 C21  LIG     1      19.873  20.441   3.303  1.00  0.00      LIG  
ATOM   4942 C22  LIG     1      19.634  15.818  12.991  1.00  0.00      LIG  
ATOM   4943 C23  LIG     1      19.713  13.435  12.354  1.00  0.00      LIG  
ATOM   4944 C24  LIG     1      21.151  16.064  12.977  1.00  0.00      LIG  
ATOM   4945 C25  LIG     1      21.648  17.390  13.597  1.00  0.00      LIG  
ATOM   4946 C26  LIG     1      21.535  17.552  15.122  1.00  0.00      LIG  
ATOM   4947 C27  LIG     1      21.925  16.288  15.863  1.00  0.00      LIG  
ATOM   4948 C28  LIG     1      20.167  18.034  15.570  1.00  0.00      LIG  
ATOM   4949 H    LIG     1      18.562  19.088   7.969  1.00  0.00      LIG  
ATOM   4950 H1   LIG     1      19.083  15.885   5.650  1.00  0.00      LIG  
ATOM   4951 H2   LIG     1      20.629  16.635   5.941  1.00  0.00      LIG  
ATOM   4952 H3   LIG     1      18.839  19.932   5.606  1.00  0.00      LIG  
ATOM   4953 H4   LIG     1      21.026  18.249   9.481  1.00  0.00      LIG  
ATOM   4954 H5   LIG     1      18.153  17.952   5.000  1.00  0.00      LIG  
ATOM   4955 H6   LIG     1      19.590  17.670   4.097  1.00  0.00      LIG  
ATOM   4956 H7   LIG     1      19.423  13.967   7.420  1.00  0.00      LIG  
ATOM   4957 H8   LIG     1      17.867  14.595   7.948  1.00  0.00      LIG  
ATOM   4958 H9   LIG     1      18.078  17.911  10.158  1.00  0.00      LIG  
ATOM   4959 H10  LIG     1      19.380  17.753  11.281  1.00  0.00      LIG  
ATOM   4960 H11  LIG     1      17.193  18.002   7.087  1.00  0.00      LIG  
ATOM   4961 H12  LIG     1      17.126  16.861   8.400  1.00  0.00      LIG  
ATOM   4962 H13  LIG     1      17.194  16.277   6.734  1.00  0.00      LIG  
ATOM   4963 H14  LIG     1      21.963  17.873   6.806  1.00  0.00      LIG  
ATOM   4964 H15  LIG     1      22.309  19.242   7.861  1.00  0.00      LIG  
ATOM   4965 H16  LIG     1      21.677  16.543   8.439  1.00  0.00      LIG  
ATOM   4966 H17  LIG     1      21.322  15.276   7.251  1.00  0.00      LIG  
ATOM   4967 H18  LIG     1      21.391  14.893   8.932  1.00  0.00      LIG  
ATOM   4968 H19  LIG     1      19.965  13.281   9.602  1.00  0.00      LIG  
ATOM   4969 H20  LIG     1      18.194  13.259   9.764  1.00  0.00      LIG  
ATOM   4970 H21  LIG     1      19.288  21.138   7.565  1.00  0.00      LIG  
ATOM   4971 H22  LIG     1      20.679  21.494   6.549  1.00  0.00      LIG  
ATOM   4972 H23  LIG     1      20.937  21.025   8.211  1.00  0.00      LIG  
ATOM   4973 H24  LIG     1      18.014  14.656  12.203  1.00  0.00      LIG  
ATOM   4974 H25  LIG     1      20.306  20.443   9.457  1.00  0.00      LIG  
ATOM   4975 H26  LIG     1      22.526  20.483   3.805  1.00  0.00      LIG  
ATOM   4976 H27  LIG     1      18.999  21.011   3.627  1.00  0.00      LIG  
ATOM   4977 H28  LIG     1      19.539  19.624   2.658  1.00  0.00      LIG  
ATOM   4978 H29  LIG     1      20.495  21.121   2.718  1.00  0.00      LIG  
ATOM   4979 H30  LIG     1      19.382  15.488  14.002  1.00  0.00      LIG  
ATOM   4980 H31  LIG     1      19.089  16.754  12.880  1.00  0.00      LIG  
ATOM   4981 H32  LIG     1      20.748  13.378  12.006  1.00  0.00      LIG  
ATOM   4982 H33  LIG     1      19.714  13.295  13.439  1.00  0.00      LIG  
ATOM   4983 H34  LIG     1      19.159  12.597  11.921  1.00  0.00      LIG  
ATOM   4984 H35  LIG     1      21.648  15.220  13.460  1.00  0.00      LIG  
ATOM   4985 H36  LIG     1      22.706  17.492  13.330  1.00  0.00      LIG  
ATOM   4986 H37  LIG     1      21.008  16.640  11.145  1.00  0.00      LIG  
ATOM   4987 H38  LIG     1      21.269  19.290  13.477  1.00  0.00      LIG  
ATOM   4988 H39  LIG     1      22.016  16.483  16.935  1.00  0.00      LIG  
ATOM   4989 H40  LIG     1      22.902  15.930  15.524  1.00  0.00      LIG  
ATOM   4990 H41  LIG     1      21.188  15.494  15.718  1.00  0.00      LIG  
ATOM   4991 H42  LIG     1      19.906  18.994  15.116  1.00  0.00      LIG  
ATOM   4992 H43  LIG     1      19.388  17.308  15.331  1.00  0.00      LIG  
ATOM   4993 H44  LIG     1      20.167  18.205  16.649  1.00  0.00      LIG  
ATOM   4994 H45  LIG     1      23.351  18.199  15.408  1.00  0.00      LIG  
TER
REMARK  Energy: 45.8579
REMARK  SimpleFitness: 45.8579
REMARK  FullFitness: -1576.5165
REMARK  InterFull: -40.4985
REMARK  IntraFull: 113.319
REMARK  solvFull: -1894.34
REMARK  surfFull: 245.003
REMARK  extraFull: 0.0
REMARK  deltaGcompsolvpol: -1894.34
REMARK  deltaGcompsolvnonpol: 245.003
REMARK  deltaGprotsolvpol: -1897.11
REMARK  deltaGprotsolvnonpol: 243.179
REMARK  deltaGligsolvpol: -13.181
REMARK  deltaGligsolvnonpol: 15.3465
REMARK  deltaGvdw: -40.4985
REMARK  deltaGelec: 0.0
REMARK  deltaG: -8.124184
REMARK  Cluster: 3
REMARK  ClusterRank: 0
ATOM   4915 O    LIG     1      20.471  14.981  10.523  1.00  0.00      LIG  
ATOM   4916 O1   LIG     1      16.569  12.688   8.866  1.00  0.00      LIG  
ATOM   4917 O2   LIG     1      24.982  20.513   9.263  1.00  0.00      LIG  
ATOM   4918 O3   LIG     1      25.835  18.137   7.830  1.00  0.00      LIG  
ATOM   4919 O4   LIG     1      26.355  17.773  11.455  1.00  0.00      LIG  
ATOM   4920 C    LIG     1      19.720  17.492   7.707  1.00  0.00      LIG  
ATOM   4921 C1   LIG     1      19.981  16.104   8.363  1.00  0.00      LIG  
ATOM   4922 C2   LIG     1      19.708  18.696   8.712  1.00  0.00      LIG  
ATOM   4923 C3   LIG     1      19.141  14.920   7.783  1.00  0.00      LIG  
ATOM   4924 C4   LIG     1      18.403  17.501   6.948  1.00  0.00      LIG  
ATOM   4925 C5   LIG     1      18.760  15.071   6.295  1.00  0.00      LIG  
ATOM   4926 C6   LIG     1      20.047  16.190   9.906  1.00  0.00      LIG  
ATOM   4927 C7   LIG     1      20.799  18.565   9.715  1.00  0.00      LIG  
ATOM   4928 C8   LIG     1      18.300  16.461   5.868  1.00  0.00      LIG  
ATOM   4929 C9   LIG     1      20.008  20.079   8.111  1.00  0.00      LIG  
ATOM   4930 C10  LIG     1      21.056  17.238  10.334  1.00  0.00      LIG  
ATOM   4931 C11  LIG     1      20.858  17.651   6.692  1.00  0.00      LIG  
ATOM   4932 C12  LIG     1      17.892  14.640   8.623  1.00  0.00      LIG  
ATOM   4933 C13  LIG     1      21.415  19.727   9.960  1.00  0.00      LIG  
ATOM   4934 C14  LIG     1      18.366  18.906   9.437  1.00  0.00      LIG  
ATOM   4935 C15  LIG     1      20.844  20.817   9.137  1.00  0.00      LIG  
ATOM   4936 C16  LIG     1      20.030  13.674   7.819  1.00  0.00      LIG  
ATOM   4937 C17  LIG     1      17.751  14.049   5.828  1.00  0.00      LIG  
ATOM   4938 C18  LIG     1      22.531  20.068  10.909  1.00  0.00      LIG  
ATOM   4939 C19  LIG     1      17.133  13.460   8.108  1.00  0.00      LIG  
ATOM   4940 C20  LIG     1      17.005  13.299   6.650  1.00  0.00      LIG  
ATOM   4941 C21  LIG     1      17.624  13.875   4.351  1.00  0.00      LIG  
ATOM   4942 C22  LIG     1      23.758  19.167  10.818  1.00  0.00      LIG  
ATOM   4943 C23  LIG     1      22.026  20.074  12.340  1.00  0.00      LIG  
ATOM   4944 C24  LIG     1      24.415  19.217   9.444  1.00  0.00      LIG  
ATOM   4945 C25  LIG     1      25.430  18.079   9.199  1.00  0.00      LIG  
ATOM   4946 C26  LIG     1      26.692  17.969  10.085  1.00  0.00      LIG  
ATOM   4947 C27  LIG     1      27.630  19.160   9.992  1.00  0.00      LIG  
ATOM   4948 C28  LIG     1      27.484  16.744   9.658  1.00  0.00      LIG  
ATOM   4949 H    LIG     1      21.010  15.851   8.094  1.00  0.00      LIG  
ATOM   4950 H1   LIG     1      18.248  18.483   6.492  1.00  0.00      LIG  
ATOM   4951 H2   LIG     1      17.561  17.331   7.621  1.00  0.00      LIG  
ATOM   4952 H3   LIG     1      19.675  14.870   5.730  1.00  0.00      LIG  
ATOM   4953 H4   LIG     1      19.069  16.416  10.331  1.00  0.00      LIG  
ATOM   4954 H5   LIG     1      18.894  16.774   5.005  1.00  0.00      LIG  
ATOM   4955 H6   LIG     1      17.263  16.467   5.517  1.00  0.00      LIG  
ATOM   4956 H7   LIG     1      19.095  20.636   7.884  1.00  0.00      LIG  
ATOM   4957 H8   LIG     1      20.582  20.059   7.185  1.00  0.00      LIG  
ATOM   4958 H9   LIG     1      22.052  16.896  10.039  1.00  0.00      LIG  
ATOM   4959 H10  LIG     1      21.063  17.316  11.425  1.00  0.00      LIG  
ATOM   4960 H11  LIG     1      21.041  16.728   6.138  1.00  0.00      LIG  
ATOM   4961 H12  LIG     1      21.795  17.912   7.190  1.00  0.00      LIG  
ATOM   4962 H13  LIG     1      20.630  18.423   5.952  1.00  0.00      LIG  
ATOM   4963 H14  LIG     1      17.217  15.497   8.644  1.00  0.00      LIG  
ATOM   4964 H15  LIG     1      18.156  14.385   9.651  1.00  0.00      LIG  
ATOM   4965 H16  LIG     1      17.942  17.975   9.816  1.00  0.00      LIG  
ATOM   4966 H17  LIG     1      17.623  19.346   8.767  1.00  0.00      LIG  
ATOM   4967 H18  LIG     1      18.464  19.589  10.287  1.00  0.00      LIG  
ATOM   4968 H19  LIG     1      20.228  21.477   9.754  1.00  0.00      LIG  
ATOM   4969 H20  LIG     1      21.625  21.406   8.649  1.00  0.00      LIG  
ATOM   4970 H21  LIG     1      21.013  13.893   7.392  1.00  0.00      LIG  
ATOM   4971 H22  LIG     1      19.619  12.845   7.242  1.00  0.00      LIG  
ATOM   4972 H23  LIG     1      20.163  13.302   8.834  1.00  0.00      LIG  
ATOM   4973 H24  LIG     1      22.853  21.086  10.675  1.00  0.00      LIG  
ATOM   4974 H25  LIG     1      19.882  14.280  10.193  1.00  0.00      LIG  
ATOM   4975 H26  LIG     1      16.313  12.552   6.291  1.00  0.00      LIG  
ATOM   4976 H27  LIG     1      18.597  13.625   3.922  1.00  0.00      LIG  
ATOM   4977 H28  LIG     1      17.263  14.793   3.880  1.00  0.00      LIG  
ATOM   4978 H29  LIG     1      16.929  13.071   4.087  1.00  0.00      LIG  
ATOM   4979 H30  LIG     1      23.500  18.136  11.070  1.00  0.00      LIG  
ATOM   4980 H31  LIG     1      24.470  19.510  11.573  1.00  0.00      LIG  
ATOM   4981 H32  LIG     1      21.727  19.071  12.657  1.00  0.00      LIG  
ATOM   4982 H33  LIG     1      22.813  20.417  13.016  1.00  0.00      LIG  
ATOM   4983 H34  LIG     1      21.165  20.740  12.453  1.00  0.00      LIG  
ATOM   4984 H35  LIG     1      23.643  19.129   8.676  1.00  0.00      LIG  
ATOM   4985 H36  LIG     1      24.869  17.147   9.319  1.00  0.00      LIG  
ATOM   4986 H37  LIG     1      25.297  20.551   8.345  1.00  0.00      LIG  
ATOM   4987 H38  LIG     1      26.511  18.834   7.766  1.00  0.00      LIG  
ATOM   4988 H39  LIG     1      28.554  18.957  10.541  1.00  0.00      LIG  
ATOM   4989 H40  LIG     1      27.187  20.047  10.452  1.00  0.00      LIG  
ATOM   4990 H41  LIG     1      27.887  19.384   8.954  1.00  0.00      LIG  
ATOM   4991 H42  LIG     1      26.854  15.851   9.693  1.00  0.00      LIG  
ATOM   4992 H43  LIG     1      27.880  16.854   8.646  1.00  0.00      LIG  
ATOM   4993 H44  LIG     1      28.323  16.569  10.339  1.00  0.00      LIG  
ATOM   4994 H45  LIG     1      27.193  17.802  11.948  1.00  0.00      LIG  
TER
REMARK  Energy: 45.8579
REMARK  SimpleFitness: 45.8579
REMARK  FullFitness: -1576.5165
REMARK  InterFull: -40.4985
REMARK  IntraFull: 113.319
REMARK  solvFull: -1894.34
REMARK  surfFull: 245.003
REMARK  extraFull: 0.0
REMARK  deltaGcompsolvpol: -1894.34
REMARK  deltaGcompsolvnonpol: 245.003
REMARK  deltaGprotsolvpol: -1897.11
REMARK  deltaGprotsolvnonpol: 243.179
REMARK  deltaGligsolvpol: -13.181
REMARK  deltaGligsolvnonpol: 15.3465
REMARK  deltaGvdw: -40.4985
REMARK  deltaGelec: 0.0
REMARK  deltaG: -8.124184
REMARK  Cluster: 3
REMARK  ClusterRank: 1
ATOM   4915 O    LIG     1      20.471  14.981  10.523  1.00  0.00      LIG  
ATOM   4916 O1   LIG     1      16.569  12.688   8.866  1.00  0.00      LIG  
ATOM   4917 O2   LIG     1      24.982  20.513   9.263  1.00  0.00      LIG  
ATOM   4918 O3   LIG     1      25.835  18.137   7.830  1.00  0.00      LIG  
ATOM   4919 O4   LIG     1      26.355  17.773  11.455  1.00  0.00      LIG  
ATOM   4920 C    LIG     1      19.720  17.492   7.707  1.00  0.00      LIG  
ATOM   4921 C1   LIG     1      19.981  16.104   8.363  1.00  0.00      LIG  
ATOM   4922 C2   LIG     1      19.708  18.696   8.712  1.00  0.00      LIG  
ATOM   4923 C3   LIG     1      19.141  14.920   7.783  1.00  0.00      LIG  
ATOM   4924 C4   LIG     1      18.403  17.501   6.948  1.00  0.00      LIG  
ATOM   4925 C5   LIG     1      18.760  15.071   6.295  1.00  0.00      LIG  
ATOM   4926 C6   LIG     1      20.047  16.190   9.906  1.00  0.00      LIG  
ATOM   4927 C7   LIG     1      20.799  18.565   9.715  1.00  0.00      LIG  
ATOM   4928 C8   LIG     1      18.300  16.461   5.868  1.00  0.00      LIG  
ATOM   4929 C9   LIG     1      20.008  20.079   8.111  1.00  0.00      LIG  
ATOM   4930 C10  LIG     1      21.056  17.238  10.334  1.00  0.00      LIG  
ATOM   4931 C11  LIG     1      20.858  17.651   6.692  1.00  0.00      LIG  
ATOM   4932 C12  LIG     1      17.892  14.640   8.623  1.00  0.00      LIG  
ATOM   4933 C13  LIG     1      21.415  19.727   9.960  1.00  0.00      LIG  
ATOM   4934 C14  LIG     1      18.366  18.906   9.437  1.00  0.00      LIG  
ATOM   4935 C15  LIG     1      20.844  20.817   9.137  1.00  0.00      LIG  
ATOM   4936 C16  LIG     1      20.030  13.674   7.819  1.00  0.00      LIG  
ATOM   4937 C17  LIG     1      17.751  14.049   5.828  1.00  0.00      LIG  
ATOM   4938 C18  LIG     1      22.531  20.068  10.909  1.00  0.00      LIG  
ATOM   4939 C19  LIG     1      17.133  13.460   8.108  1.00  0.00      LIG  
ATOM   4940 C20  LIG     1      17.005  13.299   6.650  1.00  0.00      LIG  
ATOM   4941 C21  LIG     1      17.624  13.875   4.351  1.00  0.00      LIG  
ATOM   4942 C22  LIG     1      23.758  19.167  10.818  1.00  0.00      LIG  
ATOM   4943 C23  LIG     1      22.026  20.074  12.340  1.00  0.00      LIG  
ATOM   4944 C24  LIG     1      24.415  19.217   9.444  1.00  0.00      LIG  
ATOM   4945 C25  LIG     1      25.430  18.079   9.199  1.00  0.00      LIG  
ATOM   4946 C26  LIG     1      26.692  17.969  10.085  1.00  0.00      LIG  
ATOM   4947 C27  LIG     1      27.630  19.160   9.992  1.00  0.00      LIG  
ATOM   4948 C28  LIG     1      27.484  16.744   9.658  1.00  0.00      LIG  
ATOM   4949 H    LIG     1      21.010  15.851   8.094  1.00  0.00      LIG  
ATOM   4950 H1   LIG     1      18.248  18.483   6.492  1.00  0.00      LIG  
ATOM   4951 H2   LIG     1      17.561  17.331   7.621  1.00  0.00      LIG  
ATOM   4952 H3   LIG     1      19.675  14.870   5.730  1.00  0.00      LIG  
ATOM   4953 H4   LIG     1      19.069  16.416  10.331  1.00  0.00      LIG  
ATOM   4954 H5   LIG     1      18.894  16.774   5.005  1.00  0.00      LIG  
ATOM   4955 H6   LIG     1      17.263  16.467   5.517  1.00  0.00      LIG  
ATOM   4956 H7   LIG     1      19.095  20.636   7.884  1.00  0.00      LIG  
ATOM   4957 H8   LIG     1      20.582  20.059   7.185  1.00  0.00      LIG  
ATOM   4958 H9   LIG     1      22.052  16.896  10.039  1.00  0.00      LIG  
ATOM   4959 H10  LIG     1      21.063  17.316  11.425  1.00  0.00      LIG  
ATOM   4960 H11  LIG     1      21.041  16.728   6.138  1.00  0.00      LIG  
ATOM   4961 H12  LIG     1      21.795  17.912   7.190  1.00  0.00      LIG  
ATOM   4962 H13  LIG     1      20.630  18.423   5.952  1.00  0.00      LIG  
ATOM   4963 H14  LIG     1      17.217  15.497   8.644  1.00  0.00      LIG  
ATOM   4964 H15  LIG     1      18.156  14.385   9.651  1.00  0.00      LIG  
ATOM   4965 H16  LIG     1      17.942  17.975   9.816  1.00  0.00      LIG  
ATOM   4966 H17  LIG     1      17.623  19.346   8.767  1.00  0.00      LIG  
ATOM   4967 H18  LIG     1      18.464  19.589  10.287  1.00  0.00      LIG  
ATOM   4968 H19  LIG     1      20.228  21.477   9.754  1.00  0.00      LIG  
ATOM   4969 H20  LIG     1      21.625  21.406   8.649  1.00  0.00      LIG  
ATOM   4970 H21  LIG     1      21.013  13.893   7.392  1.00  0.00      LIG  
ATOM   4971 H22  LIG     1      19.619  12.845   7.242  1.00  0.00      LIG  
ATOM   4972 H23  LIG     1      20.163  13.302   8.834  1.00  0.00      LIG  
ATOM   4973 H24  LIG     1      22.853  21.086  10.675  1.00  0.00      LIG  
ATOM   4974 H25  LIG     1      19.882  14.280  10.193  1.00  0.00      LIG  
ATOM   4975 H26  LIG     1      16.313  12.552   6.291  1.00  0.00      LIG  
ATOM   4976 H27  LIG     1      18.597  13.625   3.922  1.00  0.00      LIG  
ATOM   4977 H28  LIG     1      17.263  14.793   3.880  1.00  0.00      LIG  
ATOM   4978 H29  LIG     1      16.929  13.071   4.087  1.00  0.00      LIG  
ATOM   4979 H30  LIG     1      23.500  18.136  11.070  1.00  0.00      LIG  
ATOM   4980 H31  LIG     1      24.470  19.510  11.573  1.00  0.00      LIG  
ATOM   4981 H32  LIG     1      21.727  19.071  12.657  1.00  0.00      LIG  
ATOM   4982 H33  LIG     1      22.813  20.417  13.016  1.00  0.00      LIG  
ATOM   4983 H34  LIG     1      21.165  20.740  12.453  1.00  0.00      LIG  
ATOM   4984 H35  LIG     1      23.643  19.129   8.676  1.00  0.00      LIG  
ATOM   4985 H36  LIG     1      24.869  17.147   9.319  1.00  0.00      LIG  
ATOM   4986 H37  LIG     1      25.297  20.551   8.345  1.00  0.00      LIG  
ATOM   4987 H38  LIG     1      26.511  18.834   7.766  1.00  0.00      LIG  
ATOM   4988 H39  LIG     1      28.554  18.957  10.541  1.00  0.00      LIG  
ATOM   4989 H40  LIG     1      27.187  20.047  10.452  1.00  0.00      LIG  
ATOM   4990 H41  LIG     1      27.887  19.384   8.954  1.00  0.00      LIG  
ATOM   4991 H42  LIG     1      26.854  15.851   9.693  1.00  0.00      LIG  
ATOM   4992 H43  LIG     1      27.880  16.854   8.646  1.00  0.00      LIG  
ATOM   4993 H44  LIG     1      28.323  16.569  10.339  1.00  0.00      LIG  
ATOM   4994 H45  LIG     1      27.193  17.802  11.948  1.00  0.00      LIG  
TER
REMARK  Energy: 45.8579
REMARK  SimpleFitness: 45.8579
REMARK  FullFitness: -1576.5165
REMARK  InterFull: -40.4985
REMARK  IntraFull: 113.319
REMARK  solvFull: -1894.34
REMARK  surfFull: 245.003
REMARK  extraFull: 0.0
REMARK  deltaGcompsolvpol: -1894.34
REMARK  deltaGcompsolvnonpol: 245.003
REMARK  deltaGprotsolvpol: -1897.11
REMARK  deltaGprotsolvnonpol: 243.179
REMARK  deltaGligsolvpol: -13.181
REMARK  deltaGligsolvnonpol: 15.3465
REMARK  deltaGvdw: -40.4985
REMARK  deltaGelec: 0.0
REMARK  deltaG: -8.124184
REMARK  Cluster: 3
REMARK  ClusterRank: 2
ATOM   4915 O    LIG     1      20.471  14.981  10.523  1.00  0.00      LIG  
ATOM   4916 O1   LIG     1      16.569  12.688   8.866  1.00  0.00      LIG  
ATOM   4917 O2   LIG     1      24.982  20.513   9.263  1.00  0.00      LIG  
ATOM   4918 O3   LIG     1      25.835  18.137   7.830  1.00  0.00      LIG  
ATOM   4919 O4   LIG     1      26.355  17.773  11.455  1.00  0.00      LIG  
ATOM   4920 C    LIG     1      19.720  17.492   7.707  1.00  0.00      LIG  
ATOM   4921 C1   LIG     1      19.981  16.104   8.363  1.00  0.00      LIG  
ATOM   4922 C2   LIG     1      19.708  18.696   8.712  1.00  0.00      LIG  
ATOM   4923 C3   LIG     1      19.141  14.920   7.783  1.00  0.00      LIG  
ATOM   4924 C4   LIG     1      18.403  17.501   6.948  1.00  0.00      LIG  
ATOM   4925 C5   LIG     1      18.760  15.071   6.295  1.00  0.00      LIG  
ATOM   4926 C6   LIG     1      20.047  16.190   9.906  1.00  0.00      LIG  
ATOM   4927 C7   LIG     1      20.799  18.565   9.715  1.00  0.00      LIG  
ATOM   4928 C8   LIG     1      18.300  16.461   5.868  1.00  0.00      LIG  
ATOM   4929 C9   LIG     1      20.008  20.079   8.111  1.00  0.00      LIG  
ATOM   4930 C10  LIG     1      21.056  17.238  10.334  1.00  0.00      LIG  
ATOM   4931 C11  LIG     1      20.858  17.651   6.692  1.00  0.00      LIG  
ATOM   4932 C12  LIG     1      17.892  14.640   8.623  1.00  0.00      LIG  
ATOM   4933 C13  LIG     1      21.415  19.727   9.960  1.00  0.00      LIG  
ATOM   4934 C14  LIG     1      18.366  18.906   9.437  1.00  0.00      LIG  
ATOM   4935 C15  LIG     1      20.844  20.817   9.137  1.00  0.00      LIG  
ATOM   4936 C16  LIG     1      20.030  13.674   7.819  1.00  0.00      LIG  
ATOM   4937 C17  LIG     1      17.751  14.049   5.828  1.00  0.00      LIG  
ATOM   4938 C18  LIG     1      22.531  20.068  10.909  1.00  0.00      LIG  
ATOM   4939 C19  LIG     1      17.133  13.460   8.108  1.00  0.00      LIG  
ATOM   4940 C20  LIG     1      17.005  13.299   6.650  1.00  0.00      LIG  
ATOM   4941 C21  LIG     1      17.624  13.875   4.351  1.00  0.00      LIG  
ATOM   4942 C22  LIG     1      23.758  19.167  10.818  1.00  0.00      LIG  
ATOM   4943 C23  LIG     1      22.026  20.074  12.340  1.00  0.00      LIG  
ATOM   4944 C24  LIG     1      24.415  19.217   9.444  1.00  0.00      LIG  
ATOM   4945 C25  LIG     1      25.430  18.079   9.199  1.00  0.00      LIG  
ATOM   4946 C26  LIG     1      26.692  17.969  10.085  1.00  0.00      LIG  
ATOM   4947 C27  LIG     1      27.630  19.160   9.992  1.00  0.00      LIG  
ATOM   4948 C28  LIG     1      27.484  16.744   9.658  1.00  0.00      LIG  
ATOM   4949 H    LIG     1      21.010  15.851   8.094  1.00  0.00      LIG  
ATOM   4950 H1   LIG     1      18.248  18.483   6.492  1.00  0.00      LIG  
ATOM   4951 H2   LIG     1      17.561  17.331   7.621  1.00  0.00      LIG  
ATOM   4952 H3   LIG     1      19.675  14.870   5.730  1.00  0.00      LIG  
ATOM   4953 H4   LIG     1      19.069  16.416  10.331  1.00  0.00      LIG  
ATOM   4954 H5   LIG     1      18.894  16.774   5.005  1.00  0.00      LIG  
ATOM   4955 H6   LIG     1      17.263  16.467   5.517  1.00  0.00      LIG  
ATOM   4956 H7   LIG     1      19.095  20.636   7.884  1.00  0.00      LIG  
ATOM   4957 H8   LIG     1      20.582  20.059   7.185  1.00  0.00      LIG  
ATOM   4958 H9   LIG     1      22.052  16.896  10.039  1.00  0.00      LIG  
ATOM   4959 H10  LIG     1      21.063  17.316  11.425  1.00  0.00      LIG  
ATOM   4960 H11  LIG     1      21.041  16.728   6.138  1.00  0.00      LIG  
ATOM   4961 H12  LIG     1      21.795  17.912   7.190  1.00  0.00      LIG  
ATOM   4962 H13  LIG     1      20.630  18.423   5.952  1.00  0.00      LIG  
ATOM   4963 H14  LIG     1      17.217  15.497   8.644  1.00  0.00      LIG  
ATOM   4964 H15  LIG     1      18.156  14.385   9.651  1.00  0.00      LIG  
ATOM   4965 H16  LIG     1      17.942  17.975   9.816  1.00  0.00      LIG  
ATOM   4966 H17  LIG     1      17.623  19.346   8.767  1.00  0.00      LIG  
ATOM   4967 H18  LIG     1      18.464  19.589  10.287  1.00  0.00      LIG  
ATOM   4968 H19  LIG     1      20.228  21.477   9.754  1.00  0.00      LIG  
ATOM   4969 H20  LIG     1      21.625  21.406   8.649  1.00  0.00      LIG  
ATOM   4970 H21  LIG     1      21.013  13.893   7.392  1.00  0.00      LIG  
ATOM   4971 H22  LIG     1      19.619  12.845   7.242  1.00  0.00      LIG  
ATOM   4972 H23  LIG     1      20.163  13.302   8.834  1.00  0.00      LIG  
ATOM   4973 H24  LIG     1      22.853  21.086  10.675  1.00  0.00      LIG  
ATOM   4974 H25  LIG     1      19.882  14.280  10.193  1.00  0.00      LIG  
ATOM   4975 H26  LIG     1      16.313  12.552   6.291  1.00  0.00      LIG  
ATOM   4976 H27  LIG     1      18.597  13.625   3.922  1.00  0.00      LIG  
ATOM   4977 H28  LIG     1      17.263  14.793   3.880  1.00  0.00      LIG  
ATOM   4978 H29  LIG     1      16.929  13.071   4.087  1.00  0.00      LIG  
ATOM   4979 H30  LIG     1      23.500  18.136  11.070  1.00  0.00      LIG  
ATOM   4980 H31  LIG     1      24.470  19.510  11.573  1.00  0.00      LIG  
ATOM   4981 H32  LIG     1      21.727  19.071  12.657  1.00  0.00      LIG  
ATOM   4982 H33  LIG     1      22.813  20.417  13.016  1.00  0.00      LIG  
ATOM   4983 H34  LIG     1      21.165  20.740  12.453  1.00  0.00      LIG  
ATOM   4984 H35  LIG     1      23.643  19.129   8.676  1.00  0.00      LIG  
ATOM   4985 H36  LIG     1      24.869  17.147   9.319  1.00  0.00      LIG  
ATOM   4986 H37  LIG     1      25.297  20.551   8.345  1.00  0.00      LIG  
ATOM   4987 H38  LIG     1      26.511  18.834   7.766  1.00  0.00      LIG  
ATOM   4988 H39  LIG     1      28.554  18.957  10.541  1.00  0.00      LIG  
ATOM   4989 H40  LIG     1      27.187  20.047  10.452  1.00  0.00      LIG  
ATOM   4990 H41  LIG     1      27.887  19.384   8.954  1.00  0.00      LIG  
ATOM   4991 H42  LIG     1      26.854  15.851   9.693  1.00  0.00      LIG  
ATOM   4992 H43  LIG     1      27.880  16.854   8.646  1.00  0.00      LIG  
ATOM   4993 H44  LIG     1      28.323  16.569  10.339  1.00  0.00      LIG  
ATOM   4994 H45  LIG     1      27.193  17.802  11.948  1.00  0.00      LIG  
TER
REMARK  Energy: 45.8912
REMARK  SimpleFitness: 45.8912
REMARK  FullFitness: -1575.7517
REMARK  InterFull: -40.1397
REMARK  IntraFull: 113.622
REMARK  solvFull: -1894.21
REMARK  surfFull: 244.976
REMARK  extraFull: 0.0
REMARK  deltaGcompsolvpol: -1894.21
REMARK  deltaGcompsolvnonpol: 244.976
REMARK  deltaGprotsolvpol: -1897.11
REMARK  deltaGprotsolvnonpol: 243.179
REMARK  deltaGligsolvpol: -12.6909
REMARK  deltaGligsolvnonpol: 15.3397
REMARK  deltaGvdw: -40.1397
REMARK  deltaGelec: 0.0
REMARK  deltaG: -8.114191
REMARK  Cluster: 3
REMARK  ClusterRank: 3
ATOM   4915 O    LIG     1      20.473  15.014  10.507  1.00  0.00      LIG  
ATOM   4916 O1   LIG     1      16.553  12.732   8.869  1.00  0.00      LIG  
ATOM   4917 O2   LIG     1      25.080  20.546   9.312  1.00  0.00      LIG  
ATOM   4918 O3   LIG     1      25.821  18.154   7.800  1.00  0.00      LIG  
ATOM   4919 O4   LIG     1      26.378  17.828  11.424  1.00  0.00      LIG  
ATOM   4920 C    LIG     1      19.731  17.509   7.676  1.00  0.00      LIG  
ATOM   4921 C1   LIG     1      19.989  16.125   8.340  1.00  0.00      LIG  
ATOM   4922 C2   LIG     1      19.728  18.721   8.672  1.00  0.00      LIG  
ATOM   4923 C3   LIG     1      19.144  14.939   7.769  1.00  0.00      LIG  
ATOM   4924 C4   LIG     1      18.412  17.517   6.921  1.00  0.00      LIG  
ATOM   4925 C5   LIG     1      18.759  15.081   6.280  1.00  0.00      LIG  
ATOM   4926 C6   LIG     1      20.055  16.222   9.882  1.00  0.00      LIG  
ATOM   4927 C7   LIG     1      20.817  18.593   9.678  1.00  0.00      LIG  
ATOM   4928 C8   LIG     1      18.304  16.471   5.847  1.00  0.00      LIG  
ATOM   4929 C9   LIG     1      20.036  20.099   8.061  1.00  0.00      LIG  
ATOM   4930 C10  LIG     1      21.067  17.268  10.306  1.00  0.00      LIG  
ATOM   4931 C11  LIG     1      20.866  17.659   6.656  1.00  0.00      LIG  
ATOM   4932 C12  LIG     1      17.896  14.667   8.614  1.00  0.00      LIG  
ATOM   4933 C13  LIG     1      21.436  19.755   9.917  1.00  0.00      LIG  
ATOM   4934 C14  LIG     1      18.387  18.945   9.394  1.00  0.00      LIG  
ATOM   4935 C15  LIG     1      20.867  20.842   9.088  1.00  0.00      LIG  
ATOM   4936 C16  LIG     1      20.030  13.690   7.810  1.00  0.00      LIG  
ATOM   4937 C17  LIG     1      17.743  14.063   5.822  1.00  0.00      LIG  
ATOM   4938 C18  LIG     1      22.545  20.103  10.873  1.00  0.00      LIG  
ATOM   4939 C19  LIG     1      17.130  13.489   8.107  1.00  0.00      LIG  
ATOM   4940 C20  LIG     1      16.998  13.320   6.650  1.00  0.00      LIG  
ATOM   4941 C21  LIG     1      17.603  13.887   4.345  1.00  0.00      LIG  
ATOM   4942 C22  LIG     1      23.773  19.202  10.795  1.00  0.00      LIG  
ATOM   4943 C23  LIG     1      22.032  20.113  12.301  1.00  0.00      LIG  
ATOM   4944 C24  LIG     1      24.456  19.272   9.435  1.00  0.00      LIG  
ATOM   4945 C25  LIG     1      25.431  18.103   9.173  1.00  0.00      LIG  
ATOM   4946 C26  LIG     1      26.700  17.946  10.042  1.00  0.00      LIG  
ATOM   4947 C27  LIG     1      27.713  19.068   9.881  1.00  0.00      LIG  
ATOM   4948 C28  LIG     1      27.400  16.657   9.645  1.00  0.00      LIG  
ATOM   4949 H    LIG     1      21.018  15.867   8.071  1.00  0.00      LIG  
ATOM   4950 H1   LIG     1      18.257  18.495   6.460  1.00  0.00      LIG  
ATOM   4951 H2   LIG     1      17.572  17.352   7.597  1.00  0.00      LIG  
ATOM   4952 H3   LIG     1      19.671  14.871   5.714  1.00  0.00      LIG  
ATOM   4953 H4   LIG     1      19.077  16.455  10.304  1.00  0.00      LIG  
ATOM   4954 H5   LIG     1      18.896  16.778   4.980  1.00  0.00      LIG  
ATOM   4955 H6   LIG     1      17.266  16.481   5.499  1.00  0.00      LIG  
ATOM   4956 H7   LIG     1      19.125  20.656   7.823  1.00  0.00      LIG  
ATOM   4957 H8   LIG     1      20.617  20.070   7.140  1.00  0.00      LIG  
ATOM   4958 H9   LIG     1      22.063  16.921  10.017  1.00  0.00      LIG  
ATOM   4959 H10  LIG     1      21.070  17.355  11.396  1.00  0.00      LIG  
ATOM   4960 H11  LIG     1      21.045  16.730   6.108  1.00  0.00      LIG  
ATOM   4961 H12  LIG     1      21.806  17.920   7.149  1.00  0.00      LIG  
ATOM   4962 H13  LIG     1      20.638  18.426   5.912  1.00  0.00      LIG  
ATOM   4963 H14  LIG     1      17.224  15.527   8.633  1.00  0.00      LIG  
ATOM   4964 H15  LIG     1      18.161  14.414   9.642  1.00  0.00      LIG  
ATOM   4965 H16  LIG     1      17.958  18.020   9.783  1.00  0.00      LIG  
ATOM   4966 H17  LIG     1      17.646  19.381   8.719  1.00  0.00      LIG  
ATOM   4967 H18  LIG     1      18.486  19.637  10.236  1.00  0.00      LIG  
ATOM   4968 H19  LIG     1      20.247  21.504   9.700  1.00  0.00      LIG  
ATOM   4969 H20  LIG     1      21.649  21.431   8.600  1.00  0.00      LIG  
ATOM   4970 H21  LIG     1      21.013  13.905   7.385  1.00  0.00      LIG  
ATOM   4971 H22  LIG     1      19.616  12.861   7.235  1.00  0.00      LIG  
ATOM   4972 H23  LIG     1      20.159  13.321   8.828  1.00  0.00      LIG  
ATOM   4973 H24  LIG     1      22.870  21.120  10.637  1.00  0.00      LIG  
ATOM   4974 H25  LIG     1      19.869  14.319  10.196  1.00  0.00      LIG  
ATOM   4975 H26  LIG     1      16.297  12.578   6.298  1.00  0.00      LIG  
ATOM   4976 H27  LIG     1      18.575  13.652   3.906  1.00  0.00      LIG  
ATOM   4977 H28  LIG     1      17.223  14.800   3.882  1.00  0.00      LIG  
ATOM   4978 H29  LIG     1      16.918  13.073   4.087  1.00  0.00      LIG  
ATOM   4979 H30  LIG     1      23.509  18.169  11.029  1.00  0.00      LIG  
ATOM   4980 H31  LIG     1      24.470  19.535  11.569  1.00  0.00      LIG  
ATOM   4981 H32  LIG     1      21.730  19.111  12.619  1.00  0.00      LIG  
ATOM   4982 H33  LIG     1      22.816  20.457  12.981  1.00  0.00      LIG  
ATOM   4983 H34  LIG     1      21.171  20.780  12.407  1.00  0.00      LIG  
ATOM   4984 H35  LIG     1      23.695  19.241   8.650  1.00  0.00      LIG  
ATOM   4985 H36  LIG     1      24.840  17.190   9.295  1.00  0.00      LIG  
ATOM   4986 H37  LIG     1      25.409  20.607   8.400  1.00  0.00      LIG  
ATOM   4987 H38  LIG     1      26.531  18.815   7.731  1.00  0.00      LIG  
ATOM   4988 H39  LIG     1      28.631  18.828  10.426  1.00  0.00      LIG  
ATOM   4989 H40  LIG     1      27.340  20.003  10.306  1.00  0.00      LIG  
ATOM   4990 H41  LIG     1      27.969  19.227   8.831  1.00  0.00      LIG  
ATOM   4991 H42  LIG     1      26.718  15.807   9.736  1.00  0.00      LIG  
ATOM   4992 H43  LIG     1      27.768  16.700   8.616  1.00  0.00      LIG  
ATOM   4993 H44  LIG     1      28.249  16.458  10.305  1.00  0.00      LIG  
ATOM   4994 H45  LIG     1      26.121  18.718  11.723  1.00  0.00      LIG  
TER
REMARK  Energy: 45.8912
REMARK  SimpleFitness: 45.8912
REMARK  FullFitness: -1575.7517
REMARK  InterFull: -40.1397
REMARK  IntraFull: 113.622
REMARK  solvFull: -1894.21
REMARK  surfFull: 244.976
REMARK  extraFull: 0.0
REMARK  deltaGcompsolvpol: -1894.21
REMARK  deltaGcompsolvnonpol: 244.976
REMARK  deltaGprotsolvpol: -1897.11
REMARK  deltaGprotsolvnonpol: 243.179
REMARK  deltaGligsolvpol: -12.6909
REMARK  deltaGligsolvnonpol: 15.3397
REMARK  deltaGvdw: -40.1397
REMARK  deltaGelec: 0.0
REMARK  deltaG: -8.114191
REMARK  Cluster: 3
REMARK  ClusterRank: 4
ATOM   4915 O    LIG     1      20.473  15.014  10.507  1.00  0.00      LIG  
ATOM   4916 O1   LIG     1      16.553  12.732   8.869  1.00  0.00      LIG  
ATOM   4917 O2   LIG     1      25.080  20.546   9.312  1.00  0.00      LIG  
ATOM   4918 O3   LIG     1      25.821  18.154   7.800  1.00  0.00      LIG  
ATOM   4919 O4   LIG     1      26.378  17.828  11.424  1.00  0.00      LIG  
ATOM   4920 C    LIG     1      19.731  17.509   7.676  1.00  0.00      LIG  
ATOM   4921 C1   LIG     1      19.989  16.125   8.340  1.00  0.00      LIG  
ATOM   4922 C2   LIG     1      19.728  18.721   8.672  1.00  0.00      LIG  
ATOM   4923 C3   LIG     1      19.144  14.939   7.769  1.00  0.00      LIG  
ATOM   4924 C4   LIG     1      18.412  17.517   6.921  1.00  0.00      LIG  
ATOM   4925 C5   LIG     1      18.759  15.081   6.280  1.00  0.00      LIG  
ATOM   4926 C6   LIG     1      20.055  16.222   9.882  1.00  0.00      LIG  
ATOM   4927 C7   LIG     1      20.817  18.593   9.678  1.00  0.00      LIG  
ATOM   4928 C8   LIG     1      18.304  16.471   5.847  1.00  0.00      LIG  
ATOM   4929 C9   LIG     1      20.036  20.099   8.061  1.00  0.00      LIG  
ATOM   4930 C10  LIG     1      21.067  17.268  10.306  1.00  0.00      LIG  
ATOM   4931 C11  LIG     1      20.866  17.659   6.656  1.00  0.00      LIG  
ATOM   4932 C12  LIG     1      17.896  14.667   8.614  1.00  0.00      LIG  
ATOM   4933 C13  LIG     1      21.436  19.755   9.917  1.00  0.00      LIG  
ATOM   4934 C14  LIG     1      18.387  18.945   9.394  1.00  0.00      LIG  
ATOM   4935 C15  LIG     1      20.867  20.842   9.088  1.00  0.00      LIG  
ATOM   4936 C16  LIG     1      20.030  13.690   7.810  1.00  0.00      LIG  
ATOM   4937 C17  LIG     1      17.743  14.063   5.822  1.00  0.00      LIG  
ATOM   4938 C18  LIG     1      22.545  20.103  10.873  1.00  0.00      LIG  
ATOM   4939 C19  LIG     1      17.130  13.489   8.107  1.00  0.00      LIG  
ATOM   4940 C20  LIG     1      16.998  13.320   6.650  1.00  0.00      LIG  
ATOM   4941 C21  LIG     1      17.603  13.887   4.345  1.00  0.00      LIG  
ATOM   4942 C22  LIG     1      23.773  19.202  10.795  1.00  0.00      LIG  
ATOM   4943 C23  LIG     1      22.032  20.113  12.301  1.00  0.00      LIG  
ATOM   4944 C24  LIG     1      24.456  19.272   9.435  1.00  0.00      LIG  
ATOM   4945 C25  LIG     1      25.431  18.103   9.173  1.00  0.00      LIG  
ATOM   4946 C26  LIG     1      26.700  17.946  10.042  1.00  0.00      LIG  
ATOM   4947 C27  LIG     1      27.713  19.068   9.881  1.00  0.00      LIG  
ATOM   4948 C28  LIG     1      27.400  16.657   9.645  1.00  0.00      LIG  
ATOM   4949 H    LIG     1      21.018  15.867   8.071  1.00  0.00      LIG  
ATOM   4950 H1   LIG     1      18.257  18.495   6.460  1.00  0.00      LIG  
ATOM   4951 H2   LIG     1      17.572  17.352   7.597  1.00  0.00      LIG  
ATOM   4952 H3   LIG     1      19.671  14.871   5.714  1.00  0.00      LIG  
ATOM   4953 H4   LIG     1      19.077  16.455  10.304  1.00  0.00      LIG  
ATOM   4954 H5   LIG     1      18.896  16.778   4.980  1.00  0.00      LIG  
ATOM   4955 H6   LIG     1      17.266  16.481   5.499  1.00  0.00      LIG  
ATOM   4956 H7   LIG     1      19.125  20.656   7.823  1.00  0.00      LIG  
ATOM   4957 H8   LIG     1      20.617  20.070   7.140  1.00  0.00      LIG  
ATOM   4958 H9   LIG     1      22.063  16.921  10.017  1.00  0.00      LIG  
ATOM   4959 H10  LIG     1      21.070  17.355  11.396  1.00  0.00      LIG  
ATOM   4960 H11  LIG     1      21.045  16.730   6.108  1.00  0.00      LIG  
ATOM   4961 H12  LIG     1      21.806  17.920   7.149  1.00  0.00      LIG  
ATOM   4962 H13  LIG     1      20.638  18.426   5.912  1.00  0.00      LIG  
ATOM   4963 H14  LIG     1      17.224  15.527   8.633  1.00  0.00      LIG  
ATOM   4964 H15  LIG     1      18.161  14.414   9.642  1.00  0.00      LIG  
ATOM   4965 H16  LIG     1      17.958  18.020   9.783  1.00  0.00      LIG  
ATOM   4966 H17  LIG     1      17.646  19.381   8.719  1.00  0.00      LIG  
ATOM   4967 H18  LIG     1      18.486  19.637  10.236  1.00  0.00      LIG  
ATOM   4968 H19  LIG     1      20.247  21.504   9.700  1.00  0.00      LIG  
ATOM   4969 H20  LIG     1      21.649  21.431   8.600  1.00  0.00      LIG  
ATOM   4970 H21  LIG     1      21.013  13.905   7.385  1.00  0.00      LIG  
ATOM   4971 H22  LIG     1      19.616  12.861   7.235  1.00  0.00      LIG  
ATOM   4972 H23  LIG     1      20.159  13.321   8.828  1.00  0.00      LIG  
ATOM   4973 H24  LIG     1      22.870  21.120  10.637  1.00  0.00      LIG  
ATOM   4974 H25  LIG     1      19.869  14.319  10.196  1.00  0.00      LIG  
ATOM   4975 H26  LIG     1      16.297  12.578   6.298  1.00  0.00      LIG  
ATOM   4976 H27  LIG     1      18.575  13.652   3.906  1.00  0.00      LIG  
ATOM   4977 H28  LIG     1      17.223  14.800   3.882  1.00  0.00      LIG  
ATOM   4978 H29  LIG     1      16.918  13.073   4.087  1.00  0.00      LIG  
ATOM   4979 H30  LIG     1      23.509  18.169  11.029  1.00  0.00      LIG  
ATOM   4980 H31  LIG     1      24.470  19.535  11.569  1.00  0.00      LIG  
ATOM   4981 H32  LIG     1      21.730  19.111  12.619  1.00  0.00      LIG  
ATOM   4982 H33  LIG     1      22.816  20.457  12.981  1.00  0.00      LIG  
ATOM   4983 H34  LIG     1      21.171  20.780  12.407  1.00  0.00      LIG  
ATOM   4984 H35  LIG     1      23.695  19.241   8.650  1.00  0.00      LIG  
ATOM   4985 H36  LIG     1      24.840  17.190   9.295  1.00  0.00      LIG  
ATOM   4986 H37  LIG     1      25.409  20.607   8.400  1.00  0.00      LIG  
ATOM   4987 H38  LIG     1      26.531  18.815   7.731  1.00  0.00      LIG  
ATOM   4988 H39  LIG     1      28.631  18.828  10.426  1.00  0.00      LIG  
ATOM   4989 H40  LIG     1      27.340  20.003  10.306  1.00  0.00      LIG  
ATOM   4990 H41  LIG     1      27.969  19.227   8.831  1.00  0.00      LIG  
ATOM   4991 H42  LIG     1      26.718  15.807   9.736  1.00  0.00      LIG  
ATOM   4992 H43  LIG     1      27.768  16.700   8.616  1.00  0.00      LIG  
ATOM   4993 H44  LIG     1      28.249  16.458  10.305  1.00  0.00      LIG  
ATOM   4994 H45  LIG     1      26.121  18.718  11.723  1.00  0.00      LIG  
TER
REMARK  Energy: 45.4673
REMARK  SimpleFitness: 45.4673
REMARK  FullFitness: -1575.5284
REMARK  InterFull: -37.6444
REMARK  IntraFull: 111.976
REMARK  solvFull: -1894.84
REMARK  surfFull: 244.98
REMARK  extraFull: 0.0
REMARK  deltaGcompsolvpol: -1894.84
REMARK  deltaGcompsolvnonpol: 244.98
REMARK  deltaGprotsolvpol: -1897.11
REMARK  deltaGprotsolvnonpol: 243.179
REMARK  deltaGligsolvpol: -11.6749
REMARK  deltaGligsolvnonpol: 15.3411
REMARK  deltaGvdw: -37.6444
REMARK  deltaGelec: 0.0
REMARK  deltaG: -7.9786253
REMARK  Cluster: 3
REMARK  ClusterRank: 5
ATOM   4915 O    LIG     1      20.488  15.039  10.503  1.00  0.00      LIG  
ATOM   4916 O1   LIG     1      16.556  12.752   8.866  1.00  0.00      LIG  
ATOM   4917 O2   LIG     1      25.031  20.551   9.292  1.00  0.00      LIG  
ATOM   4918 O3   LIG     1      25.824  18.157   7.863  1.00  0.00      LIG  
ATOM   4919 O4   LIG     1      26.327  17.843  11.496  1.00  0.00      LIG  
ATOM   4920 C    LIG     1      19.725  17.535   7.679  1.00  0.00      LIG  
ATOM   4921 C1   LIG     1      19.992  16.151   8.340  1.00  0.00      LIG  
ATOM   4922 C2   LIG     1      19.712  18.743   8.679  1.00  0.00      LIG  
ATOM   4923 C3   LIG     1      19.153  14.961   7.769  1.00  0.00      LIG  
ATOM   4924 C4   LIG     1      18.407  17.536   6.922  1.00  0.00      LIG  
ATOM   4925 C5   LIG     1      18.768  15.102   6.281  1.00  0.00      LIG  
ATOM   4926 C6   LIG     1      20.061  16.245   9.882  1.00  0.00      LIG  
ATOM   4927 C7   LIG     1      20.805  18.622   9.681  1.00  0.00      LIG  
ATOM   4928 C8   LIG     1      18.305  16.490   5.848  1.00  0.00      LIG  
ATOM   4929 C9   LIG     1      20.007  20.125   8.072  1.00  0.00      LIG  
ATOM   4930 C10  LIG     1      21.067  17.298  10.305  1.00  0.00      LIG  
ATOM   4931 C11  LIG     1      20.859  17.696   6.659  1.00  0.00      LIG  
ATOM   4932 C12  LIG     1      17.905  14.684   8.613  1.00  0.00      LIG  
ATOM   4933 C13  LIG     1      21.411  19.790   9.927  1.00  0.00      LIG  
ATOM   4934 C14  LIG     1      18.370  18.953   9.404  1.00  0.00      LIG  
ATOM   4935 C15  LIG     1      20.830  20.873   9.101  1.00  0.00      LIG  
ATOM   4936 C16  LIG     1      20.042  13.715   7.813  1.00  0.00      LIG  
ATOM   4937 C17  LIG     1      17.760  14.077   5.822  1.00  0.00      LIG  
ATOM   4938 C18  LIG     1      22.517  20.145  10.883  1.00  0.00      LIG  
ATOM   4939 C19  LIG     1      17.139  13.505   8.104  1.00  0.00      LIG  
ATOM   4940 C20  LIG     1      17.014  13.332   6.648  1.00  0.00      LIG  
ATOM   4941 C21  LIG     1      17.628  13.893   4.345  1.00  0.00      LIG  
ATOM   4942 C22  LIG     1      23.744  19.240  10.824  1.00  0.00      LIG  
ATOM   4943 C23  LIG     1      21.995  20.172  12.307  1.00  0.00      LIG  
ATOM   4944 C24  LIG     1      24.424  19.274   9.461  1.00  0.00      LIG  
ATOM   4945 C25  LIG     1      25.416  18.114   9.231  1.00  0.00      LIG  
ATOM   4946 C26  LIG     1      26.674  17.987  10.122  1.00  0.00      LIG  
ATOM   4947 C27  LIG     1      27.655  19.140   9.995  1.00  0.00      LIG  
ATOM   4948 C28  LIG     1      27.420  16.723   9.727  1.00  0.00      LIG  
ATOM   4949 H    LIG     1      21.021  15.899   8.068  1.00  0.00      LIG  
ATOM   4950 H1   LIG     1      18.249  18.516   6.462  1.00  0.00      LIG  
ATOM   4951 H2   LIG     1      17.567  17.367   7.597  1.00  0.00      LIG  
ATOM   4952 H3   LIG     1      19.682  14.900   5.715  1.00  0.00      LIG  
ATOM   4953 H4   LIG     1      19.083  16.471  10.307  1.00  0.00      LIG  
ATOM   4954 H5   LIG     1      18.897  16.800   4.983  1.00  0.00      LIG  
ATOM   4955 H6   LIG     1      17.268  16.492   5.498  1.00  0.00      LIG  
ATOM   4956 H7   LIG     1      19.092  20.675   7.834  1.00  0.00      LIG  
ATOM   4957 H8   LIG     1      20.590  20.104   7.152  1.00  0.00      LIG  
ATOM   4958 H9   LIG     1      22.065  16.957  10.011  1.00  0.00      LIG  
ATOM   4959 H10  LIG     1      21.074  17.381  11.395  1.00  0.00      LIG  
ATOM   4960 H11  LIG     1      21.045  16.770   6.110  1.00  0.00      LIG  
ATOM   4961 H12  LIG     1      21.796  17.966   7.153  1.00  0.00      LIG  
ATOM   4962 H13  LIG     1      20.622  18.462   5.916  1.00  0.00      LIG  
ATOM   4963 H14  LIG     1      17.232  15.544   8.634  1.00  0.00      LIG  
ATOM   4964 H15  LIG     1      18.172  14.432   9.640  1.00  0.00      LIG  
ATOM   4965 H16  LIG     1      17.947  18.023   9.785  1.00  0.00      LIG  
ATOM   4966 H17  LIG     1      17.627  19.391   8.732  1.00  0.00      LIG  
ATOM   4967 H18  LIG     1      18.466  19.638  10.252  1.00  0.00      LIG  
ATOM   4968 H19  LIG     1      20.203  21.525   9.715  1.00  0.00      LIG  
ATOM   4969 H20  LIG     1      21.605  21.472   8.616  1.00  0.00      LIG  
ATOM   4970 H21  LIG     1      21.030  13.935   7.401  1.00  0.00      LIG  
ATOM   4971 H22  LIG     1      19.640  12.887   7.229  1.00  0.00      LIG  
ATOM   4972 H23  LIG     1      20.161  13.341   8.830  1.00  0.00      LIG  
ATOM   4973 H24  LIG     1      22.845  21.158  10.635  1.00  0.00      LIG  
ATOM   4974 H25  LIG     1      19.894  14.338  10.183  1.00  0.00      LIG  
ATOM   4975 H26  LIG     1      16.319  12.585   6.294  1.00  0.00      LIG  
ATOM   4976 H27  LIG     1      18.597  13.628   3.917  1.00  0.00      LIG  
ATOM   4977 H28  LIG     1      17.278  14.813   3.870  1.00  0.00      LIG  
ATOM   4978 H29  LIG     1      16.922  13.097   4.088  1.00  0.00      LIG  
ATOM   4979 H30  LIG     1      23.480  18.214  11.085  1.00  0.00      LIG  
ATOM   4980 H31  LIG     1      24.444  19.592  11.587  1.00  0.00      LIG  
ATOM   4981 H32  LIG     1      21.686  19.176  12.633  1.00  0.00      LIG  
ATOM   4982 H33  LIG     1      22.778  20.518  12.988  1.00  0.00      LIG  
ATOM   4983 H34  LIG     1      21.138  20.846  12.402  1.00  0.00      LIG  
ATOM   4984 H35  LIG     1      23.663  19.206   8.679  1.00  0.00      LIG  
ATOM   4985 H36  LIG     1      24.837  17.194   9.356  1.00  0.00      LIG  
ATOM   4986 H37  LIG     1      25.520  20.506   8.452  1.00  0.00      LIG  
ATOM   4987 H38  LIG     1      26.518  17.484   7.756  1.00  0.00      LIG  
ATOM   4988 H39  LIG     1      28.569  18.921  10.553  1.00  0.00      LIG  
ATOM   4989 H40  LIG     1      27.245  20.057  10.425  1.00  0.00      LIG  
ATOM   4990 H41  LIG     1      27.924  19.321   8.951  1.00  0.00      LIG  
ATOM   4991 H42  LIG     1      26.761  15.853   9.790  1.00  0.00      LIG  
ATOM   4992 H43  LIG     1      27.812  16.791   8.709  1.00  0.00      LIG  
ATOM   4993 H44  LIG     1      28.257  16.539  10.407  1.00  0.00      LIG  
ATOM   4994 H45  LIG     1      26.039  18.721  11.799  1.00  0.00      LIG  
TER
REMARK  Energy: 45.4673
REMARK  SimpleFitness: 45.4673
REMARK  FullFitness: -1575.5284
REMARK  InterFull: -37.6444
REMARK  IntraFull: 111.976
REMARK  solvFull: -1894.84
REMARK  surfFull: 244.98
REMARK  extraFull: 0.0
REMARK  deltaGcompsolvpol: -1894.84
REMARK  deltaGcompsolvnonpol: 244.98
REMARK  deltaGprotsolvpol: -1897.11
REMARK  deltaGprotsolvnonpol: 243.179
REMARK  deltaGligsolvpol: -11.6749
REMARK  deltaGligsolvnonpol: 15.3411
REMARK  deltaGvdw: -37.6444
REMARK  deltaGelec: 0.0
REMARK  deltaG: -7.9786253
REMARK  Cluster: 3
REMARK  ClusterRank: 6
ATOM   4915 O    LIG     1      20.488  15.039  10.503  1.00  0.00      LIG  
ATOM   4916 O1   LIG     1      16.556  12.752   8.866  1.00  0.00      LIG  
ATOM   4917 O2   LIG     1      25.031  20.551   9.292  1.00  0.00      LIG  
ATOM   4918 O3   LIG     1      25.824  18.157   7.863  1.00  0.00      LIG  
ATOM   4919 O4   LIG     1      26.327  17.843  11.496  1.00  0.00      LIG  
ATOM   4920 C    LIG     1      19.725  17.535   7.679  1.00  0.00      LIG  
ATOM   4921 C1   LIG     1      19.992  16.151   8.340  1.00  0.00      LIG  
ATOM   4922 C2   LIG     1      19.712  18.743   8.679  1.00  0.00      LIG  
ATOM   4923 C3   LIG     1      19.153  14.961   7.769  1.00  0.00      LIG  
ATOM   4924 C4   LIG     1      18.407  17.536   6.922  1.00  0.00      LIG  
ATOM   4925 C5   LIG     1      18.768  15.102   6.281  1.00  0.00      LIG  
ATOM   4926 C6   LIG     1      20.061  16.245   9.882  1.00  0.00      LIG  
ATOM   4927 C7   LIG     1      20.805  18.622   9.681  1.00  0.00      LIG  
ATOM   4928 C8   LIG     1      18.305  16.490   5.848  1.00  0.00      LIG  
ATOM   4929 C9   LIG     1      20.007  20.125   8.072  1.00  0.00      LIG  
ATOM   4930 C10  LIG     1      21.067  17.298  10.305  1.00  0.00      LIG  
ATOM   4931 C11  LIG     1      20.859  17.696   6.659  1.00  0.00      LIG  
ATOM   4932 C12  LIG     1      17.905  14.684   8.613  1.00  0.00      LIG  
ATOM   4933 C13  LIG     1      21.411  19.790   9.927  1.00  0.00      LIG  
ATOM   4934 C14  LIG     1      18.370  18.953   9.404  1.00  0.00      LIG  
ATOM   4935 C15  LIG     1      20.830  20.873   9.101  1.00  0.00      LIG  
ATOM   4936 C16  LIG     1      20.042  13.715   7.813  1.00  0.00      LIG  
ATOM   4937 C17  LIG     1      17.760  14.077   5.822  1.00  0.00      LIG  
ATOM   4938 C18  LIG     1      22.517  20.145  10.883  1.00  0.00      LIG  
ATOM   4939 C19  LIG     1      17.139  13.505   8.104  1.00  0.00      LIG  
ATOM   4940 C20  LIG     1      17.014  13.332   6.648  1.00  0.00      LIG  
ATOM   4941 C21  LIG     1      17.628  13.893   4.345  1.00  0.00      LIG  
ATOM   4942 C22  LIG     1      23.744  19.240  10.824  1.00  0.00      LIG  
ATOM   4943 C23  LIG     1      21.995  20.172  12.307  1.00  0.00      LIG  
ATOM   4944 C24  LIG     1      24.424  19.274   9.461  1.00  0.00      LIG  
ATOM   4945 C25  LIG     1      25.416  18.114   9.231  1.00  0.00      LIG  
ATOM   4946 C26  LIG     1      26.674  17.987  10.122  1.00  0.00      LIG  
ATOM   4947 C27  LIG     1      27.655  19.140   9.995  1.00  0.00      LIG  
ATOM   4948 C28  LIG     1      27.420  16.723   9.727  1.00  0.00      LIG  
ATOM   4949 H    LIG     1      21.021  15.899   8.068  1.00  0.00      LIG  
ATOM   4950 H1   LIG     1      18.249  18.516   6.462  1.00  0.00      LIG  
ATOM   4951 H2   LIG     1      17.567  17.367   7.597  1.00  0.00      LIG  
ATOM   4952 H3   LIG     1      19.682  14.900   5.715  1.00  0.00      LIG  
ATOM   4953 H4   LIG     1      19.083  16.471  10.307  1.00  0.00      LIG  
ATOM   4954 H5   LIG     1      18.897  16.800   4.983  1.00  0.00      LIG  
ATOM   4955 H6   LIG     1      17.268  16.492   5.498  1.00  0.00      LIG  
ATOM   4956 H7   LIG     1      19.092  20.675   7.834  1.00  0.00      LIG  
ATOM   4957 H8   LIG     1      20.590  20.104   7.152  1.00  0.00      LIG  
ATOM   4958 H9   LIG     1      22.065  16.957  10.011  1.00  0.00      LIG  
ATOM   4959 H10  LIG     1      21.074  17.381  11.395  1.00  0.00      LIG  
ATOM   4960 H11  LIG     1      21.045  16.770   6.110  1.00  0.00      LIG  
ATOM   4961 H12  LIG     1      21.796  17.966   7.153  1.00  0.00      LIG  
ATOM   4962 H13  LIG     1      20.622  18.462   5.916  1.00  0.00      LIG  
ATOM   4963 H14  LIG     1      17.232  15.544   8.634  1.00  0.00      LIG  
ATOM   4964 H15  LIG     1      18.172  14.432   9.640  1.00  0.00      LIG  
ATOM   4965 H16  LIG     1      17.947  18.023   9.785  1.00  0.00      LIG  
ATOM   4966 H17  LIG     1      17.627  19.391   8.732  1.00  0.00      LIG  
ATOM   4967 H18  LIG     1      18.466  19.638  10.252  1.00  0.00      LIG  
ATOM   4968 H19  LIG     1      20.203  21.525   9.715  1.00  0.00      LIG  
ATOM   4969 H20  LIG     1      21.605  21.472   8.616  1.00  0.00      LIG  
ATOM   4970 H21  LIG     1      21.030  13.935   7.401  1.00  0.00      LIG  
ATOM   4971 H22  LIG     1      19.640  12.887   7.229  1.00  0.00      LIG  
ATOM   4972 H23  LIG     1      20.161  13.341   8.830  1.00  0.00      LIG  
ATOM   4973 H24  LIG     1      22.845  21.158  10.635  1.00  0.00      LIG  
ATOM   4974 H25  LIG     1      19.894  14.338  10.183  1.00  0.00      LIG  
ATOM   4975 H26  LIG     1      16.319  12.585   6.294  1.00  0.00      LIG  
ATOM   4976 H27  LIG     1      18.597  13.628   3.917  1.00  0.00      LIG  
ATOM   4977 H28  LIG     1      17.278  14.813   3.870  1.00  0.00      LIG  
ATOM   4978 H29  LIG     1      16.922  13.097   4.088  1.00  0.00      LIG  
ATOM   4979 H30  LIG     1      23.480  18.214  11.085  1.00  0.00      LIG  
ATOM   4980 H31  LIG     1      24.444  19.592  11.587  1.00  0.00      LIG  
ATOM   4981 H32  LIG     1      21.686  19.176  12.633  1.00  0.00      LIG  
ATOM   4982 H33  LIG     1      22.778  20.518  12.988  1.00  0.00      LIG  
ATOM   4983 H34  LIG     1      21.138  20.846  12.402  1.00  0.00      LIG  
ATOM   4984 H35  LIG     1      23.663  19.206   8.679  1.00  0.00      LIG  
ATOM   4985 H36  LIG     1      24.837  17.194   9.356  1.00  0.00      LIG  
ATOM   4986 H37  LIG     1      25.520  20.506   8.452  1.00  0.00      LIG  
ATOM   4987 H38  LIG     1      26.518  17.484   7.756  1.00  0.00      LIG  
ATOM   4988 H39  LIG     1      28.569  18.921  10.553  1.00  0.00      LIG  
ATOM   4989 H40  LIG     1      27.245  20.057  10.425  1.00  0.00      LIG  
ATOM   4990 H41  LIG     1      27.924  19.321   8.951  1.00  0.00      LIG  
ATOM   4991 H42  LIG     1      26.761  15.853   9.790  1.00  0.00      LIG  
ATOM   4992 H43  LIG     1      27.812  16.791   8.709  1.00  0.00      LIG  
ATOM   4993 H44  LIG     1      28.257  16.539  10.407  1.00  0.00      LIG  
ATOM   4994 H45  LIG     1      26.039  18.721  11.799  1.00  0.00      LIG  
TER
REMARK  Energy: 45.4673
REMARK  SimpleFitness: 45.4673
REMARK  FullFitness: -1575.5284
REMARK  InterFull: -37.6444
REMARK  IntraFull: 111.976
REMARK  solvFull: -1894.84
REMARK  surfFull: 244.98
REMARK  extraFull: 0.0
REMARK  deltaGcompsolvpol: -1894.84
REMARK  deltaGcompsolvnonpol: 244.98
REMARK  deltaGprotsolvpol: -1897.11
REMARK  deltaGprotsolvnonpol: 243.179
REMARK  deltaGligsolvpol: -11.6749
REMARK  deltaGligsolvnonpol: 15.3411
REMARK  deltaGvdw: -37.6444
REMARK  deltaGelec: 0.0
REMARK  deltaG: -7.9786253
REMARK  Cluster: 3
REMARK  ClusterRank: 7
ATOM   4915 O    LIG     1      20.488  15.039  10.503  1.00  0.00      LIG  
ATOM   4916 O1   LIG     1      16.556  12.752   8.866  1.00  0.00      LIG  
ATOM   4917 O2   LIG     1      25.031  20.551   9.292  1.00  0.00      LIG  
ATOM   4918 O3   LIG     1      25.824  18.157   7.863  1.00  0.00      LIG  
ATOM   4919 O4   LIG     1      26.327  17.843  11.496  1.00  0.00      LIG  
ATOM   4920 C    LIG     1      19.725  17.535   7.679  1.00  0.00      LIG  
ATOM   4921 C1   LIG     1      19.992  16.151   8.340  1.00  0.00      LIG  
ATOM   4922 C2   LIG     1      19.712  18.743   8.679  1.00  0.00      LIG  
ATOM   4923 C3   LIG     1      19.153  14.961   7.769  1.00  0.00      LIG  
ATOM   4924 C4   LIG     1      18.407  17.536   6.922  1.00  0.00      LIG  
ATOM   4925 C5   LIG     1      18.768  15.102   6.281  1.00  0.00      LIG  
ATOM   4926 C6   LIG     1      20.061  16.245   9.882  1.00  0.00      LIG  
ATOM   4927 C7   LIG     1      20.805  18.622   9.681  1.00  0.00      LIG  
ATOM   4928 C8   LIG     1      18.305  16.490   5.848  1.00  0.00      LIG  
ATOM   4929 C9   LIG     1      20.007  20.125   8.072  1.00  0.00      LIG  
ATOM   4930 C10  LIG     1      21.067  17.298  10.305  1.00  0.00      LIG  
ATOM   4931 C11  LIG     1      20.859  17.696   6.659  1.00  0.00      LIG  
ATOM   4932 C12  LIG     1      17.905  14.684   8.613  1.00  0.00      LIG  
ATOM   4933 C13  LIG     1      21.411  19.790   9.927  1.00  0.00      LIG  
ATOM   4934 C14  LIG     1      18.370  18.953   9.404  1.00  0.00      LIG  
ATOM   4935 C15  LIG     1      20.830  20.873   9.101  1.00  0.00      LIG  
ATOM   4936 C16  LIG     1      20.042  13.715   7.813  1.00  0.00      LIG  
ATOM   4937 C17  LIG     1      17.760  14.077   5.822  1.00  0.00      LIG  
ATOM   4938 C18  LIG     1      22.517  20.145  10.883  1.00  0.00      LIG  
ATOM   4939 C19  LIG     1      17.139  13.505   8.104  1.00  0.00      LIG  
ATOM   4940 C20  LIG     1      17.014  13.332   6.648  1.00  0.00      LIG  
ATOM   4941 C21  LIG     1      17.628  13.893   4.345  1.00  0.00      LIG  
ATOM   4942 C22  LIG     1      23.744  19.240  10.824  1.00  0.00      LIG  
ATOM   4943 C23  LIG     1      21.995  20.172  12.307  1.00  0.00      LIG  
ATOM   4944 C24  LIG     1      24.424  19.274   9.461  1.00  0.00      LIG  
ATOM   4945 C25  LIG     1      25.416  18.114   9.231  1.00  0.00      LIG  
ATOM   4946 C26  LIG     1      26.674  17.987  10.122  1.00  0.00      LIG  
ATOM   4947 C27  LIG     1      27.655  19.140   9.995  1.00  0.00      LIG  
ATOM   4948 C28  LIG     1      27.420  16.723   9.727  1.00  0.00      LIG  
ATOM   4949 H    LIG     1      21.021  15.899   8.068  1.00  0.00      LIG  
ATOM   4950 H1   LIG     1      18.249  18.516   6.462  1.00  0.00      LIG  
ATOM   4951 H2   LIG     1      17.567  17.367   7.597  1.00  0.00      LIG  
ATOM   4952 H3   LIG     1      19.682  14.900   5.715  1.00  0.00      LIG  
ATOM   4953 H4   LIG     1      19.083  16.471  10.307  1.00  0.00      LIG  
ATOM   4954 H5   LIG     1      18.897  16.800   4.983  1.00  0.00      LIG  
ATOM   4955 H6   LIG     1      17.268  16.492   5.498  1.00  0.00      LIG  
ATOM   4956 H7   LIG     1      19.092  20.675   7.834  1.00  0.00      LIG  
ATOM   4957 H8   LIG     1      20.590  20.104   7.152  1.00  0.00      LIG  
ATOM   4958 H9   LIG     1      22.065  16.957  10.011  1.00  0.00      LIG  
ATOM   4959 H10  LIG     1      21.074  17.381  11.395  1.00  0.00      LIG  
ATOM   4960 H11  LIG     1      21.045  16.770   6.110  1.00  0.00      LIG  
ATOM   4961 H12  LIG     1      21.796  17.966   7.153  1.00  0.00      LIG  
ATOM   4962 H13  LIG     1      20.622  18.462   5.916  1.00  0.00      LIG  
ATOM   4963 H14  LIG     1      17.232  15.544   8.634  1.00  0.00      LIG  
ATOM   4964 H15  LIG     1      18.172  14.432   9.640  1.00  0.00      LIG  
ATOM   4965 H16  LIG     1      17.947  18.023   9.785  1.00  0.00      LIG  
ATOM   4966 H17  LIG     1      17.627  19.391   8.732  1.00  0.00      LIG  
ATOM   4967 H18  LIG     1      18.466  19.638  10.252  1.00  0.00      LIG  
ATOM   4968 H19  LIG     1      20.203  21.525   9.715  1.00  0.00      LIG  
ATOM   4969 H20  LIG     1      21.605  21.472   8.616  1.00  0.00      LIG  
ATOM   4970 H21  LIG     1      21.030  13.935   7.401  1.00  0.00      LIG  
ATOM   4971 H22  LIG     1      19.640  12.887   7.229  1.00  0.00      LIG  
ATOM   4972 H23  LIG     1      20.161  13.341   8.830  1.00  0.00      LIG  
ATOM   4973 H24  LIG     1      22.845  21.158  10.635  1.00  0.00      LIG  
ATOM   4974 H25  LIG     1      19.894  14.338  10.183  1.00  0.00      LIG  
ATOM   4975 H26  LIG     1      16.319  12.585   6.294  1.00  0.00      LIG  
ATOM   4976 H27  LIG     1      18.597  13.628   3.917  1.00  0.00      LIG  
ATOM   4977 H28  LIG     1      17.278  14.813   3.870  1.00  0.00      LIG  
ATOM   4978 H29  LIG     1      16.922  13.097   4.088  1.00  0.00      LIG  
ATOM   4979 H30  LIG     1      23.480  18.214  11.085  1.00  0.00      LIG  
ATOM   4980 H31  LIG     1      24.444  19.592  11.587  1.00  0.00      LIG  
ATOM   4981 H32  LIG     1      21.686  19.176  12.633  1.00  0.00      LIG  
ATOM   4982 H33  LIG     1      22.778  20.518  12.988  1.00  0.00      LIG  
ATOM   4983 H34  LIG     1      21.138  20.846  12.402  1.00  0.00      LIG  
ATOM   4984 H35  LIG     1      23.663  19.206   8.679  1.00  0.00      LIG  
ATOM   4985 H36  LIG     1      24.837  17.194   9.356  1.00  0.00      LIG  
ATOM   4986 H37  LIG     1      25.520  20.506   8.452  1.00  0.00      LIG  
ATOM   4987 H38  LIG     1      26.518  17.484   7.756  1.00  0.00      LIG  
ATOM   4988 H39  LIG     1      28.569  18.921  10.553  1.00  0.00      LIG  
ATOM   4989 H40  LIG     1      27.245  20.057  10.425  1.00  0.00      LIG  
ATOM   4990 H41  LIG     1      27.924  19.321   8.951  1.00  0.00      LIG  
ATOM   4991 H42  LIG     1      26.761  15.853   9.790  1.00  0.00      LIG  
ATOM   4992 H43  LIG     1      27.812  16.791   8.709  1.00  0.00      LIG  
ATOM   4993 H44  LIG     1      28.257  16.539  10.407  1.00  0.00      LIG  
ATOM   4994 H45  LIG     1      26.039  18.721  11.799  1.00  0.00      LIG  
TER
REMARK  Energy: 43.4924
REMARK  SimpleFitness: 43.4924
REMARK  FullFitness: -1575.7717
REMARK  InterFull: -31.7058
REMARK  IntraFull: 107.962
REMARK  solvFull: -1896.63
REMARK  surfFull: 244.602
REMARK  extraFull: 0.0
REMARK  deltaGcompsolvpol: -1896.63
REMARK  deltaGcompsolvnonpol: 244.602
REMARK  deltaGprotsolvpol: -1897.11
REMARK  deltaGprotsolvnonpol: 243.179
REMARK  deltaGligsolvpol: -11.7118
REMARK  deltaGligsolvnonpol: 15.1816
REMARK  deltaGvdw: -31.7058
REMARK  deltaGelec: 0.0
REMARK  deltaG: -7.5447946
REMARK  Cluster: 4
REMARK  ClusterRank: 0
ATOM   4915 O    LIG     1      21.220  19.505   5.077  1.00  0.00      LIG  
ATOM   4916 O1   LIG     1      25.636  23.062   5.742  1.00  0.00      LIG  
ATOM   4917 O2   LIG     1      18.280  16.262   9.945  1.00  0.00      LIG  
ATOM   4918 O3   LIG     1      17.760  16.085   6.330  1.00  0.00      LIG  
ATOM   4919 O4   LIG     1      19.588  14.210   7.938  1.00  0.00      LIG  
ATOM   4920 C    LIG     1      22.739  19.115   8.553  1.00  0.00      LIG  
ATOM   4921 C1   LIG     1      22.761  19.251   6.998  1.00  0.00      LIG  
ATOM   4922 C2   LIG     1      21.617  19.944   9.250  1.00  0.00      LIG  
ATOM   4923 C3   LIG     1      24.095  19.817   6.410  1.00  0.00      LIG  
ATOM   4924 C4   LIG     1      24.079  19.448   9.201  1.00  0.00      LIG  
ATOM   4925 C5   LIG     1      25.326  19.116   7.013  1.00  0.00      LIG  
ATOM   4926 C6   LIG     1      21.458  19.888   6.430  1.00  0.00      LIG  
ATOM   4927 C7   LIG     1      20.298  19.609   8.656  1.00  0.00      LIG  
ATOM   4928 C8   LIG     1      25.249  18.805   8.507  1.00  0.00      LIG  
ATOM   4929 C9   LIG     1      21.404  19.621  10.732  1.00  0.00      LIG  
ATOM   4930 C10  LIG     1      20.195  19.479   7.175  1.00  0.00      LIG  
ATOM   4931 C11  LIG     1      22.521  17.614   8.810  1.00  0.00      LIG  
ATOM   4932 C12  LIG     1      24.196  21.341   6.529  1.00  0.00      LIG  
ATOM   4933 C13  LIG     1      19.359  19.409   9.589  1.00  0.00      LIG  
ATOM   4934 C14  LIG     1      21.812  21.466   9.232  1.00  0.00      LIG  
ATOM   4935 C15  LIG     1      19.908  19.591  10.951  1.00  0.00      LIG  
ATOM   4936 C16  LIG     1      24.156  19.500   4.915  1.00  0.00      LIG  
ATOM   4937 C17  LIG     1      26.625  19.803   6.694  1.00  0.00      LIG  
ATOM   4938 C18  LIG     1      17.906  19.036   9.491  1.00  0.00      LIG  
ATOM   4939 C19  LIG     1      25.522  21.898   6.101  1.00  0.00      LIG  
ATOM   4940 C20  LIG     1      26.731  21.073   6.278  1.00  0.00      LIG  
ATOM   4941 C21  LIG     1      27.848  18.954   6.816  1.00  0.00      LIG  
ATOM   4942 C22  LIG     1      17.536  17.992   8.443  1.00  0.00      LIG  
ATOM   4943 C23  LIG     1      17.076  20.282   9.258  1.00  0.00      LIG  
ATOM   4944 C24  LIG     1      18.280  16.663   8.581  1.00  0.00      LIG  
ATOM   4945 C25  LIG     1      17.616  15.617   7.672  1.00  0.00      LIG  
ATOM   4946 C26  LIG     1      18.170  14.181   7.785  1.00  0.00      LIG  
ATOM   4947 C27  LIG     1      17.853  13.370   6.539  1.00  0.00      LIG  
ATOM   4948 C28  LIG     1      17.572  13.426   8.962  1.00  0.00      LIG  
ATOM   4949 H    LIG     1      22.745  18.229   6.609  1.00  0.00      LIG  
ATOM   4950 H1   LIG     1      24.078  19.116  10.243  1.00  0.00      LIG  
ATOM   4951 H2   LIG     1      24.262  20.521   9.228  1.00  0.00      LIG  
ATOM   4952 H3   LIG     1      25.387  18.145   6.514  1.00  0.00      LIG  
ATOM   4953 H4   LIG     1      21.525  20.977   6.435  1.00  0.00      LIG  
ATOM   4954 H5   LIG     1      25.200  17.720   8.632  1.00  0.00      LIG  
ATOM   4955 H6   LIG     1      26.152  19.108   9.046  1.00  0.00      LIG  
ATOM   4956 H7   LIG     1      21.873  20.364  11.384  1.00  0.00      LIG  
ATOM   4957 H8   LIG     1      21.812  18.658  11.038  1.00  0.00      LIG  
ATOM   4958 H9   LIG     1      19.974  18.437   6.929  1.00  0.00      LIG  
ATOM   4959 H10  LIG     1      19.349  20.066   6.805  1.00  0.00      LIG  
ATOM   4960 H11  LIG     1      23.196  17.010   8.206  1.00  0.00      LIG  
ATOM   4961 H12  LIG     1      21.509  17.292   8.558  1.00  0.00      LIG  
ATOM   4962 H13  LIG     1      22.719  17.341   9.849  1.00  0.00      LIG  
ATOM   4963 H14  LIG     1      24.030  21.681   7.550  1.00  0.00      LIG  
ATOM   4964 H15  LIG     1      23.443  21.805   5.891  1.00  0.00      LIG  
ATOM   4965 H16  LIG     1      21.950  21.867   8.229  1.00  0.00      LIG  
ATOM   4966 H17  LIG     1      22.679  21.759   9.829  1.00  0.00      LIG  
ATOM   4967 H18  LIG     1      20.948  21.982   9.663  1.00  0.00      LIG  
ATOM   4968 H19  LIG     1      19.551  20.531  11.382  1.00  0.00      LIG  
ATOM   4969 H20  LIG     1      19.630  18.766  11.612  1.00  0.00      LIG  
ATOM   4970 H21  LIG     1      23.865  18.462   4.734  1.00  0.00      LIG  
ATOM   4971 H22  LIG     1      25.156  19.634   4.498  1.00  0.00      LIG  
ATOM   4972 H23  LIG     1      23.490  20.152   4.345  1.00  0.00      LIG  
ATOM   4973 H24  LIG     1      17.612  18.633  10.464  1.00  0.00      LIG  
ATOM   4974 H25  LIG     1      22.014  19.748   4.572  1.00  0.00      LIG  
ATOM   4975 H26  LIG     1      27.685  21.525   6.038  1.00  0.00      LIG  
ATOM   4976 H27  LIG     1      27.734  18.051   6.209  1.00  0.00      LIG  
ATOM   4977 H28  LIG     1      28.007  18.654   7.854  1.00  0.00      LIG  
ATOM   4978 H29  LIG     1      28.749  19.474   6.476  1.00  0.00      LIG  
ATOM   4979 H30  LIG     1      17.678  18.398   7.439  1.00  0.00      LIG  
ATOM   4980 H31  LIG     1      16.463  17.802   8.539  1.00  0.00      LIG  
ATOM   4981 H32  LIG     1      17.319  20.740   8.295  1.00  0.00      LIG  
ATOM   4982 H33  LIG     1      16.012  20.030   9.254  1.00  0.00      LIG  
ATOM   4983 H34  LIG     1      17.245  21.025  10.043  1.00  0.00      LIG  
ATOM   4984 H35  LIG     1      19.321  16.809   8.285  1.00  0.00      LIG  
ATOM   4985 H36  LIG     1      16.543  15.584   7.883  1.00  0.00      LIG  
ATOM   4986 H37  LIG     1      18.743  15.407   9.978  1.00  0.00      LIG  
ATOM   4987 H38  LIG     1      17.326  15.431   5.755  1.00  0.00      LIG  
ATOM   4988 H39  LIG     1      18.160  12.329   6.675  1.00  0.00      LIG  
ATOM   4989 H40  LIG     1      18.398  13.743   5.667  1.00  0.00      LIG  
ATOM   4990 H41  LIG     1      16.780  13.384   6.329  1.00  0.00      LIG  
ATOM   4991 H42  LIG     1      17.908  13.830   9.920  1.00  0.00      LIG  
ATOM   4992 H43  LIG     1      16.480  13.454   8.928  1.00  0.00      LIG  
ATOM   4993 H44  LIG     1      17.891  12.380   8.943  1.00  0.00      LIG  
ATOM   4994 H45  LIG     1      19.935  14.711   7.180  1.00  0.00      LIG  
TER
REMARK  Energy: 43.4924
REMARK  SimpleFitness: 43.4924
REMARK  FullFitness: -1575.7717
REMARK  InterFull: -31.7058
REMARK  IntraFull: 107.962
REMARK  solvFull: -1896.63
REMARK  surfFull: 244.602
REMARK  extraFull: 0.0
REMARK  deltaGcompsolvpol: -1896.63
REMARK  deltaGcompsolvnonpol: 244.602
REMARK  deltaGprotsolvpol: -1897.11
REMARK  deltaGprotsolvnonpol: 243.179
REMARK  deltaGligsolvpol: -11.7118
REMARK  deltaGligsolvnonpol: 15.1816
REMARK  deltaGvdw: -31.7058
REMARK  deltaGelec: 0.0
REMARK  deltaG: -7.5447946
REMARK  Cluster: 4
REMARK  ClusterRank: 1
ATOM   4915 O    LIG     1      21.220  19.505   5.077  1.00  0.00      LIG  
ATOM   4916 O1   LIG     1      25.636  23.062   5.742  1.00  0.00      LIG  
ATOM   4917 O2   LIG     1      18.280  16.262   9.945  1.00  0.00      LIG  
ATOM   4918 O3   LIG     1      17.760  16.085   6.330  1.00  0.00      LIG  
ATOM   4919 O4   LIG     1      19.588  14.210   7.938  1.00  0.00      LIG  
ATOM   4920 C    LIG     1      22.739  19.115   8.553  1.00  0.00      LIG  
ATOM   4921 C1   LIG     1      22.761  19.251   6.998  1.00  0.00      LIG  
ATOM   4922 C2   LIG     1      21.617  19.944   9.250  1.00  0.00      LIG  
ATOM   4923 C3   LIG     1      24.095  19.817   6.410  1.00  0.00      LIG  
ATOM   4924 C4   LIG     1      24.079  19.448   9.201  1.00  0.00      LIG  
ATOM   4925 C5   LIG     1      25.326  19.116   7.013  1.00  0.00      LIG  
ATOM   4926 C6   LIG     1      21.458  19.888   6.430  1.00  0.00      LIG  
ATOM   4927 C7   LIG     1      20.298  19.609   8.656  1.00  0.00      LIG  
ATOM   4928 C8   LIG     1      25.249  18.805   8.507  1.00  0.00      LIG  
ATOM   4929 C9   LIG     1      21.404  19.621  10.732  1.00  0.00      LIG  
ATOM   4930 C10  LIG     1      20.195  19.479   7.175  1.00  0.00      LIG  
ATOM   4931 C11  LIG     1      22.521  17.614   8.810  1.00  0.00      LIG  
ATOM   4932 C12  LIG     1      24.196  21.341   6.529  1.00  0.00      LIG  
ATOM   4933 C13  LIG     1      19.359  19.409   9.589  1.00  0.00      LIG  
ATOM   4934 C14  LIG     1      21.812  21.466   9.232  1.00  0.00      LIG  
ATOM   4935 C15  LIG     1      19.908  19.591  10.951  1.00  0.00      LIG  
ATOM   4936 C16  LIG     1      24.156  19.500   4.915  1.00  0.00      LIG  
ATOM   4937 C17  LIG     1      26.625  19.803   6.694  1.00  0.00      LIG  
ATOM   4938 C18  LIG     1      17.906  19.036   9.491  1.00  0.00      LIG  
ATOM   4939 C19  LIG     1      25.522  21.898   6.101  1.00  0.00      LIG  
ATOM   4940 C20  LIG     1      26.731  21.073   6.278  1.00  0.00      LIG  
ATOM   4941 C21  LIG     1      27.848  18.954   6.816  1.00  0.00      LIG  
ATOM   4942 C22  LIG     1      17.536  17.992   8.443  1.00  0.00      LIG  
ATOM   4943 C23  LIG     1      17.076  20.282   9.258  1.00  0.00      LIG  
ATOM   4944 C24  LIG     1      18.280  16.663   8.581  1.00  0.00      LIG  
ATOM   4945 C25  LIG     1      17.616  15.617   7.672  1.00  0.00      LIG  
ATOM   4946 C26  LIG     1      18.170  14.181   7.785  1.00  0.00      LIG  
ATOM   4947 C27  LIG     1      17.853  13.370   6.539  1.00  0.00      LIG  
ATOM   4948 C28  LIG     1      17.572  13.426   8.962  1.00  0.00      LIG  
ATOM   4949 H    LIG     1      22.745  18.229   6.609  1.00  0.00      LIG  
ATOM   4950 H1   LIG     1      24.078  19.116  10.243  1.00  0.00      LIG  
ATOM   4951 H2   LIG     1      24.262  20.521   9.228  1.00  0.00      LIG  
ATOM   4952 H3   LIG     1      25.387  18.145   6.514  1.00  0.00      LIG  
ATOM   4953 H4   LIG     1      21.525  20.977   6.435  1.00  0.00      LIG  
ATOM   4954 H5   LIG     1      25.200  17.720   8.632  1.00  0.00      LIG  
ATOM   4955 H6   LIG     1      26.152  19.108   9.046  1.00  0.00      LIG  
ATOM   4956 H7   LIG     1      21.873  20.364  11.384  1.00  0.00      LIG  
ATOM   4957 H8   LIG     1      21.812  18.658  11.038  1.00  0.00      LIG  
ATOM   4958 H9   LIG     1      19.974  18.437   6.929  1.00  0.00      LIG  
ATOM   4959 H10  LIG     1      19.349  20.066   6.805  1.00  0.00      LIG  
ATOM   4960 H11  LIG     1      23.196  17.010   8.206  1.00  0.00      LIG  
ATOM   4961 H12  LIG     1      21.509  17.292   8.558  1.00  0.00      LIG  
ATOM   4962 H13  LIG     1      22.719  17.341   9.849  1.00  0.00      LIG  
ATOM   4963 H14  LIG     1      24.030  21.681   7.550  1.00  0.00      LIG  
ATOM   4964 H15  LIG     1      23.443  21.805   5.891  1.00  0.00      LIG  
ATOM   4965 H16  LIG     1      21.950  21.867   8.229  1.00  0.00      LIG  
ATOM   4966 H17  LIG     1      22.679  21.759   9.829  1.00  0.00      LIG  
ATOM   4967 H18  LIG     1      20.948  21.982   9.663  1.00  0.00      LIG  
ATOM   4968 H19  LIG     1      19.551  20.531  11.382  1.00  0.00      LIG  
ATOM   4969 H20  LIG     1      19.630  18.766  11.612  1.00  0.00      LIG  
ATOM   4970 H21  LIG     1      23.865  18.462   4.734  1.00  0.00      LIG  
ATOM   4971 H22  LIG     1      25.156  19.634   4.498  1.00  0.00      LIG  
ATOM   4972 H23  LIG     1      23.490  20.152   4.345  1.00  0.00      LIG  
ATOM   4973 H24  LIG     1      17.612  18.633  10.464  1.00  0.00      LIG  
ATOM   4974 H25  LIG     1      22.014  19.748   4.572  1.00  0.00      LIG  
ATOM   4975 H26  LIG     1      27.685  21.525   6.038  1.00  0.00      LIG  
ATOM   4976 H27  LIG     1      27.734  18.051   6.209  1.00  0.00      LIG  
ATOM   4977 H28  LIG     1      28.007  18.654   7.854  1.00  0.00      LIG  
ATOM   4978 H29  LIG     1      28.749  19.474   6.476  1.00  0.00      LIG  
ATOM   4979 H30  LIG     1      17.678  18.398   7.439  1.00  0.00      LIG  
ATOM   4980 H31  LIG     1      16.463  17.802   8.539  1.00  0.00      LIG  
ATOM   4981 H32  LIG     1      17.319  20.740   8.295  1.00  0.00      LIG  
ATOM   4982 H33  LIG     1      16.012  20.030   9.254  1.00  0.00      LIG  
ATOM   4983 H34  LIG     1      17.245  21.025  10.043  1.00  0.00      LIG  
ATOM   4984 H35  LIG     1      19.321  16.809   8.285  1.00  0.00      LIG  
ATOM   4985 H36  LIG     1      16.543  15.584   7.883  1.00  0.00      LIG  
ATOM   4986 H37  LIG     1      18.743  15.407   9.978  1.00  0.00      LIG  
ATOM   4987 H38  LIG     1      17.326  15.431   5.755  1.00  0.00      LIG  
ATOM   4988 H39  LIG     1      18.160  12.329   6.675  1.00  0.00      LIG  
ATOM   4989 H40  LIG     1      18.398  13.743   5.667  1.00  0.00      LIG  
ATOM   4990 H41  LIG     1      16.780  13.384   6.329  1.00  0.00      LIG  
ATOM   4991 H42  LIG     1      17.908  13.830   9.920  1.00  0.00      LIG  
ATOM   4992 H43  LIG     1      16.480  13.454   8.928  1.00  0.00      LIG  
ATOM   4993 H44  LIG     1      17.891  12.380   8.943  1.00  0.00      LIG  
ATOM   4994 H45  LIG     1      19.935  14.711   7.180  1.00  0.00      LIG  
TER
REMARK  Energy: 43.4924
REMARK  SimpleFitness: 43.4924
REMARK  FullFitness: -1575.7717
REMARK  InterFull: -31.7058
REMARK  IntraFull: 107.962
REMARK  solvFull: -1896.63
REMARK  surfFull: 244.602
REMARK  extraFull: 0.0
REMARK  deltaGcompsolvpol: -1896.63
REMARK  deltaGcompsolvnonpol: 244.602
REMARK  deltaGprotsolvpol: -1897.11
REMARK  deltaGprotsolvnonpol: 243.179
REMARK  deltaGligsolvpol: -11.7118
REMARK  deltaGligsolvnonpol: 15.1816
REMARK  deltaGvdw: -31.7058
REMARK  deltaGelec: 0.0
REMARK  deltaG: -7.5447946
REMARK  Cluster: 4
REMARK  ClusterRank: 2
ATOM   4915 O    LIG     1      21.220  19.505   5.077  1.00  0.00      LIG  
ATOM   4916 O1   LIG     1      25.636  23.062   5.742  1.00  0.00      LIG  
ATOM   4917 O2   LIG     1      18.280  16.262   9.945  1.00  0.00      LIG  
ATOM   4918 O3   LIG     1      17.760  16.085   6.330  1.00  0.00      LIG  
ATOM   4919 O4   LIG     1      19.588  14.210   7.938  1.00  0.00      LIG  
ATOM   4920 C    LIG     1      22.739  19.115   8.553  1.00  0.00      LIG  
ATOM   4921 C1   LIG     1      22.761  19.251   6.998  1.00  0.00      LIG  
ATOM   4922 C2   LIG     1      21.617  19.944   9.250  1.00  0.00      LIG  
ATOM   4923 C3   LIG     1      24.095  19.817   6.410  1.00  0.00      LIG  
ATOM   4924 C4   LIG     1      24.079  19.448   9.201  1.00  0.00      LIG  
ATOM   4925 C5   LIG     1      25.326  19.116   7.013  1.00  0.00      LIG  
ATOM   4926 C6   LIG     1      21.458  19.888   6.430  1.00  0.00      LIG  
ATOM   4927 C7   LIG     1      20.298  19.609   8.656  1.00  0.00      LIG  
ATOM   4928 C8   LIG     1      25.249  18.805   8.507  1.00  0.00      LIG  
ATOM   4929 C9   LIG     1      21.404  19.621  10.732  1.00  0.00      LIG  
ATOM   4930 C10  LIG     1      20.195  19.479   7.175  1.00  0.00      LIG  
ATOM   4931 C11  LIG     1      22.521  17.614   8.810  1.00  0.00      LIG  
ATOM   4932 C12  LIG     1      24.196  21.341   6.529  1.00  0.00      LIG  
ATOM   4933 C13  LIG     1      19.359  19.409   9.589  1.00  0.00      LIG  
ATOM   4934 C14  LIG     1      21.812  21.466   9.232  1.00  0.00      LIG  
ATOM   4935 C15  LIG     1      19.908  19.591  10.951  1.00  0.00      LIG  
ATOM   4936 C16  LIG     1      24.156  19.500   4.915  1.00  0.00      LIG  
ATOM   4937 C17  LIG     1      26.625  19.803   6.694  1.00  0.00      LIG  
ATOM   4938 C18  LIG     1      17.906  19.036   9.491  1.00  0.00      LIG  
ATOM   4939 C19  LIG     1      25.522  21.898   6.101  1.00  0.00      LIG  
ATOM   4940 C20  LIG     1      26.731  21.073   6.278  1.00  0.00      LIG  
ATOM   4941 C21  LIG     1      27.848  18.954   6.816  1.00  0.00      LIG  
ATOM   4942 C22  LIG     1      17.536  17.992   8.443  1.00  0.00      LIG  
ATOM   4943 C23  LIG     1      17.076  20.282   9.258  1.00  0.00      LIG  
ATOM   4944 C24  LIG     1      18.280  16.663   8.581  1.00  0.00      LIG  
ATOM   4945 C25  LIG     1      17.616  15.617   7.672  1.00  0.00      LIG  
ATOM   4946 C26  LIG     1      18.170  14.181   7.785  1.00  0.00      LIG  
ATOM   4947 C27  LIG     1      17.853  13.370   6.539  1.00  0.00      LIG  
ATOM   4948 C28  LIG     1      17.572  13.426   8.962  1.00  0.00      LIG  
ATOM   4949 H    LIG     1      22.745  18.229   6.609  1.00  0.00      LIG  
ATOM   4950 H1   LIG     1      24.078  19.116  10.243  1.00  0.00      LIG  
ATOM   4951 H2   LIG     1      24.262  20.521   9.228  1.00  0.00      LIG  
ATOM   4952 H3   LIG     1      25.387  18.145   6.514  1.00  0.00      LIG  
ATOM   4953 H4   LIG     1      21.525  20.977   6.435  1.00  0.00      LIG  
ATOM   4954 H5   LIG     1      25.200  17.720   8.632  1.00  0.00      LIG  
ATOM   4955 H6   LIG     1      26.152  19.108   9.046  1.00  0.00      LIG  
ATOM   4956 H7   LIG     1      21.873  20.364  11.384  1.00  0.00      LIG  
ATOM   4957 H8   LIG     1      21.812  18.658  11.038  1.00  0.00      LIG  
ATOM   4958 H9   LIG     1      19.974  18.437   6.929  1.00  0.00      LIG  
ATOM   4959 H10  LIG     1      19.349  20.066   6.805  1.00  0.00      LIG  
ATOM   4960 H11  LIG     1      23.196  17.010   8.206  1.00  0.00      LIG  
ATOM   4961 H12  LIG     1      21.509  17.292   8.558  1.00  0.00      LIG  
ATOM   4962 H13  LIG     1      22.719  17.341   9.849  1.00  0.00      LIG  
ATOM   4963 H14  LIG     1      24.030  21.681   7.550  1.00  0.00      LIG  
ATOM   4964 H15  LIG     1      23.443  21.805   5.891  1.00  0.00      LIG  
ATOM   4965 H16  LIG     1      21.950  21.867   8.229  1.00  0.00      LIG  
ATOM   4966 H17  LIG     1      22.679  21.759   9.829  1.00  0.00      LIG  
ATOM   4967 H18  LIG     1      20.948  21.982   9.663  1.00  0.00      LIG  
ATOM   4968 H19  LIG     1      19.551  20.531  11.382  1.00  0.00      LIG  
ATOM   4969 H20  LIG     1      19.630  18.766  11.612  1.00  0.00      LIG  
ATOM   4970 H21  LIG     1      23.865  18.462   4.734  1.00  0.00      LIG  
ATOM   4971 H22  LIG     1      25.156  19.634   4.498  1.00  0.00      LIG  
ATOM   4972 H23  LIG     1      23.490  20.152   4.345  1.00  0.00      LIG  
ATOM   4973 H24  LIG     1      17.612  18.633  10.464  1.00  0.00      LIG  
ATOM   4974 H25  LIG     1      22.014  19.748   4.572  1.00  0.00      LIG  
ATOM   4975 H26  LIG     1      27.685  21.525   6.038  1.00  0.00      LIG  
ATOM   4976 H27  LIG     1      27.734  18.051   6.209  1.00  0.00      LIG  
ATOM   4977 H28  LIG     1      28.007  18.654   7.854  1.00  0.00      LIG  
ATOM   4978 H29  LIG     1      28.749  19.474   6.476  1.00  0.00      LIG  
ATOM   4979 H30  LIG     1      17.678  18.398   7.439  1.00  0.00      LIG  
ATOM   4980 H31  LIG     1      16.463  17.802   8.539  1.00  0.00      LIG  
ATOM   4981 H32  LIG     1      17.319  20.740   8.295  1.00  0.00      LIG  
ATOM   4982 H33  LIG     1      16.012  20.030   9.254  1.00  0.00      LIG  
ATOM   4983 H34  LIG     1      17.245  21.025  10.043  1.00  0.00      LIG  
ATOM   4984 H35  LIG     1      19.321  16.809   8.285  1.00  0.00      LIG  
ATOM   4985 H36  LIG     1      16.543  15.584   7.883  1.00  0.00      LIG  
ATOM   4986 H37  LIG     1      18.743  15.407   9.978  1.00  0.00      LIG  
ATOM   4987 H38  LIG     1      17.326  15.431   5.755  1.00  0.00      LIG  
ATOM   4988 H39  LIG     1      18.160  12.329   6.675  1.00  0.00      LIG  
ATOM   4989 H40  LIG     1      18.398  13.743   5.667  1.00  0.00      LIG  
ATOM   4990 H41  LIG     1      16.780  13.384   6.329  1.00  0.00      LIG  
ATOM   4991 H42  LIG     1      17.908  13.830   9.920  1.00  0.00      LIG  
ATOM   4992 H43  LIG     1      16.480  13.454   8.928  1.00  0.00      LIG  
ATOM   4993 H44  LIG     1      17.891  12.380   8.943  1.00  0.00      LIG  
ATOM   4994 H45  LIG     1      19.935  14.711   7.180  1.00  0.00      LIG  
TER
REMARK  Energy: 44.0804
REMARK  SimpleFitness: 44.0804
REMARK  FullFitness: -1574.9054
REMARK  InterFull: -30.4394
REMARK  IntraFull: 108.376
REMARK  solvFull: -1897.27
REMARK  surfFull: 244.428
REMARK  extraFull: 0.0
REMARK  deltaGcompsolvpol: -1897.27
REMARK  deltaGcompsolvnonpol: 244.428
REMARK  deltaGprotsolvpol: -1897.11
REMARK  deltaGprotsolvnonpol: 243.179
REMARK  deltaGligsolvpol: -11.7982
REMARK  deltaGligsolvnonpol: 15.2146
REMARK  deltaGvdw: -30.4394
REMARK  deltaGelec: 0.0
REMARK  deltaG: -7.478458
REMARK  Cluster: 4
REMARK  ClusterRank: 3
ATOM   4915 O    LIG     1      20.854  20.581   5.360  1.00  0.00      LIG  
ATOM   4916 O1   LIG     1      25.684  23.241   6.101  1.00  0.00      LIG  
ATOM   4917 O2   LIG     1      18.227  16.035   9.768  1.00  0.00      LIG  
ATOM   4918 O3   LIG     1      17.660  16.200   6.162  1.00  0.00      LIG  
ATOM   4919 O4   LIG     1      19.561  14.211   7.532  1.00  0.00      LIG  
ATOM   4920 C    LIG     1      22.565  19.106   8.463  1.00  0.00      LIG  
ATOM   4921 C1   LIG     1      22.462  19.611   6.988  1.00  0.00      LIG  
ATOM   4922 C2   LIG     1      21.530  19.754   9.435  1.00  0.00      LIG  
ATOM   4923 C3   LIG     1      23.803  20.131   6.377  1.00  0.00      LIG  
ATOM   4924 C4   LIG     1      23.956  19.269   9.065  1.00  0.00      LIG  
ATOM   4925 C5   LIG     1      24.980  19.206   6.730  1.00  0.00      LIG  
ATOM   4926 C6   LIG     1      21.209  20.495   6.737  1.00  0.00      LIG  
ATOM   4927 C7   LIG     1      20.166  19.637   8.859  1.00  0.00      LIG  
ATOM   4928 C8   LIG     1      25.063  18.752   8.188  1.00  0.00      LIG  
ATOM   4929 C9   LIG     1      21.380  19.044  10.788  1.00  0.00      LIG  
ATOM   4930 C10  LIG     1      19.963  19.952   7.419  1.00  0.00      LIG  
ATOM   4931 C11  LIG     1      22.324  17.593   8.366  1.00  0.00      LIG  
ATOM   4932 C12  LIG     1      24.114  21.580   6.766  1.00  0.00      LIG  
ATOM   4933 C13  LIG     1      19.276  19.162   9.737  1.00  0.00      LIG  
ATOM   4934 C14  LIG     1      21.823  21.213   9.813  1.00  0.00      LIG  
ATOM   4935 C15  LIG     1      19.897  18.914  11.056  1.00  0.00      LIG  
ATOM   4936 C16  LIG     1      23.694  20.085   4.847  1.00  0.00      LIG  
ATOM   4937 C17  LIG     1      26.313  19.768   6.318  1.00  0.00      LIG  
ATOM   4938 C18  LIG     1      17.817  18.842   9.585  1.00  0.00      LIG  
ATOM   4939 C19  LIG     1      25.451  22.053   6.266  1.00  0.00      LIG  
ATOM   4940 C20  LIG     1      26.545  21.071   6.112  1.00  0.00      LIG  
ATOM   4941 C21  LIG     1      27.399  18.763   6.123  1.00  0.00      LIG  
ATOM   4942 C22  LIG     1      17.474  17.899   8.433  1.00  0.00      LIG  
ATOM   4943 C23  LIG     1      16.999  20.112   9.444  1.00  0.00      LIG  
ATOM   4944 C24  LIG     1      18.223  16.566   8.448  1.00  0.00      LIG  
ATOM   4945 C25  LIG     1      17.559  15.600   7.455  1.00  0.00      LIG  
ATOM   4946 C26  LIG     1      18.141  14.171   7.410  1.00  0.00      LIG  
ATOM   4947 C27  LIG     1      17.807  13.486   6.095  1.00  0.00      LIG  
ATOM   4948 C28  LIG     1      17.588  13.286   8.516  1.00  0.00      LIG  
ATOM   4949 H    LIG     1      22.258  18.721   6.386  1.00  0.00      LIG  
ATOM   4950 H1   LIG     1      24.012  18.745  10.022  1.00  0.00      LIG  
ATOM   4951 H2   LIG     1      24.180  20.312   9.286  1.00  0.00      LIG  
ATOM   4952 H3   LIG     1      24.833  18.301   6.133  1.00  0.00      LIG  
ATOM   4953 H4   LIG     1      21.384  21.519   7.070  1.00  0.00      LIG  
ATOM   4954 H5   LIG     1      25.058  17.660   8.213  1.00  0.00      LIG  
ATOM   4955 H6   LIG     1      26.007  19.036   8.664  1.00  0.00      LIG  
ATOM   4956 H7   LIG     1      21.860  19.604  11.596  1.00  0.00      LIG  
ATOM   4957 H8   LIG     1      21.827  18.050  10.819  1.00  0.00      LIG  
ATOM   4958 H9   LIG     1      19.653  19.040   6.899  1.00  0.00      LIG  
ATOM   4959 H10  LIG     1      19.144  20.667   7.299  1.00  0.00      LIG  
ATOM   4960 H11  LIG     1      22.889  17.164   7.540  1.00  0.00      LIG  
ATOM   4961 H12  LIG     1      21.277  17.356   8.176  1.00  0.00      LIG  
ATOM   4962 H13  LIG     1      22.640  17.066   9.268  1.00  0.00      LIG  
ATOM   4963 H14  LIG     1      24.104  21.726   7.846  1.00  0.00      LIG  
ATOM   4964 H15  LIG     1      23.364  22.243   6.339  1.00  0.00      LIG  
ATOM   4965 H16  LIG     1      22.051  21.838   8.950  1.00  0.00      LIG  
ATOM   4966 H17  LIG     1      22.677  21.276  10.491  1.00  0.00      LIG  
ATOM   4967 H18  LIG     1      20.974  21.668  10.332  1.00  0.00      LIG  
ATOM   4968 H19  LIG     1      19.558  19.658  11.782  1.00  0.00      LIG  
ATOM   4969 H20  LIG     1      19.659  17.915  11.431  1.00  0.00      LIG  
ATOM   4970 H21  LIG     1      23.224  19.153   4.523  1.00  0.00      LIG  
ATOM   4971 H22  LIG     1      24.662  20.146   4.346  1.00  0.00      LIG  
ATOM   4972 H23  LIG     1      23.102  20.921   4.467  1.00  0.00      LIG  
ATOM   4973 H24  LIG     1      17.495  18.360  10.512  1.00  0.00      LIG  
ATOM   4974 H25  LIG     1      21.659  20.834   4.878  1.00  0.00      LIG  
ATOM   4975 H26  LIG     1      27.514  21.446   5.807  1.00  0.00      LIG  
ATOM   4976 H27  LIG     1      27.089  18.022   5.382  1.00  0.00      LIG  
ATOM   4977 H28  LIG     1      27.617  18.246   7.061  1.00  0.00      LIG  
ATOM   4978 H29  LIG     1      28.327  19.224   5.769  1.00  0.00      LIG  
ATOM   4979 H30  LIG     1      17.633  18.402   7.476  1.00  0.00      LIG  
ATOM   4980 H31  LIG     1      16.401  17.697   8.488  1.00  0.00      LIG  
ATOM   4981 H32  LIG     1      17.234  20.632   8.511  1.00  0.00      LIG  
ATOM   4982 H33  LIG     1      15.932  19.874   9.434  1.00  0.00      LIG  
ATOM   4983 H34  LIG     1      17.187  20.798  10.275  1.00  0.00      LIG  
ATOM   4984 H35  LIG     1      19.260  16.748   8.159  1.00  0.00      LIG  
ATOM   4985 H36  LIG     1      16.495  15.525   7.691  1.00  0.00      LIG  
ATOM   4986 H37  LIG     1      18.679  15.175   9.717  1.00  0.00      LIG  
ATOM   4987 H38  LIG     1      17.196  15.611   5.543  1.00  0.00      LIG  
ATOM   4988 H39  LIG     1      18.128  12.441   6.120  1.00  0.00      LIG  
ATOM   4989 H40  LIG     1      18.330  13.950   5.254  1.00  0.00      LIG  
ATOM   4990 H41  LIG     1      16.730  13.509   5.907  1.00  0.00      LIG  
ATOM   4991 H42  LIG     1      17.924  13.608   9.504  1.00  0.00      LIG  
ATOM   4992 H43  LIG     1      16.495  13.278   8.496  1.00  0.00      LIG  
ATOM   4993 H44  LIG     1      17.943  12.258   8.392  1.00  0.00      LIG  
ATOM   4994 H45  LIG     1      19.883  14.740   6.782  1.00  0.00      LIG  
TER
REMARK  Energy: 44.0804
REMARK  SimpleFitness: 44.0804
REMARK  FullFitness: -1574.9054
REMARK  InterFull: -30.4394
REMARK  IntraFull: 108.376
REMARK  solvFull: -1897.27
REMARK  surfFull: 244.428
REMARK  extraFull: 0.0
REMARK  deltaGcompsolvpol: -1897.27
REMARK  deltaGcompsolvnonpol: 244.428
REMARK  deltaGprotsolvpol: -1897.11
REMARK  deltaGprotsolvnonpol: 243.179
REMARK  deltaGligsolvpol: -11.7982
REMARK  deltaGligsolvnonpol: 15.2146
REMARK  deltaGvdw: -30.4394
REMARK  deltaGelec: 0.0
REMARK  deltaG: -7.478458
REMARK  Cluster: 4
REMARK  ClusterRank: 4
ATOM   4915 O    LIG     1      20.854  20.581   5.360  1.00  0.00      LIG  
ATOM   4916 O1   LIG     1      25.684  23.241   6.101  1.00  0.00      LIG  
ATOM   4917 O2   LIG     1      18.227  16.035   9.768  1.00  0.00      LIG  
ATOM   4918 O3   LIG     1      17.660  16.200   6.162  1.00  0.00      LIG  
ATOM   4919 O4   LIG     1      19.561  14.211   7.532  1.00  0.00      LIG  
ATOM   4920 C    LIG     1      22.565  19.106   8.463  1.00  0.00      LIG  
ATOM   4921 C1   LIG     1      22.462  19.611   6.988  1.00  0.00      LIG  
ATOM   4922 C2   LIG     1      21.530  19.754   9.435  1.00  0.00      LIG  
ATOM   4923 C3   LIG     1      23.803  20.131   6.377  1.00  0.00      LIG  
ATOM   4924 C4   LIG     1      23.956  19.269   9.065  1.00  0.00      LIG  
ATOM   4925 C5   LIG     1      24.980  19.206   6.730  1.00  0.00      LIG  
ATOM   4926 C6   LIG     1      21.209  20.495   6.737  1.00  0.00      LIG  
ATOM   4927 C7   LIG     1      20.166  19.637   8.859  1.00  0.00      LIG  
ATOM   4928 C8   LIG     1      25.063  18.752   8.188  1.00  0.00      LIG  
ATOM   4929 C9   LIG     1      21.380  19.044  10.788  1.00  0.00      LIG  
ATOM   4930 C10  LIG     1      19.963  19.952   7.419  1.00  0.00      LIG  
ATOM   4931 C11  LIG     1      22.324  17.593   8.366  1.00  0.00      LIG  
ATOM   4932 C12  LIG     1      24.114  21.580   6.766  1.00  0.00      LIG  
ATOM   4933 C13  LIG     1      19.276  19.162   9.737  1.00  0.00      LIG  
ATOM   4934 C14  LIG     1      21.823  21.213   9.813  1.00  0.00      LIG  
ATOM   4935 C15  LIG     1      19.897  18.914  11.056  1.00  0.00      LIG  
ATOM   4936 C16  LIG     1      23.694  20.085   4.847  1.00  0.00      LIG  
ATOM   4937 C17  LIG     1      26.313  19.768   6.318  1.00  0.00      LIG  
ATOM   4938 C18  LIG     1      17.817  18.842   9.585  1.00  0.00      LIG  
ATOM   4939 C19  LIG     1      25.451  22.053   6.266  1.00  0.00      LIG  
ATOM   4940 C20  LIG     1      26.545  21.071   6.112  1.00  0.00      LIG  
ATOM   4941 C21  LIG     1      27.399  18.763   6.123  1.00  0.00      LIG  
ATOM   4942 C22  LIG     1      17.474  17.899   8.433  1.00  0.00      LIG  
ATOM   4943 C23  LIG     1      16.999  20.112   9.444  1.00  0.00      LIG  
ATOM   4944 C24  LIG     1      18.223  16.566   8.448  1.00  0.00      LIG  
ATOM   4945 C25  LIG     1      17.559  15.600   7.455  1.00  0.00      LIG  
ATOM   4946 C26  LIG     1      18.141  14.171   7.410  1.00  0.00      LIG  
ATOM   4947 C27  LIG     1      17.807  13.486   6.095  1.00  0.00      LIG  
ATOM   4948 C28  LIG     1      17.588  13.286   8.516  1.00  0.00      LIG  
ATOM   4949 H    LIG     1      22.258  18.721   6.386  1.00  0.00      LIG  
ATOM   4950 H1   LIG     1      24.012  18.745  10.022  1.00  0.00      LIG  
ATOM   4951 H2   LIG     1      24.180  20.312   9.286  1.00  0.00      LIG  
ATOM   4952 H3   LIG     1      24.833  18.301   6.133  1.00  0.00      LIG  
ATOM   4953 H4   LIG     1      21.384  21.519   7.070  1.00  0.00      LIG  
ATOM   4954 H5   LIG     1      25.058  17.660   8.213  1.00  0.00      LIG  
ATOM   4955 H6   LIG     1      26.007  19.036   8.664  1.00  0.00      LIG  
ATOM   4956 H7   LIG     1      21.860  19.604  11.596  1.00  0.00      LIG  
ATOM   4957 H8   LIG     1      21.827  18.050  10.819  1.00  0.00      LIG  
ATOM   4958 H9   LIG     1      19.653  19.040   6.899  1.00  0.00      LIG  
ATOM   4959 H10  LIG     1      19.144  20.667   7.299  1.00  0.00      LIG  
ATOM   4960 H11  LIG     1      22.889  17.164   7.540  1.00  0.00      LIG  
ATOM   4961 H12  LIG     1      21.277  17.356   8.176  1.00  0.00      LIG  
ATOM   4962 H13  LIG     1      22.640  17.066   9.268  1.00  0.00      LIG  
ATOM   4963 H14  LIG     1      24.104  21.726   7.846  1.00  0.00      LIG  
ATOM   4964 H15  LIG     1      23.364  22.243   6.339  1.00  0.00      LIG  
ATOM   4965 H16  LIG     1      22.051  21.838   8.950  1.00  0.00      LIG  
ATOM   4966 H17  LIG     1      22.677  21.276  10.491  1.00  0.00      LIG  
ATOM   4967 H18  LIG     1      20.974  21.668  10.332  1.00  0.00      LIG  
ATOM   4968 H19  LIG     1      19.558  19.658  11.782  1.00  0.00      LIG  
ATOM   4969 H20  LIG     1      19.659  17.915  11.431  1.00  0.00      LIG  
ATOM   4970 H21  LIG     1      23.224  19.153   4.523  1.00  0.00      LIG  
ATOM   4971 H22  LIG     1      24.662  20.146   4.346  1.00  0.00      LIG  
ATOM   4972 H23  LIG     1      23.102  20.921   4.467  1.00  0.00      LIG  
ATOM   4973 H24  LIG     1      17.495  18.360  10.512  1.00  0.00      LIG  
ATOM   4974 H25  LIG     1      21.659  20.834   4.878  1.00  0.00      LIG  
ATOM   4975 H26  LIG     1      27.514  21.446   5.807  1.00  0.00      LIG  
ATOM   4976 H27  LIG     1      27.089  18.022   5.382  1.00  0.00      LIG  
ATOM   4977 H28  LIG     1      27.617  18.246   7.061  1.00  0.00      LIG  
ATOM   4978 H29  LIG     1      28.327  19.224   5.769  1.00  0.00      LIG  
ATOM   4979 H30  LIG     1      17.633  18.402   7.476  1.00  0.00      LIG  
ATOM   4980 H31  LIG     1      16.401  17.697   8.488  1.00  0.00      LIG  
ATOM   4981 H32  LIG     1      17.234  20.632   8.511  1.00  0.00      LIG  
ATOM   4982 H33  LIG     1      15.932  19.874   9.434  1.00  0.00      LIG  
ATOM   4983 H34  LIG     1      17.187  20.798  10.275  1.00  0.00      LIG  
ATOM   4984 H35  LIG     1      19.260  16.748   8.159  1.00  0.00      LIG  
ATOM   4985 H36  LIG     1      16.495  15.525   7.691  1.00  0.00      LIG  
ATOM   4986 H37  LIG     1      18.679  15.175   9.717  1.00  0.00      LIG  
ATOM   4987 H38  LIG     1      17.196  15.611   5.543  1.00  0.00      LIG  
ATOM   4988 H39  LIG     1      18.128  12.441   6.120  1.00  0.00      LIG  
ATOM   4989 H40  LIG     1      18.330  13.950   5.254  1.00  0.00      LIG  
ATOM   4990 H41  LIG     1      16.730  13.509   5.907  1.00  0.00      LIG  
ATOM   4991 H42  LIG     1      17.924  13.608   9.504  1.00  0.00      LIG  
ATOM   4992 H43  LIG     1      16.495  13.278   8.496  1.00  0.00      LIG  
ATOM   4993 H44  LIG     1      17.943  12.258   8.392  1.00  0.00      LIG  
ATOM   4994 H45  LIG     1      19.883  14.740   6.782  1.00  0.00      LIG  
TER
REMARK  Energy: 44.0804
REMARK  SimpleFitness: 44.0804
REMARK  FullFitness: -1574.9054
REMARK  InterFull: -30.4394
REMARK  IntraFull: 108.376
REMARK  solvFull: -1897.27
REMARK  surfFull: 244.428
REMARK  extraFull: 0.0
REMARK  deltaGcompsolvpol: -1897.27
REMARK  deltaGcompsolvnonpol: 244.428
REMARK  deltaGprotsolvpol: -1897.11
REMARK  deltaGprotsolvnonpol: 243.179
REMARK  deltaGligsolvpol: -11.7982
REMARK  deltaGligsolvnonpol: 15.2146
REMARK  deltaGvdw: -30.4394
REMARK  deltaGelec: 0.0
REMARK  deltaG: -7.478458
REMARK  Cluster: 4
REMARK  ClusterRank: 5
ATOM   4915 O    LIG     1      20.854  20.581   5.360  1.00  0.00      LIG  
ATOM   4916 O1   LIG     1      25.684  23.241   6.101  1.00  0.00      LIG  
ATOM   4917 O2   LIG     1      18.227  16.035   9.768  1.00  0.00      LIG  
ATOM   4918 O3   LIG     1      17.660  16.200   6.162  1.00  0.00      LIG  
ATOM   4919 O4   LIG     1      19.561  14.211   7.532  1.00  0.00      LIG  
ATOM   4920 C    LIG     1      22.565  19.106   8.463  1.00  0.00      LIG  
ATOM   4921 C1   LIG     1      22.462  19.611   6.988  1.00  0.00      LIG  
ATOM   4922 C2   LIG     1      21.530  19.754   9.435  1.00  0.00      LIG  
ATOM   4923 C3   LIG     1      23.803  20.131   6.377  1.00  0.00      LIG  
ATOM   4924 C4   LIG     1      23.956  19.269   9.065  1.00  0.00      LIG  
ATOM   4925 C5   LIG     1      24.980  19.206   6.730  1.00  0.00      LIG  
ATOM   4926 C6   LIG     1      21.209  20.495   6.737  1.00  0.00      LIG  
ATOM   4927 C7   LIG     1      20.166  19.637   8.859  1.00  0.00      LIG  
ATOM   4928 C8   LIG     1      25.063  18.752   8.188  1.00  0.00      LIG  
ATOM   4929 C9   LIG     1      21.380  19.044  10.788  1.00  0.00      LIG  
ATOM   4930 C10  LIG     1      19.963  19.952   7.419  1.00  0.00      LIG  
ATOM   4931 C11  LIG     1      22.324  17.593   8.366  1.00  0.00      LIG  
ATOM   4932 C12  LIG     1      24.114  21.580   6.766  1.00  0.00      LIG  
ATOM   4933 C13  LIG     1      19.276  19.162   9.737  1.00  0.00      LIG  
ATOM   4934 C14  LIG     1      21.823  21.213   9.813  1.00  0.00      LIG  
ATOM   4935 C15  LIG     1      19.897  18.914  11.056  1.00  0.00      LIG  
ATOM   4936 C16  LIG     1      23.694  20.085   4.847  1.00  0.00      LIG  
ATOM   4937 C17  LIG     1      26.313  19.768   6.318  1.00  0.00      LIG  
ATOM   4938 C18  LIG     1      17.817  18.842   9.585  1.00  0.00      LIG  
ATOM   4939 C19  LIG     1      25.451  22.053   6.266  1.00  0.00      LIG  
ATOM   4940 C20  LIG     1      26.545  21.071   6.112  1.00  0.00      LIG  
ATOM   4941 C21  LIG     1      27.399  18.763   6.123  1.00  0.00      LIG  
ATOM   4942 C22  LIG     1      17.474  17.899   8.433  1.00  0.00      LIG  
ATOM   4943 C23  LIG     1      16.999  20.112   9.444  1.00  0.00      LIG  
ATOM   4944 C24  LIG     1      18.223  16.566   8.448  1.00  0.00      LIG  
ATOM   4945 C25  LIG     1      17.559  15.600   7.455  1.00  0.00      LIG  
ATOM   4946 C26  LIG     1      18.141  14.171   7.410  1.00  0.00      LIG  
ATOM   4947 C27  LIG     1      17.807  13.486   6.095  1.00  0.00      LIG  
ATOM   4948 C28  LIG     1      17.588  13.286   8.516  1.00  0.00      LIG  
ATOM   4949 H    LIG     1      22.258  18.721   6.386  1.00  0.00      LIG  
ATOM   4950 H1   LIG     1      24.012  18.745  10.022  1.00  0.00      LIG  
ATOM   4951 H2   LIG     1      24.180  20.312   9.286  1.00  0.00      LIG  
ATOM   4952 H3   LIG     1      24.833  18.301   6.133  1.00  0.00      LIG  
ATOM   4953 H4   LIG     1      21.384  21.519   7.070  1.00  0.00      LIG  
ATOM   4954 H5   LIG     1      25.058  17.660   8.213  1.00  0.00      LIG  
ATOM   4955 H6   LIG     1      26.007  19.036   8.664  1.00  0.00      LIG  
ATOM   4956 H7   LIG     1      21.860  19.604  11.596  1.00  0.00      LIG  
ATOM   4957 H8   LIG     1      21.827  18.050  10.819  1.00  0.00      LIG  
ATOM   4958 H9   LIG     1      19.653  19.040   6.899  1.00  0.00      LIG  
ATOM   4959 H10  LIG     1      19.144  20.667   7.299  1.00  0.00      LIG  
ATOM   4960 H11  LIG     1      22.889  17.164   7.540  1.00  0.00      LIG  
ATOM   4961 H12  LIG     1      21.277  17.356   8.176  1.00  0.00      LIG  
ATOM   4962 H13  LIG     1      22.640  17.066   9.268  1.00  0.00      LIG  
ATOM   4963 H14  LIG     1      24.104  21.726   7.846  1.00  0.00      LIG  
ATOM   4964 H15  LIG     1      23.364  22.243   6.339  1.00  0.00      LIG  
ATOM   4965 H16  LIG     1      22.051  21.838   8.950  1.00  0.00      LIG  
ATOM   4966 H17  LIG     1      22.677  21.276  10.491  1.00  0.00      LIG  
ATOM   4967 H18  LIG     1      20.974  21.668  10.332  1.00  0.00      LIG  
ATOM   4968 H19  LIG     1      19.558  19.658  11.782  1.00  0.00      LIG  
ATOM   4969 H20  LIG     1      19.659  17.915  11.431  1.00  0.00      LIG  
ATOM   4970 H21  LIG     1      23.224  19.153   4.523  1.00  0.00      LIG  
ATOM   4971 H22  LIG     1      24.662  20.146   4.346  1.00  0.00      LIG  
ATOM   4972 H23  LIG     1      23.102  20.921   4.467  1.00  0.00      LIG  
ATOM   4973 H24  LIG     1      17.495  18.360  10.512  1.00  0.00      LIG  
ATOM   4974 H25  LIG     1      21.659  20.834   4.878  1.00  0.00      LIG  
ATOM   4975 H26  LIG     1      27.514  21.446   5.807  1.00  0.00      LIG  
ATOM   4976 H27  LIG     1      27.089  18.022   5.382  1.00  0.00      LIG  
ATOM   4977 H28  LIG     1      27.617  18.246   7.061  1.00  0.00      LIG  
ATOM   4978 H29  LIG     1      28.327  19.224   5.769  1.00  0.00      LIG  
ATOM   4979 H30  LIG     1      17.633  18.402   7.476  1.00  0.00      LIG  
ATOM   4980 H31  LIG     1      16.401  17.697   8.488  1.00  0.00      LIG  
ATOM   4981 H32  LIG     1      17.234  20.632   8.511  1.00  0.00      LIG  
ATOM   4982 H33  LIG     1      15.932  19.874   9.434  1.00  0.00      LIG  
ATOM   4983 H34  LIG     1      17.187  20.798  10.275  1.00  0.00      LIG  
ATOM   4984 H35  LIG     1      19.260  16.748   8.159  1.00  0.00      LIG  
ATOM   4985 H36  LIG     1      16.495  15.525   7.691  1.00  0.00      LIG  
ATOM   4986 H37  LIG     1      18.679  15.175   9.717  1.00  0.00      LIG  
ATOM   4987 H38  LIG     1      17.196  15.611   5.543  1.00  0.00      LIG  
ATOM   4988 H39  LIG     1      18.128  12.441   6.120  1.00  0.00      LIG  
ATOM   4989 H40  LIG     1      18.330  13.950   5.254  1.00  0.00      LIG  
ATOM   4990 H41  LIG     1      16.730  13.509   5.907  1.00  0.00      LIG  
ATOM   4991 H42  LIG     1      17.924  13.608   9.504  1.00  0.00      LIG  
ATOM   4992 H43  LIG     1      16.495  13.278   8.496  1.00  0.00      LIG  
ATOM   4993 H44  LIG     1      17.943  12.258   8.392  1.00  0.00      LIG  
ATOM   4994 H45  LIG     1      19.883  14.740   6.782  1.00  0.00      LIG  
TER
REMARK  Energy: 44.0804
REMARK  SimpleFitness: 44.0804
REMARK  FullFitness: -1574.9054
REMARK  InterFull: -30.4394
REMARK  IntraFull: 108.376
REMARK  solvFull: -1897.27
REMARK  surfFull: 244.428
REMARK  extraFull: 0.0
REMARK  deltaGcompsolvpol: -1897.27
REMARK  deltaGcompsolvnonpol: 244.428
REMARK  deltaGprotsolvpol: -1897.11
REMARK  deltaGprotsolvnonpol: 243.179
REMARK  deltaGligsolvpol: -11.7982
REMARK  deltaGligsolvnonpol: 15.2146
REMARK  deltaGvdw: -30.4394
REMARK  deltaGelec: 0.0
REMARK  deltaG: -7.478458
REMARK  Cluster: 4
REMARK  ClusterRank: 6
ATOM   4915 O    LIG     1      20.854  20.581   5.360  1.00  0.00      LIG  
ATOM   4916 O1   LIG     1      25.684  23.241   6.101  1.00  0.00      LIG  
ATOM   4917 O2   LIG     1      18.227  16.035   9.768  1.00  0.00      LIG  
ATOM   4918 O3   LIG     1      17.660  16.200   6.162  1.00  0.00      LIG  
ATOM   4919 O4   LIG     1      19.561  14.211   7.532  1.00  0.00      LIG  
ATOM   4920 C    LIG     1      22.565  19.106   8.463  1.00  0.00      LIG  
ATOM   4921 C1   LIG     1      22.462  19.611   6.988  1.00  0.00      LIG  
ATOM   4922 C2   LIG     1      21.530  19.754   9.435  1.00  0.00      LIG  
ATOM   4923 C3   LIG     1      23.803  20.131   6.377  1.00  0.00      LIG  
ATOM   4924 C4   LIG     1      23.956  19.269   9.065  1.00  0.00      LIG  
ATOM   4925 C5   LIG     1      24.980  19.206   6.730  1.00  0.00      LIG  
ATOM   4926 C6   LIG     1      21.209  20.495   6.737  1.00  0.00      LIG  
ATOM   4927 C7   LIG     1      20.166  19.637   8.859  1.00  0.00      LIG  
ATOM   4928 C8   LIG     1      25.063  18.752   8.188  1.00  0.00      LIG  
ATOM   4929 C9   LIG     1      21.380  19.044  10.788  1.00  0.00      LIG  
ATOM   4930 C10  LIG     1      19.963  19.952   7.419  1.00  0.00      LIG  
ATOM   4931 C11  LIG     1      22.324  17.593   8.366  1.00  0.00      LIG  
ATOM   4932 C12  LIG     1      24.114  21.580   6.766  1.00  0.00      LIG  
ATOM   4933 C13  LIG     1      19.276  19.162   9.737  1.00  0.00      LIG  
ATOM   4934 C14  LIG     1      21.823  21.213   9.813  1.00  0.00      LIG  
ATOM   4935 C15  LIG     1      19.897  18.914  11.056  1.00  0.00      LIG  
ATOM   4936 C16  LIG     1      23.694  20.085   4.847  1.00  0.00      LIG  
ATOM   4937 C17  LIG     1      26.313  19.768   6.318  1.00  0.00      LIG  
ATOM   4938 C18  LIG     1      17.817  18.842   9.585  1.00  0.00      LIG  
ATOM   4939 C19  LIG     1      25.451  22.053   6.266  1.00  0.00      LIG  
ATOM   4940 C20  LIG     1      26.545  21.071   6.112  1.00  0.00      LIG  
ATOM   4941 C21  LIG     1      27.399  18.763   6.123  1.00  0.00      LIG  
ATOM   4942 C22  LIG     1      17.474  17.899   8.433  1.00  0.00      LIG  
ATOM   4943 C23  LIG     1      16.999  20.112   9.444  1.00  0.00      LIG  
ATOM   4944 C24  LIG     1      18.223  16.566   8.448  1.00  0.00      LIG  
ATOM   4945 C25  LIG     1      17.559  15.600   7.455  1.00  0.00      LIG  
ATOM   4946 C26  LIG     1      18.141  14.171   7.410  1.00  0.00      LIG  
ATOM   4947 C27  LIG     1      17.807  13.486   6.095  1.00  0.00      LIG  
ATOM   4948 C28  LIG     1      17.588  13.286   8.516  1.00  0.00      LIG  
ATOM   4949 H    LIG     1      22.258  18.721   6.386  1.00  0.00      LIG  
ATOM   4950 H1   LIG     1      24.012  18.745  10.022  1.00  0.00      LIG  
ATOM   4951 H2   LIG     1      24.180  20.312   9.286  1.00  0.00      LIG  
ATOM   4952 H3   LIG     1      24.833  18.301   6.133  1.00  0.00      LIG  
ATOM   4953 H4   LIG     1      21.384  21.519   7.070  1.00  0.00      LIG  
ATOM   4954 H5   LIG     1      25.058  17.660   8.213  1.00  0.00      LIG  
ATOM   4955 H6   LIG     1      26.007  19.036   8.664  1.00  0.00      LIG  
ATOM   4956 H7   LIG     1      21.860  19.604  11.596  1.00  0.00      LIG  
ATOM   4957 H8   LIG     1      21.827  18.050  10.819  1.00  0.00      LIG  
ATOM   4958 H9   LIG     1      19.653  19.040   6.899  1.00  0.00      LIG  
ATOM   4959 H10  LIG     1      19.144  20.667   7.299  1.00  0.00      LIG  
ATOM   4960 H11  LIG     1      22.889  17.164   7.540  1.00  0.00      LIG  
ATOM   4961 H12  LIG     1      21.277  17.356   8.176  1.00  0.00      LIG  
ATOM   4962 H13  LIG     1      22.640  17.066   9.268  1.00  0.00      LIG  
ATOM   4963 H14  LIG     1      24.104  21.726   7.846  1.00  0.00      LIG  
ATOM   4964 H15  LIG     1      23.364  22.243   6.339  1.00  0.00      LIG  
ATOM   4965 H16  LIG     1      22.051  21.838   8.950  1.00  0.00      LIG  
ATOM   4966 H17  LIG     1      22.677  21.276  10.491  1.00  0.00      LIG  
ATOM   4967 H18  LIG     1      20.974  21.668  10.332  1.00  0.00      LIG  
ATOM   4968 H19  LIG     1      19.558  19.658  11.782  1.00  0.00      LIG  
ATOM   4969 H20  LIG     1      19.659  17.915  11.431  1.00  0.00      LIG  
ATOM   4970 H21  LIG     1      23.224  19.153   4.523  1.00  0.00      LIG  
ATOM   4971 H22  LIG     1      24.662  20.146   4.346  1.00  0.00      LIG  
ATOM   4972 H23  LIG     1      23.102  20.921   4.467  1.00  0.00      LIG  
ATOM   4973 H24  LIG     1      17.495  18.360  10.512  1.00  0.00      LIG  
ATOM   4974 H25  LIG     1      21.659  20.834   4.878  1.00  0.00      LIG  
ATOM   4975 H26  LIG     1      27.514  21.446   5.807  1.00  0.00      LIG  
ATOM   4976 H27  LIG     1      27.089  18.022   5.382  1.00  0.00      LIG  
ATOM   4977 H28  LIG     1      27.617  18.246   7.061  1.00  0.00      LIG  
ATOM   4978 H29  LIG     1      28.327  19.224   5.769  1.00  0.00      LIG  
ATOM   4979 H30  LIG     1      17.633  18.402   7.476  1.00  0.00      LIG  
ATOM   4980 H31  LIG     1      16.401  17.697   8.488  1.00  0.00      LIG  
ATOM   4981 H32  LIG     1      17.234  20.632   8.511  1.00  0.00      LIG  
ATOM   4982 H33  LIG     1      15.932  19.874   9.434  1.00  0.00      LIG  
ATOM   4983 H34  LIG     1      17.187  20.798  10.275  1.00  0.00      LIG  
ATOM   4984 H35  LIG     1      19.260  16.748   8.159  1.00  0.00      LIG  
ATOM   4985 H36  LIG     1      16.495  15.525   7.691  1.00  0.00      LIG  
ATOM   4986 H37  LIG     1      18.679  15.175   9.717  1.00  0.00      LIG  
ATOM   4987 H38  LIG     1      17.196  15.611   5.543  1.00  0.00      LIG  
ATOM   4988 H39  LIG     1      18.128  12.441   6.120  1.00  0.00      LIG  
ATOM   4989 H40  LIG     1      18.330  13.950   5.254  1.00  0.00      LIG  
ATOM   4990 H41  LIG     1      16.730  13.509   5.907  1.00  0.00      LIG  
ATOM   4991 H42  LIG     1      17.924  13.608   9.504  1.00  0.00      LIG  
ATOM   4992 H43  LIG     1      16.495  13.278   8.496  1.00  0.00      LIG  
ATOM   4993 H44  LIG     1      17.943  12.258   8.392  1.00  0.00      LIG  
ATOM   4994 H45  LIG     1      19.883  14.740   6.782  1.00  0.00      LIG  
TER
REMARK  Energy: 44.2901
REMARK  SimpleFitness: 44.2901
REMARK  FullFitness: -1574.652
REMARK  InterFull: -30.4609
REMARK  IntraFull: 108.728
REMARK  solvFull: -1897.31
REMARK  surfFull: 244.391
REMARK  extraFull: 0.0
REMARK  deltaGcompsolvpol: -1897.31
REMARK  deltaGcompsolvnonpol: 244.391
REMARK  deltaGprotsolvpol: -1897.11
REMARK  deltaGprotsolvnonpol: 243.179
REMARK  deltaGligsolvpol: -11.8784
REMARK  deltaGligsolvnonpol: 15.2222
REMARK  deltaGvdw: -30.4609
REMARK  deltaGelec: 0.0
REMARK  deltaG: -7.4822516
REMARK  Cluster: 4
REMARK  ClusterRank: 7
ATOM   4915 O    LIG     1      20.869  20.820   5.520  1.00  0.00      LIG  
ATOM   4916 O1   LIG     1      25.738  23.201   6.003  1.00  0.00      LIG  
ATOM   4917 O2   LIG     1      18.235  15.931   9.716  1.00  0.00      LIG  
ATOM   4918 O3   LIG     1      17.762  16.216   6.105  1.00  0.00      LIG  
ATOM   4919 O4   LIG     1      19.600  14.154   7.414  1.00  0.00      LIG  
ATOM   4920 C    LIG     1      22.607  19.107   8.491  1.00  0.00      LIG  
ATOM   4921 C1   LIG     1      22.460  19.664   7.038  1.00  0.00      LIG  
ATOM   4922 C2   LIG     1      21.587  19.698   9.515  1.00  0.00      LIG  
ATOM   4923 C3   LIG     1      23.795  20.136   6.375  1.00  0.00      LIG  
ATOM   4924 C4   LIG     1      24.009  19.283   9.061  1.00  0.00      LIG  
ATOM   4925 C5   LIG     1      24.965  19.192   6.701  1.00  0.00      LIG  
ATOM   4926 C6   LIG     1      21.245  20.617   6.878  1.00  0.00      LIG  
ATOM   4927 C7   LIG     1      20.216  19.625   8.946  1.00  0.00      LIG  
ATOM   4928 C8   LIG     1      25.101  18.770   8.164  1.00  0.00      LIG  
ATOM   4929 C9   LIG     1      21.450  18.903  10.823  1.00  0.00      LIG  
ATOM   4930 C10  LIG     1      19.991  20.076   7.546  1.00  0.00      LIG  
ATOM   4931 C11  LIG     1      22.384  17.597   8.342  1.00  0.00      LIG  
ATOM   4932 C12  LIG     1      24.152  21.583   6.732  1.00  0.00      LIG  
ATOM   4933 C13  LIG     1      19.339  19.057   9.780  1.00  0.00      LIG  
ATOM   4934 C14  LIG     1      21.901  21.127   9.983  1.00  0.00      LIG  
ATOM   4935 C15  LIG     1      19.971  18.690  11.065  1.00  0.00      LIG  
ATOM   4936 C16  LIG     1      23.632  20.063   4.850  1.00  0.00      LIG  
ATOM   4937 C17  LIG     1      26.292  19.716   6.226  1.00  0.00      LIG  
ATOM   4938 C18  LIG     1      17.878  18.750   9.611  1.00  0.00      LIG  
ATOM   4939 C19  LIG     1      25.483  22.020   6.184  1.00  0.00      LIG  
ATOM   4940 C20  LIG     1      26.547  21.012   5.995  1.00  0.00      LIG  
ATOM   4941 C21  LIG     1      27.345  18.683   6.002  1.00  0.00      LIG  
ATOM   4942 C22  LIG     1      17.543  17.845   8.427  1.00  0.00      LIG  
ATOM   4943 C23  LIG     1      17.057  20.022   9.510  1.00  0.00      LIG  
ATOM   4944 C24  LIG     1      18.276  16.503   8.415  1.00  0.00      LIG  
ATOM   4945 C25  LIG     1      17.621  15.579   7.376  1.00  0.00      LIG  
ATOM   4946 C26  LIG     1      18.179  14.142   7.296  1.00  0.00      LIG  
ATOM   4947 C27  LIG     1      17.827  13.500   5.965  1.00  0.00      LIG  
ATOM   4948 C28  LIG     1      17.617  13.234   8.379  1.00  0.00      LIG  
ATOM   4949 H    LIG     1      22.174  18.806   6.422  1.00  0.00      LIG  
ATOM   4950 H1   LIG     1      24.090  18.766  10.021  1.00  0.00      LIG  
ATOM   4951 H2   LIG     1      24.230  20.331   9.266  1.00  0.00      LIG  
ATOM   4952 H3   LIG     1      24.775  18.279   6.130  1.00  0.00      LIG  
ATOM   4953 H4   LIG     1      21.472  21.606   7.280  1.00  0.00      LIG  
ATOM   4954 H5   LIG     1      25.119  17.678   8.210  1.00  0.00      LIG  
ATOM   4955 H6   LIG     1      26.052  19.084   8.607  1.00  0.00      LIG  
ATOM   4956 H7   LIG     1      21.886  19.441  11.669  1.00  0.00      LIG  
ATOM   4957 H8   LIG     1      21.951  17.935  10.814  1.00  0.00      LIG  
ATOM   4958 H9   LIG     1      19.618  19.232   6.957  1.00  0.00      LIG  
ATOM   4959 H10  LIG     1      19.212  20.843   7.518  1.00  0.00      LIG  
ATOM   4960 H11  LIG     1      22.901  17.213   7.463  1.00  0.00      LIG  
ATOM   4961 H12  LIG     1      21.330  17.350   8.210  1.00  0.00      LIG  
ATOM   4962 H13  LIG     1      22.766  17.039   9.200  1.00  0.00      LIG  
ATOM   4963 H14  LIG     1      24.178  21.742   7.810  1.00  0.00      LIG  
ATOM   4964 H15  LIG     1      23.407  22.259   6.317  1.00  0.00      LIG  
ATOM   4965 H16  LIG     1      22.148  21.798   9.160  1.00  0.00      LIG  
ATOM   4966 H17  LIG     1      22.753  21.134  10.667  1.00  0.00      LIG  
ATOM   4967 H18  LIG     1      21.056  21.563  10.525  1.00  0.00      LIG  
ATOM   4968 H19  LIG     1      19.605  19.334  11.870  1.00  0.00      LIG  
ATOM   4969 H20  LIG     1      19.771  17.647  11.326  1.00  0.00      LIG  
ATOM   4970 H21  LIG     1      23.139  19.131   4.561  1.00  0.00      LIG  
ATOM   4971 H22  LIG     1      24.583  20.098   4.316  1.00  0.00      LIG  
ATOM   4972 H23  LIG     1      23.043  20.899   4.470  1.00  0.00      LIG  
ATOM   4973 H24  LIG     1      17.551  18.240  10.521  1.00  0.00      LIG  
ATOM   4974 H25  LIG     1      21.675  21.077   5.042  1.00  0.00      LIG  
ATOM   4975 H26  LIG     1      27.512  21.359   5.647  1.00  0.00      LIG  
ATOM   4976 H27  LIG     1      26.983  17.931   5.296  1.00  0.00      LIG  
ATOM   4977 H28  LIG     1      27.599  18.182   6.940  1.00  0.00      LIG  
ATOM   4978 H29  LIG     1      28.264  19.114   5.592  1.00  0.00      LIG  
ATOM   4979 H30  LIG     1      17.719  18.373   7.488  1.00  0.00      LIG  
ATOM   4980 H31  LIG     1      16.467  17.653   8.461  1.00  0.00      LIG  
ATOM   4981 H32  LIG     1      17.279  20.565   8.587  1.00  0.00      LIG  
ATOM   4982 H33  LIG     1      15.991  19.782   9.506  1.00  0.00      LIG  
ATOM   4983 H34  LIG     1      17.253  20.687  10.356  1.00  0.00      LIG  
ATOM   4984 H35  LIG     1      19.322  16.679   8.158  1.00  0.00      LIG  
ATOM   4985 H36  LIG     1      16.550  15.514   7.585  1.00  0.00      LIG  
ATOM   4986 H37  LIG     1      18.685  15.071   9.651  1.00  0.00      LIG  
ATOM   4987 H38  LIG     1      17.318  15.646   5.454  1.00  0.00      LIG  
ATOM   4988 H39  LIG     1      18.105  12.443   5.970  1.00  0.00      LIG  
ATOM   4989 H40  LIG     1      18.374  13.962   5.137  1.00  0.00      LIG  
ATOM   4990 H41  LIG     1      16.753  13.569   5.773  1.00  0.00      LIG  
ATOM   4991 H42  LIG     1      17.981  13.510   9.372  1.00  0.00      LIG  
ATOM   4992 H43  LIG     1      16.524  13.257   8.376  1.00  0.00      LIG  
ATOM   4993 H44  LIG     1      17.943  12.203   8.213  1.00  0.00      LIG  
ATOM   4994 H45  LIG     1      19.931  14.676   6.663  1.00  0.00      LIG  
TER
REMARK  Energy: 44.9123
REMARK  SimpleFitness: 44.9123
REMARK  FullFitness: -1573.6443
REMARK  InterFull: -38.8383
REMARK  IntraFull: 116.221
REMARK  solvFull: -1894.15
REMARK  surfFull: 243.123
REMARK  extraFull: 0.0
REMARK  deltaGcompsolvpol: -1894.15
REMARK  deltaGcompsolvnonpol: 243.123
REMARK  deltaGprotsolvpol: -1897.11
REMARK  deltaGprotsolvnonpol: 243.179
REMARK  deltaGligsolvpol: -13.4589
REMARK  deltaGligsolvnonpol: 15.0854
REMARK  deltaGvdw: -38.8383
REMARK  deltaGelec: 0.0
REMARK  deltaG: -8.091645
REMARK  Cluster: 5
REMARK  ClusterRank: 0
ATOM   4915 O    LIG     1      19.968  19.976   5.238  1.00  0.00      LIG  
ATOM   4916 O1   LIG     1      17.236  23.267   9.349  1.00  0.00      LIG  
ATOM   4917 O2   LIG     1      16.218  15.831   4.453  1.00  0.00      LIG  
ATOM   4918 O3   LIG     1      17.443  13.040   2.430  1.00  0.00      LIG  
ATOM   4919 O4   LIG     1      15.130  15.168   1.796  1.00  0.00      LIG  
ATOM   4920 C    LIG     1      19.843  18.374   8.676  1.00  0.00      LIG  
ATOM   4921 C1   LIG     1      20.051  19.547   7.670  1.00  0.00      LIG  
ATOM   4922 C2   LIG     1      18.611  17.470   8.347  1.00  0.00      LIG  
ATOM   4923 C3   LIG     1      19.911  20.975   8.291  1.00  0.00      LIG  
ATOM   4924 C4   LIG     1      19.747  18.841  10.127  1.00  0.00      LIG  
ATOM   4925 C5   LIG     1      20.777  21.098   9.558  1.00  0.00      LIG  
ATOM   4926 C6   LIG     1      19.311  19.320   6.321  1.00  0.00      LIG  
ATOM   4927 C7   LIG     1      18.698  16.969   6.957  1.00  0.00      LIG  
ATOM   4928 C8   LIG     1      20.779  19.880  10.482  1.00  0.00      LIG  
ATOM   4929 C9   LIG     1      18.538  16.167   9.149  1.00  0.00      LIG  
ATOM   4930 C10  LIG     1      19.226  17.860   5.890  1.00  0.00      LIG  
ATOM   4931 C11  LIG     1      21.152  17.563   8.596  1.00  0.00      LIG  
ATOM   4932 C12  LIG     1      18.455  21.392   8.546  1.00  0.00      LIG  
ATOM   4933 C13  LIG     1      18.403  15.671   6.859  1.00  0.00      LIG  
ATOM   4934 C14  LIG     1      17.238  18.121   8.542  1.00  0.00      LIG  
ATOM   4935 C15  LIG     1      18.055  15.100   8.186  1.00  0.00      LIG  
ATOM   4936 C16  LIG     1      20.484  22.003   7.316  1.00  0.00      LIG  
ATOM   4937 C17  LIG     1      20.503  22.350  10.345  1.00  0.00      LIG  
ATOM   4938 C18  LIG     1      18.594  14.798   5.650  1.00  0.00      LIG  
ATOM   4939 C19  LIG     1      18.292  22.648   9.353  1.00  0.00      LIG  
ATOM   4940 C20  LIG     1      19.372  23.063  10.267  1.00  0.00      LIG  
ATOM   4941 C21  LIG     1      21.613  22.801  11.236  1.00  0.00      LIG  
ATOM   4942 C22  LIG     1      17.394  13.917   5.271  1.00  0.00      LIG  
ATOM   4943 C23  LIG     1      19.793  13.915   5.933  1.00  0.00      LIG  
ATOM   4944 C24  LIG     1      16.544  14.489   4.132  1.00  0.00      LIG  
ATOM   4945 C25  LIG     1      17.234  14.404   2.761  1.00  0.00      LIG  
ATOM   4946 C26  LIG     1      16.542  15.148   1.599  1.00  0.00      LIG  
ATOM   4947 C27  LIG     1      16.814  14.541   0.238  1.00  0.00      LIG  
ATOM   4948 C28  LIG     1      17.066  16.567   1.493  1.00  0.00      LIG  
ATOM   4949 H    LIG     1      21.110  19.518   7.399  1.00  0.00      LIG  
ATOM   4950 H1   LIG     1      19.872  17.988  10.798  1.00  0.00      LIG  
ATOM   4951 H2   LIG     1      18.767  19.260  10.358  1.00  0.00      LIG  
ATOM   4952 H3   LIG     1      21.808  21.196   9.204  1.00  0.00      LIG  
ATOM   4953 H4   LIG     1      18.301  19.732   6.371  1.00  0.00      LIG  
ATOM   4954 H5   LIG     1      21.774  19.428  10.457  1.00  0.00      LIG  
ATOM   4955 H6   LIG     1      20.621  20.152  11.531  1.00  0.00      LIG  
ATOM   4956 H7   LIG     1      17.872  16.255  10.010  1.00  0.00      LIG  
ATOM   4957 H8   LIG     1      19.501  15.849   9.549  1.00  0.00      LIG  
ATOM   4958 H9   LIG     1      20.221  17.511   5.596  1.00  0.00      LIG  
ATOM   4959 H10  LIG     1      18.603  17.782   4.993  1.00  0.00      LIG  
ATOM   4960 H11  LIG     1      22.027  18.212   8.690  1.00  0.00      LIG  
ATOM   4961 H12  LIG     1      21.255  17.039   7.643  1.00  0.00      LIG  
ATOM   4962 H13  LIG     1      21.228  16.827   9.399  1.00  0.00      LIG  
ATOM   4963 H14  LIG     1      17.909  20.629   9.093  1.00  0.00      LIG  
ATOM   4964 H15  LIG     1      17.946  21.555   7.592  1.00  0.00      LIG  
ATOM   4965 H16  LIG     1      17.121  19.032   7.956  1.00  0.00      LIG  
ATOM   4966 H17  LIG     1      17.060  18.367   9.591  1.00  0.00      LIG  
ATOM   4967 H18  LIG     1      16.430  17.449   8.235  1.00  0.00      LIG  
ATOM   4968 H19  LIG     1      16.975  14.953   8.265  1.00  0.00      LIG  
ATOM   4969 H20  LIG     1      18.560  14.153   8.392  1.00  0.00      LIG  
ATOM   4970 H21  LIG     1      21.463  21.681   6.952  1.00  0.00      LIG  
ATOM   4971 H22  LIG     1      20.614  22.986   7.773  1.00  0.00      LIG  
ATOM   4972 H23  LIG     1      19.824  22.143   6.457  1.00  0.00      LIG  
ATOM   4973 H24  LIG     1      18.853  15.422   4.796  1.00  0.00      LIG  
ATOM   4974 H25  LIG     1      20.136  20.888   5.526  1.00  0.00      LIG  
ATOM   4975 H26  LIG     1      19.217  23.965  10.847  1.00  0.00      LIG  
ATOM   4976 H27  LIG     1      22.524  22.942  10.650  1.00  0.00      LIG  
ATOM   4977 H28  LIG     1      21.815  22.058  12.012  1.00  0.00      LIG  
ATOM   4978 H29  LIG     1      21.385  23.750  11.732  1.00  0.00      LIG  
ATOM   4979 H30  LIG     1      16.747  13.779   6.142  1.00  0.00      LIG  
ATOM   4980 H31  LIG     1      17.742  12.921   4.986  1.00  0.00      LIG  
ATOM   4981 H32  LIG     1      19.571  13.171   6.703  1.00  0.00      LIG  
ATOM   4982 H33  LIG     1      20.076  13.380   5.027  1.00  0.00      LIG  
ATOM   4983 H34  LIG     1      20.663  14.498   6.253  1.00  0.00      LIG  
ATOM   4984 H35  LIG     1      15.614  13.914   4.096  1.00  0.00      LIG  
ATOM   4985 H36  LIG     1      18.217  14.825   2.861  1.00  0.00      LIG  
ATOM   4986 H37  LIG     1      15.685  16.166   3.711  1.00  0.00      LIG  
ATOM   4987 H38  LIG     1      16.596  12.710   2.080  1.00  0.00      LIG  
ATOM   4988 H39  LIG     1      16.268  15.099  -0.527  1.00  0.00      LIG  
ATOM   4989 H40  LIG     1      16.493  13.504   0.157  1.00  0.00      LIG  
ATOM   4990 H41  LIG     1      17.875  14.586  -0.001  1.00  0.00      LIG  
ATOM   4991 H42  LIG     1      17.923  16.618   0.816  1.00  0.00      LIG  
ATOM   4992 H43  LIG     1      17.433  16.906   2.460  1.00  0.00      LIG  
ATOM   4993 H44  LIG     1      16.301  17.265   1.142  1.00  0.00      LIG  
ATOM   4994 H45  LIG     1      14.809  14.276   1.567  1.00  0.00      LIG  
TER
REMARK  Energy: 46.8963
REMARK  SimpleFitness: 46.8963
REMARK  FullFitness: -1572.955
REMARK  InterFull: -37.706
REMARK  IntraFull: 117.163
REMARK  solvFull: -1895.79
REMARK  surfFull: 243.378
REMARK  extraFull: 0.0
REMARK  deltaGcompsolvpol: -1895.79
REMARK  deltaGcompsolvnonpol: 243.378
REMARK  deltaGprotsolvpol: -1897.11
REMARK  deltaGprotsolvnonpol: 243.179
REMARK  deltaGligsolvpol: -13.5555
REMARK  deltaGligsolvnonpol: 15.1013
REMARK  deltaGvdw: -37.706
REMARK  deltaGelec: 0.0
REMARK  deltaG: -8.056368
REMARK  Cluster: 5
REMARK  ClusterRank: 1
ATOM   4915 O    LIG     1      20.419  19.684   5.343  1.00  0.00      LIG  
ATOM   4916 O1   LIG     1      18.564  23.237   9.607  1.00  0.00      LIG  
ATOM   4917 O2   LIG     1      16.131  15.785   4.374  1.00  0.00      LIG  
ATOM   4918 O3   LIG     1      17.417  13.062   2.299  1.00  0.00      LIG  
ATOM   4919 O4   LIG     1      15.096  15.217   1.707  1.00  0.00      LIG  
ATOM   4920 C    LIG     1      20.096  17.933   8.706  1.00  0.00      LIG  
ATOM   4921 C1   LIG     1      20.510  19.088   7.741  1.00  0.00      LIG  
ATOM   4922 C2   LIG     1      18.722  17.271   8.358  1.00  0.00      LIG  
ATOM   4923 C3   LIG     1      20.683  20.482   8.425  1.00  0.00      LIG  
ATOM   4924 C4   LIG     1      20.080  18.350  10.173  1.00  0.00      LIG  
ATOM   4925 C5   LIG     1      21.557  20.362   9.688  1.00  0.00      LIG  
ATOM   4926 C6   LIG     1      19.703  19.075   6.413  1.00  0.00      LIG  
ATOM   4927 C7   LIG     1      18.724  16.831   6.945  1.00  0.00      LIG  
ATOM   4928 C8   LIG     1      21.295  19.142  10.571  1.00  0.00      LIG  
ATOM   4929 C9   LIG     1      18.446  15.957   9.100  1.00  0.00      LIG  
ATOM   4930 C10  LIG     1      19.388  17.672   5.914  1.00  0.00      LIG  
ATOM   4931 C11  LIG     1      21.241  16.907   8.592  1.00  0.00      LIG  
ATOM   4932 C12  LIG     1      19.347  21.179   8.712  1.00  0.00      LIG  
ATOM   4933 C13  LIG     1      18.290  15.578   6.797  1.00  0.00      LIG  
ATOM   4934 C14  LIG     1      17.480  18.133   8.611  1.00  0.00      LIG  
ATOM   4935 C15  LIG     1      17.838  15.007   8.089  1.00  0.00      LIG  
ATOM   4936 C16  LIG     1      21.457  21.416   7.489  1.00  0.00      LIG  
ATOM   4937 C17  LIG     1      21.558  21.604  10.532  1.00  0.00      LIG  
ATOM   4938 C18  LIG     1      18.498  14.727   5.579  1.00  0.00      LIG  
ATOM   4939 C19  LIG     1      19.465  22.414   9.561  1.00  0.00      LIG  
ATOM   4940 C20  LIG     1      20.607  22.548  10.486  1.00  0.00      LIG  
ATOM   4941 C21  LIG     1      22.726  21.756  11.450  1.00  0.00      LIG  
ATOM   4942 C22  LIG     1      17.309  13.852   5.161  1.00  0.00      LIG  
ATOM   4943 C23  LIG     1      19.699  13.853   5.882  1.00  0.00      LIG  
ATOM   4944 C24  LIG     1      16.473  14.452   4.028  1.00  0.00      LIG  
ATOM   4945 C25  LIG     1      17.192  14.413   2.671  1.00  0.00      LIG  
ATOM   4946 C26  LIG     1      16.511  15.186   1.524  1.00  0.00      LIG  
ATOM   4947 C27  LIG     1      16.781  14.599   0.158  1.00  0.00      LIG  
ATOM   4948 C28  LIG     1      17.060  16.597   1.454  1.00  0.00      LIG  
ATOM   4949 H    LIG     1      21.532  18.858   7.424  1.00  0.00      LIG  
ATOM   4950 H1   LIG     1      20.027  17.463  10.810  1.00  0.00      LIG  
ATOM   4951 H2   LIG     1      19.203  18.947  10.418  1.00  0.00      LIG  
ATOM   4952 H3   LIG     1      22.584  20.249   9.328  1.00  0.00      LIG  
ATOM   4953 H4   LIG     1      18.769  19.630   6.522  1.00  0.00      LIG  
ATOM   4954 H5   LIG     1      22.178  18.498  10.542  1.00  0.00      LIG  
ATOM   4955 H6   LIG     1      21.176  19.403  11.628  1.00  0.00      LIG  
ATOM   4956 H7   LIG     1      17.786  16.102   9.957  1.00  0.00      LIG  
ATOM   4957 H8   LIG     1      19.341  15.485   9.505  1.00  0.00      LIG  
ATOM   4958 H9   LIG     1      20.317  17.186   5.598  1.00  0.00      LIG  
ATOM   4959 H10  LIG     1      18.758  17.735   5.021  1.00  0.00      LIG  
ATOM   4960 H11  LIG     1      22.219  17.389   8.664  1.00  0.00      LIG  
ATOM   4961 H12  LIG     1      21.228  16.373   7.640  1.00  0.00      LIG  
ATOM   4962 H13  LIG     1      21.209  16.168   9.395  1.00  0.00      LIG  
ATOM   4963 H14  LIG     1      18.656  20.522   9.237  1.00  0.00      LIG  
ATOM   4964 H15  LIG     1      18.878  21.481   7.772  1.00  0.00      LIG  
ATOM   4965 H16  LIG     1      17.519  19.091   8.091  1.00  0.00      LIG  
ATOM   4966 H17  LIG     1      17.345  18.333   9.676  1.00  0.00      LIG  
ATOM   4967 H18  LIG     1      16.571  17.627   8.270  1.00  0.00      LIG  
ATOM   4968 H19  LIG     1      16.746  15.013   8.144  1.00  0.00      LIG  
ATOM   4969 H20  LIG     1      18.197  13.988   8.256  1.00  0.00      LIG  
ATOM   4970 H21  LIG     1      22.330  20.906   7.073  1.00  0.00      LIG  
ATOM   4971 H22  LIG     1      21.817  22.313   7.996  1.00  0.00      LIG  
ATOM   4972 H23  LIG     1      20.829  21.756   6.662  1.00  0.00      LIG  
ATOM   4973 H24  LIG     1      18.771  15.362   4.737  1.00  0.00      LIG  
ATOM   4974 H25  LIG     1      20.717  20.552   5.663  1.00  0.00      LIG  
ATOM   4975 H26  LIG     1      20.642  23.432  11.109  1.00  0.00      LIG  
ATOM   4976 H27  LIG     1      23.656  21.707  10.877  1.00  0.00      LIG  
ATOM   4977 H28  LIG     1      22.737  20.956  12.195  1.00  0.00      LIG  
ATOM   4978 H29  LIG     1      22.710  22.711  11.985  1.00  0.00      LIG  
ATOM   4979 H30  LIG     1      16.652  13.681   6.018  1.00  0.00      LIG  
ATOM   4980 H31  LIG     1      17.667  12.869   4.849  1.00  0.00      LIG  
ATOM   4981 H32  LIG     1      19.471  13.104   6.645  1.00  0.00      LIG  
ATOM   4982 H33  LIG     1      20.007  13.332   4.977  1.00  0.00      LIG  
ATOM   4983 H34  LIG     1      20.559  14.441   6.221  1.00  0.00      LIG  
ATOM   4984 H35  LIG     1      15.548  13.869   3.961  1.00  0.00      LIG  
ATOM   4985 H36  LIG     1      18.172  14.842   2.798  1.00  0.00      LIG  
ATOM   4986 H37  LIG     1      15.606  16.128   3.628  1.00  0.00      LIG  
ATOM   4987 H38  LIG     1      16.581  12.739   1.915  1.00  0.00      LIG  
ATOM   4988 H39  LIG     1      16.324  15.231  -0.608  1.00  0.00      LIG  
ATOM   4989 H40  LIG     1      16.356  13.603   0.034  1.00  0.00      LIG  
ATOM   4990 H41  LIG     1      17.850  14.546  -0.037  1.00  0.00      LIG  
ATOM   4991 H42  LIG     1      17.928  16.644   0.791  1.00  0.00      LIG  
ATOM   4992 H43  LIG     1      17.417  16.909   2.434  1.00  0.00      LIG  
ATOM   4993 H44  LIG     1      16.311  17.314   1.106  1.00  0.00      LIG  
ATOM   4994 H45  LIG     1      14.773  14.324   1.484  1.00  0.00      LIG  
TER
REMARK  Energy: 47.4274
REMARK  SimpleFitness: 47.4274
REMARK  FullFitness: -1568.4001
REMARK  InterFull: -36.4002
REMARK  IntraFull: 119.522
REMARK  solvFull: -1894.59
REMARK  surfFull: 243.068
REMARK  extraFull: 0.0
REMARK  deltaGcompsolvpol: -1894.59
REMARK  deltaGcompsolvnonpol: 243.068
REMARK  deltaGprotsolvpol: -1897.11
REMARK  deltaGprotsolvnonpol: 243.179
REMARK  deltaGligsolvpol: -13.3575
REMARK  deltaGligsolvnonpol: 15.0662
REMARK  deltaGvdw: -36.4002
REMARK  deltaGelec: 0.0
REMARK  deltaG: -7.8975186
REMARK  Cluster: 5
REMARK  ClusterRank: 2
ATOM   4915 O    LIG     1      20.106  19.768   5.050  1.00  0.00      LIG  
ATOM   4916 O1   LIG     1      17.328  23.015   9.140  1.00  0.00      LIG  
ATOM   4917 O2   LIG     1      15.481  13.602   3.771  1.00  0.00      LIG  
ATOM   4918 O3   LIG     1      14.985  16.444   2.707  1.00  0.00      LIG  
ATOM   4919 O4   LIG     1      17.666  16.514   1.440  1.00  0.00      LIG  
ATOM   4920 C    LIG     1      19.947  18.123   8.459  1.00  0.00      LIG  
ATOM   4921 C1   LIG     1      20.164  19.312   7.472  1.00  0.00      LIG  
ATOM   4922 C2   LIG     1      18.694  17.254   8.122  1.00  0.00      LIG  
ATOM   4923 C3   LIG     1      20.011  20.735   8.107  1.00  0.00      LIG  
ATOM   4924 C4   LIG     1      19.888  18.574   9.916  1.00  0.00      LIG  
ATOM   4925 C5   LIG     1      20.879  20.856   9.372  1.00  0.00      LIG  
ATOM   4926 C6   LIG     1      19.428  19.109   6.117  1.00  0.00      LIG  
ATOM   4927 C7   LIG     1      18.726  16.777   6.718  1.00  0.00      LIG  
ATOM   4928 C8   LIG     1      20.935  19.606  10.252  1.00  0.00      LIG  
ATOM   4929 C9   LIG     1      18.573  15.939   8.885  1.00  0.00      LIG  
ATOM   4930 C10  LIG     1      19.321  17.655   5.674  1.00  0.00      LIG  
ATOM   4931 C11  LIG     1      21.227  17.273   8.361  1.00  0.00      LIG  
ATOM   4932 C12  LIG     1      18.553  21.132   8.377  1.00  0.00      LIG  
ATOM   4933 C13  LIG     1      18.210  15.550   6.587  1.00  0.00      LIG  
ATOM   4934 C14  LIG     1      17.341  17.936   8.359  1.00  0.00      LIG  
ATOM   4935 C15  LIG     1      17.882  14.986   7.929  1.00  0.00      LIG  
ATOM   4936 C16  LIG     1      20.558  21.787   7.140  1.00  0.00      LIG  
ATOM   4937 C17  LIG     1      20.568  22.076  10.199  1.00  0.00      LIG  
ATOM   4938 C18  LIG     1      17.998  14.765   5.316  1.00  0.00      LIG  
ATOM   4939 C19  LIG     1      18.383  22.399   9.159  1.00  0.00      LIG  
ATOM   4940 C20  LIG     1      19.437  22.789  10.112  1.00  0.00      LIG  
ATOM   4941 C21  LIG     1      21.651  22.515  11.129  1.00  0.00      LIG  
ATOM   4942 C22  LIG     1      16.897  15.404   4.444  1.00  0.00      LIG  
ATOM   4943 C23  LIG     1      17.752  13.298   5.637  1.00  0.00      LIG  
ATOM   4944 C24  LIG     1      16.412  14.549   3.269  1.00  0.00      LIG  
ATOM   4945 C25  LIG     1      15.662  15.322   2.161  1.00  0.00      LIG  
ATOM   4946 C26  LIG     1      16.538  15.772   0.994  1.00  0.00      LIG  
ATOM   4947 C27  LIG     1      15.771  16.657   0.029  1.00  0.00      LIG  
ATOM   4948 C28  LIG     1      17.016  14.552   0.247  1.00  0.00      LIG  
ATOM   4949 H    LIG     1      21.226  19.287   7.210  1.00  0.00      LIG  
ATOM   4950 H1   LIG     1      20.027  17.711  10.573  1.00  0.00      LIG  
ATOM   4951 H2   LIG     1      18.919  18.994  10.180  1.00  0.00      LIG  
ATOM   4952 H3   LIG     1      21.903  21.004   9.016  1.00  0.00      LIG  
ATOM   4953 H4   LIG     1      18.426  19.537   6.167  1.00  0.00      LIG  
ATOM   4954 H5   LIG     1      21.929  19.162  10.155  1.00  0.00      LIG  
ATOM   4955 H6   LIG     1      20.835  19.841  11.316  1.00  0.00      LIG  
ATOM   4956 H7   LIG     1      18.008  16.049   9.814  1.00  0.00      LIG  
ATOM   4957 H8   LIG     1      19.538  15.506   9.152  1.00  0.00      LIG  
ATOM   4958 H9   LIG     1      20.322  17.282   5.434  1.00  0.00      LIG  
ATOM   4959 H10  LIG     1      18.755  17.604   4.742  1.00  0.00      LIG  
ATOM   4960 H11  LIG     1      22.125  17.892   8.428  1.00  0.00      LIG  
ATOM   4961 H12  LIG     1      21.292  16.727   7.418  1.00  0.00      LIG  
ATOM   4962 H13  LIG     1      21.291  16.546   9.175  1.00  0.00      LIG  
ATOM   4963 H14  LIG     1      18.033  20.378   8.960  1.00  0.00      LIG  
ATOM   4964 H15  LIG     1      18.022  21.265   7.431  1.00  0.00      LIG  
ATOM   4965 H16  LIG     1      17.230  18.848   7.775  1.00  0.00      LIG  
ATOM   4966 H17  LIG     1      17.198  18.187   9.412  1.00  0.00      LIG  
ATOM   4967 H18  LIG     1      16.498  17.297   8.080  1.00  0.00      LIG  
ATOM   4968 H19  LIG     1      16.799  14.974   8.085  1.00  0.00      LIG  
ATOM   4969 H20  LIG     1      18.278  13.981   8.094  1.00  0.00      LIG  
ATOM   4970 H21  LIG     1      21.533  21.482   6.753  1.00  0.00      LIG  
ATOM   4971 H22  LIG     1      20.687  22.762   7.615  1.00  0.00      LIG  
ATOM   4972 H23  LIG     1      19.881  21.936   6.296  1.00  0.00      LIG  
ATOM   4973 H24  LIG     1      18.928  14.796   4.749  1.00  0.00      LIG  
ATOM   4974 H25  LIG     1      19.652  19.514   4.229  1.00  0.00      LIG  
ATOM   4975 H26  LIG     1      19.261  23.672  10.714  1.00  0.00      LIG  
ATOM   4976 H27  LIG     1      22.579  22.666  10.572  1.00  0.00      LIG  
ATOM   4977 H28  LIG     1      21.828  21.762  11.900  1.00  0.00      LIG  
ATOM   4978 H29  LIG     1      21.408  23.457  11.632  1.00  0.00      LIG  
ATOM   4979 H30  LIG     1      17.293  16.337   4.044  1.00  0.00      LIG  
ATOM   4980 H31  LIG     1      16.047  15.676   5.071  1.00  0.00      LIG  
ATOM   4981 H32  LIG     1      16.800  13.155   6.158  1.00  0.00      LIG  
ATOM   4982 H33  LIG     1      17.720  12.702   4.724  1.00  0.00      LIG  
ATOM   4983 H34  LIG     1      18.555  12.883   6.252  1.00  0.00      LIG  
ATOM   4984 H35  LIG     1      17.245  13.979   2.855  1.00  0.00      LIG  
ATOM   4985 H36  LIG     1      14.872  14.696   1.738  1.00  0.00      LIG  
ATOM   4986 H37  LIG     1      15.913  13.121   4.497  1.00  0.00      LIG  
ATOM   4987 H38  LIG     1      14.615  16.935   1.954  1.00  0.00      LIG  
ATOM   4988 H39  LIG     1      16.414  16.961  -0.802  1.00  0.00      LIG  
ATOM   4989 H40  LIG     1      15.432  17.578   0.511  1.00  0.00      LIG  
ATOM   4990 H41  LIG     1      14.909  16.127  -0.379  1.00  0.00      LIG  
ATOM   4991 H42  LIG     1      17.664  13.918   0.856  1.00  0.00      LIG  
ATOM   4992 H43  LIG     1      16.175  13.957  -0.112  1.00  0.00      LIG  
ATOM   4993 H44  LIG     1      17.606  14.860  -0.610  1.00  0.00      LIG  
ATOM   4994 H45  LIG     1      18.242  15.887   1.908  1.00  0.00      LIG  
TER
REMARK  Energy: 47.4459
REMARK  SimpleFitness: 47.4459
REMARK  FullFitness: -1568.3892
REMARK  InterFull: -36.2092
REMARK  IntraFull: 119.368
REMARK  solvFull: -1894.62
REMARK  surfFull: 243.072
REMARK  extraFull: 0.0
REMARK  deltaGcompsolvpol: -1894.62
REMARK  deltaGcompsolvnonpol: 243.072
REMARK  deltaGprotsolvpol: -1897.11
REMARK  deltaGprotsolvnonpol: 243.179
REMARK  deltaGligsolvpol: -13.3122
REMARK  deltaGligsolvnonpol: 15.0679
REMARK  deltaGvdw: -36.2092
REMARK  deltaGelec: 0.0
REMARK  deltaG: -7.8838415
REMARK  Cluster: 5
REMARK  ClusterRank: 3
ATOM   4915 O    LIG     1      20.108  19.758   5.042  1.00  0.00      LIG  
ATOM   4916 O1   LIG     1      17.353  23.018   9.145  1.00  0.00      LIG  
ATOM   4917 O2   LIG     1      15.476  13.602   3.765  1.00  0.00      LIG  
ATOM   4918 O3   LIG     1      14.986  16.444   2.700  1.00  0.00      LIG  
ATOM   4919 O4   LIG     1      17.670  16.511   1.439  1.00  0.00      LIG  
ATOM   4920 C    LIG     1      19.943  18.116   8.452  1.00  0.00      LIG  
ATOM   4921 C1   LIG     1      20.167  19.303   7.464  1.00  0.00      LIG  
ATOM   4922 C2   LIG     1      18.686  17.251   8.118  1.00  0.00      LIG  
ATOM   4923 C3   LIG     1      20.024  20.728   8.097  1.00  0.00      LIG  
ATOM   4924 C4   LIG     1      19.886  18.570   9.909  1.00  0.00      LIG  
ATOM   4925 C5   LIG     1      20.894  20.845   9.360  1.00  0.00      LIG  
ATOM   4926 C6   LIG     1      19.427  19.104   6.111  1.00  0.00      LIG  
ATOM   4927 C7   LIG     1      18.715  16.776   6.712  1.00  0.00      LIG  
ATOM   4928 C8   LIG     1      20.940  19.596  10.243  1.00  0.00      LIG  
ATOM   4929 C9   LIG     1      18.561  15.935   8.878  1.00  0.00      LIG  
ATOM   4930 C10  LIG     1      19.310  17.652   5.668  1.00  0.00      LIG  
ATOM   4931 C11  LIG     1      21.218  17.260   8.355  1.00  0.00      LIG  
ATOM   4932 C12  LIG     1      18.569  21.135   8.368  1.00  0.00      LIG  
ATOM   4933 C13  LIG     1      18.199  15.549   6.581  1.00  0.00      LIG  
ATOM   4934 C14  LIG     1      17.336  17.939   8.358  1.00  0.00      LIG  
ATOM   4935 C15  LIG     1      17.865  14.986   7.922  1.00  0.00      LIG  
ATOM   4936 C16  LIG     1      20.576  21.775   7.128  1.00  0.00      LIG  
ATOM   4937 C17  LIG     1      20.596  22.070  10.182  1.00  0.00      LIG  
ATOM   4938 C18  LIG     1      17.994  14.765   5.309  1.00  0.00      LIG  
ATOM   4939 C19  LIG     1      18.406  22.399   9.156  1.00  0.00      LIG  
ATOM   4940 C20  LIG     1      19.468  22.788  10.100  1.00  0.00      LIG  
ATOM   4941 C21  LIG     1      21.688  22.507  11.102  1.00  0.00      LIG  
ATOM   4942 C22  LIG     1      16.894  15.402   4.436  1.00  0.00      LIG  
ATOM   4943 C23  LIG     1      17.755  13.296   5.625  1.00  0.00      LIG  
ATOM   4944 C24  LIG     1      16.410  14.547   3.262  1.00  0.00      LIG  
ATOM   4945 C25  LIG     1      15.662  15.322   2.155  1.00  0.00      LIG  
ATOM   4946 C26  LIG     1      16.541  15.773   0.990  1.00  0.00      LIG  
ATOM   4947 C27  LIG     1      15.780  16.663   0.025  1.00  0.00      LIG  
ATOM   4948 C28  LIG     1      17.018  14.551   0.243  1.00  0.00      LIG  
ATOM   4949 H    LIG     1      21.228  19.270   7.200  1.00  0.00      LIG  
ATOM   4950 H1   LIG     1      20.019  17.708  10.567  1.00  0.00      LIG  
ATOM   4951 H2   LIG     1      18.920  18.998  10.170  1.00  0.00      LIG  
ATOM   4952 H3   LIG     1      21.919  20.982   9.002  1.00  0.00      LIG  
ATOM   4953 H4   LIG     1      18.428  19.539   6.162  1.00  0.00      LIG  
ATOM   4954 H5   LIG     1      21.930  19.144  10.149  1.00  0.00      LIG  
ATOM   4955 H6   LIG     1      20.841  19.836  11.307  1.00  0.00      LIG  
ATOM   4956 H7   LIG     1      17.998  16.044   9.810  1.00  0.00      LIG  
ATOM   4957 H8   LIG     1      19.525  15.497   9.141  1.00  0.00      LIG  
ATOM   4958 H9   LIG     1      20.306  17.273   5.420  1.00  0.00      LIG  
ATOM   4959 H10  LIG     1      18.736  17.608   4.740  1.00  0.00      LIG  
ATOM   4960 H11  LIG     1      22.119  17.875   8.422  1.00  0.00      LIG  
ATOM   4961 H12  LIG     1      21.281  16.714   7.411  1.00  0.00      LIG  
ATOM   4962 H13  LIG     1      21.279  16.532   9.167  1.00  0.00      LIG  
ATOM   4963 H14  LIG     1      18.043  20.382   8.946  1.00  0.00      LIG  
ATOM   4964 H15  LIG     1      18.040  21.276   7.422  1.00  0.00      LIG  
ATOM   4965 H16  LIG     1      17.232  18.855   7.780  1.00  0.00      LIG  
ATOM   4966 H17  LIG     1      17.193  18.181   9.412  1.00  0.00      LIG  
ATOM   4967 H18  LIG     1      16.491  17.306   8.072  1.00  0.00      LIG  
ATOM   4968 H19  LIG     1      16.782  14.982   8.077  1.00  0.00      LIG  
ATOM   4969 H20  LIG     1      18.254  13.978   8.087  1.00  0.00      LIG  
ATOM   4970 H21  LIG     1      21.553  21.468   6.748  1.00  0.00      LIG  
ATOM   4971 H22  LIG     1      20.702  22.752   7.599  1.00  0.00      LIG  
ATOM   4972 H23  LIG     1      19.904  21.922   6.279  1.00  0.00      LIG  
ATOM   4973 H24  LIG     1      18.926  14.802   4.744  1.00  0.00      LIG  
ATOM   4974 H25  LIG     1      19.648  19.508   4.222  1.00  0.00      LIG  
ATOM   4975 H26  LIG     1      19.301  23.675  10.699  1.00  0.00      LIG  
ATOM   4976 H27  LIG     1      22.612  22.657  10.536  1.00  0.00      LIG  
ATOM   4977 H28  LIG     1      21.872  21.752  11.870  1.00  0.00      LIG  
ATOM   4978 H29  LIG     1      21.451  23.448  11.608  1.00  0.00      LIG  
ATOM   4979 H30  LIG     1      17.292  16.333   4.032  1.00  0.00      LIG  
ATOM   4980 H31  LIG     1      16.044  15.676   5.063  1.00  0.00      LIG  
ATOM   4981 H32  LIG     1      16.801  13.148   6.141  1.00  0.00      LIG  
ATOM   4982 H33  LIG     1      17.730  12.702   4.711  1.00  0.00      LIG  
ATOM   4983 H34  LIG     1      18.557  12.883   6.244  1.00  0.00      LIG  
ATOM   4984 H35  LIG     1      17.242  13.976   2.849  1.00  0.00      LIG  
ATOM   4985 H36  LIG     1      14.873  14.697   1.729  1.00  0.00      LIG  
ATOM   4986 H37  LIG     1      15.901  13.137   4.505  1.00  0.00      LIG  
ATOM   4987 H38  LIG     1      14.624  16.941   1.947  1.00  0.00      LIG  
ATOM   4988 H39  LIG     1      16.423  16.963  -0.806  1.00  0.00      LIG  
ATOM   4989 H40  LIG     1      15.449  17.587   0.507  1.00  0.00      LIG  
ATOM   4990 H41  LIG     1      14.913  16.140  -0.380  1.00  0.00      LIG  
ATOM   4991 H42  LIG     1      17.674  13.922   0.847  1.00  0.00      LIG  
ATOM   4992 H43  LIG     1      16.175  13.952  -0.105  1.00  0.00      LIG  
ATOM   4993 H44  LIG     1      17.596  14.858  -0.622  1.00  0.00      LIG  
ATOM   4994 H45  LIG     1      18.236  15.885   1.920  1.00  0.00      LIG  
TER
REMARK  Energy: 47.2591
REMARK  SimpleFitness: 47.2591
REMARK  FullFitness: -1568.2444
REMARK  InterFull: -33.7074
REMARK  IntraFull: 115.999
REMARK  solvFull: -1893.66
REMARK  surfFull: 243.124
REMARK  extraFull: 0.0
REMARK  deltaGcompsolvpol: -1893.66
REMARK  deltaGcompsolvnonpol: 243.124
REMARK  deltaGprotsolvpol: -1897.11
REMARK  deltaGprotsolvnonpol: 243.179
REMARK  deltaGligsolvpol: -12.9708
REMARK  deltaGligsolvnonpol: 15.0858
REMARK  deltaGvdw: -33.7074
REMARK  deltaGelec: 0.0
REMARK  deltaG: -7.6060905
REMARK  Cluster: 5
REMARK  ClusterRank: 4
ATOM   4915 O    LIG     1      20.023  19.944   5.253  1.00  0.00      LIG  
ATOM   4916 O1   LIG     1      17.335  23.243   9.391  1.00  0.00      LIG  
ATOM   4917 O2   LIG     1      16.228  15.829   4.493  1.00  0.00      LIG  
ATOM   4918 O3   LIG     1      17.439  13.069   2.419  1.00  0.00      LIG  
ATOM   4919 O4   LIG     1      15.142  15.307   1.861  1.00  0.00      LIG  
ATOM   4920 C    LIG     1      19.886  18.324   8.682  1.00  0.00      LIG  
ATOM   4921 C1   LIG     1      20.102  19.503   7.684  1.00  0.00      LIG  
ATOM   4922 C2   LIG     1      18.638  17.442   8.351  1.00  0.00      LIG  
ATOM   4923 C3   LIG     1      19.975  20.929   8.313  1.00  0.00      LIG  
ATOM   4924 C4   LIG     1      19.801  18.780  10.135  1.00  0.00      LIG  
ATOM   4925 C5   LIG     1      20.848  21.033   9.578  1.00  0.00      LIG  
ATOM   4926 C6   LIG     1      19.366  19.283   6.331  1.00  0.00      LIG  
ATOM   4927 C7   LIG     1      18.719  16.946   6.959  1.00  0.00      LIG  
ATOM   4928 C8   LIG     1      20.842  19.807  10.492  1.00  0.00      LIG  
ATOM   4929 C9   LIG     1      18.546  16.136   9.144  1.00  0.00      LIG  
ATOM   4930 C10  LIG     1      19.292  17.822   5.903  1.00  0.00      LIG  
ATOM   4931 C11  LIG     1      21.185  17.494   8.604  1.00  0.00      LIG  
ATOM   4932 C12  LIG     1      18.524  21.353   8.583  1.00  0.00      LIG  
ATOM   4933 C13  LIG     1      18.383  15.655   6.862  1.00  0.00      LIG  
ATOM   4934 C14  LIG     1      17.274  18.111   8.548  1.00  0.00      LIG  
ATOM   4935 C15  LIG     1      17.986  15.106   8.183  1.00  0.00      LIG  
ATOM   4936 C16  LIG     1      20.541  21.966   7.339  1.00  0.00      LIG  
ATOM   4937 C17  LIG     1      20.589  22.277  10.384  1.00  0.00      LIG  
ATOM   4938 C18  LIG     1      18.600  14.766   5.671  1.00  0.00      LIG  
ATOM   4939 C19  LIG     1      18.382  22.613   9.388  1.00  0.00      LIG  
ATOM   4940 C20  LIG     1      19.467  23.003  10.310  1.00  0.00      LIG  
ATOM   4941 C21  LIG     1      21.698  22.691  11.299  1.00  0.00      LIG  
ATOM   4942 C22  LIG     1      17.403  13.892   5.269  1.00  0.00      LIG  
ATOM   4943 C23  LIG     1      19.783  13.878   6.006  1.00  0.00      LIG  
ATOM   4944 C24  LIG     1      16.548  14.490   4.149  1.00  0.00      LIG  
ATOM   4945 C25  LIG     1      17.232  14.429   2.775  1.00  0.00      LIG  
ATOM   4946 C26  LIG     1      16.548  15.214   1.634  1.00  0.00      LIG  
ATOM   4947 C27  LIG     1      16.767  14.613   0.258  1.00  0.00      LIG  
ATOM   4948 C28  LIG     1      17.130  16.611   1.535  1.00  0.00      LIG  
ATOM   4949 H    LIG     1      21.161  19.470   7.416  1.00  0.00      LIG  
ATOM   4950 H1   LIG     1      19.925  17.921  10.799  1.00  0.00      LIG  
ATOM   4951 H2   LIG     1      18.826  19.199  10.376  1.00  0.00      LIG  
ATOM   4952 H3   LIG     1      21.877  21.124   9.218  1.00  0.00      LIG  
ATOM   4953 H4   LIG     1      18.353  19.689   6.377  1.00  0.00      LIG  
ATOM   4954 H5   LIG     1      21.833  19.348  10.458  1.00  0.00      LIG  
ATOM   4955 H6   LIG     1      20.694  20.069  11.545  1.00  0.00      LIG  
ATOM   4956 H7   LIG     1      17.921  16.238  10.035  1.00  0.00      LIG  
ATOM   4957 H8   LIG     1      19.514  15.773   9.489  1.00  0.00      LIG  
ATOM   4958 H9   LIG     1      20.298  17.470   5.652  1.00  0.00      LIG  
ATOM   4959 H10  LIG     1      18.704  17.738   4.984  1.00  0.00      LIG  
ATOM   4960 H11  LIG     1      22.070  18.132   8.679  1.00  0.00      LIG  
ATOM   4961 H12  LIG     1      21.275  16.949   7.661  1.00  0.00      LIG  
ATOM   4962 H13  LIG     1      21.258  16.770   9.419  1.00  0.00      LIG  
ATOM   4963 H14  LIG     1      17.982  20.598   9.145  1.00  0.00      LIG  
ATOM   4964 H15  LIG     1      18.001  21.512   7.637  1.00  0.00      LIG  
ATOM   4965 H16  LIG     1      17.169  19.031   7.977  1.00  0.00      LIG  
ATOM   4966 H17  LIG     1      17.090  18.345   9.599  1.00  0.00      LIG  
ATOM   4967 H18  LIG     1      16.454  17.460   8.229  1.00  0.00      LIG  
ATOM   4968 H19  LIG     1      16.896  15.044   8.255  1.00  0.00      LIG  
ATOM   4969 H20  LIG     1      18.413  14.121   8.386  1.00  0.00      LIG  
ATOM   4970 H21  LIG     1      21.511  21.640   6.954  1.00  0.00      LIG  
ATOM   4971 H22  LIG     1      20.688  22.942   7.805  1.00  0.00      LIG  
ATOM   4972 H23  LIG     1      19.869  22.122   6.492  1.00  0.00      LIG  
ATOM   4973 H24  LIG     1      18.890  15.377   4.817  1.00  0.00      LIG  
ATOM   4974 H25  LIG     1      20.120  20.876   5.510  1.00  0.00      LIG  
ATOM   4975 H26  LIG     1      19.312  23.894  10.906  1.00  0.00      LIG  
ATOM   4976 H27  LIG     1      22.625  22.822  10.734  1.00  0.00      LIG  
ATOM   4977 H28  LIG     1      21.872  21.932  12.066  1.00  0.00      LIG  
ATOM   4978 H29  LIG     1      21.483  23.635  11.810  1.00  0.00      LIG  
ATOM   4979 H30  LIG     1      16.760  13.724   6.138  1.00  0.00      LIG  
ATOM   4980 H31  LIG     1      17.754  12.905   4.956  1.00  0.00      LIG  
ATOM   4981 H32  LIG     1      19.501  13.099   6.720  1.00  0.00      LIG  
ATOM   4982 H33  LIG     1      20.149  13.385   5.106  1.00  0.00      LIG  
ATOM   4983 H34  LIG     1      20.622  14.441   6.427  1.00  0.00      LIG  
ATOM   4984 H35  LIG     1      15.616  13.918   4.106  1.00  0.00      LIG  
ATOM   4985 H36  LIG     1      18.221  14.835   2.885  1.00  0.00      LIG  
ATOM   4986 H37  LIG     1      15.655  16.153   3.776  1.00  0.00      LIG  
ATOM   4987 H38  LIG     1      17.533  13.042   1.451  1.00  0.00      LIG  
ATOM   4988 H39  LIG     1      16.258  15.222  -0.495  1.00  0.00      LIG  
ATOM   4989 H40  LIG     1      16.364  13.607   0.169  1.00  0.00      LIG  
ATOM   4990 H41  LIG     1      17.829  14.576   0.013  1.00  0.00      LIG  
ATOM   4991 H42  LIG     1      17.980  16.637   0.847  1.00  0.00      LIG  
ATOM   4992 H43  LIG     1      17.519  16.926   2.504  1.00  0.00      LIG  
ATOM   4993 H44  LIG     1      16.388  17.343   1.204  1.00  0.00      LIG  
ATOM   4994 H45  LIG     1      14.749  15.620   1.028  1.00  0.00      LIG  
TER
REMARK  Energy: 55.7132
REMARK  SimpleFitness: 55.7132
REMARK  FullFitness: -1563.9601
REMARK  InterFull: -38.5861
REMARK  IntraFull: 123.308
REMARK  solvFull: -1891.39
REMARK  surfFull: 242.708
REMARK  extraFull: 0.0
REMARK  deltaGcompsolvpol: -1891.39
REMARK  deltaGcompsolvnonpol: 242.708
REMARK  deltaGprotsolvpol: -1897.11
REMARK  deltaGprotsolvnonpol: 243.179
REMARK  deltaGligsolvpol: -11.9319
REMARK  deltaGligsolvnonpol: 14.8876
REMARK  deltaGvdw: -38.5861
REMARK  deltaGelec: 0.0
REMARK  deltaG: -8.012875
REMARK  Cluster: 5
REMARK  ClusterRank: 5
ATOM   4915 O    LIG     1      21.049  18.725   5.721  1.00  0.00      LIG  
ATOM   4916 O1   LIG     1      17.108  22.561   8.210  1.00  0.00      LIG  
ATOM   4917 O2   LIG     1      17.597  16.377   4.759  1.00  0.00      LIG  
ATOM   4918 O3   LIG     1      16.352  13.433   3.165  1.00  0.00      LIG  
ATOM   4919 O4   LIG     1      15.332  16.293   2.891  1.00  0.00      LIG  
ATOM   4920 C    LIG     1      19.967  17.917   9.241  1.00  0.00      LIG  
ATOM   4921 C1   LIG     1      20.421  18.871   8.096  1.00  0.00      LIG  
ATOM   4922 C2   LIG     1      18.844  16.919   8.812  1.00  0.00      LIG  
ATOM   4923 C3   LIG     1      20.075  20.383   8.316  1.00  0.00      LIG  
ATOM   4924 C4   LIG     1      19.539  18.676  10.496  1.00  0.00      LIG  
ATOM   4925 C5   LIG     1      20.597  20.848   9.688  1.00  0.00      LIG  
ATOM   4926 C6   LIG     1      20.092  18.299   6.688  1.00  0.00      LIG  
ATOM   4927 C7   LIG     1      19.195  16.128   7.606  1.00  0.00      LIG  
ATOM   4928 C8   LIG     1      20.458  19.828  10.820  1.00  0.00      LIG  
ATOM   4929 C9   LIG     1      18.551  15.812   9.814  1.00  0.00      LIG  
ATOM   4930 C10  LIG     1      20.117  16.774   6.620  1.00  0.00      LIG  
ATOM   4931 C11  LIG     1      21.229  17.150   9.674  1.00  0.00      LIG  
ATOM   4932 C12  LIG     1      18.587  20.710   8.132  1.00  0.00      LIG  
ATOM   4933 C13  LIG     1      18.589  14.927   7.626  1.00  0.00      LIG  
ATOM   4934 C14  LIG     1      17.482  17.566   8.508  1.00  0.00      LIG  
ATOM   4935 C15  LIG     1      18.002  14.681   8.975  1.00  0.00      LIG  
ATOM   4936 C16  LIG     1      20.813  21.237   7.284  1.00  0.00      LIG  
ATOM   4937 C17  LIG     1      20.060  22.187  10.115  1.00  0.00      LIG  
ATOM   4938 C18  LIG     1      18.501  13.804   6.620  1.00  0.00      LIG  
ATOM   4939 C19  LIG     1      18.171  22.079   8.573  1.00  0.00      LIG  
ATOM   4940 C20  LIG     1      18.954  22.758   9.620  1.00  0.00      LIG  
ATOM   4941 C21  LIG     1      20.872  22.909  11.139  1.00  0.00      LIG  
ATOM   4942 C22  LIG     1      18.477  14.166   5.138  1.00  0.00      LIG  
ATOM   4943 C23  LIG     1      17.313  12.890   6.882  1.00  0.00      LIG  
ATOM   4944 C24  LIG     1      17.306  15.001   4.600  1.00  0.00      LIG  
ATOM   4945 C25  LIG     1      17.098  14.635   3.116  1.00  0.00      LIG  
ATOM   4946 C26  LIG     1      16.396  15.661   2.193  1.00  0.00      LIG  
ATOM   4947 C27  LIG     1      15.776  15.046   0.960  1.00  0.00      LIG  
ATOM   4948 C28  LIG     1      17.356  16.694   1.631  1.00  0.00      LIG  
ATOM   4949 H    LIG     1      21.515  18.877   8.136  1.00  0.00      LIG  
ATOM   4950 H1   LIG     1      19.522  17.994  11.350  1.00  0.00      LIG  
ATOM   4951 H2   LIG     1      18.529  19.073  10.416  1.00  0.00      LIG  
ATOM   4952 H3   LIG     1      21.673  20.997   9.562  1.00  0.00      LIG  
ATOM   4953 H4   LIG     1      19.117  18.655   6.347  1.00  0.00      LIG  
ATOM   4954 H5   LIG     1      21.453  19.445  11.060  1.00  0.00      LIG  
ATOM   4955 H6   LIG     1      20.101  20.282  11.749  1.00  0.00      LIG  
ATOM   4956 H7   LIG     1      17.847  16.125  10.589  1.00  0.00      LIG  
ATOM   4957 H8   LIG     1      19.443  15.442  10.323  1.00  0.00      LIG  
ATOM   4958 H9   LIG     1      21.136  16.429   6.816  1.00  0.00      LIG  
ATOM   4959 H10  LIG     1      19.913  16.465   5.597  1.00  0.00      LIG  
ATOM   4960 H11  LIG     1      22.084  17.820   9.799  1.00  0.00      LIG  
ATOM   4961 H12  LIG     1      21.526  16.392   8.947  1.00  0.00      LIG  
ATOM   4962 H13  LIG     1      21.085  16.649  10.634  1.00  0.00      LIG  
ATOM   4963 H14  LIG     1      17.960  20.053   8.722  1.00  0.00      LIG  
ATOM   4964 H15  LIG     1      18.308  20.604   7.080  1.00  0.00      LIG  
ATOM   4965 H16  LIG     1      17.534  18.275   7.683  1.00  0.00      LIG  
ATOM   4966 H17  LIG     1      17.083  18.087   9.381  1.00  0.00      LIG  
ATOM   4967 H18  LIG     1      16.716  16.844   8.213  1.00  0.00      LIG  
ATOM   4968 H19  LIG     1      16.910  14.715   8.938  1.00  0.00      LIG  
ATOM   4969 H20  LIG     1      18.316  13.720   9.392  1.00  0.00      LIG  
ATOM   4970 H21  LIG     1      21.870  20.960   7.243  1.00  0.00      LIG  
ATOM   4971 H22  LIG     1      20.762  22.303   7.517  1.00  0.00      LIG  
ATOM   4972 H23  LIG     1      20.384  21.110   6.288  1.00  0.00      LIG  
ATOM   4973 H24  LIG     1      19.393  13.192   6.776  1.00  0.00      LIG  
ATOM   4974 H25  LIG     1      21.097  19.694   5.785  1.00  0.00      LIG  
ATOM   4975 H26  LIG     1      18.606  23.729   9.952  1.00  0.00      LIG  
ATOM   4976 H27  LIG     1      21.900  23.022  10.785  1.00  0.00      LIG  
ATOM   4977 H28  LIG     1      20.890  22.355  12.081  1.00  0.00      LIG  
ATOM   4978 H29  LIG     1      20.480  23.910  11.348  1.00  0.00      LIG  
ATOM   4979 H30  LIG     1      18.496  13.223   4.590  1.00  0.00      LIG  
ATOM   4980 H31  LIG     1      19.415  14.663   4.925  1.00  0.00      LIG  
ATOM   4981 H32  LIG     1      16.374  13.446   6.934  1.00  0.00      LIG  
ATOM   4982 H33  LIG     1      17.223  12.155   6.078  1.00  0.00      LIG  
ATOM   4983 H34  LIG     1      17.434  12.329   7.813  1.00  0.00      LIG  
ATOM   4984 H35  LIG     1      16.401  14.795   5.174  1.00  0.00      LIG  
ATOM   4985 H36  LIG     1      18.056  14.380   2.661  1.00  0.00      LIG  
ATOM   4986 H37  LIG     1      16.837  16.858   4.385  1.00  0.00      LIG  
ATOM   4987 H38  LIG     1      16.037  13.242   2.262  1.00  0.00      LIG  
ATOM   4988 H39  LIG     1      15.537  15.821   0.226  1.00  0.00      LIG  
ATOM   4989 H40  LIG     1      14.824  14.568   1.201  1.00  0.00      LIG  
ATOM   4990 H41  LIG     1      16.454  14.329   0.491  1.00  0.00      LIG  
ATOM   4991 H42  LIG     1      17.919  17.197   2.418  1.00  0.00      LIG  
ATOM   4992 H43  LIG     1      18.067  16.225   0.947  1.00  0.00      LIG  
ATOM   4993 H44  LIG     1      16.813  17.471   1.086  1.00  0.00      LIG  
ATOM   4994 H45  LIG     1      14.698  15.590   3.115  1.00  0.00      LIG  
TER
REMARK  Energy: 55.7141
REMARK  SimpleFitness: 55.7141
REMARK  FullFitness: -1563.9388
REMARK  InterFull: -38.6808
REMARK  IntraFull: 123.368
REMARK  solvFull: -1891.33
REMARK  surfFull: 242.704
REMARK  extraFull: 0.0
REMARK  deltaGcompsolvpol: -1891.33
REMARK  deltaGcompsolvnonpol: 242.704
REMARK  deltaGprotsolvpol: -1897.11
REMARK  deltaGprotsolvnonpol: 243.179
REMARK  deltaGligsolvpol: -11.9284
REMARK  deltaGligsolvnonpol: 14.8876
REMARK  deltaGvdw: -38.6808
REMARK  deltaGelec: 0.0
REMARK  deltaG: -8.01875
REMARK  Cluster: 5
REMARK  ClusterRank: 6
ATOM   4915 O    LIG     1      21.043  18.733   5.719  1.00  0.00      LIG  
ATOM   4916 O1   LIG     1      17.089  22.561   8.202  1.00  0.00      LIG  
ATOM   4917 O2   LIG     1      17.597  16.380   4.758  1.00  0.00      LIG  
ATOM   4918 O3   LIG     1      16.344  13.437   3.169  1.00  0.00      LIG  
ATOM   4919 O4   LIG     1      15.331  16.295   2.886  1.00  0.00      LIG  
ATOM   4920 C    LIG     1      19.962  17.923   9.238  1.00  0.00      LIG  
ATOM   4921 C1   LIG     1      20.412  18.878   8.093  1.00  0.00      LIG  
ATOM   4922 C2   LIG     1      18.842  16.922   8.809  1.00  0.00      LIG  
ATOM   4923 C3   LIG     1      20.059  20.389   8.314  1.00  0.00      LIG  
ATOM   4924 C4   LIG     1      19.532  18.679  10.494  1.00  0.00      LIG  
ATOM   4925 C5   LIG     1      20.579  20.856   9.685  1.00  0.00      LIG  
ATOM   4926 C6   LIG     1      20.086  18.305   6.685  1.00  0.00      LIG  
ATOM   4927 C7   LIG     1      19.195  16.132   7.603  1.00  0.00      LIG  
ATOM   4928 C8   LIG     1      20.446  19.834  10.817  1.00  0.00      LIG  
ATOM   4929 C9   LIG     1      18.552  15.813   9.811  1.00  0.00      LIG  
ATOM   4930 C10  LIG     1      20.116  16.780   6.617  1.00  0.00      LIG  
ATOM   4931 C11  LIG     1      21.226  17.160   9.671  1.00  0.00      LIG  
ATOM   4932 C12  LIG     1      18.569  20.710   8.131  1.00  0.00      LIG  
ATOM   4933 C13  LIG     1      18.590  14.929   7.623  1.00  0.00      LIG  
ATOM   4934 C14  LIG     1      17.478  17.565   8.506  1.00  0.00      LIG  
ATOM   4935 C15  LIG     1      18.004  14.682   8.972  1.00  0.00      LIG  
ATOM   4936 C16  LIG     1      20.793  21.245   7.281  1.00  0.00      LIG  
ATOM   4937 C17  LIG     1      20.036  22.192  10.114  1.00  0.00      LIG  
ATOM   4938 C18  LIG     1      18.503  13.807   6.616  1.00  0.00      LIG  
ATOM   4939 C19  LIG     1      18.151  22.080   8.568  1.00  0.00      LIG  
ATOM   4940 C20  LIG     1      18.930  22.760   9.618  1.00  0.00      LIG  
ATOM   4941 C21  LIG     1      20.844  22.916  11.141  1.00  0.00      LIG  
ATOM   4942 C22  LIG     1      18.478  14.169   5.135  1.00  0.00      LIG  
ATOM   4943 C23  LIG     1      17.315  12.892   6.878  1.00  0.00      LIG  
ATOM   4944 C24  LIG     1      17.306  15.004   4.600  1.00  0.00      LIG  
ATOM   4945 C25  LIG     1      17.095  14.637   3.116  1.00  0.00      LIG  
ATOM   4946 C26  LIG     1      16.396  15.662   2.191  1.00  0.00      LIG  
ATOM   4947 C27  LIG     1      15.781  15.045   0.958  1.00  0.00      LIG  
ATOM   4948 C28  LIG     1      17.358  16.695   1.631  1.00  0.00      LIG  
ATOM   4949 H    LIG     1      21.505  18.890   8.135  1.00  0.00      LIG  
ATOM   4950 H1   LIG     1      19.517  17.998  11.348  1.00  0.00      LIG  
ATOM   4951 H2   LIG     1      18.520  19.073  10.415  1.00  0.00      LIG  
ATOM   4952 H3   LIG     1      21.655  21.010   9.559  1.00  0.00      LIG  
ATOM   4953 H4   LIG     1      19.111  18.657   6.342  1.00  0.00      LIG  
ATOM   4954 H5   LIG     1      21.442  19.455  11.057  1.00  0.00      LIG  
ATOM   4955 H6   LIG     1      20.087  20.287  11.747  1.00  0.00      LIG  
ATOM   4956 H7   LIG     1      17.847  16.124  10.586  1.00  0.00      LIG  
ATOM   4957 H8   LIG     1      19.445  15.446  10.320  1.00  0.00      LIG  
ATOM   4958 H9   LIG     1      21.136  16.438   6.815  1.00  0.00      LIG  
ATOM   4959 H10  LIG     1      19.914  16.470   5.595  1.00  0.00      LIG  
ATOM   4960 H11  LIG     1      22.078  17.832   9.797  1.00  0.00      LIG  
ATOM   4961 H12  LIG     1      21.527  16.404   8.944  1.00  0.00      LIG  
ATOM   4962 H13  LIG     1      21.084  16.657  10.631  1.00  0.00      LIG  
ATOM   4963 H14  LIG     1      17.945  20.054   8.724  1.00  0.00      LIG  
ATOM   4964 H15  LIG     1      18.289  20.601   7.080  1.00  0.00      LIG  
ATOM   4965 H16  LIG     1      17.527  18.274   7.680  1.00  0.00      LIG  
ATOM   4966 H17  LIG     1      17.078  18.085   9.378  1.00  0.00      LIG  
ATOM   4967 H18  LIG     1      16.713  16.841   8.211  1.00  0.00      LIG  
ATOM   4968 H19  LIG     1      16.912  14.714   8.935  1.00  0.00      LIG  
ATOM   4969 H20  LIG     1      18.320  13.721   9.389  1.00  0.00      LIG  
ATOM   4970 H21  LIG     1      21.851  20.974   7.241  1.00  0.00      LIG  
ATOM   4971 H22  LIG     1      20.735  22.311   7.512  1.00  0.00      LIG  
ATOM   4972 H23  LIG     1      20.364  21.114   6.284  1.00  0.00      LIG  
ATOM   4973 H24  LIG     1      19.395  13.195   6.771  1.00  0.00      LIG  
ATOM   4974 H25  LIG     1      21.083  19.703   5.777  1.00  0.00      LIG  
ATOM   4975 H26  LIG     1      18.577  23.729   9.951  1.00  0.00      LIG  
ATOM   4976 H27  LIG     1      21.872  23.034  10.789  1.00  0.00      LIG  
ATOM   4977 H28  LIG     1      20.863  22.359  12.082  1.00  0.00      LIG  
ATOM   4978 H29  LIG     1      20.447  23.914  11.352  1.00  0.00      LIG  
ATOM   4979 H30  LIG     1      18.498  13.228   4.585  1.00  0.00      LIG  
ATOM   4980 H31  LIG     1      19.415  14.669   4.923  1.00  0.00      LIG  
ATOM   4981 H32  LIG     1      16.376  13.448   6.928  1.00  0.00      LIG  
ATOM   4982 H33  LIG     1      17.226  12.156   6.074  1.00  0.00      LIG  
ATOM   4983 H34  LIG     1      17.434  12.332   7.810  1.00  0.00      LIG  
ATOM   4984 H35  LIG     1      16.401  14.798   5.176  1.00  0.00      LIG  
ATOM   4985 H36  LIG     1      18.052  14.376   2.662  1.00  0.00      LIG  
ATOM   4986 H37  LIG     1      16.837  16.861   4.383  1.00  0.00      LIG  
ATOM   4987 H38  LIG     1      16.029  13.246   2.266  1.00  0.00      LIG  
ATOM   4988 H39  LIG     1      15.548  15.817   0.219  1.00  0.00      LIG  
ATOM   4989 H40  LIG     1      14.827  14.570   1.195  1.00  0.00      LIG  
ATOM   4990 H41  LIG     1      16.460  14.324   0.495  1.00  0.00      LIG  
ATOM   4991 H42  LIG     1      17.920  17.197   2.419  1.00  0.00      LIG  
ATOM   4992 H43  LIG     1      18.069  16.227   0.947  1.00  0.00      LIG  
ATOM   4993 H44  LIG     1      16.815  17.473   1.086  1.00  0.00      LIG  
ATOM   4994 H45  LIG     1      14.696  15.592   3.108  1.00  0.00      LIG  
TER
REMARK  Energy: 56.1955
REMARK  SimpleFitness: 56.1955
REMARK  FullFitness: -1561.6365
REMARK  InterFull: -33.8064
REMARK  IntraFull: 121.226
REMARK  solvFull: -1892.06
REMARK  surfFull: 243.004
REMARK  extraFull: 0.0
REMARK  deltaGcompsolvpol: -1892.06
REMARK  deltaGcompsolvnonpol: 243.004
REMARK  deltaGprotsolvpol: -1897.11
REMARK  deltaGprotsolvnonpol: 243.179
REMARK  deltaGligsolvpol: -11.6753
REMARK  deltaGligsolvnonpol: 15.0998
REMARK  deltaGvdw: -33.8064
REMARK  deltaGelec: 0.0
REMARK  deltaG: -7.609498
REMARK  Cluster: 5
REMARK  ClusterRank: 7
ATOM   4915 O    LIG     1      21.533  19.394   6.658  1.00  0.00      LIG  
ATOM   4916 O1   LIG     1      16.895  22.849   8.500  1.00  0.00      LIG  
ATOM   4917 O2   LIG     1      17.013  13.628   6.699  1.00  0.00      LIG  
ATOM   4918 O3   LIG     1      18.141  16.613   4.888  1.00  0.00      LIG  
ATOM   4919 O4   LIG     1      18.256  13.804   3.618  1.00  0.00      LIG  
ATOM   4920 C    LIG     1      20.072  18.775  10.105  1.00  0.00      LIG  
ATOM   4921 C1   LIG     1      20.624  19.650   8.937  1.00  0.00      LIG  
ATOM   4922 C2   LIG     1      19.153  17.606   9.636  1.00  0.00      LIG  
ATOM   4923 C3   LIG     1      20.153  21.141   8.973  1.00  0.00      LIG  
ATOM   4924 C4   LIG     1      19.341  19.589  11.169  1.00  0.00      LIG  
ATOM   4925 C5   LIG     1      20.409  21.746  10.365  1.00  0.00      LIG  
ATOM   4926 C6   LIG     1      20.523  18.940   7.555  1.00  0.00      LIG  
ATOM   4927 C7   LIG     1      19.832  16.766   8.625  1.00  0.00      LIG  
ATOM   4928 C8   LIG     1      20.082  20.843  11.554  1.00  0.00      LIG  
ATOM   4929 C9   LIG     1      18.800  16.586  10.715  1.00  0.00      LIG  
ATOM   4930 C10  LIG     1      20.706  17.426   7.615  1.00  0.00      LIG  
ATOM   4931 C11  LIG     1      21.321  18.222  10.814  1.00  0.00      LIG  
ATOM   4932 C12  LIG     1      18.702  21.316   8.501  1.00  0.00      LIG  
ATOM   4933 C13  LIG     1      19.526  15.471   8.769  1.00  0.00      LIG  
ATOM   4934 C14  LIG     1      17.792  18.010   9.048  1.00  0.00      LIG  
ATOM   4935 C15  LIG     1      18.715  15.255  10.000  1.00  0.00      LIG  
ATOM   4936 C16  LIG     1      21.003  21.980   8.017  1.00  0.00      LIG  
ATOM   4937 C17  LIG     1      19.755  23.081  10.557  1.00  0.00      LIG  
ATOM   4938 C18  LIG     1      19.875  14.330   7.853  1.00  0.00      LIG  
ATOM   4939 C19  LIG     1      18.001  22.569   8.938  1.00  0.00      LIG  
ATOM   4940 C20  LIG     1      18.640  23.463   9.920  1.00  0.00      LIG  
ATOM   4941 C21  LIG     1      20.417  23.988  11.538  1.00  0.00      LIG  
ATOM   4942 C22  LIG     1      19.270  14.458   6.447  1.00  0.00      LIG  
ATOM   4943 C23  LIG     1      19.504  12.989   8.468  1.00  0.00      LIG  
ATOM   4944 C24  LIG     1      17.768  14.796   6.403  1.00  0.00      LIG  
ATOM   4945 C25  LIG     1      17.285  15.493   5.109  1.00  0.00      LIG  
ATOM   4946 C26  LIG     1      17.142  14.663   3.812  1.00  0.00      LIG  
ATOM   4947 C27  LIG     1      16.966  15.544   2.582  1.00  0.00      LIG  
ATOM   4948 C28  LIG     1      15.923  13.784   3.805  1.00  0.00      LIG  
ATOM   4949 H    LIG     1      21.701  19.739   9.112  1.00  0.00      LIG  
ATOM   4950 H1   LIG     1      19.200  18.983  12.068  1.00  0.00      LIG  
ATOM   4951 H2   LIG     1      18.342  19.881  10.845  1.00  0.00      LIG  
ATOM   4952 H3   LIG     1      21.487  21.931  10.421  1.00  0.00      LIG  
ATOM   4953 H4   LIG     1      19.564  19.162   7.081  1.00  0.00      LIG  
ATOM   4954 H5   LIG     1      21.016  20.579  12.056  1.00  0.00      LIG  
ATOM   4955 H6   LIG     1      19.487  21.355  12.318  1.00  0.00      LIG  
ATOM   4956 H7   LIG     1      17.860  16.827  11.218  1.00  0.00      LIG  
ATOM   4957 H8   LIG     1      19.557  16.500  11.496  1.00  0.00      LIG  
ATOM   4958 H9   LIG     1      21.749  17.202   7.860  1.00  0.00      LIG  
ATOM   4959 H10  LIG     1      20.541  17.011   6.618  1.00  0.00      LIG  
ATOM   4960 H11  LIG     1      22.061  19.008  10.986  1.00  0.00      LIG  
ATOM   4961 H12  LIG     1      21.818  17.443  10.233  1.00  0.00      LIG  
ATOM   4962 H13  LIG     1      21.075  17.809  11.795  1.00  0.00      LIG  
ATOM   4963 H14  LIG     1      18.072  20.526   8.887  1.00  0.00      LIG  
ATOM   4964 H15  LIG     1      18.662  21.286   7.408  1.00  0.00      LIG  
ATOM   4965 H16  LIG     1      17.188  18.561   9.773  1.00  0.00      LIG  
ATOM   4966 H17  LIG     1      17.200  17.140   8.753  1.00  0.00      LIG  
ATOM   4967 H18  LIG     1      17.882  18.620   8.149  1.00  0.00      LIG  
ATOM   4968 H19  LIG     1      17.681  15.010   9.741  1.00  0.00      LIG  
ATOM   4969 H20  LIG     1      19.120  14.472  10.646  1.00  0.00      LIG  
ATOM   4970 H21  LIG     1      22.068  21.801   8.194  1.00  0.00      LIG  
ATOM   4971 H22  LIG     1      20.822  23.050   8.135  1.00  0.00      LIG  
ATOM   4972 H23  LIG     1      20.782  21.741   6.974  1.00  0.00      LIG  
ATOM   4973 H24  LIG     1      20.962  14.323   7.736  1.00  0.00      LIG  
ATOM   4974 H25  LIG     1      21.492  20.365   6.659  1.00  0.00      LIG  
ATOM   4975 H26  LIG     1      18.178  24.427  10.094  1.00  0.00      LIG  
ATOM   4976 H27  LIG     1      21.445  24.191  11.225  1.00  0.00      LIG  
ATOM   4977 H28  LIG     1      20.443  23.526  12.529  1.00  0.00      LIG  
ATOM   4978 H29  LIG     1      19.897  24.948  11.629  1.00  0.00      LIG  
ATOM   4979 H30  LIG     1      19.447  13.515   5.924  1.00  0.00      LIG  
ATOM   4980 H31  LIG     1      19.838  15.215   5.906  1.00  0.00      LIG  
ATOM   4981 H32  LIG     1      18.426  12.880   8.614  1.00  0.00      LIG  
ATOM   4982 H33  LIG     1      19.836  12.181   7.818  1.00  0.00      LIG  
ATOM   4983 H34  LIG     1      19.986  12.844   9.438  1.00  0.00      LIG  
ATOM   4984 H35  LIG     1      17.549  15.507   7.200  1.00  0.00      LIG  
ATOM   4985 H36  LIG     1      16.296  15.910   5.310  1.00  0.00      LIG  
ATOM   4986 H37  LIG     1      17.389  13.253   7.514  1.00  0.00      LIG  
ATOM   4987 H38  LIG     1      17.853  17.024   4.056  1.00  0.00      LIG  
ATOM   4988 H39  LIG     1      16.915  14.931   1.677  1.00  0.00      LIG  
ATOM   4989 H40  LIG     1      17.787  16.245   2.439  1.00  0.00      LIG  
ATOM   4990 H41  LIG     1      16.044  16.126   2.658  1.00  0.00      LIG  
ATOM   4991 H42  LIG     1      16.114  12.864   3.259  1.00  0.00      LIG  
ATOM   4992 H43  LIG     1      15.613  13.500   4.805  1.00  0.00      LIG  
ATOM   4993 H44  LIG     1      15.085  14.287   3.322  1.00  0.00      LIG  
ATOM   4994 H45  LIG     1      18.223  13.146   4.333  1.00  0.00      LIG  
TER
REMARK  Energy: 57.6878
REMARK  SimpleFitness: 57.6878
REMARK  FullFitness: -1560.0951
REMARK  InterFull: -33.4091
REMARK  IntraFull: 122.729
REMARK  solvFull: -1892.39
REMARK  surfFull: 242.975
REMARK  extraFull: 0.0
REMARK  deltaGcompsolvpol: -1892.39
REMARK  deltaGcompsolvnonpol: 242.975
REMARK  deltaGprotsolvpol: -1897.11
REMARK  deltaGprotsolvnonpol: 243.179
REMARK  deltaGligsolvpol: -11.6462
REMARK  deltaGligsolvnonpol: 15.1176
REMARK  deltaGvdw: -33.4091
REMARK  deltaGelec: 0.0
REMARK  deltaG: -7.598314
REMARK  Cluster: 5
REMARK  ClusterRank: 8
ATOM   4915 O    LIG     1      21.521  19.332   6.543  1.00  0.00      LIG  
ATOM   4916 O1   LIG     1      16.875  22.781   8.531  1.00  0.00      LIG  
ATOM   4917 O2   LIG     1      17.082  13.365   6.601  1.00  0.00      LIG  
ATOM   4918 O3   LIG     1      18.086  16.572   5.127  1.00  0.00      LIG  
ATOM   4919 O4   LIG     1      18.265  13.848   3.655  1.00  0.00      LIG  
ATOM   4920 C    LIG     1      20.051  18.818   9.999  1.00  0.00      LIG  
ATOM   4921 C1   LIG     1      20.631  19.654   8.816  1.00  0.00      LIG  
ATOM   4922 C2   LIG     1      19.113  17.648   9.564  1.00  0.00      LIG  
ATOM   4923 C3   LIG     1      20.214  21.164   8.828  1.00  0.00      LIG  
ATOM   4924 C4   LIG     1      19.321  19.680  11.022  1.00  0.00      LIG  
ATOM   4925 C5   LIG     1      20.473  21.780  10.218  1.00  0.00      LIG  
ATOM   4926 C6   LIG     1      20.505  18.918   7.453  1.00  0.00      LIG  
ATOM   4927 C7   LIG     1      19.791  16.771   8.585  1.00  0.00      LIG  
ATOM   4928 C8   LIG     1      20.113  20.899  11.412  1.00  0.00      LIG  
ATOM   4929 C9   LIG     1      18.742  16.673  10.680  1.00  0.00      LIG  
ATOM   4930 C10  LIG     1      20.657  17.399   7.545  1.00  0.00      LIG  
ATOM   4931 C11  LIG     1      21.286  18.257  10.728  1.00  0.00      LIG  
ATOM   4932 C12  LIG     1      18.784  21.387   8.309  1.00  0.00      LIG  
ATOM   4933 C13  LIG     1      19.508  15.477   8.794  1.00  0.00      LIG  
ATOM   4934 C14  LIG     1      17.757  18.041   8.958  1.00  0.00      LIG  
ATOM   4935 C15  LIG     1      18.699  15.307  10.033  1.00  0.00      LIG  
ATOM   4936 C16  LIG     1      21.112  21.971   7.888  1.00  0.00      LIG  
ATOM   4937 C17  LIG     1      19.841  23.126  10.395  1.00  0.00      LIG  
ATOM   4938 C18  LIG     1      19.870  14.295   7.936  1.00  0.00      LIG  
ATOM   4939 C19  LIG     1      18.016  22.540   8.896  1.00  0.00      LIG  
ATOM   4940 C20  LIG     1      18.688  23.474   9.817  1.00  0.00      LIG  
ATOM   4941 C21  LIG     1      20.549  24.064  11.314  1.00  0.00      LIG  
ATOM   4942 C22  LIG     1      19.278  14.364   6.522  1.00  0.00      LIG  
ATOM   4943 C23  LIG     1      19.485  12.977   8.595  1.00  0.00      LIG  
ATOM   4944 C24  LIG     1      17.758  14.609   6.471  1.00  0.00      LIG  
ATOM   4945 C25  LIG     1      17.264  15.411   5.245  1.00  0.00      LIG  
ATOM   4946 C26  LIG     1      17.141  14.683   3.887  1.00  0.00      LIG  
ATOM   4947 C27  LIG     1      16.979  15.657   2.730  1.00  0.00      LIG  
ATOM   4948 C28  LIG     1      15.925  13.798   3.796  1.00  0.00      LIG  
ATOM   4949 H    LIG     1      21.710  19.711   8.987  1.00  0.00      LIG  
ATOM   4950 H1   LIG     1      19.118  19.098  11.924  1.00  0.00      LIG  
ATOM   4951 H2   LIG     1      18.352  20.014  10.648  1.00  0.00      LIG  
ATOM   4952 H3   LIG     1      21.553  21.946  10.282  1.00  0.00      LIG  
ATOM   4953 H4   LIG     1      19.549  19.152   6.980  1.00  0.00      LIG  
ATOM   4954 H5   LIG     1      21.036  20.602  11.914  1.00  0.00      LIG  
ATOM   4955 H6   LIG     1      19.541  21.437  12.176  1.00  0.00      LIG  
ATOM   4956 H7   LIG     1      17.780  16.923  11.136  1.00  0.00      LIG  
ATOM   4957 H8   LIG     1      19.465  16.640  11.494  1.00  0.00      LIG  
ATOM   4958 H9   LIG     1      21.700  17.159   7.772  1.00  0.00      LIG  
ATOM   4959 H10  LIG     1      20.462  16.972   6.560  1.00  0.00      LIG  
ATOM   4960 H11  LIG     1      22.050  19.025  10.875  1.00  0.00      LIG  
ATOM   4961 H12  LIG     1      21.764  17.447  10.173  1.00  0.00      LIG  
ATOM   4962 H13  LIG     1      21.031  17.883  11.722  1.00  0.00      LIG  
ATOM   4963 H14  LIG     1      18.167  20.525   8.521  1.00  0.00      LIG  
ATOM   4964 H15  LIG     1      18.800  21.520   7.223  1.00  0.00      LIG  
ATOM   4965 H16  LIG     1      17.159  18.631   9.655  1.00  0.00      LIG  
ATOM   4966 H17  LIG     1      17.159  17.161   8.708  1.00  0.00      LIG  
ATOM   4967 H18  LIG     1      17.851  18.600   8.027  1.00  0.00      LIG  
ATOM   4968 H19  LIG     1      17.674  15.019   9.784  1.00  0.00      LIG  
ATOM   4969 H20  LIG     1      19.123  14.569  10.719  1.00  0.00      LIG  
ATOM   4970 H21  LIG     1      22.167  21.799   8.119  1.00  0.00      LIG  
ATOM   4971 H22  LIG     1      20.924  23.044   7.969  1.00  0.00      LIG  
ATOM   4972 H23  LIG     1      20.944  21.708   6.842  1.00  0.00      LIG  
ATOM   4973 H24  LIG     1      20.959  14.286   7.834  1.00  0.00      LIG  
ATOM   4974 H25  LIG     1      21.568  20.301   6.597  1.00  0.00      LIG  
ATOM   4975 H26  LIG     1      18.218  24.435   9.993  1.00  0.00      LIG  
ATOM   4976 H27  LIG     1      21.533  24.312  10.908  1.00  0.00      LIG  
ATOM   4977 H28  LIG     1      20.687  23.603  12.296  1.00  0.00      LIG  
ATOM   4978 H29  LIG     1      19.996  24.998  11.457  1.00  0.00      LIG  
ATOM   4979 H30  LIG     1      19.518  13.427   6.012  1.00  0.00      LIG  
ATOM   4980 H31  LIG     1      19.807  15.144   5.977  1.00  0.00      LIG  
ATOM   4981 H32  LIG     1      18.404  12.875   8.719  1.00  0.00      LIG  
ATOM   4982 H33  LIG     1      19.832  12.141   7.986  1.00  0.00      LIG  
ATOM   4983 H34  LIG     1      19.945  12.871   9.580  1.00  0.00      LIG  
ATOM   4984 H35  LIG     1      17.466  15.203   7.339  1.00  0.00      LIG  
ATOM   4985 H36  LIG     1      16.268  15.791   5.472  1.00  0.00      LIG  
ATOM   4986 H37  LIG     1      17.464  12.919   7.376  1.00  0.00      LIG  
ATOM   4987 H38  LIG     1      17.776  17.058   4.344  1.00  0.00      LIG  
ATOM   4988 H39  LIG     1      16.991  15.125   1.775  1.00  0.00      LIG  
ATOM   4989 H40  LIG     1      17.774  16.401   2.691  1.00  0.00      LIG  
ATOM   4990 H41  LIG     1      16.030  16.195   2.818  1.00  0.00      LIG  
ATOM   4991 H42  LIG     1      16.145  12.896   3.231  1.00  0.00      LIG  
ATOM   4992 H43  LIG     1      15.570  13.489   4.774  1.00  0.00      LIG  
ATOM   4993 H44  LIG     1      15.104  14.314   3.295  1.00  0.00      LIG  
ATOM   4994 H45  LIG     1      18.247  13.167   4.349  1.00  0.00      LIG  
TER
REMARK  Energy: 57.6878
REMARK  SimpleFitness: 57.6878
REMARK  FullFitness: -1560.0951
REMARK  InterFull: -33.4091
REMARK  IntraFull: 122.729
REMARK  solvFull: -1892.39
REMARK  surfFull: 242.975
REMARK  extraFull: 0.0
REMARK  deltaGcompsolvpol: -1892.39
REMARK  deltaGcompsolvnonpol: 242.975
REMARK  deltaGprotsolvpol: -1897.11
REMARK  deltaGprotsolvnonpol: 243.179
REMARK  deltaGligsolvpol: -11.6462
REMARK  deltaGligsolvnonpol: 15.1176
REMARK  deltaGvdw: -33.4091
REMARK  deltaGelec: 0.0
REMARK  deltaG: -7.598314
REMARK  Cluster: 5
REMARK  ClusterRank: 9
ATOM   4915 O    LIG     1      21.521  19.332   6.543  1.00  0.00      LIG  
ATOM   4916 O1   LIG     1      16.875  22.781   8.531  1.00  0.00      LIG  
ATOM   4917 O2   LIG     1      17.082  13.365   6.601  1.00  0.00      LIG  
ATOM   4918 O3   LIG     1      18.086  16.572   5.127  1.00  0.00      LIG  
ATOM   4919 O4   LIG     1      18.265  13.848   3.655  1.00  0.00      LIG  
ATOM   4920 C    LIG     1      20.051  18.818   9.999  1.00  0.00      LIG  
ATOM   4921 C1   LIG     1      20.631  19.654   8.816  1.00  0.00      LIG  
ATOM   4922 C2   LIG     1      19.113  17.648   9.564  1.00  0.00      LIG  
ATOM   4923 C3   LIG     1      20.214  21.164   8.828  1.00  0.00      LIG  
ATOM   4924 C4   LIG     1      19.321  19.680  11.022  1.00  0.00      LIG  
ATOM   4925 C5   LIG     1      20.473  21.780  10.218  1.00  0.00      LIG  
ATOM   4926 C6   LIG     1      20.505  18.918   7.453  1.00  0.00      LIG  
ATOM   4927 C7   LIG     1      19.791  16.771   8.585  1.00  0.00      LIG  
ATOM   4928 C8   LIG     1      20.113  20.899  11.412  1.00  0.00      LIG  
ATOM   4929 C9   LIG     1      18.742  16.673  10.680  1.00  0.00      LIG  
ATOM   4930 C10  LIG     1      20.657  17.399   7.545  1.00  0.00      LIG  
ATOM   4931 C11  LIG     1      21.286  18.257  10.728  1.00  0.00      LIG  
ATOM   4932 C12  LIG     1      18.784  21.387   8.309  1.00  0.00      LIG  
ATOM   4933 C13  LIG     1      19.508  15.477   8.794  1.00  0.00      LIG  
ATOM   4934 C14  LIG     1      17.757  18.041   8.958  1.00  0.00      LIG  
ATOM   4935 C15  LIG     1      18.699  15.307  10.033  1.00  0.00      LIG  
ATOM   4936 C16  LIG     1      21.112  21.971   7.888  1.00  0.00      LIG  
ATOM   4937 C17  LIG     1      19.841  23.126  10.395  1.00  0.00      LIG  
ATOM   4938 C18  LIG     1      19.870  14.295   7.936  1.00  0.00      LIG  
ATOM   4939 C19  LIG     1      18.016  22.540   8.896  1.00  0.00      LIG  
ATOM   4940 C20  LIG     1      18.688  23.474   9.817  1.00  0.00      LIG  
ATOM   4941 C21  LIG     1      20.549  24.064  11.314  1.00  0.00      LIG  
ATOM   4942 C22  LIG     1      19.278  14.364   6.522  1.00  0.00      LIG  
ATOM   4943 C23  LIG     1      19.485  12.977   8.595  1.00  0.00      LIG  
ATOM   4944 C24  LIG     1      17.758  14.609   6.471  1.00  0.00      LIG  
ATOM   4945 C25  LIG     1      17.264  15.411   5.245  1.00  0.00      LIG  
ATOM   4946 C26  LIG     1      17.141  14.683   3.887  1.00  0.00      LIG  
ATOM   4947 C27  LIG     1      16.979  15.657   2.730  1.00  0.00      LIG  
ATOM   4948 C28  LIG     1      15.925  13.798   3.796  1.00  0.00      LIG  
ATOM   4949 H    LIG     1      21.710  19.711   8.987  1.00  0.00      LIG  
ATOM   4950 H1   LIG     1      19.118  19.098  11.924  1.00  0.00      LIG  
ATOM   4951 H2   LIG     1      18.352  20.014  10.648  1.00  0.00      LIG  
ATOM   4952 H3   LIG     1      21.553  21.946  10.282  1.00  0.00      LIG  
ATOM   4953 H4   LIG     1      19.549  19.152   6.980  1.00  0.00      LIG  
ATOM   4954 H5   LIG     1      21.036  20.602  11.914  1.00  0.00      LIG  
ATOM   4955 H6   LIG     1      19.541  21.437  12.176  1.00  0.00      LIG  
ATOM   4956 H7   LIG     1      17.780  16.923  11.136  1.00  0.00      LIG  
ATOM   4957 H8   LIG     1      19.465  16.640  11.494  1.00  0.00      LIG  
ATOM   4958 H9   LIG     1      21.700  17.159   7.772  1.00  0.00      LIG  
ATOM   4959 H10  LIG     1      20.462  16.972   6.560  1.00  0.00      LIG  
ATOM   4960 H11  LIG     1      22.050  19.025  10.875  1.00  0.00      LIG  
ATOM   4961 H12  LIG     1      21.764  17.447  10.173  1.00  0.00      LIG  
ATOM   4962 H13  LIG     1      21.031  17.883  11.722  1.00  0.00      LIG  
ATOM   4963 H14  LIG     1      18.167  20.525   8.521  1.00  0.00      LIG  
ATOM   4964 H15  LIG     1      18.800  21.520   7.223  1.00  0.00      LIG  
ATOM   4965 H16  LIG     1      17.159  18.631   9.655  1.00  0.00      LIG  
ATOM   4966 H17  LIG     1      17.159  17.161   8.708  1.00  0.00      LIG  
ATOM   4967 H18  LIG     1      17.851  18.600   8.027  1.00  0.00      LIG  
ATOM   4968 H19  LIG     1      17.674  15.019   9.784  1.00  0.00      LIG  
ATOM   4969 H20  LIG     1      19.123  14.569  10.719  1.00  0.00      LIG  
ATOM   4970 H21  LIG     1      22.167  21.799   8.119  1.00  0.00      LIG  
ATOM   4971 H22  LIG     1      20.924  23.044   7.969  1.00  0.00      LIG  
ATOM   4972 H23  LIG     1      20.944  21.708   6.842  1.00  0.00      LIG  
ATOM   4973 H24  LIG     1      20.959  14.286   7.834  1.00  0.00      LIG  
ATOM   4974 H25  LIG     1      21.568  20.301   6.597  1.00  0.00      LIG  
ATOM   4975 H26  LIG     1      18.218  24.435   9.993  1.00  0.00      LIG  
ATOM   4976 H27  LIG     1      21.533  24.312  10.908  1.00  0.00      LIG  
ATOM   4977 H28  LIG     1      20.687  23.603  12.296  1.00  0.00      LIG  
ATOM   4978 H29  LIG     1      19.996  24.998  11.457  1.00  0.00      LIG  
ATOM   4979 H30  LIG     1      19.518  13.427   6.012  1.00  0.00      LIG  
ATOM   4980 H31  LIG     1      19.807  15.144   5.977  1.00  0.00      LIG  
ATOM   4981 H32  LIG     1      18.404  12.875   8.719  1.00  0.00      LIG  
ATOM   4982 H33  LIG     1      19.832  12.141   7.986  1.00  0.00      LIG  
ATOM   4983 H34  LIG     1      19.945  12.871   9.580  1.00  0.00      LIG  
ATOM   4984 H35  LIG     1      17.466  15.203   7.339  1.00  0.00      LIG  
ATOM   4985 H36  LIG     1      16.268  15.791   5.472  1.00  0.00      LIG  
ATOM   4986 H37  LIG     1      17.464  12.919   7.376  1.00  0.00      LIG  
ATOM   4987 H38  LIG     1      17.776  17.058   4.344  1.00  0.00      LIG  
ATOM   4988 H39  LIG     1      16.991  15.125   1.775  1.00  0.00      LIG  
ATOM   4989 H40  LIG     1      17.774  16.401   2.691  1.00  0.00      LIG  
ATOM   4990 H41  LIG     1      16.030  16.195   2.818  1.00  0.00      LIG  
ATOM   4991 H42  LIG     1      16.145  12.896   3.231  1.00  0.00      LIG  
ATOM   4992 H43  LIG     1      15.570  13.489   4.774  1.00  0.00      LIG  
ATOM   4993 H44  LIG     1      15.104  14.314   3.295  1.00  0.00      LIG  
ATOM   4994 H45  LIG     1      18.247  13.167   4.349  1.00  0.00      LIG  
TER
REMARK  Energy: 58.9303
REMARK  SimpleFitness: 58.9303
REMARK  FullFitness: -1557.7284
REMARK  InterFull: -32.9784
REMARK  IntraFull: 122.498
REMARK  solvFull: -1890.78
REMARK  surfFull: 243.532
REMARK  extraFull: 0.0
REMARK  deltaGcompsolvpol: -1890.78
REMARK  deltaGcompsolvnonpol: 243.532
REMARK  deltaGprotsolvpol: -1897.11
REMARK  deltaGprotsolvnonpol: 243.179
REMARK  deltaGligsolvpol: -13.3494
REMARK  deltaGligsolvnonpol: 15.5924
REMARK  deltaGvdw: -32.9784
REMARK  deltaGelec: 0.0
REMARK  deltaG: -7.347028
REMARK  Cluster: 5
REMARK  ClusterRank: 10
ATOM   4915 O    LIG     1      21.449  19.510   7.282  1.00  0.00      LIG  
ATOM   4916 O1   LIG     1      17.585  21.710   8.344  1.00  0.00      LIG  
ATOM   4917 O2   LIG     1      19.700  14.208   5.857  1.00  0.00      LIG  
ATOM   4918 O3   LIG     1      18.367  16.519   4.875  1.00  0.00      LIG  
ATOM   4919 O4   LIG     1      18.339  13.737   3.416  1.00  0.00      LIG  
ATOM   4920 C    LIG     1      20.672  19.004  10.976  1.00  0.00      LIG  
ATOM   4921 C1   LIG     1      21.057  19.813   9.687  1.00  0.00      LIG  
ATOM   4922 C2   LIG     1      19.537  17.963  10.716  1.00  0.00      LIG  
ATOM   4923 C3   LIG     1      20.909  21.387   9.681  1.00  0.00      LIG  
ATOM   4924 C4   LIG     1      20.361  19.894  12.174  1.00  0.00      LIG  
ATOM   4925 C5   LIG     1      20.680  22.067  11.046  1.00  0.00      LIG  
ATOM   4926 C6   LIG     1      20.617  19.120   8.370  1.00  0.00      LIG  
ATOM   4927 C7   LIG     1      19.883  17.083   9.568  1.00  0.00      LIG  
ATOM   4928 C8   LIG     1      21.187  21.159  12.146  1.00  0.00      LIG  
ATOM   4929 C9   LIG     1      19.266  16.909  11.794  1.00  0.00      LIG  
ATOM   4930 C10  LIG     1      20.693  17.611   8.435  1.00  0.00      LIG  
ATOM   4931 C11  LIG     1      21.946  18.265  11.424  1.00  0.00      LIG  
ATOM   4932 C12  LIG     1      19.926  21.975   8.662  1.00  0.00      LIG  
ATOM   4933 C13  LIG     1      19.380  15.849   9.695  1.00  0.00      LIG  
ATOM   4934 C14  LIG     1      18.166  18.606  10.457  1.00  0.00      LIG  
ATOM   4935 C15  LIG     1      18.784  15.670  11.044  1.00  0.00      LIG  
ATOM   4936 C16  LIG     1      22.259  21.925   9.212  1.00  0.00      LIG  
ATOM   4937 C17  LIG     1      19.267  22.537  11.320  1.00  0.00      LIG  
ATOM   4938 C18  LIG     1      19.350  14.812   8.605  1.00  0.00      LIG  
ATOM   4939 C19  LIG     1      18.506  21.892   9.124  1.00  0.00      LIG  
ATOM   4940 C20  LIG     1      18.238  22.403  10.473  1.00  0.00      LIG  
ATOM   4941 C21  LIG     1      19.034  23.255  12.612  1.00  0.00      LIG  
ATOM   4942 C22  LIG     1      18.316  15.250   7.561  1.00  0.00      LIG  
ATOM   4943 C23  LIG     1      19.028  13.413   9.106  1.00  0.00      LIG  
ATOM   4944 C24  LIG     1      18.352  14.492   6.240  1.00  0.00      LIG  
ATOM   4945 C25  LIG     1      17.626  15.331   5.168  1.00  0.00      LIG  
ATOM   4946 C26  LIG     1      17.290  14.572   3.873  1.00  0.00      LIG  
ATOM   4947 C27  LIG     1      16.844  15.485   2.744  1.00  0.00      LIG  
ATOM   4948 C28  LIG     1      16.165  13.642   4.148  1.00  0.00      LIG  
ATOM   4949 H    LIG     1      22.142  19.690   9.650  1.00  0.00      LIG  
ATOM   4950 H1   LIG     1      20.572  19.356  13.102  1.00  0.00      LIG  
ATOM   4951 H2   LIG     1      19.307  20.152  12.227  1.00  0.00      LIG  
ATOM   4952 H3   LIG     1      21.291  22.974  11.078  1.00  0.00      LIG  
ATOM   4953 H4   LIG     1      19.594  19.394   8.105  1.00  0.00      LIG  
ATOM   4954 H5   LIG     1      22.243  20.934  11.978  1.00  0.00      LIG  
ATOM   4955 H6   LIG     1      21.136  21.654  13.119  1.00  0.00      LIG  
ATOM   4956 H7   LIG     1      18.520  17.241  12.522  1.00  0.00      LIG  
ATOM   4957 H8   LIG     1      20.162  16.634  12.354  1.00  0.00      LIG  
ATOM   4958 H9   LIG     1      21.737  17.317   8.581  1.00  0.00      LIG  
ATOM   4959 H10  LIG     1      20.393  17.181   7.475  1.00  0.00      LIG  
ATOM   4960 H11  LIG     1      22.806  18.936  11.458  1.00  0.00      LIG  
ATOM   4961 H12  LIG     1      22.216  17.443  10.760  1.00  0.00      LIG  
ATOM   4962 H13  LIG     1      21.841  17.849  12.428  1.00  0.00      LIG  
ATOM   4963 H14  LIG     1      20.001  21.527   7.672  1.00  0.00      LIG  
ATOM   4964 H15  LIG     1      20.141  23.037   8.522  1.00  0.00      LIG  
ATOM   4965 H16  LIG     1      17.802  19.145  11.334  1.00  0.00      LIG  
ATOM   4966 H17  LIG     1      17.400  17.864  10.221  1.00  0.00      LIG  
ATOM   4967 H18  LIG     1      18.184  19.299   9.619  1.00  0.00      LIG  
ATOM   4968 H19  LIG     1      17.695  15.637  10.979  1.00  0.00      LIG  
ATOM   4969 H20  LIG     1      19.131  14.761  11.543  1.00  0.00      LIG  
ATOM   4970 H21  LIG     1      23.065  21.603   9.877  1.00  0.00      LIG  
ATOM   4971 H22  LIG     1      22.258  23.018   9.189  1.00  0.00      LIG  
ATOM   4972 H23  LIG     1      22.493  21.585   8.202  1.00  0.00      LIG  
ATOM   4973 H24  LIG     1      20.345  14.774   8.153  1.00  0.00      LIG  
ATOM   4974 H25  LIG     1      21.563  20.473   7.352  1.00  0.00      LIG  
ATOM   4975 H26  LIG     1      17.233  22.731  10.710  1.00  0.00      LIG  
ATOM   4976 H27  LIG     1      19.831  23.981  12.791  1.00  0.00      LIG  
ATOM   4977 H28  LIG     1      19.014  22.558  13.451  1.00  0.00      LIG  
ATOM   4978 H29  LIG     1      18.090  23.809  12.620  1.00  0.00      LIG  
ATOM   4979 H30  LIG     1      18.452  16.310   7.338  1.00  0.00      LIG  
ATOM   4980 H31  LIG     1      17.307  15.174   7.976  1.00  0.00      LIG  
ATOM   4981 H32  LIG     1      18.000  13.347   9.471  1.00  0.00      LIG  
ATOM   4982 H33  LIG     1      19.142  12.682   8.301  1.00  0.00      LIG  
ATOM   4983 H34  LIG     1      19.697  13.118   9.917  1.00  0.00      LIG  
ATOM   4984 H35  LIG     1      17.853  13.532   6.380  1.00  0.00      LIG  
ATOM   4985 H36  LIG     1      16.680  15.674   5.596  1.00  0.00      LIG  
ATOM   4986 H37  LIG     1      20.133  13.801   6.626  1.00  0.00      LIG  
ATOM   4987 H38  LIG     1      17.866  17.000   4.195  1.00  0.00      LIG  
ATOM   4988 H39  LIG     1      16.507  14.894   1.887  1.00  0.00      LIG  
ATOM   4989 H40  LIG     1      17.660  16.115   2.386  1.00  0.00      LIG  
ATOM   4990 H41  LIG     1      16.020  16.125   3.070  1.00  0.00      LIG  
ATOM   4991 H42  LIG     1      16.406  12.972   4.973  1.00  0.00      LIG  
ATOM   4992 H43  LIG     1      15.285  14.213   4.393  1.00  0.00      LIG  
ATOM   4993 H44  LIG     1      15.945  13.028   3.278  1.00  0.00      LIG  
ATOM   4994 H45  LIG     1      19.007  13.724   4.126  1.00  0.00      LIG  
TER
REMARK  Energy: 63.8422
REMARK  SimpleFitness: 63.8422
REMARK  FullFitness: -1554.7622
REMARK  InterFull: -29.9472
REMARK  IntraFull: 126.436
REMARK  solvFull: -1894.33
REMARK  surfFull: 243.079
REMARK  extraFull: 0.0
REMARK  deltaGcompsolvpol: -1894.33
REMARK  deltaGcompsolvnonpol: 243.079
REMARK  deltaGprotsolvpol: -1897.11
REMARK  deltaGprotsolvnonpol: 243.179
REMARK  deltaGligsolvpol: -11.9234
REMARK  deltaGligsolvnonpol: 14.9178
REMARK  deltaGvdw: -29.9472
REMARK  deltaGelec: 0.0
REMARK  deltaG: -7.3438396
REMARK  Cluster: 5
REMARK  ClusterRank: 11
ATOM   4915 O    LIG     1      20.699  19.344   5.748  1.00  0.00      LIG  
ATOM   4916 O1   LIG     1      17.315  22.749   9.042  1.00  0.00      LIG  
ATOM   4917 O2   LIG     1      17.311  15.687   7.168  1.00  0.00      LIG  
ATOM   4918 O3   LIG     1      18.023  16.614   4.416  1.00  0.00      LIG  
ATOM   4919 O4   LIG     1      15.501  15.707   2.971  1.00  0.00      LIG  
ATOM   4920 C    LIG     1      21.049  18.549   9.437  1.00  0.00      LIG  
ATOM   4921 C1   LIG     1      20.939  19.493   8.200  1.00  0.00      LIG  
ATOM   4922 C2   LIG     1      20.066  17.335   9.394  1.00  0.00      LIG  
ATOM   4923 C3   LIG     1      20.448  20.946   8.508  1.00  0.00      LIG  
ATOM   4924 C4   LIG     1      20.886  19.301  10.757  1.00  0.00      LIG  
ATOM   4925 C5   LIG     1      21.261  21.566   9.658  1.00  0.00      LIG  
ATOM   4926 C6   LIG     1      20.246  18.810   6.991  1.00  0.00      LIG  
ATOM   4927 C7   LIG     1      20.180  16.562   8.126  1.00  0.00      LIG  
ATOM   4928 C8   LIG     1      21.641  20.605  10.786  1.00  0.00      LIG  
ATOM   4929 C9   LIG     1      20.312  16.244  10.429  1.00  0.00      LIG  
ATOM   4930 C10  LIG     1      20.523  17.320   6.888  1.00  0.00      LIG  
ATOM   4931 C11  LIG     1      22.503  18.048   9.444  1.00  0.00      LIG  
ATOM   4932 C12  LIG     1      18.936  21.035   8.765  1.00  0.00      LIG  
ATOM   4933 C13  LIG     1      19.936  15.253   8.310  1.00  0.00      LIG  
ATOM   4934 C14  LIG     1      18.585  17.702   9.590  1.00  0.00      LIG  
ATOM   4935 C15  LIG     1      19.825  14.970   9.771  1.00  0.00      LIG  
ATOM   4936 C16  LIG     1      20.723  21.842   7.299  1.00  0.00      LIG  
ATOM   4937 C17  LIG     1      20.653  22.830  10.209  1.00  0.00      LIG  
ATOM   4938 C18  LIG     1      19.726  14.113   7.322  1.00  0.00      LIG  
ATOM   4939 C19  LIG     1      18.470  22.388   9.211  1.00  0.00      LIG  
ATOM   4940 C20  LIG     1      19.385  23.217  10.016  1.00  0.00      LIG  
ATOM   4941 C21  LIG     1      21.590  23.715  10.963  1.00  0.00      LIG  
ATOM   4942 C22  LIG     1      19.044  14.436   5.979  1.00  0.00      LIG  
ATOM   4943 C23  LIG     1      18.938  12.977   7.963  1.00  0.00      LIG  
ATOM   4944 C24  LIG     1      17.564  14.858   6.039  1.00  0.00      LIG  
ATOM   4945 C25  LIG     1      17.049  15.658   4.817  1.00  0.00      LIG  
ATOM   4946 C26  LIG     1      16.514  14.905   3.581  1.00  0.00      LIG  
ATOM   4947 C27  LIG     1      15.916  13.588   3.943  1.00  0.00      LIG  
ATOM   4948 C28  LIG     1      17.493  14.605   2.481  1.00  0.00      LIG  
ATOM   4949 H    LIG     1      21.967  19.659   7.864  1.00  0.00      LIG  
ATOM   4950 H1   LIG     1      21.239  18.676  11.581  1.00  0.00      LIG  
ATOM   4951 H2   LIG     1      19.845  19.528  10.978  1.00  0.00      LIG  
ATOM   4952 H3   LIG     1      22.212  21.876   9.216  1.00  0.00      LIG  
ATOM   4953 H4   LIG     1      19.165  18.961   7.025  1.00  0.00      LIG  
ATOM   4954 H5   LIG     1      22.713  20.407  10.724  1.00  0.00      LIG  
ATOM   4955 H6   LIG     1      21.493  21.048  11.776  1.00  0.00      LIG  
ATOM   4956 H7   LIG     1      19.780  16.434  11.365  1.00  0.00      LIG  
ATOM   4957 H8   LIG     1      21.365  16.113  10.680  1.00  0.00      LIG  
ATOM   4958 H9   LIG     1      21.583  17.165   6.663  1.00  0.00      LIG  
ATOM   4959 H10  LIG     1      19.980  16.952   6.025  1.00  0.00      LIG  
ATOM   4960 H11  LIG     1      23.210  18.868   9.298  1.00  0.00      LIG  
ATOM   4961 H12  LIG     1      22.694  17.322   8.651  1.00  0.00      LIG  
ATOM   4962 H13  LIG     1      22.763  17.581  10.397  1.00  0.00      LIG  
ATOM   4963 H14  LIG     1      18.619  20.349   9.546  1.00  0.00      LIG  
ATOM   4964 H15  LIG     1      18.386  20.793   7.852  1.00  0.00      LIG  
ATOM   4965 H16  LIG     1      18.219  18.384   8.823  1.00  0.00      LIG  
ATOM   4966 H17  LIG     1      18.408  18.157  10.566  1.00  0.00      LIG  
ATOM   4967 H18  LIG     1      17.929  16.828   9.548  1.00  0.00      LIG  
ATOM   4968 H19  LIG     1      18.787  14.769  10.052  1.00  0.00      LIG  
ATOM   4969 H20  LIG     1      20.445  14.125  10.079  1.00  0.00      LIG  
ATOM   4970 H21  LIG     1      21.736  21.678   6.923  1.00  0.00      LIG  
ATOM   4971 H22  LIG     1      20.635  22.903   7.538  1.00  0.00      LIG  
ATOM   4972 H23  LIG     1      20.017  21.641   6.489  1.00  0.00      LIG  
ATOM   4973 H24  LIG     1      20.717  13.715   7.088  1.00  0.00      LIG  
ATOM   4974 H25  LIG     1      20.594  20.308   5.804  1.00  0.00      LIG  
ATOM   4975 H26  LIG     1      18.998  24.150  10.407  1.00  0.00      LIG  
ATOM   4976 H27  LIG     1      22.459  23.950  10.342  1.00  0.00      LIG  
ATOM   4977 H28  LIG     1      21.940  23.225  11.875  1.00  0.00      LIG  
ATOM   4978 H29  LIG     1      21.122  24.662  11.253  1.00  0.00      LIG  
ATOM   4979 H30  LIG     1      19.094  13.546   5.346  1.00  0.00      LIG  
ATOM   4980 H31  LIG     1      19.648  15.164   5.447  1.00  0.00      LIG  
ATOM   4981 H32  LIG     1      18.013  13.329   8.431  1.00  0.00      LIG  
ATOM   4982 H33  LIG     1      18.652  12.244   7.207  1.00  0.00      LIG  
ATOM   4983 H34  LIG     1      19.533  12.458   8.719  1.00  0.00      LIG  
ATOM   4984 H35  LIG     1      16.961  13.971   6.230  1.00  0.00      LIG  
ATOM   4985 H36  LIG     1      16.210  16.259   5.177  1.00  0.00      LIG  
ATOM   4986 H37  LIG     1      18.019  16.355   7.179  1.00  0.00      LIG  
ATOM   4987 H38  LIG     1      17.644  17.082   3.653  1.00  0.00      LIG  
ATOM   4988 H39  LIG     1      15.096  13.332   3.278  1.00  0.00      LIG  
ATOM   4989 H40  LIG     1      15.482  13.605   4.931  1.00  0.00      LIG  
ATOM   4990 H41  LIG     1      16.672  12.799   3.934  1.00  0.00      LIG  
ATOM   4991 H42  LIG     1      17.851  15.527   2.015  1.00  0.00      LIG  
ATOM   4992 H43  LIG     1      18.331  14.015   2.860  1.00  0.00      LIG  
ATOM   4993 H44  LIG     1      17.008  14.032   1.686  1.00  0.00      LIG  
ATOM   4994 H45  LIG     1      15.136  15.178   2.240  1.00  0.00      LIG  
TER
REMARK  Energy: 43.884
REMARK  SimpleFitness: 43.884
REMARK  FullFitness: -1573.5288
REMARK  InterFull: -37.9799
REMARK  IntraFull: 110.945
REMARK  solvFull: -1890.95
REMARK  surfFull: 244.456
REMARK  extraFull: 0.0
REMARK  deltaGcompsolvpol: -1890.95
REMARK  deltaGcompsolvnonpol: 244.456
REMARK  deltaGprotsolvpol: -1897.11
REMARK  deltaGprotsolvnonpol: 243.179
REMARK  deltaGligsolvpol: -13.1839
REMARK  deltaGligsolvnonpol: 15.1705
REMARK  deltaGvdw: -37.9799
REMARK  deltaGelec: 0.0
REMARK  deltaG: -7.7133756
REMARK  Cluster: 6
REMARK  ClusterRank: 0
ATOM   4915 O    LIG     1      19.175  18.750   6.512  1.00  0.00      LIG  
ATOM   4916 O1   LIG     1      20.644  14.085   6.055  1.00  0.00      LIG  
ATOM   4917 O2   LIG     1      19.865  24.889   9.720  1.00  0.00      LIG  
ATOM   4918 O3   LIG     1      17.984  26.352  11.640  1.00  0.00      LIG  
ATOM   4919 O4   LIG     1      20.586  24.692  13.628  1.00  0.00      LIG  
ATOM   4920 C    LIG     1      19.464  18.045  10.290  1.00  0.00      LIG  
ATOM   4921 C1   LIG     1      19.005  17.846   8.810  1.00  0.00      LIG  
ATOM   4922 C2   LIG     1      20.247  19.382  10.545  1.00  0.00      LIG  
ATOM   4923 C3   LIG     1      18.922  16.351   8.327  1.00  0.00      LIG  
ATOM   4924 C4   LIG     1      20.334  16.874  10.726  1.00  0.00      LIG  
ATOM   4925 C5   LIG     1      18.719  15.343   9.472  1.00  0.00      LIG  
ATOM   4926 C6   LIG     1      19.728  18.801   7.825  1.00  0.00      LIG  
ATOM   4927 C7   LIG     1      19.644  20.445   9.709  1.00  0.00      LIG  
ATOM   4928 C8   LIG     1      19.652  15.530  10.667  1.00  0.00      LIG  
ATOM   4929 C9   LIG     1      20.089  19.985  11.949  1.00  0.00      LIG  
ATOM   4930 C10  LIG     1      19.668  20.269   8.234  1.00  0.00      LIG  
ATOM   4931 C11  LIG     1      18.181  18.039  11.137  1.00  0.00      LIG  
ATOM   4932 C12  LIG     1      20.137  15.909   7.496  1.00  0.00      LIG  
ATOM   4933 C13  LIG     1      19.003  21.388  10.405  1.00  0.00      LIG  
ATOM   4934 C14  LIG     1      21.760  19.301  10.317  1.00  0.00      LIG  
ATOM   4935 C15  LIG     1      19.082  21.120  11.864  1.00  0.00      LIG  
ATOM   4936 C16  LIG     1      17.666  16.241   7.449  1.00  0.00      LIG  
ATOM   4937 C17  LIG     1      18.777  13.907   9.043  1.00  0.00      LIG  
ATOM   4938 C18  LIG     1      18.165  22.491   9.819  1.00  0.00      LIG  
ATOM   4939 C19  LIG     1      20.073  14.470   7.064  1.00  0.00      LIG  
ATOM   4940 C20  LIG     1      19.407  13.487   7.939  1.00  0.00      LIG  
ATOM   4941 C21  LIG     1      18.063  12.941   9.926  1.00  0.00      LIG  
ATOM   4942 C22  LIG     1      18.025  23.732  10.693  1.00  0.00      LIG  
ATOM   4943 C23  LIG     1      16.769  21.962   9.551  1.00  0.00      LIG  
ATOM   4944 C24  LIG     1      19.350  24.447  10.971  1.00  0.00      LIG  
ATOM   4945 C25  LIG     1      19.217  25.676  11.890  1.00  0.00      LIG  
ATOM   4946 C26  LIG     1      19.365  25.386  13.392  1.00  0.00      LIG  
ATOM   4947 C27  LIG     1      18.230  24.575  13.993  1.00  0.00      LIG  
ATOM   4948 C28  LIG     1      19.430  26.702  14.145  1.00  0.00      LIG  
ATOM   4949 H    LIG     1      17.969  18.198   8.792  1.00  0.00      LIG  
ATOM   4950 H1   LIG     1      20.693  17.033  11.747  1.00  0.00      LIG  
ATOM   4951 H2   LIG     1      21.217  16.803  10.087  1.00  0.00      LIG  
ATOM   4952 H3   LIG     1      17.700  15.495   9.830  1.00  0.00      LIG  
ATOM   4953 H4   LIG     1      20.776  18.509   7.734  1.00  0.00      LIG  
ATOM   4954 H5   LIG     1      19.070  15.384  11.582  1.00  0.00      LIG  
ATOM   4955 H6   LIG     1      20.440  14.769  10.698  1.00  0.00      LIG  
ATOM   4956 H7   LIG     1      21.043  20.424  12.259  1.00  0.00      LIG  
ATOM   4957 H8   LIG     1      19.847  19.264  12.732  1.00  0.00      LIG  
ATOM   4958 H9   LIG     1      18.799  20.754   7.778  1.00  0.00      LIG  
ATOM   4959 H10  LIG     1      20.544  20.780   7.823  1.00  0.00      LIG  
ATOM   4960 H11  LIG     1      17.519  17.219  10.883  1.00  0.00      LIG  
ATOM   4961 H12  LIG     1      17.593  18.945  10.974  1.00  0.00      LIG  
ATOM   4962 H13  LIG     1      18.392  17.935  12.203  1.00  0.00      LIG  
ATOM   4963 H14  LIG     1      21.069  16.047   8.050  1.00  0.00      LIG  
ATOM   4964 H15  LIG     1      20.201  16.483   6.569  1.00  0.00      LIG  
ATOM   4965 H16  LIG     1      22.018  18.811   9.376  1.00  0.00      LIG  
ATOM   4966 H17  LIG     1      22.246  18.748  11.126  1.00  0.00      LIG  
ATOM   4967 H18  LIG     1      22.210  20.299  10.301  1.00  0.00      LIG  
ATOM   4968 H19  LIG     1      19.436  21.979  12.437  1.00  0.00      LIG  
ATOM   4969 H20  LIG     1      18.106  20.813  12.248  1.00  0.00      LIG  
ATOM   4970 H21  LIG     1      16.793  16.631   7.979  1.00  0.00      LIG  
ATOM   4971 H22  LIG     1      17.435  15.212   7.168  1.00  0.00      LIG  
ATOM   4972 H23  LIG     1      17.770  16.798   6.517  1.00  0.00      LIG  
ATOM   4973 H24  LIG     1      18.597  22.797   8.862  1.00  0.00      LIG  
ATOM   4974 H25  LIG     1      18.221  18.912   6.606  1.00  0.00      LIG  
ATOM   4975 H26  LIG     1      19.429  12.447   7.646  1.00  0.00      LIG  
ATOM   4976 H27  LIG     1      17.019  13.246  10.045  1.00  0.00      LIG  
ATOM   4977 H28  LIG     1      18.529  12.905  10.914  1.00  0.00      LIG  
ATOM   4978 H29  LIG     1      18.069  11.929   9.511  1.00  0.00      LIG  
ATOM   4979 H30  LIG     1      17.524  23.463  11.624  1.00  0.00      LIG  
ATOM   4980 H31  LIG     1      17.353  24.414  10.164  1.00  0.00      LIG  
ATOM   4981 H32  LIG     1      16.259  21.706  10.484  1.00  0.00      LIG  
ATOM   4982 H33  LIG     1      16.176  22.723   9.037  1.00  0.00      LIG  
ATOM   4983 H34  LIG     1      16.789  21.069   8.918  1.00  0.00      LIG  
ATOM   4984 H35  LIG     1      20.092  23.756  11.374  1.00  0.00      LIG  
ATOM   4985 H36  LIG     1      20.010  26.382  11.621  1.00  0.00      LIG  
ATOM   4986 H37  LIG     1      19.245  25.571   9.400  1.00  0.00      LIG  
ATOM   4987 H38  LIG     1      17.920  27.073  12.289  1.00  0.00      LIG  
ATOM   4988 H39  LIG     1      18.352  24.504  15.078  1.00  0.00      LIG  
ATOM   4989 H40  LIG     1      18.234  23.550  13.618  1.00  0.00      LIG  
ATOM   4990 H41  LIG     1      17.259  25.030  13.785  1.00  0.00      LIG  
ATOM   4991 H42  LIG     1      20.253  27.318  13.770  1.00  0.00      LIG  
ATOM   4992 H43  LIG     1      18.497  27.263  14.046  1.00  0.00      LIG  
ATOM   4993 H44  LIG     1      19.620  26.528  15.208  1.00  0.00      LIG  
ATOM   4994 H45  LIG     1      20.479  23.800  13.256  1.00  0.00      LIG  
TER
REMARK  Energy: 43.884
REMARK  SimpleFitness: 43.884
REMARK  FullFitness: -1573.5288
REMARK  InterFull: -37.9799
REMARK  IntraFull: 110.945
REMARK  solvFull: -1890.95
REMARK  surfFull: 244.456
REMARK  extraFull: 0.0
REMARK  deltaGcompsolvpol: -1890.95
REMARK  deltaGcompsolvnonpol: 244.456
REMARK  deltaGprotsolvpol: -1897.11
REMARK  deltaGprotsolvnonpol: 243.179
REMARK  deltaGligsolvpol: -13.1839
REMARK  deltaGligsolvnonpol: 15.1705
REMARK  deltaGvdw: -37.9799
REMARK  deltaGelec: 0.0
REMARK  deltaG: -7.7133756
REMARK  Cluster: 6
REMARK  ClusterRank: 1
ATOM   4915 O    LIG     1      19.175  18.750   6.512  1.00  0.00      LIG  
ATOM   4916 O1   LIG     1      20.644  14.085   6.055  1.00  0.00      LIG  
ATOM   4917 O2   LIG     1      19.865  24.889   9.720  1.00  0.00      LIG  
ATOM   4918 O3   LIG     1      17.984  26.352  11.640  1.00  0.00      LIG  
ATOM   4919 O4   LIG     1      20.586  24.692  13.628  1.00  0.00      LIG  
ATOM   4920 C    LIG     1      19.464  18.045  10.290  1.00  0.00      LIG  
ATOM   4921 C1   LIG     1      19.005  17.846   8.810  1.00  0.00      LIG  
ATOM   4922 C2   LIG     1      20.247  19.382  10.545  1.00  0.00      LIG  
ATOM   4923 C3   LIG     1      18.922  16.351   8.327  1.00  0.00      LIG  
ATOM   4924 C4   LIG     1      20.334  16.874  10.726  1.00  0.00      LIG  
ATOM   4925 C5   LIG     1      18.719  15.343   9.472  1.00  0.00      LIG  
ATOM   4926 C6   LIG     1      19.728  18.801   7.825  1.00  0.00      LIG  
ATOM   4927 C7   LIG     1      19.644  20.445   9.709  1.00  0.00      LIG  
ATOM   4928 C8   LIG     1      19.652  15.530  10.667  1.00  0.00      LIG  
ATOM   4929 C9   LIG     1      20.089  19.985  11.949  1.00  0.00      LIG  
ATOM   4930 C10  LIG     1      19.668  20.269   8.234  1.00  0.00      LIG  
ATOM   4931 C11  LIG     1      18.181  18.039  11.137  1.00  0.00      LIG  
ATOM   4932 C12  LIG     1      20.137  15.909   7.496  1.00  0.00      LIG  
ATOM   4933 C13  LIG     1      19.003  21.388  10.405  1.00  0.00      LIG  
ATOM   4934 C14  LIG     1      21.760  19.301  10.317  1.00  0.00      LIG  
ATOM   4935 C15  LIG     1      19.082  21.120  11.864  1.00  0.00      LIG  
ATOM   4936 C16  LIG     1      17.666  16.241   7.449  1.00  0.00      LIG  
ATOM   4937 C17  LIG     1      18.777  13.907   9.043  1.00  0.00      LIG  
ATOM   4938 C18  LIG     1      18.165  22.491   9.819  1.00  0.00      LIG  
ATOM   4939 C19  LIG     1      20.073  14.470   7.064  1.00  0.00      LIG  
ATOM   4940 C20  LIG     1      19.407  13.487   7.939  1.00  0.00      LIG  
ATOM   4941 C21  LIG     1      18.063  12.941   9.926  1.00  0.00      LIG  
ATOM   4942 C22  LIG     1      18.025  23.732  10.693  1.00  0.00      LIG  
ATOM   4943 C23  LIG     1      16.769  21.962   9.551  1.00  0.00      LIG  
ATOM   4944 C24  LIG     1      19.350  24.447  10.971  1.00  0.00      LIG  
ATOM   4945 C25  LIG     1      19.217  25.676  11.890  1.00  0.00      LIG  
ATOM   4946 C26  LIG     1      19.365  25.386  13.392  1.00  0.00      LIG  
ATOM   4947 C27  LIG     1      18.230  24.575  13.993  1.00  0.00      LIG  
ATOM   4948 C28  LIG     1      19.430  26.702  14.145  1.00  0.00      LIG  
ATOM   4949 H    LIG     1      17.969  18.198   8.792  1.00  0.00      LIG  
ATOM   4950 H1   LIG     1      20.693  17.033  11.747  1.00  0.00      LIG  
ATOM   4951 H2   LIG     1      21.217  16.803  10.087  1.00  0.00      LIG  
ATOM   4952 H3   LIG     1      17.700  15.495   9.830  1.00  0.00      LIG  
ATOM   4953 H4   LIG     1      20.776  18.509   7.734  1.00  0.00      LIG  
ATOM   4954 H5   LIG     1      19.070  15.384  11.582  1.00  0.00      LIG  
ATOM   4955 H6   LIG     1      20.440  14.769  10.698  1.00  0.00      LIG  
ATOM   4956 H7   LIG     1      21.043  20.424  12.259  1.00  0.00      LIG  
ATOM   4957 H8   LIG     1      19.847  19.264  12.732  1.00  0.00      LIG  
ATOM   4958 H9   LIG     1      18.799  20.754   7.778  1.00  0.00      LIG  
ATOM   4959 H10  LIG     1      20.544  20.780   7.823  1.00  0.00      LIG  
ATOM   4960 H11  LIG     1      17.519  17.219  10.883  1.00  0.00      LIG  
ATOM   4961 H12  LIG     1      17.593  18.945  10.974  1.00  0.00      LIG  
ATOM   4962 H13  LIG     1      18.392  17.935  12.203  1.00  0.00      LIG  
ATOM   4963 H14  LIG     1      21.069  16.047   8.050  1.00  0.00      LIG  
ATOM   4964 H15  LIG     1      20.201  16.483   6.569  1.00  0.00      LIG  
ATOM   4965 H16  LIG     1      22.018  18.811   9.376  1.00  0.00      LIG  
ATOM   4966 H17  LIG     1      22.246  18.748  11.126  1.00  0.00      LIG  
ATOM   4967 H18  LIG     1      22.210  20.299  10.301  1.00  0.00      LIG  
ATOM   4968 H19  LIG     1      19.436  21.979  12.437  1.00  0.00      LIG  
ATOM   4969 H20  LIG     1      18.106  20.813  12.248  1.00  0.00      LIG  
ATOM   4970 H21  LIG     1      16.793  16.631   7.979  1.00  0.00      LIG  
ATOM   4971 H22  LIG     1      17.435  15.212   7.168  1.00  0.00      LIG  
ATOM   4972 H23  LIG     1      17.770  16.798   6.517  1.00  0.00      LIG  
ATOM   4973 H24  LIG     1      18.597  22.797   8.862  1.00  0.00      LIG  
ATOM   4974 H25  LIG     1      18.221  18.912   6.606  1.00  0.00      LIG  
ATOM   4975 H26  LIG     1      19.429  12.447   7.646  1.00  0.00      LIG  
ATOM   4976 H27  LIG     1      17.019  13.246  10.045  1.00  0.00      LIG  
ATOM   4977 H28  LIG     1      18.529  12.905  10.914  1.00  0.00      LIG  
ATOM   4978 H29  LIG     1      18.069  11.929   9.511  1.00  0.00      LIG  
ATOM   4979 H30  LIG     1      17.524  23.463  11.624  1.00  0.00      LIG  
ATOM   4980 H31  LIG     1      17.353  24.414  10.164  1.00  0.00      LIG  
ATOM   4981 H32  LIG     1      16.259  21.706  10.484  1.00  0.00      LIG  
ATOM   4982 H33  LIG     1      16.176  22.723   9.037  1.00  0.00      LIG  
ATOM   4983 H34  LIG     1      16.789  21.069   8.918  1.00  0.00      LIG  
ATOM   4984 H35  LIG     1      20.092  23.756  11.374  1.00  0.00      LIG  
ATOM   4985 H36  LIG     1      20.010  26.382  11.621  1.00  0.00      LIG  
ATOM   4986 H37  LIG     1      19.245  25.571   9.400  1.00  0.00      LIG  
ATOM   4987 H38  LIG     1      17.920  27.073  12.289  1.00  0.00      LIG  
ATOM   4988 H39  LIG     1      18.352  24.504  15.078  1.00  0.00      LIG  
ATOM   4989 H40  LIG     1      18.234  23.550  13.618  1.00  0.00      LIG  
ATOM   4990 H41  LIG     1      17.259  25.030  13.785  1.00  0.00      LIG  
ATOM   4991 H42  LIG     1      20.253  27.318  13.770  1.00  0.00      LIG  
ATOM   4992 H43  LIG     1      18.497  27.263  14.046  1.00  0.00      LIG  
ATOM   4993 H44  LIG     1      19.620  26.528  15.208  1.00  0.00      LIG  
ATOM   4994 H45  LIG     1      20.479  23.800  13.256  1.00  0.00      LIG  
TER
REMARK  Energy: 43.884
REMARK  SimpleFitness: 43.884
REMARK  FullFitness: -1573.5288
REMARK  InterFull: -37.9799
REMARK  IntraFull: 110.945
REMARK  solvFull: -1890.95
REMARK  surfFull: 244.456
REMARK  extraFull: 0.0
REMARK  deltaGcompsolvpol: -1890.95
REMARK  deltaGcompsolvnonpol: 244.456
REMARK  deltaGprotsolvpol: -1897.11
REMARK  deltaGprotsolvnonpol: 243.179
REMARK  deltaGligsolvpol: -13.1839
REMARK  deltaGligsolvnonpol: 15.1705
REMARK  deltaGvdw: -37.9799
REMARK  deltaGelec: 0.0
REMARK  deltaG: -7.7133756
REMARK  Cluster: 6
REMARK  ClusterRank: 2
ATOM   4915 O    LIG     1      19.175  18.750   6.512  1.00  0.00      LIG  
ATOM   4916 O1   LIG     1      20.644  14.085   6.055  1.00  0.00      LIG  
ATOM   4917 O2   LIG     1      19.865  24.889   9.720  1.00  0.00      LIG  
ATOM   4918 O3   LIG     1      17.984  26.352  11.640  1.00  0.00      LIG  
ATOM   4919 O4   LIG     1      20.586  24.692  13.628  1.00  0.00      LIG  
ATOM   4920 C    LIG     1      19.464  18.045  10.290  1.00  0.00      LIG  
ATOM   4921 C1   LIG     1      19.005  17.846   8.810  1.00  0.00      LIG  
ATOM   4922 C2   LIG     1      20.247  19.382  10.545  1.00  0.00      LIG  
ATOM   4923 C3   LIG     1      18.922  16.351   8.327  1.00  0.00      LIG  
ATOM   4924 C4   LIG     1      20.334  16.874  10.726  1.00  0.00      LIG  
ATOM   4925 C5   LIG     1      18.719  15.343   9.472  1.00  0.00      LIG  
ATOM   4926 C6   LIG     1      19.728  18.801   7.825  1.00  0.00      LIG  
ATOM   4927 C7   LIG     1      19.644  20.445   9.709  1.00  0.00      LIG  
ATOM   4928 C8   LIG     1      19.652  15.530  10.667  1.00  0.00      LIG  
ATOM   4929 C9   LIG     1      20.089  19.985  11.949  1.00  0.00      LIG  
ATOM   4930 C10  LIG     1      19.668  20.269   8.234  1.00  0.00      LIG  
ATOM   4931 C11  LIG     1      18.181  18.039  11.137  1.00  0.00      LIG  
ATOM   4932 C12  LIG     1      20.137  15.909   7.496  1.00  0.00      LIG  
ATOM   4933 C13  LIG     1      19.003  21.388  10.405  1.00  0.00      LIG  
ATOM   4934 C14  LIG     1      21.760  19.301  10.317  1.00  0.00      LIG  
ATOM   4935 C15  LIG     1      19.082  21.120  11.864  1.00  0.00      LIG  
ATOM   4936 C16  LIG     1      17.666  16.241   7.449  1.00  0.00      LIG  
ATOM   4937 C17  LIG     1      18.777  13.907   9.043  1.00  0.00      LIG  
ATOM   4938 C18  LIG     1      18.165  22.491   9.819  1.00  0.00      LIG  
ATOM   4939 C19  LIG     1      20.073  14.470   7.064  1.00  0.00      LIG  
ATOM   4940 C20  LIG     1      19.407  13.487   7.939  1.00  0.00      LIG  
ATOM   4941 C21  LIG     1      18.063  12.941   9.926  1.00  0.00      LIG  
ATOM   4942 C22  LIG     1      18.025  23.732  10.693  1.00  0.00      LIG  
ATOM   4943 C23  LIG     1      16.769  21.962   9.551  1.00  0.00      LIG  
ATOM   4944 C24  LIG     1      19.350  24.447  10.971  1.00  0.00      LIG  
ATOM   4945 C25  LIG     1      19.217  25.676  11.890  1.00  0.00      LIG  
ATOM   4946 C26  LIG     1      19.365  25.386  13.392  1.00  0.00      LIG  
ATOM   4947 C27  LIG     1      18.230  24.575  13.993  1.00  0.00      LIG  
ATOM   4948 C28  LIG     1      19.430  26.702  14.145  1.00  0.00      LIG  
ATOM   4949 H    LIG     1      17.969  18.198   8.792  1.00  0.00      LIG  
ATOM   4950 H1   LIG     1      20.693  17.033  11.747  1.00  0.00      LIG  
ATOM   4951 H2   LIG     1      21.217  16.803  10.087  1.00  0.00      LIG  
ATOM   4952 H3   LIG     1      17.700  15.495   9.830  1.00  0.00      LIG  
ATOM   4953 H4   LIG     1      20.776  18.509   7.734  1.00  0.00      LIG  
ATOM   4954 H5   LIG     1      19.070  15.384  11.582  1.00  0.00      LIG  
ATOM   4955 H6   LIG     1      20.440  14.769  10.698  1.00  0.00      LIG  
ATOM   4956 H7   LIG     1      21.043  20.424  12.259  1.00  0.00      LIG  
ATOM   4957 H8   LIG     1      19.847  19.264  12.732  1.00  0.00      LIG  
ATOM   4958 H9   LIG     1      18.799  20.754   7.778  1.00  0.00      LIG  
ATOM   4959 H10  LIG     1      20.544  20.780   7.823  1.00  0.00      LIG  
ATOM   4960 H11  LIG     1      17.519  17.219  10.883  1.00  0.00      LIG  
ATOM   4961 H12  LIG     1      17.593  18.945  10.974  1.00  0.00      LIG  
ATOM   4962 H13  LIG     1      18.392  17.935  12.203  1.00  0.00      LIG  
ATOM   4963 H14  LIG     1      21.069  16.047   8.050  1.00  0.00      LIG  
ATOM   4964 H15  LIG     1      20.201  16.483   6.569  1.00  0.00      LIG  
ATOM   4965 H16  LIG     1      22.018  18.811   9.376  1.00  0.00      LIG  
ATOM   4966 H17  LIG     1      22.246  18.748  11.126  1.00  0.00      LIG  
ATOM   4967 H18  LIG     1      22.210  20.299  10.301  1.00  0.00      LIG  
ATOM   4968 H19  LIG     1      19.436  21.979  12.437  1.00  0.00      LIG  
ATOM   4969 H20  LIG     1      18.106  20.813  12.248  1.00  0.00      LIG  
ATOM   4970 H21  LIG     1      16.793  16.631   7.979  1.00  0.00      LIG  
ATOM   4971 H22  LIG     1      17.435  15.212   7.168  1.00  0.00      LIG  
ATOM   4972 H23  LIG     1      17.770  16.798   6.517  1.00  0.00      LIG  
ATOM   4973 H24  LIG     1      18.597  22.797   8.862  1.00  0.00      LIG  
ATOM   4974 H25  LIG     1      18.221  18.912   6.606  1.00  0.00      LIG  
ATOM   4975 H26  LIG     1      19.429  12.447   7.646  1.00  0.00      LIG  
ATOM   4976 H27  LIG     1      17.019  13.246  10.045  1.00  0.00      LIG  
ATOM   4977 H28  LIG     1      18.529  12.905  10.914  1.00  0.00      LIG  
ATOM   4978 H29  LIG     1      18.069  11.929   9.511  1.00  0.00      LIG  
ATOM   4979 H30  LIG     1      17.524  23.463  11.624  1.00  0.00      LIG  
ATOM   4980 H31  LIG     1      17.353  24.414  10.164  1.00  0.00      LIG  
ATOM   4981 H32  LIG     1      16.259  21.706  10.484  1.00  0.00      LIG  
ATOM   4982 H33  LIG     1      16.176  22.723   9.037  1.00  0.00      LIG  
ATOM   4983 H34  LIG     1      16.789  21.069   8.918  1.00  0.00      LIG  
ATOM   4984 H35  LIG     1      20.092  23.756  11.374  1.00  0.00      LIG  
ATOM   4985 H36  LIG     1      20.010  26.382  11.621  1.00  0.00      LIG  
ATOM   4986 H37  LIG     1      19.245  25.571   9.400  1.00  0.00      LIG  
ATOM   4987 H38  LIG     1      17.920  27.073  12.289  1.00  0.00      LIG  
ATOM   4988 H39  LIG     1      18.352  24.504  15.078  1.00  0.00      LIG  
ATOM   4989 H40  LIG     1      18.234  23.550  13.618  1.00  0.00      LIG  
ATOM   4990 H41  LIG     1      17.259  25.030  13.785  1.00  0.00      LIG  
ATOM   4991 H42  LIG     1      20.253  27.318  13.770  1.00  0.00      LIG  
ATOM   4992 H43  LIG     1      18.497  27.263  14.046  1.00  0.00      LIG  
ATOM   4993 H44  LIG     1      19.620  26.528  15.208  1.00  0.00      LIG  
ATOM   4994 H45  LIG     1      20.479  23.800  13.256  1.00  0.00      LIG  
TER
REMARK  Energy: 44.0324
REMARK  SimpleFitness: 44.0324
REMARK  FullFitness: -1573.0741
REMARK  InterFull: -38.5221
REMARK  IntraFull: 111.501
REMARK  solvFull: -1890.49
REMARK  surfFull: 244.437
REMARK  extraFull: 0.0
REMARK  deltaGcompsolvpol: -1890.49
REMARK  deltaGcompsolvnonpol: 244.437
REMARK  deltaGprotsolvpol: -1897.11
REMARK  deltaGprotsolvnonpol: 243.179
REMARK  deltaGligsolvpol: -13.2199
REMARK  deltaGligsolvnonpol: 15.1698
REMARK  deltaGvdw: -38.5221
REMARK  deltaGelec: 0.0
REMARK  deltaG: -7.736046
REMARK  Cluster: 6
REMARK  ClusterRank: 3
ATOM   4915 O    LIG     1      19.181  18.751   6.514  1.00  0.00      LIG  
ATOM   4916 O1   LIG     1      20.638  14.085   6.051  1.00  0.00      LIG  
ATOM   4917 O2   LIG     1      19.761  24.901   9.784  1.00  0.00      LIG  
ATOM   4918 O3   LIG     1      17.743  26.328  11.581  1.00  0.00      LIG  
ATOM   4919 O4   LIG     1      20.280  24.783  13.737  1.00  0.00      LIG  
ATOM   4920 C    LIG     1      19.470  18.048  10.292  1.00  0.00      LIG  
ATOM   4921 C1   LIG     1      19.011  17.848   8.812  1.00  0.00      LIG  
ATOM   4922 C2   LIG     1      20.245  19.390  10.548  1.00  0.00      LIG  
ATOM   4923 C3   LIG     1      18.927  16.353   8.330  1.00  0.00      LIG  
ATOM   4924 C4   LIG     1      20.349  16.882  10.722  1.00  0.00      LIG  
ATOM   4925 C5   LIG     1      18.733  15.345   9.477  1.00  0.00      LIG  
ATOM   4926 C6   LIG     1      19.735  18.801   7.826  1.00  0.00      LIG  
ATOM   4927 C7   LIG     1      19.639  20.448   9.708  1.00  0.00      LIG  
ATOM   4928 C8   LIG     1      19.674  15.534  10.665  1.00  0.00      LIG  
ATOM   4929 C9   LIG     1      20.076  19.997  11.949  1.00  0.00      LIG  
ATOM   4930 C10  LIG     1      19.681  20.271   8.234  1.00  0.00      LIG  
ATOM   4931 C11  LIG     1      18.189  18.032  11.142  1.00  0.00      LIG  
ATOM   4932 C12  LIG     1      20.137  15.911   7.491  1.00  0.00      LIG  
ATOM   4933 C13  LIG     1      18.980  21.383  10.399  1.00  0.00      LIG  
ATOM   4934 C14  LIG     1      21.760  19.318  10.326  1.00  0.00      LIG  
ATOM   4935 C15  LIG     1      19.053  21.117  11.859  1.00  0.00      LIG  
ATOM   4936 C16  LIG     1      17.665  16.243   7.460  1.00  0.00      LIG  
ATOM   4937 C17  LIG     1      18.790  13.909   9.049  1.00  0.00      LIG  
ATOM   4938 C18  LIG     1      18.123  22.467   9.803  1.00  0.00      LIG  
ATOM   4939 C19  LIG     1      20.073  14.471   7.062  1.00  0.00      LIG  
ATOM   4940 C20  LIG     1      19.413  13.488   7.942  1.00  0.00      LIG  
ATOM   4941 C21  LIG     1      18.083  12.944   9.939  1.00  0.00      LIG  
ATOM   4942 C22  LIG     1      17.914  23.694  10.684  1.00  0.00      LIG  
ATOM   4943 C23  LIG     1      16.751  21.897   9.495  1.00  0.00      LIG  
ATOM   4944 C24  LIG     1      19.200  24.457  11.015  1.00  0.00      LIG  
ATOM   4945 C25  LIG     1      18.978  25.692  11.910  1.00  0.00      LIG  
ATOM   4946 C26  LIG     1      19.047  25.423  13.422  1.00  0.00      LIG  
ATOM   4947 C27  LIG     1      17.914  24.571  13.966  1.00  0.00      LIG  
ATOM   4948 C28  LIG     1      19.013  26.748  14.162  1.00  0.00      LIG  
ATOM   4949 H    LIG     1      17.975  18.202   8.794  1.00  0.00      LIG  
ATOM   4950 H1   LIG     1      20.714  17.041  11.741  1.00  0.00      LIG  
ATOM   4951 H2   LIG     1      21.229  16.818  10.077  1.00  0.00      LIG  
ATOM   4952 H3   LIG     1      17.716  15.495   9.841  1.00  0.00      LIG  
ATOM   4953 H4   LIG     1      20.783  18.506   7.736  1.00  0.00      LIG  
ATOM   4954 H5   LIG     1      19.101  15.382  11.584  1.00  0.00      LIG  
ATOM   4955 H6   LIG     1      20.466  14.777  10.688  1.00  0.00      LIG  
ATOM   4956 H7   LIG     1      21.023  20.450  12.259  1.00  0.00      LIG  
ATOM   4957 H8   LIG     1      19.843  19.275  12.735  1.00  0.00      LIG  
ATOM   4958 H9   LIG     1      18.825  20.764   7.764  1.00  0.00      LIG  
ATOM   4959 H10  LIG     1      20.567  20.773   7.835  1.00  0.00      LIG  
ATOM   4960 H11  LIG     1      17.530  17.210  10.889  1.00  0.00      LIG  
ATOM   4961 H12  LIG     1      17.595  18.934  10.984  1.00  0.00      LIG  
ATOM   4962 H13  LIG     1      18.404  17.927  12.208  1.00  0.00      LIG  
ATOM   4963 H14  LIG     1      21.072  16.052   8.039  1.00  0.00      LIG  
ATOM   4964 H15  LIG     1      20.194  16.482   6.564  1.00  0.00      LIG  
ATOM   4965 H16  LIG     1      22.023  18.831   9.384  1.00  0.00      LIG  
ATOM   4966 H17  LIG     1      22.246  18.767  11.135  1.00  0.00      LIG  
ATOM   4967 H18  LIG     1      22.205  20.318  10.312  1.00  0.00      LIG  
ATOM   4968 H19  LIG     1      19.391  21.981  12.435  1.00  0.00      LIG  
ATOM   4969 H20  LIG     1      18.079  20.798  12.238  1.00  0.00      LIG  
ATOM   4970 H21  LIG     1      16.794  16.625   7.999  1.00  0.00      LIG  
ATOM   4971 H22  LIG     1      17.437  15.214   7.176  1.00  0.00      LIG  
ATOM   4972 H23  LIG     1      17.761  16.806   6.532  1.00  0.00      LIG  
ATOM   4973 H24  LIG     1      18.570  22.796   8.861  1.00  0.00      LIG  
ATOM   4974 H25  LIG     1      18.234  18.954   6.606  1.00  0.00      LIG  
ATOM   4975 H26  LIG     1      19.434  12.447   7.650  1.00  0.00      LIG  
ATOM   4976 H27  LIG     1      17.039  13.245  10.062  1.00  0.00      LIG  
ATOM   4977 H28  LIG     1      18.554  12.912  10.924  1.00  0.00      LIG  
ATOM   4978 H29  LIG     1      18.091  11.930   9.527  1.00  0.00      LIG  
ATOM   4979 H30  LIG     1      17.390  23.400  11.594  1.00  0.00      LIG  
ATOM   4980 H31  LIG     1      17.236  24.356  10.136  1.00  0.00      LIG  
ATOM   4981 H32  LIG     1      16.230  21.612  10.414  1.00  0.00      LIG  
ATOM   4982 H33  LIG     1      16.145  22.644   8.978  1.00  0.00      LIG  
ATOM   4983 H34  LIG     1      16.814  21.014   8.852  1.00  0.00      LIG  
ATOM   4984 H35  LIG     1      19.943  23.798  11.464  1.00  0.00      LIG  
ATOM   4985 H36  LIG     1      19.765  26.417  11.678  1.00  0.00      LIG  
ATOM   4986 H37  LIG     1      19.143  25.566   9.429  1.00  0.00      LIG  
ATOM   4987 H38  LIG     1      17.628  27.060  12.210  1.00  0.00      LIG  
ATOM   4988 H39  LIG     1      17.968  24.524  15.057  1.00  0.00      LIG  
ATOM   4989 H40  LIG     1      17.989  23.540  13.612  1.00  0.00      LIG  
ATOM   4990 H41  LIG     1      16.938  24.977  13.688  1.00  0.00      LIG  
ATOM   4991 H42  LIG     1      19.827  27.396  13.825  1.00  0.00      LIG  
ATOM   4992 H43  LIG     1      18.063  27.266  14.005  1.00  0.00      LIG  
ATOM   4993 H44  LIG     1      19.151  26.593  15.236  1.00  0.00      LIG  
ATOM   4994 H45  LIG     1      20.224  23.879  13.386  1.00  0.00      LIG  
TER
REMARK  Energy: 45.9519
REMARK  SimpleFitness: 45.9519
REMARK  FullFitness: -1570.675
REMARK  InterFull: -32.411
REMARK  IntraFull: 113.18
REMARK  solvFull: -1895.9
REMARK  surfFull: 244.456
REMARK  extraFull: 0.0
REMARK  deltaGcompsolvpol: -1895.9
REMARK  deltaGcompsolvnonpol: 244.456
REMARK  deltaGprotsolvpol: -1897.11
REMARK  deltaGprotsolvnonpol: 243.179
REMARK  deltaGligsolvpol: -14.1315
REMARK  deltaGligsolvnonpol: 15.174
REMARK  deltaGvdw: -32.411
REMARK  deltaGelec: 0.0
REMARK  deltaG: -7.43184
REMARK  Cluster: 6
REMARK  ClusterRank: 4
ATOM   4915 O    LIG     1      19.225  18.734   6.547  1.00  0.00      LIG  
ATOM   4916 O1   LIG     1      20.633  14.072   6.049  1.00  0.00      LIG  
ATOM   4917 O2   LIG     1      19.938  24.737   9.756  1.00  0.00      LIG  
ATOM   4918 O3   LIG     1      17.935  26.334  11.508  1.00  0.00      LIG  
ATOM   4919 O4   LIG     1      20.489  24.839  13.674  1.00  0.00      LIG  
ATOM   4920 C    LIG     1      19.487  18.006  10.324  1.00  0.00      LIG  
ATOM   4921 C1   LIG     1      19.034  17.818   8.841  1.00  0.00      LIG  
ATOM   4922 C2   LIG     1      20.268  19.343  10.592  1.00  0.00      LIG  
ATOM   4923 C3   LIG     1      18.943  16.326   8.350  1.00  0.00      LIG  
ATOM   4924 C4   LIG     1      20.358  16.833  10.751  1.00  0.00      LIG  
ATOM   4925 C5   LIG     1      18.739  15.312   9.489  1.00  0.00      LIG  
ATOM   4926 C6   LIG     1      19.770  18.770   7.863  1.00  0.00      LIG  
ATOM   4927 C7   LIG     1      19.676  20.406   9.750  1.00  0.00      LIG  
ATOM   4928 C8   LIG     1      19.676  15.489  10.682  1.00  0.00      LIG  
ATOM   4929 C9   LIG     1      20.093  19.948  11.993  1.00  0.00      LIG  
ATOM   4930 C10  LIG     1      19.725  20.237   8.276  1.00  0.00      LIG  
ATOM   4931 C11  LIG     1      18.204  17.992  11.171  1.00  0.00      LIG  
ATOM   4932 C12  LIG     1      20.156  15.882   7.515  1.00  0.00      LIG  
ATOM   4933 C13  LIG     1      19.015  21.341  10.439  1.00  0.00      LIG  
ATOM   4934 C14  LIG     1      21.785  19.261  10.379  1.00  0.00      LIG  
ATOM   4935 C15  LIG     1      19.074  21.072  11.899  1.00  0.00      LIG  
ATOM   4936 C16  LIG     1      17.686  16.231   7.473  1.00  0.00      LIG  
ATOM   4937 C17  LIG     1      18.790  13.879   9.050  1.00  0.00      LIG  
ATOM   4938 C18  LIG     1      18.169  22.429   9.838  1.00  0.00      LIG  
ATOM   4939 C19  LIG     1      20.078  14.448   7.069  1.00  0.00      LIG  
ATOM   4940 C20  LIG     1      19.412  13.462   7.941  1.00  0.00      LIG  
ATOM   4941 C21  LIG     1      18.073  12.913   9.930  1.00  0.00      LIG  
ATOM   4942 C22  LIG     1      18.014  23.680  10.692  1.00  0.00      LIG  
ATOM   4943 C23  LIG     1      16.779  21.882   9.573  1.00  0.00      LIG  
ATOM   4944 C24  LIG     1      19.331  24.397  10.999  1.00  0.00      LIG  
ATOM   4945 C25  LIG     1      19.161  25.681  11.834  1.00  0.00      LIG  
ATOM   4946 C26  LIG     1      19.256  25.478  13.355  1.00  0.00      LIG  
ATOM   4947 C27  LIG     1      18.126  24.659  13.953  1.00  0.00      LIG  
ATOM   4948 C28  LIG     1      19.250  26.833  14.040  1.00  0.00      LIG  
ATOM   4949 H    LIG     1      18.001  18.178   8.819  1.00  0.00      LIG  
ATOM   4950 H1   LIG     1      20.719  16.984  11.772  1.00  0.00      LIG  
ATOM   4951 H2   LIG     1      21.239  16.767  10.108  1.00  0.00      LIG  
ATOM   4952 H3   LIG     1      17.721  15.466   9.850  1.00  0.00      LIG  
ATOM   4953 H4   LIG     1      20.816  18.468   7.778  1.00  0.00      LIG  
ATOM   4954 H5   LIG     1      19.100  15.333  11.598  1.00  0.00      LIG  
ATOM   4955 H6   LIG     1      20.464  14.728  10.703  1.00  0.00      LIG  
ATOM   4956 H7   LIG     1      21.040  20.397  12.309  1.00  0.00      LIG  
ATOM   4957 H8   LIG     1      19.853  19.225  12.775  1.00  0.00      LIG  
ATOM   4958 H9   LIG     1      18.872  20.738   7.805  1.00  0.00      LIG  
ATOM   4959 H10  LIG     1      20.615  20.736   7.883  1.00  0.00      LIG  
ATOM   4960 H11  LIG     1      17.543  17.171  10.914  1.00  0.00      LIG  
ATOM   4961 H12  LIG     1      17.613  18.896  11.013  1.00  0.00      LIG  
ATOM   4962 H13  LIG     1      18.414  17.884  12.237  1.00  0.00      LIG  
ATOM   4963 H14  LIG     1      21.088  16.007   8.071  1.00  0.00      LIG  
ATOM   4964 H15  LIG     1      20.226  16.463   6.594  1.00  0.00      LIG  
ATOM   4965 H16  LIG     1      22.051  18.776   9.438  1.00  0.00      LIG  
ATOM   4966 H17  LIG     1      22.261  18.704  11.191  1.00  0.00      LIG  
ATOM   4967 H18  LIG     1      22.236  20.258  10.372  1.00  0.00      LIG  
ATOM   4968 H19  LIG     1      19.407  21.933  12.481  1.00  0.00      LIG  
ATOM   4969 H20  LIG     1      18.095  20.753  12.266  1.00  0.00      LIG  
ATOM   4970 H21  LIG     1      16.815  16.618   8.009  1.00  0.00      LIG  
ATOM   4971 H22  LIG     1      17.450  15.206   7.182  1.00  0.00      LIG  
ATOM   4972 H23  LIG     1      17.791  16.799   6.548  1.00  0.00      LIG  
ATOM   4973 H24  LIG     1      18.597  22.728   8.877  1.00  0.00      LIG  
ATOM   4974 H25  LIG     1      19.068  17.798   6.335  1.00  0.00      LIG  
ATOM   4975 H26  LIG     1      19.425  12.424   7.641  1.00  0.00      LIG  
ATOM   4976 H27  LIG     1      17.034  13.227  10.062  1.00  0.00      LIG  
ATOM   4977 H28  LIG     1      18.547  12.862  10.914  1.00  0.00      LIG  
ATOM   4978 H29  LIG     1      18.065  11.905   9.506  1.00  0.00      LIG  
ATOM   4979 H30  LIG     1      17.486  23.428  11.613  1.00  0.00      LIG  
ATOM   4980 H31  LIG     1      17.359  24.354  10.133  1.00  0.00      LIG  
ATOM   4981 H32  LIG     1      16.271  21.631  10.509  1.00  0.00      LIG  
ATOM   4982 H33  LIG     1      16.178  22.631   9.051  1.00  0.00      LIG  
ATOM   4983 H34  LIG     1      16.810  20.983   8.951  1.00  0.00      LIG  
ATOM   4984 H35  LIG     1      20.032  23.724  11.495  1.00  0.00      LIG  
ATOM   4985 H36  LIG     1      19.960  26.374  11.551  1.00  0.00      LIG  
ATOM   4986 H37  LIG     1      20.618  25.403   9.952  1.00  0.00      LIG  
ATOM   4987 H38  LIG     1      17.867  27.113  12.085  1.00  0.00      LIG  
ATOM   4988 H39  LIG     1      18.208  24.643  15.043  1.00  0.00      LIG  
ATOM   4989 H40  LIG     1      18.176  23.617  13.628  1.00  0.00      LIG  
ATOM   4990 H41  LIG     1      17.149  25.072  13.687  1.00  0.00      LIG  
ATOM   4991 H42  LIG     1      20.061  27.459  13.659  1.00  0.00      LIG  
ATOM   4992 H43  LIG     1      18.301  27.353  13.883  1.00  0.00      LIG  
ATOM   4993 H44  LIG     1      19.410  26.722  15.116  1.00  0.00      LIG  
ATOM   4994 H45  LIG     1      20.394  23.906  13.415  1.00  0.00      LIG  
TER
REMARK  Energy: 45.9519
REMARK  SimpleFitness: 45.9519
REMARK  FullFitness: -1570.675
REMARK  InterFull: -32.411
REMARK  IntraFull: 113.18
REMARK  solvFull: -1895.9
REMARK  surfFull: 244.456
REMARK  extraFull: 0.0
REMARK  deltaGcompsolvpol: -1895.9
REMARK  deltaGcompsolvnonpol: 244.456
REMARK  deltaGprotsolvpol: -1897.11
REMARK  deltaGprotsolvnonpol: 243.179
REMARK  deltaGligsolvpol: -14.1315
REMARK  deltaGligsolvnonpol: 15.174
REMARK  deltaGvdw: -32.411
REMARK  deltaGelec: 0.0
REMARK  deltaG: -7.43184
REMARK  Cluster: 6
REMARK  ClusterRank: 5
ATOM   4915 O    LIG     1      19.225  18.734   6.547  1.00  0.00      LIG  
ATOM   4916 O1   LIG     1      20.633  14.072   6.049  1.00  0.00      LIG  
ATOM   4917 O2   LIG     1      19.938  24.737   9.756  1.00  0.00      LIG  
ATOM   4918 O3   LIG     1      17.935  26.334  11.508  1.00  0.00      LIG  
ATOM   4919 O4   LIG     1      20.489  24.839  13.674  1.00  0.00      LIG  
ATOM   4920 C    LIG     1      19.487  18.006  10.324  1.00  0.00      LIG  
ATOM   4921 C1   LIG     1      19.034  17.818   8.841  1.00  0.00      LIG  
ATOM   4922 C2   LIG     1      20.268  19.343  10.592  1.00  0.00      LIG  
ATOM   4923 C3   LIG     1      18.943  16.326   8.350  1.00  0.00      LIG  
ATOM   4924 C4   LIG     1      20.358  16.833  10.751  1.00  0.00      LIG  
ATOM   4925 C5   LIG     1      18.739  15.312   9.489  1.00  0.00      LIG  
ATOM   4926 C6   LIG     1      19.770  18.770   7.863  1.00  0.00      LIG  
ATOM   4927 C7   LIG     1      19.676  20.406   9.750  1.00  0.00      LIG  
ATOM   4928 C8   LIG     1      19.676  15.489  10.682  1.00  0.00      LIG  
ATOM   4929 C9   LIG     1      20.093  19.948  11.993  1.00  0.00      LIG  
ATOM   4930 C10  LIG     1      19.725  20.237   8.276  1.00  0.00      LIG  
ATOM   4931 C11  LIG     1      18.204  17.992  11.171  1.00  0.00      LIG  
ATOM   4932 C12  LIG     1      20.156  15.882   7.515  1.00  0.00      LIG  
ATOM   4933 C13  LIG     1      19.015  21.341  10.439  1.00  0.00      LIG  
ATOM   4934 C14  LIG     1      21.785  19.261  10.379  1.00  0.00      LIG  
ATOM   4935 C15  LIG     1      19.074  21.072  11.899  1.00  0.00      LIG  
ATOM   4936 C16  LIG     1      17.686  16.231   7.473  1.00  0.00      LIG  
ATOM   4937 C17  LIG     1      18.790  13.879   9.050  1.00  0.00      LIG  
ATOM   4938 C18  LIG     1      18.169  22.429   9.838  1.00  0.00      LIG  
ATOM   4939 C19  LIG     1      20.078  14.448   7.069  1.00  0.00      LIG  
ATOM   4940 C20  LIG     1      19.412  13.462   7.941  1.00  0.00      LIG  
ATOM   4941 C21  LIG     1      18.073  12.913   9.930  1.00  0.00      LIG  
ATOM   4942 C22  LIG     1      18.014  23.680  10.692  1.00  0.00      LIG  
ATOM   4943 C23  LIG     1      16.779  21.882   9.573  1.00  0.00      LIG  
ATOM   4944 C24  LIG     1      19.331  24.397  10.999  1.00  0.00      LIG  
ATOM   4945 C25  LIG     1      19.161  25.681  11.834  1.00  0.00      LIG  
ATOM   4946 C26  LIG     1      19.256  25.478  13.355  1.00  0.00      LIG  
ATOM   4947 C27  LIG     1      18.126  24.659  13.953  1.00  0.00      LIG  
ATOM   4948 C28  LIG     1      19.250  26.833  14.040  1.00  0.00      LIG  
ATOM   4949 H    LIG     1      18.001  18.178   8.819  1.00  0.00      LIG  
ATOM   4950 H1   LIG     1      20.719  16.984  11.772  1.00  0.00      LIG  
ATOM   4951 H2   LIG     1      21.239  16.767  10.108  1.00  0.00      LIG  
ATOM   4952 H3   LIG     1      17.721  15.466   9.850  1.00  0.00      LIG  
ATOM   4953 H4   LIG     1      20.816  18.468   7.778  1.00  0.00      LIG  
ATOM   4954 H5   LIG     1      19.100  15.333  11.598  1.00  0.00      LIG  
ATOM   4955 H6   LIG     1      20.464  14.728  10.703  1.00  0.00      LIG  
ATOM   4956 H7   LIG     1      21.040  20.397  12.309  1.00  0.00      LIG  
ATOM   4957 H8   LIG     1      19.853  19.225  12.775  1.00  0.00      LIG  
ATOM   4958 H9   LIG     1      18.872  20.738   7.805  1.00  0.00      LIG  
ATOM   4959 H10  LIG     1      20.615  20.736   7.883  1.00  0.00      LIG  
ATOM   4960 H11  LIG     1      17.543  17.171  10.914  1.00  0.00      LIG  
ATOM   4961 H12  LIG     1      17.613  18.896  11.013  1.00  0.00      LIG  
ATOM   4962 H13  LIG     1      18.414  17.884  12.237  1.00  0.00      LIG  
ATOM   4963 H14  LIG     1      21.088  16.007   8.071  1.00  0.00      LIG  
ATOM   4964 H15  LIG     1      20.226  16.463   6.594  1.00  0.00      LIG  
ATOM   4965 H16  LIG     1      22.051  18.776   9.438  1.00  0.00      LIG  
ATOM   4966 H17  LIG     1      22.261  18.704  11.191  1.00  0.00      LIG  
ATOM   4967 H18  LIG     1      22.236  20.258  10.372  1.00  0.00      LIG  
ATOM   4968 H19  LIG     1      19.407  21.933  12.481  1.00  0.00      LIG  
ATOM   4969 H20  LIG     1      18.095  20.753  12.266  1.00  0.00      LIG  
ATOM   4970 H21  LIG     1      16.815  16.618   8.009  1.00  0.00      LIG  
ATOM   4971 H22  LIG     1      17.450  15.206   7.182  1.00  0.00      LIG  
ATOM   4972 H23  LIG     1      17.791  16.799   6.548  1.00  0.00      LIG  
ATOM   4973 H24  LIG     1      18.597  22.728   8.877  1.00  0.00      LIG  
ATOM   4974 H25  LIG     1      19.068  17.798   6.335  1.00  0.00      LIG  
ATOM   4975 H26  LIG     1      19.425  12.424   7.641  1.00  0.00      LIG  
ATOM   4976 H27  LIG     1      17.034  13.227  10.062  1.00  0.00      LIG  
ATOM   4977 H28  LIG     1      18.547  12.862  10.914  1.00  0.00      LIG  
ATOM   4978 H29  LIG     1      18.065  11.905   9.506  1.00  0.00      LIG  
ATOM   4979 H30  LIG     1      17.486  23.428  11.613  1.00  0.00      LIG  
ATOM   4980 H31  LIG     1      17.359  24.354  10.133  1.00  0.00      LIG  
ATOM   4981 H32  LIG     1      16.271  21.631  10.509  1.00  0.00      LIG  
ATOM   4982 H33  LIG     1      16.178  22.631   9.051  1.00  0.00      LIG  
ATOM   4983 H34  LIG     1      16.810  20.983   8.951  1.00  0.00      LIG  
ATOM   4984 H35  LIG     1      20.032  23.724  11.495  1.00  0.00      LIG  
ATOM   4985 H36  LIG     1      19.960  26.374  11.551  1.00  0.00      LIG  
ATOM   4986 H37  LIG     1      20.618  25.403   9.952  1.00  0.00      LIG  
ATOM   4987 H38  LIG     1      17.867  27.113  12.085  1.00  0.00      LIG  
ATOM   4988 H39  LIG     1      18.208  24.643  15.043  1.00  0.00      LIG  
ATOM   4989 H40  LIG     1      18.176  23.617  13.628  1.00  0.00      LIG  
ATOM   4990 H41  LIG     1      17.149  25.072  13.687  1.00  0.00      LIG  
ATOM   4991 H42  LIG     1      20.061  27.459  13.659  1.00  0.00      LIG  
ATOM   4992 H43  LIG     1      18.301  27.353  13.883  1.00  0.00      LIG  
ATOM   4993 H44  LIG     1      19.410  26.722  15.116  1.00  0.00      LIG  
ATOM   4994 H45  LIG     1      20.394  23.906  13.415  1.00  0.00      LIG  
TER
REMARK  Energy: 45.9519
REMARK  SimpleFitness: 45.9519
REMARK  FullFitness: -1570.675
REMARK  InterFull: -32.411
REMARK  IntraFull: 113.18
REMARK  solvFull: -1895.9
REMARK  surfFull: 244.456
REMARK  extraFull: 0.0
REMARK  deltaGcompsolvpol: -1895.9
REMARK  deltaGcompsolvnonpol: 244.456
REMARK  deltaGprotsolvpol: -1897.11
REMARK  deltaGprotsolvnonpol: 243.179
REMARK  deltaGligsolvpol: -14.1315
REMARK  deltaGligsolvnonpol: 15.174
REMARK  deltaGvdw: -32.411
REMARK  deltaGelec: 0.0
REMARK  deltaG: -7.43184
REMARK  Cluster: 6
REMARK  ClusterRank: 6
ATOM   4915 O    LIG     1      19.225  18.734   6.547  1.00  0.00      LIG  
ATOM   4916 O1   LIG     1      20.633  14.072   6.049  1.00  0.00      LIG  
ATOM   4917 O2   LIG     1      19.938  24.737   9.756  1.00  0.00      LIG  
ATOM   4918 O3   LIG     1      17.935  26.334  11.508  1.00  0.00      LIG  
ATOM   4919 O4   LIG     1      20.489  24.839  13.674  1.00  0.00      LIG  
ATOM   4920 C    LIG     1      19.487  18.006  10.324  1.00  0.00      LIG  
ATOM   4921 C1   LIG     1      19.034  17.818   8.841  1.00  0.00      LIG  
ATOM   4922 C2   LIG     1      20.268  19.343  10.592  1.00  0.00      LIG  
ATOM   4923 C3   LIG     1      18.943  16.326   8.350  1.00  0.00      LIG  
ATOM   4924 C4   LIG     1      20.358  16.833  10.751  1.00  0.00      LIG  
ATOM   4925 C5   LIG     1      18.739  15.312   9.489  1.00  0.00      LIG  
ATOM   4926 C6   LIG     1      19.770  18.770   7.863  1.00  0.00      LIG  
ATOM   4927 C7   LIG     1      19.676  20.406   9.750  1.00  0.00      LIG  
ATOM   4928 C8   LIG     1      19.676  15.489  10.682  1.00  0.00      LIG  
ATOM   4929 C9   LIG     1      20.093  19.948  11.993  1.00  0.00      LIG  
ATOM   4930 C10  LIG     1      19.725  20.237   8.276  1.00  0.00      LIG  
ATOM   4931 C11  LIG     1      18.204  17.992  11.171  1.00  0.00      LIG  
ATOM   4932 C12  LIG     1      20.156  15.882   7.515  1.00  0.00      LIG  
ATOM   4933 C13  LIG     1      19.015  21.341  10.439  1.00  0.00      LIG  
ATOM   4934 C14  LIG     1      21.785  19.261  10.379  1.00  0.00      LIG  
ATOM   4935 C15  LIG     1      19.074  21.072  11.899  1.00  0.00      LIG  
ATOM   4936 C16  LIG     1      17.686  16.231   7.473  1.00  0.00      LIG  
ATOM   4937 C17  LIG     1      18.790  13.879   9.050  1.00  0.00      LIG  
ATOM   4938 C18  LIG     1      18.169  22.429   9.838  1.00  0.00      LIG  
ATOM   4939 C19  LIG     1      20.078  14.448   7.069  1.00  0.00      LIG  
ATOM   4940 C20  LIG     1      19.412  13.462   7.941  1.00  0.00      LIG  
ATOM   4941 C21  LIG     1      18.073  12.913   9.930  1.00  0.00      LIG  
ATOM   4942 C22  LIG     1      18.014  23.680  10.692  1.00  0.00      LIG  
ATOM   4943 C23  LIG     1      16.779  21.882   9.573  1.00  0.00      LIG  
ATOM   4944 C24  LIG     1      19.331  24.397  10.999  1.00  0.00      LIG  
ATOM   4945 C25  LIG     1      19.161  25.681  11.834  1.00  0.00      LIG  
ATOM   4946 C26  LIG     1      19.256  25.478  13.355  1.00  0.00      LIG  
ATOM   4947 C27  LIG     1      18.126  24.659  13.953  1.00  0.00      LIG  
ATOM   4948 C28  LIG     1      19.250  26.833  14.040  1.00  0.00      LIG  
ATOM   4949 H    LIG     1      18.001  18.178   8.819  1.00  0.00      LIG  
ATOM   4950 H1   LIG     1      20.719  16.984  11.772  1.00  0.00      LIG  
ATOM   4951 H2   LIG     1      21.239  16.767  10.108  1.00  0.00      LIG  
ATOM   4952 H3   LIG     1      17.721  15.466   9.850  1.00  0.00      LIG  
ATOM   4953 H4   LIG     1      20.816  18.468   7.778  1.00  0.00      LIG  
ATOM   4954 H5   LIG     1      19.100  15.333  11.598  1.00  0.00      LIG  
ATOM   4955 H6   LIG     1      20.464  14.728  10.703  1.00  0.00      LIG  
ATOM   4956 H7   LIG     1      21.040  20.397  12.309  1.00  0.00      LIG  
ATOM   4957 H8   LIG     1      19.853  19.225  12.775  1.00  0.00      LIG  
ATOM   4958 H9   LIG     1      18.872  20.738   7.805  1.00  0.00      LIG  
ATOM   4959 H10  LIG     1      20.615  20.736   7.883  1.00  0.00      LIG  
ATOM   4960 H11  LIG     1      17.543  17.171  10.914  1.00  0.00      LIG  
ATOM   4961 H12  LIG     1      17.613  18.896  11.013  1.00  0.00      LIG  
ATOM   4962 H13  LIG     1      18.414  17.884  12.237  1.00  0.00      LIG  
ATOM   4963 H14  LIG     1      21.088  16.007   8.071  1.00  0.00      LIG  
ATOM   4964 H15  LIG     1      20.226  16.463   6.594  1.00  0.00      LIG  
ATOM   4965 H16  LIG     1      22.051  18.776   9.438  1.00  0.00      LIG  
ATOM   4966 H17  LIG     1      22.261  18.704  11.191  1.00  0.00      LIG  
ATOM   4967 H18  LIG     1      22.236  20.258  10.372  1.00  0.00      LIG  
ATOM   4968 H19  LIG     1      19.407  21.933  12.481  1.00  0.00      LIG  
ATOM   4969 H20  LIG     1      18.095  20.753  12.266  1.00  0.00      LIG  
ATOM   4970 H21  LIG     1      16.815  16.618   8.009  1.00  0.00      LIG  
ATOM   4971 H22  LIG     1      17.450  15.206   7.182  1.00  0.00      LIG  
ATOM   4972 H23  LIG     1      17.791  16.799   6.548  1.00  0.00      LIG  
ATOM   4973 H24  LIG     1      18.597  22.728   8.877  1.00  0.00      LIG  
ATOM   4974 H25  LIG     1      19.068  17.798   6.335  1.00  0.00      LIG  
ATOM   4975 H26  LIG     1      19.425  12.424   7.641  1.00  0.00      LIG  
ATOM   4976 H27  LIG     1      17.034  13.227  10.062  1.00  0.00      LIG  
ATOM   4977 H28  LIG     1      18.547  12.862  10.914  1.00  0.00      LIG  
ATOM   4978 H29  LIG     1      18.065  11.905   9.506  1.00  0.00      LIG  
ATOM   4979 H30  LIG     1      17.486  23.428  11.613  1.00  0.00      LIG  
ATOM   4980 H31  LIG     1      17.359  24.354  10.133  1.00  0.00      LIG  
ATOM   4981 H32  LIG     1      16.271  21.631  10.509  1.00  0.00      LIG  
ATOM   4982 H33  LIG     1      16.178  22.631   9.051  1.00  0.00      LIG  
ATOM   4983 H34  LIG     1      16.810  20.983   8.951  1.00  0.00      LIG  
ATOM   4984 H35  LIG     1      20.032  23.724  11.495  1.00  0.00      LIG  
ATOM   4985 H36  LIG     1      19.960  26.374  11.551  1.00  0.00      LIG  
ATOM   4986 H37  LIG     1      20.618  25.403   9.952  1.00  0.00      LIG  
ATOM   4987 H38  LIG     1      17.867  27.113  12.085  1.00  0.00      LIG  
ATOM   4988 H39  LIG     1      18.208  24.643  15.043  1.00  0.00      LIG  
ATOM   4989 H40  LIG     1      18.176  23.617  13.628  1.00  0.00      LIG  
ATOM   4990 H41  LIG     1      17.149  25.072  13.687  1.00  0.00      LIG  
ATOM   4991 H42  LIG     1      20.061  27.459  13.659  1.00  0.00      LIG  
ATOM   4992 H43  LIG     1      18.301  27.353  13.883  1.00  0.00      LIG  
ATOM   4993 H44  LIG     1      19.410  26.722  15.116  1.00  0.00      LIG  
ATOM   4994 H45  LIG     1      20.394  23.906  13.415  1.00  0.00      LIG  
TER
REMARK  Energy: 45.9519
REMARK  SimpleFitness: 45.9519
REMARK  FullFitness: -1570.675
REMARK  InterFull: -32.411
REMARK  IntraFull: 113.18
REMARK  solvFull: -1895.9
REMARK  surfFull: 244.456
REMARK  extraFull: 0.0
REMARK  deltaGcompsolvpol: -1895.9
REMARK  deltaGcompsolvnonpol: 244.456
REMARK  deltaGprotsolvpol: -1897.11
REMARK  deltaGprotsolvnonpol: 243.179
REMARK  deltaGligsolvpol: -14.1315
REMARK  deltaGligsolvnonpol: 15.174
REMARK  deltaGvdw: -32.411
REMARK  deltaGelec: 0.0
REMARK  deltaG: -7.43184
REMARK  Cluster: 6
REMARK  ClusterRank: 7
ATOM   4915 O    LIG     1      19.225  18.734   6.547  1.00  0.00      LIG  
ATOM   4916 O1   LIG     1      20.633  14.072   6.049  1.00  0.00      LIG  
ATOM   4917 O2   LIG     1      19.938  24.737   9.756  1.00  0.00      LIG  
ATOM   4918 O3   LIG     1      17.935  26.334  11.508  1.00  0.00      LIG  
ATOM   4919 O4   LIG     1      20.489  24.839  13.674  1.00  0.00      LIG  
ATOM   4920 C    LIG     1      19.487  18.006  10.324  1.00  0.00      LIG  
ATOM   4921 C1   LIG     1      19.034  17.818   8.841  1.00  0.00      LIG  
ATOM   4922 C2   LIG     1      20.268  19.343  10.592  1.00  0.00      LIG  
ATOM   4923 C3   LIG     1      18.943  16.326   8.350  1.00  0.00      LIG  
ATOM   4924 C4   LIG     1      20.358  16.833  10.751  1.00  0.00      LIG  
ATOM   4925 C5   LIG     1      18.739  15.312   9.489  1.00  0.00      LIG  
ATOM   4926 C6   LIG     1      19.770  18.770   7.863  1.00  0.00      LIG  
ATOM   4927 C7   LIG     1      19.676  20.406   9.750  1.00  0.00      LIG  
ATOM   4928 C8   LIG     1      19.676  15.489  10.682  1.00  0.00      LIG  
ATOM   4929 C9   LIG     1      20.093  19.948  11.993  1.00  0.00      LIG  
ATOM   4930 C10  LIG     1      19.725  20.237   8.276  1.00  0.00      LIG  
ATOM   4931 C11  LIG     1      18.204  17.992  11.171  1.00  0.00      LIG  
ATOM   4932 C12  LIG     1      20.156  15.882   7.515  1.00  0.00      LIG  
ATOM   4933 C13  LIG     1      19.015  21.341  10.439  1.00  0.00      LIG  
ATOM   4934 C14  LIG     1      21.785  19.261  10.379  1.00  0.00      LIG  
ATOM   4935 C15  LIG     1      19.074  21.072  11.899  1.00  0.00      LIG  
ATOM   4936 C16  LIG     1      17.686  16.231   7.473  1.00  0.00      LIG  
ATOM   4937 C17  LIG     1      18.790  13.879   9.050  1.00  0.00      LIG  
ATOM   4938 C18  LIG     1      18.169  22.429   9.838  1.00  0.00      LIG  
ATOM   4939 C19  LIG     1      20.078  14.448   7.069  1.00  0.00      LIG  
ATOM   4940 C20  LIG     1      19.412  13.462   7.941  1.00  0.00      LIG  
ATOM   4941 C21  LIG     1      18.073  12.913   9.930  1.00  0.00      LIG  
ATOM   4942 C22  LIG     1      18.014  23.680  10.692  1.00  0.00      LIG  
ATOM   4943 C23  LIG     1      16.779  21.882   9.573  1.00  0.00      LIG  
ATOM   4944 C24  LIG     1      19.331  24.397  10.999  1.00  0.00      LIG  
ATOM   4945 C25  LIG     1      19.161  25.681  11.834  1.00  0.00      LIG  
ATOM   4946 C26  LIG     1      19.256  25.478  13.355  1.00  0.00      LIG  
ATOM   4947 C27  LIG     1      18.126  24.659  13.953  1.00  0.00      LIG  
ATOM   4948 C28  LIG     1      19.250  26.833  14.040  1.00  0.00      LIG  
ATOM   4949 H    LIG     1      18.001  18.178   8.819  1.00  0.00      LIG  
ATOM   4950 H1   LIG     1      20.719  16.984  11.772  1.00  0.00      LIG  
ATOM   4951 H2   LIG     1      21.239  16.767  10.108  1.00  0.00      LIG  
ATOM   4952 H3   LIG     1      17.721  15.466   9.850  1.00  0.00      LIG  
ATOM   4953 H4   LIG     1      20.816  18.468   7.778  1.00  0.00      LIG  
ATOM   4954 H5   LIG     1      19.100  15.333  11.598  1.00  0.00      LIG  
ATOM   4955 H6   LIG     1      20.464  14.728  10.703  1.00  0.00      LIG  
ATOM   4956 H7   LIG     1      21.040  20.397  12.309  1.00  0.00      LIG  
ATOM   4957 H8   LIG     1      19.853  19.225  12.775  1.00  0.00      LIG  
ATOM   4958 H9   LIG     1      18.872  20.738   7.805  1.00  0.00      LIG  
ATOM   4959 H10  LIG     1      20.615  20.736   7.883  1.00  0.00      LIG  
ATOM   4960 H11  LIG     1      17.543  17.171  10.914  1.00  0.00      LIG  
ATOM   4961 H12  LIG     1      17.613  18.896  11.013  1.00  0.00      LIG  
ATOM   4962 H13  LIG     1      18.414  17.884  12.237  1.00  0.00      LIG  
ATOM   4963 H14  LIG     1      21.088  16.007   8.071  1.00  0.00      LIG  
ATOM   4964 H15  LIG     1      20.226  16.463   6.594  1.00  0.00      LIG  
ATOM   4965 H16  LIG     1      22.051  18.776   9.438  1.00  0.00      LIG  
ATOM   4966 H17  LIG     1      22.261  18.704  11.191  1.00  0.00      LIG  
ATOM   4967 H18  LIG     1      22.236  20.258  10.372  1.00  0.00      LIG  
ATOM   4968 H19  LIG     1      19.407  21.933  12.481  1.00  0.00      LIG  
ATOM   4969 H20  LIG     1      18.095  20.753  12.266  1.00  0.00      LIG  
ATOM   4970 H21  LIG     1      16.815  16.618   8.009  1.00  0.00      LIG  
ATOM   4971 H22  LIG     1      17.450  15.206   7.182  1.00  0.00      LIG  
ATOM   4972 H23  LIG     1      17.791  16.799   6.548  1.00  0.00      LIG  
ATOM   4973 H24  LIG     1      18.597  22.728   8.877  1.00  0.00      LIG  
ATOM   4974 H25  LIG     1      19.068  17.798   6.335  1.00  0.00      LIG  
ATOM   4975 H26  LIG     1      19.425  12.424   7.641  1.00  0.00      LIG  
ATOM   4976 H27  LIG     1      17.034  13.227  10.062  1.00  0.00      LIG  
ATOM   4977 H28  LIG     1      18.547  12.862  10.914  1.00  0.00      LIG  
ATOM   4978 H29  LIG     1      18.065  11.905   9.506  1.00  0.00      LIG  
ATOM   4979 H30  LIG     1      17.486  23.428  11.613  1.00  0.00      LIG  
ATOM   4980 H31  LIG     1      17.359  24.354  10.133  1.00  0.00      LIG  
ATOM   4981 H32  LIG     1      16.271  21.631  10.509  1.00  0.00      LIG  
ATOM   4982 H33  LIG     1      16.178  22.631   9.051  1.00  0.00      LIG  
ATOM   4983 H34  LIG     1      16.810  20.983   8.951  1.00  0.00      LIG  
ATOM   4984 H35  LIG     1      20.032  23.724  11.495  1.00  0.00      LIG  
ATOM   4985 H36  LIG     1      19.960  26.374  11.551  1.00  0.00      LIG  
ATOM   4986 H37  LIG     1      20.618  25.403   9.952  1.00  0.00      LIG  
ATOM   4987 H38  LIG     1      17.867  27.113  12.085  1.00  0.00      LIG  
ATOM   4988 H39  LIG     1      18.208  24.643  15.043  1.00  0.00      LIG  
ATOM   4989 H40  LIG     1      18.176  23.617  13.628  1.00  0.00      LIG  
ATOM   4990 H41  LIG     1      17.149  25.072  13.687  1.00  0.00      LIG  
ATOM   4991 H42  LIG     1      20.061  27.459  13.659  1.00  0.00      LIG  
ATOM   4992 H43  LIG     1      18.301  27.353  13.883  1.00  0.00      LIG  
ATOM   4993 H44  LIG     1      19.410  26.722  15.116  1.00  0.00      LIG  
ATOM   4994 H45  LIG     1      20.394  23.906  13.415  1.00  0.00      LIG  
TER
REMARK  Energy: 45.302
REMARK  SimpleFitness: 45.302
REMARK  FullFitness: -1572.5701
REMARK  InterFull: -49.226
REMARK  IntraFull: 117.132
REMARK  solvFull: -1883.81
REMARK  surfFull: 243.334
REMARK  extraFull: 0.0
REMARK  deltaGcompsolvpol: -1883.81
REMARK  deltaGcompsolvnonpol: 243.334
REMARK  deltaGprotsolvpol: -1897.11
REMARK  deltaGprotsolvnonpol: 243.179
REMARK  deltaGligsolvpol: -15.088
REMARK  deltaGligsolvnonpol: 14.9182
REMARK  deltaGvdw: -49.226
REMARK  deltaGelec: 0.0
REMARK  deltaG: -8.306038
REMARK  Cluster: 7
REMARK  ClusterRank: 0
ATOM   4915 O    LIG     1      18.531  14.988  11.534  1.00  0.00      LIG  
ATOM   4916 O1   LIG     1      22.968  18.102  13.158  1.00  0.00      LIG  
ATOM   4917 O2   LIG     1      17.921  13.359   3.179  1.00  0.00      LIG  
ATOM   4918 O3   LIG     1      15.505  16.065   3.404  1.00  0.00      LIG  
ATOM   4919 O4   LIG     1      16.981  14.202   0.620  1.00  0.00      LIG  
ATOM   4920 C    LIG     1      18.882  18.013   9.249  1.00  0.00      LIG  
ATOM   4921 C1   LIG     1      18.822  17.263  10.616  1.00  0.00      LIG  
ATOM   4922 C2   LIG     1      19.532  17.181   8.096  1.00  0.00      LIG  
ATOM   4923 C3   LIG     1      19.582  17.968  11.789  1.00  0.00      LIG  
ATOM   4924 C4   LIG     1      19.584  19.364   9.346  1.00  0.00      LIG  
ATOM   4925 C5   LIG     1      19.257  19.473  11.858  1.00  0.00      LIG  
ATOM   4926 C6   LIG     1      19.095  15.741  10.465  1.00  0.00      LIG  
ATOM   4927 C7   LIG     1      18.896  15.841   7.948  1.00  0.00      LIG  
ATOM   4928 C8   LIG     1      19.117  20.187  10.515  1.00  0.00      LIG  
ATOM   4929 C9   LIG     1      19.345  17.772   6.703  1.00  0.00      LIG  
ATOM   4930 C10  LIG     1      18.506  15.131   9.201  1.00  0.00      LIG  
ATOM   4931 C11  LIG     1      17.419  18.343   8.906  1.00  0.00      LIG  
ATOM   4932 C12  LIG     1      21.093  17.705  11.752  1.00  0.00      LIG  
ATOM   4933 C13  LIG     1      18.765  15.477   6.660  1.00  0.00      LIG  
ATOM   4934 C14  LIG     1      21.054  16.993   8.211  1.00  0.00      LIG  
ATOM   4935 C15  LIG     1      19.241  16.582   5.783  1.00  0.00      LIG  
ATOM   4936 C16  LIG     1      19.085  17.413  13.125  1.00  0.00      LIG  
ATOM   4937 C17  LIG     1      20.180  20.243  12.766  1.00  0.00      LIG  
ATOM   4938 C18  LIG     1      18.285  14.208   5.973  1.00  0.00      LIG  
ATOM   4939 C19  LIG     1      21.871  18.481  12.774  1.00  0.00      LIG  
ATOM   4940 C20  LIG     1      21.373  19.807  13.188  1.00  0.00      LIG  
ATOM   4941 C21  LIG     1      19.657  21.558  13.246  1.00  0.00      LIG  
ATOM   4942 C22  LIG     1      17.035  14.440   5.121  1.00  0.00      LIG  
ATOM   4943 C23  LIG     1      17.989  13.024   6.874  1.00  0.00      LIG  
ATOM   4944 C24  LIG     1      17.361  14.582   3.637  1.00  0.00      LIG  
ATOM   4945 C25  LIG     1      16.142  14.954   2.801  1.00  0.00      LIG  
ATOM   4946 C26  LIG     1      16.424  15.305   1.328  1.00  0.00      LIG  
ATOM   4947 C27  LIG     1      17.286  16.529   1.103  1.00  0.00      LIG  
ATOM   4948 C28  LIG     1      15.119  15.657   0.680  1.00  0.00      LIG  
ATOM   4949 H    LIG     1      17.780  17.316  10.942  1.00  0.00      LIG  
ATOM   4950 H1   LIG     1      19.412  19.939   8.433  1.00  0.00      LIG  
ATOM   4951 H2   LIG     1      20.665  19.258   9.437  1.00  0.00      LIG  
ATOM   4952 H3   LIG     1      18.269  19.543  12.324  1.00  0.00      LIG  
ATOM   4953 H4   LIG     1      20.166  15.534  10.477  1.00  0.00      LIG  
ATOM   4954 H5   LIG     1      18.069  20.464  10.378  1.00  0.00      LIG  
ATOM   4955 H6   LIG     1      19.663  21.136  10.485  1.00  0.00      LIG  
ATOM   4956 H7   LIG     1      20.172  18.426   6.412  1.00  0.00      LIG  
ATOM   4957 H8   LIG     1      18.431  18.356   6.591  1.00  0.00      LIG  
ATOM   4958 H9   LIG     1      17.415  15.122   9.278  1.00  0.00      LIG  
ATOM   4959 H10  LIG     1      18.817  14.085   9.163  1.00  0.00      LIG  
ATOM   4960 H11  LIG     1      16.878  18.723   9.776  1.00  0.00      LIG  
ATOM   4961 H12  LIG     1      16.874  17.466   8.551  1.00  0.00      LIG  
ATOM   4962 H13  LIG     1      17.348  19.116   8.137  1.00  0.00      LIG  
ATOM   4963 H14  LIG     1      21.523  17.956  10.784  1.00  0.00      LIG  
ATOM   4964 H15  LIG     1      21.290  16.648  11.948  1.00  0.00      LIG  
ATOM   4965 H16  LIG     1      21.355  16.564   9.165  1.00  0.00      LIG  
ATOM   4966 H17  LIG     1      21.580  17.943   8.091  1.00  0.00      LIG  
ATOM   4967 H18  LIG     1      21.443  16.326   7.435  1.00  0.00      LIG  
ATOM   4968 H19  LIG     1      20.216  16.330   5.360  1.00  0.00      LIG  
ATOM   4969 H20  LIG     1      18.546  16.814   4.973  1.00  0.00      LIG  
ATOM   4970 H21  LIG     1      17.992  17.401  13.144  1.00  0.00      LIG  
ATOM   4971 H22  LIG     1      19.414  18.011  13.977  1.00  0.00      LIG  
ATOM   4972 H23  LIG     1      19.451  16.400  13.301  1.00  0.00      LIG  
ATOM   4973 H24  LIG     1      19.105  13.892   5.324  1.00  0.00      LIG  
ATOM   4974 H25  LIG     1      17.617  15.298  11.649  1.00  0.00      LIG  
ATOM   4975 H26  LIG     1      21.995  20.385  13.860  1.00  0.00      LIG  
ATOM   4976 H27  LIG     1      18.676  21.421  13.709  1.00  0.00      LIG  
ATOM   4977 H28  LIG     1      19.553  22.261  12.416  1.00  0.00      LIG  
ATOM   4978 H29  LIG     1      20.315  22.017  13.991  1.00  0.00      LIG  
ATOM   4979 H30  LIG     1      16.500  15.322   5.480  1.00  0.00      LIG  
ATOM   4980 H31  LIG     1      16.359  13.587   5.236  1.00  0.00      LIG  
ATOM   4981 H32  LIG     1      17.716  12.152   6.274  1.00  0.00      LIG  
ATOM   4982 H33  LIG     1      18.867  12.755   7.469  1.00  0.00      LIG  
ATOM   4983 H34  LIG     1      17.156  13.240   7.549  1.00  0.00      LIG  
ATOM   4984 H35  LIG     1      18.100  15.365   3.536  1.00  0.00      LIG  
ATOM   4985 H36  LIG     1      15.445  14.113   2.836  1.00  0.00      LIG  
ATOM   4986 H37  LIG     1      17.306  12.655   3.445  1.00  0.00      LIG  
ATOM   4987 H38  LIG     1      14.743  16.288   2.844  1.00  0.00      LIG  
ATOM   4988 H39  LIG     1      17.391  16.725   0.033  1.00  0.00      LIG  
ATOM   4989 H40  LIG     1      18.288  16.383   1.482  1.00  0.00      LIG  
ATOM   4990 H41  LIG     1      16.857  17.417   1.569  1.00  0.00      LIG  
ATOM   4991 H42  LIG     1      14.386  14.873   0.883  1.00  0.00      LIG  
ATOM   4992 H43  LIG     1      14.724  16.603   1.060  1.00  0.00      LIG  
ATOM   4993 H44  LIG     1      15.231  15.740  -0.405  1.00  0.00      LIG  
ATOM   4994 H45  LIG     1      16.336  13.475   0.690  1.00  0.00      LIG  
TER
REMARK  Energy: 47.1533
REMARK  SimpleFitness: 47.1533
REMARK  FullFitness: -1570.564
REMARK  InterFull: -42.4379
REMARK  IntraFull: 114.054
REMARK  solvFull: -1885.66
REMARK  surfFull: 243.48
REMARK  extraFull: 0.0
REMARK  deltaGcompsolvpol: -1885.66
REMARK  deltaGcompsolvnonpol: 243.48
REMARK  deltaGprotsolvpol: -1897.11
REMARK  deltaGprotsolvnonpol: 243.179
REMARK  deltaGligsolvpol: -12.9689
REMARK  deltaGligsolvnonpol: 14.8782
REMARK  deltaGvdw: -42.4379
REMARK  deltaGelec: 0.0
REMARK  deltaG: -7.8891954
REMARK  Cluster: 7
REMARK  ClusterRank: 1
ATOM   4915 O    LIG     1      19.292  15.019  11.346  1.00  0.00      LIG  
ATOM   4916 O1   LIG     1      23.265  18.705  12.808  1.00  0.00      LIG  
ATOM   4917 O2   LIG     1      17.907  13.438   3.109  1.00  0.00      LIG  
ATOM   4918 O3   LIG     1      15.438  16.104   3.279  1.00  0.00      LIG  
ATOM   4919 O4   LIG     1      17.127  14.329   0.564  1.00  0.00      LIG  
ATOM   4920 C    LIG     1      19.004  18.111   9.113  1.00  0.00      LIG  
ATOM   4921 C1   LIG     1      19.140  17.328  10.459  1.00  0.00      LIG  
ATOM   4922 C2   LIG     1      19.630  17.375   7.885  1.00  0.00      LIG  
ATOM   4923 C3   LIG     1      19.860  18.107  11.610  1.00  0.00      LIG  
ATOM   4924 C4   LIG     1      19.574  19.523   9.190  1.00  0.00      LIG  
ATOM   4925 C5   LIG     1      19.343  19.556  11.719  1.00  0.00      LIG  
ATOM   4926 C6   LIG     1      19.611  15.864  10.245  1.00  0.00      LIG  
ATOM   4927 C7   LIG     1      19.099  15.984   7.774  1.00  0.00      LIG  
ATOM   4928 C8   LIG     1      19.098  20.283  10.397  1.00  0.00      LIG  
ATOM   4929 C9   LIG     1      19.259  17.974   6.531  1.00  0.00      LIG  
ATOM   4930 C10  LIG     1      18.962  15.206   9.039  1.00  0.00      LIG  
ATOM   4931 C11  LIG     1      17.491  18.292   8.904  1.00  0.00      LIG  
ATOM   4932 C12  LIG     1      21.390  18.047  11.500  1.00  0.00      LIG  
ATOM   4933 C13  LIG     1      18.786  15.640   6.511  1.00  0.00      LIG  
ATOM   4934 C14  LIG     1      21.168  17.347   7.852  1.00  0.00      LIG  
ATOM   4935 C15  LIG     1      19.064  16.795   5.612  1.00  0.00      LIG  
ATOM   4936 C16  LIG     1      19.503  17.462  12.953  1.00  0.00      LIG  
ATOM   4937 C17  LIG     1      20.178  20.423  12.620  1.00  0.00      LIG  
ATOM   4938 C18  LIG     1      18.274  14.347   5.883  1.00  0.00      LIG  
ATOM   4939 C19  LIG     1      22.105  18.925  12.489  1.00  0.00      LIG  
ATOM   4940 C20  LIG     1      21.442  20.152  12.973  1.00  0.00      LIG  
ATOM   4941 C21  LIG     1      19.492  21.641  13.151  1.00  0.00      LIG  
ATOM   4942 C22  LIG     1      17.010  14.553   5.039  1.00  0.00      LIG  
ATOM   4943 C23  LIG     1      17.961  13.202   6.830  1.00  0.00      LIG  
ATOM   4944 C24  LIG     1      17.332  14.663   3.554  1.00  0.00      LIG  
ATOM   4945 C25  LIG     1      16.130  15.021   2.688  1.00  0.00      LIG  
ATOM   4946 C26  LIG     1      16.481  15.404   1.238  1.00  0.00      LIG  
ATOM   4947 C27  LIG     1      17.307  16.667   1.083  1.00  0.00      LIG  
ATOM   4948 C28  LIG     1      15.211  15.723   0.509  1.00  0.00      LIG  
ATOM   4949 H    LIG     1      18.122  17.219  10.843  1.00  0.00      LIG  
ATOM   4950 H1   LIG     1      19.287  20.089   8.300  1.00  0.00      LIG  
ATOM   4951 H2   LIG     1      20.663  19.522   9.209  1.00  0.00      LIG  
ATOM   4952 H3   LIG     1      18.363  19.485  12.201  1.00  0.00      LIG  
ATOM   4953 H4   LIG     1      20.696  15.816  10.136  1.00  0.00      LIG  
ATOM   4954 H5   LIG     1      18.029  20.488  10.309  1.00  0.00      LIG  
ATOM   4955 H6   LIG     1      19.572  21.269  10.364  1.00  0.00      LIG  
ATOM   4956 H7   LIG     1      20.034  18.645   6.147  1.00  0.00      LIG  
ATOM   4957 H8   LIG     1      18.337  18.555   6.534  1.00  0.00      LIG  
ATOM   4958 H9   LIG     1      17.897  15.060   9.248  1.00  0.00      LIG  
ATOM   4959 H10  LIG     1      19.399  14.211   8.923  1.00  0.00      LIG  
ATOM   4960 H11  LIG     1      16.988  18.595   9.826  1.00  0.00      LIG  
ATOM   4961 H12  LIG     1      17.009  17.371   8.568  1.00  0.00      LIG  
ATOM   4962 H13  LIG     1      17.273  19.069   8.168  1.00  0.00      LIG  
ATOM   4963 H14  LIG     1      21.740  18.339  10.510  1.00  0.00      LIG  
ATOM   4964 H15  LIG     1      21.733  17.027  11.689  1.00  0.00      LIG  
ATOM   4965 H16  LIG     1      21.611  16.953   8.766  1.00  0.00      LIG  
ATOM   4966 H17  LIG     1      21.581  18.347   7.697  1.00  0.00      LIG  
ATOM   4967 H18  LIG     1      21.540  16.727   7.029  1.00  0.00      LIG  
ATOM   4968 H19  LIG     1      19.972  16.606   5.038  1.00  0.00      LIG  
ATOM   4969 H20  LIG     1      18.245  17.010   4.922  1.00  0.00      LIG  
ATOM   4970 H21  LIG     1      18.436  17.230  12.995  1.00  0.00      LIG  
ATOM   4971 H22  LIG     1      19.728  18.108  13.803  1.00  0.00      LIG  
ATOM   4972 H23  LIG     1      20.064  16.538  13.111  1.00  0.00      LIG  
ATOM   4973 H24  LIG     1      19.076  13.990   5.232  1.00  0.00      LIG  
ATOM   4974 H25  LIG     1      18.331  15.082  11.482  1.00  0.00      LIG  
ATOM   4975 H26  LIG     1      22.006  20.800  13.632  1.00  0.00      LIG  
ATOM   4976 H27  LIG     1      18.574  21.354  13.672  1.00  0.00      LIG  
ATOM   4977 H28  LIG     1      19.226  22.323  12.339  1.00  0.00      LIG  
ATOM   4978 H29  LIG     1      20.119  22.194  13.857  1.00  0.00      LIG
[truncated: 1,341,272 more chars]
