# Supplementary material for: Exploring the mechanism of Alisma orientale for the treatment of pregnancy induced hypertension and potential hepato-nephrotoxicity by using network pharmacology, network toxicology, molecular docking and molecular dynamics simulation
Source: Front Pharmacol. 2022 Nov 15;13:1027112. doi: 10.3389/fphar.2022.1027112 (PMC9705790; doi:10.3389/fphar.2022.1027112)
Supplement: Supplementary file 13 [file DataSheet7.zip › IGF1/IGF1694/eadock3.err]

sib.fastconf.EADock3: running @ selenium/127.0.1.1 development version. /home/swissdock/swissdock/tmp//cache/eadock3/eadock3.jar MD5: 6b55cadf59de6f950f604b9d6d6562d2
sib.fastconf.EADock3: 5000 binding modes will be generated
sib.fastconf.EADock3: the 5000 with the most favorable SimpleFitness will be evaluated with FACTS.
sib.fastconf.EADock3: 250 binding modes will be retained
sib.fastconf.EADock3: minimize with 100 steps of SD then 250 steps of ABNR
sib.fastconf.EADock3: side chains closer than 0.0 A to any atom of the ligand will be optimized.
sib.fastconf.EADock3: Clustering radius is 2.0
sib.fastconf.EADock3: Maximum cluster size is 8
sib.fastconf.EADock3: clusters will have the exact size.
sib.fastconf.EADock3: Output file is clusters.zip
sib.fastconf.EADock3: Ligand selection is SEGID LIG
sib.fastconf.EADock3: temporary files will be kept.
sib.fastconf.EADock3: Translations allowed.
sib.fastconf.EADock3: solvation model is FACTS
sib.fastconf.EADock3: Centering rotations on the whole ligand.
sib.fastconf.EADock3: System  : 4994 atoms
sib.fastconf.EADock3: Ligand  : 80 atoms
sib.fastconf.EADock3: Receptor: 4914 atoms
sib.fastconf.EADock3:   Fixed part   : 4914 atoms
sib.fastconf.EADock3:   Flexible part: 0 atoms
sib.fastconf.EADock3: Blind docking
sib.fastconf.biodatastructures.molecules.FlexibleMoleculeBuilder: No RotateBond directive found.
sib.fastconf.biodatastructures.molecules.FlexibleMoleculeBuilder: Multiple keyword found in RotateBond directive.
sib.fastconf.biodatastructures.molecules.FlexibleMoleculeBuilder: Identify bonds.
sib.fastconf.biodatastructures.molecules.FlexibleMolecule: Total of 83 bonds found.
sib.fastconf.biodatastructures.molecules.FlexibleMolecule: Restricting dihedral rotations based on the number of atom on each side.
sib.fastconf.biodatastructures.molecules.FlexibleMolecule: 16 rotatable dihedral angles found.
sib.fastconf.biodatastructures.molecules.FlexibleMolecule: no user specified bond list.
sib.fastconf.biodatastructures.molecules.FlexibleMolecule: Filtering out dihedrals defined with an hydrogen.
sib.fastconf.biodatastructures.molecules.FlexibleMolecule: accepting bond 4927_4933_4938_4942
sib.fastconf.biodatastructures.molecules.FlexibleMolecule: accepting bond 4933_4938_4942_4944
sib.fastconf.biodatastructures.molecules.FlexibleMolecule: accepting bond 4938_4942_4944_4917
sib.fastconf.biodatastructures.molecules.FlexibleMolecule: accepting bond 4917_4944_4945_4918
sib.fastconf.biodatastructures.molecules.FlexibleMolecule: accepting bond 4918_4945_4946_4919
sib.fastconf.biodatastructures.molecules.FlexibleMolecule: found # 53 core atoms : [ 4915 4916 4920 4921 4922 4923 4924 4925 4926 4927 4928 4929 4930 4931 4932 4933 4934 4935 4936 4937 4938 4939 4940 4941 4949 4950 4951 4952 4953 4954 4955 4956 4957 4958 4959 4960 4961 4962 4963 4964 4965 4966 4967 4968 4969 4970 4971 4972 4974 4975 4976 4977 4978 ]
sib.fastconf.biodatastructures.molecules.FlexibleMolecule: found rotatable bond # 0 between 4933 4938
sib.fastconf.biodatastructures.molecules.FlexibleMolecule: Group FIX (51): [ 4915 4926 4974 4921 4930 4953 4920 4923 4949 4927 4958 4959 4922 4924 4931 4925 4932 4936 4929 4934 4928 4950 4951 4960 4961 4962 4937 4952 4939 4963 4964 4970 4971 4972 4935 4956 4957 4965 4966 4967 4954 4955 4940 4941 4916 4968 4969 4975 4976 4977 4978 ] 
sib.fastconf.biodatastructures.molecules.FlexibleMolecule: Group ROTATABLE (27): [ 4917 4944 4986 4918 4945 4987 4919 4946 4994 4942 4943 4973 4979 4980 4981 4982 4983 4984 4985 4947 4948 4988 4989 4990 4991 4992 4993 ] 
sib.fastconf.biodatastructures.molecules.FlexibleMolecule: Group ROTATABLE (Validation) (2): [ 4942 4943 ] 
sib.fastconf.biodatastructures.molecules.FlexibleMolecule: Group ROTATABLE (Non Validation) (21): [ 4917 4944 4986 4918 4945 4987 4919 4946 4994 4979 4980 4984 4985 4947 4948 4988 4989 4990 4991 4992 4993 ] 
sib.fastconf.biodatastructures.molecules.FlexibleMolecule: found rotatable bond # 1 between 4938 4942
sib.fastconf.biodatastructures.molecules.FlexibleMolecule: Group FIX (57): [ 4915 4926 4974 4921 4930 4953 4920 4923 4949 4927 4958 4959 4922 4924 4931 4925 4932 4936 4933 4929 4934 4928 4950 4951 4960 4961 4962 4937 4952 4939 4963 4964 4970 4971 4972 4935 4956 4957 4965 4966 4967 4954 4955 4940 4941 4916 4968 4969 4943 4973 4975 4976 4977 4978 4981 4982 4983 ] 
sib.fastconf.biodatastructures.molecules.FlexibleMolecule: Group ROTATABLE (21): [ 4917 4944 4986 4918 4945 4987 4919 4946 4994 4979 4980 4984 4985 4947 4948 4988 4989 4990 4991 4992 4993 ] 
sib.fastconf.biodatastructures.molecules.FlexibleMolecule: Group ROTATABLE (Validation) (1): [ 4944 ] 
sib.fastconf.biodatastructures.molecules.FlexibleMolecule: Group ROTATABLE (Non Validation) (18): [ 4917 4986 4918 4945 4987 4919 4946 4994 4984 4985 4947 4948 4988 4989 4990 4991 4992 4993 ] 
sib.fastconf.biodatastructures.molecules.FlexibleMolecule: found rotatable bond # 2 between 4942 4944
sib.fastconf.biodatastructures.molecules.FlexibleMolecule: Group FIX (60): [ 4915 4926 4974 4921 4930 4953 4920 4923 4949 4927 4958 4959 4922 4924 4931 4925 4932 4936 4933 4929 4934 4928 4950 4951 4960 4961 4962 4937 4952 4939 4963 4964 4970 4971 4972 4935 4938 4956 4957 4965 4966 4967 4954 4955 4940 4941 4916 4968 4969 4943 4973 4975 4976 4977 4978 4979 4980 4981 4982 4983 ] 
sib.fastconf.biodatastructures.molecules.FlexibleMolecule: Group ROTATABLE (18): [ 4917 4986 4918 4945 4987 4919 4946 4994 4984 4985 4947 4948 4988 4989 4990 4991 4992 4993 ] 
sib.fastconf.biodatastructures.molecules.FlexibleMolecule: Group ROTATABLE (Validation) (2): [ 4917 4945 ] 
sib.fastconf.biodatastructures.molecules.FlexibleMolecule: Group ROTATABLE (Non Validation) (14): [ 4918 4987 4919 4946 4994 4985 4947 4948 4988 4989 4990 4991 4992 4993 ] 
sib.fastconf.biodatastructures.molecules.FlexibleMolecule: found rotatable bond # 3 between 4944 4945
sib.fastconf.biodatastructures.molecules.FlexibleMolecule: Group FIX (64): [ 4915 4926 4974 4921 4930 4953 4920 4923 4949 4927 4958 4959 4922 4924 4931 4925 4932 4936 4933 4929 4934 4928 4950 4951 4960 4961 4962 4937 4952 4939 4963 4964 4970 4971 4972 4935 4938 4956 4957 4965 4966 4967 4954 4955 4940 4941 4916 4968 4969 4942 4943 4973 4975 4976 4977 4978 4979 4980 4981 4982 4983 4917 4984 4986 ] 
sib.fastconf.biodatastructures.molecules.FlexibleMolecule: Group ROTATABLE (14): [ 4918 4987 4919 4946 4994 4985 4947 4948 4988 4989 4990 4991 4992 4993 ] 
sib.fastconf.biodatastructures.molecules.FlexibleMolecule: Group ROTATABLE (Validation) (2): [ 4918 4946 ] 
sib.fastconf.biodatastructures.molecules.FlexibleMolecule: Group ROTATABLE (Non Validation) (10): [ 4919 4994 4947 4948 4988 4989 4990 4991 4992 4993 ] 
sib.fastconf.biodatastructures.molecules.FlexibleMolecule: found rotatable bond # 4 between 4945 4946
sib.fastconf.biodatastructures.molecules.FlexibleMolecule: Group FIX (68): [ 4915 4926 4974 4921 4930 4953 4920 4923 4949 4927 4958 4959 4922 4924 4931 4925 4932 4936 4933 4929 4934 4928 4950 4951 4960 4961 4962 4937 4952 4939 4963 4964 4970 4971 4972 4935 4938 4956 4957 4965 4966 4967 4954 4955 4940 4941 4916 4968 4969 4942 4943 4973 4975 4976 4977 4978 4944 4979 4980 4981 4982 4983 4917 4984 4986 4918 4985 4987 ] 
sib.fastconf.biodatastructures.molecules.FlexibleMolecule: Group ROTATABLE (10): [ 4919 4994 4947 4948 4988 4989 4990 4991 4992 4993 ] 
sib.fastconf.biodatastructures.molecules.FlexibleMolecule: Group ROTATABLE (Validation) (3): [ 4919 4947 4948 ] 
sib.fastconf.biodatastructures.molecules.FlexibleMolecule: Group ROTATABLE (Non Validation) (0): [ ] 
sib.fastconf.biodatastructures.molecules.FlexibleMolecule: Bond 4933 4938 has no putative parent, best bet is root node
sib.fastconf.biodatastructures.molecules.FlexibleMoleculeRotatable bond tree initialized 6 elements
sib.fastconf.biodatastructures.molecules.FlexibleMolecule: Detecting chiral carbons
sib.fastconf.biodatastructures.molecules.FlexibleMolecule: Atom 4920 C    [ 6.202 -1.987 0.94 ] is chiral
sib.fastconf.biodatastructures.molecules.FlexibleMolecule: Atom 4922 C2   [ 7.568 -1.286 0.649 ] is chiral
sib.fastconf.biodatastructures.molecules.FlexibleMolecule: Atom 4925 C5   [ 3.726 -3.4 0.073 ] is chiral
sib.fastconf.biodatastructures.molecules.FlexibleMolecule: Atom 4926 C6   [ 5.313 0.259 -0.01 ] is chiral
sib.fastconf.biodatastructures.molecules.FlexibleMolecule: Atom 4938 C18  [ 8.972 1.848 2.304 ] is chiral
sib.fastconf.biodatastructures.molecules.FlexibleMolecule: Atom 4944 C24  [ 10.26 2.58 0.23 ] is chiral
sib.fastconf.biodatastructures.molecules.FlexibleMolecule: Atom 4945 C25  [ 11.579 3.189 -0.262 ] is chiral
sib.fastconf.FastconfBuilder: Initialize non bonded list.
sib.fastconf.biodatastructures.scoring.moleculargrids.grids.InsideMolecularGrid: Calculating inside grid [405][412][471]
sib.fastconf.biodatastructures.scoring.moleculargrids.grids.InsideMolecularGrid: Inside grid calculated in 860 ms
sib.fastconf.biodatastructures.scoring.moleculargrids.grids.InsideMolecularGrid: Smoothing inside grid.
sib.fastconf.biodatastructures.scoring.moleculargrids.grids.InsideMolecularGrid: Inside grid smoothed in 890 ms
sib.fastconf.biodatastructures.scoring.EvaluatorBuilder: generation of the electrostatic grid took 0 ms.
sib.fastconf.FastconfBuilder: Initial energy: 17173.93
sib.fastconf.EADock3: EADock3 starting
sib.fastconf.EADock3: Box volume 431547.03 ?
sib.fastconf.EADock3: Xmin: -24.314 Xmax: 46.616 Xsize: 70.930
sib.fastconf.EADock3: Ymin: -30.933 Ymax: 41.431 Ysize: 72.364
sib.fastconf.EADock3: Zmin: -26.413 Zmax: 57.663 Zsize: 84.076
sib.fastconf.EADock3: Calculating pocket bias.
sib.fastconf.EADock3: 3 cavities identified.
sib.fastconf.EADock3: 31 magic points identified.
sib.fastconf.EADock3: 31 pocket points were identified in 1990 ms
sib.fastconf.EADock3: Calculating surface bias.
sib.fastconf.EADock3: 10024 surface points were identified in 5820 ms
sib.fastconf.EADock3: 0.0 % done
sib.fastconf.EADock3: 0.1 % done
sib.fastconf.EADock3: 0.2 % done
sib.fastconf.EADock3: 0.3 % done
sib.fastconf.EADock3: 0.4 % done
sib.fastconf.EADock3: 0.5 % done
sib.fastconf.EADock3: 0.6 % done
sib.fastconf.EADock3: 0.7 % done
sib.fastconf.EADock3: 0.8 % done
sib.fastconf.EADock3: 0.9 % done
sib.fastconf.EADock3: 1.0 % done
sib.fastconf.EADock3: 1.1 % done
sib.fastconf.EADock3: 1.2 % done
sib.fastconf.EADock3: 1.3 % done
sib.fastconf.EADock3: 1.4 % done
sib.fastconf.EADock3: 1.5 % done
sib.fastconf.EADock3: 1.6 % done
sib.fastconf.EADock3: 1.7 % done
sib.fastconf.EADock3: 1.8 % done
sib.fastconf.EADock3: 1.9 % done
sib.fastconf.EADock3: 2.0 % done
sib.fastconf.EADock3: 2.1 % done
sib.fastconf.EADock3: 2.2 % done
sib.fastconf.EADock3: 2.3 % done
sib.fastconf.EADock3: 2.4 % done
sib.fastconf.EADock3: 2.5 % done
sib.fastconf.EADock3: 2.6 % done
sib.fastconf.EADock3: 2.7 % done
sib.fastconf.EADock3: 2.8 % done
sib.fastconf.EADock3: 2.9 % done
sib.fastconf.EADock3: 3.0 % done
sib.fastconf.EADock3: 3.1 % done
sib.fastconf.EADock3: 3.2 % done
sib.fastconf.EADock3: 3.3 % done
sib.fastconf.EADock3: 3.4 % done
sib.fastconf.EADock3: 3.5 % done
sib.fastconf.EADock3: 3.6 % done
sib.fastconf.EADock3: 3.7 % done
sib.fastconf.EADock3: 3.8 % done
sib.fastconf.EADock3: 3.9 % done
sib.fastconf.EADock3: 4.0 % done
sib.fastconf.EADock3: 4.1 % done
sib.fastconf.EADock3: 4.2 % done
sib.fastconf.EADock3: 4.3 % done
sib.fastconf.EADock3: 4.4 % done
sib.fastconf.EADock3: 4.5 % done
sib.fastconf.EADock3: 4.6 % done
sib.fastconf.EADock3: 4.7 % done
sib.fastconf.EADock3: 4.8 % done
sib.fastconf.EADock3: 4.9 % done
sib.fastconf.EADock3: 5.0 % done
sib.fastconf.EADock3: 5.1 % done
sib.fastconf.EADock3: 5.2 % done
sib.fastconf.EADock3: 5.3 % done
sib.fastconf.EADock3: 5.4 % done
sib.fastconf.EADock3: 5.5 % done
sib.fastconf.EADock3: 5.6 % done
sib.fastconf.EADock3: 5.7 % done
sib.fastconf.EADock3: 5.8 % done
sib.fastconf.EADock3: 5.9 % done
sib.fastconf.EADock3: 6.0 % done
sib.fastconf.EADock3: 6.1 % done
sib.fastconf.EADock3: 6.2 % done
sib.fastconf.EADock3: 6.3 % done
sib.fastconf.EADock3: 6.4 % done
sib.fastconf.EADock3: only 265/500001 BM accepted, exiting DSS.
sib.fastconf.EADock3: The generation of 265 conformations took 1331790 s
sib.fastconf.EADock3: The DSS engine failed 495001 times to find a suitable BMs within the allowed time limit of 500 ms
sib.fastconf.EADock3: Minimizing binding mode 0, energy is 298.30423, rmsd is 34.04234
sib.fastconf.EADock3: Minimizing binding mode 1, energy is 349.74594, rmsd is 34.024727
sib.fastconf.EADock3: Minimizing binding mode 2, energy is 354.9536, rmsd is 25.501888
sib.fastconf.EADock3: Minimizing binding mode 3, energy is 391.0896, rmsd is 33.156925
sib.fastconf.EADock3: Minimizing binding mode 4, energy is 400.22403, rmsd is 32.797047
sib.fastconf.EADock3: Minimizing binding mode 5, energy is 405.26163, rmsd is 21.972618
sib.fastconf.EADock3: Minimizing binding mode 6, energy is 428.31836, rmsd is 3.284376
sib.fastconf.EADock3: Minimizing binding mode 7, energy is 431.12283, rmsd is 33.15718
sib.fastconf.EADock3: Minimizing binding mode 8, energy is 461.55917, rmsd is 25.121737
sib.fastconf.EADock3: Minimizing binding mode 9, energy is 469.42712, rmsd is 33.75336
sib.fastconf.EADock3: Minimizing binding mode 10, energy is 475.3423, rmsd is 24.845339
sib.fastconf.EADock3: Minimizing binding mode 11, energy is 476.2687, rmsd is 2.5045464
sib.fastconf.EADock3: Minimizing binding mode 12, energy is 481.23, rmsd is 26.400984
sib.fastconf.EADock3: Minimizing binding mode 13, energy is 494.37448, rmsd is 33.01314
sib.fastconf.EADock3: Minimizing binding mode 14, energy is 501.7023, rmsd is 24.750477
sib.fastconf.EADock3: Minimizing binding mode 15, energy is 519.61456, rmsd is 23.872377
sib.fastconf.EADock3: Minimizing binding mode 16, energy is 524.33795, rmsd is 4.1822987
sib.fastconf.EADock3: Minimizing binding mode 17, energy is 526.0877, rmsd is 20.654238
sib.fastconf.EADock3: Minimizing binding mode 18, energy is 528.4932, rmsd is 23.54344
sib.fastconf.EADock3: Minimizing binding mode 19, energy is 532.8593, rmsd is 24.513
sib.fastconf.EADock3: Minimizing binding mode 20, energy is 547.51843, rmsd is 25.572752
sib.fastconf.EADock3: Minimizing binding mode 21, energy is 547.7624, rmsd is 25.416513
sib.fastconf.EADock3: Minimizing binding mode 22, energy is 549.80194, rmsd is 32.45314
sib.fastconf.EADock3: Minimizing binding mode 23, energy is 550.4981, rmsd is 18.427444
sib.fastconf.EADock3: Minimizing binding mode 24, energy is 558.45575, rmsd is 0.69685197
sib.fastconf.EADock3: Minimizing binding mode 25, energy is 559.5583, rmsd is 19.54146
sib.fastconf.EADock3: Minimizing binding mode 26, energy is 559.9247, rmsd is 23.619534
sib.fastconf.EADock3: Minimizing binding mode 27, energy is 560.31146, rmsd is 27.06543
sib.fastconf.EADock3: Minimizing binding mode 28, energy is 574.0266, rmsd is 23.44167
sib.fastconf.EADock3: Minimizing binding mode 29, energy is 578.82904, rmsd is 24.937191
sib.fastconf.EADock3: Minimizing binding mode 30, energy is 579.4115, rmsd is 24.320547
sib.fastconf.EADock3: Minimizing binding mode 31, energy is 582.6313, rmsd is 1.3992224
sib.fastconf.EADock3: Minimizing binding mode 32, energy is 582.76935, rmsd is 25.216188
sib.fastconf.EADock3: Minimizing binding mode 33, energy is 586.1398, rmsd is 19.685781
sib.fastconf.EADock3: Minimizing binding mode 34, energy is 599.91693, rmsd is 25.84824
sib.fastconf.EADock3: Minimizing binding mode 35, energy is 617.9467, rmsd is 32.17473
sib.fastconf.EADock3: Minimizing binding mode 36, energy is 620.3397, rmsd is 20.971914
sib.fastconf.EADock3: Minimizing binding mode 37, energy is 622.4405, rmsd is 25.402678
sib.fastconf.EADock3: Minimizing binding mode 38, energy is 623.5302, rmsd is 31.421938
sib.fastconf.EADock3: Minimizing binding mode 39, energy is 631.5051, rmsd is 19.18927
sib.fastconf.EADock3: Minimizing binding mode 40, energy is 645.74133, rmsd is 4.1129375
sib.fastconf.EADock3: Minimizing binding mode 41, energy is 650.69037, rmsd is 26.975273
sib.fastconf.EADock3: Minimizing binding mode 42, energy is 656.0497, rmsd is 24.700367
sib.fastconf.EADock3: Minimizing binding mode 43, energy is 664.10706, rmsd is 24.059984
sib.fastconf.EADock3: Minimizing binding mode 44, energy is 664.1874, rmsd is 2.3204331
sib.fastconf.EADock3: Minimizing binding mode 45, energy is 669.1321, rmsd is 25.85468
sib.fastconf.EADock3: Minimizing binding mode 46, energy is 679.5089, rmsd is 25.416557
sib.fastconf.EADock3: Minimizing binding mode 47, energy is 708.5408, rmsd is 4.2255383
sib.fastconf.EADock3: Minimizing binding mode 48, energy is 721.0216, rmsd is 23.009827
sib.fastconf.EADock3: Minimizing binding mode 49, energy is 746.8784, rmsd is 24.843718
sib.fastconf.EADock3: Minimizing binding mode 50, energy is 787.7242, rmsd is 23.254229
sib.fastconf.EADock3: Minimizing binding mode 51, energy is 789.57916, rmsd is 25.623312
sib.fastconf.EADock3: Minimizing binding mode 52, energy is 794.09625, rmsd is 24.157013
sib.fastconf.EADock3: Minimizing binding mode 53, energy is 798.20306, rmsd is 1.1805874
sib.fastconf.EADock3: Minimizing binding mode 54, energy is 806.67365, rmsd is 19.677225
sib.fastconf.EADock3: Minimizing binding mode 55, energy is 807.56085, rmsd is 24.745289
sib.fastconf.EADock3: Minimizing binding mode 56, energy is 813.4571, rmsd is 22.582214
sib.fastconf.EADock3: Minimizing binding mode 57, energy is 818.0852, rmsd is 4.038372
sib.fastconf.EADock3: Minimizing binding mode 58, energy is 819.87555, rmsd is 25.537003
sib.fastconf.EADock3: Minimizing binding mode 59, energy is 827.7748, rmsd is 32.266262
sib.fastconf.EADock3: Minimizing binding mode 60, energy is 831.48535, rmsd is 33.83298
sib.fastconf.EADock3: Minimizing binding mode 61, energy is 843.5816, rmsd is 26.286205
sib.fastconf.EADock3: Minimizing binding mode 62, energy is 844.3755, rmsd is 24.381832
sib.fastconf.EADock3: Minimizing binding mode 63, energy is 855.1366, rmsd is 33.23174
sib.fastconf.EADock3: Minimizing binding mode 64, energy is 857.3568, rmsd is 19.301054
sib.fastconf.EADock3: Minimizing binding mode 65, energy is 857.9333, rmsd is 32.099648
sib.fastconf.EADock3: Minimizing binding mode 66, energy is 874.0582, rmsd is 24.641453
sib.fastconf.EADock3: Minimizing binding mode 67, energy is 878.9429, rmsd is 21.548538
sib.fastconf.EADock3: Minimizing binding mode 68, energy is 902.93915, rmsd is 3.4140904
sib.fastconf.EADock3: Minimizing binding mode 69, energy is 917.3521, rmsd is 31.4703
sib.fastconf.EADock3: Minimizing binding mode 70, energy is 919.5792, rmsd is 25.160267
sib.fastconf.EADock3: Minimizing binding mode 71, energy is 924.144, rmsd is 24.315493
sib.fastconf.EADock3: Minimizing binding mode 72, energy is 940.25354, rmsd is 32.590317
sib.fastconf.EADock3: Minimizing binding mode 73, energy is 956.6034, rmsd is 32.85025
sib.fastconf.EADock3: Minimizing binding mode 74, energy is 958.7173, rmsd is 23.73537
sib.fastconf.EADock3: Minimizing binding mode 75, energy is 961.29803, rmsd is 26.441702
sib.fastconf.EADock3: Minimizing binding mode 76, energy is 962.64044, rmsd is 26.295202
sib.fastconf.EADock3: Minimizing binding mode 77, energy is 963.2499, rmsd is 24.343502
sib.fastconf.EADock3: Minimizing binding mode 78, energy is 965.38824, rmsd is 24.498085
sib.fastconf.EADock3: Minimizing binding mode 79, energy is 969.58484, rmsd is 1.5072557
sib.fastconf.EADock3: Minimizing binding mode 80, energy is 979.866, rmsd is 23.791151
sib.fastconf.EADock3: Minimizing binding mode 81, energy is 983.5864, rmsd is 23.88759
sib.fastconf.EADock3: Minimizing binding mode 82, energy is 1009.2012, rmsd is 4.2864623
sib.fastconf.EADock3: Minimizing binding mode 83, energy is 1010.88947, rmsd is 20.088634
sib.fastconf.EADock3: Minimizing binding mode 84, energy is 1017.52264, rmsd is 32.741405
sib.fastconf.EADock3: Minimizing binding mode 85, energy is 1023.8959, rmsd is 27.031433
sib.fastconf.EADock3: Minimizing binding mode 86, energy is 1042.0264, rmsd is 33.20279
sib.fastconf.EADock3: Minimizing binding mode 87, energy is 1044.95, rmsd is 23.245626
sib.fastconf.EADock3: Minimizing binding mode 88, energy is 1052.2423, rmsd is 25.50387
sib.fastconf.EADock3: Minimizing binding mode 89, energy is 1054.9215, rmsd is 20.571753
sib.fastconf.EADock3: Minimizing binding mode 90, energy is 1056.197, rmsd is 23.273449
sib.fastconf.EADock3: Minimizing binding mode 91, energy is 1062.2303, rmsd is 24.201458
sib.fastconf.EADock3: Minimizing binding mode 92, energy is 1066.744, rmsd is 29.377663
sib.fastconf.EADock3: Minimizing binding mode 93, energy is 1068.4366, rmsd is 23.258492
sib.fastconf.EADock3: Minimizing binding mode 94, energy is 1077.1659, rmsd is 32.785152
sib.fastconf.EADock3: Minimizing binding mode 95, energy is 1080.4701, rmsd is 26.03748
sib.fastconf.EADock3: Minimizing binding mode 96, energy is 1086.6194, rmsd is 26.199837
sib.fastconf.EADock3: Minimizing binding mode 97, energy is 1096.2538, rmsd is 25.208513
sib.fastconf.EADock3: Minimizing binding mode 98, energy is 1098.2439, rmsd is 20.97247
sib.fastconf.EADock3: Minimizing binding mode 99, energy is 1124.6099, rmsd is 25.808424
sib.fastconf.EADock3: Minimizing binding mode 100, energy is 1125.1923, rmsd is 26.642107
sib.fastconf.EADock3: Minimizing binding mode 101, energy is 1143.8651, rmsd is 24.278307
sib.fastconf.EADock3: Minimizing binding mode 102, energy is 1174.036, rmsd is 26.03541
sib.fastconf.EADock3: Minimizing binding mode 103, energy is 1200.051, rmsd is 4.327271
sib.fastconf.EADock3: Minimizing binding mode 104, energy is 1214.6544, rmsd is 32.273174
sib.fastconf.EADock3: Minimizing binding mode 105, energy is 1219.081, rmsd is 33.189342
sib.fastconf.EADock3: Minimizing binding mode 106, energy is 1223.8622, rmsd is 23.489355
sib.fastconf.EADock3: Minimizing binding mode 107, energy is 1231.256, rmsd is 25.017338
sib.fastconf.EADock3: Minimizing binding mode 108, energy is 1239.5599, rmsd is 25.416016
sib.fastconf.EADock3: Minimizing binding mode 109, energy is 1244.8734, rmsd is 34.48979
sib.fastconf.EADock3: Minimizing binding mode 110, energy is 1245.1704, rmsd is 22.615015
sib.fastconf.EADock3: Minimizing binding mode 111, energy is 1249.9531, rmsd is 35.123825
sib.fastconf.EADock3: Minimizing binding mode 112, energy is 1251.3948, rmsd is 21.68179
sib.fastconf.EADock3: Minimizing binding mode 113, energy is 1265.7762, rmsd is 24.465136
sib.fastconf.EADock3: Minimizing binding mode 114, energy is 1267.4591, rmsd is 24.112143
sib.fastconf.EADock3: Minimizing binding mode 115, energy is 1268.933, rmsd is 21.14863
sib.fastconf.EADock3: Minimizing binding mode 116, energy is 1269.9733, rmsd is 22.910292
sib.fastconf.EADock3: Minimizing binding mode 117, energy is 1272.1438, rmsd is 24.72911
sib.fastconf.EADock3: Minimizing binding mode 118, energy is 1280.884, rmsd is 33.265972
sib.fastconf.EADock3: Minimizing binding mode 119, energy is 1286.1215, rmsd is 23.829433
sib.fastconf.EADock3: Minimizing binding mode 120, energy is 1301.8174, rmsd is 23.950935
sib.fastconf.EADock3: Minimizing binding mode 121, energy is 1319.8094, rmsd is 20.001696
sib.fastconf.EADock3: Minimizing binding mode 122, energy is 1331.4772, rmsd is 20.663387
sib.fastconf.EADock3: Minimizing binding mode 123, energy is 1337.8204, rmsd is 2.4953241
sib.fastconf.EADock3: Minimizing binding mode 124, energy is 1343.515, rmsd is 18.651361
sib.fastconf.EADock3: Minimizing binding mode 125, energy is 1376.7762, rmsd is 1.3368398
sib.fastconf.EADock3: Minimizing binding mode 126, energy is 1378.1957, rmsd is 25.863764
sib.fastconf.EADock3: Minimizing binding mode 127, energy is 1419.8286, rmsd is 19.798595
sib.fastconf.EADock3: Minimizing binding mode 128, energy is 1425.6305, rmsd is 19.822008
sib.fastconf.EADock3: Minimizing binding mode 129, energy is 1429.9553, rmsd is 20.835306
sib.fastconf.EADock3: Minimizing binding mode 130, energy is 1436.7378, rmsd is 33.667446
sib.fastconf.EADock3: Minimizing binding mode 131, energy is 1447.3202, rmsd is 33.9153
sib.fastconf.EADock3: Minimizing binding mode 132, energy is 1463.1626, rmsd is 23.811388
sib.fastconf.EADock3: Minimizing binding mode 133, energy is 1478.3735, rmsd is 25.533428
sib.fastconf.EADock3: Minimizing binding mode 134, energy is 1482.3931, rmsd is 22.630966
sib.fastconf.EADock3: Minimizing binding mode 135, energy is 1496.358, rmsd is 23.59766
sib.fastconf.EADock3: Minimizing binding mode 136, energy is 1517.6501, rmsd is 24.760029
sib.fastconf.EADock3: Minimizing binding mode 137, energy is 1553.0684, rmsd is 21.774532
sib.fastconf.EADock3: Minimizing binding mode 138, energy is 1571.4451, rmsd is 22.085602
sib.fastconf.EADock3: Minimizing binding mode 139, energy is 1586.1646, rmsd is 20.148346
sib.fastconf.EADock3: Minimizing binding mode 140, energy is 1633.4578, rmsd is 4.073252
sib.fastconf.EADock3: Minimizing binding mode 141, energy is 1647.4355, rmsd is 24.667822
sib.fastconf.EADock3: Minimizing binding mode 142, energy is 1703.6973, rmsd is 19.07755
sib.fastconf.EADock3: Minimizing binding mode 143, energy is 1716.9574, rmsd is 23.401829
sib.fastconf.EADock3: Minimizing binding mode 144, energy is 1717.8716, rmsd is 32.201065
sib.fastconf.EADock3: Minimizing binding mode 145, energy is 1722.406, rmsd is 34.219128
sib.fastconf.EADock3: Minimizing binding mode 146, energy is 1732.0648, rmsd is 20.51073
sib.fastconf.EADock3: Minimizing binding mode 147, energy is 1742.8888, rmsd is 32.76036
sib.fastconf.EADock3: Minimizing binding mode 148, energy is 1760.4282, rmsd is 31.79145
sib.fastconf.EADock3: Minimizing binding mode 149, energy is 1766.5676, rmsd is 20.0346
sib.fastconf.EADock3: Minimizing binding mode 150, energy is 1769.8234, rmsd is 32.33986
sib.fastconf.EADock3: Minimizing binding mode 151, energy is 1771.4164, rmsd is 23.619312
sib.fastconf.EADock3: Minimizing binding mode 152, energy is 1773.7307, rmsd is 25.18542
sib.fastconf.EADock3: Minimizing binding mode 153, energy is 1777.7592, rmsd is 25.702288
sib.fastconf.EADock3: Minimizing binding mode 154, energy is 1781.8844, rmsd is 33.000145
sib.fastconf.EADock3: Minimizing binding mode 155, energy is 1783.7103, rmsd is 25.153471
sib.fastconf.EADock3: Minimizing binding mode 156, energy is 1803.186, rmsd is 25.592813
sib.fastconf.EADock3: Minimizing binding mode 157, energy is 1803.8784, rmsd is 25.933681
sib.fastconf.EADock3: Minimizing binding mode 158, energy is 1825.9556, rmsd is 32.592403
sib.fastconf.EADock3: Minimizing binding mode 159, energy is 1826.3011, rmsd is 21.347647
sib.fastconf.EADock3: Minimizing binding mode 160, energy is 1844.4182, rmsd is 31.894556
sib.fastconf.EADock3: Minimizing binding mode 161, energy is 1849.8978, rmsd is 23.448147
sib.fastconf.EADock3: Minimizing binding mode 162, energy is 1869.1743, rmsd is 22.065083
sib.fastconf.EADock3: Minimizing binding mode 163, energy is 1872.1385, rmsd is 25.151394
sib.fastconf.EADock3: Minimizing binding mode 164, energy is 1880.6412, rmsd is 20.871443
sib.fastconf.EADock3: Minimizing binding mode 165, energy is 1890.4838, rmsd is 32.274353
sib.fastconf.EADock3: Minimizing binding mode 166, energy is 1910.1628, rmsd is 21.238218
sib.fastconf.EADock3: Minimizing binding mode 167, energy is 1942.2202, rmsd is 22.812447
sib.fastconf.EADock3: Minimizing binding mode 168, energy is 1946.1489, rmsd is 25.165863
sib.fastconf.EADock3: Minimizing binding mode 169, energy is 1993.4263, rmsd is 26.223633
sib.fastconf.EADock3: Minimizing binding mode 170, energy is 2016.7944, rmsd is 21.879356
sib.fastconf.EADock3: Minimizing binding mode 171, energy is 2078.709, rmsd is 26.772697
sib.fastconf.EADock3: Minimizing binding mode 172, energy is 2087.263, rmsd is 32.61843
sib.fastconf.EADock3: Minimizing binding mode 173, energy is 2103.7104, rmsd is 1.5337183
sib.fastconf.EADock3: Minimizing binding mode 174, energy is 2112.0444, rmsd is 24.741184
sib.fastconf.EADock3: Minimizing binding mode 175, energy is 2115.5212, rmsd is 23.92663
sib.fastconf.EADock3: Minimizing binding mode 176, energy is 2116.4614, rmsd is 24.276403
sib.fastconf.EADock3: Minimizing binding mode 177, energy is 2142.7476, rmsd is 23.849228
sib.fastconf.EADock3: Minimizing binding mode 178, energy is 2148.1917, rmsd is 22.328276
sib.fastconf.EADock3: Minimizing binding mode 179, energy is 2208.403, rmsd is 23.062914
sib.fastconf.EADock3: Minimizing binding mode 180, energy is 2224.0444, rmsd is 22.700743
sib.fastconf.EADock3: Minimizing binding mode 181, energy is 2226.1145, rmsd is 23.838652
sib.fastconf.EADock3: Minimizing binding mode 182, energy is 2226.4849, rmsd is 32.958008
sib.fastconf.EADock3: Minimizing binding mode 183, energy is 2243.0056, rmsd is 32.492332
sib.fastconf.EADock3: Minimizing binding mode 184, energy is 2295.17, rmsd is 31.642204
sib.fastconf.EADock3: Minimizing binding mode 185, energy is 2295.5916, rmsd is 20.995981
sib.fastconf.EADock3: Minimizing binding mode 186, energy is 2321.6555, rmsd is 21.889788
sib.fastconf.EADock3: Minimizing binding mode 187, energy is 2325.219, rmsd is 22.205544
sib.fastconf.EADock3: Minimizing binding mode 188, energy is 2338.7227, rmsd is 25.372305
sib.fastconf.EADock3: Minimizing binding mode 189, energy is 2377.9976, rmsd is 20.669214
sib.fastconf.EADock3: Minimizing binding mode 190, energy is 2422.451, rmsd is 23.749844
sib.fastconf.EADock3: Minimizing binding mode 191, energy is 2429.0154, rmsd is 24.864882
sib.fastconf.EADock3: Minimizing binding mode 192, energy is 2469.7588, rmsd is 23.75576
sib.fastconf.EADock3: Minimizing binding mode 193, energy is 2483.0728, rmsd is 32.49651
sib.fastconf.EADock3: Minimizing binding mode 194, energy is 2489.4668, rmsd is 23.222324
sib.fastconf.EADock3: Minimizing binding mode 195, energy is 2499.233, rmsd is 24.317545
sib.fastconf.EADock3: Minimizing binding mode 196, energy is 2593.664, rmsd is 23.306894
sib.fastconf.EADock3: Minimizing binding mode 197, energy is 2610.9482, rmsd is 24.953274
sib.fastconf.EADock3: Minimizing binding mode 198, energy is 2611.0825, rmsd is 25.299788
sib.fastconf.EADock3: Minimizing binding mode 199, energy is 2615.9138, rmsd is 32.45349
sib.fastconf.EADock3: Minimizing binding mode 200, energy is 2641.631, rmsd is 20.596764
sib.fastconf.EADock3: Minimizing binding mode 201, energy is 2675.8315, rmsd is 25.556871
sib.fastconf.EADock3: Minimizing binding mode 202, energy is 2683.8093, rmsd is 21.796312
sib.fastconf.EADock3: Minimizing binding mode 203, energy is 2762.2173, rmsd is 24.219398
sib.fastconf.EADock3: Minimizing binding mode 204, energy is 2767.615, rmsd is 33.67718
sib.fastconf.EADock3: Minimizing binding mode 205, energy is 2777.5715, rmsd is 23.569485
sib.fastconf.EADock3: Minimizing binding mode 206, energy is 2793.5557, rmsd is 20.545898
sib.fastconf.EADock3: Minimizing binding mode 207, energy is 2797.2495, rmsd is 25.52657
sib.fastconf.EADock3: Minimizing binding mode 208, energy is 2804.0977, rmsd is 3.8511875
sib.fastconf.EADock3: Minimizing binding mode 209, energy is 2814.7903, rmsd is 32.72167
sib.fastconf.EADock3: Minimizing binding mode 210, energy is 2831.53, rmsd is 22.978638
sib.fastconf.EADock3: Minimizing binding mode 211, energy is 2927.1355, rmsd is 23.671196
sib.fastconf.EADock3: Minimizing binding mode 212, energy is 2945.743, rmsd is 23.819435
sib.fastconf.EADock3: Minimizing binding mode 213, energy is 2980.5684, rmsd is 24.409296
sib.fastconf.EADock3: Minimizing binding mode 214, energy is 2992.8342, rmsd is 22.355963
sib.fastconf.EADock3: Minimizing binding mode 215, energy is 3010.368, rmsd is 24.683718
sib.fastconf.EADock3: Minimizing binding mode 216, energy is 3015.8774, rmsd is 33.3696
sib.fastconf.EADock3: Minimizing binding mode 217, energy is 3056.779, rmsd is 20.265642
sib.fastconf.EADock3: Minimizing binding mode 218, energy is 3065.3223, rmsd is 32.902313
sib.fastconf.EADock3: Minimizing binding mode 219, energy is 3085.841, rmsd is 22.626472
sib.fastconf.EADock3: Minimizing binding mode 220, energy is 3107.158, rmsd is 22.895603
sib.fastconf.EADock3: Minimizing binding mode 221, energy is 3124.8596, rmsd is 18.96856
sib.fastconf.EADock3: Minimizing binding mode 222, energy is 3158.6892, rmsd is 32.189743
sib.fastconf.EADock3: Minimizing binding mode 223, energy is 3191.8862, rmsd is 24.636362
sib.fastconf.EADock3: Minimizing binding mode 224, energy is 3209.4788, rmsd is 33.992355
sib.fastconf.EADock3: Minimizing binding mode 225, energy is 3336.9255, rmsd is 24.607044
sib.fastconf.EADock3: Minimizing binding mode 226, energy is 3368.1218, rmsd is 26.563026
sib.fastconf.EADock3: Minimizing binding mode 227, energy is 3377.6372, rmsd is 22.720104
sib.fastconf.EADock3: Minimizing binding mode 228, energy is 3388.822, rmsd is 24.240883
sib.fastconf.EADock3: Minimizing binding mode 229, energy is 3476.4258, rmsd is 29.11822
sib.fastconf.EADock3: Minimizing binding mode 230, energy is 3484.407, rmsd is 22.834368
sib.fastconf.EADock3: Minimizing binding mode 231, energy is 3577.47, rmsd is 24.440739
sib.fastconf.EADock3: Minimizing binding mode 232, energy is 3581.076, rmsd is 22.600536
sib.fastconf.EADock3: Minimizing binding mode 233, energy is 3589.1824, rmsd is 18.790813
sib.fastconf.EADock3: Minimizing binding mode 234, energy is 3607.0503, rmsd is 26.464489
sib.fastconf.EADock3: Minimizing binding mode 235, energy is 3635.5383, rmsd is 32.82914
sib.fastconf.EADock3: Minimizing binding mode 236, energy is 3705.684, rmsd is 23.352516
sib.fastconf.EADock3: Minimizing binding mode 237, energy is 3822.928, rmsd is 31.772177
sib.fastconf.EADock3: Minimizing binding mode 238, energy is 3904.5598, rmsd is 31.973349
sib.fastconf.EADock3: Minimizing binding mode 239, energy is 4003.8892, rmsd is 32.489605
sib.fastconf.EADock3: Minimizing binding mode 240, energy is 4133.8965, rmsd is 23.478529
sib.fastconf.EADock3: Minimizing binding mode 241, energy is 4144.83, rmsd is 25.823483
sib.fastconf.EADock3: Minimizing binding mode 242, energy is 4155.559, rmsd is 23.770054
sib.fastconf.EADock3: Minimizing binding mode 243, energy is 4162.2393, rmsd is 24.15026
sib.fastconf.EADock3: Minimizing binding mode 244, energy is 4166.7793, rmsd is 23.240927
sib.fastconf.EADock3: Minimizing binding mode 245, energy is 4192.7515, rmsd is 32.739708
sib.fastconf.EADock3: Minimizing binding mode 246, energy is 4289.431, rmsd is 24.502777
sib.fastconf.EADock3: Minimizing binding mode 247, energy is 4330.1826, rmsd is 3.6983373
sib.fastconf.EADock3: Minimizing binding mode 248, energy is 4442.398, rmsd is 31.299824
sib.fastconf.EADock3: Minimizing binding mode 249, energy is 4681.189, rmsd is 22.53971
sib.fastconf.EADock3: Minimizing binding mode 250, energy is 4790.801, rmsd is 34.73746
sib.fastconf.EADock3: Minimizing binding mode 251, energy is 4799.32, rmsd is 23.315456
sib.fastconf.EADock3: Minimizing binding mode 252, energy is 4933.6484, rmsd is 22.927303
sib.fastconf.EADock3: Minimizing binding mode 253, energy is 4985.868, rmsd is 32.99957
sib.fastconf.EADock3: Minimizing binding mode 254, energy is 5010.675, rmsd is 25.447632
sib.fastconf.EADock3: Minimizing binding mode 255, energy is 5029.393, rmsd is 19.950941
sib.fastconf.EADock3: Minimizing binding mode 256, energy is 5084.428, rmsd is 23.805836
sib.fastconf.EADock3: Minimizing binding mode 257, energy is 5218.7173, rmsd is 22.301504
sib.fastconf.EADock3: Minimizing binding mode 258, energy is 5369.2456, rmsd is 33.820896
sib.fastconf.EADock3: Minimizing binding mode 259, energy is 5631.362, rmsd is 34.116856
sib.fastconf.EADock3: Minimizing binding mode 260, energy is 5671.686, rmsd is 20.391289
sib.fastconf.EADock3: Minimizing binding mode 261, energy is 5766.71, rmsd is 23.545088
sib.fastconf.EADock3: Minimizing binding mode 262, energy is 5772.135, rmsd is 25.01019
sib.fastconf.EADock3: Minimizing binding mode 263, energy is 6058.137, rmsd is 22.339457
sib.fastconf.EADock3: Minimizing binding mode 264, energy is 7138.186, rmsd is 23.182579
sib.fastconf.EADock3: Filter out binding modes with an energy above 3.4028235E38 (3.4028235E38 above the most favorable binding mode, which has an energy of 40.7652)
sib.wrappers.md.charmm.ExtendedCharmmWrapper: CHARMM timers: CPU time: 110 seconds
sib.wrappers.md.charmm.ExtendedCharmmWrapper: CHARMM timers: Elapsed time: 1469.41 seconds.
sib.fastconf.EADock3: Starting clustering
sib.fastconf.EADock3: Clustering iteration 0 took 10 ms and merged 60 clusters.
sib.fastconf.EADock3: Clustering iteration 1 took 10 ms and merged 2 clusters.
sib.fastconf.EADock3: Clustering iteration 2 took 0 ms and merged 0 clusters.
sib.fastconf.EADock3: Clustering took 20 ms.
sib.fastconf.EADock3: 265 elements were gathered in 203 clusters.
sib.fastconf.EADock3: Evaluating cluster 0/203
sib.fastconf.EADock3: Evaluating binding mode 0/1 with FACTS
sib.fastconf.EADock3: Evaluating cluster 1/203
sib.fastconf.EADock3: Evaluating binding mode 0/1 with FACTS
sib.fastconf.EADock3: Evaluating cluster 2/203
sib.fastconf.EADock3: Evaluating binding mode 0/1 with FACTS
sib.fastconf.EADock3: Evaluating cluster 3/203
sib.fastconf.EADock3: Evaluating binding mode 0/1 with FACTS
sib.fastconf.EADock3: Evaluating cluster 4/203
sib.fastconf.EADock3: Evaluating binding mode 0/1 with FACTS
sib.fastconf.EADock3: Evaluating cluster 5/203
sib.fastconf.EADock3: Evaluating binding mode 0/1 with FACTS
sib.fastconf.EADock3: Evaluating cluster 6/203
sib.fastconf.EADock3: Evaluating binding mode 0/1 with FACTS
sib.fastconf.EADock3: Evaluating cluster 7/203
sib.fastconf.EADock3: Evaluating binding mode 0/1 with FACTS
sib.fastconf.EADock3: Evaluating cluster 8/203
sib.fastconf.EADock3: Evaluating binding mode 0/1 with FACTS
sib.fastconf.EADock3: Evaluating cluster 9/203
sib.fastconf.EADock3: Evaluating binding mode 0/1 with FACTS
sib.fastconf.EADock3: Evaluating cluster 10/203
sib.fastconf.EADock3: Evaluating binding mode 0/1 with FACTS
sib.fastconf.EADock3: Evaluating cluster 11/203
sib.fastconf.EADock3: Evaluating binding mode 0/1 with FACTS
sib.fastconf.EADock3: Evaluating cluster 12/203
sib.fastconf.EADock3: Evaluating binding mode 0/1 with FACTS
sib.fastconf.EADock3: Evaluating cluster 13/203
sib.fastconf.EADock3: Evaluating binding mode 0/1 with FACTS
sib.fastconf.EADock3: Evaluating cluster 14/203
sib.fastconf.EADock3: Evaluating binding mode 0/1 with FACTS
sib.fastconf.EADock3: Evaluating cluster 15/203
sib.fastconf.EADock3: Evaluating binding mode 0/2 with FACTS
sib.fastconf.EADock3: Evaluating binding mode 1/2 with FACTS
sib.fastconf.EADock3: Evaluating cluster 16/203
sib.fastconf.EADock3: Evaluating binding mode 0/1 with FACTS
sib.fastconf.EADock3: Evaluating cluster 17/203
sib.fastconf.EADock3: Evaluating binding mode 0/1 with FACTS
sib.fastconf.EADock3: Evaluating cluster 18/203
sib.fastconf.EADock3: Evaluating binding mode 0/1 with FACTS
sib.fastconf.EADock3: Evaluating cluster 19/203
sib.fastconf.EADock3: Evaluating binding mode 0/1 with FACTS
sib.fastconf.EADock3: Evaluating cluster 20/203
sib.fastconf.EADock3: Evaluating binding mode 0/1 with FACTS
sib.fastconf.EADock3: Evaluating cluster 21/203
sib.fastconf.EADock3: Evaluating binding mode 0/1 with FACTS
sib.fastconf.EADock3: Evaluating cluster 22/203
sib.fastconf.EADock3: Evaluating binding mode 0/1 with FACTS
sib.fastconf.EADock3: Evaluating cluster 23/203
sib.fastconf.EADock3: Evaluating binding mode 0/1 with FACTS
sib.fastconf.EADock3: Evaluating cluster 24/203
sib.fastconf.EADock3: Evaluating binding mode 0/1 with FACTS
sib.fastconf.EADock3: Evaluating cluster 25/203
sib.fastconf.EADock3: Evaluating binding mode 0/1 with FACTS
sib.fastconf.EADock3: Evaluating cluster 26/203
sib.fastconf.EADock3: Evaluating binding mode 0/1 with FACTS
sib.fastconf.EADock3: Evaluating cluster 27/203
sib.fastconf.EADock3: Evaluating binding mode 0/2 with FACTS
sib.fastconf.EADock3: Evaluating binding mode 1/2 with FACTS
sib.fastconf.EADock3: Evaluating cluster 28/203
sib.fastconf.EADock3: Evaluating binding mode 0/1 with FACTS
sib.fastconf.EADock3: Evaluating cluster 29/203
sib.fastconf.EADock3: Evaluating binding mode 0/1 with FACTS
sib.fastconf.EADock3: Evaluating cluster 30/203
sib.fastconf.EADock3: Evaluating binding mode 0/1 with FACTS
sib.fastconf.EADock3: Evaluating cluster 31/203
sib.fastconf.EADock3: Evaluating binding mode 0/1 with FACTS
sib.fastconf.EADock3: Evaluating cluster 32/203
sib.fastconf.EADock3: Evaluating binding mode 0/1 with FACTS
sib.fastconf.EADock3: Evaluating cluster 33/203
sib.fastconf.EADock3: Evaluating binding mode 0/1 with FACTS
sib.fastconf.EADock3: Evaluating cluster 34/203
sib.fastconf.EADock3: Evaluating binding mode 0/1 with FACTS
sib.fastconf.EADock3: Evaluating cluster 35/203
sib.fastconf.EADock3: Evaluating binding mode 0/1 with FACTS
sib.fastconf.EADock3: Evaluating cluster 36/203
sib.fastconf.EADock3: Evaluating binding mode 0/1 with FACTS
sib.fastconf.EADock3: Evaluating cluster 37/203
sib.fastconf.EADock3: Evaluating binding mode 0/2 with FACTS
sib.fastconf.EADock3: Evaluating binding mode 1/2 with FACTS
sib.fastconf.EADock3: Evaluating cluster 38/203
sib.fastconf.EADock3: Evaluating binding mode 0/1 with FACTS
sib.fastconf.EADock3: Evaluating cluster 39/203
sib.fastconf.EADock3: Evaluating binding mode 0/1 with FACTS
sib.fastconf.EADock3: Evaluating cluster 40/203
sib.fastconf.EADock3: Evaluating binding mode 0/1 with FACTS
sib.fastconf.EADock3: Evaluating cluster 41/203
sib.fastconf.EADock3: Evaluating binding mode 0/1 with FACTS
sib.fastconf.EADock3: Evaluating cluster 42/203
sib.fastconf.EADock3: Evaluating binding mode 0/1 with FACTS
sib.fastconf.EADock3: Evaluating cluster 43/203
sib.fastconf.EADock3: Evaluating binding mode 0/1 with FACTS
sib.fastconf.EADock3: Evaluating cluster 44/203
sib.fastconf.EADock3: Evaluating binding mode 0/1 with FACTS
sib.fastconf.EADock3: Evaluating cluster 45/203
sib.fastconf.EADock3: Evaluating binding mode 0/1 with FACTS
sib.fastconf.EADock3: Evaluating cluster 46/203
sib.fastconf.EADock3: Evaluating binding mode 0/1 with FACTS
sib.fastconf.EADock3: Evaluating cluster 47/203
sib.fastconf.EADock3: Evaluating binding mode 0/1 with FACTS
sib.fastconf.EADock3: Evaluating cluster 48/203
sib.fastconf.EADock3: Evaluating binding mode 0/1 with FACTS
sib.fastconf.EADock3: Evaluating cluster 49/203
sib.fastconf.EADock3: Evaluating binding mode 0/1 with FACTS
sib.fastconf.EADock3: Evaluating cluster 50/203
sib.fastconf.EADock3: Evaluating binding mode 0/1 with FACTS
sib.fastconf.EADock3: Evaluating cluster 51/203
sib.fastconf.EADock3: Evaluating binding mode 0/1 with FACTS
sib.fastconf.EADock3: Evaluating cluster 52/203
sib.fastconf.EADock3: Evaluating binding mode 0/1 with FACTS
sib.fastconf.EADock3: Evaluating cluster 53/203
sib.fastconf.EADock3: Evaluating binding mode 0/1 with FACTS
sib.fastconf.EADock3: Evaluating cluster 54/203
sib.fastconf.EADock3: Evaluating binding mode 0/1 with FACTS
sib.fastconf.EADock3: Evaluating cluster 55/203
sib.fastconf.EADock3: Evaluating binding mode 0/1 with FACTS
sib.fastconf.EADock3: Evaluating cluster 56/203
sib.fastconf.EADock3: Evaluating binding mode 0/2 with FACTS
sib.fastconf.EADock3: Evaluating binding mode 1/2 with FACTS
sib.fastconf.EADock3: Evaluating cluster 57/203
sib.fastconf.EADock3: Evaluating binding mode 0/1 with FACTS
sib.fastconf.EADock3: Evaluating cluster 58/203
sib.fastconf.EADock3: Evaluating binding mode 0/1 with FACTS
sib.fastconf.EADock3: Evaluating cluster 59/203
sib.fastconf.EADock3: Evaluating binding mode 0/1 with FACTS
sib.fastconf.EADock3: Evaluating cluster 60/203
sib.fastconf.EADock3: Evaluating binding mode 0/2 with FACTS
sib.fastconf.EADock3: Evaluating binding mode 1/2 with FACTS
sib.fastconf.EADock3: Evaluating cluster 61/203
sib.fastconf.EADock3: Evaluating binding mode 0/1 with FACTS
sib.fastconf.EADock3: Evaluating cluster 62/203
sib.fastconf.EADock3: Evaluating binding mode 0/1 with FACTS
sib.fastconf.EADock3: Evaluating cluster 63/203
sib.fastconf.EADock3: Evaluating binding mode 0/4 with FACTS
sib.fastconf.EADock3: Evaluating binding mode 1/4 with FACTS
sib.fastconf.EADock3: Evaluating binding mode 2/4 with FACTS
sib.fastconf.EADock3: Evaluating binding mode 3/4 with FACTS
sib.fastconf.EADock3: Evaluating cluster 64/203
sib.fastconf.EADock3: Evaluating binding mode 0/4 with FACTS
sib.fastconf.EADock3: Evaluating binding mode 1/4 with FACTS
sib.fastconf.EADock3: Evaluating binding mode 2/4 with FACTS
sib.fastconf.EADock3: Evaluating binding mode 3/4 with FACTS
sib.fastconf.EADock3: Evaluating cluster 65/203
sib.fastconf.EADock3: Evaluating binding mode 0/1 with FACTS
sib.fastconf.EADock3: Evaluating cluster 66/203
sib.fastconf.EADock3: Evaluating binding mode 0/2 with FACTS
sib.fastconf.EADock3: Evaluating binding mode 1/2 with FACTS
sib.fastconf.EADock3: Evaluating cluster 67/203
sib.fastconf.EADock3: Evaluating binding mode 0/1 with FACTS
sib.fastconf.EADock3: Evaluating cluster 68/203
sib.fastconf.EADock3: Evaluating binding mode 0/1 with FACTS
sib.fastconf.EADock3: Evaluating cluster 69/203
sib.fastconf.EADock3: Evaluating binding mode 0/1 with FACTS
sib.fastconf.EADock3: Evaluating cluster 70/203
sib.fastconf.EADock3: Evaluating binding mode 0/1 with FACTS
sib.fastconf.EADock3: Evaluating cluster 71/203
sib.fastconf.EADock3: Evaluating binding mode 0/1 with FACTS
sib.fastconf.EADock3: Evaluating cluster 72/203
sib.fastconf.EADock3: Evaluating binding mode 0/1 with FACTS
sib.fastconf.EADock3: Evaluating cluster 73/203
sib.fastconf.EADock3: Evaluating binding mode 0/2 with FACTS
sib.fastconf.EADock3: Evaluating binding mode 1/2 with FACTS
sib.fastconf.EADock3: Evaluating cluster 74/203
sib.fastconf.EADock3: Evaluating binding mode 0/1 with FACTS
sib.fastconf.EADock3: Evaluating cluster 75/203
sib.fastconf.EADock3: Evaluating binding mode 0/2 with FACTS
sib.fastconf.EADock3: Evaluating binding mode 1/2 with FACTS
sib.fastconf.EADock3: Evaluating cluster 76/203
sib.fastconf.EADock3: Evaluating binding mode 0/1 with FACTS
sib.fastconf.EADock3: Evaluating cluster 77/203
sib.fastconf.EADock3: Evaluating binding mode 0/1 with FACTS
sib.fastconf.EADock3: Evaluating cluster 78/203
sib.fastconf.EADock3: Evaluating binding mode 0/1 with FACTS
sib.fastconf.EADock3: Evaluating cluster 79/203
sib.fastconf.EADock3: Evaluating binding mode 0/1 with FACTS
sib.fastconf.EADock3: Evaluating cluster 80/203
sib.fastconf.EADock3: Evaluating binding mode 0/2 with FACTS
sib.fastconf.EADock3: Evaluating binding mode 1/2 with FACTS
sib.fastconf.EADock3: Evaluating cluster 81/203
sib.fastconf.EADock3: Evaluating binding mode 0/1 with FACTS
sib.fastconf.EADock3: Evaluating cluster 82/203
sib.fastconf.EADock3: Evaluating binding mode 0/1 with FACTS
sib.fastconf.EADock3: Evaluating cluster 83/203
sib.fastconf.EADock3: Evaluating binding mode 0/1 with FACTS
sib.fastconf.EADock3: Evaluating cluster 84/203
sib.fastconf.EADock3: Evaluating binding mode 0/1 with FACTS
sib.fastconf.EADock3: Evaluating cluster 85/203
sib.fastconf.EADock3: Evaluating binding mode 0/1 with FACTS
sib.fastconf.EADock3: Evaluating cluster 86/203
sib.fastconf.EADock3: Evaluating binding mode 0/2 with FACTS
sib.fastconf.EADock3: Evaluating binding mode 1/2 with FACTS
sib.fastconf.EADock3: Evaluating cluster 87/203
sib.fastconf.EADock3: Evaluating binding mode 0/1 with FACTS
sib.fastconf.EADock3: Evaluating cluster 88/203
sib.fastconf.EADock3: Evaluating binding mode 0/1 with FACTS
sib.fastconf.EADock3: Evaluating cluster 89/203
sib.fastconf.EADock3: Evaluating binding mode 0/1 with FACTS
sib.fastconf.EADock3: Evaluating cluster 90/203
sib.fastconf.EADock3: Evaluating binding mode 0/1 with FACTS
sib.fastconf.EADock3: Evaluating cluster 91/203
sib.fastconf.EADock3: Evaluating binding mode 0/7 with FACTS
sib.fastconf.EADock3: Evaluating binding mode 1/7 with FACTS
sib.fastconf.EADock3: Evaluating binding mode 2/7 with FACTS
sib.fastconf.EADock3: Evaluating binding mode 3/7 with FACTS
sib.fastconf.EADock3: Evaluating binding mode 4/7 with FACTS
sib.fastconf.EADock3: Evaluating binding mode 5/7 with FACTS
sib.fastconf.EADock3: Evaluating binding mode 6/7 with FACTS
sib.fastconf.EADock3: Evaluating cluster 92/203
sib.fastconf.EADock3: Evaluating binding mode 0/1 with FACTS
sib.fastconf.EADock3: Evaluating cluster 93/203
sib.fastconf.EADock3: Evaluating binding mode 0/2 with FACTS
sib.fastconf.EADock3: Evaluating binding mode 1/2 with FACTS
sib.fastconf.EADock3: Evaluating cluster 94/203
sib.fastconf.EADock3: Evaluating binding mode 0/6 with FACTS
sib.fastconf.EADock3: Evaluating binding mode 1/6 with FACTS
sib.fastconf.EADock3: Evaluating binding mode 2/6 with FACTS
sib.fastconf.EADock3: Evaluating binding mode 3/6 with FACTS
sib.fastconf.EADock3: Evaluating binding mode 4/6 with FACTS
sib.fastconf.EADock3: Evaluating binding mode 5/6 with FACTS
sib.fastconf.EADock3: Evaluating cluster 95/203
sib.fastconf.EADock3: Evaluating binding mode 0/1 with FACTS
sib.fastconf.EADock3: Evaluating cluster 96/203
sib.fastconf.EADock3: Evaluating binding mode 0/2 with FACTS
sib.fastconf.EADock3: Evaluating binding mode 1/2 with FACTS
sib.fastconf.EADock3: Evaluating cluster 97/203
sib.fastconf.EADock3: Evaluating binding mode 0/1 with FACTS
sib.fastconf.EADock3: Evaluating cluster 98/203
sib.fastconf.EADock3: Evaluating binding mode 0/1 with FACTS
sib.fastconf.EADock3: Evaluating cluster 99/203
sib.fastconf.EADock3: Evaluating binding mode 0/1 with FACTS
sib.fastconf.EADock3: Evaluating cluster 100/203
sib.fastconf.EADock3: Evaluating binding mode 0/1 with FACTS
sib.fastconf.EADock3: Evaluating cluster 101/203
sib.fastconf.EADock3: Evaluating binding mode 0/2 with FACTS
sib.fastconf.EADock3: Evaluating binding mode 1/2 with FACTS
sib.fastconf.EADock3: Evaluating cluster 102/203
sib.fastconf.EADock3: Evaluating binding mode 0/2 with FACTS
sib.fastconf.EADock3: Evaluating binding mode 1/2 with FACTS
sib.fastconf.EADock3: Evaluating cluster 103/203
sib.fastconf.EADock3: Evaluating binding mode 0/1 with FACTS
sib.fastconf.EADock3: Evaluating cluster 104/203
sib.fastconf.EADock3: Evaluating binding mode 0/1 with FACTS
sib.fastconf.EADock3: Evaluating cluster 105/203
sib.fastconf.EADock3: Evaluating binding mode 0/1 with FACTS
sib.fastconf.EADock3: Evaluating cluster 106/203
sib.fastconf.EADock3: Evaluating binding mode 0/2 with FACTS
sib.fastconf.EADock3: Evaluating binding mode 1/2 with FACTS
sib.fastconf.EADock3: Evaluating cluster 107/203
sib.fastconf.EADock3: Evaluating binding mode 0/1 with FACTS
sib.fastconf.EADock3: Evaluating cluster 108/203
sib.fastconf.EADock3: Evaluating binding mode 0/1 with FACTS
sib.fastconf.EADock3: Evaluating cluster 109/203
sib.fastconf.EADock3: Evaluating binding mode 0/3 with FACTS
sib.fastconf.EADock3: Evaluating binding mode 1/3 with FACTS
sib.fastconf.EADock3: Evaluating binding mode 2/3 with FACTS
sib.fastconf.EADock3: Evaluating cluster 110/203
sib.fastconf.EADock3: Evaluating binding mode 0/1 with FACTS
sib.fastconf.EADock3: Evaluating cluster 111/203
sib.fastconf.EADock3: Evaluating binding mode 0/1 with FACTS
sib.fastconf.EADock3: Evaluating cluster 112/203
sib.fastconf.EADock3: Evaluating binding mode 0/1 with FACTS
sib.fastconf.EADock3: Evaluating cluster 113/203
sib.fastconf.EADock3: Evaluating binding mode 0/1 with FACTS
sib.fastconf.EADock3: Evaluating cluster 114/203
sib.fastconf.EADock3: Evaluating binding mode 0/2 with FACTS
sib.fastconf.EADock3: Evaluating binding mode 1/2 with FACTS
sib.fastconf.EADock3: Evaluating cluster 115/203
sib.fastconf.EADock3: Evaluating binding mode 0/1 with FACTS
sib.fastconf.EADock3: Evaluating cluster 116/203
sib.fastconf.EADock3: Evaluating binding mode 0/2 with FACTS
sib.fastconf.EADock3: Evaluating binding mode 1/2 with FACTS
sib.fastconf.EADock3: Evaluating cluster 117/203
sib.fastconf.EADock3: Evaluating binding mode 0/2 with FACTS
sib.fastconf.EADock3: Evaluating binding mode 1/2 with FACTS
sib.fastconf.EADock3: Evaluating cluster 118/203
sib.fastconf.EADock3: Evaluating binding mode 0/2 with FACTS
sib.fastconf.EADock3: Evaluating binding mode 1/2 with FACTS
sib.fastconf.EADock3: Evaluating cluster 119/203
sib.fastconf.EADock3: Evaluating binding mode 0/1 with FACTS
sib.fastconf.EADock3: Evaluating cluster 120/203
sib.fastconf.EADock3: Evaluating binding mode 0/1 with FACTS
sib.fastconf.EADock3: Evaluating cluster 121/203
sib.fastconf.EADock3: Evaluating binding mode 0/1 with FACTS
sib.fastconf.EADock3: Evaluating cluster 122/203
sib.fastconf.EADock3: Evaluating binding mode 0/1 with FACTS
sib.fastconf.EADock3: Evaluating cluster 123/203
sib.fastconf.EADock3: Evaluating binding mode 0/1 with FACTS
sib.fastconf.EADock3: Evaluating cluster 124/203
sib.fastconf.EADock3: Evaluating binding mode 0/1 with FACTS
sib.fastconf.EADock3: Evaluating cluster 125/203
sib.fastconf.EADock3: Evaluating binding mode 0/1 with FACTS
sib.fastconf.EADock3: Evaluating cluster 126/203
sib.fastconf.EADock3: Evaluating binding mode 0/2 with FACTS
sib.fastconf.EADock3: Evaluating binding mode 1/2 with FACTS
sib.fastconf.EADock3: Evaluating cluster 127/203
sib.fastconf.EADock3: Evaluating binding mode 0/1 with FACTS
sib.fastconf.EADock3: Evaluating cluster 128/203
sib.fastconf.EADock3: Evaluating binding mode 0/1 with FACTS
sib.fastconf.EADock3: Evaluating cluster 129/203
sib.fastconf.EADock3: Evaluating binding mode 0/1 with FACTS
sib.fastconf.EADock3: Evaluating cluster 130/203
sib.fastconf.EADock3: Evaluating binding mode 0/1 with FACTS
sib.fastconf.EADock3: Evaluating cluster 131/203
sib.fastconf.EADock3: Evaluating binding mode 0/1 with FACTS
sib.fastconf.EADock3: Evaluating cluster 132/203
sib.fastconf.EADock3: Evaluating binding mode 0/1 with FACTS
sib.fastconf.EADock3: Evaluating cluster 133/203
sib.fastconf.EADock3: Evaluating binding mode 0/1 with FACTS
sib.fastconf.EADock3: Evaluating cluster 134/203
sib.fastconf.EADock3: Evaluating binding mode 0/2 with FACTS
sib.fastconf.EADock3: Evaluating binding mode 1/2 with FACTS
sib.fastconf.EADock3: Evaluating cluster 135/203
sib.fastconf.EADock3: Evaluating binding mode 0/1 with FACTS
sib.fastconf.EADock3: Evaluating cluster 136/203
sib.fastconf.EADock3: Evaluating binding mode 0/1 with FACTS
sib.fastconf.EADock3: Evaluating cluster 137/203
sib.fastconf.EADock3: Evaluating binding mode 0/1 with FACTS
sib.fastconf.EADock3: Evaluating cluster 138/203
sib.fastconf.EADock3: Evaluating binding mode 0/2 with FACTS
sib.fastconf.EADock3: Evaluating binding mode 1/2 with FACTS
sib.fastconf.EADock3: Evaluating cluster 139/203
sib.fastconf.EADock3: Evaluating binding mode 0/2 with FACTS
sib.fastconf.EADock3: Evaluating binding mode 1/2 with FACTS
sib.fastconf.EADock3: Evaluating cluster 140/203
sib.fastconf.EADock3: Evaluating binding mode 0/1 with FACTS
sib.fastconf.EADock3: Evaluating cluster 141/203
sib.fastconf.EADock3: Evaluating binding mode 0/1 with FACTS
sib.fastconf.EADock3: Evaluating cluster 142/203
sib.fastconf.EADock3: Evaluating binding mode 0/1 with FACTS
sib.fastconf.EADock3: Evaluating cluster 143/203
sib.fastconf.EADock3: Evaluating binding mode 0/1 with FACTS
sib.fastconf.EADock3: Evaluating cluster 144/203
sib.fastconf.EADock3: Evaluating binding mode 0/1 with FACTS
sib.fastconf.EADock3: Evaluating cluster 145/203
sib.fastconf.EADock3: Evaluating binding mode 0/1 with FACTS
sib.fastconf.EADock3: Evaluating cluster 146/203
sib.fastconf.EADock3: Evaluating binding mode 0/1 with FACTS
sib.fastconf.EADock3: Evaluating cluster 147/203
sib.fastconf.EADock3: Evaluating binding mode 0/1 with FACTS
sib.fastconf.EADock3: Evaluating cluster 148/203
sib.fastconf.EADock3: Evaluating binding mode 0/1 with FACTS
sib.fastconf.EADock3: Evaluating cluster 149/203
sib.fastconf.EADock3: Evaluating binding mode 0/2 with FACTS
sib.fastconf.EADock3: Evaluating binding mode 1/2 with FACTS
sib.fastconf.EADock3: Evaluating cluster 150/203
sib.fastconf.EADock3: Evaluating binding mode 0/1 with FACTS
sib.fastconf.EADock3: Evaluating cluster 151/203
sib.fastconf.EADock3: Evaluating binding mode 0/4 with FACTS
sib.fastconf.EADock3: Evaluating binding mode 1/4 with FACTS
sib.fastconf.EADock3: Evaluating binding mode 2/4 with FACTS
sib.fastconf.EADock3: Evaluating binding mode 3/4 with FACTS
sib.fastconf.EADock3: Evaluating cluster 152/203
sib.fastconf.EADock3: Evaluating binding mode 0/1 with FACTS
sib.fastconf.EADock3: Evaluating cluster 153/203
sib.fastconf.EADock3: Evaluating binding mode 0/1 with FACTS
sib.fastconf.EADock3: Evaluating cluster 154/203
sib.fastconf.EADock3: Evaluating binding mode 0/1 with FACTS
sib.fastconf.EADock3: Evaluating cluster 155/203
sib.fastconf.EADock3: Evaluating binding mode 0/1 with FACTS
sib.fastconf.EADock3: Evaluating cluster 156/203
sib.fastconf.EADock3: Evaluating binding mode 0/1 with FACTS
sib.fastconf.EADock3: Evaluating cluster 157/203
sib.fastconf.EADock3: Evaluating binding mode 0/2 with FACTS
sib.fastconf.EADock3: Evaluating binding mode 1/2 with FACTS
sib.fastconf.EADock3: Evaluating cluster 158/203
sib.fastconf.EADock3: Evaluating binding mode 0/1 with FACTS
sib.fastconf.EADock3: Evaluating cluster 159/203
sib.fastconf.EADock3: Evaluating binding mode 0/1 with FACTS
sib.fastconf.EADock3: Evaluating cluster 160/203
sib.fastconf.EADock3: Evaluating binding mode 0/1 with FACTS
sib.fastconf.EADock3: Evaluating cluster 161/203
sib.fastconf.EADock3: Evaluating binding mode 0/2 with FACTS
sib.fastconf.EADock3: Evaluating binding mode 1/2 with FACTS
sib.fastconf.EADock3: Evaluating cluster 162/203
sib.fastconf.EADock3: Evaluating binding mode 0/1 with FACTS
sib.fastconf.EADock3: Evaluating cluster 163/203
sib.fastconf.EADock3: Evaluating binding mode 0/3 with FACTS
sib.fastconf.EADock3: Evaluating binding mode 1/3 with FACTS
sib.fastconf.EADock3: Evaluating binding mode 2/3 with FACTS
sib.fastconf.EADock3: Evaluating cluster 164/203
sib.fastconf.EADock3: Evaluating binding mode 0/4 with FACTS
sib.fastconf.EADock3: Evaluating binding mode 1/4 with FACTS
sib.fastconf.EADock3: Evaluating binding mode 2/4 with FACTS
sib.fastconf.EADock3: Evaluating binding mode 3/4 with FACTS
sib.fastconf.EADock3: Evaluating cluster 165/203
sib.fastconf.EADock3: Evaluating binding mode 0/1 with FACTS
sib.fastconf.EADock3: Evaluating cluster 166/203
sib.fastconf.EADock3: Evaluating binding mode 0/2 with FACTS
sib.fastconf.EADock3: Evaluating binding mode 1/2 with FACTS
sib.fastconf.EADock3: Evaluating cluster 167/203
sib.fastconf.EADock3: Evaluating binding mode 0/1 with FACTS
sib.fastconf.EADock3: Evaluating cluster 168/203
sib.fastconf.EADock3: Evaluating binding mode 0/1 with FACTS
sib.fastconf.EADock3: Evaluating cluster 169/203
sib.fastconf.EADock3: Evaluating binding mode 0/1 with FACTS
sib.fastconf.EADock3: Evaluating cluster 170/203
sib.fastconf.EADock3: Evaluating binding mode 0/2 with FACTS
sib.fastconf.EADock3: Evaluating binding mode 1/2 with FACTS
sib.fastconf.EADock3: Evaluating cluster 171/203
sib.fastconf.EADock3: Evaluating binding mode 0/1 with FACTS
sib.fastconf.EADock3: Evaluating cluster 172/203
sib.fastconf.EADock3: Evaluating binding mode 0/1 with FACTS
sib.fastconf.EADock3: Evaluating cluster 173/203
sib.fastconf.EADock3: Evaluating binding mode 0/1 with FACTS
sib.fastconf.EADock3: Evaluating cluster 174/203
sib.fastconf.EADock3: Evaluating binding mode 0/1 with FACTS
sib.fastconf.EADock3: Evaluating cluster 175/203
sib.fastconf.EADock3: Evaluating binding mode 0/3 with FACTS
sib.fastconf.EADock3: Evaluating binding mode 1/3 with FACTS
sib.fastconf.EADock3: Evaluating binding mode 2/3 with FACTS
sib.fastconf.EADock3: Evaluating cluster 176/203
sib.fastconf.EADock3: Evaluating binding mode 0/1 with FACTS
sib.fastconf.EADock3: Evaluating cluster 177/203
sib.fastconf.EADock3: Evaluating binding mode 0/1 with FACTS
sib.fastconf.EADock3: Evaluating cluster 178/203
sib.fastconf.EADock3: Evaluating binding mode 0/1 with FACTS
sib.fastconf.EADock3: Evaluating cluster 179/203
sib.fastconf.EADock3: Evaluating binding mode 0/1 with FACTS
sib.fastconf.EADock3: Evaluating cluster 180/203
sib.fastconf.EADock3: Evaluating binding mode 0/1 with FACTS
sib.fastconf.EADock3: Evaluating cluster 181/203
sib.fastconf.EADock3: Evaluating binding mode 0/1 with FACTS
sib.fastconf.EADock3: Evaluating cluster 182/203
sib.fastconf.EADock3: Evaluating binding mode 0/2 with FACTS
sib.fastconf.EADock3: Evaluating binding mode 1/2 with FACTS
sib.fastconf.EADock3: Evaluating cluster 183/203
sib.fastconf.EADock3: Evaluating binding mode 0/2 with FACTS
sib.fastconf.EADock3: Evaluating binding mode 1/2 with FACTS
sib.fastconf.EADock3: Evaluating cluster 184/203
sib.fastconf.EADock3: Evaluating binding mode 0/1 with FACTS
sib.fastconf.EADock3: Evaluating cluster 185/203
sib.fastconf.EADock3: Evaluating binding mode 0/1 with FACTS
sib.fastconf.EADock3: Evaluating cluster 186/203
sib.fastconf.EADock3: Evaluating binding mode 0/1 with FACTS
sib.fastconf.EADock3: Evaluating cluster 187/203
sib.fastconf.EADock3: Evaluating binding mode 0/1 with FACTS
sib.fastconf.EADock3: Evaluating cluster 188/203
sib.fastconf.EADock3: Evaluating binding mode 0/1 with FACTS
sib.fastconf.EADock3: Evaluating cluster 189/203
sib.fastconf.EADock3: Evaluating binding mode 0/1 with FACTS
sib.fastconf.EADock3: Evaluating cluster 190/203
sib.fastconf.EADock3: Evaluating binding mode 0/1 with FACTS
sib.fastconf.EADock3: Evaluating cluster 191/203
sib.fastconf.EADock3: Evaluating binding mode 0/2 with FACTS
sib.fastconf.EADock3: Evaluating binding mode 1/2 with FACTS
sib.fastconf.EADock3: Evaluating cluster 192/203
sib.fastconf.EADock3: Evaluating binding mode 0/1 with FACTS
sib.fastconf.EADock3: Evaluating cluster 193/203
sib.fastconf.EADock3: Evaluating binding mode 0/1 with FACTS
sib.fastconf.EADock3: Evaluating cluster 194/203
sib.fastconf.EADock3: Evaluating binding mode 0/1 with FACTS
sib.fastconf.EADock3: Evaluating cluster 195/203
sib.fastconf.EADock3: Evaluating binding mode 0/1 with FACTS
sib.fastconf.EADock3: Evaluating cluster 196/203
sib.fastconf.EADock3: Evaluating binding mode 0/1 with FACTS
sib.fastconf.EADock3: Evaluating cluster 197/203
sib.fastconf.EADock3: Evaluating binding mode 0/1 with FACTS
sib.fastconf.EADock3: Evaluating cluster 198/203
sib.fastconf.EADock3: Evaluating binding mode 0/1 with FACTS
sib.fastconf.EADock3: Evaluating cluster 199/203
sib.fastconf.EADock3: Evaluating binding mode 0/2 with FACTS
sib.fastconf.EADock3: Evaluating binding mode 1/2 with FACTS
sib.fastconf.EADock3: Evaluating cluster 200/203
sib.fastconf.EADock3: Evaluating binding mode 0/2 with FACTS
sib.fastconf.EADock3: Evaluating binding mode 1/2 with FACTS
sib.fastconf.EADock3: Evaluating cluster 201/203
sib.fastconf.EADock3: Evaluating binding mode 0/1 with FACTS
sib.fastconf.EADock3: Evaluating cluster 202/203
sib.fastconf.EADock3: Evaluating binding mode 0/1 with FACTS
sib.wrappers.md.charmm.ExtendedCharmmWrapper: CHARMM timers: CPU time: 59.29 seconds
sib.wrappers.md.charmm.ExtendedCharmmWrapper: CHARMM timers: Elapsed time: 59.8959 seconds.
sib.fastconf.EADock3: Starting cluster expansion.
sib.fastconf.EADock3: System  : 4994 atoms
sib.fastconf.EADock3: Ligand  : 80 atoms
sib.fastconf.EADock3: Receptor: 4914 atoms
sib.fastconf.EADock3:   Fixed part   : 4914 atoms
sib.fastconf.EADock3:   Flexible part: 0 atoms
sib.fastconf.EADock3: Expanding cluster 0/32
sib.fastconf.EADock3: Expanding cluster 1/32
sib.fastconf.EADock3: Expanding cluster 2/32
sib.fastconf.EADock3: Expanding cluster 3/32
sib.fastconf.EADock3: Expanding cluster 4/32
sib.fastconf.EADock3: Expanding cluster 5/32
sib.fastconf.EADock3: Expanding cluster 6/32
sib.fastconf.EADock3: Expanding cluster 7/32
sib.fastconf.EADock3: Expanding cluster 8/32
sib.fastconf.EADock3: Expanding cluster 9/32
sib.fastconf.EADock3: Expanding cluster 10/32
sib.fastconf.EADock3: Expanding cluster 11/32
sib.fastconf.EADock3: Expanding cluster 12/32
sib.fastconf.EADock3: Expanding cluster 13/32
sib.fastconf.EADock3: Expanding cluster 14/32
sib.fastconf.EADock3: Expanding cluster 15/32
sib.fastconf.EADock3: Expanding cluster 16/32
sib.fastconf.EADock3: Expanding cluster 17/32
sib.fastconf.EADock3: Expanding cluster 18/32
sib.fastconf.EADock3: Expanding cluster 19/32
sib.fastconf.EADock3: Expanding cluster 20/32
sib.fastconf.EADock3: Expanding cluster 21/32
sib.fastconf.EADock3: Expanding cluster 22/32
sib.fastconf.EADock3: Expanding cluster 23/32
sib.fastconf.EADock3: Expanding cluster 24/32
sib.fastconf.EADock3: Expanding cluster 25/32
sib.fastconf.EADock3: Expanding cluster 26/32
sib.fastconf.EADock3: Expanding cluster 27/32
sib.fastconf.EADock3: Expanding cluster 28/32
sib.fastconf.EADock3: Expanding cluster 29/32
sib.fastconf.EADock3: Expanding cluster 30/32
sib.fastconf.EADock3: Expanding cluster 31/32
sib.wrappers.md.charmm.ExtendedCharmmWrapper: CHARMM timers: CPU time: 132.67 seconds
sib.wrappers.md.charmm.ExtendedCharmmWrapper: CHARMM timers: Elapsed time: 133.215 seconds.
sib.fastconf.EADock3: Starting clustering
sib.fastconf.EADock3: Clustering iteration 0 took 10 ms and merged 219 clusters.
sib.fastconf.EADock3: Clustering iteration 1 took 0 ms and merged 0 clusters.
sib.fastconf.EADock3: Clustering took 10 ms.
sib.fastconf.EADock3: 256 elements were gathered in 37 clusters.
sib.fastconf.EADock3: clusters expanded, 256 binding modes generated
sib.fastconf.EADock3: Evaluating cluster 0/37
sib.fastconf.EADock3: Evaluating binding mode 0/5 with FACTS
sib.fastconf.EADock3: Evaluating binding mode 1/5 with FACTS
sib.fastconf.EADock3: Evaluating binding mode 2/5 with FACTS
sib.fastconf.EADock3: Evaluating binding mode 3/5 with FACTS
sib.fastconf.EADock3: Evaluating binding mode 4/5 with FACTS
sib.fastconf.EADock3: Evaluating cluster 1/37
sib.fastconf.EADock3: Evaluating binding mode 0/3 with FACTS
sib.fastconf.EADock3: Evaluating binding mode 1/3 with FACTS
sib.fastconf.EADock3: Evaluating binding mode 2/3 with FACTS
sib.fastconf.EADock3: Evaluating cluster 2/37
sib.fastconf.EADock3: Evaluating binding mode 0/8 with FACTS
sib.fastconf.EADock3: Evaluating binding mode 1/8 with FACTS
sib.fastconf.EADock3: Evaluating binding mode 2/8 with FACTS
sib.fastconf.EADock3: Evaluating binding mode 3/8 with FACTS
sib.fastconf.EADock3: Evaluating binding mode 4/8 with FACTS
sib.fastconf.EADock3: Evaluating binding mode 5/8 with FACTS
sib.fastconf.EADock3: Evaluating binding mode 6/8 with FACTS
sib.fastconf.EADock3: Evaluating binding mode 7/8 with FACTS
sib.fastconf.EADock3: Evaluating cluster 3/37
sib.fastconf.EADock3: Evaluating binding mode 0/8 with FACTS
sib.fastconf.EADock3: Evaluating binding mode 1/8 with FACTS
sib.fastconf.EADock3: Evaluating binding mode 2/8 with FACTS
sib.fastconf.EADock3: Evaluating binding mode 3/8 with FACTS
sib.fastconf.EADock3: Evaluating binding mode 4/8 with FACTS
sib.fastconf.EADock3: Evaluating binding mode 5/8 with FACTS
sib.fastconf.EADock3: Evaluating binding mode 6/8 with FACTS
sib.fastconf.EADock3: Evaluating binding mode 7/8 with FACTS
sib.fastconf.EADock3: Evaluating cluster 4/37
sib.fastconf.EADock3: Evaluating binding mode 0/8 with FACTS
sib.fastconf.EADock3: Evaluating binding mode 1/8 with FACTS
sib.fastconf.EADock3: Evaluating binding mode 2/8 with FACTS
sib.fastconf.EADock3: Evaluating binding mode 3/8 with FACTS
sib.fastconf.EADock3: Evaluating binding mode 4/8 with FACTS
sib.fastconf.EADock3: Evaluating binding mode 5/8 with FACTS
sib.fastconf.EADock3: Evaluating binding mode 6/8 with FACTS
sib.fastconf.EADock3: Evaluating binding mode 7/8 with FACTS
sib.fastconf.EADock3: Evaluating cluster 5/37
sib.fastconf.EADock3: Evaluating binding mode 0/8 with FACTS
sib.fastconf.EADock3: Evaluating binding mode 1/8 with FACTS
sib.fastconf.EADock3: Evaluating binding mode 2/8 with FACTS
sib.fastconf.EADock3: Evaluating binding mode 3/8 with FACTS
sib.fastconf.EADock3: Evaluating binding mode 4/8 with FACTS
sib.fastconf.EADock3: Evaluating binding mode 5/8 with FACTS
sib.fastconf.EADock3: Evaluating binding mode 6/8 with FACTS
sib.fastconf.EADock3: Evaluating binding mode 7/8 with FACTS
sib.fastconf.EADock3: Evaluating cluster 6/37
sib.fastconf.EADock3: Evaluating binding mode 0/8 with FACTS
sib.fastconf.EADock3: Evaluating binding mode 1/8 with FACTS
sib.fastconf.EADock3: Evaluating binding mode 2/8 with FACTS
sib.fastconf.EADock3: Evaluating binding mode 3/8 with FACTS
sib.fastconf.EADock3: Evaluating binding mode 4/8 with FACTS
sib.fastconf.EADock3: Evaluating binding mode 5/8 with FACTS
sib.fastconf.EADock3: Evaluating binding mode 6/8 with FACTS
sib.fastconf.EADock3: Evaluating binding mode 7/8 with FACTS
sib.fastconf.EADock3: Evaluating cluster 7/37
sib.fastconf.EADock3: Evaluating binding mode 0/8 with FACTS
sib.fastconf.EADock3: Evaluating binding mode 1/8 with FACTS
sib.fastconf.EADock3: Evaluating binding mode 2/8 with FACTS
sib.fastconf.EADock3: Evaluating binding mode 3/8 with FACTS
sib.fastconf.EADock3: Evaluating binding mode 4/8 with FACTS
sib.fastconf.EADock3: Evaluating binding mode 5/8 with FACTS
sib.fastconf.EADock3: Evaluating binding mode 6/8 with FACTS
sib.fastconf.EADock3: Evaluating binding mode 7/8 with FACTS
sib.fastconf.EADock3: Evaluating cluster 8/37
sib.fastconf.EADock3: Evaluating binding mode 0/8 with FACTS
sib.fastconf.EADock3: Evaluating binding mode 1/8 with FACTS
sib.fastconf.EADock3: Evaluating binding mode 2/8 with FACTS
sib.fastconf.EADock3: Evaluating binding mode 3/8 with FACTS
sib.fastconf.EADock3: Evaluating binding mode 4/8 with FACTS
sib.fastconf.EADock3: Evaluating binding mode 5/8 with FACTS
sib.fastconf.EADock3: Evaluating binding mode 6/8 with FACTS
sib.fastconf.EADock3: Evaluating binding mode 7/8 with FACTS
sib.fastconf.EADock3: Evaluating cluster 9/37
sib.fastconf.EADock3: Evaluating binding mode 0/6 with FACTS
sib.fastconf.EADock3: Evaluating binding mode 1/6 with FACTS
sib.fastconf.EADock3: Evaluating binding mode 2/6 with FACTS
sib.fastconf.EADock3: Evaluating binding mode 3/6 with FACTS
sib.fastconf.EADock3: Evaluating binding mode 4/6 with FACTS
sib.fastconf.EADock3: Evaluating binding mode 5/6 with FACTS
sib.fastconf.EADock3: Evaluating cluster 10/37
sib.fastconf.EADock3: Evaluating binding mode 0/1 with FACTS
sib.fastconf.EADock3: Evaluating cluster 11/37
sib.fastconf.EADock3: Evaluating binding mode 0/1 with FACTS
sib.fastconf.EADock3: Evaluating cluster 12/37
sib.fastconf.EADock3: Evaluating binding mode 0/4 with FACTS
sib.fastconf.EADock3: Evaluating binding mode 1/4 with FACTS
sib.fastconf.EADock3: Evaluating binding mode 2/4 with FACTS
sib.fastconf.EADock3: Evaluating binding mode 3/4 with FACTS
sib.fastconf.EADock3: Evaluating cluster 13/37
sib.fastconf.EADock3: Evaluating binding mode 0/12 with FACTS
sib.fastconf.EADock3: Evaluating binding mode 1/12 with FACTS
sib.fastconf.EADock3: Evaluating binding mode 2/12 with FACTS
sib.fastconf.EADock3: Evaluating binding mode 3/12 with FACTS
sib.fastconf.EADock3: Evaluating binding mode 4/12 with FACTS
sib.fastconf.EADock3: Evaluating binding mode 5/12 with FACTS
sib.fastconf.EADock3: Evaluating binding mode 6/12 with FACTS
sib.fastconf.EADock3: Evaluating binding mode 7/12 with FACTS
sib.fastconf.EADock3: Evaluating binding mode 8/12 with FACTS
sib.fastconf.EADock3: Evaluating binding mode 9/12 with FACTS
sib.fastconf.EADock3: Evaluating binding mode 10/12 with FACTS
sib.fastconf.EADock3: Evaluating binding mode 11/12 with FACTS
sib.fastconf.EADock3: Evaluating cluster 14/37
sib.fastconf.EADock3: Evaluating binding mode 0/8 with FACTS
sib.fastconf.EADock3: Evaluating binding mode 1/8 with FACTS
sib.fastconf.EADock3: Evaluating binding mode 2/8 with FACTS
sib.fastconf.EADock3: Evaluating binding mode 3/8 with FACTS
sib.fastconf.EADock3: Evaluating binding mode 4/8 with FACTS
sib.fastconf.EADock3: Evaluating binding mode 5/8 with FACTS
sib.fastconf.EADock3: Evaluating binding mode 6/8 with FACTS
sib.fastconf.EADock3: Evaluating binding mode 7/8 with FACTS
sib.fastconf.EADock3: Evaluating cluster 15/37
sib.fastconf.EADock3: Evaluating binding mode 0/8 with FACTS
sib.fastconf.EADock3: Evaluating binding mode 1/8 with FACTS
sib.fastconf.EADock3: Evaluating binding mode 2/8 with FACTS
sib.fastconf.EADock3: Evaluating binding mode 3/8 with FACTS
sib.fastconf.EADock3: Evaluating binding mode 4/8 with FACTS
sib.fastconf.EADock3: Evaluating binding mode 5/8 with FACTS
sib.fastconf.EADock3: Evaluating binding mode 6/8 with FACTS
sib.fastconf.EADock3: Evaluating binding mode 7/8 with FACTS
sib.fastconf.EADock3: Evaluating cluster 16/37
sib.fastconf.EADock3: Evaluating binding mode 0/8 with FACTS
sib.fastconf.EADock3: Evaluating binding mode 1/8 with FACTS
sib.fastconf.EADock3: Evaluating binding mode 2/8 with FACTS
sib.fastconf.EADock3: Evaluating binding mode 3/8 with FACTS
sib.fastconf.EADock3: Evaluating binding mode 4/8 with FACTS
sib.fastconf.EADock3: Evaluating binding mode 5/8 with FACTS
sib.fastconf.EADock3: Evaluating binding mode 6/8 with FACTS
sib.fastconf.EADock3: Evaluating binding mode 7/8 with FACTS
sib.fastconf.EADock3: Evaluating cluster 17/37
sib.fastconf.EADock3: Evaluating binding mode 0/16 with FACTS
sib.fastconf.EADock3: Evaluating binding mode 1/16 with FACTS
sib.fastconf.EADock3: Evaluating binding mode 2/16 with FACTS
sib.fastconf.EADock3: Evaluating binding mode 3/16 with FACTS
sib.fastconf.EADock3: Evaluating binding mode 4/16 with FACTS
sib.fastconf.EADock3: Evaluating binding mode 5/16 with FACTS
sib.fastconf.EADock3: Evaluating binding mode 6/16 with FACTS
sib.fastconf.EADock3: Evaluating binding mode 7/16 with FACTS
sib.fastconf.EADock3: Evaluating binding mode 8/16 with FACTS
sib.fastconf.EADock3: Evaluating binding mode 9/16 with FACTS
sib.fastconf.EADock3: Evaluating binding mode 10/16 with FACTS
sib.fastconf.EADock3: Evaluating binding mode 11/16 with FACTS
sib.fastconf.EADock3: Evaluating binding mode 12/16 with FACTS
sib.fastconf.EADock3: Evaluating binding mode 13/16 with FACTS
sib.fastconf.EADock3: Evaluating binding mode 14/16 with FACTS
sib.fastconf.EADock3: Evaluating binding mode 15/16 with FACTS
sib.fastconf.EADock3: Evaluating cluster 18/37
sib.fastconf.EADock3: Evaluating binding mode 0/8 with FACTS
sib.fastconf.EADock3: Evaluating binding mode 1/8 with FACTS
sib.fastconf.EADock3: Evaluating binding mode 2/8 with FACTS
sib.fastconf.EADock3: Evaluating binding mode 3/8 with FACTS
sib.fastconf.EADock3: Evaluating binding mode 4/8 with FACTS
sib.fastconf.EADock3: Evaluating binding mode 5/8 with FACTS
sib.fastconf.EADock3: Evaluating binding mode 6/8 with FACTS
sib.fastconf.EADock3: Evaluating binding mode 7/8 with FACTS
sib.fastconf.EADock3: Evaluating cluster 19/37
sib.fastconf.EADock3: Evaluating binding mode 0/8 with FACTS
sib.fastconf.EADock3: Evaluating binding mode 1/8 with FACTS
sib.fastconf.EADock3: Evaluating binding mode 2/8 with FACTS
sib.fastconf.EADock3: Evaluating binding mode 3/8 with FACTS
sib.fastconf.EADock3: Evaluating binding mode 4/8 with FACTS
sib.fastconf.EADock3: Evaluating binding mode 5/8 with FACTS
sib.fastconf.EADock3: Evaluating binding mode 6/8 with FACTS
sib.fastconf.EADock3: Evaluating binding mode 7/8 with FACTS
sib.fastconf.EADock3: Evaluating cluster 20/37
sib.fastconf.EADock3: Evaluating binding mode 0/3 with FACTS
sib.fastconf.EADock3: Evaluating binding mode 1/3 with FACTS
sib.fastconf.EADock3: Evaluating binding mode 2/3 with FACTS
sib.fastconf.EADock3: Evaluating cluster 21/37
sib.fastconf.EADock3: Evaluating binding mode 0/5 with FACTS
sib.fastconf.EADock3: Evaluating binding mode 1/5 with FACTS
sib.fastconf.EADock3: Evaluating binding mode 2/5 with FACTS
sib.fastconf.EADock3: Evaluating binding mode 3/5 with FACTS
sib.fastconf.EADock3: Evaluating binding mode 4/5 with FACTS
sib.fastconf.EADock3: Evaluating cluster 22/37
sib.fastconf.EADock3: Evaluating binding mode 0/8 with FACTS
sib.fastconf.EADock3: Evaluating binding mode 1/8 with FACTS
sib.fastconf.EADock3: Evaluating binding mode 2/8 with FACTS
sib.fastconf.EADock3: Evaluating binding mode 3/8 with FACTS
sib.fastconf.EADock3: Evaluating binding mode 4/8 with FACTS
sib.fastconf.EADock3: Evaluating binding mode 5/8 with FACTS
sib.fastconf.EADock3: Evaluating binding mode 6/8 with FACTS
sib.fastconf.EADock3: Evaluating binding mode 7/8 with FACTS
sib.fastconf.EADock3: Evaluating cluster 23/37
sib.fastconf.EADock3: Evaluating binding mode 0/8 with FACTS
sib.fastconf.EADock3: Evaluating binding mode 1/8 with FACTS
sib.fastconf.EADock3: Evaluating binding mode 2/8 with FACTS
sib.fastconf.EADock3: Evaluating binding mode 3/8 with FACTS
sib.fastconf.EADock3: Evaluating binding mode 4/8 with FACTS
sib.fastconf.EADock3: Evaluating binding mode 5/8 with FACTS
sib.fastconf.EADock3: Evaluating binding mode 6/8 with FACTS
sib.fastconf.EADock3: Evaluating binding mode 7/8 with FACTS
sib.fastconf.EADock3: Evaluating cluster 24/37
sib.fastconf.EADock3: Evaluating binding mode 0/7 with FACTS
sib.fastconf.EADock3: Evaluating binding mode 1/7 with FACTS
sib.fastconf.EADock3: Evaluating binding mode 2/7 with FACTS
sib.fastconf.EADock3: Evaluating binding mode 3/7 with FACTS
sib.fastconf.EADock3: Evaluating binding mode 4/7 with FACTS
sib.fastconf.EADock3: Evaluating binding mode 5/7 with FACTS
sib.fastconf.EADock3: Evaluating binding mode 6/7 with FACTS
sib.fastconf.EADock3: Evaluating cluster 25/37
sib.fastconf.EADock3: Evaluating binding mode 0/1 with FACTS
sib.fastconf.EADock3: Evaluating cluster 26/37
sib.fastconf.EADock3: Evaluating binding mode 0/8 with FACTS
sib.fastconf.EADock3: Evaluating binding mode 1/8 with FACTS
sib.fastconf.EADock3: Evaluating binding mode 2/8 with FACTS
sib.fastconf.EADock3: Evaluating binding mode 3/8 with FACTS
sib.fastconf.EADock3: Evaluating binding mode 4/8 with FACTS
sib.fastconf.EADock3: Evaluating binding mode 5/8 with FACTS
sib.fastconf.EADock3: Evaluating binding mode 6/8 with FACTS
sib.fastconf.EADock3: Evaluating binding mode 7/8 with FACTS
sib.fastconf.EADock3: Evaluating cluster 27/37
sib.fastconf.EADock3: Evaluating binding mode 0/8 with FACTS
sib.fastconf.EADock3: Evaluating binding mode 1/8 with FACTS
sib.fastconf.EADock3: Evaluating binding mode 2/8 with FACTS
sib.fastconf.EADock3: Evaluating binding mode 3/8 with FACTS
sib.fastconf.EADock3: Evaluating binding mode 4/8 with FACTS
sib.fastconf.EADock3: Evaluating binding mode 5/8 with FACTS
sib.fastconf.EADock3: Evaluating binding mode 6/8 with FACTS
sib.fastconf.EADock3: Evaluating binding mode 7/8 with FACTS
sib.fastconf.EADock3: Evaluating cluster 28/37
sib.fastconf.EADock3: Evaluating binding mode 0/8 with FACTS
sib.fastconf.EADock3: Evaluating binding mode 1/8 with FACTS
sib.fastconf.EADock3: Evaluating binding mode 2/8 with FACTS
sib.fastconf.EADock3: Evaluating binding mode 3/8 with FACTS
sib.fastconf.EADock3: Evaluating binding mode 4/8 with FACTS
sib.fastconf.EADock3: Evaluating binding mode 5/8 with FACTS
sib.fastconf.EADock3: Evaluating binding mode 6/8 with FACTS
sib.fastconf.EADock3: Evaluating binding mode 7/8 with FACTS
sib.fastconf.EADock3: Evaluating cluster 29/37
sib.fastconf.EADock3: Evaluating binding mode 0/5 with FACTS
sib.fastconf.EADock3: Evaluating binding mode 1/5 with FACTS
sib.fastconf.EADock3: Evaluating binding mode 2/5 with FACTS
sib.fastconf.EADock3: Evaluating binding mode 3/5 with FACTS
sib.fastconf.EADock3: Evaluating binding mode 4/5 with FACTS
sib.fastconf.EADock3: Evaluating cluster 30/37
sib.fastconf.EADock3: Evaluating binding mode 0/3 with FACTS
sib.fastconf.EADock3: Evaluating binding mode 1/3 with FACTS
sib.fastconf.EADock3: Evaluating binding mode 2/3 with FACTS
sib.fastconf.EADock3: Evaluating cluster 31/37
sib.fastconf.EADock3: Evaluating binding mode 0/8 with FACTS
sib.fastconf.EADock3: Evaluating binding mode 1/8 with FACTS
sib.fastconf.EADock3: Evaluating binding mode 2/8 with FACTS
sib.fastconf.EADock3: Evaluating binding mode 3/8 with FACTS
sib.fastconf.EADock3: Evaluating binding mode 4/8 with FACTS
sib.fastconf.EADock3: Evaluating binding mode 5/8 with FACTS
sib.fastconf.EADock3: Evaluating binding mode 6/8 with FACTS
sib.fastconf.EADock3: Evaluating binding mode 7/8 with FACTS
sib.fastconf.EADock3: Evaluating cluster 32/37
sib.fastconf.EADock3: Evaluating binding mode 0/8 with FACTS
sib.fastconf.EADock3: Evaluating binding mode 1/8 with FACTS
sib.fastconf.EADock3: Evaluating binding mode 2/8 with FACTS
sib.fastconf.EADock3: Evaluating binding mode 3/8 with FACTS
sib.fastconf.EADock3: Evaluating binding mode 4/8 with FACTS
sib.fastconf.EADock3: Evaluating binding mode 5/8 with FACTS
sib.fastconf.EADock3: Evaluating binding mode 6/8 with FACTS
sib.fastconf.EADock3: Evaluating binding mode 7/8 with FACTS
sib.fastconf.EADock3: Evaluating cluster 33/37
sib.fastconf.EADock3: Evaluating binding mode 0/8 with FACTS
sib.fastconf.EADock3: Evaluating binding mode 1/8 with FACTS
sib.fastconf.EADock3: Evaluating binding mode 2/8 with FACTS
sib.fastconf.EADock3: Evaluating binding mode 3/8 with FACTS
sib.fastconf.EADock3: Evaluating binding mode 4/8 with FACTS
sib.fastconf.EADock3: Evaluating binding mode 5/8 with FACTS
sib.fastconf.EADock3: Evaluating binding mode 6/8 with FACTS
sib.fastconf.EADock3: Evaluating binding mode 7/8 with FACTS
sib.fastconf.EADock3: Evaluating cluster 34/37
sib.fastconf.EADock3: Evaluating binding mode 0/8 with FACTS
sib.fastconf.EADock3: Evaluating binding mode 1/8 with FACTS
sib.fastconf.EADock3: Evaluating binding mode 2/8 with FACTS
sib.fastconf.EADock3: Evaluating binding mode 3/8 with FACTS
sib.fastconf.EADock3: Evaluating binding mode 4/8 with FACTS
sib.fastconf.EADock3: Evaluating binding mode 5/8 with FACTS
sib.fastconf.EADock3: Evaluating binding mode 6/8 with FACTS
sib.fastconf.EADock3: Evaluating binding mode 7/8 with FACTS
sib.fastconf.EADock3: Evaluating cluster 35/37
sib.fastconf.EADock3: Evaluating binding mode 0/8 with FACTS
sib.fastconf.EADock3: Evaluating binding mode 1/8 with FACTS
sib.fastconf.EADock3: Evaluating binding mode 2/8 with FACTS
sib.fastconf.EADock3: Evaluating binding mode 3/8 with FACTS
sib.fastconf.EADock3: Evaluating binding mode 4/8 with FACTS
sib.fastconf.EADock3: Evaluating binding mode 5/8 with FACTS
sib.fastconf.EADock3: Evaluating binding mode 6/8 with FACTS
sib.fastconf.EADock3: Evaluating binding mode 7/8 with FACTS
sib.fastconf.EADock3: Evaluating cluster 36/37
sib.fastconf.EADock3: Evaluating binding mode 0/8 with FACTS
sib.fastconf.EADock3: Evaluating binding mode 1/8 with FACTS
sib.fastconf.EADock3: Evaluating binding mode 2/8 with FACTS
sib.fastconf.EADock3: Evaluating binding mode 3/8 with FACTS
sib.fastconf.EADock3: Evaluating binding mode 4/8 with FACTS
sib.fastconf.EADock3: Evaluating binding mode 5/8 with FACTS
sib.fastconf.EADock3: Evaluating binding mode 6/8 with FACTS
sib.fastconf.EADock3: Evaluating binding mode 7/8 with FACTS
sib.wrappers.md.charmm.ExtendedCharmmWrapper: CHARMM timers: CPU time: 33.75 seconds
sib.wrappers.md.charmm.ExtendedCharmmWrapper: CHARMM timers: Elapsed time: 34.1136 seconds.
sib.fastconf.EADock3: EADock3Cluster 0 : 5 elements, SimpleFitness: 48.268623, FullFitness: -1578.9872 , RMSD: 24.113115 , elements: [ 41.9029 -1578.9872 24.113115 ] [ 42.0153 -1578.8848 24.082838 ] [ 42.3672 -1578.577 24.029568 ] [ 55.5619 -1564.4475 23.639935 ] [ 59.4958 -1559.7855 23.864052 ] 
sib.fastconf.EADock3: EADock3Cluster 1 : 8 elements, SimpleFitness: 41.044235, FullFitness: -1577.2009 , RMSD: 26.605558 , elements: [ 40.5812 -1577.2009 26.605558 ] [ 40.5812 -1577.2009 26.605558 ] [ 40.5812 -1577.2009 26.605558 ] [ 40.4565 -1577.036 26.592318 ] [ 40.4565 -1577.036 26.592318 ] [ 40.4565 -1577.036 26.592318 ] [ 42.6204 -1575.1327 26.58192 ] [ 42.6204 -1575.1327 26.58192 ] 
sib.fastconf.EADock3: EADock3Cluster 2 : 8 elements, SimpleFitness: 56.017223, FullFitness: -1576.9316 , RMSD: 25.161808 , elements: [ 44.3617 -1576.9316 25.161808 ] [ 44.744 -1576.4896 25.348623 ] [ 55.4681 -1566.5662 24.808987 ] [ 55.4854 -1566.5454 24.815477 ] [ 55.6642 -1566.3374 24.873173 ] [ 63.1835 -1558.6782 25.256256 ] [ 64.1282 -1557.3107 24.917992 ] [ 65.1027 -1556.5585 24.971176 ] 
sib.fastconf.EADock3: EADock3Cluster 3 : 8 elements, SimpleFitness: 45.71975, FullFitness: -1576.5165 , RMSD: 24.34117 , elements: [ 45.8579 -1576.5165 24.34117 ] [ 45.8579 -1576.5165 24.34117 ] [ 45.8579 -1576.5165 24.34117 ] [ 45.8912 -1575.7517 24.350666 ] [ 45.8912 -1575.7517 24.350666 ] [ 45.4673 -1575.5284 24.369328 ] [ 45.4673 -1575.5284 24.369328 ] [ 45.4673 -1575.5284 24.369328 ] 
sib.fastconf.EADock3: EADock3Cluster 4 : 8 elements, SimpleFitness: 43.88611, FullFitness: -1575.7717 , RMSD: 26.169725 , elements: [ 43.4924 -1575.7717 26.169725 ] [ 43.4924 -1575.7717 26.169725 ] [ 43.4924 -1575.7717 26.169725 ] [ 44.0804 -1574.9054 26.082247 ] [ 44.0804 -1574.9054 26.082247 ] [ 44.0804 -1574.9054 26.082247 ] [ 44.0804 -1574.9054 26.082247 ] [ 44.2901 -1574.652 26.074306 ] 
sib.fastconf.EADock3: EADock3Cluster 5 : 12 elements, SimpleFitness: 53.309326, FullFitness: -1573.6443 , RMSD: 23.86729 , elements: [ 44.9123 -1573.6443 23.86729 ] [ 46.8963 -1572.955 23.878414 ] [ 47.4274 -1568.4001 23.723042 ] [ 47.4459 -1568.3892 23.721209 ] [ 47.2591 -1568.2444 23.873983 ] [ 55.7132 -1563.9601 23.67208 ] [ 55.7141 -1563.9388 23.669546 ] [ 56.1955 -1561.6365 24.460331 ] [ 57.6878 -1560.0951 24.453526 ] [ 57.6878 -1560.0951 24.453526 ] [ 58.9303 -1557.7284 24.82885 ] [ 63.8422 -1554.7622 24.469013 ] 
sib.fastconf.EADock3: EADock3Cluster 6 : 8 elements, SimpleFitness: 44.9365, FullFitness: -1573.5288 , RMSD: 25.928888 , elements: [ 43.884 -1573.5288 25.928888 ] [ 43.884 -1573.5288 25.928888 ] [ 43.884 -1573.5288 25.928888 ] [ 44.0324 -1573.0741 25.91622 ] [ 45.9519 -1570.675 25.920424 ] [ 45.9519 -1570.675 25.920424 ] [ 45.9519 -1570.675 25.920424 ] [ 45.9519 -1570.675 25.920424 ] 
sib.fastconf.EADock3: EADock3Cluster 7 : 8 elements, SimpleFitness: 50.737484, FullFitness: -1572.5701 , RMSD: 23.464361 , elements: [ 45.302 -1572.5701 23.464361 ] [ 47.1533 -1570.564 23.599861 ] [ 48.3955 -1570.3624 23.819805 ] [ 53.145 -1566.4209 23.546106 ] [ 51.5996 -1565.907 24.154882 ] [ 54.3705 -1564.9214 24.56426 ] [ 53.4496 -1564.8298 23.57963 ] [ 52.4844 -1563.5938 24.179537 ] 
sib.fastconf.EADock3: EADock3Cluster 8 : 8 elements, SimpleFitness: 47.497776, FullFitness: -1572.1523 , RMSD: 26.690683 , elements: [ 46.5213 -1572.1523 26.690683 ] [ 46.5213 -1572.1523 26.690683 ] [ 46.5213 -1572.1523 26.690683 ] [ 46.5213 -1572.1523 26.690683 ] [ 48.2252 -1570.3754 26.371996 ] [ 48.2252 -1570.3754 26.371996 ] [ 48.7233 -1569.6646 26.239645 ] [ 48.7233 -1569.6646 26.239645 ] 
sib.fastconf.EADock3: EADock3Cluster 9 : 8 elements, SimpleFitness: 51.046288, FullFitness: -1572.067 , RMSD: 26.872269 , elements: [ 48.2492 -1572.067 26.872269 ] [ 48.4373 -1571.9321 26.841776 ] [ 48.4373 -1571.9321 26.841776 ] [ 51.2039 -1567.3855 26.869852 ] [ 51.2039 -1567.3855 26.869852 ] [ 53.6569 -1563.9224 27.045504 ] [ 53.6436 -1563.9038 27.014038 ] [ 53.5382 -1563.8854 27.06574 ] 
sib.fastconf.EADock3: EADock3Cluster 10 : 8 elements, SimpleFitness: 49.66272, FullFitness: -1571.3119 , RMSD: 26.084892 , elements: [ 49.5419 -1571.3119 26.084892 ] [ 49.5419 -1571.3119 26.084892 ] [ 49.689 -1571.2139 26.095339 ] [ 49.689 -1571.2139 26.095339 ] [ 49.71 -1570.8838 26.125662 ] [ 49.71 -1570.8838 26.125662 ] [ 49.71 -1570.8838 26.125662 ] [ 49.71 -1570.8838 26.125662 ] 
sib.fastconf.EADock3: EADock3Cluster 11 : 16 elements, SimpleFitness: 50.261982, FullFitness: -1570.8175 , RMSD: 25.618605 , elements: [ 47.1584 -1570.8175 25.618605 ] [ 46.9085 -1570.1504 25.45934 ] [ 47.8752 -1568.5563 25.436893 ] [ 48.7173 -1568.2064 25.6956 ] [ 50.6687 -1567.1831 25.695057 ] [ 50.176 -1567.1696 25.603582 ] [ 50.9277 -1567.1365 25.886305 ] [ 50.7174 -1566.8981 26.010597 ] [ 50.7174 -1566.8981 26.010597 ] [ 50.7174 -1566.8981 26.010597 ] [ 51.4114 -1566.4635 25.714596 ] [ 51.4114 -1566.4635 25.714596 ] [ 51.4114 -1566.4635 25.714596 ] [ 49.3199 -1566.0485 25.44955 ] [ 51.2128 -1565.593 25.705091 ] [ 54.8409 -1562.8091 25.6892 ] 
sib.fastconf.EADock3: EADock3Cluster 12 : 6 elements, SimpleFitness: 59.522884, FullFitness: -1570.6433 , RMSD: 24.783545 , elements: [ 50.4118 -1570.6433 24.783545 ] [ 51.2153 -1569.2457 24.653158 ] [ 57.4487 -1561.3784 24.52408 ] [ 63.8177 -1556.2089 24.58809 ] [ 66.9776 -1553.4783 24.683266 ] [ 67.2662 -1552.8689 24.65824 ] 
sib.fastconf.EADock3: EADock3Cluster 13 : 7 elements, SimpleFitness: 54.485542, FullFitness: -1569.9603 , RMSD: 25.456808 , elements: [ 47.6283 -1569.9603 25.456808 ] [ 49.7578 -1567.8839 25.32706 ] [ 52.5748 -1563.9463 25.37002 ] [ 52.9632 -1563.8564 25.351961 ] [ 56.2344 -1562.0374 25.12554 ] [ 59.3602 -1559.9475 25.668575 ] [ 62.8801 -1557.1716 25.652605 ] 
sib.fastconf.EADock3: EADock3Cluster 14 : 4 elements, SimpleFitness: 51.74305, FullFitness: -1569.7534 , RMSD: 25.34385 , elements: [ 51.0416 -1569.7534 25.34385 ] [ 51.662 -1568.9318 25.325197 ] [ 52.1343 -1568.4836 25.385996 ] [ 52.1343 -1568.4836 25.385996 ] 
sib.fastconf.EADock3: EADock3Cluster 15 : 8 elements, SimpleFitness: 52.56768, FullFitness: -1569.6136 , RMSD: 25.404179 , elements: [ 49.3386 -1569.6136 25.404179 ] [ 49.2799 -1569.607 25.427826 ] [ 49.2799 -1569.607 25.427826 ] [ 49.352 -1569.5093 25.41553 ] [ 55.7277 -1564.4363 25.622831 ] [ 55.8281 -1564.3514 25.647547 ] [ 55.8676 -1564.2754 25.61695 ] [ 55.8676 -1564.2754 25.61695 ] 
sib.fastconf.EADock3: EADock3Cluster 16 : 8 elements, SimpleFitness: 54.42646, FullFitness: -1569.5516 , RMSD: 23.590324 , elements: [ 52.4041 -1569.5516 23.590324 ] [ 52.4041 -1569.5516 23.590324 ] [ 52.4041 -1569.5516 23.590324 ] [ 53.0946 -1569.0702 23.566132 ] [ 56.2762 -1562.995 23.570398 ] [ 56.2762 -1562.995 23.570398 ] [ 56.2762 -1562.995 23.570398 ] [ 56.2762 -1562.995 23.570398 ] 
sib.fastconf.EADock3: EADock3Cluster 17 : 8 elements, SimpleFitness: 49.98991, FullFitness: -1568.8805 , RMSD: 27.102037 , elements: [ 49.0082 -1568.8805 27.102037 ] [ 49.0082 -1568.8805 27.102037 ] [ 49.0082 -1568.8805 27.102037 ] [ 50.8094 -1567.4641 27.137129 ] [ 50.8094 -1567.4641 27.137129 ] [ 50.4253 -1567.0599 27.143835 ] [ 50.4253 -1567.0599 27.143835 ] [ 50.4253 -1567.0599 27.143835 ] 
sib.fastconf.EADock3: EADock3Cluster 18 : 8 elements, SimpleFitness: 47.903404, FullFitness: -1568.4482 , RMSD: 25.536095 , elements: [ 47.7047 -1568.4482 25.536095 ] [ 47.7047 -1568.4482 25.536095 ] [ 47.7047 -1568.4482 25.536095 ] [ 47.7675 -1568.3699 25.571375 ] [ 47.7675 -1568.3699 25.571375 ] [ 47.7675 -1568.3699 25.571375 ] [ 48.4053 -1567.5188 25.504627 ] [ 48.4053 -1567.5188 25.504627 ] 
sib.fastconf.EADock3: EADock3Cluster 19 : 8 elements, SimpleFitness: 47.94081, FullFitness: -1568.118 , RMSD: 27.67436 , elements: [ 47.8871 -1568.118 27.67436 ] [ 47.9648 -1567.9987 27.664886 ] [ 47.9648 -1567.9987 27.664886 ] [ 47.9648 -1567.9987 27.664886 ] [ 47.9648 -1567.9987 27.664886 ] [ 47.9648 -1567.9987 27.664886 ] [ 47.9077 -1567.989 27.685738 ] [ 47.9077 -1567.989 27.685738 ] 
sib.fastconf.EADock3: EADock3Cluster 20 : 8 elements, SimpleFitness: 55.327538, FullFitness: -1567.1782 , RMSD: 25.730782 , elements: [ 52.8018 -1567.1782 25.730782 ] [ 54.28 -1566.9117 26.130344 ] [ 54.28 -1566.9117 26.130344 ] [ 55.0722 -1566.265 25.99368 ] [ 55.1894 -1565.3821 25.803146 ] [ 55.6269 -1563.251 25.60698 ] [ 57.685 -1562.154 26.083895 ] [ 57.685 -1562.154 26.083895 ] 
sib.fastconf.EADock3: EADock3Cluster 21 : 5 elements, SimpleFitness: 52.96056, FullFitness: -1566.9889 , RMSD: 27.213802 , elements: [ 52.6434 -1566.9889 27.213802 ] [ 52.6434 -1566.9889 27.213802 ] [ 53.0287 -1566.3904 27.10838 ] [ 53.0287 -1566.3904 27.10838 ] [ 53.4586 -1565.8647 27.119064 ] 
sib.fastconf.EADock3: EADock3Cluster 22 : 5 elements, SimpleFitness: 51.386322, FullFitness: -1566.1711 , RMSD: 24.929981 , elements: [ 50.3418 -1566.1711 24.929981 ] [ 51.473 -1565.078 24.811932 ] [ 51.7056 -1564.1132 24.8251 ] [ 51.7056 -1564.1132 24.8251 ] [ 51.7056 -1564.1132 24.8251 ] 
sib.fastconf.EADock3: EADock3Cluster 23 : 3 elements, SimpleFitness: 54.2152, FullFitness: -1566.036 , RMSD: 25.132843 , elements: [ 54.1085 -1566.036 25.132843 ] [ 53.9872 -1566.0282 25.137817 ] [ 54.5499 -1565.8713 25.121098 ] 
sib.fastconf.EADock3: EADock3Cluster 24 : 8 elements, SimpleFitness: 52.84015, FullFitness: -1565.838 , RMSD: 26.301874 , elements: [ 52.7077 -1565.838 26.301874 ] [ 52.7077 -1565.838 26.301874 ] [ 52.8296 -1564.8562 26.221226 ] [ 52.8296 -1564.8562 26.221226 ] [ 52.8296 -1564.8562 26.221226 ] [ 52.8296 -1564.8562 26.221226 ] [ 52.9937 -1564.7703 26.155981 ] [ 52.9937 -1564.7703 26.155981 ] 
sib.fastconf.EADock3: EADock3Cluster 25 : 1 elements, SimpleFitness: 55.133, FullFitness: -1565.2054 , RMSD: 26.125513 , elements: [ 55.133 -1565.2054 26.125513 ] 
sib.fastconf.EADock3: EADock3Cluster 26 : 8 elements, SimpleFitness: 53.051025, FullFitness: -1564.2993 , RMSD: 26.341057 , elements: [ 53.156 -1564.2993 26.341057 ] [ 53.156 -1564.2993 26.341057 ] [ 52.965 -1564.0477 26.24663 ] [ 52.965 -1564.0477 26.24663 ] [ 52.965 -1564.0477 26.24663 ] [ 52.965 -1564.0477 26.24663 ] [ 53.1181 -1563.9862 26.325396 ] [ 53.1181 -1563.9862 26.325396 ] 
sib.fastconf.EADock3: EADock3Cluster 27 : 8 elements, SimpleFitness: 54.05307, FullFitness: -1563.7961 , RMSD: 25.415903 , elements: [ 54.0005 -1563.7961 25.415903 ] [ 54.0569 -1563.689 25.456255 ] [ 54.0612 -1563.6619 25.40906 ] [ 54.0612 -1563.6619 25.40906 ] [ 54.0612 -1563.6619 25.40906 ] [ 54.0612 -1563.6619 25.40906 ] [ 54.0612 -1563.6619 25.40906 ] [ 54.0612 -1563.6619 25.40906 ] 
sib.fastconf.EADock3: EADock3Cluster 28 : 8 elements, SimpleFitness: 55.472904, FullFitness: -1563.2308 , RMSD: 27.325289 , elements: [ 55.3456 -1563.2308 27.325289 ] [ 55.3456 -1563.2308 27.325289 ] [ 55.3456 -1563.2308 27.325289 ] [ 55.504 -1562.8837 27.353483 ] [ 55.5606 -1562.7638 27.419125 ] [ 55.5606 -1562.7638 27.419125 ] [ 55.5606 -1562.7638 27.419125 ] [ 55.5606 -1562.7638 27.419125 ] 
sib.fastconf.EADock3: EADock3Cluster 29 : 8 elements, SimpleFitness: 55.556427, FullFitness: -1563.0464 , RMSD: 26.798939 , elements: [ 55.5031 -1563.0464 26.798939 ] [ 55.5031 -1563.0464 26.798939 ] [ 55.5031 -1563.0464 26.798939 ] [ 55.5031 -1563.0464 26.798939 ] [ 55.5468 -1562.9883 26.721388 ] [ 55.5468 -1562.9883 26.721388 ] [ 55.6727 -1562.8202 26.721895 ] [ 55.6727 -1562.8202 26.721895 ] 
sib.fastconf.EADock3: EADock3Cluster 30 : 8 elements, SimpleFitness: 55.50242, FullFitness: -1562.5883 , RMSD: 27.040428 , elements: [ 55.3456 -1562.5883 27.040428 ] [ 55.5043 -1562.543 26.962511 ] [ 55.5043 -1562.543 26.962511 ] [ 55.5043 -1562.543 26.962511 ] [ 55.5043 -1562.543 26.962511 ] [ 55.5522 -1562.5015 26.95045 ] [ 55.5522 -1562.5015 26.95045 ] [ 55.5522 -1562.5015 26.95045 ] 
sib.fastconf.EADock3: EADock3Cluster 31 : 8 elements, SimpleFitness: 59.184925, FullFitness: -1562.4211 , RMSD: 26.292871 , elements: [ 58.4897 -1562.4211 26.292871 ] [ 58.4897 -1562.4211 26.292871 ] [ 58.7415 -1562.36 26.245842 ] [ 59.5517 -1561.2745 26.309954 ] [ 59.5517 -1561.2745 26.309954 ] [ 59.5517 -1561.2745 26.309954 ] [ 59.5517 -1561.2745 26.309954 ] [ 59.5517 -1561.2745 26.309954 ] 
sib.fastconf.EADock3: EADock3Cluster 32 : 8 elements, SimpleFitness: 55.07549, FullFitness: -1561.5322 , RMSD: 25.94956 , elements: [ 55.0614 -1561.5322 25.94956 ] [ 55.0614 -1561.5322 25.94956 ] [ 55.0614 -1561.5322 25.94956 ] [ 55.0777 -1561.5245 25.955835 ] [ 55.0777 -1561.5245 25.955835 ] [ 55.0881 -1561.5166 25.924376 ] [ 55.0881 -1561.5166 25.924376 ] [ 55.0881 -1561.5166 25.924376 ] 
sib.fastconf.EADock3: EADock3Cluster 33 : 3 elements, SimpleFitness: 61.5545, FullFitness: -1555.4263 , RMSD: 26.423157 , elements: [ 61.7773 -1555.4263 26.423157 ] [ 61.123 -1555.1439 26.361118 ] [ 61.7632 -1554.2539 26.340366 ] 
sib.fastconf.EADock3: EADock3Cluster 34 : 3 elements, SimpleFitness: 70.61233, FullFitness: -1555.0372 , RMSD: 25.614029 , elements: [ 65.0213 -1555.0372 25.614029 ] [ 72.7111 -1546.0793 25.509327 ] [ 74.1046 -1546.0178 25.531258 ] 
sib.fastconf.EADock3: EADock3Cluster 35 : 1 elements, SimpleFitness: 67.187, FullFitness: -1554.6079 , RMSD: 24.594501 , elements: [ 67.187 -1554.6079 24.594501 ] 
sib.fastconf.EADock3: EADock3Cluster 36 : 1 elements, SimpleFitness: 70.3788, FullFitness: -1547.8136 , RMSD: 25.807201 , elements: [ 70.3788 -1547.8136 25.807201 ] 
sib.wrappers.md.charmm.ExtendedCharmmWrapper: CHARMM timers: CPU time: 1.66 seconds
sib.wrappers.md.charmm.ExtendedCharmmWrapper: CHARMM timers: Elapsed time: 1.67404 seconds.
sib.wrappers.md.charmm.ExtendedCharmmWrapper: CHARMM timers: CPU time: 16.88 seconds
sib.wrappers.md.charmm.ExtendedCharmmWrapper: CHARMM timers: Elapsed time: 17.0405 seconds.
sib.fastconf.EADock3$Flusher: Closing java.util.zip.ZipOutputStream@7b9d142f
sib.fastconf.EADock3$Flusher: Closing java.util.zip.ZipOutputStream@54ff2c4e
