# Supplementary material for: Exploring the mechanism of Alisma orientale for the treatment of pregnancy induced hypertension and potential hepato-nephrotoxicity by using network pharmacology, network toxicology, molecular docking and molecular dynamics simulation
Source: Front Pharmacol. 2022 Nov 15;13:1027112. doi: 10.3389/fphar.2022.1027112 (PMC9705790; doi:10.3389/fphar.2022.1027112)
Supplement: Supplementary file 13 [file DataSheet7.zip › IGF1/IGF830/clusters.dock4.csv]

Cluster ClusterRank deltaG deltaGelec deltaGvdw deltaGligsolvnonpol deltaGligsolvpol deltaGprotsolvnonpol deltaGprotsolvpol deltaGcompsolvnonpol deltaGcompsolvpol extraFull surfFull solvFull IntraFull InterFull FullFitness SimpleFitness Energy
0 0 -8.033692 0.0 -35.3647 15.499 -9.69068 243.179 -1897.11 244.886 -1896.89 0.0 244.886 -1896.89 298.787 -35.3647 -1388.5818 256.766 256.766
0 1 -8.033692 0.0 -35.3647 15.499 -9.69068 243.179 -1897.11 244.886 -1896.89 0.0 244.886 -1896.89 298.787 -35.3647 -1388.5818 256.766 256.766
0 2 -7.8819013 0.0 -33.075 15.5039 -9.34015 243.179 -1897.11 244.866 -1897.56 0.0 244.866 -1897.56 298.424 -33.075 -1387.3451 256.977 256.977
0 3 -7.8819013 0.0 -33.075 15.5039 -9.34015 243.179 -1897.11 244.866 -1897.56 0.0 244.866 -1897.56 298.424 -33.075 -1387.3451 256.977 256.977
0 4 -7.8819013 0.0 -33.075 15.5039 -9.34015 243.179 -1897.11 244.866 -1897.56 0.0 244.866 -1897.56 298.424 -33.075 -1387.3451 256.977 256.977
0 5 -7.8819013 0.0 -33.075 15.5039 -9.34015 243.179 -1897.11 244.866 -1897.56 0.0 244.866 -1897.56 298.424 -33.075 -1387.3451 256.977 256.977
0 6 -7.8865914 0.0 -33.1305 15.5048 -9.34531 243.179 -1897.11 244.863 -1897.55 0.0 244.863 -1897.55 298.489 -33.1305 -1387.3285 256.986 256.986
0 7 -7.8865914 0.0 -33.1305 15.5048 -9.34531 243.179 -1897.11 244.863 -1897.55 0.0 244.863 -1897.55 298.489 -33.1305 -1387.3285 256.986 256.986
0 8 -8.020117 0.0 -37.0916 15.575 -8.9234 243.179 -1897.11 244.754 -1892.91 0.0 244.754 -1892.91 304.307 -37.0916 -1380.9406 263.372 263.372
0 9 -7.971455 0.0 -36.595 15.5725 -8.98541 243.179 -1897.11 244.865 -1893.12 0.0 244.865 -1893.12 304.09 -36.595 -1380.76 263.623 263.623
0 10 -7.971455 0.0 -36.595 15.5725 -8.98541 243.179 -1897.11 244.865 -1893.12 0.0 244.865 -1893.12 304.09 -36.595 -1380.76 263.623 263.623
0 11 -7.971455 0.0 -36.595 15.5725 -8.98541 243.179 -1897.11 244.865 -1893.12 0.0 244.865 -1893.12 304.09 -36.595 -1380.76 263.623 263.623
0 12 -7.9124274 0.0 -34.0694 15.5845 -8.74016 243.179 -1897.11 244.719 -1895.57 0.0 244.719 -1895.57 304.291 -34.0694 -1380.6294 263.923 263.923
0 13 -7.9124274 0.0 -34.0694 15.5845 -8.74016 243.179 -1897.11 244.719 -1895.57 0.0 244.719 -1895.57 304.291 -34.0694 -1380.6294 263.923 263.923
0 14 -7.9124274 0.0 -34.0694 15.5845 -8.74016 243.179 -1897.11 244.719 -1895.57 0.0 244.719 -1895.57 304.291 -34.0694 -1380.6294 263.923 263.923
0 15 -7.9124274 0.0 -34.0694 15.5845 -8.74016 243.179 -1897.11 244.719 -1895.57 0.0 244.719 -1895.57 304.291 -34.0694 -1380.6294 263.923 263.923
1 0 -7.9358554 0.0 -34.0673 15.3097 -9.80714 243.179 -1897.11 244.067 -1896.44 0.0 244.067 -1896.44 298.758 -34.0673 -1387.6823 255.54 255.54
1 1 -7.937685 0.0 -34.1851 15.3005 -9.83572 243.179 -1897.11 244.099 -1896.38 0.0 244.099 -1896.38 298.94 -34.1851 -1387.5261 255.64 255.64
1 2 -8.048234 0.0 -35.8879 15.1357 -8.43913 243.179 -1897.11 243.774 -1893.91 0.0 243.774 -1893.91 299.737 -35.8879 -1386.2869 255.001 255.001
1 3 -7.990224 0.0 -34.5351 15.1295 -8.58776 243.179 -1897.11 243.579 -1894.91 0.0 243.579 -1894.91 300.436 -34.5351 -1385.4302 256.049 256.049
1 4 -8.012891 0.0 -34.8884 15.1263 -8.58328 243.179 -1897.11 243.55 -1894.69 0.0 243.55 -1894.69 300.624 -34.8884 -1385.4043 256.08 256.08
1 5 -7.826687 0.0 -32.196 15.1448 -8.46954 243.179 -1897.11 244.199 -1896.67 0.0 244.199 -1896.67 299.738 -32.196 -1384.9291 257.039 257.039
1 6 -7.689117 0.0 -31.7037 15.1447 -8.94068 243.179 -1897.11 244.125 -1895.54 0.0 244.125 -1895.54 302.403 -31.7037 -1380.7157 259.766 259.766
1 7 -7.7843723 0.0 -31.6011 15.0281 -8.7146 243.179 -1897.11 243.485 -1896.22 0.0 243.485 -1896.22 304.766 -31.6011 -1379.5701 263.91 263.91
2 0 -8.046858 0.0 -38.4379 15.395 -9.78944 243.179 -1897.11 244.094 -1891.39 0.0 244.094 -1891.39 298.621 -38.4379 -1387.1129 257.181 257.181
2 1 -8.046858 0.0 -38.4379 15.395 -9.78944 243.179 -1897.11 244.094 -1891.39 0.0 244.094 -1891.39 298.621 -38.4379 -1387.1129 257.181 257.181
2 2 -8.046858 0.0 -38.4379 15.395 -9.78944 243.179 -1897.11 244.094 -1891.39 0.0 244.094 -1891.39 298.621 -38.4379 -1387.1129 257.181 257.181
2 3 -8.046858 0.0 -38.4379 15.395 -9.78944 243.179 -1897.11 244.094 -1891.39 0.0 244.094 -1891.39 298.621 -38.4379 -1387.1129 257.181 257.181
2 4 -7.979639 0.0 -37.826 15.3917 -9.77382 243.179 -1897.11 244.303 -1891.55 0.0 244.303 -1891.55 298.033 -37.826 -1387.04 257.295 257.295
2 5 -7.979639 0.0 -37.826 15.3917 -9.77382 243.179 -1897.11 244.303 -1891.55 0.0 244.303 -1891.55 298.033 -37.826 -1387.04 257.295 257.295
2 6 -7.790164 0.0 -35.3862 15.3881 -9.36135 243.179 -1897.11 244.401 -1891.97 0.0 244.401 -1891.97 298.297 -35.3862 -1384.6582 258.892 258.892
2 7 -7.790164 0.0 -35.3862 15.3881 -9.36135 243.179 -1897.11 244.401 -1891.97 0.0 244.401 -1891.97 298.297 -35.3862 -1384.6582 258.892 258.892
2 8 -8.349619 0.0 -39.8548 14.8594 -9.07113 243.179 -1897.11 243.831 -1893.85 0.0 243.831 -1893.85 312.095 -39.8548 -1377.7788 267.108 267.108
2 9 -8.349619 0.0 -39.8548 14.8594 -9.07113 243.179 -1897.11 243.831 -1893.85 0.0 243.831 -1893.85 312.095 -39.8548 -1377.7788 267.108 267.108
2 10 -8.349619 0.0 -39.8548 14.8594 -9.07113 243.179 -1897.11 243.831 -1893.85 0.0 243.831 -1893.85 312.095 -39.8548 -1377.7788 267.108 267.108
2 11 -8.340248 0.0 -39.7713 14.8628 -9.0735 243.179 -1897.11 243.829 -1893.82 0.0 243.829 -1893.82 312.025 -39.7713 -1377.7373 267.138 267.138
2 12 -8.340248 0.0 -39.7713 14.8628 -9.0735 243.179 -1897.11 243.829 -1893.82 0.0 243.829 -1893.82 312.025 -39.7713 -1377.7373 267.138 267.138
2 13 -8.097714 0.0 -35.9744 14.8562 -8.51731 243.179 -1897.11 243.829 -1895.18 0.0 243.829 -1895.18 311.467 -35.9744 -1375.8585 267.958 267.958
2 14 -8.097714 0.0 -35.9744 14.8562 -8.51731 243.179 -1897.11 243.829 -1895.18 0.0 243.829 -1895.18 311.467 -35.9744 -1375.8585 267.958 267.958
2 15 -8.097714 0.0 -35.9744 14.8562 -8.51731 243.179 -1897.11 243.829 -1895.18 0.0 243.829 -1895.18 311.467 -35.9744 -1375.8585 267.958 267.958
3 0 -8.210256 0.0 -38.3739 15.154 -9.71323 243.179 -1897.11 244.013 -1894.33 0.0 244.013 -1894.33 304.64 -38.3739 -1384.0508 261.497 261.497
3 1 -8.092053 0.0 -38.0316 15.1389 -9.37172 243.179 -1897.11 244.078 -1892.71 0.0 244.078 -1892.71 304.619 -38.0316 -1382.0446 262.176 262.176
3 2 -8.048343 0.0 -37.7124 15.1622 -9.37475 243.179 -1897.11 243.977 -1892.3 0.0 243.977 -1892.3 304.018 -37.7124 -1382.0173 261.799 261.799
4 0 -7.8872733 0.0 -36.8876 15.1006 -10.0829 243.179 -1897.11 244.775 -1892.98 0.0 244.775 -1892.98 303.34 -36.8876 -1381.7526 261.798 261.798
4 1 -7.7980757 0.0 -35.4445 15.1222 -9.8558 243.179 -1897.11 244.728 -1893.42 0.0 244.728 -1893.42 302.444 -35.4445 -1381.6925 261.455 261.455
4 2 -7.6960697 0.0 -33.9805 15.092 -9.7375 243.179 -1897.11 244.822 -1894.09 0.0 244.822 -1894.09 309.647 -33.9805 -1373.6014 269.295 269.295
4 3 -7.3359776 0.0 -28.9564 15.0049 -9.1695 243.179 -1897.11 243.723 -1893.84 0.0 243.723 -1893.84 315.915 -28.9564 -1363.1583 279.105 279.105
4 4 -7.5524406 0.0 -32.3802 15.0007 -9.6294 243.179 -1897.11 244.007 -1892.99 0.0 244.007 -1892.99 318.572 -32.3802 -1362.7913 280.122 280.122
4 5 -7.5658665 0.0 -32.5249 15.0022 -9.63147 243.179 -1897.11 243.997 -1892.97 0.0 243.997 -1892.97 318.726 -32.5249 -1362.7719 280.121 280.121
4 6 -7.14737 0.0 -26.8311 15.0028 -9.29718 243.179 -1897.11 243.662 -1894.08 0.0 243.662 -1894.08 316.685 -26.8311 -1360.5641 280.983 280.983
5 0 -7.477793 0.0 -30.651 15.6872 -9.33644 243.179 -1897.11 242.772 -1891.18 0.0 242.772 -1891.18 298.947 -30.651 -1380.112 261.075 261.075
5 1 -7.5315685 0.0 -33.2458 15.6775 -9.07189 243.179 -1897.11 242.909 -1888.01 0.0 242.909 -1888.01 298.365 -33.2458 -1379.9819 260.699 260.699
5 2 -7.5315685 0.0 -33.2458 15.6775 -9.07189 243.179 -1897.11 242.909 -1888.01 0.0 242.909 -1888.01 298.365 -33.2458 -1379.9819 260.699 260.699
5 3 -7.4458575 0.0 -30.4709 15.6784 -9.35335 243.179 -1897.11 242.845 -1891.08 0.0 242.845 -1891.08 298.733 -30.4709 -1379.9729 261.116 261.116
5 4 -7.4458575 0.0 -30.4709 15.6784 -9.35335 243.179 -1897.11 242.845 -1891.08 0.0 242.845 -1891.08 298.733 -30.4709 -1379.9729 261.116 261.116
6 0 -7.685527 0.0 -35.6378 15.3966 -8.41264 243.179 -1897.11 244.479 -1889.03 0.0 244.479 -1889.03 301.415 -35.6378 -1378.7738 259.968 259.968
6 1 -7.685527 0.0 -35.6378 15.3966 -8.41264 243.179 -1897.11 244.479 -1889.03 0.0 244.479 -1889.03 301.415 -35.6378 -1378.7738 259.968 259.968
6 2 -7.685527 0.0 -35.6378 15.3966 -8.41264 243.179 -1897.11 244.479 -1889.03 0.0 244.479 -1889.03 301.415 -35.6378 -1378.7738 259.968 259.968
6 3 -7.6743 0.0 -35.4444 15.4026 -8.44952 243.179 -1897.11 244.477 -1889.17 0.0 244.477 -1889.17 301.475 -35.4444 -1378.6624 260.182 260.182
6 4 -7.6743 0.0 -35.4444 15.4026 -8.44952 243.179 -1897.11 244.477 -1889.17 0.0 244.477 -1889.17 301.475 -35.4444 -1378.6624 260.182 260.182
6 5 -7.6743 0.0 -35.4444 15.4026 -8.44952 243.179 -1897.11 244.477 -1889.17 0.0 244.477 -1889.17 301.475 -35.4444 -1378.6624 260.182 260.182
6 6 -7.362077 0.0 -30.5707 15.3799 -8.55776 243.179 -1897.11 244.506 -1891.79 0.0 244.506 -1891.79 301.561 -30.5707 -1376.2938 261.286 261.286
6 7 -7.362077 0.0 -30.5707 15.3799 -8.55776 243.179 -1897.11 244.506 -1891.79 0.0 244.506 -1891.79 301.561 -30.5707 -1376.2938 261.286 261.286
7 0 -8.784843 0.0 -44.8293 15.1832 -10.1908 243.179 -1897.11 243.222 -1892.95 0.0 243.222 -1892.95 315.957 -44.8293 -1378.6002 268.644 268.644
7 1 -8.784843 0.0 -44.8293 15.1832 -10.1908 243.179 -1897.11 243.222 -1892.95 0.0 243.222 -1892.95 315.957 -44.8293 -1378.6002 268.644 268.644
7 2 -8.784843 0.0 -44.8293 15.1832 -10.1908 243.179 -1897.11 243.222 -1892.95 0.0 243.222 -1892.95 315.957 -44.8293 -1378.6002 268.644 268.644
7 3 -8.774546 0.0 -44.7346 15.1791 -10.1917 243.179 -1897.11 243.225 -1892.94 0.0 243.225 -1892.94 315.868 -44.7346 -1378.5815 268.648 268.648
7 4 -8.774546 0.0 -44.7346 15.1791 -10.1917 243.179 -1897.11 243.225 -1892.94 0.0 243.225 -1892.94 315.868 -44.7346 -1378.5815 268.648 268.648
7 5 -8.774546 0.0 -44.7346 15.1791 -10.1917 243.179 -1897.11 243.225 -1892.94 0.0 243.225 -1892.94 315.868 -44.7346 -1378.5815 268.648 268.648
7 6 -8.578028 0.0 -43.4382 15.1717 -10.126 243.179 -1897.11 243.226 -1891.68 0.0 243.226 -1891.68 315.958 -43.4382 -1375.9343 270.273 270.273
7 7 -8.578028 0.0 -43.4382 15.1717 -10.126 243.179 -1897.11 243.226 -1891.68 0.0 243.226 -1891.68 315.958 -43.4382 -1375.9343 270.273 270.273
8 0 -7.6486325 0.0 -37.082 15.076 -10.0451 243.179 -1897.11 243.772 -1887.23 0.0 243.772 -1887.23 302.016 -37.082 -1378.524 264.144 264.144
8 1 -7.6581855 0.0 -37.0817 15.0896 -10.0464 243.179 -1897.11 243.677 -1887.22 0.0 243.677 -1887.22 302.832 -37.0817 -1377.7927 264.897 264.897
8 2 -7.3659844 0.0 -32.8102 15.0996 -9.84885 243.179 -1897.11 243.719 -1888.9 0.0 243.719 -1888.9 301.955 -32.8102 -1376.0363 265.162 265.162
8 3 -7.3659844 0.0 -32.8102 15.0996 -9.84885 243.179 -1897.11 243.719 -1888.9 0.0 243.719 -1888.9 301.955 -32.8102 -1376.0363 265.162 265.162
8 4 -7.3836503 0.0 -34.5549 15.1361 -9.73106 243.179 -1897.11 243.947 -1886.67 0.0 243.947 -1886.67 313.075 -34.5549 -1364.2029 277.029 277.029
8 5 -7.3836503 0.0 -34.5549 15.1361 -9.73106 243.179 -1897.11 243.947 -1886.67 0.0 243.947 -1886.67 313.075 -34.5549 -1364.2029 277.029 277.029
8 6 -7.3859463 0.0 -34.719 15.1314 -9.72434 243.179 -1897.11 243.97 -1886.49 0.0 243.97 -1886.49 313.094 -34.719 -1364.145 277.01 277.01
8 7 -7.1217594 0.0 -29.8696 15.1415 -9.64129 243.179 -1897.11 243.892 -1889.45 0.0 243.892 -1889.45 313.118 -29.8696 -1362.3096 277.951 277.951
9 0 -7.9552646 0.0 -35.2432 15.665 -9.9354 243.179 -1897.11 244.068 -1894.52 0.0 244.068 -1894.52 307.249 -35.2432 -1378.4462 266.192 266.192
9 1 -8.031226 0.0 -34.991 15.6595 -10.1569 243.179 -1897.11 243.388 -1895.33 0.0 243.388 -1895.33 308.586 -34.991 -1378.3469 264.154 264.154
9 2 -8.031226 0.0 -34.991 15.6595 -10.1569 243.179 -1897.11 243.388 -1895.33 0.0 243.388 -1895.33 308.586 -34.991 -1378.3469 264.154 264.154
9 3 -8.031226 0.0 -34.991 15.6595 -10.1569 243.179 -1897.11 243.388 -1895.33 0.0 243.388 -1895.33 308.586 -34.991 -1378.3469 264.154 264.154
9 4 -8.031226 0.0 -34.991 15.6595 -10.1569 243.179 -1897.11 243.388 -1895.33 0.0 243.388 -1895.33 308.586 -34.991 -1378.3469 264.154 264.154
9 5 -8.10013 0.0 -36.6611 15.6538 -10.2912 243.179 -1897.11 243.422 -1894.07 0.0 243.422 -1894.07 309.028 -36.6611 -1378.281 263.555 263.555
9 6 -7.9843874 0.0 -35.593 15.6841 -9.95052 243.179 -1897.11 243.964 -1894.28 0.0 243.964 -1894.28 307.731 -35.593 -1378.1781 266.453 266.453
9 7 -7.983099 0.0 -35.5519 15.6827 -9.92597 243.179 -1897.11 243.951 -1894.28 0.0 243.951 -1894.28 307.731 -35.5519 -1378.1499 266.467 266.467
9 8 -8.064318 0.0 -35.8396 15.6372 -9.77735 243.179 -1897.11 243.379 -1894.2 0.0 243.379 -1894.2 309.581 -35.8396 -1377.0795 265.169 265.169
9 9 -8.064318 0.0 -35.8396 15.6372 -9.77735 243.179 -1897.11 243.379 -1894.2 0.0 243.379 -1894.2 309.581 -35.8396 -1377.0795 265.169 265.169
9 10 -8.064318 0.0 -35.8396 15.6372 -9.77735 243.179 -1897.11 243.379 -1894.2 0.0 243.379 -1894.2 309.581 -35.8396 -1377.0795 265.169 265.169
9 11 -7.43922 0.0 -27.0295 15.2375 -7.99361 243.179 -1897.11 243.943 -1897.31 0.0 243.943 -1897.31 307.198 -27.0295 -1373.1986 269.22 269.22
9 12 -7.43922 0.0 -27.0295 15.2375 -7.99361 243.179 -1897.11 243.943 -1897.31 0.0 243.943 -1897.31 307.198 -27.0295 -1373.1986 269.22 269.22
9 13 -7.43922 0.0 -27.0295 15.2375 -7.99361 243.179 -1897.11 243.943 -1897.31 0.0 243.943 -1897.31 307.198 -27.0295 -1373.1986 269.22 269.22
9 14 -7.420178 0.0 -27.4369 15.1986 -8.13662 243.179 -1897.11 244.155 -1896.9 0.0 244.155 -1896.9 307.545 -27.4369 -1372.6368 269.839 269.839
9 15 -7.453691 0.0 -27.5905 15.1398 -8.26035 243.179 -1897.11 244.016 -1897.21 0.0 244.016 -1897.21 309.206 -27.5905 -1371.5785 271.079 271.079
9 16 -7.453691 0.0 -27.5905 15.1398 -8.26035 243.179 -1897.11 244.016 -1897.21 0.0 244.016 -1897.21 309.206 -27.5905 -1371.5785 271.079 271.079
9 17 -7.453691 0.0 -27.5905 15.1398 -8.26035 243.179 -1897.11 244.016 -1897.21 0.0 244.016 -1897.21 309.206 -27.5905 -1371.5785 271.079 271.079
9 18 -7.453691 0.0 -27.5905 15.1398 -8.26035 243.179 -1897.11 244.016 -1897.21 0.0 244.016 -1897.21 309.206 -27.5905 -1371.5785 271.079 271.079
9 19 -6.9937 0.0 -22.5624 15.5815 -8.10531 243.179 -1897.11 243.532 -1895.88 0.0 243.532 -1895.88 307.694 -22.5624 -1367.2164 275.061 275.061
9 20 -6.9937 0.0 -22.5624 15.5815 -8.10531 243.179 -1897.11 243.532 -1895.88 0.0 243.532 -1895.88 307.694 -22.5624 -1367.2164 275.061 275.061
9 21 -6.9937 0.0 -22.5624 15.5815 -8.10531 243.179 -1897.11 243.532 -1895.88 0.0 243.532 -1895.88 307.694 -22.5624 -1367.2164 275.061 275.061
9 22 -7.0062804 0.0 -22.7116 15.5779 -8.11568 243.179 -1897.11 243.512 -1895.84 0.0 243.512 -1895.84 308.261 -22.7116 -1366.7786 275.539 275.539
9 23 -6.926522 0.0 -21.5064 15.5971 -8.12677 243.179 -1897.11 243.369 -1896.16 0.0 243.369 -1896.16 309.266 -21.5064 -1365.0314 277.826 277.826
10 0 -7.2946486 0.0 -31.9262 15.4381 -9.6098 243.179 -1897.11 244.658 -1889.79 0.0 244.658 -1889.79 299.013 -31.9262 -1378.0453 263.787 263.787
10 1 -7.2946486 0.0 -31.9262 15.4381 -9.6098 243.179 -1897.11 244.658 -1889.79 0.0 244.658 -1889.79 299.013 -31.9262 -1378.0453 263.787 263.787
10 2 -7.2132163 0.0 -29.5949 15.4249 -9.56269 243.179 -1897.11 244.518 -1891.82 0.0 244.518 -1891.82 299.522 -29.5949 -1377.3748 264.867 264.867
10 3 -7.2132163 0.0 -29.5949 15.4249 -9.56269 243.179 -1897.11 244.518 -1891.82 0.0 244.518 -1891.82 299.522 -29.5949 -1377.3748 264.867 264.867
10 4 -7.2132163 0.0 -29.5949 15.4249 -9.56269 243.179 -1897.11 244.518 -1891.82 0.0 244.518 -1891.82 299.522 -29.5949 -1377.3748 264.867 264.867
10 5 -7.2132163 0.0 -29.5949 15.4249 -9.56269 243.179 -1897.11 244.518 -1891.82 0.0 244.518 -1891.82 299.522 -29.5949 -1377.3748 264.867 264.867
10 6 -7.1784368 0.0 -29.1968 15.4281 -9.57925 243.179 -1897.11 244.603 -1892.01 0.0 244.603 -1892.01 299.263 -29.1968 -1377.3408 264.758 264.758
10 7 -7.1784368 0.0 -29.1968 15.4281 -9.57925 243.179 -1897.11 244.603 -1892.01 0.0 244.603 -1892.01 299.263 -29.1968 -1377.3408 264.758 264.758
11 0 -7.760103 0.0 -37.5826 15.1634 -8.49856 243.179 -1897.11 245.062 -1888.59 0.0 245.062 -1888.59 303.623 -37.5826 -1377.4875 263.189 263.189
11 1 -7.760103 0.0 -37.5826 15.1634 -8.49856 243.179 -1897.11 245.062 -1888.59 0.0 245.062 -1888.59 303.623 -37.5826 -1377.4875 263.189 263.189
11 2 -7.760103 0.0 -37.5826 15.1634 -8.49856 243.179 -1897.11 245.062 -1888.59 0.0 245.062 -1888.59 303.623 -37.5826 -1377.4875 263.189 263.189
11 3 -7.695653 0.0 -35.3596 15.1605 -8.81656 243.179 -1897.11 244.929 -1891.09 0.0 244.929 -1891.09 309.5 -35.3596 -1372.0206 268.836 268.836
11 4 -7.695653 0.0 -35.3596 15.1605 -8.81656 243.179 -1897.11 244.929 -1891.09 0.0 244.929 -1891.09 309.5 -35.3596 -1372.0206 268.836 268.836
11 5 -7.695653 0.0 -35.3596 15.1605 -8.81656 243.179 -1897.11 244.929 -1891.09 0.0 244.929 -1891.09 309.5 -35.3596 -1372.0206 268.836 268.836
11 6 -7.727113 0.0 -35.4953 15.1588 -8.91121 243.179 -1897.11 244.818 -1891.32 0.0 244.818 -1891.32 310.248 -35.4953 -1371.7493 269.184 269.184
11 7 -7.727113 0.0 -35.4953 15.1588 -8.91121 243.179 -1897.11 244.818 -1891.32 0.0 244.818 -1891.32 310.248 -35.4953 -1371.7493 269.184 269.184
12 0 -7.6794615 0.0 -42.0954 15.1803 -9.88736 243.179 -1897.11 245.056 -1881.65 0.0 245.056 -1881.65 301.509 -42.0954 -1377.1804 259.413 259.413
12 1 -7.6794615 0.0 -42.0954 15.1803 -9.88736 243.179 -1897.11 245.056 -1881.65 0.0 245.056 -1881.65 301.509 -42.0954 -1377.1804 259.413 259.413
12 2 -7.6794615 0.0 -42.0954 15.1803 -9.88736 243.179 -1897.11 245.056 -1881.65 0.0 245.056 -1881.65 301.509 -42.0954 -1377.1804 259.413 259.413
12 3 -7.629717 0.0 -40.7952 15.168 -9.78917 243.179 -1897.11 245.038 -1882.74 0.0 245.038 -1882.74 302.027 -40.7952 -1376.4702 260.046 260.046
12 4 -7.629717 0.0 -40.7952 15.168 -9.78917 243.179 -1897.11 245.038 -1882.74 0.0 245.038 -1882.74 302.027 -40.7952 -1376.4702 260.046 260.046
12 5 -7.629717 0.0 -40.7952 15.168 -9.78917 243.179 -1897.11 245.038 -1882.74 0.0 245.038 -1882.74 302.027 -40.7952 -1376.4702 260.046 260.046
12 6 -7.5981817 0.0 -40.069 15.1714 -9.71581 243.179 -1897.11 245.013 -1883.23 0.0 245.013 -1883.23 302.395 -40.069 -1375.8911 260.423 260.423
12 7 -7.5981817 0.0 -40.069 15.1714 -9.71581 243.179 -1897.11 245.013 -1883.23 0.0 245.013 -1883.23 302.395 -40.069 -1375.8911 260.423 260.423
13 0 -8.03045 0.0 -37.3517 15.3239 -9.88745 243.179 -1897.11 243.312 -1891.8 0.0 243.312 -1891.8 309.933 -37.3517 -1375.9067 264.585 264.585
13 1 -8.03045 0.0 -37.3517 15.3239 -9.88745 243.179 -1897.11 243.312 -1891.8 0.0 243.312 -1891.8 309.933 -37.3517 -1375.9067 264.585 264.585
13 2 -8.03045 0.0 -37.3517 15.3239 -9.88745 243.179 -1897.11 243.312 -1891.8 0.0 243.312 -1891.8 309.933 -37.3517 -1375.9067 264.585 264.585
13 3 -8.029518 0.0 -35.3214 15.2052 -8.51935 243.179 -1897.11 243.093 -1893.4 0.0 243.093 -1893.4 310.55 -35.3214 -1375.0784 265.394 265.394
13 4 -8.029518 0.0 -35.3214 15.2052 -8.51935 243.179 -1897.11 243.093 -1893.4 0.0 243.093 -1893.4 310.55 -35.3214 -1375.0784 265.394 265.394
13 5 -8.029518 0.0 -35.3214 15.2052 -8.51935 243.179 -1897.11 243.093 -1893.4 0.0 243.093 -1893.4 310.55 -35.3214 -1375.0784 265.394 265.394
13 6 -7.8655057 0.0 -34.4025 15.3025 -8.65358 243.179 -1897.11 243.239 -1892.35 0.0 243.239 -1892.35 310.641 -34.4025 -1372.8724 267.6 267.6
13 7 -7.8655057 0.0 -34.4025 15.3025 -8.65358 243.179 -1897.11 243.239 -1892.35 0.0 243.239 -1892.35 310.641 -34.4025 -1372.8724 267.6 267.6
14 0 -7.644213 0.0 -29.9652 15.5443 -9.25096 243.179 -1897.11 244.328 -1897.5 0.0 244.328 -1897.5 307.631 -29.9652 -1375.5062 264.702 264.702
14 1 -7.644213 0.0 -29.9652 15.5443 -9.25096 243.179 -1897.11 244.328 -1897.5 0.0 244.328 -1897.5 307.631 -29.9652 -1375.5062 264.702 264.702
14 2 -7.6388917 0.0 -29.8914 15.5437 -9.25294 243.179 -1897.11 244.328 -1897.53 0.0 244.328 -1897.53 307.617 -29.8914 -1375.4764 264.735 264.735
14 3 -7.6414995 0.0 -29.9184 15.544 -9.2479 243.179 -1897.11 244.331 -1897.53 0.0 244.331 -1897.53 307.648 -29.9184 -1375.4695 264.745 264.745
14 4 -7.6414995 0.0 -29.9184 15.544 -9.2479 243.179 -1897.11 244.331 -1897.53 0.0 244.331 -1897.53 307.648 -29.9184 -1375.4695 264.745 264.745
14 5 -7.6414995 0.0 -29.9184 15.544 -9.2479 243.179 -1897.11 244.331 -1897.53 0.0 244.331 -1897.53 307.648 -29.9184 -1375.4695 264.745 264.745
14 6 -7.6414995 0.0 -29.9184 15.544 -9.2479 243.179 -1897.11 244.331 -1897.53 0.0 244.331 -1897.53 307.648 -29.9184 -1375.4695 264.745 264.745
14 7 -7.6414995 0.0 -29.9184 15.544 -9.2479 243.179 -1897.11 244.331 -1897.53 0.0 244.331 -1897.53 307.648 -29.9184 -1375.4695 264.745 264.745
14 8 -7.4610977 0.0 -29.5641 15.797 -9.06336 243.179 -1897.11 243.94 -1893.95 0.0 243.94 -1893.95 306.388 -29.5641 -1373.186 267.176 267.176
14 9 -7.532529 0.0 -30.2828 15.8091 -9.07571 243.179 -1897.11 243.966 -1894.04 0.0 243.966 -1894.04 307.218 -30.2828 -1373.1389 267.407 267.407
15 0 -7.336871 0.0 -31.1378 15.2435 -8.74227 243.179 -1897.11 243.971 -1890.07 0.0 243.971 -1890.07 302.909 -31.1378 -1374.3278 266.56 266.56
15 1 -7.3556476 0.0 -31.656 15.2225 -8.80628 243.179 -1897.11 244.086 -1889.85 0.0 244.086 -1889.85 303.143 -31.656 -1374.2771 266.346 266.346
15 2 -7.3614388 0.0 -31.4848 15.2111 -8.7518 243.179 -1897.11 243.968 -1889.99 0.0 243.968 -1889.99 303.43 -31.4848 -1374.0768 266.714 266.714
16 0 -7.972621 0.0 -37.3974 15.3567 -9.13627 243.179 -1897.11 242.741 -1889.1 0.0 242.741 -1889.1 310.003 -37.3974 -1373.7534 268.435 268.435
16 1 -7.9753103 0.0 -37.2995 15.3561 -9.13522 243.179 -1897.11 242.77 -1889.34 0.0 242.77 -1889.34 310.129 -37.2995 -1373.7405 268.582 268.582
16 2 -7.4098043 0.0 -30.182 15.2847 -9.68134 243.179 -1897.11 242.823 -1891.84 0.0 242.823 -1891.84 306.441 -30.182 -1372.7579 269.299 269.299
16 3 -7.7369423 0.0 -36.5977 15.3265 -8.87933 243.179 -1897.11 242.602 -1886.06 0.0 242.602 -1886.06 308.394 -36.5977 -1371.6616 267.862 267.862
16 4 -7.928048 0.0 -36.1465 15.0877 -9.80573 243.179 -1897.11 242.676 -1891.29 0.0 242.676 -1891.29 313.806 -36.1465 -1370.9546 270.689 270.689
16 5 -7.6749697 0.0 -36.1479 15.303 -8.91297 243.179 -1897.11 242.665 -1885.91 0.0 242.665 -1885.91 308.5 -36.1479 -1370.8928 268.609 268.609
16 6 -7.6116557 0.0 -35.5227 15.3264 -8.91172 243.179 -1897.11 242.675 -1885.82 0.0 242.675 -1885.82 309.174 -35.5227 -1369.4937 270.061 270.061
16 7 -7.6116557 0.0 -35.5227 15.3264 -8.91172 243.179 -1897.11 242.675 -1885.82 0.0 242.675 -1885.82 309.174 -35.5227 -1369.4937 270.061 270.061
17 0 -7.6834564 0.0 -31.647 14.9468 -9.87112 243.179 -1897.11 244.014 -1896.6 0.0 244.014 -1896.6 310.538 -31.647 -1373.695 269.794 269.794
17 1 -7.6834564 0.0 -31.647 14.9468 -9.87112 243.179 -1897.11 244.014 -1896.6 0.0 244.014 -1896.6 310.538 -31.647 -1373.695 269.794 269.794
17 2 -7.6834564 0.0 -31.647 14.9468 -9.87112 243.179 -1897.11 244.014 -1896.6 0.0 244.014 -1896.6 310.538 -31.647 -1373.695 269.794 269.794
17 3 -7.674252 0.0 -31.4882 14.9459 -9.86094 243.179 -1897.11 244.01 -1896.68 0.0 244.01 -1896.68 310.718 -31.4882 -1373.4402 270.134 270.134
17 4 -7.674252 0.0 -31.4882 14.9459 -9.86094 243.179 -1897.11 244.01 -1896.68 0.0 244.01 -1896.68 310.718 -31.4882 -1373.4402 270.134 270.134
17 5 -7.5650287 0.0 -29.9792 15.0267 -10.0033 243.179 -1897.11 244.013 -1897.25 0.0 244.013 -1897.25 313.742 -29.9792 -1369.4741 274.414 274.414
17 6 -7.5650287 0.0 -29.9792 15.0267 -10.0033 243.179 -1897.11 244.013 -1897.25 0.0 244.013 -1897.25 313.742 -29.9792 -1369.4741 274.414 274.414
17 7 -7.5650287 0.0 -29.9792 15.0267 -10.0033 243.179 -1897.11 244.013 -1897.25 0.0 244.013 -1897.25 313.742 -29.9792 -1369.4741 274.414 274.414
18 0 -7.368505 0.0 -32.6851 15.1117 -9.72812 243.179 -1897.11 245.126 -1891.17 0.0 245.126 -1891.17 305.068 -32.6851 -1373.6611 267.426 267.426
19 0 -7.363942 0.0 -29.7314 15.4187 -8.98652 243.179 -1897.11 245.181 -1894.53 0.0 245.181 -1894.53 305.436 -29.7314 -1373.6444 268.384 268.384
19 1 -7.363942 0.0 -29.7314 15.4187 -8.98652 243.179 -1897.11 245.181 -1894.53 0.0 245.181 -1894.53 305.436 -29.7314 -1373.6444 268.384 268.384
19 2 -7.370613 0.0 -29.8656 15.4187 -8.96657 243.179 -1897.11 245.167 -1894.39 0.0 245.167 -1894.39 305.504 -29.8656 -1373.5846 268.387 268.387
19 3 -7.371994 0.0 -29.8607 15.4238 -8.95368 243.179 -1897.11 245.148 -1894.37 0.0 245.148 -1894.37 305.616 -29.8607 -1373.4668 268.475 268.475
20 0 -7.969916 0.0 -35.9177 15.2752 -8.77857 243.179 -1897.11 245.205 -1894.92 0.0 245.205 -1894.92 312.019 -35.9177 -1373.6138 270.201 270.201
20 1 -7.969916 0.0 -35.9177 15.2752 -8.77857 243.179 -1897.11 245.205 -1894.92 0.0 245.205 -1894.92 312.019 -35.9177 -1373.6138 270.201 270.201
20 2 -7.969916 0.0 -35.9177 15.2752 -8.77857 243.179 -1897.11 245.205 -1894.92 0.0 245.205 -1894.92 312.019 -35.9177 -1373.6138 270.201 270.201
20 3 -7.969916 0.0 -35.9177 15.2752 -8.77857 243.179 -1897.11 245.205 -1894.92 0.0 245.205 -1894.92 312.019 -35.9177 -1373.6138 270.201 270.201
20 4 -7.969916 0.0 -35.9177 15.2752 -8.77857 243.179 -1897.11 245.205 -1894.92 0.0 245.205 -1894.92 312.019 -35.9177 -1373.6138 270.201 270.201
20 5 -7.969916 0.0 -35.9177 15.2752 -8.77857 243.179 -1897.11 245.205 -1894.92 0.0 245.205 -1894.92 312.019 -35.9177 -1373.6138 270.201 270.201
20 6 -7.9098125 0.0 -35.7929 15.2578 -9.27733 243.179 -1897.11 245.369 -1894.91 0.0 245.369 -1894.91 312.585 -35.7929 -1372.7489 271.114 271.114
20 7 -7.887469 0.0 -35.2434 15.2741 -9.20866 243.179 -1897.11 245.207 -1895.05 0.0 245.207 -1895.05 312.634 -35.2434 -1372.4524 271.51 271.51
21 0 -7.8407364 0.0 -35.2335 15.2988 -8.65202 243.179 -1897.11 244.368 -1892.41 0.0 244.368 -1892.41 310.958 -35.2335 -1372.3175 268.821 268.821
21 1 -7.827791 0.0 -35.2563 15.2903 -8.76557 243.179 -1897.11 244.381 -1892.31 0.0 244.381 -1892.31 310.928 -35.2563 -1372.2574 268.978 268.978
22 0 -7.384029 0.0 -29.3922 15.2479 -8.54298 243.179 -1897.11 243.18 -1892.11 0.0 243.18 -1892.11 306.529 -29.3922 -1371.7932 268.119 268.119
22 1 -7.384029 0.0 -29.3922 15.2479 -8.54298 243.179 -1897.11 243.18 -1892.11 0.0 243.18 -1892.11 306.529 -29.3922 -1371.7932 268.119 268.119
22 2 -7.384029 0.0 -29.3922 15.2479 -8.54298 243.179 -1897.11 243.18 -1892.11 0.0 243.18 -1892.11 306.529 -29.3922 -1371.7932 268.119 268.119
22 3 -7.3134713 0.0 -28.8353 15.2872 -8.62838 243.179 -1897.11 243.243 -1891.94 0.0 243.243 -1891.94 305.753 -28.8353 -1371.7792 268.181 268.181
22 4 -7.3134713 0.0 -28.8353 15.2872 -8.62838 243.179 -1897.11 243.243 -1891.94 0.0 243.243 -1891.94 305.753 -28.8353 -1371.7792 268.181 268.181
22 5 -7.3470006 0.0 -28.9845 15.2921 -8.57321 243.179 -1897.11 243.059 -1891.91 0.0 243.059 -1891.91 306.515 -28.9845 -1371.3206 268.609 268.609
22 6 -7.3470006 0.0 -28.9845 15.2921 -8.57321 243.179 -1897.11 243.059 -1891.91 0.0 243.059 -1891.91 306.515 -28.9845 -1371.3206 268.609 268.609
22 7 -7.3470006 0.0 -28.9845 15.2921 -8.57321 243.179 -1897.11 243.059 -1891.91 0.0 243.059 -1891.91 306.515 -28.9845 -1371.3206 268.609 268.609
23 0 -7.4967833 0.0 -29.3542 15.2493 -9.50431 243.179 -1897.11 243.348 -1895.23 0.0 243.348 -1895.23 309.675 -29.3542 -1371.5612 271.397 271.397
23 1 -7.5045495 0.0 -29.4125 15.2504 -9.51406 243.179 -1897.11 243.319 -1895.23 0.0 243.319 -1895.23 309.955 -29.4125 -1371.3685 271.533 271.533
23 2 -7.991563 0.0 -35.294 15.0242 -8.81243 243.179 -1897.11 243.245 -1893.63 0.0 243.245 -1893.63 314.874 -35.294 -1370.805 270.658 270.658
23 3 -8.085415 0.0 -37.7306 15.0237 -9.23348 243.179 -1897.11 243.278 -1891.87 0.0 243.278 -1891.87 315.574 -37.7306 -1370.7487 270.894 270.894
23 4 -7.9459853 0.0 -34.7034 15.0258 -8.83746 243.179 -1897.11 243.348 -1893.98 0.0 243.348 -1893.98 314.926 -34.7034 -1370.4093 271.373 271.373
24 0 -7.1425085 0.0 -27.2078 15.051 -9.89277 243.179 -1897.11 242.692 -1892.44 0.0 242.692 -1892.44 306.149 -27.2078 -1370.8068 270.474 270.474
24 1 -7.1528077 0.0 -27.2715 15.0401 -9.88096 243.179 -1897.11 242.663 -1892.47 0.0 242.663 -1892.47 306.361 -27.2715 -1370.7175 270.558 270.558
24 2 -7.172084 0.0 -27.404 15.04 -9.87649 243.179 -1897.11 242.601 -1892.48 0.0 242.601 -1892.48 306.766 -27.404 -1370.517 270.785 270.785
24 3 -6.979607 0.0 -28.1704 15.205 -9.31205 243.179 -1897.11 242.704 -1887.49 0.0 242.704 -1887.49 306.991 -28.1704 -1365.9655 271.529 271.529
24 4 -6.9889574 0.0 -28.229 15.205 -9.30939 243.179 -1897.11 242.659 -1887.48 0.0 242.659 -1887.48 307.164 -28.229 -1365.886 271.586 271.586
24 5 -6.9676943 0.0 -28.0764 15.203 -9.31355 243.179 -1897.11 242.72 -1887.47 0.0 242.72 -1887.47 306.943 -28.0764 -1365.8834 271.55 271.55
24 6 -6.770978 0.0 -23.9961 15.2069 -9.70292 243.179 -1897.11 242.716 -1890.94 0.0 242.716 -1890.94 307.548 -23.9961 -1364.6721 272.453 272.453
24 7 -6.778655 0.0 -24.082 15.2115 -9.70455 243.179 -1897.11 242.692 -1890.89 0.0 242.692 -1890.89 307.633 -24.082 -1364.647 272.448 272.448
25 0 -6.758933 0.0 -35.519 15.4092 -9.32858 243.179 -1897.11 245.786 -1876.99 0.0 245.786 -1876.99 296.266 -35.519 -1370.457 256.551 256.551
25 1 -6.537882 0.0 -33.9726 15.3858 -9.44493 243.179 -1897.11 245.766 -1875.89 0.0 245.766 -1875.89 296.204 -33.9726 -1367.8926 257.303 257.303
25 2 -6.537882 0.0 -33.9726 15.3858 -9.44493 243.179 -1897.11 245.766 -1875.89 0.0 245.766 -1875.89 296.204 -33.9726 -1367.8926 257.303 257.303
25 3 -6.5413723 0.0 -34.3786 15.3804 -9.46767 243.179 -1897.11 245.688 -1875.23 0.0 245.688 -1875.23 296.847 -34.3786 -1367.0736 258.23 258.23
25 4 -6.5413723 0.0 -34.3786 15.3804 -9.46767 243.179 -1897.11 245.688 -1875.23 0.0 245.688 -1875.23 296.847 -34.3786 -1367.0736 258.23 258.23
25 5 -6.5413723 0.0 -34.3786 15.3804 -9.46767 243.179 -1897.11 245.688 -1875.23 0.0 245.688 -1875.23 296.847 -34.3786 -1367.0736 258.23 258.23
25 6 -6.5413723 0.0 -34.3786 15.3804 -9.46767 243.179 -1897.11 245.688 -1875.23 0.0 245.688 -1875.23 296.847 -34.3786 -1367.0736 258.23 258.23
25 7 -6.5413723 0.0 -34.3786 15.3804 -9.46767 243.179 -1897.11 245.688 -1875.23 0.0 245.688 -1875.23 296.847 -34.3786 -1367.0736 258.23 258.23
26 0 -6.6649137 0.0 -20.062 15.4285 -9.14188 243.179 -1897.11 244.324 -1896.87 0.0 244.324 -1896.87 302.183 -20.062 -1370.425 271.696 271.696
26 1 -6.6649137 0.0 -20.062 15.4285 -9.14188 243.179 -1897.11 244.324 -1896.87 0.0 244.324 -1896.87 302.183 -20.062 -1370.425 271.696 271.696
26 2 -6.6649137 0.0 -20.062 15.4285 -9.14188 243.179 -1897.11 244.324 -1896.87 0.0 244.324 -1896.87 302.183 -20.062 -1370.425 271.696 271.696
26 3 -6.72005 0.0 -20.6708 15.4274 -9.15356 243.179 -1897.11 244.199 -1896.65 0.0 244.199 -1896.65 302.867 -20.6708 -1370.2549 271.829 271.829
26 4 -6.72005 0.0 -20.6708 15.4274 -9.15356 243.179 -1897.11 244.199 -1896.65 0.0 244.199 -1896.65 302.867 -20.6708 -1370.2549 271.829 271.829
26 5 -6.72005 0.0 -20.6708 15.4274 -9.15356 243.179 -1897.11 244.199 -1896.65 0.0 244.199 -1896.65 302.867 -20.6708 -1370.2549 271.829 271.829
26 6 -6.7122493 0.0 -20.6231 15.4261 -9.15053 243.179 -1897.11 244.215 -1896.62 0.0 244.215 -1896.62 302.955 -20.6231 -1370.0731 271.964 271.964
26 7 -6.7122493 0.0 -20.6231 15.4261 -9.15053 243.179 -1897.11 244.215 -1896.62 0.0 244.215 -1896.62 302.955 -20.6231 -1370.0731 271.964 271.964
27 0 -6.930115 0.0 -24.4703 15.1776 -9.85093 243.179 -1897.11 244.76 -1896.16 0.0 244.76 -1896.16 305.634 -24.4703 -1370.2363 270.358 270.358
27 1 -6.930115 0.0 -24.4703 15.1776 -9.85093 243.179 -1897.11 244.76 -1896.16 0.0 244.76 -1896.16 305.634 -24.4703 -1370.2363 270.358 270.358
27 2 -6.953773 0.0 -24.4884 15.1546 -9.87331 243.179 -1897.11 244.704 -1896.49 0.0 244.704 -1896.49 306.532 -24.4884 -1369.7424 270.542 270.542
27 3 -6.953773 0.0 -24.4884 15.1546 -9.87331 243.179 -1897.11 244.704 -1896.49 0.0 244.704 -1896.49 306.532 -24.4884 -1369.7424 270.542 270.542
27 4 -6.947087 0.0 -24.3259 15.155 -9.88136 243.179 -1897.11 244.685 -1896.61 0.0 244.685 -1896.61 306.58 -24.3259 -1369.6709 270.549 270.549
27 5 -6.947087 0.0 -24.3259 15.155 -9.88136 243.179 -1897.11 244.685 -1896.61 0.0 244.685 -1896.61 306.58 -24.3259 -1369.6709 270.549 270.549
27 6 -6.947087 0.0 -24.3259 15.155 -9.88136 243.179 -1897.11 244.685 -1896.61 0.0 244.685 -1896.61 306.58 -24.3259 -1369.6709 270.549 270.549
27 7 -6.947087 0.0 -24.3259 15.155 -9.88136 243.179 -1897.11 244.685 -1896.61 0.0 244.685 -1896.61 306.58 -24.3259 -1369.6709 270.549 270.549
28 0 -7.114472 0.0 -27.5737 15.2611 -9.50607 243.179 -1897.11 245.419 -1894.92 0.0 245.419 -1894.92 307.236 -27.5737 -1369.8389 271.285 271.285
28 1 -7.114472 0.0 -27.5737 15.2611 -9.50607 243.179 -1897.11 245.419 -1894.92 0.0 245.419 -1894.92 307.236 -27.5737 -1369.8389 271.285 271.285
28 2 -7.114472 0.0 -27.5737 15.2611 -9.50607 243.179 -1897.11 245.419 -1894.92 0.0 245.419 -1894.92 307.236 -27.5737 -1369.8389 271.285 271.285
28 3 -7.1667576 0.0 -27.9322 15.2649 -9.49518 243.179 -1897.11 245.475 -1895.29 0.0 245.475 -1895.29 308.116 -27.9322 -1369.6312 271.658 271.658
28 4 -7.1667576 0.0 -27.9322 15.2649 -9.49518 243.179 -1897.11 245.475 -1895.29 0.0 245.475 -1895.29 308.116 -27.9322 -1369.6312 271.658 271.658
28 5 -7.099184 0.0 -26.9793 15.214 -9.54401 243.179 -1897.11 245.335 -1895.57 0.0 245.335 -1895.57 309.575 -26.9793 -1367.6393 273.239 273.239
28 6 -7.099184 0.0 -26.9793 15.214 -9.54401 243.179 -1897.11 245.335 -1895.57 0.0 245.335 -1895.57 309.575 -26.9793 -1367.6393 273.239 273.239
28 7 -7.099184 0.0 -26.9793 15.214 -9.54401 243.179 -1897.11 245.335 -1895.57 0.0 245.335 -1895.57 309.575 -26.9793 -1367.6393 273.239 273.239
29 0 -7.003495 0.0 -30.7486 15.1544 -9.81717 243.179 -1897.11 246.082 -1889.7 0.0 246.082 -1889.7 306.071 -30.7486 -1368.2955 272.023 272.023
29 1 -7.003495 0.0 -30.7486 15.1544 -9.81717 243.179 -1897.11 246.082 -1889.7 0.0 246.082 -1889.7 306.071 -30.7486 -1368.2955 272.023 272.023
29 2 -7.003495 0.0 -30.7486 15.1544 -9.81717 243.179 -1897.11 246.082 -1889.7 0.0 246.082 -1889.7 306.071 -30.7486 -1368.2955 272.023 272.023
29 3 -6.9988756 0.0 -30.9093 15.1459 -9.83596 243.179 -1897.11 246.148 -1889.51 0.0 246.148 -1889.51 305.995 -30.9093 -1368.2764 271.939 271.939
29 4 -6.9988756 0.0 -30.9093 15.1459 -9.83596 243.179 -1897.11 246.148 -1889.51 0.0 246.148 -1889.51 305.995 -30.9093 -1368.2764 271.939 271.939
29 5 -6.9988756 0.0 -30.9093 15.1459 -9.83596 243.179 -1897.11 246.148 -1889.51 0.0 246.148 -1889.51 305.995 -30.9093 -1368.2764 271.939 271.939
29 6 -6.9988756 0.0 -30.9093 15.1459 -9.83596 243.179 -1897.11 246.148 -1889.51 0.0 246.148 -1889.51 305.995 -30.9093 -1368.2764 271.939 271.939
29 7 -7.0470624 0.0 -31.5938 15.1667 -9.82363 243.179 -1897.11 246.009 -1888.98 0.0 246.009 -1888.98 306.536 -31.5938 -1368.0288 272.085 272.085
30 0 -7.8145013 0.0 -31.1759 15.3141 -7.89655 243.179 -1897.11 241.881 -1893.63 0.0 241.881 -1893.63 314.698 -31.1759 -1368.2269 275.78 275.78
30 1 -7.8145013 0.0 -31.1759 15.3141 -7.89655 243.179 -1897.11 241.881 -1893.63 0.0 241.881 -1893.63 314.698 -31.1759 -1368.2269 275.78 275.78
30 2 -7.8145013 0.0 -31.1759 15.3141 -7.89655 243.179 -1897.11 241.881 -1893.63 0.0 241.881 -1893.63 314.698 -31.1759 -1368.2269 275.78 275.78
30 3 -7.8163404 0.0 -31.22 15.3145 -7.88368 243.179 -1897.11 241.882 -1893.58 0.0 241.882 -1893.58 314.702 -31.22 -1368.216 275.791 275.791
30 4 -7.8163404 0.0 -31.22 15.3145 -7.88368 243.179 -1897.11 241.882 -1893.58 0.0 241.882 -1893.58 314.702 -31.22 -1368.216 275.791 275.791
30 5 -7.814632 0.0 -31.1826 15.315 -7.88614 243.179 -1897.11 241.881 -1893.61 0.0 241.881 -1893.61 314.702 -31.1826 -1368.2096 275.785 275.785
30 6 -7.814632 0.0 -31.1826 15.315 -7.88614 243.179 -1897.11 241.881 -1893.61 0.0 241.881 -1893.61 314.702 -31.1826 -1368.2096 275.785 275.785
30 7 -7.814632 0.0 -31.1826 15.315 -7.88614 243.179 -1897.11 241.881 -1893.61 0.0 241.881 -1893.61 314.702 -31.1826 -1368.2096 275.785 275.785
31 0 -7.0617967 0.0 -27.1997 15.037 -9.88684 243.179 -1897.11 243.1 -1891.78 0.0 243.1 -1891.78 309.463 -27.1997 -1366.4167 277.276 277.276
31 1 -7.0617967 0.0 -27.1997 15.037 -9.88684 243.179 -1897.11 243.1 -1891.78 0.0 243.1 -1891.78 309.463 -27.1997 -1366.4167 277.276 277.276
31 2 -7.0617967 0.0 -27.1997 15.037 -9.88684 243.179 -1897.11 243.1 -1891.78 0.0 243.1 -1891.78 309.463 -27.1997 -1366.4167 277.276 277.276
31 3 -7.0617967 0.0 -27.1997 15.037 -9.88684 243.179 -1897.11 243.1 -1891.78 0.0 243.1 -1891.78 309.463 -27.1997 -1366.4167 277.276 277.276
31 4 -7.3922048 0.0 -30.4601 14.9969 -9.96873 243.179 -1897.11 243.221 -1892.47 0.0 243.221 -1892.47 315.055 -30.4601 -1364.6542 278.841 278.841
31 5 -7.3922048 0.0 -30.4601 14.9969 -9.96873 243.179 -1897.11 243.221 -1892.47 0.0 243.221 -1892.47 315.055 -30.4601 -1364.6542 278.841 278.841
31 6 -7.4025617 0.0 -30.5637 15.0001 -9.97776 243.179 -1897.11 243.206 -1892.46 0.0 243.206 -1892.46 315.198 -30.5637 -1364.6196 278.875 278.875
31 7 -7.4025617 0.0 -30.5637 15.0001 -9.97776 243.179 -1897.11 243.206 -1892.46 0.0 243.206 -1892.46 315.198 -30.5637 -1364.6196 278.875 278.875
