# Supplementary material for: Exploring the mechanism of Alisma orientale for the treatment of pregnancy induced hypertension and potential hepato-nephrotoxicity by using network pharmacology, network toxicology, molecular docking and molecular dynamics simulation
Source: Front Pharmacol. 2022 Nov 15;13:1027112. doi: 10.3389/fphar.2022.1027112 (PMC9705790; doi:10.3389/fphar.2022.1027112)
Supplement: Supplementary file 13 [file DataSheet7.zip › IGF1/IGF830/clusters.dock4.pdb]

REMARK  Energy: 256.766
REMARK  SimpleFitness: 256.766
REMARK  FullFitness: -1388.5818
REMARK  InterFull: -35.3647
REMARK  IntraFull: 298.787
REMARK  solvFull: -1896.89
REMARK  surfFull: 244.886
REMARK  extraFull: 0.0
REMARK  deltaGcompsolvpol: -1896.89
REMARK  deltaGcompsolvnonpol: 244.886
REMARK  deltaGprotsolvpol: -1897.11
REMARK  deltaGprotsolvnonpol: 243.179
REMARK  deltaGligsolvpol: -9.69068
REMARK  deltaGligsolvnonpol: 15.499
REMARK  deltaGvdw: -35.3647
REMARK  deltaGelec: 0.0
REMARK  deltaG: -8.033692
REMARK  Cluster: 0
REMARK  ClusterRank: 0
ATOM   4915 C    LIG     1      26.186  19.958   8.468  1.00  0.00      LIG  
ATOM   4916 C1   LIG     1      26.863  20.686   7.344  1.00  0.00      LIG  
ATOM   4917 C2   LIG     1      26.217  20.551   5.986  1.00  0.00      LIG  
ATOM   4918 C3   LIG     1      24.724  20.228   6.174  1.00  0.00      LIG  
ATOM   4919 C4   LIG     1      24.024  20.872   7.385  1.00  0.00      LIG  
ATOM   4920 C5   LIG     1      24.713  20.323   8.640  1.00  0.00      LIG  
ATOM   4921 C6   LIG     1      23.880  20.421   4.939  1.00  0.00      LIG  
ATOM   4922 C7   LIG     1      22.678  19.511   5.042  1.00  0.00      LIG  
ATOM   4923 C8   LIG     1      21.990  19.491   6.418  1.00  0.00      LIG  
ATOM   4924 C9   LIG     1      22.475  20.645   7.339  1.00  0.00      LIG  
ATOM   4925 C10  LIG     1      20.448  19.598   6.227  1.00  0.00      LIG  
ATOM   4926 C11  LIG     1      19.781  19.541   7.553  1.00  0.00      LIG  
ATOM   4927 C12  LIG     1      20.233  20.536   8.568  1.00  0.00      LIG  
ATOM   4928 C13  LIG     1      21.751  20.561   8.709  1.00  0.00      LIG  
ATOM   4929 C14  LIG     1      18.894  18.544   7.647  1.00  0.00      LIG  
ATOM   4930 C15  LIG     1      18.850  17.746   6.399  1.00  0.00      LIG  
ATOM   4931 C16  LIG     1      19.832  18.422   5.470  1.00  0.00      LIG  
ATOM   4932 O    LIG     1      22.044  21.674   9.546  1.00  0.00      LIG  
ATOM   4933 C17  LIG     1      26.523  21.777   5.128  1.00  0.00      LIG  
ATOM   4934 C18  LIG     1      26.880  19.368   5.294  1.00  0.00      LIG  
ATOM   4935 C19  LIG     1      22.326  18.128   7.064  1.00  0.00      LIG  
ATOM   4936 C20  LIG     1      24.205  22.397   7.400  1.00  0.00      LIG  
ATOM   4937 H    LIG     1      22.108  21.567   6.887  1.00  0.00      LIG  
ATOM   4938 C21  LIG     1      17.985  18.133   8.772  1.00  0.00      LIG  
ATOM   4939 C22  LIG     1      18.726  17.417   9.898  1.00  0.00      LIG  
ATOM   4940 C23  LIG     1      19.314  16.069   9.483  1.00  0.00      LIG  
ATOM   4941 C24  LIG     1      18.250  15.023   9.323  1.00  0.00      LIG  
ATOM   4942 O1   LIG     1      20.188  15.642  10.520  1.00  0.00      LIG  
ATOM   4943 C25  LIG     1      19.978  20.871   5.508  1.00  0.00      LIG  
ATOM   4944 O2   LIG     1      28.005  21.102   7.466  1.00  0.00      LIG  
ATOM   4945 H1   LIG     1      24.721  19.151   6.349  1.00  0.00      LIG  
ATOM   4946 C26  LIG     1      17.193  19.294   9.345  1.00  0.00      LIG  
ATOM   4947 C27  LIG     1      18.399  13.847   8.421  1.00  0.00      LIG  
ATOM   4948 C28  LIG     1      19.594  13.651   7.554  1.00  0.00      LIG  
ATOM   4949 C29  LIG     1      17.611  12.622   8.719  1.00  0.00      LIG  
ATOM   4950 O3   LIG     1      17.589  14.978   8.035  1.00  0.00      LIG  
ATOM   4951 H2   LIG     1      26.726  20.174   9.394  1.00  0.00      LIG  
ATOM   4952 H3   LIG     1      26.284  18.887   8.271  1.00  0.00      LIG  
ATOM   4953 H4   LIG     1      24.628  21.057   9.446  1.00  0.00      LIG  
ATOM   4954 H5   LIG     1      24.205  19.422   8.992  1.00  0.00      LIG  
ATOM   4955 H6   LIG     1      24.435  20.156   4.036  1.00  0.00      LIG  
ATOM   4956 H7   LIG     1      23.564  21.460   4.829  1.00  0.00      LIG  
ATOM   4957 H8   LIG     1      23.021  18.498   4.814  1.00  0.00      LIG  
ATOM   4958 H9   LIG     1      21.995  19.762   4.230  1.00  0.00      LIG  
ATOM   4959 H10  LIG     1      19.802  20.333   9.550  1.00  0.00      LIG  
ATOM   4960 H11  LIG     1      19.869  21.529   8.285  1.00  0.00      LIG  
ATOM   4961 H12  LIG     1      22.068  19.668   9.254  1.00  0.00      LIG  
ATOM   4962 H13  LIG     1      17.850  17.730   5.968  1.00  0.00      LIG  
ATOM   4963 H14  LIG     1      19.159  16.715   6.584  1.00  0.00      LIG  
ATOM   4964 H15  LIG     1      20.566  17.695   5.122  1.00  0.00      LIG  
ATOM   4965 H16  LIG     1      19.309  18.767   4.574  1.00  0.00      LIG  
ATOM   4966 H17  LIG     1      21.446  21.612  10.311  1.00  0.00      LIG  
ATOM   4967 H18  LIG     1      27.603  21.932   5.050  1.00  0.00      LIG  
ATOM   4968 H19  LIG     1      26.099  22.692   5.544  1.00  0.00      LIG  
ATOM   4969 H20  LIG     1      26.145  21.654   4.110  1.00  0.00      LIG  
ATOM   4970 H21  LIG     1      26.741  18.443   5.862  1.00  0.00      LIG  
ATOM   4971 H22  LIG     1      27.956  19.530   5.184  1.00  0.00      LIG  
ATOM   4972 H23  LIG     1      26.461  19.218   4.295  1.00  0.00      LIG  
ATOM   4973 H24  LIG     1      23.374  18.064   7.354  1.00  0.00      LIG  
ATOM   4974 H25  LIG     1      22.149  17.302   6.373  1.00  0.00      LIG  
ATOM   4975 H26  LIG     1      21.746  17.921   7.965  1.00  0.00      LIG  
ATOM   4976 H27  LIG     1      23.902  22.841   6.449  1.00  0.00      LIG  
ATOM   4977 H28  LIG     1      25.238  22.691   7.592  1.00  0.00      LIG  
ATOM   4978 H29  LIG     1      23.609  22.871   8.180  1.00  0.00      LIG  
ATOM   4979 H30  LIG     1      17.244  17.452   8.350  1.00  0.00      LIG  
ATOM   4980 H31  LIG     1      18.041  17.266  10.738  1.00  0.00      LIG  
ATOM   4981 H32  LIG     1      19.523  18.061  10.282  1.00  0.00      LIG  
ATOM   4982 H33  LIG     1      19.919  16.184   8.583  1.00  0.00      LIG  
ATOM   4983 H34  LIG     1      17.640  14.910  10.210  1.00  0.00      LIG  
ATOM   4984 H35  LIG     1      19.655  15.616  11.332  1.00  0.00      LIG  
ATOM   4985 H36  LIG     1      20.339  20.910   4.479  1.00  0.00      LIG  
ATOM   4986 H37  LIG     1      20.297  21.788   6.009  1.00  0.00      LIG  
ATOM   4987 H38  LIG     1      18.884  20.902   5.457  1.00  0.00      LIG  
ATOM   4988 H39  LIG     1      16.742  19.898   8.554  1.00  0.00      LIG  
ATOM   4989 H40  LIG     1      17.816  19.942   9.965  1.00  0.00      LIG  
ATOM   4990 H41  LIG     1      16.390  18.913   9.979  1.00  0.00      LIG  
ATOM   4991 H42  LIG     1      19.308  13.105   6.651  1.00  0.00      LIG  
ATOM   4992 H43  LIG     1      20.344  13.062   8.085  1.00  0.00      LIG  
ATOM   4993 H44  LIG     1      20.050  14.593   7.239  1.00  0.00      LIG  
ATOM   4994 H45  LIG     1      18.239  11.895   9.240  1.00  0.00      LIG  
ATOM   4995 H46  LIG     1      17.256  12.167   7.790  1.00  0.00      LIG  
ATOM   4996 H47  LIG     1      16.743  12.841   9.348  1.00  0.00      LIG  
TER
REMARK  Energy: 256.766
REMARK  SimpleFitness: 256.766
REMARK  FullFitness: -1388.5818
REMARK  InterFull: -35.3647
REMARK  IntraFull: 298.787
REMARK  solvFull: -1896.89
REMARK  surfFull: 244.886
REMARK  extraFull: 0.0
REMARK  deltaGcompsolvpol: -1896.89
REMARK  deltaGcompsolvnonpol: 244.886
REMARK  deltaGprotsolvpol: -1897.11
REMARK  deltaGprotsolvnonpol: 243.179
REMARK  deltaGligsolvpol: -9.69068
REMARK  deltaGligsolvnonpol: 15.499
REMARK  deltaGvdw: -35.3647
REMARK  deltaGelec: 0.0
REMARK  deltaG: -8.033692
REMARK  Cluster: 0
REMARK  ClusterRank: 1
ATOM   4915 C    LIG     1      26.186  19.958   8.468  1.00  0.00      LIG  
ATOM   4916 C1   LIG     1      26.863  20.686   7.344  1.00  0.00      LIG  
ATOM   4917 C2   LIG     1      26.217  20.551   5.986  1.00  0.00      LIG  
ATOM   4918 C3   LIG     1      24.724  20.228   6.174  1.00  0.00      LIG  
ATOM   4919 C4   LIG     1      24.024  20.872   7.385  1.00  0.00      LIG  
ATOM   4920 C5   LIG     1      24.713  20.323   8.640  1.00  0.00      LIG  
ATOM   4921 C6   LIG     1      23.880  20.421   4.939  1.00  0.00      LIG  
ATOM   4922 C7   LIG     1      22.678  19.511   5.042  1.00  0.00      LIG  
ATOM   4923 C8   LIG     1      21.990  19.491   6.418  1.00  0.00      LIG  
ATOM   4924 C9   LIG     1      22.475  20.645   7.339  1.00  0.00      LIG  
ATOM   4925 C10  LIG     1      20.448  19.598   6.227  1.00  0.00      LIG  
ATOM   4926 C11  LIG     1      19.781  19.541   7.553  1.00  0.00      LIG  
ATOM   4927 C12  LIG     1      20.233  20.536   8.568  1.00  0.00      LIG  
ATOM   4928 C13  LIG     1      21.751  20.561   8.709  1.00  0.00      LIG  
ATOM   4929 C14  LIG     1      18.894  18.544   7.647  1.00  0.00      LIG  
ATOM   4930 C15  LIG     1      18.850  17.746   6.399  1.00  0.00      LIG  
ATOM   4931 C16  LIG     1      19.832  18.422   5.470  1.00  0.00      LIG  
ATOM   4932 O    LIG     1      22.044  21.674   9.546  1.00  0.00      LIG  
ATOM   4933 C17  LIG     1      26.523  21.777   5.128  1.00  0.00      LIG  
ATOM   4934 C18  LIG     1      26.880  19.368   5.294  1.00  0.00      LIG  
ATOM   4935 C19  LIG     1      22.326  18.128   7.064  1.00  0.00      LIG  
ATOM   4936 C20  LIG     1      24.205  22.397   7.400  1.00  0.00      LIG  
ATOM   4937 H    LIG     1      22.108  21.567   6.887  1.00  0.00      LIG  
ATOM   4938 C21  LIG     1      17.985  18.133   8.772  1.00  0.00      LIG  
ATOM   4939 C22  LIG     1      18.726  17.417   9.898  1.00  0.00      LIG  
ATOM   4940 C23  LIG     1      19.314  16.069   9.483  1.00  0.00      LIG  
ATOM   4941 C24  LIG     1      18.250  15.023   9.323  1.00  0.00      LIG  
ATOM   4942 O1   LIG     1      20.188  15.642  10.520  1.00  0.00      LIG  
ATOM   4943 C25  LIG     1      19.978  20.871   5.508  1.00  0.00      LIG  
ATOM   4944 O2   LIG     1      28.005  21.102   7.466  1.00  0.00      LIG  
ATOM   4945 H1   LIG     1      24.721  19.151   6.349  1.00  0.00      LIG  
ATOM   4946 C26  LIG     1      17.193  19.294   9.345  1.00  0.00      LIG  
ATOM   4947 C27  LIG     1      18.399  13.847   8.421  1.00  0.00      LIG  
ATOM   4948 C28  LIG     1      19.594  13.651   7.554  1.00  0.00      LIG  
ATOM   4949 C29  LIG     1      17.611  12.622   8.719  1.00  0.00      LIG  
ATOM   4950 O3   LIG     1      17.589  14.978   8.035  1.00  0.00      LIG  
ATOM   4951 H2   LIG     1      26.726  20.174   9.394  1.00  0.00      LIG  
ATOM   4952 H3   LIG     1      26.284  18.887   8.271  1.00  0.00      LIG  
ATOM   4953 H4   LIG     1      24.628  21.057   9.446  1.00  0.00      LIG  
ATOM   4954 H5   LIG     1      24.205  19.422   8.992  1.00  0.00      LIG  
ATOM   4955 H6   LIG     1      24.435  20.156   4.036  1.00  0.00      LIG  
ATOM   4956 H7   LIG     1      23.564  21.460   4.829  1.00  0.00      LIG  
ATOM   4957 H8   LIG     1      23.021  18.498   4.814  1.00  0.00      LIG  
ATOM   4958 H9   LIG     1      21.995  19.762   4.230  1.00  0.00      LIG  
ATOM   4959 H10  LIG     1      19.802  20.333   9.550  1.00  0.00      LIG  
ATOM   4960 H11  LIG     1      19.869  21.529   8.285  1.00  0.00      LIG  
ATOM   4961 H12  LIG     1      22.068  19.668   9.254  1.00  0.00      LIG  
ATOM   4962 H13  LIG     1      17.850  17.730   5.968  1.00  0.00      LIG  
ATOM   4963 H14  LIG     1      19.159  16.715   6.584  1.00  0.00      LIG  
ATOM   4964 H15  LIG     1      20.566  17.695   5.122  1.00  0.00      LIG  
ATOM   4965 H16  LIG     1      19.309  18.767   4.574  1.00  0.00      LIG  
ATOM   4966 H17  LIG     1      21.446  21.612  10.311  1.00  0.00      LIG  
ATOM   4967 H18  LIG     1      27.603  21.932   5.050  1.00  0.00      LIG  
ATOM   4968 H19  LIG     1      26.099  22.692   5.544  1.00  0.00      LIG  
ATOM   4969 H20  LIG     1      26.145  21.654   4.110  1.00  0.00      LIG  
ATOM   4970 H21  LIG     1      26.741  18.443   5.862  1.00  0.00      LIG  
ATOM   4971 H22  LIG     1      27.956  19.530   5.184  1.00  0.00      LIG  
ATOM   4972 H23  LIG     1      26.461  19.218   4.295  1.00  0.00      LIG  
ATOM   4973 H24  LIG     1      23.374  18.064   7.354  1.00  0.00      LIG  
ATOM   4974 H25  LIG     1      22.149  17.302   6.373  1.00  0.00      LIG  
ATOM   4975 H26  LIG     1      21.746  17.921   7.965  1.00  0.00      LIG  
ATOM   4976 H27  LIG     1      23.902  22.841   6.449  1.00  0.00      LIG  
ATOM   4977 H28  LIG     1      25.238  22.691   7.592  1.00  0.00      LIG  
ATOM   4978 H29  LIG     1      23.609  22.871   8.180  1.00  0.00      LIG  
ATOM   4979 H30  LIG     1      17.244  17.452   8.350  1.00  0.00      LIG  
ATOM   4980 H31  LIG     1      18.041  17.266  10.738  1.00  0.00      LIG  
ATOM   4981 H32  LIG     1      19.523  18.061  10.282  1.00  0.00      LIG  
ATOM   4982 H33  LIG     1      19.919  16.184   8.583  1.00  0.00      LIG  
ATOM   4983 H34  LIG     1      17.640  14.910  10.210  1.00  0.00      LIG  
ATOM   4984 H35  LIG     1      19.655  15.616  11.332  1.00  0.00      LIG  
ATOM   4985 H36  LIG     1      20.339  20.910   4.479  1.00  0.00      LIG  
ATOM   4986 H37  LIG     1      20.297  21.788   6.009  1.00  0.00      LIG  
ATOM   4987 H38  LIG     1      18.884  20.902   5.457  1.00  0.00      LIG  
ATOM   4988 H39  LIG     1      16.742  19.898   8.554  1.00  0.00      LIG  
ATOM   4989 H40  LIG     1      17.816  19.942   9.965  1.00  0.00      LIG  
ATOM   4990 H41  LIG     1      16.390  18.913   9.979  1.00  0.00      LIG  
ATOM   4991 H42  LIG     1      19.308  13.105   6.651  1.00  0.00      LIG  
ATOM   4992 H43  LIG     1      20.344  13.062   8.085  1.00  0.00      LIG  
ATOM   4993 H44  LIG     1      20.050  14.593   7.239  1.00  0.00      LIG  
ATOM   4994 H45  LIG     1      18.239  11.895   9.240  1.00  0.00      LIG  
ATOM   4995 H46  LIG     1      17.256  12.167   7.790  1.00  0.00      LIG  
ATOM   4996 H47  LIG     1      16.743  12.841   9.348  1.00  0.00      LIG  
TER
REMARK  Energy: 256.977
REMARK  SimpleFitness: 256.977
REMARK  FullFitness: -1387.3451
REMARK  InterFull: -33.075
REMARK  IntraFull: 298.424
REMARK  solvFull: -1897.56
REMARK  surfFull: 244.866
REMARK  extraFull: 0.0
REMARK  deltaGcompsolvpol: -1897.56
REMARK  deltaGcompsolvnonpol: 244.866
REMARK  deltaGprotsolvpol: -1897.11
REMARK  deltaGprotsolvnonpol: 243.179
REMARK  deltaGligsolvpol: -9.34015
REMARK  deltaGligsolvnonpol: 15.5039
REMARK  deltaGvdw: -33.075
REMARK  deltaGelec: 0.0
REMARK  deltaG: -7.8819013
REMARK  Cluster: 0
REMARK  ClusterRank: 2
ATOM   4915 C    LIG     1      26.210  19.890   8.410  1.00  0.00      LIG  
ATOM   4916 C1   LIG     1      26.883  20.620   7.284  1.00  0.00      LIG  
ATOM   4917 C2   LIG     1      26.219  20.505   5.934  1.00  0.00      LIG  
ATOM   4918 C3   LIG     1      24.725  20.198   6.138  1.00  0.00      LIG  
ATOM   4919 C4   LIG     1      24.045  20.838   7.362  1.00  0.00      LIG  
ATOM   4920 C5   LIG     1      24.744  20.273   8.604  1.00  0.00      LIG  
ATOM   4921 C6   LIG     1      23.869  20.409   4.915  1.00  0.00      LIG  
ATOM   4922 C7   LIG     1      22.662  19.506   5.025  1.00  0.00      LIG  
ATOM   4923 C8   LIG     1      21.989  19.482   6.408  1.00  0.00      LIG  
ATOM   4924 C9   LIG     1      22.494  20.625   7.332  1.00  0.00      LIG  
ATOM   4925 C10  LIG     1      20.447  19.602   6.234  1.00  0.00      LIG  
ATOM   4926 C11  LIG     1      19.795  19.541   7.567  1.00  0.00      LIG  
ATOM   4927 C12  LIG     1      20.264  20.527   8.583  1.00  0.00      LIG  
ATOM   4928 C13  LIG     1      21.785  20.538   8.709  1.00  0.00      LIG  
ATOM   4929 C14  LIG     1      18.903  18.548   7.665  1.00  0.00      LIG  
ATOM   4930 C15  LIG     1      18.845  17.755   6.415  1.00  0.00      LIG  
ATOM   4931 C16  LIG     1      19.814  18.435   5.476  1.00  0.00      LIG  
ATOM   4932 O    LIG     1      22.096  21.643   9.550  1.00  0.00      LIG  
ATOM   4933 C17  LIG     1      26.528  21.734   5.082  1.00  0.00      LIG  
ATOM   4934 C18  LIG     1      26.858  19.320   5.222  1.00  0.00      LIG  
ATOM   4935 C19  LIG     1      22.320  18.113   7.041  1.00  0.00      LIG  
ATOM   4936 C20  LIG     1      24.241  22.362   7.385  1.00  0.00      LIG  
ATOM   4937 H    LIG     1      22.130  21.554   6.890  1.00  0.00      LIG  
ATOM   4938 C21  LIG     1      18.007  18.138   8.800  1.00  0.00      LIG  
ATOM   4939 C22  LIG     1      18.760  17.419   9.916  1.00  0.00      LIG  
ATOM   4940 C23  LIG     1      19.328  16.066   9.494  1.00  0.00      LIG  
ATOM   4941 C24  LIG     1      18.254  15.029   9.353  1.00  0.00      LIG  
ATOM   4942 O1   LIG     1      20.220  15.630  10.511  1.00  0.00      LIG  
ATOM   4943 C25  LIG     1      19.977  20.883   5.530  1.00  0.00      LIG  
ATOM   4944 O2   LIG     1      28.033  21.018   7.395  1.00  0.00      LIG  
ATOM   4945 H1   LIG     1      24.712  19.119   6.304  1.00  0.00      LIG  
ATOM   4946 C26  LIG     1      17.220  19.299   9.379  1.00  0.00      LIG  
ATOM   4947 C27  LIG     1      18.383  13.846   8.458  1.00  0.00      LIG  
ATOM   4948 C28  LIG     1      19.567  13.633   7.580  1.00  0.00      LIG  
ATOM   4949 C29  LIG     1      17.584  12.630   8.769  1.00  0.00      LIG  
ATOM   4950 O3   LIG     1      17.580  14.982   8.072  1.00  0.00      LIG  
ATOM   4951 H2   LIG     1      26.765  20.089   9.331  1.00  0.00      LIG  
ATOM   4952 H3   LIG     1      26.291  18.820   8.201  1.00  0.00      LIG  
ATOM   4953 H4   LIG     1      24.679  21.002   9.416  1.00  0.00      LIG  
ATOM   4954 H5   LIG     1      24.230  19.377   8.957  1.00  0.00      LIG  
ATOM   4955 H6   LIG     1      24.410  20.147   4.003  1.00  0.00      LIG  
ATOM   4956 H7   LIG     1      23.559  21.451   4.818  1.00  0.00      LIG  
ATOM   4957 H8   LIG     1      22.996  18.493   4.788  1.00  0.00      LIG  
ATOM   4958 H9   LIG     1      21.972  19.766   4.222  1.00  0.00      LIG  
ATOM   4959 H10  LIG     1      19.841  20.323   9.569  1.00  0.00      LIG  
ATOM   4960 H11  LIG     1      19.906  21.525   8.310  1.00  0.00      LIG  
ATOM   4961 H12  LIG     1      22.099  19.639   9.245  1.00  0.00      LIG  
ATOM   4962 H13  LIG     1      17.840  17.738   5.996  1.00  0.00      LIG  
ATOM   4963 H14  LIG     1      19.157  16.723   6.593  1.00  0.00      LIG  
ATOM   4964 H15  LIG     1      20.539  17.711   5.108  1.00  0.00      LIG  
ATOM   4965 H16  LIG     1      19.278  18.793   4.593  1.00  0.00      LIG  
ATOM   4966 H17  LIG     1      21.508  21.580  10.322  1.00  0.00      LIG  
ATOM   4967 H18  LIG     1      27.608  21.879   4.991  1.00  0.00      LIG  
ATOM   4968 H19  LIG     1      26.119  22.651   5.511  1.00  0.00      LIG  
ATOM   4969 H20  LIG     1      26.135  21.625   4.068  1.00  0.00      LIG  
ATOM   4970 H21  LIG     1      26.715  18.392   5.784  1.00  0.00      LIG  
ATOM   4971 H22  LIG     1      27.935  19.470   5.100  1.00  0.00      LIG  
ATOM   4972 H23  LIG     1      26.425  19.184   4.228  1.00  0.00      LIG  
ATOM   4973 H24  LIG     1      23.370  18.036   7.319  1.00  0.00      LIG  
ATOM   4974 H25  LIG     1      22.127  17.292   6.348  1.00  0.00      LIG  
ATOM   4975 H26  LIG     1      21.750  17.905   7.949  1.00  0.00      LIG  
ATOM   4976 H27  LIG     1      23.927  22.816   6.443  1.00  0.00      LIG  
ATOM   4977 H28  LIG     1      25.280  22.644   7.562  1.00  0.00      LIG  
ATOM   4978 H29  LIG     1      23.664  22.835   8.179  1.00  0.00      LIG  
ATOM   4979 H30  LIG     1      17.261  17.457   8.385  1.00  0.00      LIG  
ATOM   4980 H31  LIG     1      18.087  17.276  10.768  1.00  0.00      LIG  
ATOM   4981 H32  LIG     1      19.568  18.058  10.286  1.00  0.00      LIG  
ATOM   4982 H33  LIG     1      19.916  16.178   8.581  1.00  0.00      LIG  
ATOM   4983 H34  LIG     1      17.653  14.930  10.248  1.00  0.00      LIG  
ATOM   4984 H35  LIG     1      20.417  14.699  10.316  1.00  0.00      LIG  
ATOM   4985 H36  LIG     1      20.326  20.926   4.496  1.00  0.00      LIG  
ATOM   4986 H37  LIG     1      20.308  21.794   6.032  1.00  0.00      LIG  
ATOM   4987 H38  LIG     1      18.884  20.922   5.491  1.00  0.00      LIG  
ATOM   4988 H39  LIG     1      16.758  19.901   8.592  1.00  0.00      LIG  
ATOM   4989 H40  LIG     1      17.850  19.950   9.989  1.00  0.00      LIG  
ATOM   4990 H41  LIG     1      16.426  18.919  10.023  1.00  0.00      LIG  
ATOM   4991 H42  LIG     1      19.269  13.080   6.686  1.00  0.00      LIG  
ATOM   4992 H43  LIG     1      20.320  13.045   8.108  1.00  0.00      LIG  
ATOM   4993 H44  LIG     1      20.025  14.569   7.251  1.00  0.00      LIG  
ATOM   4994 H45  LIG     1      18.210  11.896   9.280  1.00  0.00      LIG  
ATOM   4995 H46  LIG     1      17.210  12.179   7.846  1.00  0.00      LIG  
ATOM   4996 H47  LIG     1      16.729  12.861   9.411  1.00  0.00      LIG  
TER
REMARK  Energy: 256.977
REMARK  SimpleFitness: 256.977
REMARK  FullFitness: -1387.3451
REMARK  InterFull: -33.075
REMARK  IntraFull: 298.424
REMARK  solvFull: -1897.56
REMARK  surfFull: 244.866
REMARK  extraFull: 0.0
REMARK  deltaGcompsolvpol: -1897.56
REMARK  deltaGcompsolvnonpol: 244.866
REMARK  deltaGprotsolvpol: -1897.11
REMARK  deltaGprotsolvnonpol: 243.179
REMARK  deltaGligsolvpol: -9.34015
REMARK  deltaGligsolvnonpol: 15.5039
REMARK  deltaGvdw: -33.075
REMARK  deltaGelec: 0.0
REMARK  deltaG: -7.8819013
REMARK  Cluster: 0
REMARK  ClusterRank: 3
ATOM   4915 C    LIG     1      26.210  19.890   8.410  1.00  0.00      LIG  
ATOM   4916 C1   LIG     1      26.883  20.620   7.284  1.00  0.00      LIG  
ATOM   4917 C2   LIG     1      26.219  20.505   5.934  1.00  0.00      LIG  
ATOM   4918 C3   LIG     1      24.725  20.198   6.138  1.00  0.00      LIG  
ATOM   4919 C4   LIG     1      24.045  20.838   7.362  1.00  0.00      LIG  
ATOM   4920 C5   LIG     1      24.744  20.273   8.604  1.00  0.00      LIG  
ATOM   4921 C6   LIG     1      23.869  20.409   4.915  1.00  0.00      LIG  
ATOM   4922 C7   LIG     1      22.662  19.506   5.025  1.00  0.00      LIG  
ATOM   4923 C8   LIG     1      21.989  19.482   6.408  1.00  0.00      LIG  
ATOM   4924 C9   LIG     1      22.494  20.625   7.332  1.00  0.00      LIG  
ATOM   4925 C10  LIG     1      20.447  19.602   6.234  1.00  0.00      LIG  
ATOM   4926 C11  LIG     1      19.795  19.541   7.567  1.00  0.00      LIG  
ATOM   4927 C12  LIG     1      20.264  20.527   8.583  1.00  0.00      LIG  
ATOM   4928 C13  LIG     1      21.785  20.538   8.709  1.00  0.00      LIG  
ATOM   4929 C14  LIG     1      18.903  18.548   7.665  1.00  0.00      LIG  
ATOM   4930 C15  LIG     1      18.845  17.755   6.415  1.00  0.00      LIG  
ATOM   4931 C16  LIG     1      19.814  18.435   5.476  1.00  0.00      LIG  
ATOM   4932 O    LIG     1      22.096  21.643   9.550  1.00  0.00      LIG  
ATOM   4933 C17  LIG     1      26.528  21.734   5.082  1.00  0.00      LIG  
ATOM   4934 C18  LIG     1      26.858  19.320   5.222  1.00  0.00      LIG  
ATOM   4935 C19  LIG     1      22.320  18.113   7.041  1.00  0.00      LIG  
ATOM   4936 C20  LIG     1      24.241  22.362   7.385  1.00  0.00      LIG  
ATOM   4937 H    LIG     1      22.130  21.554   6.890  1.00  0.00      LIG  
ATOM   4938 C21  LIG     1      18.007  18.138   8.800  1.00  0.00      LIG  
ATOM   4939 C22  LIG     1      18.760  17.419   9.916  1.00  0.00      LIG  
ATOM   4940 C23  LIG     1      19.328  16.066   9.494  1.00  0.00      LIG  
ATOM   4941 C24  LIG     1      18.254  15.029   9.353  1.00  0.00      LIG  
ATOM   4942 O1   LIG     1      20.220  15.630  10.511  1.00  0.00      LIG  
ATOM   4943 C25  LIG     1      19.977  20.883   5.530  1.00  0.00      LIG  
ATOM   4944 O2   LIG     1      28.033  21.018   7.395  1.00  0.00      LIG  
ATOM   4945 H1   LIG     1      24.712  19.119   6.304  1.00  0.00      LIG  
ATOM   4946 C26  LIG     1      17.220  19.299   9.379  1.00  0.00      LIG  
ATOM   4947 C27  LIG     1      18.383  13.846   8.458  1.00  0.00      LIG  
ATOM   4948 C28  LIG     1      19.567  13.633   7.580  1.00  0.00      LIG  
ATOM   4949 C29  LIG     1      17.584  12.630   8.769  1.00  0.00      LIG  
ATOM   4950 O3   LIG     1      17.580  14.982   8.072  1.00  0.00      LIG  
ATOM   4951 H2   LIG     1      26.765  20.089   9.331  1.00  0.00      LIG  
ATOM   4952 H3   LIG     1      26.291  18.820   8.201  1.00  0.00      LIG  
ATOM   4953 H4   LIG     1      24.679  21.002   9.416  1.00  0.00      LIG  
ATOM   4954 H5   LIG     1      24.230  19.377   8.957  1.00  0.00      LIG  
ATOM   4955 H6   LIG     1      24.410  20.147   4.003  1.00  0.00      LIG  
ATOM   4956 H7   LIG     1      23.559  21.451   4.818  1.00  0.00      LIG  
ATOM   4957 H8   LIG     1      22.996  18.493   4.788  1.00  0.00      LIG  
ATOM   4958 H9   LIG     1      21.972  19.766   4.222  1.00  0.00      LIG  
ATOM   4959 H10  LIG     1      19.841  20.323   9.569  1.00  0.00      LIG  
ATOM   4960 H11  LIG     1      19.906  21.525   8.310  1.00  0.00      LIG  
ATOM   4961 H12  LIG     1      22.099  19.639   9.245  1.00  0.00      LIG  
ATOM   4962 H13  LIG     1      17.840  17.738   5.996  1.00  0.00      LIG  
ATOM   4963 H14  LIG     1      19.157  16.723   6.593  1.00  0.00      LIG  
ATOM   4964 H15  LIG     1      20.539  17.711   5.108  1.00  0.00      LIG  
ATOM   4965 H16  LIG     1      19.278  18.793   4.593  1.00  0.00      LIG  
ATOM   4966 H17  LIG     1      21.508  21.580  10.322  1.00  0.00      LIG  
ATOM   4967 H18  LIG     1      27.608  21.879   4.991  1.00  0.00      LIG  
ATOM   4968 H19  LIG     1      26.119  22.651   5.511  1.00  0.00      LIG  
ATOM   4969 H20  LIG     1      26.135  21.625   4.068  1.00  0.00      LIG  
ATOM   4970 H21  LIG     1      26.715  18.392   5.784  1.00  0.00      LIG  
ATOM   4971 H22  LIG     1      27.935  19.470   5.100  1.00  0.00      LIG  
ATOM   4972 H23  LIG     1      26.425  19.184   4.228  1.00  0.00      LIG  
ATOM   4973 H24  LIG     1      23.370  18.036   7.319  1.00  0.00      LIG  
ATOM   4974 H25  LIG     1      22.127  17.292   6.348  1.00  0.00      LIG  
ATOM   4975 H26  LIG     1      21.750  17.905   7.949  1.00  0.00      LIG  
ATOM   4976 H27  LIG     1      23.927  22.816   6.443  1.00  0.00      LIG  
ATOM   4977 H28  LIG     1      25.280  22.644   7.562  1.00  0.00      LIG  
ATOM   4978 H29  LIG     1      23.664  22.835   8.179  1.00  0.00      LIG  
ATOM   4979 H30  LIG     1      17.261  17.457   8.385  1.00  0.00      LIG  
ATOM   4980 H31  LIG     1      18.087  17.276  10.768  1.00  0.00      LIG  
ATOM   4981 H32  LIG     1      19.568  18.058  10.286  1.00  0.00      LIG  
ATOM   4982 H33  LIG     1      19.916  16.178   8.581  1.00  0.00      LIG  
ATOM   4983 H34  LIG     1      17.653  14.930  10.248  1.00  0.00      LIG  
ATOM   4984 H35  LIG     1      20.417  14.699  10.316  1.00  0.00      LIG  
ATOM   4985 H36  LIG     1      20.326  20.926   4.496  1.00  0.00      LIG  
ATOM   4986 H37  LIG     1      20.308  21.794   6.032  1.00  0.00      LIG  
ATOM   4987 H38  LIG     1      18.884  20.922   5.491  1.00  0.00      LIG  
ATOM   4988 H39  LIG     1      16.758  19.901   8.592  1.00  0.00      LIG  
ATOM   4989 H40  LIG     1      17.850  19.950   9.989  1.00  0.00      LIG  
ATOM   4990 H41  LIG     1      16.426  18.919  10.023  1.00  0.00      LIG  
ATOM   4991 H42  LIG     1      19.269  13.080   6.686  1.00  0.00      LIG  
ATOM   4992 H43  LIG     1      20.320  13.045   8.108  1.00  0.00      LIG  
ATOM   4993 H44  LIG     1      20.025  14.569   7.251  1.00  0.00      LIG  
ATOM   4994 H45  LIG     1      18.210  11.896   9.280  1.00  0.00      LIG  
ATOM   4995 H46  LIG     1      17.210  12.179   7.846  1.00  0.00      LIG  
ATOM   4996 H47  LIG     1      16.729  12.861   9.411  1.00  0.00      LIG  
TER
REMARK  Energy: 256.977
REMARK  SimpleFitness: 256.977
REMARK  FullFitness: -1387.3451
REMARK  InterFull: -33.075
REMARK  IntraFull: 298.424
REMARK  solvFull: -1897.56
REMARK  surfFull: 244.866
REMARK  extraFull: 0.0
REMARK  deltaGcompsolvpol: -1897.56
REMARK  deltaGcompsolvnonpol: 244.866
REMARK  deltaGprotsolvpol: -1897.11
REMARK  deltaGprotsolvnonpol: 243.179
REMARK  deltaGligsolvpol: -9.34015
REMARK  deltaGligsolvnonpol: 15.5039
REMARK  deltaGvdw: -33.075
REMARK  deltaGelec: 0.0
REMARK  deltaG: -7.8819013
REMARK  Cluster: 0
REMARK  ClusterRank: 4
ATOM   4915 C    LIG     1      26.210  19.890   8.410  1.00  0.00      LIG  
ATOM   4916 C1   LIG     1      26.883  20.620   7.284  1.00  0.00      LIG  
ATOM   4917 C2   LIG     1      26.219  20.505   5.934  1.00  0.00      LIG  
ATOM   4918 C3   LIG     1      24.725  20.198   6.138  1.00  0.00      LIG  
ATOM   4919 C4   LIG     1      24.045  20.838   7.362  1.00  0.00      LIG  
ATOM   4920 C5   LIG     1      24.744  20.273   8.604  1.00  0.00      LIG  
ATOM   4921 C6   LIG     1      23.869  20.409   4.915  1.00  0.00      LIG  
ATOM   4922 C7   LIG     1      22.662  19.506   5.025  1.00  0.00      LIG  
ATOM   4923 C8   LIG     1      21.989  19.482   6.408  1.00  0.00      LIG  
ATOM   4924 C9   LIG     1      22.494  20.625   7.332  1.00  0.00      LIG  
ATOM   4925 C10  LIG     1      20.447  19.602   6.234  1.00  0.00      LIG  
ATOM   4926 C11  LIG     1      19.795  19.541   7.567  1.00  0.00      LIG  
ATOM   4927 C12  LIG     1      20.264  20.527   8.583  1.00  0.00      LIG  
ATOM   4928 C13  LIG     1      21.785  20.538   8.709  1.00  0.00      LIG  
ATOM   4929 C14  LIG     1      18.903  18.548   7.665  1.00  0.00      LIG  
ATOM   4930 C15  LIG     1      18.845  17.755   6.415  1.00  0.00      LIG  
ATOM   4931 C16  LIG     1      19.814  18.435   5.476  1.00  0.00      LIG  
ATOM   4932 O    LIG     1      22.096  21.643   9.550  1.00  0.00      LIG  
ATOM   4933 C17  LIG     1      26.528  21.734   5.082  1.00  0.00      LIG  
ATOM   4934 C18  LIG     1      26.858  19.320   5.222  1.00  0.00      LIG  
ATOM   4935 C19  LIG     1      22.320  18.113   7.041  1.00  0.00      LIG  
ATOM   4936 C20  LIG     1      24.241  22.362   7.385  1.00  0.00      LIG  
ATOM   4937 H    LIG     1      22.130  21.554   6.890  1.00  0.00      LIG  
ATOM   4938 C21  LIG     1      18.007  18.138   8.800  1.00  0.00      LIG  
ATOM   4939 C22  LIG     1      18.760  17.419   9.916  1.00  0.00      LIG  
ATOM   4940 C23  LIG     1      19.328  16.066   9.494  1.00  0.00      LIG  
ATOM   4941 C24  LIG     1      18.254  15.029   9.353  1.00  0.00      LIG  
ATOM   4942 O1   LIG     1      20.220  15.630  10.511  1.00  0.00      LIG  
ATOM   4943 C25  LIG     1      19.977  20.883   5.530  1.00  0.00      LIG  
ATOM   4944 O2   LIG     1      28.033  21.018   7.395  1.00  0.00      LIG  
ATOM   4945 H1   LIG     1      24.712  19.119   6.304  1.00  0.00      LIG  
ATOM   4946 C26  LIG     1      17.220  19.299   9.379  1.00  0.00      LIG  
ATOM   4947 C27  LIG     1      18.383  13.846   8.458  1.00  0.00      LIG  
ATOM   4948 C28  LIG     1      19.567  13.633   7.580  1.00  0.00      LIG  
ATOM   4949 C29  LIG     1      17.584  12.630   8.769  1.00  0.00      LIG  
ATOM   4950 O3   LIG     1      17.580  14.982   8.072  1.00  0.00      LIG  
ATOM   4951 H2   LIG     1      26.765  20.089   9.331  1.00  0.00      LIG  
ATOM   4952 H3   LIG     1      26.291  18.820   8.201  1.00  0.00      LIG  
ATOM   4953 H4   LIG     1      24.679  21.002   9.416  1.00  0.00      LIG  
ATOM   4954 H5   LIG     1      24.230  19.377   8.957  1.00  0.00      LIG  
ATOM   4955 H6   LIG     1      24.410  20.147   4.003  1.00  0.00      LIG  
ATOM   4956 H7   LIG     1      23.559  21.451   4.818  1.00  0.00      LIG  
ATOM   4957 H8   LIG     1      22.996  18.493   4.788  1.00  0.00      LIG  
ATOM   4958 H9   LIG     1      21.972  19.766   4.222  1.00  0.00      LIG  
ATOM   4959 H10  LIG     1      19.841  20.323   9.569  1.00  0.00      LIG  
ATOM   4960 H11  LIG     1      19.906  21.525   8.310  1.00  0.00      LIG  
ATOM   4961 H12  LIG     1      22.099  19.639   9.245  1.00  0.00      LIG  
ATOM   4962 H13  LIG     1      17.840  17.738   5.996  1.00  0.00      LIG  
ATOM   4963 H14  LIG     1      19.157  16.723   6.593  1.00  0.00      LIG  
ATOM   4964 H15  LIG     1      20.539  17.711   5.108  1.00  0.00      LIG  
ATOM   4965 H16  LIG     1      19.278  18.793   4.593  1.00  0.00      LIG  
ATOM   4966 H17  LIG     1      21.508  21.580  10.322  1.00  0.00      LIG  
ATOM   4967 H18  LIG     1      27.608  21.879   4.991  1.00  0.00      LIG  
ATOM   4968 H19  LIG     1      26.119  22.651   5.511  1.00  0.00      LIG  
ATOM   4969 H20  LIG     1      26.135  21.625   4.068  1.00  0.00      LIG  
ATOM   4970 H21  LIG     1      26.715  18.392   5.784  1.00  0.00      LIG  
ATOM   4971 H22  LIG     1      27.935  19.470   5.100  1.00  0.00      LIG  
ATOM   4972 H23  LIG     1      26.425  19.184   4.228  1.00  0.00      LIG  
ATOM   4973 H24  LIG     1      23.370  18.036   7.319  1.00  0.00      LIG  
ATOM   4974 H25  LIG     1      22.127  17.292   6.348  1.00  0.00      LIG  
ATOM   4975 H26  LIG     1      21.750  17.905   7.949  1.00  0.00      LIG  
ATOM   4976 H27  LIG     1      23.927  22.816   6.443  1.00  0.00      LIG  
ATOM   4977 H28  LIG     1      25.280  22.644   7.562  1.00  0.00      LIG  
ATOM   4978 H29  LIG     1      23.664  22.835   8.179  1.00  0.00      LIG  
ATOM   4979 H30  LIG     1      17.261  17.457   8.385  1.00  0.00      LIG  
ATOM   4980 H31  LIG     1      18.087  17.276  10.768  1.00  0.00      LIG  
ATOM   4981 H32  LIG     1      19.568  18.058  10.286  1.00  0.00      LIG  
ATOM   4982 H33  LIG     1      19.916  16.178   8.581  1.00  0.00      LIG  
ATOM   4983 H34  LIG     1      17.653  14.930  10.248  1.00  0.00      LIG  
ATOM   4984 H35  LIG     1      20.417  14.699  10.316  1.00  0.00      LIG  
ATOM   4985 H36  LIG     1      20.326  20.926   4.496  1.00  0.00      LIG  
ATOM   4986 H37  LIG     1      20.308  21.794   6.032  1.00  0.00      LIG  
ATOM   4987 H38  LIG     1      18.884  20.922   5.491  1.00  0.00      LIG  
ATOM   4988 H39  LIG     1      16.758  19.901   8.592  1.00  0.00      LIG  
ATOM   4989 H40  LIG     1      17.850  19.950   9.989  1.00  0.00      LIG  
ATOM   4990 H41  LIG     1      16.426  18.919  10.023  1.00  0.00      LIG  
ATOM   4991 H42  LIG     1      19.269  13.080   6.686  1.00  0.00      LIG  
ATOM   4992 H43  LIG     1      20.320  13.045   8.108  1.00  0.00      LIG  
ATOM   4993 H44  LIG     1      20.025  14.569   7.251  1.00  0.00      LIG  
ATOM   4994 H45  LIG     1      18.210  11.896   9.280  1.00  0.00      LIG  
ATOM   4995 H46  LIG     1      17.210  12.179   7.846  1.00  0.00      LIG  
ATOM   4996 H47  LIG     1      16.729  12.861   9.411  1.00  0.00      LIG  
TER
REMARK  Energy: 256.977
REMARK  SimpleFitness: 256.977
REMARK  FullFitness: -1387.3451
REMARK  InterFull: -33.075
REMARK  IntraFull: 298.424
REMARK  solvFull: -1897.56
REMARK  surfFull: 244.866
REMARK  extraFull: 0.0
REMARK  deltaGcompsolvpol: -1897.56
REMARK  deltaGcompsolvnonpol: 244.866
REMARK  deltaGprotsolvpol: -1897.11
REMARK  deltaGprotsolvnonpol: 243.179
REMARK  deltaGligsolvpol: -9.34015
REMARK  deltaGligsolvnonpol: 15.5039
REMARK  deltaGvdw: -33.075
REMARK  deltaGelec: 0.0
REMARK  deltaG: -7.8819013
REMARK  Cluster: 0
REMARK  ClusterRank: 5
ATOM   4915 C    LIG     1      26.210  19.890   8.410  1.00  0.00      LIG  
ATOM   4916 C1   LIG     1      26.883  20.620   7.284  1.00  0.00      LIG  
ATOM   4917 C2   LIG     1      26.219  20.505   5.934  1.00  0.00      LIG  
ATOM   4918 C3   LIG     1      24.725  20.198   6.138  1.00  0.00      LIG  
ATOM   4919 C4   LIG     1      24.045  20.838   7.362  1.00  0.00      LIG  
ATOM   4920 C5   LIG     1      24.744  20.273   8.604  1.00  0.00      LIG  
ATOM   4921 C6   LIG     1      23.869  20.409   4.915  1.00  0.00      LIG  
ATOM   4922 C7   LIG     1      22.662  19.506   5.025  1.00  0.00      LIG  
ATOM   4923 C8   LIG     1      21.989  19.482   6.408  1.00  0.00      LIG  
ATOM   4924 C9   LIG     1      22.494  20.625   7.332  1.00  0.00      LIG  
ATOM   4925 C10  LIG     1      20.447  19.602   6.234  1.00  0.00      LIG  
ATOM   4926 C11  LIG     1      19.795  19.541   7.567  1.00  0.00      LIG  
ATOM   4927 C12  LIG     1      20.264  20.527   8.583  1.00  0.00      LIG  
ATOM   4928 C13  LIG     1      21.785  20.538   8.709  1.00  0.00      LIG  
ATOM   4929 C14  LIG     1      18.903  18.548   7.665  1.00  0.00      LIG  
ATOM   4930 C15  LIG     1      18.845  17.755   6.415  1.00  0.00      LIG  
ATOM   4931 C16  LIG     1      19.814  18.435   5.476  1.00  0.00      LIG  
ATOM   4932 O    LIG     1      22.096  21.643   9.550  1.00  0.00      LIG  
ATOM   4933 C17  LIG     1      26.528  21.734   5.082  1.00  0.00      LIG  
ATOM   4934 C18  LIG     1      26.858  19.320   5.222  1.00  0.00      LIG  
ATOM   4935 C19  LIG     1      22.320  18.113   7.041  1.00  0.00      LIG  
ATOM   4936 C20  LIG     1      24.241  22.362   7.385  1.00  0.00      LIG  
ATOM   4937 H    LIG     1      22.130  21.554   6.890  1.00  0.00      LIG  
ATOM   4938 C21  LIG     1      18.007  18.138   8.800  1.00  0.00      LIG  
ATOM   4939 C22  LIG     1      18.760  17.419   9.916  1.00  0.00      LIG  
ATOM   4940 C23  LIG     1      19.328  16.066   9.494  1.00  0.00      LIG  
ATOM   4941 C24  LIG     1      18.254  15.029   9.353  1.00  0.00      LIG  
ATOM   4942 O1   LIG     1      20.220  15.630  10.511  1.00  0.00      LIG  
ATOM   4943 C25  LIG     1      19.977  20.883   5.530  1.00  0.00      LIG  
ATOM   4944 O2   LIG     1      28.033  21.018   7.395  1.00  0.00      LIG  
ATOM   4945 H1   LIG     1      24.712  19.119   6.304  1.00  0.00      LIG  
ATOM   4946 C26  LIG     1      17.220  19.299   9.379  1.00  0.00      LIG  
ATOM   4947 C27  LIG     1      18.383  13.846   8.458  1.00  0.00      LIG  
ATOM   4948 C28  LIG     1      19.567  13.633   7.580  1.00  0.00      LIG  
ATOM   4949 C29  LIG     1      17.584  12.630   8.769  1.00  0.00      LIG  
ATOM   4950 O3   LIG     1      17.580  14.982   8.072  1.00  0.00      LIG  
ATOM   4951 H2   LIG     1      26.765  20.089   9.331  1.00  0.00      LIG  
ATOM   4952 H3   LIG     1      26.291  18.820   8.201  1.00  0.00      LIG  
ATOM   4953 H4   LIG     1      24.679  21.002   9.416  1.00  0.00      LIG  
ATOM   4954 H5   LIG     1      24.230  19.377   8.957  1.00  0.00      LIG  
ATOM   4955 H6   LIG     1      24.410  20.147   4.003  1.00  0.00      LIG  
ATOM   4956 H7   LIG     1      23.559  21.451   4.818  1.00  0.00      LIG  
ATOM   4957 H8   LIG     1      22.996  18.493   4.788  1.00  0.00      LIG  
ATOM   4958 H9   LIG     1      21.972  19.766   4.222  1.00  0.00      LIG  
ATOM   4959 H10  LIG     1      19.841  20.323   9.569  1.00  0.00      LIG  
ATOM   4960 H11  LIG     1      19.906  21.525   8.310  1.00  0.00      LIG  
ATOM   4961 H12  LIG     1      22.099  19.639   9.245  1.00  0.00      LIG  
ATOM   4962 H13  LIG     1      17.840  17.738   5.996  1.00  0.00      LIG  
ATOM   4963 H14  LIG     1      19.157  16.723   6.593  1.00  0.00      LIG  
ATOM   4964 H15  LIG     1      20.539  17.711   5.108  1.00  0.00      LIG  
ATOM   4965 H16  LIG     1      19.278  18.793   4.593  1.00  0.00      LIG  
ATOM   4966 H17  LIG     1      21.508  21.580  10.322  1.00  0.00      LIG  
ATOM   4967 H18  LIG     1      27.608  21.879   4.991  1.00  0.00      LIG  
ATOM   4968 H19  LIG     1      26.119  22.651   5.511  1.00  0.00      LIG  
ATOM   4969 H20  LIG     1      26.135  21.625   4.068  1.00  0.00      LIG  
ATOM   4970 H21  LIG     1      26.715  18.392   5.784  1.00  0.00      LIG  
ATOM   4971 H22  LIG     1      27.935  19.470   5.100  1.00  0.00      LIG  
ATOM   4972 H23  LIG     1      26.425  19.184   4.228  1.00  0.00      LIG  
ATOM   4973 H24  LIG     1      23.370  18.036   7.319  1.00  0.00      LIG  
ATOM   4974 H25  LIG     1      22.127  17.292   6.348  1.00  0.00      LIG  
ATOM   4975 H26  LIG     1      21.750  17.905   7.949  1.00  0.00      LIG  
ATOM   4976 H27  LIG     1      23.927  22.816   6.443  1.00  0.00      LIG  
ATOM   4977 H28  LIG     1      25.280  22.644   7.562  1.00  0.00      LIG  
ATOM   4978 H29  LIG     1      23.664  22.835   8.179  1.00  0.00      LIG  
ATOM   4979 H30  LIG     1      17.261  17.457   8.385  1.00  0.00      LIG  
ATOM   4980 H31  LIG     1      18.087  17.276  10.768  1.00  0.00      LIG  
ATOM   4981 H32  LIG     1      19.568  18.058  10.286  1.00  0.00      LIG  
ATOM   4982 H33  LIG     1      19.916  16.178   8.581  1.00  0.00      LIG  
ATOM   4983 H34  LIG     1      17.653  14.930  10.248  1.00  0.00      LIG  
ATOM   4984 H35  LIG     1      20.417  14.699  10.316  1.00  0.00      LIG  
ATOM   4985 H36  LIG     1      20.326  20.926   4.496  1.00  0.00      LIG  
ATOM   4986 H37  LIG     1      20.308  21.794   6.032  1.00  0.00      LIG  
ATOM   4987 H38  LIG     1      18.884  20.922   5.491  1.00  0.00      LIG  
ATOM   4988 H39  LIG     1      16.758  19.901   8.592  1.00  0.00      LIG  
ATOM   4989 H40  LIG     1      17.850  19.950   9.989  1.00  0.00      LIG  
ATOM   4990 H41  LIG     1      16.426  18.919  10.023  1.00  0.00      LIG  
ATOM   4991 H42  LIG     1      19.269  13.080   6.686  1.00  0.00      LIG  
ATOM   4992 H43  LIG     1      20.320  13.045   8.108  1.00  0.00      LIG  
ATOM   4993 H44  LIG     1      20.025  14.569   7.251  1.00  0.00      LIG  
ATOM   4994 H45  LIG     1      18.210  11.896   9.280  1.00  0.00      LIG  
ATOM   4995 H46  LIG     1      17.210  12.179   7.846  1.00  0.00      LIG  
ATOM   4996 H47  LIG     1      16.729  12.861   9.411  1.00  0.00      LIG  
TER
REMARK  Energy: 256.986
REMARK  SimpleFitness: 256.986
REMARK  FullFitness: -1387.3285
REMARK  InterFull: -33.1305
REMARK  IntraFull: 298.489
REMARK  solvFull: -1897.55
REMARK  surfFull: 244.863
REMARK  extraFull: 0.0
REMARK  deltaGcompsolvpol: -1897.55
REMARK  deltaGcompsolvnonpol: 244.863
REMARK  deltaGprotsolvpol: -1897.11
REMARK  deltaGprotsolvnonpol: 243.179
REMARK  deltaGligsolvpol: -9.34531
REMARK  deltaGligsolvnonpol: 15.5048
REMARK  deltaGvdw: -33.1305
REMARK  deltaGelec: 0.0
REMARK  deltaG: -7.8865914
REMARK  Cluster: 0
REMARK  ClusterRank: 6
ATOM   4915 C    LIG     1      26.201  19.895   8.416  1.00  0.00      LIG  
ATOM   4916 C1   LIG     1      26.875  20.622   7.289  1.00  0.00      LIG  
ATOM   4917 C2   LIG     1      26.214  20.503   5.938  1.00  0.00      LIG  
ATOM   4918 C3   LIG     1      24.719  20.198   6.140  1.00  0.00      LIG  
ATOM   4919 C4   LIG     1      24.039  20.842   7.362  1.00  0.00      LIG  
ATOM   4920 C5   LIG     1      24.735  20.280   8.607  1.00  0.00      LIG  
ATOM   4921 C6   LIG     1      23.864  20.407   4.916  1.00  0.00      LIG  
ATOM   4922 C7   LIG     1      22.656  19.506   5.027  1.00  0.00      LIG  
ATOM   4923 C8   LIG     1      21.983  19.484   6.410  1.00  0.00      LIG  
ATOM   4924 C9   LIG     1      22.487  20.629   7.331  1.00  0.00      LIG  
ATOM   4925 C10  LIG     1      20.441  19.603   6.235  1.00  0.00      LIG  
ATOM   4926 C11  LIG     1      19.789  19.542   7.568  1.00  0.00      LIG  
ATOM   4927 C12  LIG     1      20.257  20.530   8.583  1.00  0.00      LIG  
ATOM   4928 C13  LIG     1      21.777  20.545   8.708  1.00  0.00      LIG  
ATOM   4929 C14  LIG     1      18.900  18.546   7.668  1.00  0.00      LIG  
ATOM   4930 C15  LIG     1      18.843  17.752   6.417  1.00  0.00      LIG  
ATOM   4931 C16  LIG     1      19.810  18.435   5.477  1.00  0.00      LIG  
ATOM   4932 O    LIG     1      22.086  21.654   9.546  1.00  0.00      LIG  
ATOM   4933 C17  LIG     1      26.525  21.730   5.083  1.00  0.00      LIG  
ATOM   4934 C18  LIG     1      26.854  19.316   5.230  1.00  0.00      LIG  
ATOM   4935 C19  LIG     1      22.315  18.115   7.045  1.00  0.00      LIG  
ATOM   4936 C20  LIG     1      24.236  22.365   7.382  1.00  0.00      LIG  
ATOM   4937 H    LIG     1      22.124  21.557   6.887  1.00  0.00      LIG  
ATOM   4938 C21  LIG     1      18.006  18.132   8.803  1.00  0.00      LIG  
ATOM   4939 C22  LIG     1      18.761  17.410   9.916  1.00  0.00      LIG  
ATOM   4940 C23  LIG     1      19.328  16.057   9.488  1.00  0.00      LIG  
ATOM   4941 C24  LIG     1      18.253  15.022   9.340  1.00  0.00      LIG  
ATOM   4942 O1   LIG     1      20.217  15.616  10.505  1.00  0.00      LIG  
ATOM   4943 C25  LIG     1      19.971  20.883   5.530  1.00  0.00      LIG  
ATOM   4944 O2   LIG     1      28.024  21.023   7.401  1.00  0.00      LIG  
ATOM   4945 H1   LIG     1      24.706  19.120   6.309  1.00  0.00      LIG  
ATOM   4946 C26  LIG     1      17.221  19.292   9.388  1.00  0.00      LIG  
ATOM   4947 C27  LIG     1      18.381  13.843   8.439  1.00  0.00      LIG  
ATOM   4948 C28  LIG     1      19.565  13.634   7.559  1.00  0.00      LIG  
ATOM   4949 C29  LIG     1      17.580  12.628   8.742  1.00  0.00      LIG  
ATOM   4950 O3   LIG     1      17.580  14.982   8.058  1.00  0.00      LIG  
ATOM   4951 H2   LIG     1      26.754  20.096   9.337  1.00  0.00      LIG  
ATOM   4952 H3   LIG     1      26.282  18.824   8.210  1.00  0.00      LIG  
ATOM   4953 H4   LIG     1      24.670  21.011   9.417  1.00  0.00      LIG  
ATOM   4954 H5   LIG     1      24.220  19.384   8.961  1.00  0.00      LIG  
ATOM   4955 H6   LIG     1      24.406  20.142   4.005  1.00  0.00      LIG  
ATOM   4956 H7   LIG     1      23.556  21.450   4.817  1.00  0.00      LIG  
ATOM   4957 H8   LIG     1      22.989  18.492   4.790  1.00  0.00      LIG  
ATOM   4958 H9   LIG     1      21.967  19.767   4.224  1.00  0.00      LIG  
ATOM   4959 H10  LIG     1      19.835  20.325   9.569  1.00  0.00      LIG  
ATOM   4960 H11  LIG     1      19.895  21.526   8.310  1.00  0.00      LIG  
ATOM   4961 H12  LIG     1      22.093  19.649   9.247  1.00  0.00      LIG  
ATOM   4962 H13  LIG     1      17.838  17.733   5.999  1.00  0.00      LIG  
ATOM   4963 H14  LIG     1      19.158  16.722   6.594  1.00  0.00      LIG  
ATOM   4964 H15  LIG     1      20.535  17.712   5.108  1.00  0.00      LIG  
ATOM   4965 H16  LIG     1      19.271  18.792   4.595  1.00  0.00      LIG  
ATOM   4966 H17  LIG     1      21.493  21.596  10.314  1.00  0.00      LIG  
ATOM   4967 H18  LIG     1      27.606  21.871   4.991  1.00  0.00      LIG  
ATOM   4968 H19  LIG     1      26.120  22.649   5.511  1.00  0.00      LIG  
ATOM   4969 H20  LIG     1      26.130  21.621   4.070  1.00  0.00      LIG  
ATOM   4970 H21  LIG     1      26.709  18.389   5.794  1.00  0.00      LIG  
ATOM   4971 H22  LIG     1      27.931  19.465   5.111  1.00  0.00      LIG  
ATOM   4972 H23  LIG     1      26.423  19.178   4.235  1.00  0.00      LIG  
ATOM   4973 H24  LIG     1      23.365  18.039   7.322  1.00  0.00      LIG  
ATOM   4974 H25  LIG     1      22.121  17.294   6.353  1.00  0.00      LIG  
ATOM   4975 H26  LIG     1      21.745  17.909   7.953  1.00  0.00      LIG  
ATOM   4976 H27  LIG     1      23.923  22.817   6.438  1.00  0.00      LIG  
ATOM   4977 H28  LIG     1      25.274  22.647   7.560  1.00  0.00      LIG  
ATOM   4978 H29  LIG     1      23.657  22.841   8.173  1.00  0.00      LIG  
ATOM   4979 H30  LIG     1      17.258  17.453   8.388  1.00  0.00      LIG  
ATOM   4980 H31  LIG     1      18.089  17.263  10.767  1.00  0.00      LIG  
ATOM   4981 H32  LIG     1      19.570  18.047  10.287  1.00  0.00      LIG  
ATOM   4982 H33  LIG     1      19.918  16.172   8.578  1.00  0.00      LIG  
ATOM   4983 H34  LIG     1      17.650  14.920  10.233  1.00  0.00      LIG  
ATOM   4984 H35  LIG     1      20.417  14.686  10.305  1.00  0.00      LIG  
ATOM   4985 H36  LIG     1      20.321  20.927   4.497  1.00  0.00      LIG  
ATOM   4986 H37  LIG     1      20.301  21.795   6.033  1.00  0.00      LIG  
ATOM   4987 H38  LIG     1      18.877  20.922   5.491  1.00  0.00      LIG  
ATOM   4988 H39  LIG     1      16.761  19.898   8.603  1.00  0.00      LIG  
ATOM   4989 H40  LIG     1      17.851  19.937  10.003  1.00  0.00      LIG  
ATOM   4990 H41  LIG     1      16.425  18.909  10.029  1.00  0.00      LIG  
ATOM   4991 H42  LIG     1      19.264  13.089   6.660  1.00  0.00      LIG  
ATOM   4992 H43  LIG     1      20.316  13.038   8.081  1.00  0.00      LIG  
ATOM   4993 H44  LIG     1      20.026  14.571   7.237  1.00  0.00      LIG  
ATOM   4994 H45  LIG     1      18.210  11.879   9.228  1.00  0.00      LIG  
ATOM   4995 H46  LIG     1      17.184  12.197   7.818  1.00  0.00      LIG  
ATOM   4996 H47  LIG     1      16.739  12.852   9.405  1.00  0.00      LIG  
TER
REMARK  Energy: 256.986
REMARK  SimpleFitness: 256.986
REMARK  FullFitness: -1387.3285
REMARK  InterFull: -33.1305
REMARK  IntraFull: 298.489
REMARK  solvFull: -1897.55
REMARK  surfFull: 244.863
REMARK  extraFull: 0.0
REMARK  deltaGcompsolvpol: -1897.55
REMARK  deltaGcompsolvnonpol: 244.863
REMARK  deltaGprotsolvpol: -1897.11
REMARK  deltaGprotsolvnonpol: 243.179
REMARK  deltaGligsolvpol: -9.34531
REMARK  deltaGligsolvnonpol: 15.5048
REMARK  deltaGvdw: -33.1305
REMARK  deltaGelec: 0.0
REMARK  deltaG: -7.8865914
REMARK  Cluster: 0
REMARK  ClusterRank: 7
ATOM   4915 C    LIG     1      26.201  19.895   8.416  1.00  0.00      LIG  
ATOM   4916 C1   LIG     1      26.875  20.622   7.289  1.00  0.00      LIG  
ATOM   4917 C2   LIG     1      26.214  20.503   5.938  1.00  0.00      LIG  
ATOM   4918 C3   LIG     1      24.719  20.198   6.140  1.00  0.00      LIG  
ATOM   4919 C4   LIG     1      24.039  20.842   7.362  1.00  0.00      LIG  
ATOM   4920 C5   LIG     1      24.735  20.280   8.607  1.00  0.00      LIG  
ATOM   4921 C6   LIG     1      23.864  20.407   4.916  1.00  0.00      LIG  
ATOM   4922 C7   LIG     1      22.656  19.506   5.027  1.00  0.00      LIG  
ATOM   4923 C8   LIG     1      21.983  19.484   6.410  1.00  0.00      LIG  
ATOM   4924 C9   LIG     1      22.487  20.629   7.331  1.00  0.00      LIG  
ATOM   4925 C10  LIG     1      20.441  19.603   6.235  1.00  0.00      LIG  
ATOM   4926 C11  LIG     1      19.789  19.542   7.568  1.00  0.00      LIG  
ATOM   4927 C12  LIG     1      20.257  20.530   8.583  1.00  0.00      LIG  
ATOM   4928 C13  LIG     1      21.777  20.545   8.708  1.00  0.00      LIG  
ATOM   4929 C14  LIG     1      18.900  18.546   7.668  1.00  0.00      LIG  
ATOM   4930 C15  LIG     1      18.843  17.752   6.417  1.00  0.00      LIG  
ATOM   4931 C16  LIG     1      19.810  18.435   5.477  1.00  0.00      LIG  
ATOM   4932 O    LIG     1      22.086  21.654   9.546  1.00  0.00      LIG  
ATOM   4933 C17  LIG     1      26.525  21.730   5.083  1.00  0.00      LIG  
ATOM   4934 C18  LIG     1      26.854  19.316   5.230  1.00  0.00      LIG  
ATOM   4935 C19  LIG     1      22.315  18.115   7.045  1.00  0.00      LIG  
ATOM   4936 C20  LIG     1      24.236  22.365   7.382  1.00  0.00      LIG  
ATOM   4937 H    LIG     1      22.124  21.557   6.887  1.00  0.00      LIG  
ATOM   4938 C21  LIG     1      18.006  18.132   8.803  1.00  0.00      LIG  
ATOM   4939 C22  LIG     1      18.761  17.410   9.916  1.00  0.00      LIG  
ATOM   4940 C23  LIG     1      19.328  16.057   9.488  1.00  0.00      LIG  
ATOM   4941 C24  LIG     1      18.253  15.022   9.340  1.00  0.00      LIG  
ATOM   4942 O1   LIG     1      20.217  15.616  10.505  1.00  0.00      LIG  
ATOM   4943 C25  LIG     1      19.971  20.883   5.530  1.00  0.00      LIG  
ATOM   4944 O2   LIG     1      28.024  21.023   7.401  1.00  0.00      LIG  
ATOM   4945 H1   LIG     1      24.706  19.120   6.309  1.00  0.00      LIG  
ATOM   4946 C26  LIG     1      17.221  19.292   9.388  1.00  0.00      LIG  
ATOM   4947 C27  LIG     1      18.381  13.843   8.439  1.00  0.00      LIG  
ATOM   4948 C28  LIG     1      19.565  13.634   7.559  1.00  0.00      LIG  
ATOM   4949 C29  LIG     1      17.580  12.628   8.742  1.00  0.00      LIG  
ATOM   4950 O3   LIG     1      17.580  14.982   8.058  1.00  0.00      LIG  
ATOM   4951 H2   LIG     1      26.754  20.096   9.337  1.00  0.00      LIG  
ATOM   4952 H3   LIG     1      26.282  18.824   8.210  1.00  0.00      LIG  
ATOM   4953 H4   LIG     1      24.670  21.011   9.417  1.00  0.00      LIG  
ATOM   4954 H5   LIG     1      24.220  19.384   8.961  1.00  0.00      LIG  
ATOM   4955 H6   LIG     1      24.406  20.142   4.005  1.00  0.00      LIG  
ATOM   4956 H7   LIG     1      23.556  21.450   4.817  1.00  0.00      LIG  
ATOM   4957 H8   LIG     1      22.989  18.492   4.790  1.00  0.00      LIG  
ATOM   4958 H9   LIG     1      21.967  19.767   4.224  1.00  0.00      LIG  
ATOM   4959 H10  LIG     1      19.835  20.325   9.569  1.00  0.00      LIG  
ATOM   4960 H11  LIG     1      19.895  21.526   8.310  1.00  0.00      LIG  
ATOM   4961 H12  LIG     1      22.093  19.649   9.247  1.00  0.00      LIG  
ATOM   4962 H13  LIG     1      17.838  17.733   5.999  1.00  0.00      LIG  
ATOM   4963 H14  LIG     1      19.158  16.722   6.594  1.00  0.00      LIG  
ATOM   4964 H15  LIG     1      20.535  17.712   5.108  1.00  0.00      LIG  
ATOM   4965 H16  LIG     1      19.271  18.792   4.595  1.00  0.00      LIG  
ATOM   4966 H17  LIG     1      21.493  21.596  10.314  1.00  0.00      LIG  
ATOM   4967 H18  LIG     1      27.606  21.871   4.991  1.00  0.00      LIG  
ATOM   4968 H19  LIG     1      26.120  22.649   5.511  1.00  0.00      LIG  
ATOM   4969 H20  LIG     1      26.130  21.621   4.070  1.00  0.00      LIG  
ATOM   4970 H21  LIG     1      26.709  18.389   5.794  1.00  0.00      LIG  
ATOM   4971 H22  LIG     1      27.931  19.465   5.111  1.00  0.00      LIG  
ATOM   4972 H23  LIG     1      26.423  19.178   4.235  1.00  0.00      LIG  
ATOM   4973 H24  LIG     1      23.365  18.039   7.322  1.00  0.00      LIG  
ATOM   4974 H25  LIG     1      22.121  17.294   6.353  1.00  0.00      LIG  
ATOM   4975 H26  LIG     1      21.745  17.909   7.953  1.00  0.00      LIG  
ATOM   4976 H27  LIG     1      23.923  22.817   6.438  1.00  0.00      LIG  
ATOM   4977 H28  LIG     1      25.274  22.647   7.560  1.00  0.00      LIG  
ATOM   4978 H29  LIG     1      23.657  22.841   8.173  1.00  0.00      LIG  
ATOM   4979 H30  LIG     1      17.258  17.453   8.388  1.00  0.00      LIG  
ATOM   4980 H31  LIG     1      18.089  17.263  10.767  1.00  0.00      LIG  
ATOM   4981 H32  LIG     1      19.570  18.047  10.287  1.00  0.00      LIG  
ATOM   4982 H33  LIG     1      19.918  16.172   8.578  1.00  0.00      LIG  
ATOM   4983 H34  LIG     1      17.650  14.920  10.233  1.00  0.00      LIG  
ATOM   4984 H35  LIG     1      20.417  14.686  10.305  1.00  0.00      LIG  
ATOM   4985 H36  LIG     1      20.321  20.927   4.497  1.00  0.00      LIG  
ATOM   4986 H37  LIG     1      20.301  21.795   6.033  1.00  0.00      LIG  
ATOM   4987 H38  LIG     1      18.877  20.922   5.491  1.00  0.00      LIG  
ATOM   4988 H39  LIG     1      16.761  19.898   8.603  1.00  0.00      LIG  
ATOM   4989 H40  LIG     1      17.851  19.937  10.003  1.00  0.00      LIG  
ATOM   4990 H41  LIG     1      16.425  18.909  10.029  1.00  0.00      LIG  
ATOM   4991 H42  LIG     1      19.264  13.089   6.660  1.00  0.00      LIG  
ATOM   4992 H43  LIG     1      20.316  13.038   8.081  1.00  0.00      LIG  
ATOM   4993 H44  LIG     1      20.026  14.571   7.237  1.00  0.00      LIG  
ATOM   4994 H45  LIG     1      18.210  11.879   9.228  1.00  0.00      LIG  
ATOM   4995 H46  LIG     1      17.184  12.197   7.818  1.00  0.00      LIG  
ATOM   4996 H47  LIG     1      16.739  12.852   9.405  1.00  0.00      LIG  
TER
REMARK  Energy: 263.372
REMARK  SimpleFitness: 263.372
REMARK  FullFitness: -1380.9406
REMARK  InterFull: -37.0916
REMARK  IntraFull: 304.307
REMARK  solvFull: -1892.91
REMARK  surfFull: 244.754
REMARK  extraFull: 0.0
REMARK  deltaGcompsolvpol: -1892.91
REMARK  deltaGcompsolvnonpol: 244.754
REMARK  deltaGprotsolvpol: -1897.11
REMARK  deltaGprotsolvnonpol: 243.179
REMARK  deltaGligsolvpol: -8.9234
REMARK  deltaGligsolvnonpol: 15.575
REMARK  deltaGvdw: -37.0916
REMARK  deltaGelec: 0.0
REMARK  deltaG: -8.020117
REMARK  Cluster: 0
REMARK  ClusterRank: 8
ATOM   4915 C    LIG     1      26.779  18.337   6.857  1.00  0.00      LIG  
ATOM   4916 C1   LIG     1      27.327  19.530   6.135  1.00  0.00      LIG  
ATOM   4917 C2   LIG     1      26.335  20.304   5.304  1.00  0.00      LIG  
ATOM   4918 C3   LIG     1      24.921  20.073   5.870  1.00  0.00      LIG  
ATOM   4919 C4   LIG     1      24.800  19.911   7.396  1.00  0.00      LIG  
ATOM   4920 C5   LIG     1      25.629  18.685   7.797  1.00  0.00      LIG  
ATOM   4921 C6   LIG     1      23.891  21.063   5.387  1.00  0.00      LIG  
ATOM   4922 C7   LIG     1      22.521  20.429   5.463  1.00  0.00      LIG  
ATOM   4923 C8   LIG     1      22.243  19.634   6.747  1.00  0.00      LIG  
ATOM   4924 C9   LIG     1      23.303  19.880   7.858  1.00  0.00      LIG  
ATOM   4925 C10  LIG     1      20.829  20.002   7.296  1.00  0.00      LIG  
ATOM   4926 C11  LIG     1      20.543  19.140   8.472  1.00  0.00      LIG  
ATOM   4927 C12  LIG     1      21.547  19.153   9.578  1.00  0.00      LIG  
ATOM   4928 C13  LIG     1      22.983  18.992   9.089  1.00  0.00      LIG  
ATOM   4929 C14  LIG     1      19.434  18.405   8.312  1.00  0.00      LIG  
ATOM   4930 C15  LIG     1      18.739  18.747   7.050  1.00  0.00      LIG  
ATOM   4931 C16  LIG     1      19.681  19.689   6.333  1.00  0.00      LIG  
ATOM   4932 O    LIG     1      23.812  19.304  10.204  1.00  0.00      LIG  
ATOM   4933 C17  LIG     1      26.766  21.764   5.185  1.00  0.00      LIG  
ATOM   4934 C18  LIG     1      26.389  19.726   3.896  1.00  0.00      LIG  
ATOM   4935 C19  LIG     1      22.265  18.150   6.329  1.00  0.00      LIG  
ATOM   4936 C20  LIG     1      25.415  21.103   8.144  1.00  0.00      LIG  
ATOM   4937 H    LIG     1      23.140  20.900   8.205  1.00  0.00      LIG  
ATOM   4938 C21  LIG     1      18.865  17.288   9.140  1.00  0.00      LIG  
ATOM   4939 C22  LIG     1      19.772  16.060   9.113  1.00  0.00      LIG  
ATOM   4940 C23  LIG     1      19.862  15.435   7.721  1.00  0.00      LIG  
ATOM   4941 C24  LIG     1      18.599  14.696   7.356  1.00  0.00      LIG  
ATOM   4942 O1   LIG     1      21.025  14.623   7.650  1.00  0.00      LIG  
ATOM   4943 C25  LIG     1      20.656  21.471   7.702  1.00  0.00      LIG  
ATOM   4944 O2   LIG     1      28.532  19.681   5.997  1.00  0.00      LIG  
ATOM   4945 H1   LIG     1      24.627  19.120   5.428  1.00  0.00      LIG  
ATOM   4946 C26  LIG     1      18.578  17.695  10.574  1.00  0.00      LIG  
ATOM   4947 C27  LIG     1      18.193  13.355   7.862  1.00  0.00      LIG  
ATOM   4948 C28  LIG     1      19.034  12.527   8.775  1.00  0.00      LIG  
ATOM   4949 C29  LIG     1      16.741  13.060   7.897  1.00  0.00      LIG  
ATOM   4950 O3   LIG     1      18.737  13.512   6.528  1.00  0.00      LIG  
ATOM   4951 H2   LIG     1      27.588  17.870   7.424  1.00  0.00      LIG  
ATOM   4952 H3   LIG     1      26.446  17.618   6.104  1.00  0.00      LIG  
ATOM   4953 H4   LIG     1      26.037  18.840   8.800  1.00  0.00      LIG  
ATOM   4954 H5   LIG     1      24.998  17.800   7.864  1.00  0.00      LIG  
ATOM   4955 H6   LIG     1      24.076  21.345   4.348  1.00  0.00      LIG  
ATOM   4956 H7   LIG     1      23.915  21.981   5.978  1.00  0.00      LIG  
ATOM   4957 H8   LIG     1      22.425  19.757   4.606  1.00  0.00      LIG  
ATOM   4958 H9   LIG     1      21.775  21.204   5.292  1.00  0.00      LIG  
ATOM   4959 H10  LIG     1      21.345  18.374  10.316  1.00  0.00      LIG  
ATOM   4960 H11  LIG     1      21.450  20.097  10.123  1.00  0.00      LIG  
ATOM   4961 H12  LIG     1      23.151  17.937   8.858  1.00  0.00      LIG  
ATOM   4962 H13  LIG     1      17.786  19.237   7.265  1.00  0.00      LIG  
ATOM   4963 H14  LIG     1      18.548  17.858   6.443  1.00  0.00      LIG  
ATOM   4964 H15  LIG     1      20.012  19.240   5.395  1.00  0.00      LIG  
ATOM   4965 H16  LIG     1      19.145  20.600   6.050  1.00  0.00      LIG  
ATOM   4966 H17  LIG     1      23.697  20.253  10.379  1.00  0.00      LIG  
ATOM   4967 H18  LIG     1      27.780  21.835   4.780  1.00  0.00      LIG  
ATOM   4968 H19  LIG     1      26.772  22.275   6.149  1.00  0.00      LIG  
ATOM   4969 H20  LIG     1      26.114  22.318   4.506  1.00  0.00      LIG  
ATOM   4970 H21  LIG     1      26.133  18.662   3.890  1.00  0.00      LIG  
ATOM   4971 H22  LIG     1      27.390  19.829   3.467  1.00  0.00      LIG  
ATOM   4972 H23  LIG     1      25.688  20.244   3.237  1.00  0.00      LIG  
ATOM   4973 H24  LIG     1      23.258  17.836   6.013  1.00  0.00      LIG  
ATOM   4974 H25  LIG     1      21.602  17.960   5.485  1.00  0.00      LIG  
ATOM   4975 H26  LIG     1      21.970  17.466   7.125  1.00  0.00      LIG  
ATOM   4976 H27  LIG     1      24.989  22.051   7.808  1.00  0.00      LIG  
ATOM   4977 H28  LIG     1      26.498  21.156   8.017  1.00  0.00      LIG  
ATOM   4978 H29  LIG     1      25.239  21.033   9.218  1.00  0.00      LIG  
ATOM   4979 H30  LIG     1      17.905  17.011   8.697  1.00  0.00      LIG  
ATOM   4980 H31  LIG     1      19.393  15.317   9.820  1.00  0.00      LIG  
ATOM   4981 H32  LIG     1      20.773  16.323   9.469  1.00  0.00      LIG  
ATOM   4982 H33  LIG     1      20.015  16.211   6.969  1.00  0.00      LIG  
ATOM   4983 H34  LIG     1      17.805  15.386   7.101  1.00  0.00      LIG  
ATOM   4984 H35  LIG     1      20.857  13.984   6.935  1.00  0.00      LIG  
ATOM   4985 H36  LIG     1      20.794  22.141   6.851  1.00  0.00      LIG  
ATOM   4986 H37  LIG     1      21.346  21.782   8.489  1.00  0.00      LIG  
ATOM   4987 H38  LIG     1      19.644  21.647   8.081  1.00  0.00      LIG  
ATOM   4988 H39  LIG     1      17.958  18.595  10.609  1.00  0.00      LIG  
ATOM   4989 H40  LIG     1      19.496  17.886  11.132  1.00  0.00      LIG  
ATOM   4990 H41  LIG     1      18.042  16.892  11.089  1.00  0.00      LIG  
ATOM   4991 H42  LIG     1      19.010  12.935   9.788  1.00  0.00      LIG  
ATOM   4992 H43  LIG     1      20.072  12.466   8.443  1.00  0.00      LIG  
ATOM   4993 H44  LIG     1      18.646  11.506   8.810  1.00  0.00      LIG  
ATOM   4994 H45  LIG     1      16.218  13.531   7.061  1.00  0.00      LIG  
ATOM   4995 H46  LIG     1      16.305  13.428   8.829  1.00  0.00      LIG  
ATOM   4996 H47  LIG     1      16.572  11.983   7.839  1.00  0.00      LIG  
TER
REMARK  Energy: 263.623
REMARK  SimpleFitness: 263.623
REMARK  FullFitness: -1380.76
REMARK  InterFull: -36.595
REMARK  IntraFull: 304.09
REMARK  solvFull: -1893.12
REMARK  surfFull: 244.865
REMARK  extraFull: 0.0
REMARK  deltaGcompsolvpol: -1893.12
REMARK  deltaGcompsolvnonpol: 244.865
REMARK  deltaGprotsolvpol: -1897.11
REMARK  deltaGprotsolvnonpol: 243.179
REMARK  deltaGligsolvpol: -8.98541
REMARK  deltaGligsolvnonpol: 15.5725
REMARK  deltaGvdw: -36.595
REMARK  deltaGelec: 0.0
REMARK  deltaG: -7.971455
REMARK  Cluster: 0
REMARK  ClusterRank: 9
ATOM   4915 C    LIG     1      26.862  18.394   6.980  1.00  0.00      LIG  
ATOM   4916 C1   LIG     1      27.416  19.633   6.346  1.00  0.00      LIG  
ATOM   4917 C2   LIG     1      26.438  20.444   5.532  1.00  0.00      LIG  
ATOM   4918 C3   LIG     1      25.011  20.164   6.040  1.00  0.00      LIG  
ATOM   4919 C4   LIG     1      24.850  19.914   7.551  1.00  0.00      LIG  
ATOM   4920 C5   LIG     1      25.677  18.672   7.901  1.00  0.00      LIG  
ATOM   4921 C6   LIG     1      23.982  21.167   5.583  1.00  0.00      LIG  
ATOM   4922 C7   LIG     1      22.625  20.501   5.577  1.00  0.00      LIG  
ATOM   4923 C8   LIG     1      22.317  19.644   6.812  1.00  0.00      LIG  
ATOM   4924 C9   LIG     1      23.341  19.843   7.965  1.00  0.00      LIG  
ATOM   4925 C10  LIG     1      20.885  19.977   7.335  1.00  0.00      LIG  
ATOM   4926 C11  LIG     1      20.572  19.065   8.466  1.00  0.00      LIG  
ATOM   4927 C12  LIG     1      21.547  19.034   9.598  1.00  0.00      LIG  
ATOM   4928 C13  LIG     1      22.994  18.892   9.139  1.00  0.00      LIG  
ATOM   4929 C14  LIG     1      19.470  18.336   8.248  1.00  0.00      LIG  
ATOM   4930 C15  LIG     1      18.811  18.721   6.979  1.00  0.00      LIG  
ATOM   4931 C16  LIG     1      19.766  19.698   6.328  1.00  0.00      LIG  
ATOM   4932 O    LIG     1      23.793  19.145  10.291  1.00  0.00      LIG  
ATOM   4933 C17  LIG     1      26.855  21.913   5.513  1.00  0.00      LIG  
ATOM   4934 C18  LIG     1      26.540  19.952   4.095  1.00  0.00      LIG  
ATOM   4935 C19  LIG     1      22.362  18.184   6.323  1.00  0.00      LIG  
ATOM   4936 C20  LIG     1      25.429  21.067   8.384  1.00  0.00      LIG  
ATOM   4937 H    LIG     1      23.156  20.843   8.359  1.00  0.00      LIG  
ATOM   4938 C21  LIG     1      18.880  17.194   9.024  1.00  0.00      LIG  
ATOM   4939 C22  LIG     1      19.788  15.968   8.978  1.00  0.00      LIG  
ATOM   4940 C23  LIG     1      19.878  15.366   7.577  1.00  0.00      LIG  
ATOM   4941 C24  LIG     1      18.608  14.647   7.195  1.00  0.00      LIG  
ATOM   4942 O1   LIG     1      21.030  14.539   7.498  1.00  0.00      LIG  
ATOM   4943 C25  LIG     1      20.689  21.427   7.797  1.00  0.00      LIG  
ATOM   4944 O2   LIG     1      28.622  19.804   6.251  1.00  0.00      LIG  
ATOM   4945 H1   LIG     1      24.742  19.233   5.539  1.00  0.00      LIG  
ATOM   4946 C26  LIG     1      18.561  17.553  10.464  1.00  0.00      LIG  
ATOM   4947 C27  LIG     1      18.163  13.328   7.727  1.00  0.00      LIG  
ATOM   4948 C28  LIG     1      18.966  12.508   8.682  1.00  0.00      LIG  
ATOM   4949 C29  LIG     1      16.705  13.064   7.737  1.00  0.00      LIG  
ATOM   4950 O3   LIG     1      18.738  13.438   6.402  1.00  0.00      LIG  
ATOM   4951 H2   LIG     1      27.660  17.907   7.547  1.00  0.00      LIG  
ATOM   4952 H3   LIG     1      26.564  17.714   6.177  1.00  0.00      LIG  
ATOM   4953 H4   LIG     1      26.050  18.766   8.925  1.00  0.00      LIG  
ATOM   4954 H5   LIG     1      25.052  17.780   7.890  1.00  0.00      LIG  
ATOM   4955 H6   LIG     1      24.195  21.514   4.569  1.00  0.00      LIG  
ATOM   4956 H7   LIG     1      23.967  22.048   6.229  1.00  0.00      LIG  
ATOM   4957 H8   LIG     1      22.578  19.866   4.688  1.00  0.00      LIG  
ATOM   4958 H9   LIG     1      21.866  21.263   5.409  1.00  0.00      LIG  
ATOM   4959 H10  LIG     1      21.327  18.226  10.298  1.00  0.00      LIG  
ATOM   4960 H11  LIG     1      21.435  19.956  10.177  1.00  0.00      LIG  
ATOM   4961 H12  LIG     1      23.169  17.851   8.858  1.00  0.00      LIG  
ATOM   4962 H13  LIG     1      17.847  19.195   7.183  1.00  0.00      LIG  
ATOM   4963 H14  LIG     1      18.647  17.854   6.333  1.00  0.00      LIG  
ATOM   4964 H15  LIG     1      20.125  19.291   5.381  1.00  0.00      LIG  
ATOM   4965 H16  LIG     1      19.231  20.616   6.069  1.00  0.00      LIG  
ATOM   4966 H17  LIG     1      23.680  20.086  10.505  1.00  0.00      LIG  
ATOM   4967 H18  LIG     1      27.882  22.019   5.152  1.00  0.00      LIG  
ATOM   4968 H19  LIG     1      26.818  22.368   6.504  1.00  0.00      LIG  
ATOM   4969 H20  LIG     1      26.221  22.499   4.843  1.00  0.00      LIG  
ATOM   4970 H21  LIG     1      26.295  18.888   4.018  1.00  0.00      LIG  
ATOM   4971 H22  LIG     1      27.554  20.088   3.704  1.00  0.00      LIG  
ATOM   4972 H23  LIG     1      25.856  20.503   3.445  1.00  0.00      LIG  
ATOM   4973 H24  LIG     1      23.369  17.890   6.031  1.00  0.00      LIG  
ATOM   4974 H25  LIG     1      21.734  18.036   5.444  1.00  0.00      LIG  
ATOM   4975 H26  LIG     1      22.036  17.459   7.070  1.00  0.00      LIG  
ATOM   4976 H27  LIG     1      25.002  22.028   8.088  1.00  0.00      LIG  
ATOM   4977 H28  LIG     1      26.514  21.137   8.294  1.00  0.00      LIG  
ATOM   4978 H29  LIG     1      25.221  20.934   9.446  1.00  0.00      LIG  
ATOM   4979 H30  LIG     1      17.930  16.934   8.550  1.00  0.00      LIG  
ATOM   4980 H31  LIG     1      19.409  15.216   9.674  1.00  0.00      LIG  
ATOM   4981 H32  LIG     1      20.789  16.225   9.339  1.00  0.00      LIG  
ATOM   4982 H33  LIG     1      20.044  16.155   6.841  1.00  0.00      LIG  
ATOM   4983 H34  LIG     1      17.835  15.347   6.907  1.00  0.00      LIG  
ATOM   4984 H35  LIG     1      20.854  13.906   6.780  1.00  0.00      LIG  
ATOM   4985 H36  LIG     1      20.846  22.133   6.980  1.00  0.00      LIG  
ATOM   4986 H37  LIG     1      21.353  21.710   8.616  1.00  0.00      LIG  
ATOM   4987 H38  LIG     1      19.665  21.580   8.154  1.00  0.00      LIG  
ATOM   4988 H39  LIG     1      17.939  18.452  10.516  1.00  0.00      LIG  
ATOM   4989 H40  LIG     1      19.465  17.725  11.050  1.00  0.00      LIG  
ATOM   4990 H41  LIG     1      18.015  16.734  10.939  1.00  0.00      LIG  
ATOM   4991 H42  LIG     1      18.892  12.920   9.691  1.00  0.00      LIG  
ATOM   4992 H43  LIG     1      20.020  12.456   8.402  1.00  0.00      LIG  
ATOM   4993 H44  LIG     1      18.585  11.484   8.703  1.00  0.00      LIG  
ATOM   4994 H45  LIG     1      16.228  13.437   6.827  1.00  0.00      LIG  
ATOM   4995 H46  LIG     1      16.242  13.554   8.598  1.00  0.00      LIG  
ATOM   4996 H47  LIG     1      16.512  11.993   7.806  1.00  0.00      LIG  
TER
REMARK  Energy: 263.623
REMARK  SimpleFitness: 263.623
REMARK  FullFitness: -1380.76
REMARK  InterFull: -36.595
REMARK  IntraFull: 304.09
REMARK  solvFull: -1893.12
REMARK  surfFull: 244.865
REMARK  extraFull: 0.0
REMARK  deltaGcompsolvpol: -1893.12
REMARK  deltaGcompsolvnonpol: 244.865
REMARK  deltaGprotsolvpol: -1897.11
REMARK  deltaGprotsolvnonpol: 243.179
REMARK  deltaGligsolvpol: -8.98541
REMARK  deltaGligsolvnonpol: 15.5725
REMARK  deltaGvdw: -36.595
REMARK  deltaGelec: 0.0
REMARK  deltaG: -7.971455
REMARK  Cluster: 0
REMARK  ClusterRank: 10
ATOM   4915 C    LIG     1      26.862  18.394   6.980  1.00  0.00      LIG  
ATOM   4916 C1   LIG     1      27.416  19.633   6.346  1.00  0.00      LIG  
ATOM   4917 C2   LIG     1      26.438  20.444   5.532  1.00  0.00      LIG  
ATOM   4918 C3   LIG     1      25.011  20.164   6.040  1.00  0.00      LIG  
ATOM   4919 C4   LIG     1      24.850  19.914   7.551  1.00  0.00      LIG  
ATOM   4920 C5   LIG     1      25.677  18.672   7.901  1.00  0.00      LIG  
ATOM   4921 C6   LIG     1      23.982  21.167   5.583  1.00  0.00      LIG  
ATOM   4922 C7   LIG     1      22.625  20.501   5.577  1.00  0.00      LIG  
ATOM   4923 C8   LIG     1      22.317  19.644   6.812  1.00  0.00      LIG  
ATOM   4924 C9   LIG     1      23.341  19.843   7.965  1.00  0.00      LIG  
ATOM   4925 C10  LIG     1      20.885  19.977   7.335  1.00  0.00      LIG  
ATOM   4926 C11  LIG     1      20.572  19.065   8.466  1.00  0.00      LIG  
ATOM   4927 C12  LIG     1      21.547  19.034   9.598  1.00  0.00      LIG  
ATOM   4928 C13  LIG     1      22.994  18.892   9.139  1.00  0.00      LIG  
ATOM   4929 C14  LIG     1      19.470  18.336   8.248  1.00  0.00      LIG  
ATOM   4930 C15  LIG     1      18.811  18.721   6.979  1.00  0.00      LIG  
ATOM   4931 C16  LIG     1      19.766  19.698   6.328  1.00  0.00      LIG  
ATOM   4932 O    LIG     1      23.793  19.145  10.291  1.00  0.00      LIG  
ATOM   4933 C17  LIG     1      26.855  21.913   5.513  1.00  0.00      LIG  
ATOM   4934 C18  LIG     1      26.540  19.952   4.095  1.00  0.00      LIG  
ATOM   4935 C19  LIG     1      22.362  18.184   6.323  1.00  0.00      LIG  
ATOM   4936 C20  LIG     1      25.429  21.067   8.384  1.00  0.00      LIG  
ATOM   4937 H    LIG     1      23.156  20.843   8.359  1.00  0.00      LIG  
ATOM   4938 C21  LIG     1      18.880  17.194   9.024  1.00  0.00      LIG  
ATOM   4939 C22  LIG     1      19.788  15.968   8.978  1.00  0.00      LIG  
ATOM   4940 C23  LIG     1      19.878  15.366   7.577  1.00  0.00      LIG  
ATOM   4941 C24  LIG     1      18.608  14.647   7.195  1.00  0.00      LIG  
ATOM   4942 O1   LIG     1      21.030  14.539   7.498  1.00  0.00      LIG  
ATOM   4943 C25  LIG     1      20.689  21.427   7.797  1.00  0.00      LIG  
ATOM   4944 O2   LIG     1      28.622  19.804   6.251  1.00  0.00      LIG  
ATOM   4945 H1   LIG     1      24.742  19.233   5.539  1.00  0.00      LIG  
ATOM   4946 C26  LIG     1      18.561  17.553  10.464  1.00  0.00      LIG  
ATOM   4947 C27  LIG     1      18.163  13.328   7.727  1.00  0.00      LIG  
ATOM   4948 C28  LIG     1      18.966  12.508   8.682  1.00  0.00      LIG  
ATOM   4949 C29  LIG     1      16.705  13.064   7.737  1.00  0.00      LIG  
ATOM   4950 O3   LIG     1      18.738  13.438   6.402  1.00  0.00      LIG  
ATOM   4951 H2   LIG     1      27.660  17.907   7.547  1.00  0.00      LIG  
ATOM   4952 H3   LIG     1      26.564  17.714   6.177  1.00  0.00      LIG  
ATOM   4953 H4   LIG     1      26.050  18.766   8.925  1.00  0.00      LIG  
ATOM   4954 H5   LIG     1      25.052  17.780   7.890  1.00  0.00      LIG  
ATOM   4955 H6   LIG     1      24.195  21.514   4.569  1.00  0.00      LIG  
ATOM   4956 H7   LIG     1      23.967  22.048   6.229  1.00  0.00      LIG  
ATOM   4957 H8   LIG     1      22.578  19.866   4.688  1.00  0.00      LIG  
ATOM   4958 H9   LIG     1      21.866  21.263   5.409  1.00  0.00      LIG  
ATOM   4959 H10  LIG     1      21.327  18.226  10.298  1.00  0.00      LIG  
ATOM   4960 H11  LIG     1      21.435  19.956  10.177  1.00  0.00      LIG  
ATOM   4961 H12  LIG     1      23.169  17.851   8.858  1.00  0.00      LIG  
ATOM   4962 H13  LIG     1      17.847  19.195   7.183  1.00  0.00      LIG  
ATOM   4963 H14  LIG     1      18.647  17.854   6.333  1.00  0.00      LIG  
ATOM   4964 H15  LIG     1      20.125  19.291   5.381  1.00  0.00      LIG  
ATOM   4965 H16  LIG     1      19.231  20.616   6.069  1.00  0.00      LIG  
ATOM   4966 H17  LIG     1      23.680  20.086  10.505  1.00  0.00      LIG  
ATOM   4967 H18  LIG     1      27.882  22.019   5.152  1.00  0.00      LIG  
ATOM   4968 H19  LIG     1      26.818  22.368   6.504  1.00  0.00      LIG  
ATOM   4969 H20  LIG     1      26.221  22.499   4.843  1.00  0.00      LIG  
ATOM   4970 H21  LIG     1      26.295  18.888   4.018  1.00  0.00      LIG  
ATOM   4971 H22  LIG     1      27.554  20.088   3.704  1.00  0.00      LIG  
ATOM   4972 H23  LIG     1      25.856  20.503   3.445  1.00  0.00      LIG  
ATOM   4973 H24  LIG     1      23.369  17.890   6.031  1.00  0.00      LIG  
ATOM   4974 H25  LIG     1      21.734  18.036   5.444  1.00  0.00      LIG  
ATOM   4975 H26  LIG     1      22.036  17.459   7.070  1.00  0.00      LIG  
ATOM   4976 H27  LIG     1      25.002  22.028   8.088  1.00  0.00      LIG  
ATOM   4977 H28  LIG     1      26.514  21.137   8.294  1.00  0.00      LIG  
ATOM   4978 H29  LIG     1      25.221  20.934   9.446  1.00  0.00      LIG  
ATOM   4979 H30  LIG     1      17.930  16.934   8.550  1.00  0.00      LIG  
ATOM   4980 H31  LIG     1      19.409  15.216   9.674  1.00  0.00      LIG  
ATOM   4981 H32  LIG     1      20.789  16.225   9.339  1.00  0.00      LIG  
ATOM   4982 H33  LIG     1      20.044  16.155   6.841  1.00  0.00      LIG  
ATOM   4983 H34  LIG     1      17.835  15.347   6.907  1.00  0.00      LIG  
ATOM   4984 H35  LIG     1      20.854  13.906   6.780  1.00  0.00      LIG  
ATOM   4985 H36  LIG     1      20.846  22.133   6.980  1.00  0.00      LIG  
ATOM   4986 H37  LIG     1      21.353  21.710   8.616  1.00  0.00      LIG  
ATOM   4987 H38  LIG     1      19.665  21.580   8.154  1.00  0.00      LIG  
ATOM   4988 H39  LIG     1      17.939  18.452  10.516  1.00  0.00      LIG  
ATOM   4989 H40  LIG     1      19.465  17.725  11.050  1.00  0.00      LIG  
ATOM   4990 H41  LIG     1      18.015  16.734  10.939  1.00  0.00      LIG  
ATOM   4991 H42  LIG     1      18.892  12.920   9.691  1.00  0.00      LIG  
ATOM   4992 H43  LIG     1      20.020  12.456   8.402  1.00  0.00      LIG  
ATOM   4993 H44  LIG     1      18.585  11.484   8.703  1.00  0.00      LIG  
ATOM   4994 H45  LIG     1      16.228  13.437   6.827  1.00  0.00      LIG  
ATOM   4995 H46  LIG     1      16.242  13.554   8.598  1.00  0.00      LIG  
ATOM   4996 H47  LIG     1      16.512  11.993   7.806  1.00  0.00      LIG  
TER
REMARK  Energy: 263.623
REMARK  SimpleFitness: 263.623
REMARK  FullFitness: -1380.76
REMARK  InterFull: -36.595
REMARK  IntraFull: 304.09
REMARK  solvFull: -1893.12
REMARK  surfFull: 244.865
REMARK  extraFull: 0.0
REMARK  deltaGcompsolvpol: -1893.12
REMARK  deltaGcompsolvnonpol: 244.865
REMARK  deltaGprotsolvpol: -1897.11
REMARK  deltaGprotsolvnonpol: 243.179
REMARK  deltaGligsolvpol: -8.98541
REMARK  deltaGligsolvnonpol: 15.5725
REMARK  deltaGvdw: -36.595
REMARK  deltaGelec: 0.0
REMARK  deltaG: -7.971455
REMARK  Cluster: 0
REMARK  ClusterRank: 11
ATOM   4915 C    LIG     1      26.862  18.394   6.980  1.00  0.00      LIG  
ATOM   4916 C1   LIG     1      27.416  19.633   6.346  1.00  0.00      LIG  
ATOM   4917 C2   LIG     1      26.438  20.444   5.532  1.00  0.00      LIG  
ATOM   4918 C3   LIG     1      25.011  20.164   6.040  1.00  0.00      LIG  
ATOM   4919 C4   LIG     1      24.850  19.914   7.551  1.00  0.00      LIG  
ATOM   4920 C5   LIG     1      25.677  18.672   7.901  1.00  0.00      LIG  
ATOM   4921 C6   LIG     1      23.982  21.167   5.583  1.00  0.00      LIG  
ATOM   4922 C7   LIG     1      22.625  20.501   5.577  1.00  0.00      LIG  
ATOM   4923 C8   LIG     1      22.317  19.644   6.812  1.00  0.00      LIG  
ATOM   4924 C9   LIG     1      23.341  19.843   7.965  1.00  0.00      LIG  
ATOM   4925 C10  LIG     1      20.885  19.977   7.335  1.00  0.00      LIG  
ATOM   4926 C11  LIG     1      20.572  19.065   8.466  1.00  0.00      LIG  
ATOM   4927 C12  LIG     1      21.547  19.034   9.598  1.00  0.00      LIG  
ATOM   4928 C13  LIG     1      22.994  18.892   9.139  1.00  0.00      LIG  
ATOM   4929 C14  LIG     1      19.470  18.336   8.248  1.00  0.00      LIG  
ATOM   4930 C15  LIG     1      18.811  18.721   6.979  1.00  0.00      LIG  
ATOM   4931 C16  LIG     1      19.766  19.698   6.328  1.00  0.00      LIG  
ATOM   4932 O    LIG     1      23.793  19.145  10.291  1.00  0.00      LIG  
ATOM   4933 C17  LIG     1      26.855  21.913   5.513  1.00  0.00      LIG  
ATOM   4934 C18  LIG     1      26.540  19.952   4.095  1.00  0.00      LIG  
ATOM   4935 C19  LIG     1      22.362  18.184   6.323  1.00  0.00      LIG  
ATOM   4936 C20  LIG     1      25.429  21.067   8.384  1.00  0.00      LIG  
ATOM   4937 H    LIG     1      23.156  20.843   8.359  1.00  0.00      LIG  
ATOM   4938 C21  LIG     1      18.880  17.194   9.024  1.00  0.00      LIG  
ATOM   4939 C22  LIG     1      19.788  15.968   8.978  1.00  0.00      LIG  
ATOM   4940 C23  LIG     1      19.878  15.366   7.577  1.00  0.00      LIG  
ATOM   4941 C24  LIG     1      18.608  14.647   7.195  1.00  0.00      LIG  
ATOM   4942 O1   LIG     1      21.030  14.539   7.498  1.00  0.00      LIG  
ATOM   4943 C25  LIG     1      20.689  21.427   7.797  1.00  0.00      LIG  
ATOM   4944 O2   LIG     1      28.622  19.804   6.251  1.00  0.00      LIG  
ATOM   4945 H1   LIG     1      24.742  19.233   5.539  1.00  0.00      LIG  
ATOM   4946 C26  LIG     1      18.561  17.553  10.464  1.00  0.00      LIG  
ATOM   4947 C27  LIG     1      18.163  13.328   7.727  1.00  0.00      LIG  
ATOM   4948 C28  LIG     1      18.966  12.508   8.682  1.00  0.00      LIG  
ATOM   4949 C29  LIG     1      16.705  13.064   7.737  1.00  0.00      LIG  
ATOM   4950 O3   LIG     1      18.738  13.438   6.402  1.00  0.00      LIG  
ATOM   4951 H2   LIG     1      27.660  17.907   7.547  1.00  0.00      LIG  
ATOM   4952 H3   LIG     1      26.564  17.714   6.177  1.00  0.00      LIG  
ATOM   4953 H4   LIG     1      26.050  18.766   8.925  1.00  0.00      LIG  
ATOM   4954 H5   LIG     1      25.052  17.780   7.890  1.00  0.00      LIG  
ATOM   4955 H6   LIG     1      24.195  21.514   4.569  1.00  0.00      LIG  
ATOM   4956 H7   LIG     1      23.967  22.048   6.229  1.00  0.00      LIG  
ATOM   4957 H8   LIG     1      22.578  19.866   4.688  1.00  0.00      LIG  
ATOM   4958 H9   LIG     1      21.866  21.263   5.409  1.00  0.00      LIG  
ATOM   4959 H10  LIG     1      21.327  18.226  10.298  1.00  0.00      LIG  
ATOM   4960 H11  LIG     1      21.435  19.956  10.177  1.00  0.00      LIG  
ATOM   4961 H12  LIG     1      23.169  17.851   8.858  1.00  0.00      LIG  
ATOM   4962 H13  LIG     1      17.847  19.195   7.183  1.00  0.00      LIG  
ATOM   4963 H14  LIG     1      18.647  17.854   6.333  1.00  0.00      LIG  
ATOM   4964 H15  LIG     1      20.125  19.291   5.381  1.00  0.00      LIG  
ATOM   4965 H16  LIG     1      19.231  20.616   6.069  1.00  0.00      LIG  
ATOM   4966 H17  LIG     1      23.680  20.086  10.505  1.00  0.00      LIG  
ATOM   4967 H18  LIG     1      27.882  22.019   5.152  1.00  0.00      LIG  
ATOM   4968 H19  LIG     1      26.818  22.368   6.504  1.00  0.00      LIG  
ATOM   4969 H20  LIG     1      26.221  22.499   4.843  1.00  0.00      LIG  
ATOM   4970 H21  LIG     1      26.295  18.888   4.018  1.00  0.00      LIG  
ATOM   4971 H22  LIG     1      27.554  20.088   3.704  1.00  0.00      LIG  
ATOM   4972 H23  LIG     1      25.856  20.503   3.445  1.00  0.00      LIG  
ATOM   4973 H24  LIG     1      23.369  17.890   6.031  1.00  0.00      LIG  
ATOM   4974 H25  LIG     1      21.734  18.036   5.444  1.00  0.00      LIG  
ATOM   4975 H26  LIG     1      22.036  17.459   7.070  1.00  0.00      LIG  
ATOM   4976 H27  LIG     1      25.002  22.028   8.088  1.00  0.00      LIG  
ATOM   4977 H28  LIG     1      26.514  21.137   8.294  1.00  0.00      LIG  
ATOM   4978 H29  LIG     1      25.221  20.934   9.446  1.00  0.00      LIG  
ATOM   4979 H30  LIG     1      17.930  16.934   8.550  1.00  0.00      LIG  
ATOM   4980 H31  LIG     1      19.409  15.216   9.674  1.00  0.00      LIG  
ATOM   4981 H32  LIG     1      20.789  16.225   9.339  1.00  0.00      LIG  
ATOM   4982 H33  LIG     1      20.044  16.155   6.841  1.00  0.00      LIG  
ATOM   4983 H34  LIG     1      17.835  15.347   6.907  1.00  0.00      LIG  
ATOM   4984 H35  LIG     1      20.854  13.906   6.780  1.00  0.00      LIG  
ATOM   4985 H36  LIG     1      20.846  22.133   6.980  1.00  0.00      LIG  
ATOM   4986 H37  LIG     1      21.353  21.710   8.616  1.00  0.00      LIG  
ATOM   4987 H38  LIG     1      19.665  21.580   8.154  1.00  0.00      LIG  
ATOM   4988 H39  LIG     1      17.939  18.452  10.516  1.00  0.00      LIG  
ATOM   4989 H40  LIG     1      19.465  17.725  11.050  1.00  0.00      LIG  
ATOM   4990 H41  LIG     1      18.015  16.734  10.939  1.00  0.00      LIG  
ATOM   4991 H42  LIG     1      18.892  12.920   9.691  1.00  0.00      LIG  
ATOM   4992 H43  LIG     1      20.020  12.456   8.402  1.00  0.00      LIG  
ATOM   4993 H44  LIG     1      18.585  11.484   8.703  1.00  0.00      LIG  
ATOM   4994 H45  LIG     1      16.228  13.437   6.827  1.00  0.00      LIG  
ATOM   4995 H46  LIG     1      16.242  13.554   8.598  1.00  0.00      LIG  
ATOM   4996 H47  LIG     1      16.512  11.993   7.806  1.00  0.00      LIG  
TER
REMARK  Energy: 263.923
REMARK  SimpleFitness: 263.923
REMARK  FullFitness: -1380.6294
REMARK  InterFull: -34.0694
REMARK  IntraFull: 304.291
REMARK  solvFull: -1895.57
REMARK  surfFull: 244.719
REMARK  extraFull: 0.0
REMARK  deltaGcompsolvpol: -1895.57
REMARK  deltaGcompsolvnonpol: 244.719
REMARK  deltaGprotsolvpol: -1897.11
REMARK  deltaGprotsolvnonpol: 243.179
REMARK  deltaGligsolvpol: -8.74016
REMARK  deltaGligsolvnonpol: 15.5845
REMARK  deltaGvdw: -34.0694
REMARK  deltaGelec: 0.0
REMARK  deltaG: -7.9124274
REMARK  Cluster: 0
REMARK  ClusterRank: 12
ATOM   4915 C    LIG     1      26.741  18.370   6.868  1.00  0.00      LIG  
ATOM   4916 C1   LIG     1      27.262  19.569   6.137  1.00  0.00      LIG  
ATOM   4917 C2   LIG     1      26.250  20.317   5.306  1.00  0.00      LIG  
ATOM   4918 C3   LIG     1      24.844  20.067   5.882  1.00  0.00      LIG  
ATOM   4919 C4   LIG     1      24.738  19.912   7.411  1.00  0.00      LIG  
ATOM   4920 C5   LIG     1      25.586  18.698   7.808  1.00  0.00      LIG  
ATOM   4921 C6   LIG     1      23.801  21.044   5.403  1.00  0.00      LIG  
ATOM   4922 C7   LIG     1      22.430  20.415   5.506  1.00  0.00      LIG  
ATOM   4923 C8   LIG     1      22.176  19.609   6.788  1.00  0.00      LIG  
ATOM   4924 C9   LIG     1      23.245  19.862   7.888  1.00  0.00      LIG  
ATOM   4925 C10  LIG     1      20.765  19.961   7.357  1.00  0.00      LIG  
ATOM   4926 C11  LIG     1      20.501  19.084   8.528  1.00  0.00      LIG  
ATOM   4927 C12  LIG     1      21.516  19.103   9.624  1.00  0.00      LIG  
ATOM   4928 C13  LIG     1      22.949  18.969   9.121  1.00  0.00      LIG  
ATOM   4929 C14  LIG     1      19.405  18.331   8.368  1.00  0.00      LIG  
ATOM   4930 C15  LIG     1      18.691  18.678   7.119  1.00  0.00      LIG  
ATOM   4931 C16  LIG     1      19.610  19.646   6.404  1.00  0.00      LIG  
ATOM   4932 O    LIG     1      23.783  19.293  10.229  1.00  0.00      LIG  
ATOM   4933 C17  LIG     1      26.657  21.783   5.172  1.00  0.00      LIG  
ATOM   4934 C18  LIG     1      26.306  19.726   3.904  1.00  0.00      LIG  
ATOM   4935 C19  LIG     1      22.209  18.127   6.362  1.00  0.00      LIG  
ATOM   4936 C20  LIG     1      25.339  21.116   8.149  1.00  0.00      LIG  
ATOM   4937 H    LIG     1      23.075  20.880   8.239  1.00  0.00      LIG  
ATOM   4938 C21  LIG     1      18.873  17.182   9.177  1.00  0.00      LIG  
ATOM   4939 C22  LIG     1      19.802  15.973   9.092  1.00  0.00      LIG  
ATOM   4940 C23  LIG     1      19.859  15.379   7.685  1.00  0.00      LIG  
ATOM   4941 C24  LIG     1      18.584  14.655   7.332  1.00  0.00      LIG  
ATOM   4942 O1   LIG     1      21.015  14.563   7.566  1.00  0.00      LIG  
ATOM   4943 C25  LIG     1      20.583  21.425   7.779  1.00  0.00      LIG  
ATOM   4944 O2   LIG     1      28.463  19.740   5.989  1.00  0.00      LIG  
ATOM   4945 H1   LIG     1      24.559  19.108   5.447  1.00  0.00      LIG  
ATOM   4946 C26  LIG     1      18.611  17.535  10.629  1.00  0.00      LIG  
ATOM   4947 C27  LIG     1      18.168  13.323   7.850  1.00  0.00      LIG  
ATOM   4948 C28  LIG     1      19.008  12.486   8.755  1.00  0.00      LIG  
ATOM   4949 C29  LIG     1      16.712  13.051   7.909  1.00  0.00      LIG  
ATOM   4950 O3   LIG     1      18.696  13.465   6.509  1.00  0.00      LIG  
ATOM   4951 H2   LIG     1      27.562  17.924   7.436  1.00  0.00      LIG  
ATOM   4952 H3   LIG     1      26.422  17.639   6.119  1.00  0.00      LIG  
ATOM   4953 H4   LIG     1      25.991  18.856   8.811  1.00  0.00      LIG  
ATOM   4954 H5   LIG     1      24.968  17.803   7.872  1.00  0.00      LIG  
ATOM   4955 H6   LIG     1      23.970  21.315   4.359  1.00  0.00      LIG  
ATOM   4956 H7   LIG     1      23.831  21.969   5.982  1.00  0.00      LIG  
ATOM   4957 H8   LIG     1      22.308  19.750   4.646  1.00  0.00      LIG  
ATOM   4958 H9   LIG     1      21.686  21.196   5.359  1.00  0.00      LIG  
ATOM   4959 H10  LIG     1      21.335  18.314  10.356  1.00  0.00      LIG  
ATOM   4960 H11  LIG     1      21.409  20.040  10.179  1.00  0.00      LIG  
ATOM   4961 H12  LIG     1      23.134  17.918   8.886  1.00  0.00      LIG  
ATOM   4962 H13  LIG     1      17.733  19.151   7.352  1.00  0.00      LIG  
ATOM   4963 H14  LIG     1      18.506  17.796   6.501  1.00  0.00      LIG  
ATOM   4964 H15  LIG     1      19.936  19.215   5.455  1.00  0.00      LIG  
ATOM   4965 H16  LIG     1      19.056  20.552   6.141  1.00  0.00      LIG  
ATOM   4966 H17  LIG     1      23.397  18.854  11.006  1.00  0.00      LIG  
ATOM   4967 H18  LIG     1      27.671  21.867   4.770  1.00  0.00      LIG  
ATOM   4968 H19  LIG     1      26.650  22.304   6.132  1.00  0.00      LIG  
ATOM   4969 H20  LIG     1      25.997  22.320   4.486  1.00  0.00      LIG  
ATOM   4970 H21  LIG     1      26.073  18.656   3.910  1.00  0.00      LIG  
ATOM   4971 H22  LIG     1      27.302  19.845   3.465  1.00  0.00      LIG  
ATOM   4972 H23  LIG     1      25.590  20.222   3.245  1.00  0.00      LIG  
ATOM   4973 H24  LIG     1      23.199  17.825   6.027  1.00  0.00      LIG  
ATOM   4974 H25  LIG     1      21.532  17.932   5.530  1.00  0.00      LIG  
ATOM   4975 H26  LIG     1      21.938  17.436   7.161  1.00  0.00      LIG  
ATOM   4976 H27  LIG     1      24.894  22.055   7.812  1.00  0.00      LIG  
ATOM   4977 H28  LIG     1      26.420  21.187   8.014  1.00  0.00      LIG  
ATOM   4978 H29  LIG     1      25.172  21.047   9.225  1.00  0.00      LIG  
ATOM   4979 H30  LIG     1      17.908  16.902   8.746  1.00  0.00      LIG  
ATOM   4980 H31  LIG     1      19.462  15.209   9.796  1.00  0.00      LIG  
ATOM   4981 H32  LIG     1      20.810  16.248   9.421  1.00  0.00      LIG  
ATOM   4982 H33  LIG     1      19.998  16.172   6.949  1.00  0.00      LIG  
ATOM   4983 H34  LIG     1      17.796  15.355   7.083  1.00  0.00      LIG  
ATOM   4984 H35  LIG     1      20.828  13.946   6.836  1.00  0.00      LIG  
ATOM   4985 H36  LIG     1      20.715  22.105   6.934  1.00  0.00      LIG  
ATOM   4986 H37  LIG     1      21.274  21.733   8.567  1.00  0.00      LIG  
ATOM   4987 H38  LIG     1      19.572  21.590   8.163  1.00  0.00      LIG  
ATOM   4988 H39  LIG     1      17.983  18.427  10.710  1.00  0.00      LIG  
ATOM   4989 H40  LIG     1      19.538  17.714  11.176  1.00  0.00      LIG  
ATOM   4990 H41  LIG     1      18.094  16.709  11.124  1.00  0.00      LIG  
ATOM   4991 H42  LIG     1      18.967  12.874   9.776  1.00  0.00      LIG  
ATOM   4992 H43  LIG     1      20.052  12.445   8.436  1.00  0.00      LIG  
ATOM   4993 H44  LIG     1      18.632  11.460   8.764  1.00  0.00      LIG  
ATOM   4994 H45  LIG     1      16.185  13.526   7.078  1.00  0.00      LIG  
ATOM   4995 H46  LIG     1      16.297  13.430   8.846  1.00  0.00      LIG  
ATOM   4996 H47  LIG     1      16.525  11.977   7.859  1.00  0.00      LIG  
TER
REMARK  Energy: 263.923
REMARK  SimpleFitness: 263.923
REMARK  FullFitness: -1380.6294
REMARK  InterFull: -34.0694
REMARK  IntraFull: 304.291
REMARK  solvFull: -1895.57
REMARK  surfFull: 244.719
REMARK  extraFull: 0.0
REMARK  deltaGcompsolvpol: -1895.57
REMARK  deltaGcompsolvnonpol: 244.719
REMARK  deltaGprotsolvpol: -1897.11
REMARK  deltaGprotsolvnonpol: 243.179
REMARK  deltaGligsolvpol: -8.74016
REMARK  deltaGligsolvnonpol: 15.5845
REMARK  deltaGvdw: -34.0694
REMARK  deltaGelec: 0.0
REMARK  deltaG: -7.9124274
REMARK  Cluster: 0
REMARK  ClusterRank: 13
ATOM   4915 C    LIG     1      26.741  18.370   6.868  1.00  0.00      LIG  
ATOM   4916 C1   LIG     1      27.262  19.569   6.137  1.00  0.00      LIG  
ATOM   4917 C2   LIG     1      26.250  20.317   5.306  1.00  0.00      LIG  
ATOM   4918 C3   LIG     1      24.844  20.067   5.882  1.00  0.00      LIG  
ATOM   4919 C4   LIG     1      24.738  19.912   7.411  1.00  0.00      LIG  
ATOM   4920 C5   LIG     1      25.586  18.698   7.808  1.00  0.00      LIG  
ATOM   4921 C6   LIG     1      23.801  21.044   5.403  1.00  0.00      LIG  
ATOM   4922 C7   LIG     1      22.430  20.415   5.506  1.00  0.00      LIG  
ATOM   4923 C8   LIG     1      22.176  19.609   6.788  1.00  0.00      LIG  
ATOM   4924 C9   LIG     1      23.245  19.862   7.888  1.00  0.00      LIG  
ATOM   4925 C10  LIG     1      20.765  19.961   7.357  1.00  0.00      LIG  
ATOM   4926 C11  LIG     1      20.501  19.084   8.528  1.00  0.00      LIG  
ATOM   4927 C12  LIG     1      21.516  19.103   9.624  1.00  0.00      LIG  
ATOM   4928 C13  LIG     1      22.949  18.969   9.121  1.00  0.00      LIG  
ATOM   4929 C14  LIG     1      19.405  18.331   8.368  1.00  0.00      LIG  
ATOM   4930 C15  LIG     1      18.691  18.678   7.119  1.00  0.00      LIG  
ATOM   4931 C16  LIG     1      19.610  19.646   6.404  1.00  0.00      LIG  
ATOM   4932 O    LIG     1      23.783  19.293  10.229  1.00  0.00      LIG  
ATOM   4933 C17  LIG     1      26.657  21.783   5.172  1.00  0.00      LIG  
ATOM   4934 C18  LIG     1      26.306  19.726   3.904  1.00  0.00      LIG  
ATOM   4935 C19  LIG     1      22.209  18.127   6.362  1.00  0.00      LIG  
ATOM   4936 C20  LIG     1      25.339  21.116   8.149  1.00  0.00      LIG  
ATOM   4937 H    LIG     1      23.075  20.880   8.239  1.00  0.00      LIG  
ATOM   4938 C21  LIG     1      18.873  17.182   9.177  1.00  0.00      LIG  
ATOM   4939 C22  LIG     1      19.802  15.973   9.092  1.00  0.00      LIG  
ATOM   4940 C23  LIG     1      19.859  15.379   7.685  1.00  0.00      LIG  
ATOM   4941 C24  LIG     1      18.584  14.655   7.332  1.00  0.00      LIG  
ATOM   4942 O1   LIG     1      21.015  14.563   7.566  1.00  0.00      LIG  
ATOM   4943 C25  LIG     1      20.583  21.425   7.779  1.00  0.00      LIG  
ATOM   4944 O2   LIG     1      28.463  19.740   5.989  1.00  0.00      LIG  
ATOM   4945 H1   LIG     1      24.559  19.108   5.447  1.00  0.00      LIG  
ATOM   4946 C26  LIG     1      18.611  17.535  10.629  1.00  0.00      LIG  
ATOM   4947 C27  LIG     1      18.168  13.323   7.850  1.00  0.00      LIG  
ATOM   4948 C28  LIG     1      19.008  12.486   8.755  1.00  0.00      LIG  
ATOM   4949 C29  LIG     1      16.712  13.051   7.909  1.00  0.00      LIG  
ATOM   4950 O3   LIG     1      18.696  13.465   6.509  1.00  0.00      LIG  
ATOM   4951 H2   LIG     1      27.562  17.924   7.436  1.00  0.00      LIG  
ATOM   4952 H3   LIG     1      26.422  17.639   6.119  1.00  0.00      LIG  
ATOM   4953 H4   LIG     1      25.991  18.856   8.811  1.00  0.00      LIG  
ATOM   4954 H5   LIG     1      24.968  17.803   7.872  1.00  0.00      LIG  
ATOM   4955 H6   LIG     1      23.970  21.315   4.359  1.00  0.00      LIG  
ATOM   4956 H7   LIG     1      23.831  21.969   5.982  1.00  0.00      LIG  
ATOM   4957 H8   LIG     1      22.308  19.750   4.646  1.00  0.00      LIG  
ATOM   4958 H9   LIG     1      21.686  21.196   5.359  1.00  0.00      LIG  
ATOM   4959 H10  LIG     1      21.335  18.314  10.356  1.00  0.00      LIG  
ATOM   4960 H11  LIG     1      21.409  20.040  10.179  1.00  0.00      LIG  
ATOM   4961 H12  LIG     1      23.134  17.918   8.886  1.00  0.00      LIG  
ATOM   4962 H13  LIG     1      17.733  19.151   7.352  1.00  0.00      LIG  
ATOM   4963 H14  LIG     1      18.506  17.796   6.501  1.00  0.00      LIG  
ATOM   4964 H15  LIG     1      19.936  19.215   5.455  1.00  0.00      LIG  
ATOM   4965 H16  LIG     1      19.056  20.552   6.141  1.00  0.00      LIG  
ATOM   4966 H17  LIG     1      23.397  18.854  11.006  1.00  0.00      LIG  
ATOM   4967 H18  LIG     1      27.671  21.867   4.770  1.00  0.00      LIG  
ATOM   4968 H19  LIG     1      26.650  22.304   6.132  1.00  0.00      LIG  
ATOM   4969 H20  LIG     1      25.997  22.320   4.486  1.00  0.00      LIG  
ATOM   4970 H21  LIG     1      26.073  18.656   3.910  1.00  0.00      LIG  
ATOM   4971 H22  LIG     1      27.302  19.845   3.465  1.00  0.00      LIG  
ATOM   4972 H23  LIG     1      25.590  20.222   3.245  1.00  0.00      LIG  
ATOM   4973 H24  LIG     1      23.199  17.825   6.027  1.00  0.00      LIG  
ATOM   4974 H25  LIG     1      21.532  17.932   5.530  1.00  0.00      LIG  
ATOM   4975 H26  LIG     1      21.938  17.436   7.161  1.00  0.00      LIG  
ATOM   4976 H27  LIG     1      24.894  22.055   7.812  1.00  0.00      LIG  
ATOM   4977 H28  LIG     1      26.420  21.187   8.014  1.00  0.00      LIG  
ATOM   4978 H29  LIG     1      25.172  21.047   9.225  1.00  0.00      LIG  
ATOM   4979 H30  LIG     1      17.908  16.902   8.746  1.00  0.00      LIG  
ATOM   4980 H31  LIG     1      19.462  15.209   9.796  1.00  0.00      LIG  
ATOM   4981 H32  LIG     1      20.810  16.248   9.421  1.00  0.00      LIG  
ATOM   4982 H33  LIG     1      19.998  16.172   6.949  1.00  0.00      LIG  
ATOM   4983 H34  LIG     1      17.796  15.355   7.083  1.00  0.00      LIG  
ATOM   4984 H35  LIG     1      20.828  13.946   6.836  1.00  0.00      LIG  
ATOM   4985 H36  LIG     1      20.715  22.105   6.934  1.00  0.00      LIG  
ATOM   4986 H37  LIG     1      21.274  21.733   8.567  1.00  0.00      LIG  
ATOM   4987 H38  LIG     1      19.572  21.590   8.163  1.00  0.00      LIG  
ATOM   4988 H39  LIG     1      17.983  18.427  10.710  1.00  0.00      LIG  
ATOM   4989 H40  LIG     1      19.538  17.714  11.176  1.00  0.00      LIG  
ATOM   4990 H41  LIG     1      18.094  16.709  11.124  1.00  0.00      LIG  
ATOM   4991 H42  LIG     1      18.967  12.874   9.776  1.00  0.00      LIG  
ATOM   4992 H43  LIG     1      20.052  12.445   8.436  1.00  0.00      LIG  
ATOM   4993 H44  LIG     1      18.632  11.460   8.764  1.00  0.00      LIG  
ATOM   4994 H45  LIG     1      16.185  13.526   7.078  1.00  0.00      LIG  
ATOM   4995 H46  LIG     1      16.297  13.430   8.846  1.00  0.00      LIG  
ATOM   4996 H47  LIG     1      16.525  11.977   7.859  1.00  0.00      LIG  
TER
REMARK  Energy: 263.923
REMARK  SimpleFitness: 263.923
REMARK  FullFitness: -1380.6294
REMARK  InterFull: -34.0694
REMARK  IntraFull: 304.291
REMARK  solvFull: -1895.57
REMARK  surfFull: 244.719
REMARK  extraFull: 0.0
REMARK  deltaGcompsolvpol: -1895.57
REMARK  deltaGcompsolvnonpol: 244.719
REMARK  deltaGprotsolvpol: -1897.11
REMARK  deltaGprotsolvnonpol: 243.179
REMARK  deltaGligsolvpol: -8.74016
REMARK  deltaGligsolvnonpol: 15.5845
REMARK  deltaGvdw: -34.0694
REMARK  deltaGelec: 0.0
REMARK  deltaG: -7.9124274
REMARK  Cluster: 0
REMARK  ClusterRank: 14
ATOM   4915 C    LIG     1      26.741  18.370   6.868  1.00  0.00      LIG  
ATOM   4916 C1   LIG     1      27.262  19.569   6.137  1.00  0.00      LIG  
ATOM   4917 C2   LIG     1      26.250  20.317   5.306  1.00  0.00      LIG  
ATOM   4918 C3   LIG     1      24.844  20.067   5.882  1.00  0.00      LIG  
ATOM   4919 C4   LIG     1      24.738  19.912   7.411  1.00  0.00      LIG  
ATOM   4920 C5   LIG     1      25.586  18.698   7.808  1.00  0.00      LIG  
ATOM   4921 C6   LIG     1      23.801  21.044   5.403  1.00  0.00      LIG  
ATOM   4922 C7   LIG     1      22.430  20.415   5.506  1.00  0.00      LIG  
ATOM   4923 C8   LIG     1      22.176  19.609   6.788  1.00  0.00      LIG  
ATOM   4924 C9   LIG     1      23.245  19.862   7.888  1.00  0.00      LIG  
ATOM   4925 C10  LIG     1      20.765  19.961   7.357  1.00  0.00      LIG  
ATOM   4926 C11  LIG     1      20.501  19.084   8.528  1.00  0.00      LIG  
ATOM   4927 C12  LIG     1      21.516  19.103   9.624  1.00  0.00      LIG  
ATOM   4928 C13  LIG     1      22.949  18.969   9.121  1.00  0.00      LIG  
ATOM   4929 C14  LIG     1      19.405  18.331   8.368  1.00  0.00      LIG  
ATOM   4930 C15  LIG     1      18.691  18.678   7.119  1.00  0.00      LIG  
ATOM   4931 C16  LIG     1      19.610  19.646   6.404  1.00  0.00      LIG  
ATOM   4932 O    LIG     1      23.783  19.293  10.229  1.00  0.00      LIG  
ATOM   4933 C17  LIG     1      26.657  21.783   5.172  1.00  0.00      LIG  
ATOM   4934 C18  LIG     1      26.306  19.726   3.904  1.00  0.00      LIG  
ATOM   4935 C19  LIG     1      22.209  18.127   6.362  1.00  0.00      LIG  
ATOM   4936 C20  LIG     1      25.339  21.116   8.149  1.00  0.00      LIG  
ATOM   4937 H    LIG     1      23.075  20.880   8.239  1.00  0.00      LIG  
ATOM   4938 C21  LIG     1      18.873  17.182   9.177  1.00  0.00      LIG  
ATOM   4939 C22  LIG     1      19.802  15.973   9.092  1.00  0.00      LIG  
ATOM   4940 C23  LIG     1      19.859  15.379   7.685  1.00  0.00      LIG  
ATOM   4941 C24  LIG     1      18.584  14.655   7.332  1.00  0.00      LIG  
ATOM   4942 O1   LIG     1      21.015  14.563   7.566  1.00  0.00      LIG  
ATOM   4943 C25  LIG     1      20.583  21.425   7.779  1.00  0.00      LIG  
ATOM   4944 O2   LIG     1      28.463  19.740   5.989  1.00  0.00      LIG  
ATOM   4945 H1   LIG     1      24.559  19.108   5.447  1.00  0.00      LIG  
ATOM   4946 C26  LIG     1      18.611  17.535  10.629  1.00  0.00      LIG  
ATOM   4947 C27  LIG     1      18.168  13.323   7.850  1.00  0.00      LIG  
ATOM   4948 C28  LIG     1      19.008  12.486   8.755  1.00  0.00      LIG  
ATOM   4949 C29  LIG     1      16.712  13.051   7.909  1.00  0.00      LIG  
ATOM   4950 O3   LIG     1      18.696  13.465   6.509  1.00  0.00      LIG  
ATOM   4951 H2   LIG     1      27.562  17.924   7.436  1.00  0.00      LIG  
ATOM   4952 H3   LIG     1      26.422  17.639   6.119  1.00  0.00      LIG  
ATOM   4953 H4   LIG     1      25.991  18.856   8.811  1.00  0.00      LIG  
ATOM   4954 H5   LIG     1      24.968  17.803   7.872  1.00  0.00      LIG  
ATOM   4955 H6   LIG     1      23.970  21.315   4.359  1.00  0.00      LIG  
ATOM   4956 H7   LIG     1      23.831  21.969   5.982  1.00  0.00      LIG  
ATOM   4957 H8   LIG     1      22.308  19.750   4.646  1.00  0.00      LIG  
ATOM   4958 H9   LIG     1      21.686  21.196   5.359  1.00  0.00      LIG  
ATOM   4959 H10  LIG     1      21.335  18.314  10.356  1.00  0.00      LIG  
ATOM   4960 H11  LIG     1      21.409  20.040  10.179  1.00  0.00      LIG  
ATOM   4961 H12  LIG     1      23.134  17.918   8.886  1.00  0.00      LIG  
ATOM   4962 H13  LIG     1      17.733  19.151   7.352  1.00  0.00      LIG  
ATOM   4963 H14  LIG     1      18.506  17.796   6.501  1.00  0.00      LIG  
ATOM   4964 H15  LIG     1      19.936  19.215   5.455  1.00  0.00      LIG  
ATOM   4965 H16  LIG     1      19.056  20.552   6.141  1.00  0.00      LIG  
ATOM   4966 H17  LIG     1      23.397  18.854  11.006  1.00  0.00      LIG  
ATOM   4967 H18  LIG     1      27.671  21.867   4.770  1.00  0.00      LIG  
ATOM   4968 H19  LIG     1      26.650  22.304   6.132  1.00  0.00      LIG  
ATOM   4969 H20  LIG     1      25.997  22.320   4.486  1.00  0.00      LIG  
ATOM   4970 H21  LIG     1      26.073  18.656   3.910  1.00  0.00      LIG  
ATOM   4971 H22  LIG     1      27.302  19.845   3.465  1.00  0.00      LIG  
ATOM   4972 H23  LIG     1      25.590  20.222   3.245  1.00  0.00      LIG  
ATOM   4973 H24  LIG     1      23.199  17.825   6.027  1.00  0.00      LIG  
ATOM   4974 H25  LIG     1      21.532  17.932   5.530  1.00  0.00      LIG  
ATOM   4975 H26  LIG     1      21.938  17.436   7.161  1.00  0.00      LIG  
ATOM   4976 H27  LIG     1      24.894  22.055   7.812  1.00  0.00      LIG  
ATOM   4977 H28  LIG     1      26.420  21.187   8.014  1.00  0.00      LIG  
ATOM   4978 H29  LIG     1      25.172  21.047   9.225  1.00  0.00      LIG  
ATOM   4979 H30  LIG     1      17.908  16.902   8.746  1.00  0.00      LIG  
ATOM   4980 H31  LIG     1      19.462  15.209   9.796  1.00  0.00      LIG  
ATOM   4981 H32  LIG     1      20.810  16.248   9.421  1.00  0.00      LIG  
ATOM   4982 H33  LIG     1      19.998  16.172   6.949  1.00  0.00      LIG  
ATOM   4983 H34  LIG     1      17.796  15.355   7.083  1.00  0.00      LIG  
ATOM   4984 H35  LIG     1      20.828  13.946   6.836  1.00  0.00      LIG  
ATOM   4985 H36  LIG     1      20.715  22.105   6.934  1.00  0.00      LIG  
ATOM   4986 H37  LIG     1      21.274  21.733   8.567  1.00  0.00      LIG  
ATOM   4987 H38  LIG     1      19.572  21.590   8.163  1.00  0.00      LIG  
ATOM   4988 H39  LIG     1      17.983  18.427  10.710  1.00  0.00      LIG  
ATOM   4989 H40  LIG     1      19.538  17.714  11.176  1.00  0.00      LIG  
ATOM   4990 H41  LIG     1      18.094  16.709  11.124  1.00  0.00      LIG  
ATOM   4991 H42  LIG     1      18.967  12.874   9.776  1.00  0.00      LIG  
ATOM   4992 H43  LIG     1      20.052  12.445   8.436  1.00  0.00      LIG  
ATOM   4993 H44  LIG     1      18.632  11.460   8.764  1.00  0.00      LIG  
ATOM   4994 H45  LIG     1      16.185  13.526   7.078  1.00  0.00      LIG  
ATOM   4995 H46  LIG     1      16.297  13.430   8.846  1.00  0.00      LIG  
ATOM   4996 H47  LIG     1      16.525  11.977   7.859  1.00  0.00      LIG  
TER
REMARK  Energy: 263.923
REMARK  SimpleFitness: 263.923
REMARK  FullFitness: -1380.6294
REMARK  InterFull: -34.0694
REMARK  IntraFull: 304.291
REMARK  solvFull: -1895.57
REMARK  surfFull: 244.719
REMARK  extraFull: 0.0
REMARK  deltaGcompsolvpol: -1895.57
REMARK  deltaGcompsolvnonpol: 244.719
REMARK  deltaGprotsolvpol: -1897.11
REMARK  deltaGprotsolvnonpol: 243.179
REMARK  deltaGligsolvpol: -8.74016
REMARK  deltaGligsolvnonpol: 15.5845
REMARK  deltaGvdw: -34.0694
REMARK  deltaGelec: 0.0
REMARK  deltaG: -7.9124274
REMARK  Cluster: 0
REMARK  ClusterRank: 15
ATOM   4915 C    LIG     1      26.741  18.370   6.868  1.00  0.00      LIG  
ATOM   4916 C1   LIG     1      27.262  19.569   6.137  1.00  0.00      LIG  
ATOM   4917 C2   LIG     1      26.250  20.317   5.306  1.00  0.00      LIG  
ATOM   4918 C3   LIG     1      24.844  20.067   5.882  1.00  0.00      LIG  
ATOM   4919 C4   LIG     1      24.738  19.912   7.411  1.00  0.00      LIG  
ATOM   4920 C5   LIG     1      25.586  18.698   7.808  1.00  0.00      LIG  
ATOM   4921 C6   LIG     1      23.801  21.044   5.403  1.00  0.00      LIG  
ATOM   4922 C7   LIG     1      22.430  20.415   5.506  1.00  0.00      LIG  
ATOM   4923 C8   LIG     1      22.176  19.609   6.788  1.00  0.00      LIG  
ATOM   4924 C9   LIG     1      23.245  19.862   7.888  1.00  0.00      LIG  
ATOM   4925 C10  LIG     1      20.765  19.961   7.357  1.00  0.00      LIG  
ATOM   4926 C11  LIG     1      20.501  19.084   8.528  1.00  0.00      LIG  
ATOM   4927 C12  LIG     1      21.516  19.103   9.624  1.00  0.00      LIG  
ATOM   4928 C13  LIG     1      22.949  18.969   9.121  1.00  0.00      LIG  
ATOM   4929 C14  LIG     1      19.405  18.331   8.368  1.00  0.00      LIG  
ATOM   4930 C15  LIG     1      18.691  18.678   7.119  1.00  0.00      LIG  
ATOM   4931 C16  LIG     1      19.610  19.646   6.404  1.00  0.00      LIG  
ATOM   4932 O    LIG     1      23.783  19.293  10.229  1.00  0.00      LIG  
ATOM   4933 C17  LIG     1      26.657  21.783   5.172  1.00  0.00      LIG  
ATOM   4934 C18  LIG     1      26.306  19.726   3.904  1.00  0.00      LIG  
ATOM   4935 C19  LIG     1      22.209  18.127   6.362  1.00  0.00      LIG  
ATOM   4936 C20  LIG     1      25.339  21.116   8.149  1.00  0.00      LIG  
ATOM   4937 H    LIG     1      23.075  20.880   8.239  1.00  0.00      LIG  
ATOM   4938 C21  LIG     1      18.873  17.182   9.177  1.00  0.00      LIG  
ATOM   4939 C22  LIG     1      19.802  15.973   9.092  1.00  0.00      LIG  
ATOM   4940 C23  LIG     1      19.859  15.379   7.685  1.00  0.00      LIG  
ATOM   4941 C24  LIG     1      18.584  14.655   7.332  1.00  0.00      LIG  
ATOM   4942 O1   LIG     1      21.015  14.563   7.566  1.00  0.00      LIG  
ATOM   4943 C25  LIG     1      20.583  21.425   7.779  1.00  0.00      LIG  
ATOM   4944 O2   LIG     1      28.463  19.740   5.989  1.00  0.00      LIG  
ATOM   4945 H1   LIG     1      24.559  19.108   5.447  1.00  0.00      LIG  
ATOM   4946 C26  LIG     1      18.611  17.535  10.629  1.00  0.00      LIG  
ATOM   4947 C27  LIG     1      18.168  13.323   7.850  1.00  0.00      LIG  
ATOM   4948 C28  LIG     1      19.008  12.486   8.755  1.00  0.00      LIG  
ATOM   4949 C29  LIG     1      16.712  13.051   7.909  1.00  0.00      LIG  
ATOM   4950 O3   LIG     1      18.696  13.465   6.509  1.00  0.00      LIG  
ATOM   4951 H2   LIG     1      27.562  17.924   7.436  1.00  0.00      LIG  
ATOM   4952 H3   LIG     1      26.422  17.639   6.119  1.00  0.00      LIG  
ATOM   4953 H4   LIG     1      25.991  18.856   8.811  1.00  0.00      LIG  
ATOM   4954 H5   LIG     1      24.968  17.803   7.872  1.00  0.00      LIG  
ATOM   4955 H6   LIG     1      23.970  21.315   4.359  1.00  0.00      LIG  
ATOM   4956 H7   LIG     1      23.831  21.969   5.982  1.00  0.00      LIG  
ATOM   4957 H8   LIG     1      22.308  19.750   4.646  1.00  0.00      LIG  
ATOM   4958 H9   LIG     1      21.686  21.196   5.359  1.00  0.00      LIG  
ATOM   4959 H10  LIG     1      21.335  18.314  10.356  1.00  0.00      LIG  
ATOM   4960 H11  LIG     1      21.409  20.040  10.179  1.00  0.00      LIG  
ATOM   4961 H12  LIG     1      23.134  17.918   8.886  1.00  0.00      LIG  
ATOM   4962 H13  LIG     1      17.733  19.151   7.352  1.00  0.00      LIG  
ATOM   4963 H14  LIG     1      18.506  17.796   6.501  1.00  0.00      LIG  
ATOM   4964 H15  LIG     1      19.936  19.215   5.455  1.00  0.00      LIG  
ATOM   4965 H16  LIG     1      19.056  20.552   6.141  1.00  0.00      LIG  
ATOM   4966 H17  LIG     1      23.397  18.854  11.006  1.00  0.00      LIG  
ATOM   4967 H18  LIG     1      27.671  21.867   4.770  1.00  0.00      LIG  
ATOM   4968 H19  LIG     1      26.650  22.304   6.132  1.00  0.00      LIG  
ATOM   4969 H20  LIG     1      25.997  22.320   4.486  1.00  0.00      LIG  
ATOM   4970 H21  LIG     1      26.073  18.656   3.910  1.00  0.00      LIG  
ATOM   4971 H22  LIG     1      27.302  19.845   3.465  1.00  0.00      LIG  
ATOM   4972 H23  LIG     1      25.590  20.222   3.245  1.00  0.00      LIG  
ATOM   4973 H24  LIG     1      23.199  17.825   6.027  1.00  0.00      LIG  
ATOM   4974 H25  LIG     1      21.532  17.932   5.530  1.00  0.00      LIG  
ATOM   4975 H26  LIG     1      21.938  17.436   7.161  1.00  0.00      LIG  
ATOM   4976 H27  LIG     1      24.894  22.055   7.812  1.00  0.00      LIG  
ATOM   4977 H28  LIG     1      26.420  21.187   8.014  1.00  0.00      LIG  
ATOM   4978 H29  LIG     1      25.172  21.047   9.225  1.00  0.00      LIG  
ATOM   4979 H30  LIG     1      17.908  16.902   8.746  1.00  0.00      LIG  
ATOM   4980 H31  LIG     1      19.462  15.209   9.796  1.00  0.00      LIG  
ATOM   4981 H32  LIG     1      20.810  16.248   9.421  1.00  0.00      LIG  
ATOM   4982 H33  LIG     1      19.998  16.172   6.949  1.00  0.00      LIG  
ATOM   4983 H34  LIG     1      17.796  15.355   7.083  1.00  0.00      LIG  
ATOM   4984 H35  LIG     1      20.828  13.946   6.836  1.00  0.00      LIG  
ATOM   4985 H36  LIG     1      20.715  22.105   6.934  1.00  0.00      LIG  
ATOM   4986 H37  LIG     1      21.274  21.733   8.567  1.00  0.00      LIG  
ATOM   4987 H38  LIG     1      19.572  21.590   8.163  1.00  0.00      LIG  
ATOM   4988 H39  LIG     1      17.983  18.427  10.710  1.00  0.00      LIG  
ATOM   4989 H40  LIG     1      19.538  17.714  11.176  1.00  0.00      LIG  
ATOM   4990 H41  LIG     1      18.094  16.709  11.124  1.00  0.00      LIG  
ATOM   4991 H42  LIG     1      18.967  12.874   9.776  1.00  0.00      LIG  
ATOM   4992 H43  LIG     1      20.052  12.445   8.436  1.00  0.00      LIG  
ATOM   4993 H44  LIG     1      18.632  11.460   8.764  1.00  0.00      LIG  
ATOM   4994 H45  LIG     1      16.185  13.526   7.078  1.00  0.00      LIG  
ATOM   4995 H46  LIG     1      16.297  13.430   8.846  1.00  0.00      LIG  
ATOM   4996 H47  LIG     1      16.525  11.977   7.859  1.00  0.00      LIG  
TER
REMARK  Energy: 255.54
REMARK  SimpleFitness: 255.54
REMARK  FullFitness: -1387.6823
REMARK  InterFull: -34.0673
REMARK  IntraFull: 298.758
REMARK  solvFull: -1896.44
REMARK  surfFull: 244.067
REMARK  extraFull: 0.0
REMARK  deltaGcompsolvpol: -1896.44
REMARK  deltaGcompsolvnonpol: 244.067
REMARK  deltaGprotsolvpol: -1897.11
REMARK  deltaGprotsolvnonpol: 243.179
REMARK  deltaGligsolvpol: -9.80714
REMARK  deltaGligsolvnonpol: 15.3097
REMARK  deltaGvdw: -34.0673
REMARK  deltaGelec: 0.0
REMARK  deltaG: -7.9358554
REMARK  Cluster: 1
REMARK  ClusterRank: 0
ATOM   4915 C    LIG     1      18.741  19.654  12.859  1.00  0.00      LIG  
ATOM   4916 C1   LIG     1      19.843  20.673  12.886  1.00  0.00      LIG  
ATOM   4917 C2   LIG     1      21.096  20.312  12.126  1.00  0.00      LIG  
ATOM   4918 C3   LIG     1      20.743  19.295  11.024  1.00  0.00      LIG  
ATOM   4919 C4   LIG     1      19.367  19.458  10.356  1.00  0.00      LIG  
ATOM   4920 C5   LIG     1      18.313  19.248  11.451  1.00  0.00      LIG  
ATOM   4921 C6   LIG     1      21.805  19.118   9.965  1.00  0.00      LIG  
ATOM   4922 C7   LIG     1      21.661  17.736   9.366  1.00  0.00      LIG  
ATOM   4923 C8   LIG     1      20.214  17.319   9.047  1.00  0.00      LIG  
ATOM   4924 C9   LIG     1      19.222  18.515   9.117  1.00  0.00      LIG  
ATOM   4925 C10  LIG     1      20.151  16.698   7.620  1.00  0.00      LIG  
ATOM   4926 C11  LIG     1      18.768  16.277   7.307  1.00  0.00      LIG  
ATOM   4927 C12  LIG     1      17.704  17.297   7.467  1.00  0.00      LIG  
ATOM   4928 C13  LIG     1      17.791  18.017   8.806  1.00  0.00      LIG  
ATOM   4929 C14  LIG     1      18.664  14.997   6.945  1.00  0.00      LIG  
ATOM   4930 C15  LIG     1      19.977  14.316   6.993  1.00  0.00      LIG  
ATOM   4931 C16  LIG     1      20.926  15.395   7.466  1.00  0.00      LIG  
ATOM   4932 O    LIG     1      16.841  19.074   8.742  1.00  0.00      LIG  
ATOM   4933 C17  LIG     1      21.809  21.577  11.652  1.00  0.00      LIG  
ATOM   4934 C18  LIG     1      22.036  19.640  13.117  1.00  0.00      LIG  
ATOM   4935 C19  LIG     1      19.827  16.245  10.088  1.00  0.00      LIG  
ATOM   4936 C20  LIG     1      19.169  20.876   9.798  1.00  0.00      LIG  
ATOM   4937 H    LIG     1      19.477  19.169   8.282  1.00  0.00      LIG  
ATOM   4938 C21  LIG     1      17.415  14.246   6.596  1.00  0.00      LIG  
ATOM   4939 C22  LIG     1      17.563  13.365   5.364  1.00  0.00      LIG  
ATOM   4940 C23  LIG     1      17.573  14.143   4.053  1.00  0.00      LIG  
ATOM   4941 C24  LIG     1      16.195  14.523   3.632  1.00  0.00      LIG  
ATOM   4942 O1   LIG     1      18.094  13.295   3.041  1.00  0.00      LIG  
ATOM   4943 C25  LIG     1      20.626  17.625   6.492  1.00  0.00      LIG  
ATOM   4944 O2   LIG     1      19.841  21.574  13.712  1.00  0.00      LIG  
ATOM   4945 H1   LIG     1      20.718  18.342  11.557  1.00  0.00      LIG  
ATOM   4946 C26  LIG     1      17.013  13.366   7.765  1.00  0.00      LIG  
ATOM   4947 C27  LIG     1      15.934  15.476   2.518  1.00  0.00      LIG  
ATOM   4948 C28  LIG     1      17.033  16.131   1.761  1.00  0.00      LIG  
ATOM   4949 C29  LIG     1      14.632  15.421   1.811  1.00  0.00      LIG  
ATOM   4950 O3   LIG     1      15.839  15.894   3.899  1.00  0.00      LIG  
ATOM   4951 H2   LIG     1      17.881  20.060  13.398  1.00  0.00      LIG  
ATOM   4952 H3   LIG     1      19.092  18.777  13.409  1.00  0.00      LIG  
ATOM   4953 H4   LIG     1      17.408  19.804  11.190  1.00  0.00      LIG  
ATOM   4954 H5   LIG     1      18.021  18.197  11.503  1.00  0.00      LIG  
ATOM   4955 H6   LIG     1      22.807  19.202  10.394  1.00  0.00      LIG  
ATOM   4956 H7   LIG     1      21.723  19.880   9.186  1.00  0.00      LIG  
ATOM   4957 H8   LIG     1      22.079  17.024  10.084  1.00  0.00      LIG  
ATOM   4958 H9   LIG     1      22.320  17.671   8.500  1.00  0.00      LIG  
ATOM   4959 H10  LIG     1      16.706  16.863   7.355  1.00  0.00      LIG  
ATOM   4960 H11  LIG     1      17.807  18.026   6.659  1.00  0.00      LIG  
ATOM   4961 H12  LIG     1      17.460  17.342   9.594  1.00  0.00      LIG  
ATOM   4962 H13  LIG     1      20.278  13.954   6.005  1.00  0.00      LIG  
ATOM   4963 H14  LIG     1      19.967  13.476   7.692  1.00  0.00      LIG  
ATOM   4964 H15  LIG     1      21.448  15.078   8.369  1.00  0.00      LIG  
ATOM   4965 H16  LIG     1      21.693  15.530   6.709  1.00  0.00      LIG  
ATOM   4966 H17  LIG     1      16.025  18.693   8.375  1.00  0.00      LIG  
ATOM   4967 H18  LIG     1      22.025  22.237  12.497  1.00  0.00      LIG  
ATOM   4968 H19  LIG     1      21.209  22.152  10.946  1.00  0.00      LIG  
ATOM   4969 H20  LIG     1      22.765  21.342  11.179  1.00  0.00      LIG  
ATOM   4970 H21  LIG     1      21.590  18.736  13.542  1.00  0.00      LIG  
ATOM   4971 H22  LIG     1      22.277  20.311  13.948  1.00  0.00      LIG  
ATOM   4972 H23  LIG     1      22.975  19.360  12.633  1.00  0.00      LIG  
ATOM   4973 H24  LIG     1      19.679  16.676  11.078  1.00  0.00      LIG  
ATOM   4974 H25  LIG     1      20.609  15.490  10.197  1.00  0.00      LIG  
ATOM   4975 H26  LIG     1      18.904  15.718   9.839  1.00  0.00      LIG  
ATOM   4976 H27  LIG     1      19.989  21.159   9.133  1.00  0.00      LIG  
ATOM   4977 H28  LIG     1      19.099  21.628  10.585  1.00  0.00      LIG  
ATOM   4978 H29  LIG     1      18.247  20.960   9.222  1.00  0.00      LIG  
ATOM   4979 H30  LIG     1      16.616  14.957   6.404  1.00  0.00      LIG  
ATOM   4980 H31  LIG     1      16.743  12.648   5.345  1.00  0.00      LIG  
ATOM   4981 H32  LIG     1      18.463  12.757   5.450  1.00  0.00      LIG  
ATOM   4982 H33  LIG     1      18.225  15.016   4.137  1.00  0.00      LIG  
ATOM   4983 H34  LIG     1      15.463  13.748   3.819  1.00  0.00      LIG  
ATOM   4984 H35  LIG     1      17.483  12.543   2.975  1.00  0.00      LIG  
ATOM   4985 H36  LIG     1      21.688  17.861   6.583  1.00  0.00      LIG  
ATOM   4986 H37  LIG     1      20.076  18.567   6.451  1.00  0.00      LIG  
ATOM   4987 H38  LIG     1      20.500  17.143   5.518  1.00  0.00      LIG  
ATOM   4988 H39  LIG     1      17.771  12.604   7.970  1.00  0.00      LIG  
ATOM   4989 H40  LIG     1      16.076  12.851   7.541  1.00  0.00      LIG  
ATOM   4990 H41  LIG     1      16.865  13.960   8.673  1.00  0.00      LIG  
ATOM   4991 H42  LIG     1      17.544  15.403   1.126  1.00  0.00      LIG  
ATOM   4992 H43  LIG     1      17.760  16.596   2.429  1.00  0.00      LIG  
ATOM   4993 H44  LIG     1      16.627  16.917   1.119  1.00  0.00      LIG  
ATOM   4994 H45  LIG     1      13.959  14.680   2.251  1.00  0.00      LIG  
ATOM   4995 H46  LIG     1      14.794  15.146   0.767  1.00  0.00      LIG  
ATOM   4996 H47  LIG     1      14.143  16.398   1.838  1.00  0.00      LIG  
TER
REMARK  Energy: 255.64
REMARK  SimpleFitness: 255.64
REMARK  FullFitness: -1387.5261
REMARK  InterFull: -34.1851
REMARK  IntraFull: 298.94
REMARK  solvFull: -1896.38
REMARK  surfFull: 244.099
REMARK  extraFull: 0.0
REMARK  deltaGcompsolvpol: -1896.38
REMARK  deltaGcompsolvnonpol: 244.099
REMARK  deltaGprotsolvpol: -1897.11
REMARK  deltaGprotsolvnonpol: 243.179
REMARK  deltaGligsolvpol: -9.83572
REMARK  deltaGligsolvnonpol: 15.3005
REMARK  deltaGvdw: -34.1851
REMARK  deltaGelec: 0.0
REMARK  deltaG: -7.937685
REMARK  Cluster: 1
REMARK  ClusterRank: 1
ATOM   4915 C    LIG     1      18.785  19.729  12.876  1.00  0.00      LIG  
ATOM   4916 C1   LIG     1      19.879  20.756  12.883  1.00  0.00      LIG  
ATOM   4917 C2   LIG     1      21.122  20.401  12.104  1.00  0.00      LIG  
ATOM   4918 C3   LIG     1      20.761  19.376  11.014  1.00  0.00      LIG  
ATOM   4919 C4   LIG     1      19.374  19.522  10.366  1.00  0.00      LIG  
ATOM   4920 C5   LIG     1      18.341  19.305  11.478  1.00  0.00      LIG  
ATOM   4921 C6   LIG     1      21.806  19.205   9.939  1.00  0.00      LIG  
ATOM   4922 C7   LIG     1      21.667  17.817   9.356  1.00  0.00      LIG  
ATOM   4923 C8   LIG     1      20.221  17.386   9.055  1.00  0.00      LIG  
ATOM   4924 C9   LIG     1      19.219  18.572   9.133  1.00  0.00      LIG  
ATOM   4925 C10  LIG     1      20.146  16.757   7.632  1.00  0.00      LIG  
ATOM   4926 C11  LIG     1      18.764  16.321   7.337  1.00  0.00      LIG  
ATOM   4927 C12  LIG     1      17.688  17.325   7.515  1.00  0.00      LIG  
ATOM   4928 C13  LIG     1      17.789  18.056   8.847  1.00  0.00      LIG  
ATOM   4929 C14  LIG     1      18.671  15.043   6.960  1.00  0.00      LIG  
ATOM   4930 C15  LIG     1      19.996  14.383   6.976  1.00  0.00      LIG  
ATOM   4931 C16  LIG     1      20.933  15.463   7.471  1.00  0.00      LIG  
ATOM   4932 O    LIG     1      16.829  19.105   8.789  1.00  0.00      LIG  
ATOM   4933 C17  LIG     1      21.815  21.670  11.612  1.00  0.00      LIG  
ATOM   4934 C18  LIG     1      22.085  19.746  13.084  1.00  0.00      LIG  
ATOM   4935 C19  LIG     1      19.857  16.314  10.106  1.00  0.00      LIG  
ATOM   4936 C20  LIG     1      19.150  20.936   9.809  1.00  0.00      LIG  
ATOM   4937 H    LIG     1      19.453  19.225   8.291  1.00  0.00      LIG  
ATOM   4938 C21  LIG     1      17.428  14.279   6.616  1.00  0.00      LIG  
ATOM   4939 C22  LIG     1      17.573  13.395   5.386  1.00  0.00      LIG  
ATOM   4940 C23  LIG     1      17.578  14.170   4.072  1.00  0.00      LIG  
ATOM   4941 C24  LIG     1      16.197  14.536   3.645  1.00  0.00      LIG  
ATOM   4942 O1   LIG     1      18.112  13.322   3.067  1.00  0.00      LIG  
ATOM   4943 C25  LIG     1      20.597  17.685   6.496  1.00  0.00      LIG  
ATOM   4944 O2   LIG     1      19.887  21.655  13.709  1.00  0.00      LIG  
ATOM   4945 H1   LIG     1      20.753  18.426  11.552  1.00  0.00      LIG  
ATOM   4946 C26  LIG     1      17.039  13.396   7.786  1.00  0.00      LIG  
ATOM   4947 C27  LIG     1      15.931  15.475   2.520  1.00  0.00      LIG  
ATOM   4948 C28  LIG     1      17.028  16.127   1.756  1.00  0.00      LIG  
ATOM   4949 C29  LIG     1      14.627  15.412   1.817  1.00  0.00      LIG  
ATOM   4950 O3   LIG     1      15.835  15.907   3.897  1.00  0.00      LIG  
ATOM   4951 H2   LIG     1      17.929  20.136  13.421  1.00  0.00      LIG  
ATOM   4952 H3   LIG     1      19.150  18.860  13.429  1.00  0.00      LIG  
ATOM   4953 H4   LIG     1      17.423  19.844  11.228  1.00  0.00      LIG  
ATOM   4954 H5   LIG     1      18.067  18.249  11.542  1.00  0.00      LIG  
ATOM   4955 H6   LIG     1      22.813  19.305  10.350  1.00  0.00      LIG  
ATOM   4956 H7   LIG     1      21.700  19.959   9.155  1.00  0.00      LIG  
ATOM   4957 H8   LIG     1      22.097  17.117  10.078  1.00  0.00      LIG  
ATOM   4958 H9   LIG     1      22.319  17.748   8.485  1.00  0.00      LIG  
ATOM   4959 H10  LIG     1      16.695  16.877   7.422  1.00  0.00      LIG  
ATOM   4960 H11  LIG     1      17.770  18.051   6.702  1.00  0.00      LIG  
ATOM   4961 H12  LIG     1      17.474  17.385   9.646  1.00  0.00      LIG  
ATOM   4962 H13  LIG     1      20.290  14.055   5.975  1.00  0.00      LIG  
ATOM   4963 H14  LIG     1      20.007  13.522   7.651  1.00  0.00      LIG  
ATOM   4964 H15  LIG     1      21.445  15.138   8.377  1.00  0.00      LIG  
ATOM   4965 H16  LIG     1      21.711  15.614   6.727  1.00  0.00      LIG  
ATOM   4966 H17  LIG     1      16.002  18.708   8.467  1.00  0.00      LIG  
ATOM   4967 H18  LIG     1      22.030  22.341  12.449  1.00  0.00      LIG  
ATOM   4968 H19  LIG     1      21.201  22.231  10.905  1.00  0.00      LIG  
ATOM   4969 H20  LIG     1      22.770  21.441  11.133  1.00  0.00      LIG  
ATOM   4970 H21  LIG     1      21.655  18.841  13.523  1.00  0.00      LIG  
ATOM   4971 H22  LIG     1      22.333  20.427  13.905  1.00  0.00      LIG  
ATOM   4972 H23  LIG     1      23.019  19.472  12.586  1.00  0.00      LIG  
ATOM   4973 H24  LIG     1      19.715  16.750  11.095  1.00  0.00      LIG  
ATOM   4974 H25  LIG     1      20.649  15.570  10.211  1.00  0.00      LIG  
ATOM   4975 H26  LIG     1      18.937  15.775   9.870  1.00  0.00      LIG  
ATOM   4976 H27  LIG     1      19.955  21.225   9.128  1.00  0.00      LIG  
ATOM   4977 H28  LIG     1      19.089  21.688  10.597  1.00  0.00      LIG  
ATOM   4978 H29  LIG     1      18.216  21.011   9.253  1.00  0.00      LIG  
ATOM   4979 H30  LIG     1      16.621  14.983   6.428  1.00  0.00      LIG  
ATOM   4980 H31  LIG     1      16.752  12.677   5.370  1.00  0.00      LIG  
ATOM   4981 H32  LIG     1      18.473  12.787   5.471  1.00  0.00      LIG  
ATOM   4982 H33  LIG     1      18.222  15.049   4.156  1.00  0.00      LIG  
ATOM   4983 H34  LIG     1      15.470  13.757   3.841  1.00  0.00      LIG  
ATOM   4984 H35  LIG     1      17.521  12.553   3.019  1.00  0.00      LIG  
ATOM   4985 H36  LIG     1      21.655  17.942   6.581  1.00  0.00      LIG  
ATOM   4986 H37  LIG     1      20.029  18.617   6.452  1.00  0.00      LIG  
ATOM   4987 H38  LIG     1      20.476  17.194   5.526  1.00  0.00      LIG  
ATOM   4988 H39  LIG     1      17.801  12.635   7.979  1.00  0.00      LIG  
ATOM   4989 H40  LIG     1      16.101  12.879   7.569  1.00  0.00      LIG  
ATOM   4990 H41  LIG     1      16.900  13.985   8.698  1.00  0.00      LIG  
ATOM   4991 H42  LIG     1      17.542  15.393   1.130  1.00  0.00      LIG  
ATOM   4992 H43  LIG     1      17.753  16.601   2.420  1.00  0.00      LIG  
ATOM   4993 H44  LIG     1      16.618  16.904   1.105  1.00  0.00      LIG  
ATOM   4994 H45  LIG     1      13.971  14.647   2.240  1.00  0.00      LIG  
ATOM   4995 H46  LIG     1      14.791  15.169   0.764  1.00  0.00      LIG  
ATOM   4996 H47  LIG     1      14.119  16.379   1.871  1.00  0.00      LIG  
TER
REMARK  Energy: 255.001
REMARK  SimpleFitness: 255.001
REMARK  FullFitness: -1386.2869
REMARK  InterFull: -35.8879
REMARK  IntraFull: 299.737
REMARK  solvFull: -1893.91
REMARK  surfFull: 243.774
REMARK  extraFull: 0.0
REMARK  deltaGcompsolvpol: -1893.91
REMARK  deltaGcompsolvnonpol: 243.774
REMARK  deltaGprotsolvpol: -1897.11
REMARK  deltaGprotsolvnonpol: 243.179
REMARK  deltaGligsolvpol: -8.43913
REMARK  deltaGligsolvnonpol: 15.1357
REMARK  deltaGvdw: -35.8879
REMARK  deltaGelec: 0.0
REMARK  deltaG: -8.048234
REMARK  Cluster: 1
REMARK  ClusterRank: 2
ATOM   4915 C    LIG     1      18.110  19.222  14.268  1.00  0.00      LIG  
ATOM   4916 C1   LIG     1      19.274  20.071  14.686  1.00  0.00      LIG  
ATOM   4917 C2   LIG     1      20.605  19.714  14.071  1.00  0.00      LIG  
ATOM   4918 C3   LIG     1      20.370  19.000  12.726  1.00  0.00      LIG  
ATOM   4919 C4   LIG     1      19.147  19.452  11.906  1.00  0.00      LIG  
ATOM   4920 C5   LIG     1      17.907  19.150  12.757  1.00  0.00      LIG  
ATOM   4921 C6   LIG     1      21.581  18.927  11.828  1.00  0.00      LIG  
ATOM   4922 C7   LIG     1      21.435  17.746  10.891  1.00  0.00      LIG  
ATOM   4923 C8   LIG     1      20.024  17.539  10.309  1.00  0.00      LIG  
ATOM   4924 C9   LIG     1      19.133  18.800  10.480  1.00  0.00      LIG  
ATOM   4925 C10  LIG     1      20.132  17.190   8.791  1.00  0.00      LIG  
ATOM   4926 C11  LIG     1      18.773  16.922   8.267  1.00  0.00      LIG  
ATOM   4927 C12  LIG     1      17.762  18.002   8.442  1.00  0.00      LIG  
ATOM   4928 C13  LIG     1      17.730  18.546   9.869  1.00  0.00      LIG  
ATOM   4929 C14  LIG     1      18.630  15.683   7.787  1.00  0.00      LIG  
ATOM   4930 C15  LIG     1      19.908  14.932   7.835  1.00  0.00      LIG  
ATOM   4931 C16  LIG     1      20.871  15.885   8.508  1.00  0.00      LIG  
ATOM   4932 O    LIG     1      16.938  19.728   9.810  1.00  0.00      LIG  
ATOM   4933 C17  LIG     1      21.509  20.942  14.005  1.00  0.00      LIG  
ATOM   4934 C18  LIG     1      21.274  18.736  15.028  1.00  0.00      LIG  
ATOM   4935 C19  LIG     1      19.402  16.339  11.068  1.00  0.00      LIG  
ATOM   4936 C20  LIG     1      19.164  20.966  11.650  1.00  0.00      LIG  
ATOM   4937 H    LIG     1      19.580  19.572   9.851  1.00  0.00      LIG  
ATOM   4938 C21  LIG     1      17.369  15.008   7.329  1.00  0.00      LIG  
ATOM   4939 C22  LIG     1      17.473  14.375   5.945  1.00  0.00      LIG  
ATOM   4940 C23  LIG     1      17.224  15.373   4.824  1.00  0.00      LIG  
ATOM   4941 C24  LIG     1      17.304  14.661   3.514  1.00  0.00      LIG  
ATOM   4942 O1   LIG     1      18.212  16.393   4.849  1.00  0.00      LIG  
ATOM   4943 C25  LIG     1      20.795  18.264   7.920  1.00  0.00      LIG  
ATOM   4944 O2   LIG     1      19.209  20.763  15.691  1.00  0.00      LIG  
ATOM   4945 H1   LIG     1      20.184  17.970  13.030  1.00  0.00      LIG  
ATOM   4946 C26  LIG     1      17.007  13.910   8.314  1.00  0.00      LIG  
ATOM   4947 C27  LIG     1      16.472  14.964   2.318  1.00  0.00      LIG  
ATOM   4948 C28  LIG     1      15.438  16.030   2.281  1.00  0.00      LIG  
ATOM   4949 C29  LIG     1      16.978  14.537   0.986  1.00  0.00      LIG  
ATOM   4950 O3   LIG     1      16.132  13.879   3.211  1.00  0.00      LIG  
ATOM   4951 H2   LIG     1      17.206  19.619  14.738  1.00  0.00      LIG  
ATOM   4952 H3   LIG     1      18.277  18.218  14.668  1.00  0.00      LIG  
ATOM   4953 H4   LIG     1      17.104  19.839  12.480  1.00  0.00      LIG  
ATOM   4954 H5   LIG     1      17.536  18.145  12.545  1.00  0.00      LIG  
ATOM   4955 H6   LIG     1      22.494  18.788  12.412  1.00  0.00      LIG  
ATOM   4956 H7   LIG     1      21.704  19.849  11.254  1.00  0.00      LIG  
ATOM   4957 H8   LIG     1      21.716  16.847  11.446  1.00  0.00      LIG  
ATOM   4958 H9   LIG     1      22.196  17.842  10.116  1.00  0.00      LIG  
ATOM   4959 H10  LIG     1      16.759  17.663   8.166  1.00  0.00      LIG  
ATOM   4960 H11  LIG     1      17.991  18.812   7.743  1.00  0.00      LIG  
ATOM   4961 H12  LIG     1      17.190  17.837  10.494  1.00  0.00      LIG  
ATOM   4962 H13  LIG     1      20.260  14.680   6.830  1.00  0.00      LIG  
ATOM   4963 H14  LIG     1      19.818  14.012   8.418  1.00  0.00      LIG  
ATOM   4964 H15  LIG     1      21.259  15.424   9.412  1.00  0.00      LIG  
ATOM   4965 H16  LIG     1      21.734  16.056   7.858  1.00  0.00      LIG  
ATOM   4966 H17  LIG     1      16.949  20.119  10.701  1.00  0.00      LIG  
ATOM   4967 H18  LIG     1      21.609  21.405  14.992  1.00  0.00      LIG  
ATOM   4968 H19  LIG     1      21.121  21.707  13.330  1.00  0.00      LIG  
ATOM   4969 H20  LIG     1      22.517  20.675  13.677  1.00  0.00      LIG  
ATOM   4970 H21  LIG     1      20.666  17.837  15.170  1.00  0.00      LIG  
ATOM   4971 H22  LIG     1      21.424  19.190  16.012  1.00  0.00      LIG  
ATOM   4972 H23  LIG     1      22.251  18.428  14.649  1.00  0.00      LIG  
ATOM   4973 H24  LIG     1      19.172  16.576  12.105  1.00  0.00      LIG  
ATOM   4974 H25  LIG     1      20.083  15.486  11.098  1.00  0.00      LIG  
ATOM   4975 H26  LIG     1      18.465  15.989  10.632  1.00  0.00      LIG  
ATOM   4976 H27  LIG     1      20.094  21.276  11.167  1.00  0.00      LIG  
ATOM   4977 H28  LIG     1      19.053  21.546  12.567  1.00  0.00      LIG  
ATOM   4978 H29  LIG     1      18.345  21.275  11.001  1.00  0.00      LIG  
ATOM   4979 H30  LIG     1      16.548  15.727   7.318  1.00  0.00      LIG  
ATOM   4980 H31  LIG     1      16.727  13.579   5.869  1.00  0.00      LIG  
ATOM   4981 H32  LIG     1      18.445  13.891   5.806  1.00  0.00      LIG  
ATOM   4982 H33  LIG     1      16.251  15.848   4.971  1.00  0.00      LIG  
ATOM   4983 H34  LIG     1      18.257  14.171   3.374  1.00  0.00      LIG  
ATOM   4984 H35  LIG     1      18.323  16.642   5.783  1.00  0.00      LIG  
ATOM   4985 H36  LIG     1      21.841  18.414   8.194  1.00  0.00      LIG  
ATOM   4986 H37  LIG     1      20.291  19.232   7.978  1.00  0.00      LIG  
ATOM   4987 H38  LIG     1      20.787  17.964   6.867  1.00  0.00      LIG  
ATOM   4988 H39  LIG     1      16.959  14.292   9.338  1.00  0.00      LIG  
ATOM   4989 H40  LIG     1      17.733  13.093   8.284  1.00  0.00      LIG  
ATOM   4990 H41  LIG     1      16.029  13.490   8.065  1.00  0.00      LIG  
ATOM   4991 H42  LIG     1      15.122  16.335   3.279  1.00  0.00      LIG  
ATOM   4992 H43  LIG     1      14.556  15.675   1.741  1.00  0.00      LIG  
ATOM   4993 H44  LIG     1      15.825  16.908   1.759  1.00  0.00      LIG  
ATOM   4994 H45  LIG     1      17.591  13.633   1.058  1.00  0.00      LIG  
ATOM   4995 H46  LIG     1      17.584  15.332   0.545  1.00  0.00      LIG  
ATOM   4996 H47  LIG     1      16.144  14.334   0.309  1.00  0.00      LIG  
TER
REMARK  Energy: 256.049
REMARK  SimpleFitness: 256.049
REMARK  FullFitness: -1385.4302
REMARK  InterFull: -34.5351
REMARK  IntraFull: 300.436
REMARK  solvFull: -1894.91
REMARK  surfFull: 243.579
REMARK  extraFull: 0.0
REMARK  deltaGcompsolvpol: -1894.91
REMARK  deltaGcompsolvnonpol: 243.579
REMARK  deltaGprotsolvpol: -1897.11
REMARK  deltaGprotsolvnonpol: 243.179
REMARK  deltaGligsolvpol: -8.58776
REMARK  deltaGligsolvnonpol: 15.1295
REMARK  deltaGvdw: -34.5351
REMARK  deltaGelec: 0.0
REMARK  deltaG: -7.990224
REMARK  Cluster: 1
REMARK  ClusterRank: 3
ATOM   4915 C    LIG     1      18.219  18.810  14.449  1.00  0.00      LIG  
ATOM   4916 C1   LIG     1      19.412  19.589  14.917  1.00  0.00      LIG  
ATOM   4917 C2   LIG     1      20.728  19.225  14.275  1.00  0.00      LIG  
ATOM   4918 C3   LIG     1      20.463  18.606  12.889  1.00  0.00      LIG  
ATOM   4919 C4   LIG     1      19.258  19.155  12.102  1.00  0.00      LIG  
ATOM   4920 C5   LIG     1      18.007  18.856  12.938  1.00  0.00      LIG  
ATOM   4921 C6   LIG     1      21.668  18.539  11.984  1.00  0.00      LIG  
ATOM   4922 C7   LIG     1      21.472  17.421  10.983  1.00  0.00      LIG  
ATOM   4923 C8   LIG     1      20.055  17.309  10.392  1.00  0.00      LIG  
ATOM   4924 C9   LIG     1      19.219  18.593  10.637  1.00  0.00      LIG  
ATOM   4925 C10  LIG     1      20.153  17.046   8.856  1.00  0.00      LIG  
ATOM   4926 C11  LIG     1      18.786  16.856   8.319  1.00  0.00      LIG  
ATOM   4927 C12  LIG     1      17.809  17.955   8.561  1.00  0.00      LIG  
ATOM   4928 C13  LIG     1      17.808  18.431  10.015  1.00  0.00      LIG  
ATOM   4929 C14  LIG     1      18.605  15.648   7.775  1.00  0.00      LIG  
ATOM   4930 C15  LIG     1      19.860  14.860   7.765  1.00  0.00      LIG  
ATOM   4931 C16  LIG     1      20.846  15.734   8.503  1.00  0.00      LIG  
ATOM   4932 O    LIG     1      17.073  19.649  10.026  1.00  0.00      LIG  
ATOM   4933 C17  LIG     1      21.673  20.425  14.286  1.00  0.00      LIG  
ATOM   4934 C18  LIG     1      21.369  18.164  15.161  1.00  0.00      LIG  
ATOM   4935 C19  LIG     1      19.379  16.095  11.079  1.00  0.00      LIG  
ATOM   4936 C20  LIG     1      19.337  20.680  11.940  1.00  0.00      LIG  
ATOM   4937 H    LIG     1      19.697  19.383  10.055  1.00  0.00      LIG  
ATOM   4938 C21  LIG     1      17.324  15.025   7.305  1.00  0.00      LIG  
ATOM   4939 C22  LIG     1      17.413  14.393   5.919  1.00  0.00      LIG  
ATOM   4940 C23  LIG     1      17.204  15.399   4.797  1.00  0.00      LIG  
ATOM   4941 C24  LIG     1      17.291  14.686   3.487  1.00  0.00      LIG  
ATOM   4942 O1   LIG     1      18.210  16.401   4.842  1.00  0.00      LIG  
ATOM   4943 C25  LIG     1      20.855  18.143   8.048  1.00  0.00      LIG  
ATOM   4944 O2   LIG     1      19.370  20.227  15.958  1.00  0.00      LIG  
ATOM   4945 H1   LIG     1      20.237  17.567  13.129  1.00  0.00      LIG  
ATOM   4946 C26  LIG     1      16.927  13.932   8.284  1.00  0.00      LIG  
ATOM   4947 C27  LIG     1      16.461  14.984   2.288  1.00  0.00      LIG  
ATOM   4948 C28  LIG     1      15.426  16.050   2.246  1.00  0.00      LIG  
ATOM   4949 C29  LIG     1      16.970  14.552   0.959  1.00  0.00      LIG  
ATOM   4950 O3   LIG     1      16.121  13.902   3.184  1.00  0.00      LIG  
ATOM   4951 H2   LIG     1      17.331  19.197  14.955  1.00  0.00      LIG  
ATOM   4952 H3   LIG     1      18.359  17.775  14.774  1.00  0.00      LIG  
ATOM   4953 H4   LIG     1      17.239  19.603  12.715  1.00  0.00      LIG  
ATOM   4954 H5   LIG     1      17.583  17.889  12.659  1.00  0.00      LIG  
ATOM   4955 H6   LIG     1      22.577  18.331  12.555  1.00  0.00      LIG  
ATOM   4956 H7   LIG     1      21.826  19.488  11.465  1.00  0.00      LIG  
ATOM   4957 H8   LIG     1      21.707  16.481  11.489  1.00  0.00      LIG  
ATOM   4958 H9   LIG     1      22.238  17.524  10.215  1.00  0.00      LIG  
ATOM   4959 H10  LIG     1      16.795  17.659   8.282  1.00  0.00      LIG  
ATOM   4960 H11  LIG     1      18.055  18.791   7.900  1.00  0.00      LIG  
ATOM   4961 H12  LIG     1      17.242  17.719  10.612  1.00  0.00      LIG  
ATOM   4962 H13  LIG     1      20.204  14.675   6.744  1.00  0.00      LIG  
ATOM   4963 H14  LIG     1      19.746  13.902   8.279  1.00  0.00      LIG  
ATOM   4964 H15  LIG     1      21.196  15.200   9.382  1.00  0.00      LIG  
ATOM   4965 H16  LIG     1      21.725  15.911   7.879  1.00  0.00      LIG  
ATOM   4966 H17  LIG     1      16.225  19.468   9.587  1.00  0.00      LIG  
ATOM   4967 H18  LIG     1      21.805  20.802  15.304  1.00  0.00      LIG  
ATOM   4968 H19  LIG     1      21.296  21.253  13.684  1.00  0.00      LIG  
ATOM   4969 H20  LIG     1      22.664  20.153  13.915  1.00  0.00      LIG  
ATOM   4970 H21  LIG     1      20.734  17.276  15.245  1.00  0.00      LIG  
ATOM   4971 H22  LIG     1      21.537  18.545  16.173  1.00  0.00      LIG  
ATOM   4972 H23  LIG     1      22.335  17.852  14.756  1.00  0.00      LIG  
ATOM   4973 H24  LIG     1      19.155  16.282  12.127  1.00  0.00      LIG  
ATOM   4974 H25  LIG     1      20.021  15.212  11.060  1.00  0.00      LIG  
ATOM   4975 H26  LIG     1      18.428  15.812  10.623  1.00  0.00      LIG  
ATOM   4976 H27  LIG     1      20.280  20.981  11.477  1.00  0.00      LIG  
ATOM   4977 H28  LIG     1      19.246  21.204  12.892  1.00  0.00      LIG  
ATOM   4978 H29  LIG     1      18.532  21.061  11.313  1.00  0.00      LIG  
ATOM   4979 H30  LIG     1      16.530  15.774   7.297  1.00  0.00      LIG  
ATOM   4980 H31  LIG     1      16.639  13.625   5.837  1.00  0.00      LIG  
ATOM   4981 H32  LIG     1      18.365  13.872   5.782  1.00  0.00      LIG  
ATOM   4982 H33  LIG     1      16.238  15.891   4.929  1.00  0.00      LIG  
ATOM   4983 H34  LIG     1      18.245  14.194   3.352  1.00  0.00      LIG  
ATOM   4984 H35  LIG     1      18.316  16.639   5.780  1.00  0.00      LIG  
ATOM   4985 H36  LIG     1      21.903  18.245   8.337  1.00  0.00      LIG  
ATOM   4986 H37  LIG     1      20.381  19.121   8.153  1.00  0.00      LIG  
ATOM   4987 H38  LIG     1      20.848  17.898   6.981  1.00  0.00      LIG  
ATOM   4988 H39  LIG     1      16.894  14.307   9.311  1.00  0.00      LIG  
ATOM   4989 H40  LIG     1      17.625  13.091   8.247  1.00  0.00      LIG  
ATOM   4990 H41  LIG     1      15.936  13.546   8.034  1.00  0.00      LIG  
ATOM   4991 H42  LIG     1      15.091  16.341   3.241  1.00  0.00      LIG  
ATOM   4992 H43  LIG     1      14.555  15.701   1.684  1.00  0.00      LIG  
ATOM   4993 H44  LIG     1      15.823  16.935   1.742  1.00  0.00      LIG  
ATOM   4994 H45  LIG     1      17.591  13.654   1.036  1.00  0.00      LIG  
ATOM   4995 H46  LIG     1      17.571  15.348   0.512  1.00  0.00      LIG  
ATOM   4996 H47  LIG     1      16.139  14.338   0.283  1.00  0.00      LIG  
TER
REMARK  Energy: 256.08
REMARK  SimpleFitness: 256.08
REMARK  FullFitness: -1385.4043
REMARK  InterFull: -34.8884
REMARK  IntraFull: 300.624
REMARK  solvFull: -1894.69
REMARK  surfFull: 243.55
REMARK  extraFull: 0.0
REMARK  deltaGcompsolvpol: -1894.69
REMARK  deltaGcompsolvnonpol: 243.55
REMARK  deltaGprotsolvpol: -1897.11
REMARK  deltaGprotsolvnonpol: 243.179
REMARK  deltaGligsolvpol: -8.58328
REMARK  deltaGligsolvnonpol: 15.1263
REMARK  deltaGvdw: -34.8884
REMARK  deltaGelec: 0.0
REMARK  deltaG: -8.012891
REMARK  Cluster: 1
REMARK  ClusterRank: 4
ATOM   4915 C    LIG     1      18.182  18.801  14.452  1.00  0.00      LIG  
ATOM   4916 C1   LIG     1      19.378  19.564  14.937  1.00  0.00      LIG  
ATOM   4917 C2   LIG     1      20.698  19.199  14.301  1.00  0.00      LIG  
ATOM   4918 C3   LIG     1      20.442  18.588  12.911  1.00  0.00      LIG  
ATOM   4919 C4   LIG     1      19.248  19.146  12.115  1.00  0.00      LIG  
ATOM   4920 C5   LIG     1      17.989  18.847  12.938  1.00  0.00      LIG  
ATOM   4921 C6   LIG     1      21.656  18.516  12.016  1.00  0.00      LIG  
ATOM   4922 C7   LIG     1      21.461  17.405  11.005  1.00  0.00      LIG  
ATOM   4923 C8   LIG     1      20.047  17.300  10.405  1.00  0.00      LIG  
ATOM   4924 C9   LIG     1      19.218  18.590  10.647  1.00  0.00      LIG  
ATOM   4925 C10  LIG     1      20.151  17.038   8.870  1.00  0.00      LIG  
ATOM   4926 C11  LIG     1      18.786  16.855   8.326  1.00  0.00      LIG  
ATOM   4927 C12  LIG     1      17.816  17.962   8.561  1.00  0.00      LIG  
ATOM   4928 C13  LIG     1      17.809  18.439  10.015  1.00  0.00      LIG  
ATOM   4929 C14  LIG     1      18.603  15.648   7.779  1.00  0.00      LIG  
ATOM   4930 C15  LIG     1      19.856  14.857   7.770  1.00  0.00      LIG  
ATOM   4931 C16  LIG     1      20.840  15.721   8.521  1.00  0.00      LIG  
ATOM   4932 O    LIG     1      17.086  19.665  10.021  1.00  0.00      LIG  
ATOM   4933 C17  LIG     1      21.647  20.395  14.326  1.00  0.00      LIG  
ATOM   4934 C18  LIG     1      21.329  18.132  15.187  1.00  0.00      LIG  
ATOM   4935 C19  LIG     1      19.358  16.090  11.088  1.00  0.00      LIG  
ATOM   4936 C20  LIG     1      19.336  20.671  11.962  1.00  0.00      LIG  
ATOM   4937 H    LIG     1      19.707  19.377  10.072  1.00  0.00      LIG  
ATOM   4938 C21  LIG     1      17.322  15.028   7.305  1.00  0.00      LIG  
ATOM   4939 C22  LIG     1      17.412  14.398   5.919  1.00  0.00      LIG  
ATOM   4940 C23  LIG     1      17.200  15.403   4.797  1.00  0.00      LIG  
ATOM   4941 C24  LIG     1      17.291  14.692   3.487  1.00  0.00      LIG  
ATOM   4942 O1   LIG     1      18.203  16.408   4.845  1.00  0.00      LIG  
ATOM   4943 C25  LIG     1      20.862  18.132   8.064  1.00  0.00      LIG  
ATOM   4944 O2   LIG     1      19.335  20.181  15.991  1.00  0.00      LIG  
ATOM   4945 H1   LIG     1      20.208  17.550  13.146  1.00  0.00      LIG  
ATOM   4946 C26  LIG     1      16.920  13.934   8.280  1.00  0.00      LIG  
ATOM   4947 C27  LIG     1      16.461  14.988   2.286  1.00  0.00      LIG  
ATOM   4948 C28  LIG     1      15.426  16.054   2.242  1.00  0.00      LIG  
ATOM   4949 C29  LIG     1      16.969  14.553   0.957  1.00  0.00      LIG  
ATOM   4950 O3   LIG     1      16.120  13.907   3.183  1.00  0.00      LIG  
ATOM   4951 H2   LIG     1      17.294  19.205  14.945  1.00  0.00      LIG  
ATOM   4952 H3   LIG     1      18.301  17.764  14.782  1.00  0.00      LIG  
ATOM   4953 H4   LIG     1      17.220  19.589  12.706  1.00  0.00      LIG  
ATOM   4954 H5   LIG     1      17.571  17.878  12.656  1.00  0.00      LIG  
ATOM   4955 H6   LIG     1      22.557  18.298  12.595  1.00  0.00      LIG  
ATOM   4956 H7   LIG     1      21.826  19.466  11.504  1.00  0.00      LIG  
ATOM   4957 H8   LIG     1      21.694  16.460  11.503  1.00  0.00      LIG  
ATOM   4958 H9   LIG     1      22.230  17.515  10.241  1.00  0.00      LIG  
ATOM   4959 H10  LIG     1      16.800  17.674   8.274  1.00  0.00      LIG  
ATOM   4960 H11  LIG     1      18.071  18.798   7.901  1.00  0.00      LIG  
ATOM   4961 H12  LIG     1      17.232  17.733  10.607  1.00  0.00      LIG  
ATOM   4962 H13  LIG     1      20.206  14.679   6.749  1.00  0.00      LIG  
ATOM   4963 H14  LIG     1      19.737  13.894   8.274  1.00  0.00      LIG  
ATOM   4964 H15  LIG     1      21.177  15.182   9.402  1.00  0.00      LIG  
ATOM   4965 H16  LIG     1      21.728  15.893   7.908  1.00  0.00      LIG  
ATOM   4966 H17  LIG     1      16.223  19.485   9.612  1.00  0.00      LIG  
ATOM   4967 H18  LIG     1      21.758  20.777  15.345  1.00  0.00      LIG  
ATOM   4968 H19  LIG     1      21.288  21.221  13.711  1.00  0.00      LIG  
ATOM   4969 H20  LIG     1      22.646  20.118  13.978  1.00  0.00      LIG  
ATOM   4970 H21  LIG     1      20.690  17.247  15.267  1.00  0.00      LIG  
ATOM   4971 H22  LIG     1      21.497  18.508  16.201  1.00  0.00      LIG  
ATOM   4972 H23  LIG     1      22.295  17.815  14.785  1.00  0.00      LIG  
ATOM   4973 H24  LIG     1      19.136  16.273  12.137  1.00  0.00      LIG  
ATOM   4974 H25  LIG     1      19.990  15.199  11.066  1.00  0.00      LIG  
ATOM   4975 H26  LIG     1      18.404  15.819  10.631  1.00  0.00      LIG  
ATOM   4976 H27  LIG     1      20.284  20.970  11.508  1.00  0.00      LIG  
ATOM   4977 H28  LIG     1      19.241  21.190  12.917  1.00  0.00      LIG  
ATOM   4978 H29  LIG     1      18.538  21.062  11.331  1.00  0.00      LIG  
ATOM   4979 H30  LIG     1      16.529  15.780   7.295  1.00  0.00      LIG  
ATOM   4980 H31  LIG     1      16.641  13.626   5.836  1.00  0.00      LIG  
ATOM   4981 H32  LIG     1      18.366  13.880   5.781  1.00  0.00      LIG  
ATOM   4982 H33  LIG     1      16.233  15.892   4.929  1.00  0.00      LIG  
ATOM   4983 H34  LIG     1      18.245  14.201   3.354  1.00  0.00      LIG  
ATOM   4984 H35  LIG     1      18.304  16.648   5.782  1.00  0.00      LIG  
ATOM   4985 H36  LIG     1      21.909  18.232   8.359  1.00  0.00      LIG  
ATOM   4986 H37  LIG     1      20.390  19.111   8.165  1.00  0.00      LIG  
ATOM   4987 H38  LIG     1      20.860  17.886   6.997  1.00  0.00      LIG  
ATOM   4988 H39  LIG     1      16.884  14.307   9.308  1.00  0.00      LIG  
ATOM   4989 H40  LIG     1      17.618  13.093   8.243  1.00  0.00      LIG  
ATOM   4990 H41  LIG     1      15.930  13.549   8.026  1.00  0.00      LIG  
ATOM   4991 H42  LIG     1      15.096  16.351   3.238  1.00  0.00      LIG  
ATOM   4992 H43  LIG     1      14.552  15.703   1.687  1.00  0.00      LIG  
ATOM   4993 H44  LIG     1      15.822  16.935   1.732  1.00  0.00      LIG  
ATOM   4994 H45  LIG     1      17.586  13.652   1.036  1.00  0.00      LIG  
ATOM   4995 H46  LIG     1      17.573  15.348   0.511  1.00  0.00      LIG  
ATOM   4996 H47  LIG     1      16.136  14.343   0.283  1.00  0.00      LIG  
TER
REMARK  Energy: 257.039
REMARK  SimpleFitness: 257.039
REMARK  FullFitness: -1384.9291
REMARK  InterFull: -32.196
REMARK  IntraFull: 299.738
REMARK  solvFull: -1896.67
REMARK  surfFull: 244.199
REMARK  extraFull: 0.0
REMARK  deltaGcompsolvpol: -1896.67
REMARK  deltaGcompsolvnonpol: 244.199
REMARK  deltaGprotsolvpol: -1897.11
REMARK  deltaGprotsolvnonpol: 243.179
REMARK  deltaGligsolvpol: -8.46954
REMARK  deltaGligsolvnonpol: 15.1448
REMARK  deltaGvdw: -32.196
REMARK  deltaGelec: 0.0
REMARK  deltaG: -7.826687
REMARK  Cluster: 1
REMARK  ClusterRank: 5
ATOM   4915 C    LIG     1      19.197  19.244  13.645  1.00  0.00      LIG  
ATOM   4916 C1   LIG     1      20.373  20.163  13.801  1.00  0.00      LIG  
ATOM   4917 C2   LIG     1      21.582  19.837  12.957  1.00  0.00      LIG  
ATOM   4918 C3   LIG     1      21.131  19.047  11.716  1.00  0.00      LIG  
ATOM   4919 C4   LIG     1      19.755  19.407  11.126  1.00  0.00      LIG  
ATOM   4920 C5   LIG     1      18.709  19.106  12.206  1.00  0.00      LIG  
ATOM   4921 C6   LIG     1      22.155  18.973  10.610  1.00  0.00      LIG  
ATOM   4922 C7   LIG     1      21.898  17.724   9.798  1.00  0.00      LIG  
ATOM   4923 C8   LIG     1      20.416  17.443   9.491  1.00  0.00      LIG  
ATOM   4924 C9   LIG     1      19.508  18.675   9.765  1.00  0.00      LIG  
ATOM   4925 C10  LIG     1      20.273  17.032   7.997  1.00  0.00      LIG  
ATOM   4926 C11  LIG     1      18.854  16.717   7.730  1.00  0.00      LIG  
ATOM   4927 C12  LIG     1      17.856  17.783   8.019  1.00  0.00      LIG  
ATOM   4928 C13  LIG     1      18.029  18.337   9.429  1.00  0.00      LIG  
ATOM   4929 C14  LIG     1      18.668  15.464   7.308  1.00  0.00      LIG  
ATOM   4930 C15  LIG     1      19.943  14.714   7.227  1.00  0.00      LIG  
ATOM   4931 C16  LIG     1      20.984  15.733   7.630  1.00  0.00      LIG  
ATOM   4932 O    LIG     1      17.180  19.478   9.501  1.00  0.00      LIG  
ATOM   4933 C17  LIG     1      22.387  21.103  12.672  1.00  0.00      LIG  
ATOM   4934 C18  LIG     1      22.479  18.937  13.795  1.00  0.00      LIG  
ATOM   4935 C19  LIG     1      19.993  16.255  10.388  1.00  0.00      LIG  
ATOM   4936 C20  LIG     1      19.656  20.905  10.798  1.00  0.00      LIG  
ATOM   4937 H    LIG     1      19.794  19.428   9.029  1.00  0.00      LIG  
ATOM   4938 C21  LIG     1      17.372  14.805   6.951  1.00  0.00      LIG  
ATOM   4939 C22  LIG     1      17.334  14.336   5.502  1.00  0.00      LIG  
ATOM   4940 C23  LIG     1      17.066  15.448   4.493  1.00  0.00      LIG  
ATOM   4941 C24  LIG     1      17.139  14.853   3.132  1.00  0.00      LIG  
ATOM   4942 O1   LIG     1      18.049  16.467   4.583  1.00  0.00      LIG  
ATOM   4943 C25  LIG     1      20.742  18.082   6.980  1.00  0.00      LIG  
ATOM   4944 O2   LIG     1      20.454  20.916  14.759  1.00  0.00      LIG  
ATOM   4945 H1   LIG     1      21.052  18.027  12.092  1.00  0.00      LIG  
ATOM   4946 C26  LIG     1      17.132  13.601   7.843  1.00  0.00      LIG  
ATOM   4947 C27  LIG     1      16.334  15.246   1.944  1.00  0.00      LIG  
ATOM   4948 C28  LIG     1      15.354  16.362   1.936  1.00  0.00      LIG  
ATOM   4949 C29  LIG     1      16.830  14.825   0.607  1.00  0.00      LIG  
ATOM   4950 O3   LIG     1      15.931  14.154   2.795  1.00  0.00      LIG  
ATOM   4951 H2   LIG     1      18.383  19.616  14.273  1.00  0.00      LIG  
ATOM   4952 H3   LIG     1      19.492  18.265  14.033  1.00  0.00      LIG  
ATOM   4953 H4   LIG     1      17.847  19.765  12.064  1.00  0.00      LIG  
ATOM   4954 H5   LIG     1      18.334  18.085  12.103  1.00  0.00      LIG  
ATOM   4955 H6   LIG     1      23.169  18.913  11.014  1.00  0.00      LIG  
ATOM   4956 H7   LIG     1      22.116  19.857   9.969  1.00  0.00      LIG  
ATOM   4957 H8   LIG     1      22.300  16.877  10.360  1.00  0.00      LIG  
ATOM   4958 H9   LIG     1      22.513  17.776   8.899  1.00  0.00      LIG  
ATOM   4959 H10  LIG     1      16.831  17.423   7.898  1.00  0.00      LIG  
ATOM   4960 H11  LIG     1      17.969  18.588   7.286  1.00  0.00      LIG  
ATOM   4961 H12  LIG     1      17.640  17.607  10.141  1.00  0.00      LIG  
ATOM   4962 H13  LIG     1      20.141  14.344   6.217  1.00  0.00      LIG  
ATOM   4963 H14  LIG     1      19.948  13.870   7.922  1.00  0.00      LIG  
ATOM   4964 H15  LIG     1      21.616  15.341   8.427  1.00  0.00      LIG  
ATOM   4965 H16  LIG     1      21.646  15.905   6.779  1.00  0.00      LIG  
ATOM   4966 H17  LIG     1      16.304  19.196   9.189  1.00  0.00      LIG  
ATOM   4967 H18  LIG     1      22.664  21.601  13.606  1.00  0.00      LIG  
ATOM   4968 H19  LIG     1      21.827  21.827  12.078  1.00  0.00      LIG  
ATOM   4969 H20  LIG     1      23.317  20.873  12.147  1.00  0.00      LIG  
ATOM   4970 H21  LIG     1      21.965  18.014  14.080  1.00  0.00      LIG  
ATOM   4971 H22  LIG     1      22.791  19.440  14.716  1.00  0.00      LIG  
ATOM   4972 H23  LIG     1      23.382  18.664  13.242  1.00  0.00      LIG  
ATOM   4973 H24  LIG     1      19.952  16.530  11.440  1.00  0.00      LIG  
ATOM   4974 H25  LIG     1      20.700  15.426  10.316  1.00  0.00      LIG  
ATOM   4975 H26  LIG     1      19.005  15.859  10.143  1.00  0.00      LIG  
ATOM   4976 H27  LIG     1      20.471  21.222  10.143  1.00  0.00      LIG  
ATOM   4977 H28  LIG     1      19.682  21.528  11.693  1.00  0.00      LIG  
ATOM   4978 H29  LIG     1      18.723  21.148  10.291  1.00  0.00      LIG  
ATOM   4979 H30  LIG     1      16.554  15.507   7.111  1.00  0.00      LIG  
ATOM   4980 H31  LIG     1      16.540  13.592   5.397  1.00  0.00      LIG  
ATOM   4981 H32  LIG     1      18.264  13.818   5.244  1.00  0.00      LIG  
ATOM   4982 H33  LIG     1      16.089  15.900   4.692  1.00  0.00      LIG  
ATOM   4983 H34  LIG     1      18.067  14.325   2.965  1.00  0.00      LIG  
ATOM   4984 H35  LIG     1      18.172  16.645   5.532  1.00  0.00      LIG  
ATOM   4985 H36  LIG     1      21.818  18.251   7.047  1.00  0.00      LIG  
ATOM   4986 H37  LIG     1      20.243  19.046   7.097  1.00  0.00      LIG  
ATOM   4987 H38  LIG     1      20.542  17.745   5.957  1.00  0.00      LIG  
ATOM   4988 H39  LIG     1      17.200  13.872   8.901  1.00  0.00      LIG  
ATOM   4989 H40  LIG     1      17.857  12.807   7.639  1.00  0.00      LIG  
ATOM   4990 H41  LIG     1      16.135  13.190   7.662  1.00  0.00      LIG  
ATOM   4991 H42  LIG     1      15.808  17.255   1.500  1.00  0.00      LIG  
ATOM   4992 H43  LIG     1      14.999  16.610   2.938  1.00  0.00      LIG  
ATOM   4993 H44  LIG     1      14.491  16.093   1.324  1.00  0.00      LIG  
ATOM   4994 H45  LIG     1      17.394  13.889   0.663  1.00  0.00      LIG  
ATOM   4995 H46  LIG     1      17.486  15.593   0.190  1.00  0.00      LIG  
ATOM   4996 H47  LIG     1      15.992  14.676  -0.078  1.00  0.00      LIG  
TER
REMARK  Energy: 259.766
REMARK  SimpleFitness: 259.766
REMARK  FullFitness: -1380.7157
REMARK  InterFull: -31.7037
REMARK  IntraFull: 302.403
REMARK  solvFull: -1895.54
REMARK  surfFull: 244.125
REMARK  extraFull: 0.0
REMARK  deltaGcompsolvpol: -1895.54
REMARK  deltaGcompsolvnonpol: 244.125
REMARK  deltaGprotsolvpol: -1897.11
REMARK  deltaGprotsolvnonpol: 243.179
REMARK  deltaGligsolvpol: -8.94068
REMARK  deltaGligsolvnonpol: 15.1447
REMARK  deltaGvdw: -31.7037
REMARK  deltaGelec: 0.0
REMARK  deltaG: -7.689117
REMARK  Cluster: 1
REMARK  ClusterRank: 6
ATOM   4915 C    LIG     1      19.094  19.103  13.754  1.00  0.00      LIG  
ATOM   4916 C1   LIG     1      20.241  20.057  13.927  1.00  0.00      LIG  
ATOM   4917 C2   LIG     1      21.460  19.787  13.079  1.00  0.00      LIG  
ATOM   4918 C3   LIG     1      21.036  19.000  11.826  1.00  0.00      LIG  
ATOM   4919 C4   LIG     1      19.651  19.329  11.240  1.00  0.00      LIG  
ATOM   4920 C5   LIG     1      18.614  18.968  12.311  1.00  0.00      LIG  
ATOM   4921 C6   LIG     1      22.064  18.977  10.721  1.00  0.00      LIG  
ATOM   4922 C7   LIG     1      21.846  17.738   9.884  1.00  0.00      LIG  
ATOM   4923 C8   LIG     1      20.376  17.423   9.558  1.00  0.00      LIG  
ATOM   4924 C9   LIG     1      19.433  18.623   9.861  1.00  0.00      LIG  
ATOM   4925 C10  LIG     1      20.252  17.045   8.052  1.00  0.00      LIG  
ATOM   4926 C11  LIG     1      18.840  16.710   7.769  1.00  0.00      LIG  
ATOM   4927 C12  LIG     1      17.818  17.743   8.082  1.00  0.00      LIG  
ATOM   4928 C13  LIG     1      17.970  18.255   9.508  1.00  0.00      LIG  
ATOM   4929 C14  LIG     1      18.676  15.468   7.311  1.00  0.00      LIG  
ATOM   4930 C15  LIG     1      19.967  14.748   7.197  1.00  0.00      LIG  
ATOM   4931 C16  LIG     1      20.989  15.767   7.654  1.00  0.00      LIG  
ATOM   4932 O    LIG     1      17.076  19.357   9.621  1.00  0.00      LIG  
ATOM   4933 C17  LIG     1      22.222  21.083  12.812  1.00  0.00      LIG  
ATOM   4934 C18  LIG     1      22.388  18.905  13.904  1.00  0.00      LIG  
ATOM   4935 C19  LIG     1      19.980  16.203  10.423  1.00  0.00      LIG  
ATOM   4936 C20  LIG     1      19.501  20.829  10.946  1.00  0.00      LIG  
ATOM   4937 H    LIG     1      19.699  19.398   9.142  1.00  0.00      LIG  
ATOM   4938 C21  LIG     1      17.384  14.791   6.969  1.00  0.00      LIG  
ATOM   4939 C22  LIG     1      17.338  14.252   5.545  1.00  0.00      LIG  
ATOM   4940 C23  LIG     1      17.062  15.309   4.477  1.00  0.00      LIG  
ATOM   4941 C24  LIG     1      17.083  14.627   3.151  1.00  0.00      LIG  
ATOM   4942 O1   LIG     1      18.046  16.326   4.500  1.00  0.00      LIG  
ATOM   4943 C25  LIG     1      20.700  18.132   7.065  1.00  0.00      LIG  
ATOM   4944 O2   LIG     1      20.297  20.797  14.898  1.00  0.00      LIG  
ATOM   4945 H1   LIG     1      20.985  17.972  12.186  1.00  0.00      LIG  
ATOM   4946 C26  LIG     1      17.160  13.626   7.915  1.00  0.00      LIG  
ATOM   4947 C27  LIG     1      16.534  15.131   1.857  1.00  0.00      LIG  
ATOM   4948 C28  LIG     1      15.956  16.487   1.668  1.00  0.00      LIG  
ATOM   4949 C29  LIG     1      16.977  14.460   0.604  1.00  0.00      LIG  
ATOM   4950 O3   LIG     1      15.746  14.291   2.728  1.00  0.00      LIG  
ATOM   4951 H2   LIG     1      18.266  19.441  14.383  1.00  0.00      LIG  
ATOM   4952 H3   LIG     1      19.420  18.129  14.130  1.00  0.00      LIG  
ATOM   4953 H4   LIG     1      17.729  19.596  12.178  1.00  0.00      LIG  
ATOM   4954 H5   LIG     1      18.279  17.935  12.190  1.00  0.00      LIG  
ATOM   4955 H6   LIG     1      23.079  18.945  11.128  1.00  0.00      LIG  
ATOM   4956 H7   LIG     1      21.995  19.866  10.090  1.00  0.00      LIG  
ATOM   4957 H8   LIG     1      22.262  16.894  10.437  1.00  0.00      LIG  
ATOM   4958 H9   LIG     1      22.470  17.816   8.994  1.00  0.00      LIG  
ATOM   4959 H10  LIG     1      16.800  17.370   7.936  1.00  0.00      LIG  
ATOM   4960 H11  LIG     1      17.925  18.575   7.381  1.00  0.00      LIG  
ATOM   4961 H12  LIG     1      17.615  17.484  10.192  1.00  0.00      LIG  
ATOM   4962 H13  LIG     1      20.175  14.433   6.171  1.00  0.00      LIG  
ATOM   4963 H14  LIG     1      19.984  13.863   7.840  1.00  0.00      LIG  
ATOM   4964 H15  LIG     1      21.602  15.353   8.454  1.00  0.00      LIG  
ATOM   4965 H16  LIG     1      21.668  15.975   6.822  1.00  0.00      LIG  
ATOM   4966 H17  LIG     1      16.212  19.046   9.302  1.00  0.00      LIG  
ATOM   4967 H18  LIG     1      22.478  21.584  13.751  1.00  0.00      LIG  
ATOM   4968 H19  LIG     1      21.645  21.792  12.216  1.00  0.00      LIG  
ATOM   4969 H20  LIG     1      23.160  20.888  12.287  1.00  0.00      LIG  
ATOM   4970 H21  LIG     1      21.906  17.960  14.175  1.00  0.00      LIG  
ATOM   4971 H22  LIG     1      22.683  19.407  14.831  1.00  0.00      LIG  
ATOM   4972 H23  LIG     1      23.296  18.668  13.346  1.00  0.00      LIG  
ATOM   4973 H24  LIG     1      19.936  16.449  11.483  1.00  0.00      LIG  
ATOM   4974 H25  LIG     1      20.702  15.389  10.332  1.00  0.00      LIG  
ATOM   4975 H26  LIG     1      18.998  15.796  10.173  1.00  0.00      LIG  
ATOM   4976 H27  LIG     1      20.308  21.189  10.303  1.00  0.00      LIG  
ATOM   4977 H28  LIG     1      19.494  21.434  11.855  1.00  0.00      LIG  
ATOM   4978 H29  LIG     1      18.567  21.051  10.432  1.00  0.00      LIG  
ATOM   4979 H30  LIG     1      16.557  15.491   7.095  1.00  0.00      LIG  
ATOM   4980 H31  LIG     1      16.550  13.496   5.486  1.00  0.00      LIG  
ATOM   4981 H32  LIG     1      18.264  13.718   5.313  1.00  0.00      LIG  
ATOM   4982 H33  LIG     1      16.095  15.786   4.663  1.00  0.00      LIG  
ATOM   4983 H34  LIG     1      17.845  13.855   3.100  1.00  0.00      LIG  
ATOM   4984 H35  LIG     1      17.862  16.891   3.732  1.00  0.00      LIG  
ATOM   4985 H36  LIG     1      21.768  18.337   7.154  1.00  0.00      LIG  
ATOM   4986 H37  LIG     1      20.168  19.078   7.198  1.00  0.00      LIG  
ATOM   4987 H38  LIG     1      20.529  17.808   6.032  1.00  0.00      LIG  
ATOM   4988 H39  LIG     1      17.178  13.956   8.957  1.00  0.00      LIG  
ATOM   4989 H40  LIG     1      17.914  12.843   7.772  1.00  0.00      LIG  
ATOM   4990 H41  LIG     1      16.178  13.184   7.736  1.00  0.00      LIG  
ATOM   4991 H42  LIG     1      16.772  17.218   1.564  1.00  0.00      LIG  
ATOM   4992 H43  LIG     1      15.298  16.774   2.497  1.00  0.00      LIG  
ATOM   4993 H44  LIG     1      15.351  16.512   0.751  1.00  0.00      LIG  
ATOM   4994 H45  LIG     1      17.413  13.474   0.795  1.00  0.00      LIG  
ATOM   4995 H46  LIG     1      17.719  15.082   0.095  1.00  0.00      LIG  
ATOM   4996 H47  LIG     1      16.132  14.322  -0.073  1.00  0.00      LIG  
TER
REMARK  Energy: 263.91
REMARK  SimpleFitness: 263.91
REMARK  FullFitness: -1379.5701
REMARK  InterFull: -31.6011
REMARK  IntraFull: 304.766
REMARK  solvFull: -1896.22
REMARK  surfFull: 243.485
REMARK  extraFull: 0.0
REMARK  deltaGcompsolvpol: -1896.22
REMARK  deltaGcompsolvnonpol: 243.485
REMARK  deltaGprotsolvpol: -1897.11
REMARK  deltaGprotsolvnonpol: 243.179
REMARK  deltaGligsolvpol: -8.7146
REMARK  deltaGligsolvnonpol: 15.0281
REMARK  deltaGvdw: -31.6011
REMARK  deltaGelec: 0.0
REMARK  deltaG: -7.7843723
REMARK  Cluster: 1
REMARK  ClusterRank: 7
ATOM   4915 C    LIG     1      18.079  19.220  13.189  1.00  0.00      LIG  
ATOM   4916 C1   LIG     1      19.344  19.903  13.613  1.00  0.00      LIG  
ATOM   4917 C2   LIG     1      20.629  19.260  13.153  1.00  0.00      LIG  
ATOM   4918 C3   LIG     1      20.363  18.446  11.874  1.00  0.00      LIG  
ATOM   4919 C4   LIG     1      19.295  18.994  10.911  1.00  0.00      LIG  
ATOM   4920 C5   LIG     1      17.970  19.000  11.682  1.00  0.00      LIG  
ATOM   4921 C6   LIG     1      21.602  18.081  11.095  1.00  0.00      LIG  
ATOM   4922 C7   LIG     1      21.318  16.836  10.288  1.00  0.00      LIG  
ATOM   4923 C8   LIG     1      19.945  16.796   9.597  1.00  0.00      LIG  
ATOM   4924 C9   LIG     1      19.266  18.190   9.564  1.00  0.00      LIG  
ATOM   4925 C10  LIG     1      20.118  16.279   8.137  1.00  0.00      LIG  
ATOM   4926 C11  LIG     1      18.803  16.168   7.470  1.00  0.00      LIG  
ATOM   4927 C12  LIG     1      17.908  17.359   7.529  1.00  0.00      LIG  
ATOM   4928 C13  LIG     1      17.884  18.073   8.879  1.00  0.00      LIG  
ATOM   4929 C14  LIG     1      18.629  14.990   6.855  1.00  0.00      LIG  
ATOM   4930 C15  LIG     1      19.833  14.136   6.985  1.00  0.00      LIG  
ATOM   4931 C16  LIG     1      20.641  14.851   8.041  1.00  0.00      LIG  
ATOM   4932 O    LIG     1      17.292  19.346   8.643  1.00  0.00      LIG  
ATOM   4933 C17  LIG     1      21.733  20.309  13.040  1.00  0.00      LIG  
ATOM   4934 C18  LIG     1      21.060  18.299  14.252  1.00  0.00      LIG  
ATOM   4935 C19  LIG     1      19.066  15.804  10.397  1.00  0.00      LIG  
ATOM   4936 C20  LIG     1      19.585  20.445  10.500  1.00  0.00      LIG  
ATOM   4937 H    LIG     1      19.866  18.808   8.894  1.00  0.00      LIG  
ATOM   4938 C21  LIG     1      17.412  14.484   6.129  1.00  0.00      LIG  
ATOM   4939 C22  LIG     1      17.539  14.375   4.606  1.00  0.00      LIG  
ATOM   4940 C23  LIG     1      17.145  15.690   3.937  1.00  0.00      LIG  
ATOM   4941 C24  LIG     1      17.236  15.696   2.432  1.00  0.00      LIG  
ATOM   4942 O1   LIG     1      18.031  16.691   4.415  1.00  0.00      LIG  
ATOM   4943 C25  LIG     1      21.016  17.144   7.242  1.00  0.00      LIG  
ATOM   4944 O2   LIG     1      19.337  20.720  14.523  1.00  0.00      LIG  
ATOM   4945 H1   LIG     1      19.980  17.499  12.257  1.00  0.00      LIG  
ATOM   4946 C26  LIG     1      17.024  13.127   6.686  1.00  0.00      LIG  
ATOM   4947 C27  LIG     1      16.093  15.460   1.524  1.00  0.00      LIG  
ATOM   4948 C28  LIG     1      14.740  15.190   2.050  1.00  0.00      LIG  
ATOM   4949 C29  LIG     1      16.162  16.051   0.162  1.00  0.00      LIG  
ATOM   4950 O3   LIG     1      17.061  14.418   1.776  1.00  0.00      LIG  
ATOM   4951 H2   LIG     1      17.231  19.818  13.532  1.00  0.00      LIG  
ATOM   4952 H3   LIG     1      18.037  18.258  13.708  1.00  0.00      LIG  
ATOM   4953 H4   LIG     1      17.313  19.769  11.265  1.00  0.00      LIG  
ATOM   4954 H5   LIG     1      17.450  18.050  11.550  1.00  0.00      LIG  
ATOM   4955 H6   LIG     1      22.439  17.869  11.764  1.00  0.00      LIG  
ATOM   4956 H7   LIG     1      21.912  18.896  10.437  1.00  0.00      LIG  
ATOM   4957 H8   LIG     1      21.389  15.983  10.967  1.00  0.00      LIG  
ATOM   4958 H9   LIG     1      22.141  16.703   9.586  1.00  0.00      LIG  
ATOM   4959 H10  LIG     1      16.884  17.089   7.258  1.00  0.00      LIG  
ATOM   4960 H11  LIG     1      18.238  18.065   6.762  1.00  0.00      LIG  
ATOM   4961 H12  LIG     1      17.207  17.536   9.531  1.00  0.00      LIG  
ATOM   4962 H13  LIG     1      20.375  14.093   6.035  1.00  0.00      LIG  
ATOM   4963 H14  LIG     1      19.613  13.118   7.314  1.00  0.00      LIG  
ATOM   4964 H15  LIG     1      20.560  14.294   8.974  1.00  0.00      LIG  
ATOM   4965 H16  LIG     1      21.693  14.839   7.781  1.00  0.00      LIG  
ATOM   4966 H17  LIG     1      16.490  19.187   8.117  1.00  0.00      LIG  
ATOM   4967 H18  LIG     1      21.841  20.861  13.979  1.00  0.00      LIG  
ATOM   4968 H19  LIG     1      21.528  21.043  12.259  1.00  0.00      LIG  
ATOM   4969 H20  LIG     1      22.701  19.847  12.831  1.00  0.00      LIG  
ATOM   4970 H21  LIG     1      20.300  17.532  14.434  1.00  0.00      LIG  
ATOM   4971 H22  LIG     1      21.227  18.828  15.195  1.00  0.00      LIG  
ATOM   4972 H23  LIG     1      21.991  17.794  13.983  1.00  0.00      LIG  
ATOM   4973 H24  LIG     1      18.732  16.224  11.345  1.00  0.00      LIG  
ATOM   4974 H25  LIG     1      19.614  14.893  10.647  1.00  0.00      LIG  
ATOM   4975 H26  LIG     1      18.164  15.500   9.864  1.00  0.00      LIG  
ATOM   4976 H27  LIG     1      20.582  20.542  10.064  1.00  0.00      LIG  
ATOM   4977 H28  LIG     1      19.517  21.138  11.340  1.00  0.00      LIG  
ATOM   4978 H29  LIG     1      18.872  20.803   9.758  1.00  0.00      LIG  
ATOM   4979 H30  LIG     1      16.596  15.170   6.341  1.00  0.00      LIG  
ATOM   4980 H31  LIG     1      16.876  13.584   4.244  1.00  0.00      LIG  
ATOM   4981 H32  LIG     1      18.558  14.092   4.326  1.00  0.00      LIG  
ATOM   4982 H33  LIG     1      16.140  15.975   4.259  1.00  0.00      LIG  
ATOM   4983 H34  LIG     1      17.950  16.404   2.036  1.00  0.00      LIG  
ATOM   4984 H35  LIG     1      18.207  16.479   5.348  1.00  0.00      LIG  
ATOM   4985 H36  LIG     1      22.038  17.196   7.622  1.00  0.00      LIG  
ATOM   4986 H37  LIG     1      20.647  18.166   7.131  1.00  0.00      LIG  
ATOM   4987 H38  LIG     1      21.083  16.723   6.233  1.00  0.00      LIG  
ATOM   4988 H39  LIG     1      16.977  13.136   7.779  1.00  0.00      LIG  
ATOM   4989 H40  LIG     1      17.727  12.350   6.371  1.00  0.00      LIG  
ATOM   4990 H41  LIG     1      16.039  12.845   6.315  1.00  0.00      LIG  
ATOM   4991 H42  LIG     1      14.294  16.108   2.442  1.00  0.00      LIG  
ATOM   4992 H43  LIG     1      14.776  14.438   2.842  1.00  0.00      LIG  
ATOM   4993 H44  LIG     1      14.096  14.804   1.258  1.00  0.00      LIG  
ATOM   4994 H45  LIG     1      17.197  16.176  -0.168  1.00  0.00      LIG  
ATOM   4995 H46  LIG     1      15.679  17.031   0.155  1.00  0.00      LIG  
ATOM   4996 H47  LIG     1      15.649  15.409  -0.556  1.00  0.00      LIG  
TER
REMARK  Energy: 257.181
REMARK  SimpleFitness: 257.181
REMARK  FullFitness: -1387.1129
REMARK  InterFull: -38.4379
REMARK  IntraFull: 298.621
REMARK  solvFull: -1891.39
REMARK  surfFull: 244.094
REMARK  extraFull: 0.0
REMARK  deltaGcompsolvpol: -1891.39
REMARK  deltaGcompsolvnonpol: 244.094
REMARK  deltaGprotsolvpol: -1897.11
REMARK  deltaGprotsolvnonpol: 243.179
REMARK  deltaGligsolvpol: -9.78944
REMARK  deltaGligsolvnonpol: 15.395
REMARK  deltaGvdw: -38.4379
REMARK  deltaGelec: 0.0
REMARK  deltaG: -8.046858
REMARK  Cluster: 2
REMARK  ClusterRank: 0
ATOM   4915 C    LIG     1      23.589  21.708   8.267  1.00  0.00      LIG  
ATOM   4916 C1   LIG     1      23.374  22.675   9.394  1.00  0.00      LIG  
ATOM   4917 C2   LIG     1      21.963  22.778   9.919  1.00  0.00      LIG  
ATOM   4918 C3   LIG     1      21.215  21.476   9.571  1.00  0.00      LIG  
ATOM   4919 C4   LIG     1      22.037  20.179   9.652  1.00  0.00      LIG  
ATOM   4920 C5   LIG     1      23.150  20.283   8.602  1.00  0.00      LIG  
ATOM   4921 C6   LIG     1      19.894  21.293  10.280  1.00  0.00      LIG  
ATOM   4922 C7   LIG     1      19.024  20.423   9.400  1.00  0.00      LIG  
ATOM   4923 C8   LIG     1      19.719  19.151   8.879  1.00  0.00      LIG  
ATOM   4924 C9   LIG     1      21.119  18.920   9.523  1.00  0.00      LIG  
ATOM   4925 C10  LIG     1      18.819  17.912   9.166  1.00  0.00      LIG  
ATOM   4926 C11  LIG     1      19.489  16.657   8.738  1.00  0.00      LIG  
ATOM   4927 C12  LIG     1      20.894  16.428   9.167  1.00  0.00      LIG  
ATOM   4928 C13  LIG     1      21.766  17.649   8.918  1.00  0.00      LIG  
ATOM   4929 C14  LIG     1      18.686  15.838   8.058  1.00  0.00      LIG  
ATOM   4930 C15  LIG     1      17.374  16.478   7.788  1.00  0.00      LIG  
ATOM   4931 C16  LIG     1      17.502  17.870   8.385  1.00  0.00      LIG  
ATOM   4932 O    LIG     1      23.034  17.340   9.484  1.00  0.00      LIG  
ATOM   4933 C17  LIG     1      21.969  23.179  11.393  1.00  0.00      LIG  
ATOM   4934 C18  LIG     1      21.295  23.927   9.183  1.00  0.00      LIG  
ATOM   4935 C19  LIG     1      19.883  19.332   7.358  1.00  0.00      LIG  
ATOM   4936 C20  LIG     1      22.727  20.029  11.017  1.00  0.00      LIG  
ATOM   4937 H    LIG     1      20.931  18.656  10.565  1.00  0.00      LIG  
ATOM   4938 C21  LIG     1      18.972  14.424   7.630  1.00  0.00      LIG  
ATOM   4939 C22  LIG     1      17.947  13.437   8.182  1.00  0.00      LIG  
ATOM   4940 C23  LIG     1      17.909  13.367   9.710  1.00  0.00      LIG  
ATOM   4941 C24  LIG     1      19.147  12.732  10.264  1.00  0.00      LIG  
ATOM   4942 O1   LIG     1      16.798  12.559  10.068  1.00  0.00      LIG  
ATOM   4943 C25  LIG     1      18.454  17.733  10.650  1.00  0.00      LIG  
ATOM   4944 O2   LIG     1      24.228  23.501   9.686  1.00  0.00      LIG  
ATOM   4945 H1   LIG     1      20.944  21.602   8.519  1.00  0.00      LIG  
ATOM   4946 C26  LIG     1      18.979  14.324   6.117  1.00  0.00      LIG  
ATOM   4947 C27  LIG     1      19.542  12.788  11.705  1.00  0.00      LIG  
ATOM   4948 C28  LIG     1      18.808  13.550  12.729  1.00  0.00      LIG  
ATOM   4949 C29  LIG     1      20.466  11.755  12.250  1.00  0.00      LIG  
ATOM   4950 O3   LIG     1      20.135  13.673  10.733  1.00  0.00      LIG  
ATOM   4951 H2   LIG     1      24.649  21.712   8.000  1.00  0.00      LIG  
ATOM   4952 H3   LIG     1      23.029  22.079   7.403  1.00  0.00      LIG  
ATOM   4953 H4   LIG     1      24.024  19.729   8.956  1.00  0.00      LIG  
ATOM   4954 H5   LIG     1      22.847  19.809   7.666  1.00  0.00      LIG  
ATOM   4955 H6   LIG     1      19.388  22.249  10.427  1.00  0.00      LIG  
ATOM   4956 H7   LIG     1      20.023  20.838  11.265  1.00  0.00      LIG  
ATOM   4957 H8   LIG     1      18.717  21.029   8.544  1.00  0.00      LIG  
ATOM   4958 H9   LIG     1      18.094  20.214   9.929  1.00  0.00      LIG  
ATOM   4959 H10  LIG     1      21.334  15.564   8.660  1.00  0.00      LIG  
ATOM   4960 H11  LIG     1      20.908  16.189  10.234  1.00  0.00      LIG  
ATOM   4961 H12  LIG     1      21.931  17.764   7.844  1.00  0.00      LIG  
ATOM   4962 H13  LIG     1      16.557  15.926   8.259  1.00  0.00      LIG  
ATOM   4963 H14  LIG     1      17.176  16.540   6.715  1.00  0.00      LIG  
ATOM   4964 H15  LIG     1      17.445  18.605   7.585  1.00  0.00      LIG  
ATOM   4965 H16  LIG     1      16.649  18.090   9.032  1.00  0.00      LIG  
ATOM   4966 H17  LIG     1      23.539  18.171   9.480  1.00  0.00      LIG  
ATOM   4967 H18  LIG     1      22.470  24.142  11.524  1.00  0.00      LIG  
ATOM   4968 H19  LIG     1      22.500  22.463  12.021  1.00  0.00      LIG  
ATOM   4969 H20  LIG     1      20.954  23.290  11.781  1.00  0.00      LIG  
ATOM   4970 H21  LIG     1      21.227  23.719   8.112  1.00  0.00      LIG  
ATOM   4971 H22  LIG     1      21.858  24.858   9.306  1.00  0.00      LIG  
ATOM   4972 H23  LIG     1      20.284  24.098   9.560  1.00  0.00      LIG  
ATOM   4973 H24  LIG     1      20.670  20.051   7.126  1.00  0.00      LIG  
ATOM   4974 H25  LIG     1      18.971  19.718   6.897  1.00  0.00      LIG  
ATOM   4975 H26  LIG     1      20.133  18.399   6.847  1.00  0.00      LIG  
ATOM   4976 H27  LIG     1      22.011  20.136  11.835  1.00  0.00      LIG  
ATOM   4977 H28  LIG     1      23.520  20.764  11.161  1.00  0.00      LIG  
ATOM   4978 H29  LIG     1      23.204  19.057  11.129  1.00  0.00      LIG  
ATOM   4979 H30  LIG     1      19.958  14.114   7.982  1.00  0.00      LIG  
ATOM   4980 H31  LIG     1      18.161  12.441   7.780  1.00  0.00      LIG  
ATOM   4981 H32  LIG     1      16.950  13.683   7.803  1.00  0.00      LIG  
ATOM   4982 H33  LIG     1      17.745  14.362  10.133  1.00  0.00      LIG  
ATOM   4983 H34  LIG     1      19.481  11.886   9.679  1.00  0.00      LIG  
ATOM   4984 H35  LIG     1      16.087  12.789   9.447  1.00  0.00      LIG  
ATOM   4985 H36  LIG     1      17.791  18.525  11.005  1.00  0.00      LIG  
ATOM   4986 H37  LIG     1      19.327  17.715  11.305  1.00  0.00      LIG  
ATOM   4987 H38  LIG     1      17.921  16.793  10.820  1.00  0.00      LIG  
ATOM   4988 H39  LIG     1      19.711  15.010   5.681  1.00  0.00      LIG  
ATOM   4989 H40  LIG     1      17.996  14.554   5.697  1.00  0.00      LIG  
ATOM   4990 H41  LIG     1      19.240  13.309   5.810  1.00  0.00      LIG  
ATOM   4991 H42  LIG     1      18.191  12.873  13.324  1.00  0.00      LIG  
ATOM   4992 H43  LIG     1      18.165  14.312  12.283  1.00  0.00      LIG  
ATOM   4993 H44  LIG     1      19.509  14.051  13.401  1.00  0.00      LIG  
ATOM   4994 H45  LIG     1      20.832  11.085  11.469  1.00  0.00      LIG  
ATOM   4995 H46  LIG     1      19.955  11.148  12.999  1.00  0.00      LIG  
ATOM   4996 H47  LIG     1      21.321  12.224  12.738  1.00  0.00      LIG  
TER
REMARK  Energy: 257.181
REMARK  SimpleFitness: 257.181
REMARK  FullFitness: -1387.1129
REMARK  InterFull: -38.4379
REMARK  IntraFull: 298.621
REMARK  solvFull: -1891.39
REMARK  surfFull: 244.094
REMARK  extraFull: 0.0
REMARK  deltaGcompsolvpol: -1891.39
REMARK  deltaGcompsolvnonpol: 244.094
REMARK  deltaGprotsolvpol: -1897.11
REMARK  deltaGprotsolvnonpol: 243.179
REMARK  deltaGligsolvpol: -9.78944
REMARK  deltaGligsolvnonpol: 15.395
REMARK  deltaGvdw: -38.4379
REMARK  deltaGelec: 0.0
REMARK  deltaG: -8.046858
REMARK  Cluster: 2
REMARK  ClusterRank: 1
ATOM   4915 C    LIG     1      23.589  21.708   8.267  1.00  0.00      LIG  
ATOM   4916 C1   LIG     1      23.374  22.675   9.394  1.00  0.00      LIG  
ATOM   4917 C2   LIG     1      21.963  22.778   9.919  1.00  0.00      LIG  
ATOM   4918 C3   LIG     1      21.215  21.476   9.571  1.00  0.00      LIG  
ATOM   4919 C4   LIG     1      22.037  20.179   9.652  1.00  0.00      LIG  
ATOM   4920 C5   LIG     1      23.150  20.283   8.602  1.00  0.00      LIG  
ATOM   4921 C6   LIG     1      19.894  21.293  10.280  1.00  0.00      LIG  
ATOM   4922 C7   LIG     1      19.024  20.423   9.400  1.00  0.00      LIG  
ATOM   4923 C8   LIG     1      19.719  19.151   8.879  1.00  0.00      LIG  
ATOM   4924 C9   LIG     1      21.119  18.920   9.523  1.00  0.00      LIG  
ATOM   4925 C10  LIG     1      18.819  17.912   9.166  1.00  0.00      LIG  
ATOM   4926 C11  LIG     1      19.489  16.657   8.738  1.00  0.00      LIG  
ATOM   4927 C12  LIG     1      20.894  16.428   9.167  1.00  0.00      LIG  
ATOM   4928 C13  LIG     1      21.766  17.649   8.918  1.00  0.00      LIG  
ATOM   4929 C14  LIG     1      18.686  15.838   8.058  1.00  0.00      LIG  
ATOM   4930 C15  LIG     1      17.374  16.478   7.788  1.00  0.00      LIG  
ATOM   4931 C16  LIG     1      17.502  17.870   8.385  1.00  0.00      LIG  
ATOM   4932 O    LIG     1      23.034  17.340   9.484  1.00  0.00      LIG  
ATOM   4933 C17  LIG     1      21.969  23.179  11.393  1.00  0.00      LIG  
ATOM   4934 C18  LIG     1      21.295  23.927   9.183  1.00  0.00      LIG  
ATOM   4935 C19  LIG     1      19.883  19.332   7.358  1.00  0.00      LIG  
ATOM   4936 C20  LIG     1      22.727  20.029  11.017  1.00  0.00      LIG  
ATOM   4937 H    LIG     1      20.931  18.656  10.565  1.00  0.00      LIG  
ATOM   4938 C21  LIG     1      18.972  14.424   7.630  1.00  0.00      LIG  
ATOM   4939 C22  LIG     1      17.947  13.437   8.182  1.00  0.00      LIG  
ATOM   4940 C23  LIG     1      17.909  13.367   9.710  1.00  0.00      LIG  
ATOM   4941 C24  LIG     1      19.147  12.732  10.264  1.00  0.00      LIG  
ATOM   4942 O1   LIG     1      16.798  12.559  10.068  1.00  0.00      LIG  
ATOM   4943 C25  LIG     1      18.454  17.733  10.650  1.00  0.00      LIG  
ATOM   4944 O2   LIG     1      24.228  23.501   9.686  1.00  0.00      LIG  
ATOM   4945 H1   LIG     1      20.944  21.602   8.519  1.00  0.00      LIG  
ATOM   4946 C26  LIG     1      18.979  14.324   6.117  1.00  0.00      LIG  
ATOM   4947 C27  LIG     1      19.542  12.788  11.705  1.00  0.00      LIG  
ATOM   4948 C28  LIG     1      18.808  13.550  12.729  1.00  0.00      LIG  
ATOM   4949 C29  LIG     1      20.466  11.755  12.250  1.00  0.00      LIG  
ATOM   4950 O3   LIG     1      20.135  13.673  10.733  1.00  0.00      LIG  
ATOM   4951 H2   LIG     1      24.649  21.712   8.000  1.00  0.00      LIG  
ATOM   4952 H3   LIG     1      23.029  22.079   7.403  1.00  0.00      LIG  
ATOM   4953 H4   LIG     1      24.024  19.729   8.956  1.00  0.00      LIG  
ATOM   4954 H5   LIG     1      22.847  19.809   7.666  1.00  0.00      LIG  
ATOM   4955 H6   LIG     1      19.388  22.249  10.427  1.00  0.00      LIG  
ATOM   4956 H7   LIG     1      20.023  20.838  11.265  1.00  0.00      LIG  
ATOM   4957 H8   LIG     1      18.717  21.029   8.544  1.00  0.00      LIG  
ATOM   4958 H9   LIG     1      18.094  20.214   9.929  1.00  0.00      LIG  
ATOM   4959 H10  LIG     1      21.334  15.564   8.660  1.00  0.00      LIG  
ATOM   4960 H11  LIG     1      20.908  16.189  10.234  1.00  0.00      LIG  
ATOM   4961 H12  LIG     1      21.931  17.764   7.844  1.00  0.00      LIG  
ATOM   4962 H13  LIG     1      16.557  15.926   8.259  1.00  0.00      LIG  
ATOM   4963 H14  LIG     1      17.176  16.540   6.715  1.00  0.00      LIG  
ATOM   4964 H15  LIG     1      17.445  18.605   7.585  1.00  0.00      LIG  
ATOM   4965 H16  LIG     1      16.649  18.090   9.032  1.00  0.00      LIG  
ATOM   4966 H17  LIG     1      23.539  18.171   9.480  1.00  0.00      LIG  
ATOM   4967 H18  LIG     1      22.470  24.142  11.524  1.00  0.00      LIG  
ATOM   4968 H19  LIG     1      22.500  22.463  12.021  1.00  0.00      LIG  
ATOM   4969 H20  LIG     1      20.954  23.290  11.781  1.00  0.00      LIG  
ATOM   4970 H21  LIG     1      21.227  23.719   8.112  1.00  0.00      LIG  
ATOM   4971 H22  LIG     1      21.858  24.858   9.306  1.00  0.00      LIG  
ATOM   4972 H23  LIG     1      20.284  24.098   9.560  1.00  0.00      LIG  
ATOM   4973 H24  LIG     1      20.670  20.051   7.126  1.00  0.00      LIG  
ATOM   4974 H25  LIG     1      18.971  19.718   6.897  1.00  0.00      LIG  
ATOM   4975 H26  LIG     1      20.133  18.399   6.847  1.00  0.00      LIG  
ATOM   4976 H27  LIG     1      22.011  20.136  11.835  1.00  0.00      LIG  
ATOM   4977 H28  LIG     1      23.520  20.764  11.161  1.00  0.00      LIG  
ATOM   4978 H29  LIG     1      23.204  19.057  11.129  1.00  0.00      LIG  
ATOM   4979 H30  LIG     1      19.958  14.114   7.982  1.00  0.00      LIG  
ATOM   4980 H31  LIG     1      18.161  12.441   7.780  1.00  0.00      LIG  
ATOM   4981 H32  LIG     1      16.950  13.683   7.803  1.00  0.00      LIG  
ATOM   4982 H33  LIG     1      17.745  14.362  10.133  1.00  0.00      LIG  
ATOM   4983 H34  LIG     1      19.481  11.886   9.679  1.00  0.00      LIG  
ATOM   4984 H35  LIG     1      16.087  12.789   9.447  1.00  0.00      LIG  
ATOM   4985 H36  LIG     1      17.791  18.525  11.005  1.00  0.00      LIG  
ATOM   4986 H37  LIG     1      19.327  17.715  11.305  1.00  0.00      LIG  
ATOM   4987 H38  LIG     1      17.921  16.793  10.820  1.00  0.00      LIG  
ATOM   4988 H39  LIG     1      19.711  15.010   5.681  1.00  0.00      LIG  
ATOM   4989 H40  LIG     1      17.996  14.554   5.697  1.00  0.00      LIG  
ATOM   4990 H41  LIG     1      19.240  13.309   5.810  1.00  0.00      LIG  
ATOM   4991 H42  LIG     1      18.191  12.873  13.324  1.00  0.00      LIG  
ATOM   4992 H43  LIG     1      18.165  14.312  12.283  1.00  0.00      LIG  
ATOM   4993 H44  LIG     1      19.509  14.051  13.401  1.00  0.00      LIG  
ATOM   4994 H45  LIG     1      20.832  11.085  11.469  1.00  0.00      LIG  
ATOM   4995 H46  LIG     1      19.955  11.148  12.999  1.00  0.00      LIG  
ATOM   4996 H47  LIG     1      21.321  12.224  12.738  1.00  0.00      LIG  
TER
REMARK  Energy: 257.181
REMARK  SimpleFitness: 257.181
REMARK  FullFitness: -1387.1129
REMARK  InterFull: -38.4379
REMARK  IntraFull: 298.621
REMARK  solvFull: -1891.39
REMARK  surfFull: 244.094
REMARK  extraFull: 0.0
REMARK  deltaGcompsolvpol: -1891.39
REMARK  deltaGcompsolvnonpol: 244.094
REMARK  deltaGprotsolvpol: -1897.11
REMARK  deltaGprotsolvnonpol: 243.179
REMARK  deltaGligsolvpol: -9.78944
REMARK  deltaGligsolvnonpol: 15.395
REMARK  deltaGvdw: -38.4379
REMARK  deltaGelec: 0.0
REMARK  deltaG: -8.046858
REMARK  Cluster: 2
REMARK  ClusterRank: 2
ATOM   4915 C    LIG     1      23.589  21.708   8.267  1.00  0.00      LIG  
ATOM   4916 C1   LIG     1      23.374  22.675   9.394  1.00  0.00      LIG  
ATOM   4917 C2   LIG     1      21.963  22.778   9.919  1.00  0.00      LIG  
ATOM   4918 C3   LIG     1      21.215  21.476   9.571  1.00  0.00      LIG  
ATOM   4919 C4   LIG     1      22.037  20.179   9.652  1.00  0.00      LIG  
ATOM   4920 C5   LIG     1      23.150  20.283   8.602  1.00  0.00      LIG  
ATOM   4921 C6   LIG     1      19.894  21.293  10.280  1.00  0.00      LIG  
ATOM   4922 C7   LIG     1      19.024  20.423   9.400  1.00  0.00      LIG  
ATOM   4923 C8   LIG     1      19.719  19.151   8.879  1.00  0.00      LIG  
ATOM   4924 C9   LIG     1      21.119  18.920   9.523  1.00  0.00      LIG  
ATOM   4925 C10  LIG     1      18.819  17.912   9.166  1.00  0.00      LIG  
ATOM   4926 C11  LIG     1      19.489  16.657   8.738  1.00  0.00      LIG  
ATOM   4927 C12  LIG     1      20.894  16.428   9.167  1.00  0.00      LIG  
ATOM   4928 C13  LIG     1      21.766  17.649   8.918  1.00  0.00      LIG  
ATOM   4929 C14  LIG     1      18.686  15.838   8.058  1.00  0.00      LIG  
ATOM   4930 C15  LIG     1      17.374  16.478   7.788  1.00  0.00      LIG  
ATOM   4931 C16  LIG     1      17.502  17.870   8.385  1.00  0.00      LIG  
ATOM   4932 O    LIG     1      23.034  17.340   9.484  1.00  0.00      LIG  
ATOM   4933 C17  LIG     1      21.969  23.179  11.393  1.00  0.00      LIG  
ATOM   4934 C18  LIG     1      21.295  23.927   9.183  1.00  0.00      LIG  
ATOM   4935 C19  LIG     1      19.883  19.332   7.358  1.00  0.00      LIG  
ATOM   4936 C20  LIG     1      22.727  20.029  11.017  1.00  0.00      LIG  
ATOM   4937 H    LIG     1      20.931  18.656  10.565  1.00  0.00      LIG  
ATOM   4938 C21  LIG     1      18.972  14.424   7.630  1.00  0.00      LIG  
ATOM   4939 C22  LIG     1      17.947  13.437   8.182  1.00  0.00      LIG  
ATOM   4940 C23  LIG     1      17.909  13.367   9.710  1.00  0.00      LIG  
ATOM   4941 C24  LIG     1      19.147  12.732  10.264  1.00  0.00      LIG  
ATOM   4942 O1   LIG     1      16.798  12.559  10.068  1.00  0.00      LIG  
ATOM   4943 C25  LIG     1      18.454  17.733  10.650  1.00  0.00      LIG  
ATOM   4944 O2   LIG     1      24.228  23.501   9.686  1.00  0.00      LIG  
ATOM   4945 H1   LIG     1      20.944  21.602   8.519  1.00  0.00      LIG  
ATOM   4946 C26  LIG     1      18.979  14.324   6.117  1.00  0.00      LIG  
ATOM   4947 C27  LIG     1      19.542  12.788  11.705  1.00  0.00      LIG  
ATOM   4948 C28  LIG     1      18.808  13.550  12.729  1.00  0.00      LIG  
ATOM   4949 C29  LIG     1      20.466  11.755  12.250  1.00  0.00      LIG  
ATOM   4950 O3   LIG     1      20.135  13.673  10.733  1.00  0.00      LIG  
ATOM   4951 H2   LIG     1      24.649  21.712   8.000  1.00  0.00      LIG  
ATOM   4952 H3   LIG     1      23.029  22.079   7.403  1.00  0.00      LIG  
ATOM   4953 H4   LIG     1      24.024  19.729   8.956  1.00  0.00      LIG  
ATOM   4954 H5   LIG     1      22.847  19.809   7.666  1.00  0.00      LIG  
ATOM   4955 H6   LIG     1      19.388  22.249  10.427  1.00  0.00      LIG  
ATOM   4956 H7   LIG     1      20.023  20.838  11.265  1.00  0.00      LIG  
ATOM   4957 H8   LIG     1      18.717  21.029   8.544  1.00  0.00      LIG  
ATOM   4958 H9   LIG     1      18.094  20.214   9.929  1.00  0.00      LIG  
ATOM   4959 H10  LIG     1      21.334  15.564   8.660  1.00  0.00      LIG  
ATOM   4960 H11  LIG     1      20.908  16.189  10.234  1.00  0.00      LIG  
ATOM   4961 H12  LIG     1      21.931  17.764   7.844  1.00  0.00      LIG  
ATOM   4962 H13  LIG     1      16.557  15.926   8.259  1.00  0.00      LIG  
ATOM   4963 H14  LIG     1      17.176  16.540   6.715  1.00  0.00      LIG  
ATOM   4964 H15  LIG     1      17.445  18.605   7.585  1.00  0.00      LIG  
ATOM   4965 H16  LIG     1      16.649  18.090   9.032  1.00  0.00      LIG  
ATOM   4966 H17  LIG     1      23.539  18.171   9.480  1.00  0.00      LIG  
ATOM   4967 H18  LIG     1      22.470  24.142  11.524  1.00  0.00      LIG  
ATOM   4968 H19  LIG     1      22.500  22.463  12.021  1.00  0.00      LIG  
ATOM   4969 H20  LIG     1      20.954  23.290  11.781  1.00  0.00      LIG  
ATOM   4970 H21  LIG     1      21.227  23.719   8.112  1.00  0.00      LIG  
ATOM   4971 H22  LIG     1      21.858  24.858   9.306  1.00  0.00      LIG  
ATOM   4972 H23  LIG     1      20.284  24.098   9.560  1.00  0.00      LIG  
ATOM   4973 H24  LIG     1      20.670  20.051   7.126  1.00  0.00      LIG  
ATOM   4974 H25  LIG     1      18.971  19.718   6.897  1.00  0.00      LIG  
ATOM   4975 H26  LIG     1      20.133  18.399   6.847  1.00  0.00      LIG  
ATOM   4976 H27  LIG     1      22.011  20.136  11.835  1.00  0.00      LIG  
ATOM   4977 H28  LIG     1      23.520  20.764  11.161  1.00  0.00      LIG  
ATOM   4978 H29  LIG     1      23.204  19.057  11.129  1.00  0.00      LIG  
ATOM   4979 H30  LIG     1      19.958  14.114   7.982  1.00  0.00      LIG  
ATOM   4980 H31  LIG     1      18.161  12.441   7.780  1.00  0.00      LIG  
ATOM   4981 H32  LIG     1      16.950  13.683   7.803  1.00  0.00      LIG  
ATOM   4982 H33  LIG     1      17.745  14.362  10.133  1.00  0.00      LIG  
ATOM   4983 H34  LIG     1      19.481  11.886   9.679  1.00  0.00      LIG  
ATOM   4984 H35  LIG     1      16.087  12.789   9.447  1.00  0.00      LIG  
ATOM   4985 H36  LIG     1      17.791  18.525  11.005  1.00  0.00      LIG  
ATOM   4986 H37  LIG     1      19.327  17.715  11.305  1.00  0.00      LIG  
ATOM   4987 H38  LIG     1      17.921  16.793  10.820  1.00  0.00      LIG  
ATOM   4988 H39  LIG     1      19.711  15.010   5.681  1.00  0.00      LIG  
ATOM   4989 H40  LIG     1      17.996  14.554   5.697  1.00  0.00      LIG  
ATOM   4990 H41  LIG     1      19.240  13.309   5.810  1.00  0.00      LIG  
ATOM   4991 H42  LIG     1      18.191  12.873  13.324  1.00  0.00      LIG  
ATOM   4992 H43  LIG     1      18.165  14.312  12.283  1.00  0.00      LIG  
ATOM   4993 H44  LIG     1      19.509  14.051  13.401  1.00  0.00      LIG  
ATOM   4994 H45  LIG     1      20.832  11.085  11.469  1.00  0.00      LIG  
ATOM   4995 H46  LIG     1      19.955  11.148  12.999  1.00  0.00      LIG  
ATOM   4996 H47  LIG     1      21.321  12.224  12.738  1.00  0.00      LIG  
TER
REMARK  Energy: 257.181
REMARK  SimpleFitness: 257.181
REMARK  FullFitness: -1387.1129
REMARK  InterFull: -38.4379
REMARK  IntraFull: 298.621
REMARK  solvFull: -1891.39
REMARK  surfFull: 244.094
REMARK  extraFull: 0.0
REMARK  deltaGcompsolvpol: -1891.39
REMARK  deltaGcompsolvnonpol: 244.094
REMARK  deltaGprotsolvpol: -1897.11
REMARK  deltaGprotsolvnonpol: 243.179
REMARK  deltaGligsolvpol: -9.78944
REMARK  deltaGligsolvnonpol: 15.395
REMARK  deltaGvdw: -38.4379
REMARK  deltaGelec: 0.0
REMARK  deltaG: -8.046858
REMARK  Cluster: 2
REMARK  ClusterRank: 3
ATOM   4915 C    LIG     1      23.589  21.708   8.267  1.00  0.00      LIG  
ATOM   4916 C1   LIG     1      23.374  22.675   9.394  1.00  0.00      LIG  
ATOM   4917 C2   LIG     1      21.963  22.778   9.919  1.00  0.00      LIG  
ATOM   4918 C3   LIG     1      21.215  21.476   9.571  1.00  0.00      LIG  
ATOM   4919 C4   LIG     1      22.037  20.179   9.652  1.00  0.00      LIG  
ATOM   4920 C5   LIG     1      23.150  20.283   8.602  1.00  0.00      LIG  
ATOM   4921 C6   LIG     1      19.894  21.293  10.280  1.00  0.00      LIG  
ATOM   4922 C7   LIG     1      19.024  20.423   9.400  1.00  0.00      LIG  
ATOM   4923 C8   LIG     1      19.719  19.151   8.879  1.00  0.00      LIG  
ATOM   4924 C9   LIG     1      21.119  18.920   9.523  1.00  0.00      LIG  
ATOM   4925 C10  LIG     1      18.819  17.912   9.166  1.00  0.00      LIG  
ATOM   4926 C11  LIG     1      19.489  16.657   8.738  1.00  0.00      LIG  
ATOM   4927 C12  LIG     1      20.894  16.428   9.167  1.00  0.00      LIG  
ATOM   4928 C13  LIG     1      21.766  17.649   8.918  1.00  0.00      LIG  
ATOM   4929 C14  LIG     1      18.686  15.838   8.058  1.00  0.00      LIG  
ATOM   4930 C15  LIG     1      17.374  16.478   7.788  1.00  0.00      LIG  
ATOM   4931 C16  LIG     1      17.502  17.870   8.385  1.00  0.00      LIG  
ATOM   4932 O    LIG     1      23.034  17.340   9.484  1.00  0.00      LIG  
ATOM   4933 C17  LIG     1      21.969  23.179  11.393  1.00  0.00      LIG  
ATOM   4934 C18  LIG     1      21.295  23.927   9.183  1.00  0.00      LIG  
ATOM   4935 C19  LIG     1      19.883  19.332   7.358  1.00  0.00      LIG  
ATOM   4936 C20  LIG     1      22.727  20.029  11.017  1.00  0.00      LIG  
ATOM   4937 H    LIG     1      20.931  18.656  10.565  1.00  0.00      LIG  
ATOM   4938 C21  LIG     1      18.972  14.424   7.630  1.00  0.00      LIG  
ATOM   4939 C22  LIG     1      17.947  13.437   8.182  1.00  0.00      LIG  
ATOM   4940 C23  LIG     1      17.909  13.367   9.710  1.00  0.00      LIG  
ATOM   4941 C24  LIG     1      19.147  12.732  10.264  1.00  0.00      LIG  
ATOM   4942 O1   LIG     1      16.798  12.559  10.068  1.00  0.00      LIG  
ATOM   4943 C25  LIG     1      18.454  17.733  10.650  1.00  0.00      LIG  
ATOM   4944 O2   LIG     1      24.228  23.501   9.686  1.00  0.00      LIG  
ATOM   4945 H1   LIG     1      20.944  21.602   8.519  1.00  0.00      LIG  
ATOM   4946 C26  LIG     1      18.979  14.324   6.117  1.00  0.00      LIG  
ATOM   4947 C27  LIG     1      19.542  12.788  11.705  1.00  0.00      LIG  
ATOM   4948 C28  LIG     1      18.808  13.550  12.729  1.00  0.00      LIG  
ATOM   4949 C29  LIG     1      20.466  11.755  12.250  1.00  0.00      LIG  
ATOM   4950 O3   LIG     1      20.135  13.673  10.733  1.00  0.00      LIG  
ATOM   4951 H2   LIG     1      24.649  21.712   8.000  1.00  0.00      LIG  
ATOM   4952 H3   LIG     1      23.029  22.079   7.403  1.00  0.00      LIG  
ATOM   4953 H4   LIG     1      24.024  19.729   8.956  1.00  0.00      LIG  
ATOM   4954 H5   LIG     1      22.847  19.809   7.666  1.00  0.00      LIG  
ATOM   4955 H6   LIG     1      19.388  22.249  10.427  1.00  0.00      LIG  
ATOM   4956 H7   LIG     1      20.023  20.838  11.265  1.00  0.00      LIG  
ATOM   4957 H8   LIG     1      18.717  21.029   8.544  1.00  0.00      LIG  
ATOM   4958 H9   LIG     1      18.094  20.214   9.929  1.00  0.00      LIG  
ATOM   4959 H10  LIG     1      21.334  15.564   8.660  1.00  0.00      LIG  
ATOM   4960 H11  LIG     1      20.908  16.189  10.234  1.00  0.00      LIG  
ATOM   4961 H12  LIG     1      21.931  17.764   7.844  1.00  0.00      LIG  
ATOM   4962 H13  LIG     1      16.557  15.926   8.259  1.00  0.00      LIG  
ATOM   4963 H14  LIG     1      17.176  16.540   6.715  1.00  0.00      LIG  
ATOM   4964 H15  LIG     1      17.445  18.605   7.585  1.00  0.00      LIG  
ATOM   4965 H16  LIG     1      16.649  18.090   9.032  1.00  0.00      LIG  
ATOM   4966 H17  LIG     1      23.539  18.171   9.480  1.00  0.00      LIG  
ATOM   4967 H18  LIG     1      22.470  24.142  11.524  1.00  0.00      LIG  
ATOM   4968 H19  LIG     1      22.500  22.463  12.021  1.00  0.00      LIG  
ATOM   4969 H20  LIG     1      20.954  23.290  11.781  1.00  0.00      LIG  
ATOM   4970 H21  LIG     1      21.227  23.719   8.112  1.00  0.00      LIG  
ATOM   4971 H22  LIG     1      21.858  24.858   9.306  1.00  0.00      LIG  
ATOM   4972 H23  LIG     1      20.284  24.098   9.560  1.00  0.00      LIG  
ATOM   4973 H24  LIG     1      20.670  20.051   7.126  1.00  0.00      LIG  
ATOM   4974 H25  LIG     1      18.971  19.718   6.897  1.00  0.00      LIG  
ATOM   4975 H26  LIG     1      20.133  18.399   6.847  1.00  0.00      LIG  
ATOM   4976 H27  LIG     1      22.011  20.136  11.835  1.00  0.00      LIG  
ATOM   4977 H28  LIG     1      23.520  20.764  11.161  1.00  0.00      LIG  
ATOM   4978 H29  LIG     1      23.204  19.057  11.129  1.00  0.00      LIG  
ATOM   4979 H30  LIG     1      19.958  14.114   7.982  1.00  0.00      LIG  
ATOM   4980 H31  LIG     1      18.161  12.441   7.780  1.00  0.00      LIG  
ATOM   4981 H32  LIG     1      16.950  13.683   7.803  1.00  0.00      LIG  
ATOM   4982 H33  LIG     1      17.745  14.362  10.133  1.00  0.00      LIG  
ATOM   4983 H34  LIG     1      19.481  11.886   9.679  1.00  0.00      LIG  
ATOM   4984 H35  LIG     1      16.087  12.789   9.447  1.00  0.00      LIG  
ATOM   4985 H36  LIG     1      17.791  18.525  11.005  1.00  0.00      LIG  
ATOM   4986 H37  LIG     1      19.327  17.715  11.305  1.00  0.00      LIG  
ATOM   4987 H38  LIG     1      17.921  16.793  10.820  1.00  0.00      LIG  
ATOM   4988 H39  LIG     1      19.711  15.010   5.681  1.00  0.00      LIG  
ATOM   4989 H40  LIG     1      17.996  14.554   5.697  1.00  0.00      LIG  
ATOM   4990 H41  LIG     1      19.240  13.309   5.810  1.00  0.00      LIG  
ATOM   4991 H42  LIG     1      18.191  12.873  13.324  1.00  0.00      LIG  
ATOM   4992 H43  LIG     1      18.165  14.312  12.283  1.00  0.00      LIG  
ATOM   4993 H44  LIG     1      19.509  14.051  13.401  1.00  0.00      LIG  
ATOM   4994 H45  LIG     1      20.832  11.085  11.469  1.00  0.00      LIG  
ATOM   4995 H46  LIG     1      19.955  11.148  12.999  1.00  0.00      LIG  
ATOM   4996 H47  LIG     1      21.321  12.224  12.738  1.00  0.00      LIG  
TER
REMARK  Energy: 257.295
REMARK  SimpleFitness: 257.295
REMARK  FullFitness: -1387.04
REMARK  InterFull: -37.826
REMARK  IntraFull: 298.033
REMARK  solvFull: -1891.55
REMARK  surfFull: 244.303
REMARK  extraFull: 0.0
REMARK  deltaGcompsolvpol: -1891.55
REMARK  deltaGcompsolvnonpol: 244.303
REMARK  deltaGprotsolvpol: -1897.11
REMARK  deltaGprotsolvnonpol: 243.179
REMARK  deltaGligsolvpol: -9.77382
REMARK  deltaGligsolvnonpol: 15.3917
REMARK  deltaGvdw: -37.826
REMARK  deltaGelec: 0.0
REMARK  deltaG: -7.979639
REMARK  Cluster: 2
REMARK  ClusterRank: 4
ATOM   4915 C    LIG     1      23.808  21.691   8.519  1.00  0.00      LIG  
ATOM   4916 C1   LIG     1      23.568  22.710   9.595  1.00  0.00      LIG  
ATOM   4917 C2   LIG     1      22.130  22.880  10.025  1.00  0.00      LIG  
ATOM   4918 C3   LIG     1      21.362  21.583   9.707  1.00  0.00      LIG  
ATOM   4919 C4   LIG     1      22.138  20.267   9.882  1.00  0.00      LIG  
ATOM   4920 C5   LIG     1      23.306  20.297   8.887  1.00  0.00      LIG  
ATOM   4921 C6   LIG     1      20.009  21.471  10.367  1.00  0.00      LIG  
ATOM   4922 C7   LIG     1      19.147  20.586   9.492  1.00  0.00      LIG  
ATOM   4923 C8   LIG     1      19.826  19.279   9.040  1.00  0.00      LIG  
ATOM   4924 C9   LIG     1      21.191  19.030   9.749  1.00  0.00      LIG  
ATOM   4925 C10  LIG     1      18.878  18.075   9.325  1.00  0.00      LIG  
ATOM   4926 C11  LIG     1      19.526  16.795   8.945  1.00  0.00      LIG  
ATOM   4927 C12  LIG     1      20.902  16.534   9.443  1.00  0.00      LIG  
ATOM   4928 C13  LIG     1      21.826  17.721   9.216  1.00  0.00      LIG  
ATOM   4929 C14  LIG     1      18.736  15.997   8.223  1.00  0.00      LIG  
ATOM   4930 C15  LIG     1      17.465  16.678   7.876  1.00  0.00      LIG  
ATOM   4931 C16  LIG     1      17.585  18.056   8.505  1.00  0.00      LIG  
ATOM   4932 O    LIG     1      23.045  17.387   9.869  1.00  0.00      LIG  
ATOM   4933 C17  LIG     1      22.055  23.362  11.473  1.00  0.00      LIG  
ATOM   4934 C18  LIG     1      21.544  23.999   9.180  1.00  0.00      LIG  
ATOM   4935 C19  LIG     1      20.053  19.407   7.521  1.00  0.00      LIG  
ATOM   4936 C20  LIG     1      22.745  20.152  11.289  1.00  0.00      LIG  
ATOM   4937 H    LIG     1      20.950  18.805  10.789  1.00  0.00      LIG  
ATOM   4938 C21  LIG     1      19.003  14.579   7.797  1.00  0.00      LIG  
ATOM   4939 C22  LIG     1      17.956  13.607   8.337  1.00  0.00      LIG  
ATOM   4940 C23  LIG     1      17.932  13.495   9.862  1.00  0.00      LIG  
ATOM   4941 C24  LIG     1      19.157  12.810  10.383  1.00  0.00      LIG  
ATOM   4942 O1   LIG     1      16.804  12.705  10.210  1.00  0.00      LIG  
ATOM   4943 C25  LIG     1      18.457  17.940  10.797  1.00  0.00      LIG  
ATOM   4944 O2   LIG     1      24.423  23.529   9.886  1.00  0.00      LIG  
ATOM   4945 H1   LIG     1      21.142  21.667   8.640  1.00  0.00      LIG  
ATOM   4946 C26  LIG     1      19.022  14.475   6.284  1.00  0.00      LIG  
ATOM   4947 C27  LIG     1      19.586  12.822  11.814  1.00  0.00      LIG  
ATOM   4948 C28  LIG     1      18.882  13.575  12.868  1.00  0.00      LIG  
ATOM   4949 C29  LIG     1      20.491  11.752  12.316  1.00  0.00      LIG  
ATOM   4950 O3   LIG     1      20.185  13.710  10.849  1.00  0.00      LIG  
ATOM   4951 H2   LIG     1      24.881  21.653   8.310  1.00  0.00      LIG  
ATOM   4952 H3   LIG     1      23.309  22.044   7.612  1.00  0.00      LIG  
ATOM   4953 H4   LIG     1      24.142  19.725   9.298  1.00  0.00      LIG  
ATOM   4954 H5   LIG     1      23.026  19.803   7.954  1.00  0.00      LIG  
ATOM   4955 H6   LIG     1      19.527  22.448  10.449  1.00  0.00      LIG  
ATOM   4956 H7   LIG     1      20.083  21.059  11.377  1.00  0.00      LIG  
ATOM   4957 H8   LIG     1      18.883  21.168   8.605  1.00  0.00      LIG  
ATOM   4958 H9   LIG     1      18.197  20.419   9.999  1.00  0.00      LIG  
ATOM   4959 H10  LIG     1      21.334  15.649   8.971  1.00  0.00      LIG  
ATOM   4960 H11  LIG     1      20.857  16.311  10.514  1.00  0.00      LIG  
ATOM   4961 H12  LIG     1      22.059  17.803   8.151  1.00  0.00      LIG  
ATOM   4962 H13  LIG     1      16.604  16.138   8.273  1.00  0.00      LIG  
ATOM   4963 H14  LIG     1      17.349  16.766   6.793  1.00  0.00      LIG  
ATOM   4964 H15  LIG     1      17.547  18.818   7.726  1.00  0.00      LIG  
ATOM   4965 H16  LIG     1      16.718  18.252   9.143  1.00  0.00      LIG  
ATOM   4966 H17  LIG     1      23.608  18.179   9.818  1.00  0.00      LIG  
ATOM   4967 H18  LIG     1      22.644  24.275  11.604  1.00  0.00      LIG  
ATOM   4968 H19  LIG     1      22.449  22.629  12.178  1.00  0.00      LIG  
ATOM   4969 H20  LIG     1      21.027  23.596  11.762  1.00  0.00      LIG  
ATOM   4970 H21  LIG     1      21.531  23.721   8.123  1.00  0.00      LIG  
ATOM   4971 H22  LIG     1      22.127  24.921   9.276  1.00  0.00      LIG  
ATOM   4972 H23  LIG     1      20.517  24.219   9.482  1.00  0.00      LIG  
ATOM   4973 H24  LIG     1      20.872  20.090   7.293  1.00  0.00      LIG  
ATOM   4974 H25  LIG     1      19.171  19.809   7.017  1.00  0.00      LIG  
ATOM   4975 H26  LIG     1      20.290  18.453   7.046  1.00  0.00      LIG  
ATOM   4976 H27  LIG     1      21.985  20.293  12.061  1.00  0.00      LIG  
ATOM   4977 H28  LIG     1      23.539  20.881  11.460  1.00  0.00      LIG  
ATOM   4978 H29  LIG     1      23.200  19.177  11.458  1.00  0.00      LIG  
ATOM   4979 H30  LIG     1      19.982  14.254   8.157  1.00  0.00      LIG  
ATOM   4980 H31  LIG     1      18.144  12.617   7.909  1.00  0.00      LIG  
ATOM   4981 H32  LIG     1      16.962  13.887   7.974  1.00  0.00      LIG  
ATOM   4982 H33  LIG     1      17.797  14.480  10.316  1.00  0.00      LIG  
ATOM   4983 H34  LIG     1      19.449  11.962   9.777  1.00  0.00      LIG  
ATOM   4984 H35  LIG     1      16.062  13.044   9.682  1.00  0.00      LIG  
ATOM   4985 H36  LIG     1      17.825  18.771  11.113  1.00  0.00      LIG  
ATOM   4986 H37  LIG     1      19.307  17.886  11.482  1.00  0.00      LIG  
ATOM   4987 H38  LIG     1      17.868  17.030  10.954  1.00  0.00      LIG  
ATOM   4988 H39  LIG     1      19.755  15.162   5.850  1.00  0.00      LIG  
ATOM   4989 H40  LIG     1      18.041  14.701   5.856  1.00  0.00      LIG  
ATOM   4990 H41  LIG     1      19.289  13.459   5.984  1.00  0.00      LIG  
ATOM   4991 H42  LIG     1      18.191  12.916  13.399  1.00  0.00      LIG  
ATOM   4992 H43  LIG     1      18.326  14.417  12.450  1.00  0.00      LIG  
ATOM   4993 H44  LIG     1      19.600  13.970  13.592  1.00  0.00      LIG  
ATOM   4994 H45  LIG     1      20.845  11.108  11.508  1.00  0.00      LIG  
ATOM   4995 H46  LIG     1      19.968  11.126  13.041  1.00  0.00      LIG  
ATOM   4996 H47  LIG     1      21.354  12.189  12.822  1.00  0.00      LIG  
TER
REMARK  Energy: 257.295
REMARK  SimpleFitness: 257.295
REMARK  FullFitness: -1387.04
REMARK  InterFull: -37.826
REMARK  IntraFull: 298.033
REMARK  solvFull: -1891.55
REMARK  surfFull: 244.303
REMARK  extraFull: 0.0
REMARK  deltaGcompsolvpol: -1891.55
REMARK  deltaGcompsolvnonpol: 244.303
REMARK  deltaGprotsolvpol: -1897.11
REMARK  deltaGprotsolvnonpol: 243.179
REMARK  deltaGligsolvpol: -9.77382
REMARK  deltaGligsolvnonpol: 15.3917
REMARK  deltaGvdw: -37.826
REMARK  deltaGelec: 0.0
REMARK  deltaG: -7.979639
REMARK  Cluster: 2
REMARK  ClusterRank: 5
ATOM   4915 C    LIG     1      23.808  21.691   8.519  1.00  0.00      LIG  
ATOM   4916 C1   LIG     1      23.568  22.710   9.595  1.00  0.00      LIG  
ATOM   4917 C2   LIG     1      22.130  22.880  10.025  1.00  0.00      LIG  
ATOM   4918 C3   LIG     1      21.362  21.583   9.707  1.00  0.00      LIG  
ATOM   4919 C4   LIG     1      22.138  20.267   9.882  1.00  0.00      LIG  
ATOM   4920 C5   LIG     1      23.306  20.297   8.887  1.00  0.00      LIG  
ATOM   4921 C6   LIG     1      20.009  21.471  10.367  1.00  0.00      LIG  
ATOM   4922 C7   LIG     1      19.147  20.586   9.492  1.00  0.00      LIG  
ATOM   4923 C8   LIG     1      19.826  19.279   9.040  1.00  0.00      LIG  
ATOM   4924 C9   LIG     1      21.191  19.030   9.749  1.00  0.00      LIG  
ATOM   4925 C10  LIG     1      18.878  18.075   9.325  1.00  0.00      LIG  
ATOM   4926 C11  LIG     1      19.526  16.795   8.945  1.00  0.00      LIG  
ATOM   4927 C12  LIG     1      20.902  16.534   9.443  1.00  0.00      LIG  
ATOM   4928 C13  LIG     1      21.826  17.721   9.216  1.00  0.00      LIG  
ATOM   4929 C14  LIG     1      18.736  15.997   8.223  1.00  0.00      LIG  
ATOM   4930 C15  LIG     1      17.465  16.678   7.876  1.00  0.00      LIG  
ATOM   4931 C16  LIG     1      17.585  18.056   8.505  1.00  0.00      LIG  
ATOM   4932 O    LIG     1      23.045  17.387   9.869  1.00  0.00      LIG  
ATOM   4933 C17  LIG     1      22.055  23.362  11.473  1.00  0.00      LIG  
ATOM   4934 C18  LIG     1      21.544  23.999   9.180  1.00  0.00      LIG  
ATOM   4935 C19  LIG     1      20.053  19.407   7.521  1.00  0.00      LIG  
ATOM   4936 C20  LIG     1      22.745  20.152  11.289  1.00  0.00      LIG  
ATOM   4937 H    LIG     1      20.950  18.805  10.789  1.00  0.00      LIG  
ATOM   4938 C21  LIG     1      19.003  14.579   7.797  1.00  0.00      LIG  
ATOM   4939 C22  LIG     1      17.956  13.607   8.337  1.00  0.00      LIG  
ATOM   4940 C23  LIG     1      17.932  13.495   9.862  1.00  0.00      LIG  
ATOM   4941 C24  LIG     1      19.157  12.810  10.383  1.00  0.00      LIG  
ATOM   4942 O1   LIG     1      16.804  12.705  10.210  1.00  0.00      LIG  
ATOM   4943 C25  LIG     1      18.457  17.940  10.797  1.00  0.00      LIG  
ATOM   4944 O2   LIG     1      24.423  23.529   9.886  1.00  0.00      LIG  
ATOM   4945 H1   LIG     1      21.142  21.667   8.640  1.00  0.00      LIG  
ATOM   4946 C26  LIG     1      19.022  14.475   6.284  1.00  0.00      LIG  
ATOM   4947 C27  LIG     1      19.586  12.822  11.814  1.00  0.00      LIG  
ATOM   4948 C28  LIG     1      18.882  13.575  12.868  1.00  0.00      LIG  
ATOM   4949 C29  LIG     1      20.491  11.752  12.316  1.00  0.00      LIG  
ATOM   4950 O3   LIG     1      20.185  13.710  10.849  1.00  0.00      LIG  
ATOM   4951 H2   LIG     1      24.881  21.653   8.310  1.00  0.00      LIG  
ATOM   4952 H3   LIG     1      23.309  22.044   7.612  1.00  0.00      LIG  
ATOM   4953 H4   LIG     1      24.142  19.725   9.298  1.00  0.00      LIG  
ATOM   4954 H5   LIG     1      23.026  19.803   7.954  1.00  0.00      LIG  
ATOM   4955 H6   LIG     1      19.527  22.448  10.449  1.00  0.00      LIG  
ATOM   4956 H7   LIG     1      20.083  21.059  11.377  1.00  0.00      LIG  
ATOM   4957 H8   LIG     1      18.883  21.168   8.605  1.00  0.00      LIG  
ATOM   4958 H9   LIG     1      18.197  20.419   9.999  1.00  0.00      LIG  
ATOM   4959 H10  LIG     1      21.334  15.649   8.971  1.00  0.00      LIG  
ATOM   4960 H11  LIG     1      20.857  16.311  10.514  1.00  0.00      LIG  
ATOM   4961 H12  LIG     1      22.059  17.803   8.151  1.00  0.00      LIG  
ATOM   4962 H13  LIG     1      16.604  16.138   8.273  1.00  0.00      LIG  
ATOM   4963 H14  LIG     1      17.349  16.766   6.793  1.00  0.00      LIG  
ATOM   4964 H15  LIG     1      17.547  18.818   7.726  1.00  0.00      LIG  
ATOM   4965 H16  LIG     1      16.718  18.252   9.143  1.00  0.00      LIG  
ATOM   4966 H17  LIG     1      23.608  18.179   9.818  1.00  0.00      LIG  
ATOM   4967 H18  LIG     1      22.644  24.275  11.604  1.00  0.00      LIG  
ATOM   4968 H19  LIG     1      22.449  22.629  12.178  1.00  0.00      LIG  
ATOM   4969 H20  LIG     1      21.027  23.596  11.762  1.00  0.00      LIG  
ATOM   4970 H21  LIG     1      21.531  23.721   8.123  1.00  0.00      LIG  
ATOM   4971 H22  LIG     1      22.127  24.921   9.276  1.00  0.00      LIG  
ATOM   4972 H23  LIG     1      20.517  24.219   9.482  1.00  0.00      LIG  
ATOM   4973 H24  LIG     1      20.872  20.090   7.293  1.00  0.00      LIG  
ATOM   4974 H25  LIG     1      19.171  19.809   7.017  1.00  0.00      LIG  
ATOM   4975 H26  LIG     1      20.290  18.453   7.046  1.00  0.00      LIG  
ATOM   4976 H27  LIG     1      21.985  20.293  12.061  1.00  0.00      LIG  
ATOM   4977 H28  LIG     1      23.539  20.881  11.460  1.00  0.00      LIG  
ATOM   4978 H29  LIG     1      23.200  19.177  11.458  1.00  0.00      LIG  
ATOM   4979 H30  LIG     1      19.982  14.254   8.157  1.00  0.00      LIG  
ATOM   4980 H31  LIG     1      18.144  12.617   7.909  1.00  0.00      LIG  
ATOM   4981 H32  LIG     1      16.962  13.887   7.974  1.00  0.00      LIG  
ATOM   4982 H33  LIG     1      17.797  14.480  10.316  1.00  0.00      LIG  
ATOM   4983 H34  LIG     1      19.449  11.962   9.777  1.00  0.00      LIG  
ATOM   4984 H35  LIG     1      16.062  13.044   9.682  1.00  0.00      LIG  
ATOM   4985 H36  LIG     1      17.825  18.771  11.113  1.00  0.00      LIG  
ATOM   4986 H37  LIG     1      19.307  17.886  11.482  1.00  0.00      LIG  
ATOM   4987 H38  LIG     1      17.868  17.030  10.954  1.00  0.00      LIG  
ATOM   4988 H39  LIG     1      19.755  15.162   5.850  1.00  0.00      LIG  
ATOM   4989 H40  LIG     1      18.041  14.701   5.856  1.00  0.00      LIG  
ATOM   4990 H41  LIG     1      19.289  13.459   5.984  1.00  0.00      LIG  
ATOM   4991 H42  LIG     1      18.191  12.916  13.399  1.00  0.00      LIG  
ATOM   4992 H43  LIG     1      18.326  14.417  12.450  1.00  0.00      LIG  
ATOM   4993 H44  LIG     1      19.600  13.970  13.592  1.00  0.00      LIG  
ATOM   4994 H45  LIG     1      20.845  11.108  11.508  1.00  0.00      LIG  
ATOM   4995 H46  LIG     1      19.968  11.126  13.041  1.00  0.00      LIG  
ATOM   4996 H47  LIG     1      21.354  12.189  12.822  1.00  0.00      LIG  
TER
REMARK  Energy: 258.892
REMARK  SimpleFitness: 258.892
REMARK  FullFitness: -1384.6582
REMARK  InterFull: -35.3862
REMARK  IntraFull: 298.297
REMARK  solvFull: -1891.97
REMARK  surfFull: 244.401
REMARK  extraFull: 0.0
REMARK  deltaGcompsolvpol: -1891.97
REMARK  deltaGcompsolvnonpol: 244.401
REMARK  deltaGprotsolvpol: -1897.11
REMARK  deltaGprotsolvnonpol: 243.179
REMARK  deltaGligsolvpol: -9.36135
REMARK  deltaGligsolvnonpol: 15.3881
REMARK  deltaGvdw: -35.3862
REMARK  deltaGelec: 0.0
REMARK  deltaG: -7.790164
REMARK  Cluster: 2
REMARK  ClusterRank: 6
ATOM   4915 C    LIG     1      23.873  21.756   8.503  1.00  0.00      LIG  
ATOM   4916 C1   LIG     1      23.637  22.811   9.545  1.00  0.00      LIG  
ATOM   4917 C2   LIG     1      22.213  22.973  10.022  1.00  0.00      LIG  
ATOM   4918 C3   LIG     1      21.451  21.670   9.707  1.00  0.00      LIG  
ATOM   4919 C4   LIG     1      22.227  20.362   9.928  1.00  0.00      LIG  
ATOM   4920 C5   LIG     1      23.404  20.366   8.940  1.00  0.00      LIG  
ATOM   4921 C6   LIG     1      20.072  21.572  10.315  1.00  0.00      LIG  
ATOM   4922 C7   LIG     1      19.248  20.671   9.423  1.00  0.00      LIG  
ATOM   4923 C8   LIG     1      19.936  19.341   9.066  1.00  0.00      LIG  
ATOM   4924 C9   LIG     1      21.280  19.124   9.828  1.00  0.00      LIG  
ATOM   4925 C10  LIG     1      18.972  18.161   9.396  1.00  0.00      LIG  
ATOM   4926 C11  LIG     1      19.630  16.868   9.087  1.00  0.00      LIG  
ATOM   4927 C12  LIG     1      20.995  16.619   9.624  1.00  0.00      LIG  
ATOM   4928 C13  LIG     1      21.933  17.792   9.374  1.00  0.00      LIG  
ATOM   4929 C14  LIG     1      18.869  16.053   8.349  1.00  0.00      LIG  
ATOM   4930 C15  LIG     1      17.612  16.726   7.933  1.00  0.00      LIG  
ATOM   4931 C16  LIG     1      17.694  18.111   8.552  1.00  0.00      LIG  
ATOM   4932 O    LIG     1      23.141  17.484  10.066  1.00  0.00      LIG  
ATOM   4933 C17  LIG     1      22.199  23.435  11.479  1.00  0.00      LIG  
ATOM   4934 C18  LIG     1      21.584  24.102   9.222  1.00  0.00      LIG  
ATOM   4935 C19  LIG     1      20.202  19.390   7.547  1.00  0.00      LIG  
ATOM   4936 C20  LIG     1      22.822  20.295  11.343  1.00  0.00      LIG  
ATOM   4937 H    LIG     1      21.008  18.952  10.870  1.00  0.00      LIG  
ATOM   4938 C21  LIG     1      19.172  14.632   7.960  1.00  0.00      LIG  
ATOM   4939 C22  LIG     1      18.100  13.670   8.465  1.00  0.00      LIG  
ATOM   4940 C23  LIG     1      18.058  13.545   9.989  1.00  0.00      LIG  
ATOM   4941 C24  LIG     1      19.276  12.840  10.504  1.00  0.00      LIG  
ATOM   4942 O1   LIG     1      16.918  12.761  10.309  1.00  0.00      LIG  
ATOM   4943 C25  LIG     1      18.521  18.102  10.865  1.00  0.00      LIG  
ATOM   4944 O2   LIG     1      24.491  23.654   9.793  1.00  0.00      LIG  
ATOM   4945 H1   LIG     1      21.258  21.730   8.633  1.00  0.00      LIG  
ATOM   4946 C26  LIG     1      19.291  14.507   6.453  1.00  0.00      LIG  
ATOM   4947 C27  LIG     1      19.668  12.740  11.942  1.00  0.00      LIG  
ATOM   4948 C28  LIG     1      18.908  13.372  13.037  1.00  0.00      LIG  
ATOM   4949 C29  LIG     1      20.585  11.647  12.368  1.00  0.00      LIG  
ATOM   4950 O3   LIG     1      20.271  13.721  11.073  1.00  0.00      LIG  
ATOM   4951 H2   LIG     1      24.940  21.728   8.264  1.00  0.00      LIG  
ATOM   4952 H3   LIG     1      23.342  22.065   7.597  1.00  0.00      LIG  
ATOM   4953 H4   LIG     1      24.250  19.840   9.389  1.00  0.00      LIG  
ATOM   4954 H5   LIG     1      23.150  19.814   8.032  1.00  0.00      LIG  
ATOM   4955 H6   LIG     1      19.587  22.550  10.354  1.00  0.00      LIG  
ATOM   4956 H7   LIG     1      20.105  21.183  11.335  1.00  0.00      LIG  
ATOM   4957 H8   LIG     1      19.043  21.223   8.500  1.00  0.00      LIG  
ATOM   4958 H9   LIG     1      18.268  20.529   9.878  1.00  0.00      LIG  
ATOM   4959 H10  LIG     1      21.435  15.726   9.177  1.00  0.00      LIG  
ATOM   4960 H11  LIG     1      20.932  16.420  10.699  1.00  0.00      LIG  
ATOM   4961 H12  LIG     1      22.199  17.832   8.315  1.00  0.00      LIG  
ATOM   4962 H13  LIG     1      16.729  16.193   8.294  1.00  0.00      LIG  
ATOM   4963 H14  LIG     1      17.547  16.802   6.845  1.00  0.00      LIG  
ATOM   4964 H15  LIG     1      17.652  18.872   7.772  1.00  0.00      LIG  
ATOM   4965 H16  LIG     1      16.812  18.286   9.175  1.00  0.00      LIG  
ATOM   4966 H17  LIG     1      23.467  16.646   9.695  1.00  0.00      LIG  
ATOM   4967 H18  LIG     1      22.560  24.465  11.552  1.00  0.00      LIG  
ATOM   4968 H19  LIG     1      22.852  22.833  12.115  1.00  0.00      LIG  
ATOM   4969 H20  LIG     1      21.193  23.412  11.904  1.00  0.00      LIG  
ATOM   4970 H21  LIG     1      21.474  23.818   8.173  1.00  0.00      LIG  
ATOM   4971 H22  LIG     1      22.195  25.010   9.258  1.00  0.00      LIG  
ATOM   4972 H23  LIG     1      20.594  24.354   9.612  1.00  0.00      LIG  
ATOM   4973 H24  LIG     1      21.007  20.087   7.309  1.00  0.00      LIG  
ATOM   4974 H25  LIG     1      19.327  19.731   6.991  1.00  0.00      LIG  
ATOM   4975 H26  LIG     1      20.486  18.420   7.132  1.00  0.00      LIG  
ATOM   4976 H27  LIG     1      22.087  20.595  12.093  1.00  0.00      LIG  
ATOM   4977 H28  LIG     1      23.697  20.939  11.445  1.00  0.00      LIG  
ATOM   4978 H29  LIG     1      23.150  19.291  11.611  1.00  0.00      LIG  
ATOM   4979 H30  LIG     1      20.128  14.317   8.382  1.00  0.00      LIG  
ATOM   4980 H31  LIG     1      18.280  12.681   8.032  1.00  0.00      LIG  
ATOM   4981 H32  LIG     1      17.115  13.966   8.090  1.00  0.00      LIG  
ATOM   4982 H33  LIG     1      17.930  14.525  10.457  1.00  0.00      LIG  
ATOM   4983 H34  LIG     1      19.604  12.048   9.843  1.00  0.00      LIG  
ATOM   4984 H35  LIG     1      16.185  13.120   9.781  1.00  0.00      LIG  
ATOM   4985 H36  LIG     1      17.910  18.965  11.137  1.00  0.00      LIG  
ATOM   4986 H37  LIG     1      19.357  18.054  11.566  1.00  0.00      LIG  
ATOM   4987 H38  LIG     1      17.902  17.217  11.049  1.00  0.00      LIG  
ATOM   4988 H39  LIG     1      20.049  15.194   6.062  1.00  0.00      LIG  
ATOM   4989 H40  LIG     1      18.340  14.721   5.957  1.00  0.00      LIG  
ATOM   4990 H41  LIG     1      19.588  13.491   6.181  1.00  0.00      LIG  
ATOM   4991 H42  LIG     1      18.164  12.677  13.434  1.00  0.00      LIG  
ATOM   4992 H43  LIG     1      18.406  14.275  12.687  1.00  0.00      LIG  
ATOM   4993 H44  LIG     1      19.585  13.652  13.849  1.00  0.00      LIG  
ATOM   4994 H45  LIG     1      20.926  11.054  11.516  1.00  0.00      LIG  
ATOM   4995 H46  LIG     1      20.076  10.976  13.062  1.00  0.00      LIG  
ATOM   4996 H47  LIG     1      21.459  12.056  12.879  1.00  0.00      LIG  
TER
REMARK  Energy: 258.892
REMARK  SimpleFitness: 258.892
REMARK  FullFitness: -1384.6582
REMARK  InterFull: -35.3862
REMARK  IntraFull: 298.297
REMARK  solvFull: -1891.97
REMARK  surfFull: 244.401
REMARK  extraFull: 0.0
REMARK  deltaGcompsolvpol: -1891.97
REMARK  deltaGcompsolvnonpol: 244.401
REMARK  deltaGprotsolvpol: -1897.11
REMARK  deltaGprotsolvnonpol: 243.179
REMARK  deltaGligsolvpol: -9.36135
REMARK  deltaGligsolvnonpol: 15.3881
REMARK  deltaGvdw: -35.3862
REMARK  deltaGelec: 0.0
REMARK  deltaG: -7.790164
REMARK  Cluster: 2
REMARK  ClusterRank: 7
ATOM   4915 C    LIG     1      23.873  21.756   8.503  1.00  0.00      LIG  
ATOM   4916 C1   LIG     1      23.637  22.811   9.545  1.00  0.00      LIG  
ATOM   4917 C2   LIG     1      22.213  22.973  10.022  1.00  0.00      LIG  
ATOM   4918 C3   LIG     1      21.451  21.670   9.707  1.00  0.00      LIG  
ATOM   4919 C4   LIG     1      22.227  20.362   9.928  1.00  0.00      LIG  
ATOM   4920 C5   LIG     1      23.404  20.366   8.940  1.00  0.00      LIG  
ATOM   4921 C6   LIG     1      20.072  21.572  10.315  1.00  0.00      LIG  
ATOM   4922 C7   LIG     1      19.248  20.671   9.423  1.00  0.00      LIG  
ATOM   4923 C8   LIG     1      19.936  19.341   9.066  1.00  0.00      LIG  
ATOM   4924 C9   LIG     1      21.280  19.124   9.828  1.00  0.00      LIG  
ATOM   4925 C10  LIG     1      18.972  18.161   9.396  1.00  0.00      LIG  
ATOM   4926 C11  LIG     1      19.630  16.868   9.087  1.00  0.00      LIG  
ATOM   4927 C12  LIG     1      20.995  16.619   9.624  1.00  0.00      LIG  
ATOM   4928 C13  LIG     1      21.933  17.792   9.374  1.00  0.00      LIG  
ATOM   4929 C14  LIG     1      18.869  16.053   8.349  1.00  0.00      LIG  
ATOM   4930 C15  LIG     1      17.612  16.726   7.933  1.00  0.00      LIG  
ATOM   4931 C16  LIG     1      17.694  18.111   8.552  1.00  0.00      LIG  
ATOM   4932 O    LIG     1      23.141  17.484  10.066  1.00  0.00      LIG  
ATOM   4933 C17  LIG     1      22.199  23.435  11.479  1.00  0.00      LIG  
ATOM   4934 C18  LIG     1      21.584  24.102   9.222  1.00  0.00      LIG  
ATOM   4935 C19  LIG     1      20.202  19.390   7.547  1.00  0.00      LIG  
ATOM   4936 C20  LIG     1      22.822  20.295  11.343  1.00  0.00      LIG  
ATOM   4937 H    LIG     1      21.008  18.952  10.870  1.00  0.00      LIG  
ATOM   4938 C21  LIG     1      19.172  14.632   7.960  1.00  0.00      LIG  
ATOM   4939 C22  LIG     1      18.100  13.670   8.465  1.00  0.00      LIG  
ATOM   4940 C23  LIG     1      18.058  13.545   9.989  1.00  0.00      LIG  
ATOM   4941 C24  LIG     1      19.276  12.840  10.504  1.00  0.00      LIG  
ATOM   4942 O1   LIG     1      16.918  12.761  10.309  1.00  0.00      LIG  
ATOM   4943 C25  LIG     1      18.521  18.102  10.865  1.00  0.00      LIG  
ATOM   4944 O2   LIG     1      24.491  23.654   9.793  1.00  0.00      LIG  
ATOM   4945 H1   LIG     1      21.258  21.730   8.633  1.00  0.00      LIG  
ATOM   4946 C26  LIG     1      19.291  14.507   6.453  1.00  0.00      LIG  
ATOM   4947 C27  LIG     1      19.668  12.740  11.942  1.00  0.00      LIG  
ATOM   4948 C28  LIG     1      18.908  13.372  13.037  1.00  0.00      LIG  
ATOM   4949 C29  LIG     1      20.585  11.647  12.368  1.00  0.00      LIG  
ATOM   4950 O3   LIG     1      20.271  13.721  11.073  1.00  0.00      LIG  
ATOM   4951 H2   LIG     1      24.940  21.728   8.264  1.00  0.00      LIG  
ATOM   4952 H3   LIG     1      23.342  22.065   7.597  1.00  0.00      LIG  
ATOM   4953 H4   LIG     1      24.250  19.840   9.389  1.00  0.00      LIG  
ATOM   4954 H5   LIG     1      23.150  19.814   8.032  1.00  0.00      LIG  
ATOM   4955 H6   LIG     1      19.587  22.550  10.354  1.00  0.00      LIG  
ATOM   4956 H7   LIG     1      20.105  21.183  11.335  1.00  0.00      LIG  
ATOM   4957 H8   LIG     1      19.043  21.223   8.500  1.00  0.00      LIG  
ATOM   4958 H9   LIG     1      18.268  20.529   9.878  1.00  0.00      LIG  
ATOM   4959 H10  LIG     1      21.435  15.726   9.177  1.00  0.00      LIG  
ATOM   4960 H11  LIG     1      20.932  16.420  10.699  1.00  0.00      LIG  
ATOM   4961 H12  LIG     1      22.199  17.832   8.315  1.00  0.00      LIG  
ATOM   4962 H13  LIG     1      16.729  16.193   8.294  1.00  0.00      LIG  
ATOM   4963 H14  LIG     1      17.547  16.802   6.845  1.00  0.00      LIG  
ATOM   4964 H15  LIG     1      17.652  18.872   7.772  1.00  0.00      LIG  
ATOM   4965 H16  LIG     1      16.812  18.286   9.175  1.00  0.00      LIG  
ATOM   4966 H17  LIG     1      23.467  16.646   9.695  1.00  0.00      LIG  
ATOM   4967 H18  LIG     1      22.560  24.465  11.552  1.00  0.00      LIG  
ATOM   4968 H19  LIG     1      22.852  22.833  12.115  1.00  0.00      LIG  
ATOM   4969 H20  LIG     1      21.193  23.412  11.904  1.00  0.00      LIG  
ATOM   4970 H21  LIG     1      21.474  23.818   8.173  1.00  0.00      LIG  
ATOM   4971 H22  LIG     1      22.195  25.010   9.258  1.00  0.00      LIG  
ATOM   4972 H23  LIG     1      20.594  24.354   9.612  1.00  0.00      LIG  
ATOM   4973 H24  LIG     1      21.007  20.087   7.309  1.00  0.00      LIG  
ATOM   4974 H25  LIG     1      19.327  19.731   6.991  1.00  0.00      LIG  
ATOM   4975 H26  LIG     1      20.486  18.420   7.132  1.00  0.00      LIG  
ATOM   4976 H27  LIG     1      22.087  20.595  12.093  1.00  0.00      LIG  
ATOM   4977 H28  LIG     1      23.697  20.939  11.445  1.00  0.00      LIG  
ATOM   4978 H29  LIG     1      23.150  19.291  11.611  1.00  0.00      LIG  
ATOM   4979 H30  LIG     1      20.128  14.317   8.382  1.00  0.00      LIG  
ATOM   4980 H31  LIG     1      18.280  12.681   8.032  1.00  0.00      LIG  
ATOM   4981 H32  LIG     1      17.115  13.966   8.090  1.00  0.00      LIG  
ATOM   4982 H33  LIG     1      17.930  14.525  10.457  1.00  0.00      LIG  
ATOM   4983 H34  LIG     1      19.604  12.048   9.843  1.00  0.00      LIG  
ATOM   4984 H35  LIG     1      16.185  13.120   9.781  1.00  0.00      LIG  
ATOM   4985 H36  LIG     1      17.910  18.965  11.137  1.00  0.00      LIG  
ATOM   4986 H37  LIG     1      19.357  18.054  11.566  1.00  0.00      LIG  
ATOM   4987 H38  LIG     1      17.902  17.217  11.049  1.00  0.00      LIG  
ATOM   4988 H39  LIG     1      20.049  15.194   6.062  1.00  0.00      LIG  
ATOM   4989 H40  LIG     1      18.340  14.721   5.957  1.00  0.00      LIG  
ATOM   4990 H41  LIG     1      19.588  13.491   6.181  1.00  0.00      LIG  
ATOM   4991 H42  LIG     1      18.164  12.677  13.434  1.00  0.00      LIG  
ATOM   4992 H43  LIG     1      18.406  14.275  12.687  1.00  0.00      LIG  
ATOM   4993 H44  LIG     1      19.585  13.652  13.849  1.00  0.00      LIG  
ATOM   4994 H45  LIG     1      20.926  11.054  11.516  1.00  0.00      LIG  
ATOM   4995 H46  LIG     1      20.076  10.976  13.062  1.00  0.00      LIG  
ATOM   4996 H47  LIG     1      21.459  12.056  12.879  1.00  0.00      LIG  
TER
REMARK  Energy: 267.108
REMARK  SimpleFitness: 267.108
REMARK  FullFitness: -1377.7788
REMARK  InterFull: -39.8548
REMARK  IntraFull: 312.095
REMARK  solvFull: -1893.85
REMARK  surfFull: 243.831
REMARK  extraFull: 0.0
REMARK  deltaGcompsolvpol: -1893.85
REMARK  deltaGcompsolvnonpol: 243.831
REMARK  deltaGprotsolvpol: -1897.11
REMARK  deltaGprotsolvnonpol: 243.179
REMARK  deltaGligsolvpol: -9.07113
REMARK  deltaGligsolvnonpol: 14.8594
REMARK  deltaGvdw: -39.8548
REMARK  deltaGelec: 0.0
REMARK  deltaG: -8.349619
REMARK  Cluster: 2
REMARK  ClusterRank: 8
ATOM   4915 C    LIG     1      24.690  20.424   9.369  1.00  0.00      LIG  
ATOM   4916 C1   LIG     1      24.154  21.785   9.694  1.00  0.00      LIG  
ATOM   4917 C2   LIG     1      22.909  22.194   8.948  1.00  0.00      LIG  
ATOM   4918 C3   LIG     1      22.142  20.928   8.509  1.00  0.00      LIG  
ATOM   4919 C4   LIG     1      22.197  19.740   9.482  1.00  0.00      LIG  
ATOM   4920 C5   LIG     1      23.668  19.308   9.568  1.00  0.00      LIG  
ATOM   4921 C6   LIG     1      20.714  21.171   8.081  1.00  0.00      LIG  
ATOM   4922 C7   LIG     1      20.311  20.065   7.130  1.00  0.00      LIG  
ATOM   4923 C8   LIG     1      20.674  18.644   7.603  1.00  0.00      LIG  
ATOM   4924 C9   LIG     1      21.203  18.611   9.062  1.00  0.00      LIG  
ATOM   4925 C10  LIG     1      19.423  17.712   7.505  1.00  0.00      LIG  
ATOM   4926 C11  LIG     1      19.692  16.327   7.991  1.00  0.00      LIG  
ATOM   4927 C12  LIG     1      20.457  16.208   9.265  1.00  0.00      LIG  
ATOM   4928 C13  LIG     1      21.622  17.168   9.416  1.00  0.00      LIG  
ATOM   4929 C14  LIG     1      19.091  15.386   7.244  1.00  0.00      LIG  
ATOM   4930 C15  LIG     1      18.433  16.031   6.073  1.00  0.00      LIG  
ATOM   4931 C16  LIG     1      18.937  17.455   6.083  1.00  0.00      LIG  
ATOM   4932 O    LIG     1      22.036  17.039  10.772  1.00  0.00      LIG  
ATOM   4933 C17  LIG     1      22.105  23.207   9.762  1.00  0.00      LIG  
ATOM   4934 C18  LIG     1      23.373  22.935   7.708  1.00  0.00      LIG  
ATOM   4935 C19  LIG     1      21.776  18.147   6.650  1.00  0.00      LIG  
ATOM   4936 C20  LIG     1      21.750  20.140  10.898  1.00  0.00      LIG  
ATOM   4937 H    LIG     1      20.339  18.807   9.697  1.00  0.00      LIG  
ATOM   4938 C21  LIG     1      18.971  13.875   7.370  1.00  0.00      LIG  
ATOM   4939 C22  LIG     1      19.134  13.209   8.744  1.00  0.00      LIG  
ATOM   4940 C23  LIG     1      18.250  13.689   9.909  1.00  0.00      LIG  
ATOM   4941 C24  LIG     1      18.632  12.980  11.180  1.00  0.00      LIG  
ATOM   4942 O1   LIG     1      16.885  13.393   9.650  1.00  0.00      LIG  
ATOM   4943 C25  LIG     1      18.204  18.217   8.298  1.00  0.00      LIG  
ATOM   4944 O2   LIG     1      24.837  22.603  10.293  1.00  0.00      LIG  
ATOM   4945 H1   LIG     1      22.656  20.602   7.601  1.00  0.00      LIG  
ATOM   4946 C26  LIG     1      17.703  13.346   6.711  1.00  0.00      LIG  
ATOM   4947 C27  LIG     1      19.183  13.626  12.410  1.00  0.00      LIG  
ATOM   4948 C28  LIG     1      19.419  15.092  12.510  1.00  0.00      LIG  
ATOM   4949 C29  LIG     1      19.138  12.889  13.702  1.00  0.00      LIG  
ATOM   4950 O3   LIG     1      20.048  12.988  11.455  1.00  0.00      LIG  
ATOM   4951 H2   LIG     1      25.565  20.236   9.997  1.00  0.00      LIG  
ATOM   4952 H3   LIG     1      25.028  20.442   8.329  1.00  0.00      LIG  
ATOM   4953 H4   LIG     1      23.850  18.849  10.543  1.00  0.00      LIG  
ATOM   4954 H5   LIG     1      23.885  18.540   8.821  1.00  0.00      LIG  
ATOM   4955 H6   LIG     1      20.619  22.125   7.556  1.00  0.00      LIG  
ATOM   4956 H7   LIG     1      20.037  21.203   8.938  1.00  0.00      LIG  
ATOM   4957 H8   LIG     1      20.817  20.259   6.180  1.00  0.00      LIG  
ATOM   4958 H9   LIG     1      19.252  20.177   6.899  1.00  0.00      LIG  
ATOM   4959 H10  LIG     1      20.829  15.195   9.415  1.00  0.00      LIG  
ATOM   4960 H11  LIG     1      19.755  16.399  10.080  1.00  0.00      LIG  
ATOM   4961 H12  LIG     1      22.459  16.830   8.800  1.00  0.00      LIG  
ATOM   4962 H13  LIG     1      17.345  16.018   6.184  1.00  0.00      LIG  
ATOM   4963 H14  LIG     1      18.702  15.541   5.133  1.00  0.00      LIG  
ATOM   4964 H15  LIG     1      19.716  17.538   5.326  1.00  0.00      LIG  
ATOM   4965 H16  LIG     1      18.152  18.155   5.796  1.00  0.00      LIG  
ATOM   4966 H17  LIG     1      21.314  17.397  11.315  1.00  0.00      LIG  
ATOM   4967 H18  LIG     1      22.722  24.074  10.015  1.00  0.00      LIG  
ATOM   4968 H19  LIG     1      21.740  22.791  10.702  1.00  0.00      LIG  
ATOM   4969 H20  LIG     1      21.248  23.581   9.196  1.00  0.00      LIG  
ATOM   4970 H21  LIG     1      23.944  22.284   7.039  1.00  0.00      LIG  
ATOM   4971 H22  LIG     1      24.008  23.788   7.967  1.00  0.00      LIG  
ATOM   4972 H23  LIG     1      22.511  23.318   7.162  1.00  0.00      LIG  
ATOM   4973 H24  LIG     1      22.737  18.615   6.870  1.00  0.00      LIG  
ATOM   4974 H25  LIG     1      21.546  18.391   5.610  1.00  0.00      LIG  
ATOM   4975 H26  LIG     1      21.920  17.066   6.700  1.00  0.00      LIG  
ATOM   4976 H27  LIG     1      20.774  20.630  10.881  1.00  0.00      LIG  
ATOM   4977 H28  LIG     1      22.457  20.812  11.385  1.00  0.00      LIG  
ATOM   4978 H29  LIG     1      21.661  19.275  11.555  1.00  0.00      LIG  
ATOM   4979 H30  LIG     1      19.787  13.475   6.761  1.00  0.00      LIG  
ATOM   4980 H31  LIG     1      20.183  13.306   9.023  1.00  0.00      LIG  
ATOM   4981 H32  LIG     1      18.970  12.135   8.609  1.00  0.00      LIG  
ATOM   4982 H33  LIG     1      18.317  14.769  10.028  1.00  0.00      LIG  
ATOM   4983 H34  LIG     1      18.124  12.035  11.290  1.00  0.00      LIG  
ATOM   4984 H35  LIG     1      16.849  12.452   9.412  1.00  0.00      LIG  
ATOM   4985 H36  LIG     1      17.841  19.175   7.922  1.00  0.00      LIG  
ATOM   4986 H37  LIG     1      18.413  18.335   9.364  1.00  0.00      LIG  
ATOM   4987 H38  LIG     1      17.359  17.526   8.221  1.00  0.00      LIG  
ATOM   4988 H39  LIG     1      17.728  13.482   5.626  1.00  0.00      LIG  
ATOM   4989 H40  LIG     1      16.808  13.842   7.098  1.00  0.00      LIG  
ATOM   4990 H41  LIG     1      17.598  12.273   6.895  1.00  0.00      LIG  
ATOM   4991 H42  LIG     1      18.634  15.655  11.999  1.00  0.00      LIG  
ATOM   4992 H43  LIG     1      20.387  15.368  12.087  1.00  0.00      LIG  
ATOM   4993 H44  LIG     1      19.420  15.400  13.559  1.00  0.00      LIG  
ATOM   4994 H45  LIG     1      19.291  11.816  13.561  1.00  0.00      LIG  
ATOM   4995 H46  LIG     1      18.171  13.034  14.188  1.00  0.00      LIG  
ATOM   4996 H47  LIG     1      19.918  13.255  14.375  1.00  0.00      LIG  
TER
REMARK  Energy: 267.108
REMARK  SimpleFitness: 267.108
REMARK  FullFitness: -1377.7788
REMARK  InterFull: -39.8548
REMARK  IntraFull: 312.095
REMARK  solvFull: -1893.85
REMARK  surfFull: 243.831
REMARK  extraFull: 0.0
REMARK  deltaGcompsolvpol: -1893.85
REMARK  deltaGcompsolvnonpol: 243.831
REMARK  deltaGprotsolvpol: -1897.11
REMARK  deltaGprotsolvnonpol: 243.179
REMARK  deltaGligsolvpol: -9.07113
REMARK  deltaGligsolvnonpol: 14.8594
REMARK  deltaGvdw: -39.8548
REMARK  deltaGelec: 0.0
REMARK  deltaG: -8.349619
REMARK  Cluster: 2
REMARK  ClusterRank: 9
ATOM   4915 C    LIG     1      24.690  20.424   9.369  1.00  0.00      LIG  
ATOM   4916 C1   LIG     1      24.154  21.785   9.694  1.00  0.00      LIG  
ATOM   4917 C2   LIG     1      22.909  22.194   8.948  1.00  0.00      LIG  
ATOM   4918 C3   LIG     1      22.142  20.928   8.509  1.00  0.00      LIG  
ATOM   4919 C4   LIG     1      22.197  19.740   9.482  1.00  0.00      LIG  
ATOM   4920 C5   LIG     1      23.668  19.308   9.568  1.00  0.00      LIG  
ATOM   4921 C6   LIG     1      20.714  21.171   8.081  1.00  0.00      LIG  
ATOM   4922 C7   LIG     1      20.311  20.065   7.130  1.00  0.00      LIG  
ATOM   4923 C8   LIG     1      20.674  18.644   7.603  1.00  0.00      LIG  
ATOM   4924 C9   LIG     1      21.203  18.611   9.062  1.00  0.00      LIG  
ATOM   4925 C10  LIG     1      19.423  17.712   7.505  1.00  0.00      LIG  
ATOM   4926 C11  LIG     1      19.692  16.327   7.991  1.00  0.00      LIG  
ATOM   4927 C12  LIG     1      20.457  16.208   9.265  1.00  0.00      LIG  
ATOM   4928 C13  LIG     1      21.622  17.168   9.416  1.00  0.00      LIG  
ATOM   4929 C14  LIG     1      19.091  15.386   7.244  1.00  0.00      LIG  
ATOM   4930 C15  LIG     1      18.433  16.031   6.073  1.00  0.00      LIG  
ATOM   4931 C16  LIG     1      18.937  17.455   6.083  1.00  0.00      LIG  
ATOM   4932 O    LIG     1      22.036  17.039  10.772  1.00  0.00      LIG  
ATOM   4933 C17  LIG     1      22.105  23.207   9.762  1.00  0.00      LIG  
ATOM   4934 C18  LIG     1      23.373  22.935   7.708  1.00  0.00      LIG  
ATOM   4935 C19  LIG     1      21.776  18.147   6.650  1.00  0.00      LIG  
ATOM   4936 C20  LIG     1      21.750  20.140  10.898  1.00  0.00      LIG  
ATOM   4937 H    LIG     1      20.339  18.807   9.697  1.00  0.00      LIG  
ATOM   4938 C21  LIG     1      18.971  13.875   7.370  1.00  0.00      LIG  
ATOM   4939 C22  LIG     1      19.134  13.209   8.744  1.00  0.00      LIG  
ATOM   4940 C23  LIG     1      18.250  13.689   9.909  1.00  0.00      LIG  
ATOM   4941 C24  LIG     1      18.632  12.980  11.180  1.00  0.00      LIG  
ATOM   4942 O1   LIG     1      16.885  13.393   9.650  1.00  0.00      LIG  
ATOM   4943 C25  LIG     1      18.204  18.217   8.298  1.00  0.00      LIG  
ATOM   4944 O2   LIG     1      24.837  22.603  10.293  1.00  0.00      LIG  
ATOM   4945 H1   LIG     1      22.656  20.602   7.601  1.00  0.00      LIG  
ATOM   4946 C26  LIG     1      17.703  13.346   6.711  1.00  0.00      LIG  
ATOM   4947 C27  LIG     1      19.183  13.626  12.410  1.00  0.00      LIG  
ATOM   4948 C28  LIG     1      19.419  15.092  12.510  1.00  0.00      LIG  
ATOM   4949 C29  LIG     1      19.138  12.889  13.702  1.00  0.00      LIG  
ATOM   4950 O3   LIG     1      20.048  12.988  11.455  1.00  0.00      LIG  
ATOM   4951 H2   LIG     1      25.565  20.236   9.997  1.00  0.00      LIG  
ATOM   4952 H3   LIG     1      25.028  20.442   8.329  1.00  0.00      LIG  
ATOM   4953 H4   LIG     1      23.850  18.849  10.543  1.00  0.00      LIG  
ATOM   4954 H5   LIG     1      23.885  18.540   8.821  1.00  0.00      LIG  
ATOM   4955 H6   LIG     1      20.619  22.125   7.556  1.00  0.00      LIG  
ATOM   4956 H7   LIG     1      20.037  21.203   8.938  1.00  0.00      LIG  
ATOM   4957 H8   LIG     1      20.817  20.259   6.180  1.00  0.00      LIG  
ATOM   4958 H9   LIG     1      19.252  20.177   6.899  1.00  0.00      LIG  
ATOM   4959 H10  LIG     1      20.829  15.195   9.415  1.00  0.00      LIG  
ATOM   4960 H11  LIG     1      19.755  16.399  10.080  1.00  0.00      LIG  
ATOM   4961 H12  LIG     1      22.459  16.830   8.800  1.00  0.00      LIG  
ATOM   4962 H13  LIG     1      17.345  16.018   6.184  1.00  0.00      LIG  
ATOM   4963 H14  LIG     1      18.702  15.541   5.133  1.00  0.00      LIG  
ATOM   4964 H15  LIG     1      19.716  17.538   5.326  1.00  0.00      LIG  
ATOM   4965 H16  LIG     1      18.152  18.155   5.796  1.00  0.00      LIG  
ATOM   4966 H17  LIG     1      21.314  17.397  11.315  1.00  0.00      LIG  
ATOM   4967 H18  LIG     1      22.722  24.074  10.015  1.00  0.00      LIG  
ATOM   4968 H19  LIG     1      21.740  22.791  10.702  1.00  0.00      LIG  
ATOM   4969 H20  LIG     1      21.248  23.581   9.196  1.00  0.00      LIG  
ATOM   4970 H21  LIG     1      23.944  22.284   7.039  1.00  0.00      LIG  
ATOM   4971 H22  LIG     1      24.008  23.788   7.967  1.00  0.00      LIG  
ATOM   4972 H23  LIG     1      22.511  23.318   7.162  1.00  0.00      LIG  
ATOM   4973 H24  LIG     1      22.737  18.615   6.870  1.00  0.00      LIG  
ATOM   4974 H25  LIG     1      21.546  18.391   5.610  1.00  0.00      LIG  
ATOM   4975 H26  LIG     1      21.920  17.066   6.700  1.00  0.00      LIG  
ATOM   4976 H27  LIG     1      20.774  20.630  10.881  1.00  0.00      LIG  
ATOM   4977 H28  LIG     1      22.457  20.812  11.385  1.00  0.00      LIG  
ATOM   4978 H29  LIG     1      21.661  19.275  11.555  1.00  0.00      LIG  
ATOM   4979 H30  LIG     1      19.787  13.475   6.761  1.00  0.00      LIG  
ATOM   4980 H31  LIG     1      20.183  13.306   9.023  1.00  0.00      LIG  
ATOM   4981 H32  LIG     1      18.970  12.135   8.609  1.00  0.00      LIG  
ATOM   4982 H33  LIG     1      18.317  14.769  10.028  1.00  0.00      LIG  
ATOM   4983 H34  LIG     1      18.124  12.035  11.290  1.00  0.00      LIG  
ATOM   4984 H35  LIG     1      16.849  12.452   9.412  1.00  0.00      LIG  
ATOM   4985 H36  LIG     1      17.841  19.175   7.922  1.00  0.00      LIG  
ATOM   4986 H37  LIG     1      18.413  18.335   9.364  1.00  0.00      LIG  
ATOM   4987 H38  LIG     1      17.359  17.526   8.221  1.00  0.00      LIG  
ATOM   4988 H39  LIG     1      17.728  13.482   5.626  1.00  0.00      LIG  
ATOM   4989 H40  LIG     1      16.808  13.842   7.098  1.00  0.00      LIG  
ATOM   4990 H41  LIG     1      17.598  12.273   6.895  1.00  0.00      LIG  
ATOM   4991 H42  LIG     1      18.634  15.655  11.999  1.00  0.00      LIG  
ATOM   4992 H43  LIG     1      20.387  15.368  12.087  1.00  0.00      LIG  
ATOM   4993 H44  LIG     1      19.420  15.400  13.559  1.00  0.00      LIG  
ATOM   4994 H45  LIG     1      19.291  11.816  13.561  1.00  0.00      LIG  
ATOM   4995 H46  LIG     1      18.171  13.034  14.188  1.00  0.00      LIG  
ATOM   4996 H47  LIG     1      19.918  13.255  14.375  1.00  0.00      LIG  
TER
REMARK  Energy: 267.108
REMARK  SimpleFitness: 267.108
REMARK  FullFitness: -1377.7788
REMARK  InterFull: -39.8548
REMARK  IntraFull: 312.095
REMARK  solvFull: -1893.85
REMARK  surfFull: 243.831
REMARK  extraFull: 0.0
REMARK  deltaGcompsolvpol: -1893.85
REMARK  deltaGcompsolvnonpol: 243.831
REMARK  deltaGprotsolvpol: -1897.11
REMARK  deltaGprotsolvnonpol: 243.179
REMARK  deltaGligsolvpol: -9.07113
REMARK  deltaGligsolvnonpol: 14.8594
REMARK  deltaGvdw: -39.8548
REMARK  deltaGelec: 0.0
REMARK  deltaG: -8.349619
REMARK  Cluster: 2
REMARK  ClusterRank: 10
ATOM   4915 C    LIG     1      24.690  20.424   9.369  1.00  0.00      LIG  
ATOM   4916 C1   LIG     1      24.154  21.785   9.694  1.00  0.00      LIG  
ATOM   4917 C2   LIG     1      22.909  22.194   8.948  1.00  0.00      LIG  
ATOM   4918 C3   LIG     1      22.142  20.928   8.509  1.00  0.00      LIG  
ATOM   4919 C4   LIG     1      22.197  19.740   9.482  1.00  0.00      LIG  
ATOM   4920 C5   LIG     1      23.668  19.308   9.568  1.00  0.00      LIG  
ATOM   4921 C6   LIG     1      20.714  21.171   8.081  1.00  0.00      LIG  
ATOM   4922 C7   LIG     1      20.311  20.065   7.130  1.00  0.00      LIG  
ATOM   4923 C8   LIG     1      20.674  18.644   7.603  1.00  0.00      LIG  
ATOM   4924 C9   LIG     1      21.203  18.611   9.062  1.00  0.00      LIG  
ATOM   4925 C10  LIG     1      19.423  17.712   7.505  1.00  0.00      LIG  
ATOM   4926 C11  LIG     1      19.692  16.327   7.991  1.00  0.00      LIG  
ATOM   4927 C12  LIG     1      20.457  16.208   9.265  1.00  0.00      LIG  
ATOM   4928 C13  LIG     1      21.622  17.168   9.416  1.00  0.00      LIG  
ATOM   4929 C14  LIG     1      19.091  15.386   7.244  1.00  0.00      LIG  
ATOM   4930 C15  LIG     1      18.433  16.031   6.073  1.00  0.00      LIG  
ATOM   4931 C16  LIG     1      18.937  17.455   6.083  1.00  0.00      LIG  
ATOM   4932 O    LIG     1      22.036  17.039  10.772  1.00  0.00      LIG  
ATOM   4933 C17  LIG     1      22.105  23.207   9.762  1.00  0.00      LIG  
ATOM   4934 C18  LIG     1      23.373  22.935   7.708  1.00  0.00      LIG  
ATOM   4935 C19  LIG     1      21.776  18.147   6.650  1.00  0.00      LIG  
ATOM   4936 C20  LIG     1      21.750  20.140  10.898  1.00  0.00      LIG  
ATOM   4937 H    LIG     1      20.339  18.807   9.697  1.00  0.00      LIG  
ATOM   4938 C21  LIG     1      18.971  13.875   7.370  1.00  0.00      LIG  
ATOM   4939 C22  LIG     1      19.134  13.209   8.744  1.00  0.00      LIG  
ATOM   4940 C23  LIG     1      18.250  13.689   9.909  1.00  0.00      LIG  
ATOM   4941 C24  LIG     1      18.632  12.980  11.180  1.00  0.00      LIG  
ATOM   4942 O1   LIG     1      16.885  13.393   9.650  1.00  0.00      LIG  
ATOM   4943 C25  LIG     1      18.204  18.217   8.298  1.00  0.00      LIG  
ATOM   4944 O2   LIG     1      24.837  22.603  10.293  1.00  0.00      LIG  
ATOM   4945 H1   LIG     1      22.656  20.602   7.601  1.00  0.00      LIG  
ATOM   4946 C26  LIG     1      17.703  13.346   6.711  1.00  0.00      LIG  
ATOM   4947 C27  LIG     1      19.183  13.626  12.410  1.00  0.00      LIG  
ATOM   4948 C28  LIG     1      19.419  15.092  12.510  1.00  0.00      LIG  
ATOM   4949 C29  LIG     1      19.138  12.889  13.702  1.00  0.00      LIG  
ATOM   4950 O3   LIG     1      20.048  12.988  11.455  1.00  0.00      LIG  
ATOM   4951 H2   LIG     1      25.565  20.236   9.997  1.00  0.00      LIG  
ATOM   4952 H3   LIG     1      25.028  20.442   8.329  1.00  0.00      LIG  
ATOM   4953 H4   LIG     1      23.850  18.849  10.543  1.00  0.00      LIG  
ATOM   4954 H5   LIG     1      23.885  18.540   8.821  1.00  0.00      LIG  
ATOM   4955 H6   LIG     1      20.619  22.125   7.556  1.00  0.00      LIG  
ATOM   4956 H7   LIG     1      20.037  21.203   8.938  1.00  0.00      LIG  
ATOM   4957 H8   LIG     1      20.817  20.259   6.180  1.00  0.00      LIG  
ATOM   4958 H9   LIG     1      19.252  20.177   6.899  1.00  0.00      LIG  
ATOM   4959 H10  LIG     1      20.829  15.195   9.415  1.00  0.00      LIG  
ATOM   4960 H11  LIG     1      19.755  16.399  10.080  1.00  0.00      LIG  
ATOM   4961 H12  LIG     1      22.459  16.830   8.800  1.00  0.00      LIG  
ATOM   4962 H13  LIG     1      17.345  16.018   6.184  1.00  0.00      LIG  
ATOM   4963 H14  LIG     1      18.702  15.541   5.133  1.00  0.00      LIG  
ATOM   4964 H15  LIG     1      19.716  17.538   5.326  1.00  0.00      LIG  
ATOM   4965 H16  LIG     1      18.152  18.155   5.796  1.00  0.00      LIG  
ATOM   4966 H17  LIG     1      21.314  17.397  11.315  1.00  0.00      LIG  
ATOM   4967 H18  LIG     1      22.722  24.074  10.015  1.00  0.00      LIG  
ATOM   4968 H19  LIG     1      21.740  22.791  10.702  1.00  0.00      LIG  
ATOM   4969 H20  LIG     1      21.248  23.581   9.196  1.00  0.00      LIG  
ATOM   4970 H21  LIG     1      23.944  22.284   7.039  1.00  0.00      LIG  
ATOM   4971 H22  LIG     1      24.008  23.788   7.967  1.00  0.00      LIG  
ATOM   4972 H23  LIG     1      22.511  23.318   7.162  1.00  0.00      LIG  
ATOM   4973 H24  LIG     1      22.737  18.615   6.870  1.00  0.00      LIG  
ATOM   4974 H25  LIG     1      21.546  18.391   5.610  1.00  0.00      LIG  
ATOM   4975 H26  LIG     1      21.920  17.066   6.700  1.00  0.00      LIG  
ATOM   4976 H27  LIG     1      20.774  20.630  10.881  1.00  0.00      LIG  
ATOM   4977 H28  LIG     1      22.457  20.812  11.385  1.00  0.00      LIG  
ATOM   4978 H29  LIG     1      21.661  19.275  11.555  1.00  0.00      LIG  
ATOM   4979 H30  LIG     1      19.787  13.475   6.761  1.00  0.00      LIG  
ATOM   4980 H31  LIG     1      20.183  13.306   9.023  1.00  0.00      LIG  
ATOM   4981 H32  LIG     1      18.970  12.135   8.609  1.00  0.00      LIG  
ATOM   4982 H33  LIG     1      18.317  14.769  10.028  1.00  0.00      LIG  
ATOM   4983 H34  LIG     1      18.124  12.035  11.290  1.00  0.00      LIG  
ATOM   4984 H35  LIG     1      16.849  12.452   9.412  1.00  0.00      LIG  
ATOM   4985 H36  LIG     1      17.841  19.175   7.922  1.00  0.00      LIG  
ATOM   4986 H37  LIG     1      18.413  18.335   9.364  1.00  0.00      LIG  
ATOM   4987 H38  LIG     1      17.359  17.526   8.221  1.00  0.00      LIG  
ATOM   4988 H39  LIG     1      17.728  13.482   5.626  1.00  0.00      LIG  
ATOM   4989 H40  LIG     1      16.808  13.842   7.098  1.00  0.00      LIG  
ATOM   4990 H41  LIG     1      17.598  12.273   6.895  1.00  0.00      LIG  
ATOM   4991 H42  LIG     1      18.634  15.655  11.999  1.00  0.00      LIG  
ATOM   4992 H43  LIG     1      20.387  15.368  12.087  1.00  0.00      LIG  
ATOM   4993 H44  LIG     1      19.420  15.400  13.559  1.00  0.00      LIG  
ATOM   4994 H45  LIG     1      19.291  11.816  13.561  1.00  0.00      LIG  
ATOM   4995 H46  LIG     1      18.171  13.034  14.188  1.00  0.00      LIG  
ATOM   4996 H47  LIG     1      19.918  13.255  14.375  1.00  0.00      LIG  
TER
REMARK  Energy: 267.138
REMARK  SimpleFitness: 267.138
REMARK  FullFitness: -1377.7373
REMARK  InterFull: -39.7713
REMARK  IntraFull: 312.025
REMARK  solvFull: -1893.82
REMARK  surfFull: 243.829
REMARK  extraFull: 0.0
REMARK  deltaGcompsolvpol: -1893.82
REMARK  deltaGcompsolvnonpol: 243.829
REMARK  deltaGprotsolvpol: -1897.11
REMARK  deltaGprotsolvnonpol: 243.179
REMARK  deltaGligsolvpol: -9.0735
REMARK  deltaGligsolvnonpol: 14.8628
REMARK  deltaGvdw: -39.7713
REMARK  deltaGelec: 0.0
REMARK  deltaG: -8.340248
REMARK  Cluster: 2
REMARK  ClusterRank: 11
ATOM   4915 C    LIG     1      24.672  20.451   9.374  1.00  0.00      LIG  
ATOM   4916 C1   LIG     1      24.125  21.808   9.705  1.00  0.00      LIG  
ATOM   4917 C2   LIG     1      22.877  22.211   8.960  1.00  0.00      LIG  
ATOM   4918 C3   LIG     1      22.120  20.942   8.517  1.00  0.00      LIG  
ATOM   4919 C4   LIG     1      22.184  19.751   9.486  1.00  0.00      LIG  
ATOM   4920 C5   LIG     1      23.656  19.327   9.566  1.00  0.00      LIG  
ATOM   4921 C6   LIG     1      20.691  21.177   8.088  1.00  0.00      LIG  
ATOM   4922 C7   LIG     1      20.296  20.071   7.135  1.00  0.00      LIG  
ATOM   4923 C8   LIG     1      20.665  18.652   7.607  1.00  0.00      LIG  
ATOM   4924 C9   LIG     1      21.194  18.618   9.066  1.00  0.00      LIG  
ATOM   4925 C10  LIG     1      19.418  17.716   7.505  1.00  0.00      LIG  
ATOM   4926 C11  LIG     1      19.694  16.332   7.986  1.00  0.00      LIG  
ATOM   4927 C12  LIG     1      20.465  16.207   9.255  1.00  0.00      LIG  
ATOM   4928 C13  LIG     1      21.623  17.177   9.413  1.00  0.00      LIG  
ATOM   4929 C14  LIG     1      19.092  15.392   7.237  1.00  0.00      LIG  
ATOM   4930 C15  LIG     1      18.429  16.039   6.070  1.00  0.00      LIG  
ATOM   4931 C16  LIG     1      18.932  17.463   6.083  1.00  0.00      LIG  
ATOM   4932 O    LIG     1      22.035  17.044  10.769  1.00  0.00      LIG  
ATOM   4933 C17  LIG     1      22.065  23.214   9.778  1.00  0.00      LIG  
ATOM   4934 C18  LIG     1      23.334  22.961   7.722  1.00  0.00      LIG  
ATOM   4935 C19  LIG     1      21.770  18.162   6.653  1.00  0.00      LIG  
ATOM   4936 C20  LIG     1      21.740  20.143  10.906  1.00  0.00      LIG  
ATOM   4937 H    LIG     1      20.330  18.807   9.703  1.00  0.00      LIG  
ATOM   4938 C21  LIG     1      18.978  13.881   7.356  1.00  0.00      LIG  
ATOM   4939 C22  LIG     1      19.140  13.209   8.729  1.00  0.00      LIG  
ATOM   4940 C23  LIG     1      18.257  13.688   9.895  1.00  0.00      LIG  
ATOM   4941 C24  LIG     1      18.637  12.975  11.165  1.00  0.00      LIG  
ATOM   4942 O1   LIG     1      16.890  13.399   9.635  1.00  0.00      LIG  
ATOM   4943 C25  LIG     1      18.197  18.214   8.298  1.00  0.00      LIG  
ATOM   4944 O2   LIG     1      24.793  22.622  10.324  1.00  0.00      LIG  
ATOM   4945 H1   LIG     1      22.636  20.622   7.608  1.00  0.00      LIG  
ATOM   4946 C26  LIG     1      17.712  13.351   6.694  1.00  0.00      LIG  
ATOM   4947 C27  LIG     1      19.182  13.622  12.397  1.00  0.00      LIG  
ATOM   4948 C28  LIG     1      19.419  15.089  12.497  1.00  0.00      LIG  
ATOM   4949 C29  LIG     1      19.130  12.888  13.690  1.00  0.00      LIG  
ATOM   4950 O3   LIG     1      20.053  12.985  11.446  1.00  0.00      LIG  
ATOM   4951 H2   LIG     1      25.546  20.267  10.004  1.00  0.00      LIG  
ATOM   4952 H3   LIG     1      25.012  20.477   8.336  1.00  0.00      LIG  
ATOM   4953 H4   LIG     1      23.844  18.860  10.536  1.00  0.00      LIG  
ATOM   4954 H5   LIG     1      23.876  18.568   8.812  1.00  0.00      LIG  
ATOM   4955 H6   LIG     1      20.592  22.131   7.564  1.00  0.00      LIG  
ATOM   4956 H7   LIG     1      20.013  21.207   8.944  1.00  0.00      LIG  
ATOM   4957 H8   LIG     1      20.802  20.270   6.187  1.00  0.00      LIG  
ATOM   4958 H9   LIG     1      19.236  20.178   6.902  1.00  0.00      LIG  
ATOM   4959 H10  LIG     1      20.849  15.196   9.393  1.00  0.00      LIG  
ATOM   4960 H11  LIG     1      19.765  16.380  10.074  1.00  0.00      LIG  
ATOM   4961 H12  LIG     1      22.464  16.847   8.799  1.00  0.00      LIG  
ATOM   4962 H13  LIG     1      17.341  16.024   6.183  1.00  0.00      LIG  
ATOM   4963 H14  LIG     1      18.697  15.552   5.128  1.00  0.00      LIG  
ATOM   4964 H15  LIG     1      19.710  17.550   5.324  1.00  0.00      LIG  
ATOM   4965 H16  LIG     1      18.146  18.163   5.800  1.00  0.00      LIG  
ATOM   4966 H17  LIG     1      21.312  17.399  11.314  1.00  0.00      LIG  
ATOM   4967 H18  LIG     1      22.677  24.082  10.042  1.00  0.00      LIG  
ATOM   4968 H19  LIG     1      21.697  22.790  10.713  1.00  0.00      LIG  
ATOM   4969 H20  LIG     1      21.209  23.590   9.211  1.00  0.00      LIG  
ATOM   4970 H21  LIG     1      23.917  22.320   7.054  1.00  0.00      LIG  
ATOM   4971 H22  LIG     1      23.954  23.824   7.983  1.00  0.00      LIG  
ATOM   4972 H23  LIG     1      22.467  23.330   7.173  1.00  0.00      LIG  
ATOM   4973 H24  LIG     1      22.728  18.634   6.874  1.00  0.00      LIG  
ATOM   4974 H25  LIG     1      21.539  18.405   5.613  1.00  0.00      LIG  
ATOM   4975 H26  LIG     1      21.919  17.081   6.702  1.00  0.00      LIG  
ATOM   4976 H27  LIG     1      20.758  20.622  10.895  1.00  0.00      LIG  
ATOM   4977 H28  LIG     1      22.442  20.822  11.392  1.00  0.00      LIG  
ATOM   4978 H29  LIG     1      21.665  19.276  11.562  1.00  0.00      LIG  
ATOM   4979 H30  LIG     1      19.796  13.487   6.747  1.00  0.00      LIG  
ATOM   4980 H31  LIG     1      20.188  13.305   9.008  1.00  0.00      LIG  
ATOM   4981 H32  LIG     1      18.974  12.136   8.593  1.00  0.00      LIG  
ATOM   4982 H33  LIG     1      18.329  14.766  10.016  1.00  0.00      LIG  
ATOM   4983 H34  LIG     1      18.134  12.027  11.267  1.00  0.00      LIG  
ATOM   4984 H35  LIG     1      16.847  12.456   9.402  1.00  0.00      LIG  
ATOM   4985 H36  LIG     1      17.827  19.169   7.920  1.00  0.00      LIG  
ATOM   4986 H37  LIG     1      18.406  18.334   9.364  1.00  0.00      LIG  
ATOM   4987 H38  LIG     1      17.357  17.516   8.223  1.00  0.00      LIG  
ATOM   4988 H39  LIG     1      17.740  13.486   5.609  1.00  0.00      LIG  
ATOM   4989 H40  LIG     1      16.816  13.847   7.079  1.00  0.00      LIG  
ATOM   4990 H41  LIG     1      17.609  12.278   6.879  1.00  0.00      LIG  
ATOM   4991 H42  LIG     1      18.637  15.651  11.980  1.00  0.00      LIG  
ATOM   4992 H43  LIG     1      20.389  15.364  12.078  1.00  0.00      LIG  
ATOM   4993 H44  LIG     1      19.415  15.399  13.545  1.00  0.00      LIG  
ATOM   4994 H45  LIG     1      19.268  11.813  13.551  1.00  0.00      LIG  
ATOM   4995 H46  LIG     1      18.167  13.048  14.179  1.00  0.00      LIG  
ATOM   4996 H47  LIG     1      19.919  13.243  14.358  1.00  0.00      LIG  
TER
REMARK  Energy: 267.138
REMARK  SimpleFitness: 267.138
REMARK  FullFitness: -1377.7373
REMARK  InterFull: -39.7713
REMARK  IntraFull: 312.025
REMARK  solvFull: -1893.82
REMARK  surfFull: 243.829
REMARK  extraFull: 0.0
REMARK  deltaGcompsolvpol: -1893.82
REMARK  deltaGcompsolvnonpol: 243.829
REMARK  deltaGprotsolvpol: -1897.11
REMARK  deltaGprotsolvnonpol: 243.179
REMARK  deltaGligsolvpol: -9.0735
REMARK  deltaGligsolvnonpol: 14.8628
REMARK  deltaGvdw: -39.7713
REMARK  deltaGelec: 0.0
REMARK  deltaG: -8.340248
REMARK  Cluster: 2
REMARK  ClusterRank: 12
ATOM   4915 C    LIG     1      24.672  20.451   9.374  1.00  0.00      LIG  
ATOM   4916 C1   LIG     1      24.125  21.808   9.705  1.00  0.00      LIG  
ATOM   4917 C2   LIG     1      22.877  22.211   8.960  1.00  0.00      LIG  
ATOM   4918 C3   LIG     1      22.120  20.942   8.517  1.00  0.00      LIG  
ATOM   4919 C4   LIG     1      22.184  19.751   9.486  1.00  0.00      LIG  
ATOM   4920 C5   LIG     1      23.656  19.327   9.566  1.00  0.00      LIG  
ATOM   4921 C6   LIG     1      20.691  21.177   8.088  1.00  0.00      LIG  
ATOM   4922 C7   LIG     1      20.296  20.071   7.135  1.00  0.00      LIG  
ATOM   4923 C8   LIG     1      20.665  18.652   7.607  1.00  0.00      LIG  
ATOM   4924 C9   LIG     1      21.194  18.618   9.066  1.00  0.00      LIG  
ATOM   4925 C10  LIG     1      19.418  17.716   7.505  1.00  0.00      LIG  
ATOM   4926 C11  LIG     1      19.694  16.332   7.986  1.00  0.00      LIG  
ATOM   4927 C12  LIG     1      20.465  16.207   9.255  1.00  0.00      LIG  
ATOM   4928 C13  LIG     1      21.623  17.177   9.413  1.00  0.00      LIG  
ATOM   4929 C14  LIG     1      19.092  15.392   7.237  1.00  0.00      LIG  
ATOM   4930 C15  LIG     1      18.429  16.039   6.070  1.00  0.00      LIG  
ATOM   4931 C16  LIG     1      18.932  17.463   6.083  1.00  0.00      LIG  
ATOM   4932 O    LIG     1      22.035  17.044  10.769  1.00  0.00      LIG  
ATOM   4933 C17  LIG     1      22.065  23.214   9.778  1.00  0.00      LIG  
ATOM   4934 C18  LIG     1      23.334  22.961   7.722  1.00  0.00      LIG  
ATOM   4935 C19  LIG     1      21.770  18.162   6.653  1.00  0.00      LIG  
ATOM   4936 C20  LIG     1      21.740  20.143  10.906  1.00  0.00      LIG  
ATOM   4937 H    LIG     1      20.330  18.807   9.703  1.00  0.00      LIG  
ATOM   4938 C21  LIG     1      18.978  13.881   7.356  1.00  0.00      LIG  
ATOM   4939 C22  LIG     1      19.140  13.209   8.729  1.00  0.00      LIG  
ATOM   4940 C23  LIG     1      18.257  13.688   9.895  1.00  0.00      LIG  
ATOM   4941 C24  LIG     1      18.637  12.975  11.165  1.00  0.00      LIG  
ATOM   4942 O1   LIG     1      16.890  13.399   9.635  1.00  0.00      LIG  
ATOM   4943 C25  LIG     1      18.197  18.214   8.298  1.00  0.00      LIG  
ATOM   4944 O2   LIG     1      24.793  22.622  10.324  1.00  0.00      LIG  
ATOM   4945 H1   LIG     1      22.636  20.622   7.608  1.00  0.00      LIG  
ATOM   4946 C26  LIG     1      17.712  13.351   6.694  1.00  0.00      LIG  
ATOM   4947 C27  LIG     1      19.182  13.622  12.397  1.00  0.00      LIG  
ATOM   4948 C28  LIG     1      19.419  15.089  12.497  1.00  0.00      LIG  
ATOM   4949 C29  LIG     1      19.130  12.888  13.690  1.00  0.00      LIG  
ATOM   4950 O3   LIG     1      20.053  12.985  11.446  1.00  0.00      LIG  
ATOM   4951 H2   LIG     1      25.546  20.267  10.004  1.00  0.00      LIG  
ATOM   4952 H3   LIG     1      25.012  20.477   8.336  1.00  0.00      LIG  
ATOM   4953 H4   LIG     1      23.844  18.860  10.536  1.00  0.00      LIG  
ATOM   4954 H5   LIG     1      23.876  18.568   8.812  1.00  0.00      LIG  
ATOM   4955 H6   LIG     1      20.592  22.131   7.564  1.00  0.00      LIG  
ATOM   4956 H7   LIG     1      20.013  21.207   8.944  1.00  0.00      LIG  
ATOM   4957 H8   LIG     1      20.802  20.270   6.187  1.00  0.00      LIG  
ATOM   4958 H9   LIG     1      19.236  20.178   6.902  1.00  0.00      LIG  
ATOM   4959 H10  LIG     1      20.849  15.196   9.393  1.00  0.00      LIG  
ATOM   4960 H11  LIG     1      19.765  16.380  10.074  1.00  0.00      LIG  
ATOM   4961 H12  LIG     1      22.464  16.847   8.799  1.00  0.00      LIG  
ATOM   4962 H13  LIG     1      17.341  16.024   6.183  1.00  0.00      LIG  
ATOM   4963 H14  LIG     1      18.697  15.552   5.128  1.00  0.00      LIG  
ATOM   4964 H15  LIG     1      19.710  17.550   5.324  1.00  0.00      LIG  
ATOM   4965 H16  LIG     1      18.146  18.163   5.800  1.00  0.00      LIG  
ATOM   4966 H17  LIG     1      21.312  17.399  11.314  1.00  0.00      LIG  
ATOM   4967 H18  LIG     1      22.677  24.082  10.042  1.00  0.00      LIG  
ATOM   4968 H19  LIG     1      21.697  22.790  10.713  1.00  0.00      LIG  
ATOM   4969 H20  LIG     1      21.209  23.590   9.211  1.00  0.00      LIG  
ATOM   4970 H21  LIG     1      23.917  22.320   7.054  1.00  0.00      LIG  
ATOM   4971 H22  LIG     1      23.954  23.824   7.983  1.00  0.00      LIG  
ATOM   4972 H23  LIG     1      22.467  23.330   7.173  1.00  0.00      LIG  
ATOM   4973 H24  LIG     1      22.728  18.634   6.874  1.00  0.00      LIG  
ATOM   4974 H25  LIG     1      21.539  18.405   5.613  1.00  0.00      LIG  
ATOM   4975 H26  LIG     1      21.919  17.081   6.702  1.00  0.00      LIG  
ATOM   4976 H27  LIG     1      20.758  20.622  10.895  1.00  0.00      LIG  
ATOM   4977 H28  LIG     1      22.442  20.822  11.392  1.00  0.00      LIG  
ATOM   4978 H29  LIG     1      21.665  19.276  11.562  1.00  0.00      LIG  
ATOM   4979 H30  LIG     1      19.796  13.487   6.747  1.00  0.00      LIG  
ATOM   4980 H31  LIG     1      20.188  13.305   9.008  1.00  0.00      LIG  
ATOM   4981 H32  LIG     1      18.974  12.136   8.593  1.00  0.00      LIG  
ATOM   4982 H33  LIG     1      18.329  14.766  10.016  1.00  0.00      LIG  
ATOM   4983 H34  LIG     1      18.134  12.027  11.267  1.00  0.00      LIG  
ATOM   4984 H35  LIG     1      16.847  12.456   9.402  1.00  0.00      LIG  
ATOM   4985 H36  LIG     1      17.827  19.169   7.920  1.00  0.00      LIG  
ATOM   4986 H37  LIG     1      18.406  18.334   9.364  1.00  0.00      LIG  
ATOM   4987 H38  LIG     1      17.357  17.516   8.223  1.00  0.00      LIG  
ATOM   4988 H39  LIG     1      17.740  13.486   5.609  1.00  0.00      LIG  
ATOM   4989 H40  LIG     1      16.816  13.847   7.079  1.00  0.00      LIG  
ATOM   4990 H41  LIG     1      17.609  12.278   6.879  1.00  0.00      LIG  
ATOM   4991 H42  LIG     1      18.637  15.651  11.980  1.00  0.00      LIG  
ATOM   4992 H43  LIG     1      20.389  15.364  12.078  1.00  0.00      LIG  
ATOM   4993 H44  LIG     1      19.415  15.399  13.545  1.00  0.00      LIG  
ATOM   4994 H45  LIG     1      19.268  11.813  13.551  1.00  0.00      LIG  
ATOM   4995 H46  LIG     1      18.167  13.048  14.179  1.00  0.00      LIG  
ATOM   4996 H47  LIG     1      19.919  13.243  14.358  1.00  0.00      LIG  
TER
REMARK  Energy: 267.958
REMARK  SimpleFitness: 267.958
REMARK  FullFitness: -1375.8585
REMARK  InterFull: -35.9744
REMARK  IntraFull: 311.467
REMARK  solvFull: -1895.18
REMARK  surfFull: 243.829
REMARK  extraFull: 0.0
REMARK  deltaGcompsolvpol: -1895.18
REMARK  deltaGcompsolvnonpol: 243.829
REMARK  deltaGprotsolvpol: -1897.11
REMARK  deltaGprotsolvnonpol: 243.179
REMARK  deltaGligsolvpol: -8.51731
REMARK  deltaGligsolvnonpol: 14.8562
REMARK  deltaGvdw: -35.9744
REMARK  deltaGelec: 0.0
REMARK  deltaG: -8.097714
REMARK  Cluster: 2
REMARK  ClusterRank: 13
ATOM   4915 C    LIG     1      24.674  20.422   9.383  1.00  0.00      LIG  
ATOM   4916 C1   LIG     1      24.138  21.782   9.717  1.00  0.00      LIG  
ATOM   4917 C2   LIG     1      22.893  22.197   8.973  1.00  0.00      LIG  
ATOM   4918 C3   LIG     1      22.130  20.934   8.522  1.00  0.00      LIG  
ATOM   4919 C4   LIG     1      22.182  19.740   9.488  1.00  0.00      LIG  
ATOM   4920 C5   LIG     1      23.651  19.305   9.574  1.00  0.00      LIG  
ATOM   4921 C6   LIG     1      20.704  21.177   8.087  1.00  0.00      LIG  
ATOM   4922 C7   LIG     1      20.312  20.075   7.126  1.00  0.00      LIG  
ATOM   4923 C8   LIG     1      20.667  18.652   7.597  1.00  0.00      LIG  
ATOM   4924 C9   LIG     1      21.188  18.614   9.059  1.00  0.00      LIG  
ATOM   4925 C10  LIG     1      19.414  17.724   7.490  1.00  0.00      LIG  
ATOM   4926 C11  LIG     1      19.675  16.337   7.975  1.00  0.00      LIG  
ATOM   4927 C12  LIG     1      20.436  16.210   9.249  1.00  0.00      LIG  
ATOM   4928 C13  LIG     1      21.601  17.169   9.411  1.00  0.00      LIG  
ATOM   4929 C14  LIG     1      19.066  15.401   7.227  1.00  0.00      LIG  
ATOM   4930 C15  LIG     1      18.415  16.052   6.056  1.00  0.00      LIG  
ATOM   4931 C16  LIG     1      18.934  17.471   6.066  1.00  0.00      LIG  
ATOM   4932 O    LIG     1      22.008  17.031  10.767  1.00  0.00      LIG  
ATOM   4933 C17  LIG     1      22.086  23.201   9.795  1.00  0.00      LIG  
ATOM   4934 C18  LIG     1      23.358  22.951   7.740  1.00  0.00      LIG  
ATOM   4935 C19  LIG     1      21.773  18.155   6.649  1.00  0.00      LIG  
ATOM   4936 C20  LIG     1      21.732  20.131  10.906  1.00  0.00      LIG  
ATOM   4937 H    LIG     1      20.321  18.810   9.691  1.00  0.00      LIG  
ATOM   4938 C21  LIG     1      18.931  13.891   7.350  1.00  0.00      LIG  
ATOM   4939 C22  LIG     1      19.112  13.215   8.718  1.00  0.00      LIG  
ATOM   4940 C23  LIG     1      18.246  13.692   9.897  1.00  0.00      LIG  
ATOM   4941 C24  LIG     1      18.650  12.985  11.162  1.00  0.00      LIG  
ATOM   4942 O1   LIG     1      16.877  13.389   9.662  1.00  0.00      LIG  
ATOM   4943 C25  LIG     1      18.194  18.235   8.277  1.00  0.00      LIG  
ATOM   4944 O2   LIG     1      24.818  22.593  10.327  1.00  0.00      LIG  
ATOM   4945 H1   LIG     1      22.648  20.614   7.615  1.00  0.00      LIG  
ATOM   4946 C26  LIG     1      17.643  13.382   6.714  1.00  0.00      LIG  
ATOM   4947 C27  LIG     1      19.189  13.639  12.394  1.00  0.00      LIG  
ATOM   4948 C28  LIG     1      19.398  15.109  12.501  1.00  0.00      LIG  
ATOM   4949 C29  LIG     1      19.155  12.896  13.682  1.00  0.00      LIG  
ATOM   4950 O3   LIG     1      20.067  13.026  11.434  1.00  0.00      LIG  
ATOM   4951 H2   LIG     1      25.548  20.230  10.009  1.00  0.00      LIG  
ATOM   4952 H3   LIG     1      25.010  20.448   8.343  1.00  0.00      LIG  
ATOM   4953 H4   LIG     1      23.831  18.839  10.546  1.00  0.00      LIG  
ATOM   4954 H5   LIG     1      23.868  18.543   8.823  1.00  0.00      LIG  
ATOM   4955 H6   LIG     1      20.611  22.134   7.567  1.00  0.00      LIG  
ATOM   4956 H7   LIG     1      20.020  21.202   8.939  1.00  0.00      LIG  
ATOM   4957 H8   LIG     1      20.832  20.274   6.185  1.00  0.00      LIG  
ATOM   4958 H9   LIG     1      19.257  20.189   6.879  1.00  0.00      LIG  
ATOM   4959 H10  LIG     1      20.810  15.197   9.393  1.00  0.00      LIG  
ATOM   4960 H11  LIG     1      19.731  16.395  10.062  1.00  0.00      LIG  
ATOM   4961 H12  LIG     1      22.440  16.832   8.798  1.00  0.00      LIG  
ATOM   4962 H13  LIG     1      17.326  16.052   6.167  1.00  0.00      LIG  
ATOM   4963 H14  LIG     1      18.678  15.559   5.116  1.00  0.00      LIG  
ATOM   4964 H15  LIG     1      19.719  17.543   5.313  1.00  0.00      LIG  
ATOM   4965 H16  LIG     1      18.159  18.180   5.773  1.00  0.00      LIG  
ATOM   4966 H17  LIG     1      21.909  16.089  10.989  1.00  0.00      LIG  
ATOM   4967 H18  LIG     1      22.701  24.068  10.054  1.00  0.00      LIG  
ATOM   4968 H19  LIG     1      21.725  22.778  10.734  1.00  0.00      LIG  
ATOM   4969 H20  LIG     1      21.226  23.576   9.235  1.00  0.00      LIG  
ATOM   4970 H21  LIG     1      23.942  22.311   7.072  1.00  0.00      LIG  
ATOM   4971 H22  LIG     1      23.981  23.809   8.010  1.00  0.00      LIG  
ATOM   4972 H23  LIG     1      22.496  23.328   7.189  1.00  0.00      LIG  
ATOM   4973 H24  LIG     1      22.733  18.620   6.874  1.00  0.00      LIG  
ATOM   4974 H25  LIG     1      21.548  18.401   5.608  1.00  0.00      LIG  
ATOM   4975 H26  LIG     1      21.913  17.073   6.699  1.00  0.00      LIG  
ATOM   4976 H27  LIG     1      20.758  20.626  10.888  1.00  0.00      LIG  
ATOM   4977 H28  LIG     1      22.440  20.796  11.401  1.00  0.00      LIG  
ATOM   4978 H29  LIG     1      21.635  19.262  11.556  1.00  0.00      LIG  
ATOM   4979 H30  LIG     1      19.729  13.484   6.723  1.00  0.00      LIG  
ATOM   4980 H31  LIG     1      20.165  13.307   8.984  1.00  0.00      LIG  
ATOM   4981 H32  LIG     1      18.941  12.143   8.580  1.00  0.00      LIG  
ATOM   4982 H33  LIG     1      18.310  14.772  10.015  1.00  0.00      LIG  
ATOM   4983 H34  LIG     1      18.169  12.026  11.266  1.00  0.00      LIG  
ATOM   4984 H35  LIG     1      16.840  12.444   9.441  1.00  0.00      LIG  
ATOM   4985 H36  LIG     1      17.840  19.197   7.904  1.00  0.00      LIG  
ATOM   4986 H37  LIG     1      18.397  18.344   9.345  1.00  0.00      LIG  
ATOM   4987 H38  LIG     1      17.344  17.550   8.190  1.00  0.00      LIG  
ATOM   4988 H39  LIG     1      17.650  13.517   5.628  1.00  0.00      LIG  
ATOM   4989 H40  LIG     1      16.765  13.894   7.117  1.00  0.00      LIG  
ATOM   4990 H41  LIG     1      17.525  12.311   6.901  1.00  0.00      LIG  
ATOM   4991 H42  LIG     1      18.598  15.658  11.997  1.00  0.00      LIG  
ATOM   4992 H43  LIG     1      20.357  15.406  12.070  1.00  0.00      LIG  
ATOM   4993 H44  LIG     1      19.402  15.414  13.550  1.00  0.00      LIG  
ATOM   4994 H45  LIG     1      19.325  11.826  13.536  1.00  0.00      LIG  
ATOM   4995 H46  LIG     1      18.185  13.023  14.167  1.00  0.00      LIG  
ATOM   4996 H47  LIG     1      19.929  13.270  14.358  1.00  0.00      LIG  
TER
REMARK  Energy: 267.958
REMARK  SimpleFitness: 267.958
REMARK  FullFitness: -1375.8585
REMARK  InterFull: -35.9744
REMARK  IntraFull: 311.467
REMARK  solvFull: -1895.18
REMARK  surfFull: 243.829
REMARK  extraFull: 0.0
REMARK  deltaGcompsolvpol: -1895.18
REMARK  deltaGcompsolvnonpol: 243.829
REMARK  deltaGprotsolvpol: -1897.11
REMARK  deltaGprotsolvnonpol: 243.179
REMARK  deltaGligsolvpol: -8.51731
REMARK  deltaGligsolvnonpol: 14.8562
REMARK  deltaGvdw: -35.9744
REMARK  deltaGelec: 0.0
REMARK  deltaG: -8.097714
REMARK  Cluster: 2
REMARK  ClusterRank: 14
ATOM   4915 C    LIG     1      24.674  20.422   9.383  1.00  0.00      LIG  
ATOM   4916 C1   LIG     1      24.138  21.782   9.717  1.00  0.00      LIG  
ATOM   4917 C2   LIG     1      22.893  22.197   8.973  1.00  0.00      LIG  
ATOM   4918 C3   LIG     1      22.130  20.934   8.522  1.00  0.00      LIG  
ATOM   4919 C4   LIG     1      22.182  19.740   9.488  1.00  0.00      LIG  
ATOM   4920 C5   LIG     1      23.651  19.305   9.574  1.00  0.00      LIG  
ATOM   4921 C6   LIG     1      20.704  21.177   8.087  1.00  0.00      LIG  
ATOM   4922 C7   LIG     1      20.312  20.075   7.126  1.00  0.00      LIG  
ATOM   4923 C8   LIG     1      20.667  18.652   7.597  1.00  0.00      LIG  
ATOM   4924 C9   LIG     1      21.188  18.614   9.059  1.00  0.00      LIG  
ATOM   4925 C10  LIG     1      19.414  17.724   7.490  1.00  0.00      LIG  
ATOM   4926 C11  LIG     1      19.675  16.337   7.975  1.00  0.00      LIG  
ATOM   4927 C12  LIG     1      20.436  16.210   9.249  1.00  0.00      LIG  
ATOM   4928 C13  LIG     1      21.601  17.169   9.411  1.00  0.00      LIG  
ATOM   4929 C14  LIG     1      19.066  15.401   7.227  1.00  0.00      LIG  
ATOM   4930 C15  LIG     1      18.415  16.052   6.056  1.00  0.00      LIG  
ATOM   4931 C16  LIG     1      18.934  17.471   6.066  1.00  0.00      LIG  
ATOM   4932 O    LIG     1      22.008  17.031  10.767  1.00  0.00      LIG  
ATOM   4933 C17  LIG     1      22.086  23.201   9.795  1.00  0.00      LIG  
ATOM   4934 C18  LIG     1      23.358  22.951   7.740  1.00  0.00      LIG  
ATOM   4935 C19  LIG     1      21.773  18.155   6.649  1.00  0.00      LIG  
ATOM   4936 C20  LIG     1      21.732  20.131  10.906  1.00  0.00      LIG  
ATOM   4937 H    LIG     1      20.321  18.810   9.691  1.00  0.00      LIG  
ATOM   4938 C21  LIG     1      18.931  13.891   7.350  1.00  0.00      LIG  
ATOM   4939 C22  LIG     1      19.112  13.215   8.718  1.00  0.00      LIG  
ATOM   4940 C23  LIG     1      18.246  13.692   9.897  1.00  0.00      LIG  
ATOM   4941 C24  LIG     1      18.650  12.985  11.162  1.00  0.00      LIG  
ATOM   4942 O1   LIG     1      16.877  13.389   9.662  1.00  0.00      LIG  
ATOM   4943 C25  LIG     1      18.194  18.235   8.277  1.00  0.00      LIG  
ATOM   4944 O2   LIG     1      24.818  22.593  10.327  1.00  0.00      LIG  
ATOM   4945 H1   LIG     1      22.648  20.614   7.615  1.00  0.00      LIG  
ATOM   4946 C26  LIG     1      17.643  13.382   6.714  1.00  0.00      LIG  
ATOM   4947 C27  LIG     1      19.189  13.639  12.394  1.00  0.00      LIG  
ATOM   4948 C28  LIG     1      19.398  15.109  12.501  1.00  0.00      LIG  
ATOM   4949 C29  LIG     1      19.155  12.896  13.682  1.00  0.00      LIG  
ATOM   4950 O3   LIG     1      20.067  13.026  11.434  1.00  0.00      LIG  
ATOM   4951 H2   LIG     1      25.548  20.230  10.009  1.00  0.00      LIG  
ATOM   4952 H3   LIG     1      25.010  20.448   8.343  1.00  0.00      LIG  
ATOM   4953 H4   LIG     1      23.831  18.839  10.546  1.00  0.00      LIG  
ATOM   4954 H5   LIG     1      23.868  18.543   8.823  1.00  0.00      LIG  
ATOM   4955 H6   LIG     1      20.611  22.134   7.567  1.00  0.00      LIG  
ATOM   4956 H7   LIG     1      20.020  21.202   8.939  1.00  0.00      LIG  
ATOM   4957 H8   LIG     1      20.832  20.274   6.185  1.00  0.00      LIG  
ATOM   4958 H9   LIG     1      19.257  20.189   6.879  1.00  0.00      LIG  
ATOM   4959 H10  LIG     1      20.810  15.197   9.393  1.00  0.00      LIG  
ATOM   4960 H11  LIG     1      19.731  16.395  10.062  1.00  0.00      LIG  
ATOM   4961 H12  LIG     1      22.440  16.832   8.798  1.00  0.00      LIG  
ATOM   4962 H13  LIG     1      17.326  16.052   6.167  1.00  0.00      LIG  
ATOM   4963 H14  LIG     1      18.678  15.559   5.116  1.00  0.00      LIG  
ATOM   4964 H15  LIG     1      19.719  17.543   5.313  1.00  0.00      LIG  
ATOM   4965 H16  LIG     1      18.159  18.180   5.773  1.00  0.00      LIG  
ATOM   4966 H17  LIG     1      21.909  16.089  10.989  1.00  0.00      LIG  
ATOM   4967 H18  LIG     1      22.701  24.068  10.054  1.00  0.00      LIG  
ATOM   4968 H19  LIG     1      21.725  22.778  10.734  1.00  0.00      LIG  
ATOM   4969 H20  LIG     1      21.226  23.576   9.235  1.00  0.00      LIG  
ATOM   4970 H21  LIG     1      23.942  22.311   7.072  1.00  0.00      LIG  
ATOM   4971 H22  LIG     1      23.981  23.809   8.010  1.00  0.00      LIG  
ATOM   4972 H23  LIG     1      22.496  23.328   7.189  1.00  0.00      LIG  
ATOM   4973 H24  LIG     1      22.733  18.620   6.874  1.00  0.00      LIG  
ATOM   4974 H25  LIG     1      21.548  18.401   5.608  1.00  0.00      LIG  
ATOM   4975 H26  LIG     1      21.913  17.073   6.699  1.00  0.00      LIG  
ATOM   4976 H27  LIG     1      20.758  20.626  10.888  1.00  0.00      LIG  
ATOM   4977 H28  LIG     1      22.440  20.796  11.401  1.00  0.00      LIG  
ATOM   4978 H29  LIG     1      21.635  19.262  11.556  1.00  0.00      LIG  
ATOM   4979 H30  LIG     1      19.729  13.484   6.723  1.00  0.00      LIG  
ATOM   4980 H31  LIG     1      20.165  13.307   8.984  1.00  0.00      LIG  
ATOM   4981 H32  LIG     1      18.941  12.143   8.580  1.00  0.00      LIG  
ATOM   4982 H33  LIG     1      18.310  14.772  10.015  1.00  0.00      LIG  
ATOM   4983 H34  LIG     1      18.169  12.026  11.266  1.00  0.00      LIG  
ATOM   4984 H35  LIG     1      16.840  12.444   9.441  1.00  0.00      LIG  
ATOM   4985 H36  LIG     1      17.840  19.197   7.904  1.00  0.00      LIG  
ATOM   4986 H37  LIG     1      18.397  18.344   9.345  1.00  0.00      LIG  
ATOM   4987 H38  LIG     1      17.344  17.550   8.190  1.00  0.00      LIG  
ATOM   4988 H39  LIG     1      17.650  13.517   5.628  1.00  0.00      LIG  
ATOM   4989 H40  LIG     1      16.765  13.894   7.117  1.00  0.00      LIG  
ATOM   4990 H41  LIG     1      17.525  12.311   6.901  1.00  0.00      LIG  
ATOM   4991 H42  LIG     1      18.598  15.658  11.997  1.00  0.00      LIG  
ATOM   4992 H43  LIG     1      20.357  15.406  12.070  1.00  0.00      LIG  
ATOM   4993 H44  LIG     1      19.402  15.414  13.550  1.00  0.00      LIG  
ATOM   4994 H45  LIG     1      19.325  11.826  13.536  1.00  0.00      LIG  
ATOM   4995 H46  LIG     1      18.185  13.023  14.167  1.00  0.00      LIG  
ATOM   4996 H47  LIG     1      19.929  13.270  14.358  1.00  0.00      LIG  
TER
REMARK  Energy: 267.958
REMARK  SimpleFitness: 267.958
REMARK  FullFitness: -1375.8585
REMARK  InterFull: -35.9744
REMARK  IntraFull: 311.467
REMARK  solvFull: -1895.18
REMARK  surfFull: 243.829
REMARK  extraFull: 0.0
REMARK  deltaGcompsolvpol: -1895.18
REMARK  deltaGcompsolvnonpol: 243.829
REMARK  deltaGprotsolvpol: -1897.11
REMARK  deltaGprotsolvnonpol: 243.179
REMARK  deltaGligsolvpol: -8.51731
REMARK  deltaGligsolvnonpol: 14.8562
REMARK  deltaGvdw: -35.9744
REMARK  deltaGelec: 0.0
REMARK  deltaG: -8.097714
REMARK  Cluster: 2
REMARK  ClusterRank: 15
ATOM   4915 C    LIG     1      24.674  20.422   9.383  1.00  0.00      LIG  
ATOM   4916 C1   LIG     1      24.138  21.782   9.717  1.00  0.00      LIG  
ATOM   4917 C2   LIG     1      22.893  22.197   8.973  1.00  0.00      LIG  
ATOM   4918 C3   LIG     1      22.130  20.934   8.522  1.00  0.00      LIG  
ATOM   4919 C4   LIG     1      22.182  19.740   9.488  1.00  0.00      LIG  
ATOM   4920 C5   LIG     1      23.651  19.305   9.574  1.00  0.00      LIG  
ATOM   4921 C6   LIG     1      20.704  21.177   8.087  1.00  0.00      LIG  
ATOM   4922 C7   LIG     1      20.312  20.075   7.126  1.00  0.00      LIG  
ATOM   4923 C8   LIG     1      20.667  18.652   7.597  1.00  0.00      LIG  
ATOM   4924 C9   LIG     1      21.188  18.614   9.059  1.00  0.00      LIG  
ATOM   4925 C10  LIG     1      19.414  17.724   7.490  1.00  0.00      LIG  
ATOM   4926 C11  LIG     1      19.675  16.337   7.975  1.00  0.00      LIG  
ATOM   4927 C12  LIG     1      20.436  16.210   9.249  1.00  0.00      LIG  
ATOM   4928 C13  LIG     1      21.601  17.169   9.411  1.00  0.00      LIG  
ATOM   4929 C14  LIG     1      19.066  15.401   7.227  1.00  0.00      LIG  
ATOM   4930 C15  LIG     1      18.415  16.052   6.056  1.00  0.00      LIG  
ATOM   4931 C16  LIG     1      18.934  17.471   6.066  1.00  0.00      LIG  
ATOM   4932 O    LIG     1      22.008  17.031  10.767  1.00  0.00      LIG  
ATOM   4933 C17  LIG     1      22.086  23.201   9.795  1.00  0.00      LIG  
ATOM   4934 C18  LIG     1      23.358  22.951   7.740  1.00  0.00      LIG  
ATOM   4935 C19  LIG     1      21.773  18.155   6.649  1.00  0.00      LIG  
ATOM   4936 C20  LIG     1      21.732  20.131  10.906  1.00  0.00      LIG  
ATOM   4937 H    LIG     1      20.321  18.810   9.691  1.00  0.00      LIG  
ATOM   4938 C21  LIG     1      18.931  13.891   7.350  1.00  0.00      LIG  
ATOM   4939 C22  LIG     1      19.112  13.215   8.718  1.00  0.00      LIG  
ATOM   4940 C23  LIG     1      18.246  13.692   9.897  1.00  0.00      LIG  
ATOM   4941 C24  LIG     1      18.650  12.985  11.162  1.00  0.00      LIG  
ATOM   4942 O1   LIG     1      16.877  13.389   9.662  1.00  0.00      LIG  
ATOM   4943 C25  LIG     1      18.194  18.235   8.277  1.00  0.00      LIG  
ATOM   4944 O2   LIG     1      24.818  22.593  10.327  1.00  0.00      LIG  
ATOM   4945 H1   LIG     1      22.648  20.614   7.615  1.00  0.00      LIG  
ATOM   4946 C26  LIG     1      17.643  13.382   6.714  1.00  0.00      LIG  
ATOM   4947 C27  LIG     1      19.189  13.639  12.394  1.00  0.00      LIG  
ATOM   4948 C28  LIG     1      19.398  15.109  12.501  1.00  0.00      LIG  
ATOM   4949 C29  LIG     1      19.155  12.896  13.682  1.00  0.00      LIG  
ATOM   4950 O3   LIG     1      20.067  13.026  11.434  1.00  0.00      LIG  
ATOM   4951 H2   LIG     1      25.548  20.230  10.009  1.00  0.00      LIG  
ATOM   4952 H3   LIG     1      25.010  20.448   8.343  1.00  0.00      LIG  
ATOM   4953 H4   LIG     1      23.831  18.839  10.546  1.00  0.00      LIG  
ATOM   4954 H5   LIG     1      23.868  18.543   8.823  1.00  0.00      LIG  
ATOM   4955 H6   LIG     1      20.611  22.134   7.567  1.00  0.00      LIG  
ATOM   4956 H7   LIG     1      20.020  21.202   8.939  1.00  0.00      LIG  
ATOM   4957 H8   LIG     1      20.832  20.274   6.185  1.00  0.00      LIG  
ATOM   4958 H9   LIG     1      19.257  20.189   6.879  1.00  0.00      LIG  
ATOM   4959 H10  LIG     1      20.810  15.197   9.393  1.00  0.00      LIG  
ATOM   4960 H11  LIG     1      19.731  16.395  10.062  1.00  0.00      LIG  
ATOM   4961 H12  LIG     1      22.440  16.832   8.798  1.00  0.00      LIG  
ATOM   4962 H13  LIG     1      17.326  16.052   6.167  1.00  0.00      LIG  
ATOM   4963 H14  LIG     1      18.678  15.559   5.116  1.00  0.00      LIG  
ATOM   4964 H15  LIG     1      19.719  17.543   5.313  1.00  0.00      LIG  
ATOM   4965 H16  LIG     1      18.159  18.180   5.773  1.00  0.00      LIG  
ATOM   4966 H17  LIG     1      21.909  16.089  10.989  1.00  0.00      LIG  
ATOM   4967 H18  LIG     1      22.701  24.068  10.054  1.00  0.00      LIG  
ATOM   4968 H19  LIG     1      21.725  22.778  10.734  1.00  0.00      LIG  
ATOM   4969 H20  LIG     1      21.226  23.576   9.235  1.00  0.00      LIG  
ATOM   4970 H21  LIG     1      23.942  22.311   7.072  1.00  0.00      LIG  
ATOM   4971 H22  LIG     1      23.981  23.809   8.010  1.00  0.00      LIG  
ATOM   4972 H23  LIG     1      22.496  23.328   7.189  1.00  0.00      LIG  
ATOM   4973 H24  LIG     1      22.733  18.620   6.874  1.00  0.00      LIG  
ATOM   4974 H25  LIG     1      21.548  18.401   5.608  1.00  0.00      LIG  
ATOM   4975 H26  LIG     1      21.913  17.073   6.699  1.00  0.00      LIG  
ATOM   4976 H27  LIG     1      20.758  20.626  10.888  1.00  0.00      LIG  
ATOM   4977 H28  LIG     1      22.440  20.796  11.401  1.00  0.00      LIG  
ATOM   4978 H29  LIG     1      21.635  19.262  11.556  1.00  0.00      LIG  
ATOM   4979 H30  LIG     1      19.729  13.484   6.723  1.00  0.00      LIG  
ATOM   4980 H31  LIG     1      20.165  13.307   8.984  1.00  0.00      LIG  
ATOM   4981 H32  LIG     1      18.941  12.143   8.580  1.00  0.00      LIG  
ATOM   4982 H33  LIG     1      18.310  14.772  10.015  1.00  0.00      LIG  
ATOM   4983 H34  LIG     1      18.169  12.026  11.266  1.00  0.00      LIG  
ATOM   4984 H35  LIG     1      16.840  12.444   9.441  1.00  0.00      LIG  
ATOM   4985 H36  LIG     1      17.840  19.197   7.904  1.00  0.00      LIG  
ATOM   4986 H37  LIG     1      18.397  18.344   9.345  1.00  0.00      LIG  
ATOM   4987 H38  LIG     1      17.344  17.550   8.190  1.00  0.00      LIG  
ATOM   4988 H39  LIG     1      17.650  13.517   5.628  1.00  0.00      LIG  
ATOM   4989 H40  LIG     1      16.765  13.894   7.117  1.00  0.00      LIG  
ATOM   4990 H41  LIG     1      17.525  12.311   6.901  1.00  0.00      LIG  
ATOM   4991 H42  LIG     1      18.598  15.658  11.997  1.00  0.00      LIG  
ATOM   4992 H43  LIG     1      20.357  15.406  12.070  1.00  0.00      LIG  
ATOM   4993 H44  LIG     1      19.402  15.414  13.550  1.00  0.00      LIG  
ATOM   4994 H45  LIG     1      19.325  11.826  13.536  1.00  0.00      LIG  
ATOM   4995 H46  LIG     1      18.185  13.023  14.167  1.00  0.00      LIG  
ATOM   4996 H47  LIG     1      19.929  13.270  14.358  1.00  0.00      LIG  
TER
REMARK  Energy: 261.497
REMARK  SimpleFitness: 261.497
REMARK  FullFitness: -1384.0508
REMARK  InterFull: -38.3739
REMARK  IntraFull: 304.64
REMARK  solvFull: -1894.33
REMARK  surfFull: 244.013
REMARK  extraFull: 0.0
REMARK  deltaGcompsolvpol: -1894.33
REMARK  deltaGcompsolvnonpol: 244.013
REMARK  deltaGprotsolvpol: -1897.11
REMARK  deltaGprotsolvnonpol: 243.179
REMARK  deltaGligsolvpol: -9.71323
REMARK  deltaGligsolvnonpol: 15.154
REMARK  deltaGvdw: -38.3739
REMARK  deltaGelec: 0.0
REMARK  deltaG: -8.210256
REMARK  Cluster: 3
REMARK  ClusterRank: 0
ATOM   4915 C    LIG     1      21.095  21.881   8.365  1.00  0.00      LIG  
ATOM   4916 C1   LIG     1      22.011  21.956   9.550  1.00  0.00      LIG  
ATOM   4917 C2   LIG     1      21.759  20.952  10.647  1.00  0.00      LIG  
ATOM   4918 C3   LIG     1      21.055  19.720  10.043  1.00  0.00      LIG  
ATOM   4919 C4   LIG     1      21.451  19.331   8.605  1.00  0.00      LIG  
ATOM   4920 C5   LIG     1      21.064  20.506   7.700  1.00  0.00      LIG  
ATOM   4921 C6   LIG     1      21.069  18.494  10.925  1.00  0.00      LIG  
ATOM   4922 C7   LIG     1      19.885  17.624  10.559  1.00  0.00      LIG  
ATOM   4923 C8   LIG     1      19.632  17.466   9.049  1.00  0.00      LIG  
ATOM   4924 C9   LIG     1      20.825  17.960   8.184  1.00  0.00      LIG  
ATOM   4925 C10  LIG     1      19.372  15.968   8.722  1.00  0.00      LIG  
ATOM   4926 C11  LIG     1      19.072  15.808   7.283  1.00  0.00      LIG  
ATOM   4927 C12  LIG     1      20.088  16.340   6.334  1.00  0.00      LIG  
ATOM   4928 C13  LIG     1      20.502  17.772   6.676  1.00  0.00      LIG  
ATOM   4929 C14  LIG     1      17.947  15.111   7.075  1.00  0.00      LIG  
ATOM   4930 C15  LIG     1      17.304  14.723   8.348  1.00  0.00      LIG  
ATOM   4931 C16  LIG     1      18.174  15.349   9.422  1.00  0.00      LIG  
ATOM   4932 O    LIG     1      21.630  18.045   5.853  1.00  0.00      LIG  
ATOM   4933 C17  LIG     1      23.052  20.669  11.411  1.00  0.00      LIG  
ATOM   4934 C18  LIG     1      20.819  21.615  11.646  1.00  0.00      LIG  
ATOM   4935 C19  LIG     1      18.363  18.285   8.723  1.00  0.00      LIG  
ATOM   4936 C20  LIG     1      22.970  19.132   8.472  1.00  0.00      LIG  
ATOM   4937 H    LIG     1      21.642  17.265   8.375  1.00  0.00      LIG  
ATOM   4938 C21  LIG     1      17.401  14.506   5.822  1.00  0.00      LIG  
ATOM   4939 C22  LIG     1      17.036  15.508   4.728  1.00  0.00      LIG  
ATOM   4940 C23  LIG     1      16.686  14.844   3.401  1.00  0.00      LIG  
ATOM   4941 C24  LIG     1      16.231  15.863   2.412  1.00  0.00      LIG  
ATOM   4942 O1   LIG     1      15.646  13.899   3.597  1.00  0.00      LIG  
ATOM   4943 C25  LIG     1      20.525  15.025   9.048  1.00  0.00      LIG  
ATOM   4944 O2   LIG     1      22.721  22.935   9.732  1.00  0.00      LIG  
ATOM   4945 H1   LIG     1      20.007  20.023  10.004  1.00  0.00      LIG  
ATOM   4946 C26  LIG     1      18.371  13.452   5.353  1.00  0.00      LIG  
ATOM   4947 C27  LIG     1      16.398  15.733   0.939  1.00  0.00      LIG  
ATOM   4948 C28  LIG     1      16.981  14.516   0.320  1.00  0.00      LIG  
ATOM   4949 C29  LIG     1      15.614  16.597   0.020  1.00  0.00      LIG  
ATOM   4950 O3   LIG     1      17.332  16.502   1.727  1.00  0.00      LIG  
ATOM   4951 H2   LIG     1      21.407  22.633   7.636  1.00  0.00      LIG  
ATOM   4952 H3   LIG     1      20.094  22.152   8.709  1.00  0.00      LIG  
ATOM   4953 H4   LIG     1      21.729  20.524   6.832  1.00  0.00      LIG  
ATOM   4954 H5   LIG     1      20.053  20.369   7.311  1.00  0.00      LIG  
ATOM   4955 H6   LIG     1      20.979  18.767  11.980  1.00  0.00      LIG  
ATOM   4956 H7   LIG     1      22.000  17.932  10.813  1.00  0.00      LIG  
ATOM   4957 H8   LIG     1      18.996  18.071  11.012  1.00  0.00      LIG  
ATOM   4958 H9   LIG     1      20.001  16.667  11.067  1.00  0.00      LIG  
ATOM   4959 H10  LIG     1      19.738  16.300   5.302  1.00  0.00      LIG  
ATOM   4960 H11  LIG     1      20.967  15.688   6.359  1.00  0.00      LIG  
ATOM   4961 H12  LIG     1      19.704  18.452   6.366  1.00  0.00      LIG  
ATOM   4962 H13  LIG     1      17.281  13.634   8.452  1.00  0.00      LIG  
ATOM   4963 H14  LIG     1      16.280  15.099   8.395  1.00  0.00      LIG  
ATOM   4964 H15  LIG     1      17.629  16.081  10.008  1.00  0.00      LIG  
ATOM   4965 H16  LIG     1      18.482  14.581  10.138  1.00  0.00      LIG  
ATOM   4966 H17  LIG     1      21.966  18.917   6.119  1.00  0.00      LIG  
ATOM   4967 H18  LIG     1      23.469  21.595  11.818  1.00  0.00      LIG  
ATOM   4968 H19  LIG     1      23.821  20.228  10.775  1.00  0.00      LIG  
ATOM   4969 H20  LIG     1      22.879  20.000  12.258  1.00  0.00      LIG  
ATOM   4970 H21  LIG     1      19.868  21.892  11.184  1.00  0.00      LIG  
ATOM   4971 H22  LIG     1      21.260  22.529  12.057  1.00  0.00      LIG  
ATOM   4972 H23  LIG     1      20.603  20.949  12.484  1.00  0.00      LIG  
ATOM   4973 H24  LIG     1      18.547  19.358   8.786  1.00  0.00      LIG  
ATOM   4974 H25  LIG     1      17.553  18.067   9.422  1.00  0.00      LIG  
ATOM   4975 H26  LIG     1      17.975  18.100   7.720  1.00  0.00      LIG  
ATOM   4976 H27  LIG     1      23.344  18.421   9.213  1.00  0.00      LIG  
ATOM   4977 H28  LIG     1      23.525  20.063   8.590  1.00  0.00      LIG  
ATOM   4978 H29  LIG     1      23.241  18.745   7.491  1.00  0.00      LIG  
ATOM   4979 H30  LIG     1      16.487  13.977   6.099  1.00  0.00      LIG  
ATOM   4980 H31  LIG     1      17.839  16.229   4.561  1.00  0.00      LIG  
ATOM   4981 H32  LIG     1      16.175  16.084   5.078  1.00  0.00      LIG  
ATOM   4982 H33  LIG     1      17.557  14.309   3.019  1.00  0.00      LIG  
ATOM   4983 H34  LIG     1      15.419  16.474   2.784  1.00  0.00      LIG  
ATOM   4984 H35  LIG     1      15.432  13.534   2.720  1.00  0.00      LIG  
ATOM   4985 H36  LIG     1      20.752  15.023  10.116  1.00  0.00      LIG  
ATOM   4986 H37  LIG     1      21.445  15.266   8.514  1.00  0.00      LIG  
ATOM   4987 H38  LIG     1      20.274  13.994   8.781  1.00  0.00      LIG  
ATOM   4988 H39  LIG     1      18.680  12.799   6.176  1.00  0.00      LIG  
ATOM   4989 H40  LIG     1      19.263  13.900   4.909  1.00  0.00      LIG  
ATOM   4990 H41  LIG     1      17.903  12.811   4.604  1.00  0.00      LIG  
ATOM   4991 H42  LIG     1      16.193  13.892  -0.104  1.00  0.00      LIG  
ATOM   4992 H43  LIG     1      17.565  13.906   1.011  1.00  0.00      LIG  
ATOM   4993 H44  LIG     1      17.632  14.819  -0.496  1.00  0.00      LIG  
ATOM   4994 H45  LIG     1      15.067  17.370   0.566  1.00  0.00      LIG  
ATOM   4995 H46  LIG     1      14.901  15.996  -0.545  1.00  0.00      LIG  
ATOM   4996 H47  LIG     1      16.279  17.089  -0.695  1.00  0.00      LIG  
TER
REMARK  Energy: 262.176
REMARK  SimpleFitness: 262.176
REMARK  FullFitness: -1382.0446
REMARK  InterFull: -38.0316
REMARK  IntraFull: 304.619
REMARK  solvFull: -1892.71
REMARK  surfFull: 244.078
REMARK  extraFull: 0.0
REMARK  deltaGcompsolvpol: -1892.71
REMARK  deltaGcompsolvnonpol: 244.078
REMARK  deltaGprotsolvpol: -1897.11
REMARK  deltaGprotsolvnonpol: 243.179
REMARK  deltaGligsolvpol: -9.37172
REMARK  deltaGligsolvnonpol: 15.1389
REMARK  deltaGvdw: -38.0316
REMARK  deltaGelec: 0.0
REMARK  deltaG: -8.092053
REMARK  Cluster: 3
REMARK  ClusterRank: 1
ATOM   4915 C    LIG     1      21.152  21.967   8.463  1.00  0.00      LIG  
ATOM   4916 C1   LIG     1      22.158  21.963   9.576  1.00  0.00      LIG  
ATOM   4917 C2   LIG     1      21.973  20.898  10.632  1.00  0.00      LIG  
ATOM   4918 C3   LIG     1      21.205  19.712  10.020  1.00  0.00      LIG  
ATOM   4919 C4   LIG     1      21.485  19.403   8.540  1.00  0.00      LIG  
ATOM   4920 C5   LIG     1      21.035  20.629   7.736  1.00  0.00      LIG  
ATOM   4921 C6   LIG     1      21.278  18.438  10.828  1.00  0.00      LIG  
ATOM   4922 C7   LIG     1      20.049  17.613  10.525  1.00  0.00      LIG  
ATOM   4923 C8   LIG     1      19.689  17.520   9.032  1.00  0.00      LIG  
ATOM   4924 C9   LIG     1      20.817  18.057   8.106  1.00  0.00      LIG  
ATOM   4925 C10  LIG     1      19.403  16.038   8.658  1.00  0.00      LIG  
ATOM   4926 C11  LIG     1      19.040  15.926   7.226  1.00  0.00      LIG  
ATOM   4927 C12  LIG     1      20.005  16.514   6.254  1.00  0.00      LIG  
ATOM   4928 C13  LIG     1      20.376  17.946   6.624  1.00  0.00      LIG  
ATOM   4929 C14  LIG     1      17.940  15.187   7.042  1.00  0.00      LIG  
ATOM   4930 C15  LIG     1      17.366  14.736   8.329  1.00  0.00      LIG  
ATOM   4931 C16  LIG     1      18.231  15.394   9.385  1.00  0.00      LIG  
ATOM   4932 O    LIG     1      21.408  18.324   5.721  1.00  0.00      LIG  
ATOM   4933 C17  LIG     1      23.314  20.550  11.277  1.00  0.00      LIG  
ATOM   4934 C18  LIG     1      21.118  21.506  11.734  1.00  0.00      LIG  
ATOM   4935 C19  LIG     1      18.403  18.352   8.835  1.00  0.00      LIG  
ATOM   4936 C20  LIG     1      22.985  19.202   8.273  1.00  0.00      LIG  
ATOM   4937 H    LIG     1      21.642  17.350   8.196  1.00  0.00      LIG  
ATOM   4938 C21  LIG     1      17.396  14.558   5.797  1.00  0.00      LIG  
ATOM   4939 C22  LIG     1      17.003  15.543   4.697  1.00  0.00      LIG  
ATOM   4940 C23  LIG     1      16.660  14.872   3.373  1.00  0.00      LIG  
ATOM   4941 C24  LIG     1      16.210  15.893   2.383  1.00  0.00      LIG  
ATOM   4942 O1   LIG     1      15.621  13.928   3.566  1.00  0.00      LIG  
ATOM   4943 C25  LIG     1      20.570  15.083   8.896  1.00  0.00      LIG  
ATOM   4944 O2   LIG     1      22.888  22.924   9.762  1.00  0.00      LIG  
ATOM   4945 H1   LIG     1      20.161  20.024  10.079  1.00  0.00      LIG  
ATOM   4946 C26  LIG     1      18.392  13.522   5.337  1.00  0.00      LIG  
ATOM   4947 C27  LIG     1      16.384  15.766   0.915  1.00  0.00      LIG  
ATOM   4948 C28  LIG     1      16.963  14.540   0.308  1.00  0.00      LIG  
ATOM   4949 C29  LIG     1      15.592  16.625  -0.003  1.00  0.00      LIG  
ATOM   4950 O3   LIG     1      17.314  16.535   1.705  1.00  0.00      LIG  
ATOM   4951 H2   LIG     1      21.430  22.747   7.749  1.00  0.00      LIG  
ATOM   4952 H3   LIG     1      20.186  22.244   8.894  1.00  0.00      LIG  
ATOM   4953 H4   LIG     1      21.617  20.686   6.813  1.00  0.00      LIG  
ATOM   4954 H5   LIG     1      19.991  20.522   7.432  1.00  0.00      LIG  
ATOM   4955 H6   LIG     1      21.290  18.650  11.899  1.00  0.00      LIG  
ATOM   4956 H7   LIG     1      22.183  17.870  10.601  1.00  0.00      LIG  
ATOM   4957 H8   LIG     1      19.210  18.068  11.059  1.00  0.00      LIG  
ATOM   4958 H9   LIG     1      20.175  16.635  10.991  1.00  0.00      LIG  
ATOM   4959 H10  LIG     1      19.629  16.490   5.231  1.00  0.00      LIG  
ATOM   4960 H11  LIG     1      20.910  15.900   6.237  1.00  0.00      LIG  
ATOM   4961 H12  LIG     1      19.528  18.607   6.424  1.00  0.00      LIG  
ATOM   4962 H13  LIG     1      17.419  13.646   8.410  1.00  0.00      LIG  
ATOM   4963 H14  LIG     1      16.322  15.045   8.418  1.00  0.00      LIG  
ATOM   4964 H15  LIG     1      17.662  16.112   9.967  1.00  0.00      LIG  
ATOM   4965 H16  LIG     1      18.571  14.643  10.105  1.00  0.00      LIG  
ATOM   4966 H17  LIG     1      21.016  18.310   4.831  1.00  0.00      LIG  
ATOM   4967 H18  LIG     1      23.800  21.448  11.669  1.00  0.00      LIG  
ATOM   4968 H19  LIG     1      24.009  20.094  10.570  1.00  0.00      LIG  
ATOM   4969 H20  LIG     1      23.184  19.867  12.119  1.00  0.00      LIG  
ATOM   4970 H21  LIG     1      20.144  21.828  11.353  1.00  0.00      LIG  
ATOM   4971 H22  LIG     1      21.608  22.381  12.173  1.00  0.00      LIG  
ATOM   4972 H23  LIG     1      20.946  20.783  12.535  1.00  0.00      LIG  
ATOM   4973 H24  LIG     1      18.598  19.421   8.918  1.00  0.00      LIG  
ATOM   4974 H25  LIG     1      17.653  18.116   9.593  1.00  0.00      LIG  
ATOM   4975 H26  LIG     1      17.934  18.193   7.862  1.00  0.00      LIG  
ATOM   4976 H27  LIG     1      23.406  18.438   8.931  1.00  0.00      LIG  
ATOM   4977 H28  LIG     1      23.561  20.119   8.410  1.00  0.00      LIG  
ATOM   4978 H29  LIG     1      23.175  18.881   7.249  1.00  0.00      LIG  
ATOM   4979 H30  LIG     1      16.496  14.010   6.081  1.00  0.00      LIG  
ATOM   4980 H31  LIG     1      17.787  16.279   4.519  1.00  0.00      LIG  
ATOM   4981 H32  LIG     1      16.136  16.107   5.049  1.00  0.00      LIG  
ATOM   4982 H33  LIG     1      17.533  14.336   2.998  1.00  0.00      LIG  
ATOM   4983 H34  LIG     1      15.397  16.506   2.750  1.00  0.00      LIG  
ATOM   4984 H35  LIG     1      15.403  13.570   2.686  1.00  0.00      LIG  
ATOM   4985 H36  LIG     1      20.815  15.015   9.958  1.00  0.00      LIG  
ATOM   4986 H37  LIG     1      21.479  15.364   8.360  1.00  0.00      LIG  
ATOM   4987 H38  LIG     1      20.315  14.067   8.575  1.00  0.00      LIG  
ATOM   4988 H39  LIG     1      18.708  12.876   6.163  1.00  0.00      LIG  
ATOM   4989 H40  LIG     1      19.283  13.988   4.912  1.00  0.00      LIG  
ATOM   4990 H41  LIG     1      17.948  12.873   4.580  1.00  0.00      LIG  
ATOM   4991 H42  LIG     1      16.169  13.904  -0.083  1.00  0.00      LIG  
ATOM   4992 H43  LIG     1      17.566  13.950   1.000  1.00  0.00      LIG  
ATOM   4993 H44  LIG     1      17.601  14.824  -0.525  1.00  0.00      LIG  
ATOM   4994 H45  LIG     1      15.001  17.363   0.547  1.00  0.00      LIG  
ATOM   4995 H46  LIG     1      14.914  16.010  -0.597  1.00  0.00      LIG  
ATOM   4996 H47  LIG     1      16.255  17.155  -0.692  1.00  0.00      LIG  
TER
REMARK  Energy: 261.799
REMARK  SimpleFitness: 261.799
REMARK  FullFitness: -1382.0173
REMARK  InterFull: -37.7124
REMARK  IntraFull: 304.018
REMARK  solvFull: -1892.3
REMARK  surfFull: 243.977
REMARK  extraFull: 0.0
REMARK  deltaGcompsolvpol: -1892.3
REMARK  deltaGcompsolvnonpol: 243.977
REMARK  deltaGprotsolvpol: -1897.11
REMARK  deltaGprotsolvnonpol: 243.179
REMARK  deltaGligsolvpol: -9.37475
REMARK  deltaGligsolvnonpol: 15.1622
REMARK  deltaGvdw: -37.7124
REMARK  deltaGelec: 0.0
REMARK  deltaG: -8.048343
REMARK  Cluster: 3
REMARK  ClusterRank: 2
ATOM   4915 C    LIG     1      20.957  22.028   8.301  1.00  0.00      LIG  
ATOM   4916 C1   LIG     1      21.923  22.123   9.445  1.00  0.00      LIG  
ATOM   4917 C2   LIG     1      21.750  21.100  10.540  1.00  0.00      LIG  
ATOM   4918 C3   LIG     1      21.046  19.857   9.962  1.00  0.00      LIG  
ATOM   4919 C4   LIG     1      21.392  19.487   8.509  1.00  0.00      LIG  
ATOM   4920 C5   LIG     1      20.934  20.657   7.630  1.00  0.00      LIG  
ATOM   4921 C6   LIG     1      21.121  18.627  10.834  1.00  0.00      LIG  
ATOM   4922 C7   LIG     1      19.944  17.733  10.514  1.00  0.00      LIG  
ATOM   4923 C8   LIG     1      19.638  17.572   9.014  1.00  0.00      LIG  
ATOM   4924 C9   LIG     1      20.788  18.099   8.112  1.00  0.00      LIG  
ATOM   4925 C10  LIG     1      19.397  16.070   8.687  1.00  0.00      LIG  
ATOM   4926 C11  LIG     1      19.074  15.905   7.251  1.00  0.00      LIG  
ATOM   4927 C12  LIG     1      20.062  16.463   6.289  1.00  0.00      LIG  
ATOM   4928 C13  LIG     1      20.412  17.912   6.619  1.00  0.00      LIG  
ATOM   4929 C14  LIG     1      17.960  15.186   7.056  1.00  0.00      LIG  
ATOM   4930 C15  LIG     1      17.332  14.807   8.338  1.00  0.00      LIG  
ATOM   4931 C16  LIG     1      18.219  15.425   9.402  1.00  0.00      LIG  
ATOM   4932 O    LIG     1      21.480  18.262   5.750  1.00  0.00      LIG  
ATOM   4933 C17  LIG     1      23.086  20.843  11.235  1.00  0.00      LIG  
ATOM   4934 C18  LIG     1      20.838  21.723  11.588  1.00  0.00      LIG  
ATOM   4935 C19  LIG     1      18.339  18.360   8.741  1.00  0.00      LIG  
ATOM   4936 C20  LIG     1      22.909  19.334   8.312  1.00  0.00      LIG  
ATOM   4937 H    LIG     1      21.630  17.423   8.269  1.00  0.00      LIG  
ATOM   4938 C21  LIG     1      17.412  14.558   5.814  1.00  0.00      LIG  
ATOM   4939 C22  LIG     1      17.028  15.544   4.712  1.00  0.00      LIG  
ATOM   4940 C23  LIG     1      16.691  14.878   3.383  1.00  0.00      LIG  
ATOM   4941 C24  LIG     1      16.232  15.899   2.397  1.00  0.00      LIG  
ATOM   4942 O1   LIG     1      15.655  13.927   3.568  1.00  0.00      LIG  
ATOM   4943 C25  LIG     1      20.579  15.155   8.991  1.00  0.00      LIG  
ATOM   4944 O2   LIG     1      22.599  23.127   9.612  1.00  0.00      LIG  
ATOM   4945 H1   LIG     1      19.992  20.138   9.966  1.00  0.00      LIG  
ATOM   4946 C26  LIG     1      18.390  13.504   5.354  1.00  0.00      LIG  
ATOM   4947 C27  LIG     1      16.397  15.772   0.926  1.00  0.00      LIG  
ATOM   4948 C28  LIG     1      16.975  14.546   0.317  1.00  0.00      LIG  
ATOM   4949 C29  LIG     1      15.597  16.624   0.011  1.00  0.00      LIG  
ATOM   4950 O3   LIG     1      17.327  16.548   1.710  1.00  0.00      LIG  
ATOM   4951 H2   LIG     1      21.215  22.793   7.565  1.00  0.00      LIG  
ATOM   4952 H3   LIG     1      19.964  22.267   8.693  1.00  0.00      LIG  
ATOM   4953 H4   LIG     1      21.562  20.699   6.736  1.00  0.00      LIG  
ATOM   4954 H5   LIG     1      19.912  20.494   7.280  1.00  0.00      LIG  
ATOM   4955 H6   LIG     1      21.067  18.893  11.893  1.00  0.00      LIG  
ATOM   4956 H7   LIG     1      22.060  18.088  10.684  1.00  0.00      LIG  
ATOM   4957 H8   LIG     1      19.064  18.162  11.000  1.00  0.00      LIG  
ATOM   4958 H9   LIG     1      20.099  16.779  11.018  1.00  0.00      LIG  
ATOM   4959 H10  LIG     1      19.706  16.403   5.260  1.00  0.00      LIG  
ATOM   4960 H11  LIG     1      20.968  15.851   6.314  1.00  0.00      LIG  
ATOM   4961 H12  LIG     1      19.571  18.556   6.352  1.00  0.00      LIG  
ATOM   4962 H13  LIG     1      17.296  13.719   8.444  1.00  0.00      LIG  
ATOM   4963 H14  LIG     1      16.314  15.199   8.390  1.00  0.00      LIG  
ATOM   4964 H15  LIG     1      17.673  16.132  10.019  1.00  0.00      LIG  
ATOM   4965 H16  LIG     1      18.555  14.644  10.090  1.00  0.00      LIG  
ATOM   4966 H17  LIG     1      21.144  18.158   4.843  1.00  0.00      LIG  
ATOM   4967 H18  LIG     1      23.484  21.772  11.653  1.00  0.00      LIG  
ATOM   4968 H19  LIG     1      23.843  20.455  10.551  1.00  0.00      LIG  
ATOM   4969 H20  LIG     1      22.979  20.141  12.064  1.00  0.00      LIG  
ATOM   4970 H21  LIG     1      19.857  21.966  11.168  1.00  0.00      LIG  
ATOM   4971 H22  LIG     1      21.267  22.648  11.984  1.00  0.00      LIG  
ATOM   4972 H23  LIG     1      20.688  21.039  12.427  1.00  0.00      LIG  
ATOM   4973 H24  LIG     1      18.497  19.436   8.813  1.00  0.00      LIG  
ATOM   4974 H25  LIG     1      17.564  18.114   9.470  1.00  0.00      LIG  
ATOM   4975 H26  LIG     1      17.921  18.171   7.749  1.00  0.00      LIG  
ATOM   4976 H27  LIG     1      23.340  18.653   9.049  1.00  0.00      LIG  
ATOM   4977 H28  LIG     1      23.435  20.286   8.385  1.00  0.00      LIG  
ATOM   4978 H29  LIG     1      23.153  18.935   7.328  1.00  0.00      LIG  
ATOM   4979 H30  LIG     1      16.506  14.021   6.101  1.00  0.00      LIG  
ATOM   4980 H31  LIG     1      17.817  16.279   4.543  1.00  0.00      LIG  
ATOM   4981 H32  LIG     1      16.159  16.108   5.062  1.00  0.00      LIG  
ATOM   4982 H33  LIG     1      17.570  14.349   3.009  1.00  0.00      LIG  
ATOM   4983 H34  LIG     1      15.413  16.502   2.766  1.00  0.00      LIG  
ATOM   4984 H35  LIG     1      15.432  13.582   2.684  1.00  0.00      LIG  
ATOM   4985 H36  LIG     1      20.812  15.146  10.057  1.00  0.00      LIG  
ATOM   4986 H37  LIG     1      21.489  15.430   8.454  1.00  0.00      LIG  
ATOM   4987 H38  LIG     1      20.351  14.121   8.714  1.00  0.00      LIG  
ATOM   4988 H39  LIG     1      18.708  12.865   6.184  1.00  0.00      LIG  
ATOM   4989 H40  LIG     1      19.281  13.952   4.910  1.00  0.00      LIG  
ATOM   4990 H41  LIG     1      17.926  12.849   4.614  1.00  0.00      LIG  
ATOM   4991 H42  LIG     1      16.182  13.918  -0.089  1.00  0.00      LIG  
ATOM   4992 H43  LIG     1      17.564  13.946   1.012  1.00  0.00      LIG  
ATOM   4993 H44  LIG     1      17.625  14.834  -0.505  1.00  0.00      LIG  
ATOM   4994 H45  LIG     1      15.077  17.422   0.551  1.00  0.00      LIG  
ATOM   4995 H46  LIG     1      14.857  16.016  -0.511  1.00  0.00      LIG  
ATOM   4996 H47  LIG     1      16.244  17.080  -0.743  1.00  0.00      LIG  
TER
REMARK  Energy: 261.798
REMARK  SimpleFitness: 261.798
REMARK  FullFitness: -1381.7526
REMARK  InterFull: -36.8876
REMARK  IntraFull: 303.34
REMARK  solvFull: -1892.98
REMARK  surfFull: 244.775
REMARK  extraFull: 0.0
REMARK  deltaGcompsolvpol: -1892.98
REMARK  deltaGcompsolvnonpol: 244.775
REMARK  deltaGprotsolvpol: -1897.11
REMARK  deltaGprotsolvnonpol: 243.179
REMARK  deltaGligsolvpol: -10.0829
REMARK  deltaGligsolvnonpol: 15.1006
REMARK  deltaGvdw: -36.8876
REMARK  deltaGelec: 0.0
REMARK  deltaG: -7.8872733
REMARK  Cluster: 4
REMARK  ClusterRank: 0
ATOM   4915 C    LIG     1      20.367  21.984  11.089  1.00  0.00      LIG  
ATOM   4916 C1   LIG     1      20.851  22.088  12.505  1.00  0.00      LIG  
ATOM   4917 C2   LIG     1      20.421  20.976  13.431  1.00  0.00      LIG  
ATOM   4918 C3   LIG     1      20.136  19.712  12.597  1.00  0.00      LIG  
ATOM   4919 C4   LIG     1      21.015  19.495  11.354  1.00  0.00      LIG  
ATOM   4920 C5   LIG     1      20.746  20.671  10.408  1.00  0.00      LIG  
ATOM   4921 C6   LIG     1      20.070  18.436  13.400  1.00  0.00      LIG  
ATOM   4922 C7   LIG     1      19.180  17.468  12.660  1.00  0.00      LIG  
ATOM   4923 C8   LIG     1      19.471  17.351  11.153  1.00  0.00      LIG  
ATOM   4924 C9   LIG     1      20.775  18.083  10.724  1.00  0.00      LIG  
ATOM   4925 C10  LIG     1      19.585  15.848  10.758  1.00  0.00      LIG  
ATOM   4926 C11  LIG     1      19.848  15.701   9.297  1.00  0.00      LIG  
ATOM   4927 C12  LIG     1      20.944  16.529   8.707  1.00  0.00      LIG  
ATOM   4928 C13  LIG     1      20.953  17.973   9.190  1.00  0.00      LIG  
ATOM   4929 C14  LIG     1      19.032  14.809   8.718  1.00  0.00      LIG  
ATOM   4930 C15  LIG     1      18.067  14.250   9.695  1.00  0.00      LIG  
ATOM   4931 C16  LIG     1      18.318  15.025  10.972  1.00  0.00      LIG  
ATOM   4932 O    LIG     1      22.196  18.509   8.747  1.00  0.00      LIG  
ATOM   4933 C17  LIG     1      21.440  20.801  14.556  1.00  0.00      LIG  
ATOM   4934 C18  LIG     1      19.124  21.420  14.091  1.00  0.00      LIG  
ATOM   4935 C19  LIG     1      18.269  17.989  10.432  1.00  0.00      LIG  
ATOM   4936 C20  LIG     1      22.513  19.518  11.700  1.00  0.00      LIG  
ATOM   4937 H    LIG     1      21.599  17.498  11.132  1.00  0.00      LIG  
ATOM   4938 C21  LIG     1      18.962  14.245   7.323  1.00  0.00      LIG  
ATOM   4939 C22  LIG     1      17.968  15.035   6.474  1.00  0.00      LIG  
ATOM   4940 C23  LIG     1      17.676  14.341   5.150  1.00  0.00      LIG  
ATOM   4941 C24  LIG     1      16.734  15.153   4.322  1.00  0.00      LIG  
ATOM   4942 O1   LIG     1      17.086  13.077   5.415  1.00  0.00      LIG  
ATOM   4943 C25  LIG     1      20.665  15.091  11.530  1.00  0.00      LIG  
ATOM   4944 O2   LIG     1      21.323  23.130  12.934  1.00  0.00      LIG  
ATOM   4945 H1   LIG     1      19.118  19.867  12.229  1.00  0.00      LIG  
ATOM   4946 C26  LIG     1      20.302  14.129   6.614  1.00  0.00      LIG  
ATOM   4947 C27  LIG     1      16.576  14.955   2.859  1.00  0.00      LIG  
ATOM   4948 C28  LIG     1      17.338  13.886   2.160  1.00  0.00      LIG  
ATOM   4949 C29  LIG     1      15.331  15.423   2.193  1.00  0.00      LIG  
ATOM   4950 O3   LIG     1      17.389  16.026   3.379  1.00  0.00      LIG  
ATOM   4951 H2   LIG     1      20.777  22.823  10.521  1.00  0.00      LIG  
ATOM   4952 H3   LIG     1      19.279  22.095  11.104  1.00  0.00      LIG  
ATOM   4953 H4   LIG     1      21.632  20.844   9.792  1.00  0.00      LIG  
ATOM   4954 H5   LIG     1      19.936  20.429   9.718  1.00  0.00      LIG  
ATOM   4955 H6   LIG     1      19.634  18.612  14.386  1.00  0.00      LIG  
ATOM   4956 H7   LIG     1      21.061  18.004  13.555  1.00  0.00      LIG  
ATOM   4957 H8   LIG     1      18.150  17.810  12.793  1.00  0.00      LIG  
ATOM   4958 H9   LIG     1      19.215  16.509  13.176  1.00  0.00      LIG  
ATOM   4959 H10  LIG     1      20.887  16.548   7.617  1.00  0.00      LIG  
ATOM   4960 H11  LIG     1      21.902  16.061   8.942  1.00  0.00      LIG  
ATOM   4961 H12  LIG     1      20.170  18.525   8.665  1.00  0.00      LIG  
ATOM   4962 H13  LIG     1      18.256  13.184   9.847  1.00  0.00      LIG  
ATOM   4963 H14  LIG     1      17.035  14.377   9.355  1.00  0.00      LIG  
ATOM   4964 H15  LIG     1      17.459  15.641  11.219  1.00  0.00      LIG  
ATOM   4965 H16  LIG     1      18.426  14.328  11.807  1.00  0.00      LIG  
ATOM   4966 H17  LIG     1      22.271  19.394   9.144  1.00  0.00      LIG  
ATOM   4967 H18  LIG     1      21.592  21.744  15.089  1.00  0.00      LIG  
ATOM   4968 H19  LIG     1      22.416  20.482  14.189  1.00  0.00      LIG  
ATOM   4969 H20  LIG     1      21.097  20.072  15.294  1.00  0.00      LIG  
ATOM   4970 H21  LIG     1      18.341  21.604  13.347  1.00  0.00      LIG  
ATOM   4971 H22  LIG     1      19.268  22.347  14.655  1.00  0.00      LIG  
ATOM   4972 H23  LIG     1      18.761  20.658  14.785  1.00  0.00      LIG  
ATOM   4973 H24  LIG     1      18.298  19.077  10.488  1.00  0.00      LIG  
ATOM   4974 H25  LIG     1      17.329  17.689  10.893  1.00  0.00      LIG  
ATOM   4975 H26  LIG     1      18.208  17.726   9.374  1.00  0.00      LIG  
ATOM   4976 H27  LIG     1      22.748  18.801  12.492  1.00  0.00      LIG  
ATOM   4977 H28  LIG     1      22.847  20.503  12.026  1.00  0.00      LIG  
ATOM   4978 H29  LIG     1      23.129  19.261  10.838  1.00  0.00      LIG  
ATOM   4979 H30  LIG     1      18.596  13.221   7.436  1.00  0.00      LIG  
ATOM   4980 H31  LIG     1      18.353  16.043   6.288  1.00  0.00      LIG  
ATOM   4981 H32  LIG     1      17.029  15.151   7.026  1.00  0.00      LIG  
ATOM   4982 H33  LIG     1      18.604  14.159   4.602  1.00  0.00      LIG  
ATOM   4983 H34  LIG     1      15.911  15.564   4.886  1.00  0.00      LIG  
ATOM   4984 H35  LIG     1      16.159  13.241   5.657  1.00  0.00      LIG  
ATOM   4985 H36  LIG     1      20.440  15.028  12.596  1.00  0.00      LIG  
ATOM   4986 H37  LIG     1      21.649  15.547  11.426  1.00  0.00      LIG  
ATOM   4987 H38  LIG     1      20.744  14.059  11.173  1.00  0.00      LIG  
ATOM   4988 H39  LIG     1      21.081  13.768   7.289  1.00  0.00      LIG  
ATOM   4989 H40  LIG     1      20.614  15.090   6.203  1.00  0.00      LIG  
ATOM   4990 H41  LIG     1      20.239  13.433   5.774  1.00  0.00      LIG  
ATOM   4991 H42  LIG     1      16.903  12.916   2.393  1.00  0.00      LIG  
ATOM   4992 H43  LIG     1      18.381  13.844   2.473  1.00  0.00      LIG  
ATOM   4993 H44  LIG     1      17.312  14.042   1.077  1.00  0.00      LIG  
ATOM   4994 H45  LIG     1      14.913  16.304   2.689  1.00  0.00      LIG  
ATOM   4995 H46  LIG     1      14.578  14.633   2.214  1.00  0.00      LIG  
ATOM   4996 H47  LIG     1      15.533  15.676   1.149  1.00  0.00      LIG  
TER
REMARK  Energy: 261.455
REMARK  SimpleFitness: 261.455
REMARK  FullFitness: -1381.6925
REMARK  InterFull: -35.4445
REMARK  IntraFull: 302.444
REMARK  solvFull: -1893.42
REMARK  surfFull: 244.728
REMARK  extraFull: 0.0
REMARK  deltaGcompsolvpol: -1893.42
REMARK  deltaGcompsolvnonpol: 244.728
REMARK  deltaGprotsolvpol: -1897.11
REMARK  deltaGprotsolvnonpol: 243.179
REMARK  deltaGligsolvpol: -9.8558
REMARK  deltaGligsolvnonpol: 15.1222
REMARK  deltaGvdw: -35.4445
REMARK  deltaGelec: 0.0
REMARK  deltaG: -7.7980757
REMARK  Cluster: 4
REMARK  ClusterRank: 1
ATOM   4915 C    LIG     1      19.970  22.218  11.141  1.00  0.00      LIG  
ATOM   4916 C1   LIG     1      20.526  22.377  12.525  1.00  0.00      LIG  
ATOM   4917 C2   LIG     1      20.240  21.249  13.485  1.00  0.00      LIG  
ATOM   4918 C3   LIG     1      19.994  19.960  12.678  1.00  0.00      LIG  
ATOM   4919 C4   LIG     1      20.821  19.789  11.392  1.00  0.00      LIG  
ATOM   4920 C5   LIG     1      20.417  20.930  10.450  1.00  0.00      LIG  
ATOM   4921 C6   LIG     1      20.050  18.690  13.493  1.00  0.00      LIG  
ATOM   4922 C7   LIG     1      19.189  17.660  12.802  1.00  0.00      LIG  
ATOM   4923 C8   LIG     1      19.420  17.544  11.283  1.00  0.00      LIG  
ATOM   4924 C9   LIG     1      20.654  18.353  10.793  1.00  0.00      LIG  
ATOM   4925 C10  LIG     1      19.613  16.047  10.895  1.00  0.00      LIG  
ATOM   4926 C11  LIG     1      19.835  15.902   9.428  1.00  0.00      LIG  
ATOM   4927 C12  LIG     1      20.872  16.776   8.805  1.00  0.00      LIG  
ATOM   4928 C13  LIG     1      20.779  18.229   9.254  1.00  0.00      LIG  
ATOM   4929 C14  LIG     1      19.054  14.960   8.881  1.00  0.00      LIG  
ATOM   4930 C15  LIG     1      18.165  14.347   9.896  1.00  0.00      LIG  
ATOM   4931 C16  LIG     1      18.408  15.149  11.158  1.00  0.00      LIG  
ATOM   4932 O    LIG     1      21.950  18.859   8.745  1.00  0.00      LIG  
ATOM   4933 C17  LIG     1      21.337  21.165  14.546  1.00  0.00      LIG  
ATOM   4934 C18  LIG     1      18.960  21.609  14.226  1.00  0.00      LIG  
ATOM   4935 C19  LIG     1      18.148  18.094  10.612  1.00  0.00      LIG  
ATOM   4936 C20  LIG     1      22.328  19.928  11.660  1.00  0.00      LIG  
ATOM   4937 H    LIG     1      21.531  17.833  11.180  1.00  0.00      LIG  
ATOM   4938 C21  LIG     1      18.977  14.386   7.492  1.00  0.00      LIG  
ATOM   4939 C22  LIG     1      17.980  15.161   6.633  1.00  0.00      LIG  
ATOM   4940 C23  LIG     1      17.660  14.420   5.341  1.00  0.00      LIG  
ATOM   4941 C24  LIG     1      16.755  15.230   4.468  1.00  0.00      LIG  
ATOM   4942 O1   LIG     1      17.013  13.198   5.666  1.00  0.00      LIG  
ATOM   4943 C25  LIG     1      20.777  15.369  11.620  1.00  0.00      LIG  
ATOM   4944 O2   LIG     1      20.945  23.458  12.915  1.00  0.00      LIG  
ATOM   4945 H1   LIG     1      18.951  20.044  12.363  1.00  0.00      LIG  
ATOM   4946 C26  LIG     1      20.318  14.266   6.785  1.00  0.00      LIG  
ATOM   4947 C27  LIG     1      16.616  14.974   3.011  1.00  0.00      LIG  
ATOM   4948 C28  LIG     1      17.369  13.866   2.365  1.00  0.00      LIG  
ATOM   4949 C29  LIG     1      15.394  15.437   2.302  1.00  0.00      LIG  
ATOM   4950 O3   LIG     1      17.444  16.048   3.503  1.00  0.00      LIG  
ATOM   4951 H2   LIG     1      20.275  23.080  10.543  1.00  0.00      LIG  
ATOM   4952 H3   LIG     1      18.879  22.240  11.222  1.00  0.00      LIG  
ATOM   4953 H4   LIG     1      21.257  21.166   9.790  1.00  0.00      LIG  
ATOM   4954 H5   LIG     1      19.595  20.618   9.801  1.00  0.00      LIG  
ATOM   4955 H6   LIG     1      19.653  18.849  14.499  1.00  0.00      LIG  
ATOM   4956 H7   LIG     1      21.074  18.324  13.600  1.00  0.00      LIG  
ATOM   4957 H8   LIG     1      18.147  17.939  12.978  1.00  0.00      LIG  
ATOM   4958 H9   LIG     1      19.305  16.711  13.324  1.00  0.00      LIG  
ATOM   4959 H10  LIG     1      20.810  16.757   7.716  1.00  0.00      LIG  
ATOM   4960 H11  LIG     1      21.862  16.381   9.055  1.00  0.00      LIG  
ATOM   4961 H12  LIG     1      19.930  18.706   8.758  1.00  0.00      LIG  
ATOM   4962 H13  LIG     1      18.429  13.297  10.049  1.00  0.00      LIG  
ATOM   4963 H14  LIG     1      17.117  14.406   9.591  1.00  0.00      LIG  
ATOM   4964 H15  LIG     1      17.512  15.707  11.422  1.00  0.00      LIG  
ATOM   4965 H16  LIG     1      18.589  14.473  11.998  1.00  0.00      LIG  
ATOM   4966 H17  LIG     1      21.970  18.679   7.790  1.00  0.00      LIG  
ATOM   4967 H18  LIG     1      21.434  22.117  15.076  1.00  0.00      LIG  
ATOM   4968 H19  LIG     1      22.315  20.940  14.119  1.00  0.00      LIG  
ATOM   4969 H20  LIG     1      21.108  20.405  15.298  1.00  0.00      LIG  
ATOM   4970 H21  LIG     1      18.117  21.719  13.537  1.00  0.00      LIG  
ATOM   4971 H22  LIG     1      19.072  22.554  14.766  1.00  0.00      LIG  
ATOM   4972 H23  LIG     1      18.704  20.837  14.955  1.00  0.00      LIG  
ATOM   4973 H24  LIG     1      18.099  19.182  10.673  1.00  0.00      LIG  
ATOM   4974 H25  LIG     1      17.251  17.722  11.106  1.00  0.00      LIG  
ATOM   4975 H26  LIG     1      18.071  17.828   9.556  1.00  0.00      LIG  
ATOM   4976 H27  LIG     1      22.651  19.259  12.462  1.00  0.00      LIG  
ATOM   4977 H28  LIG     1      22.609  20.945  11.934  1.00  0.00      LIG  
ATOM   4978 H29  LIG     1      22.921  19.681  10.780  1.00  0.00      LIG  
ATOM   4979 H30  LIG     1      18.613  13.363   7.616  1.00  0.00      LIG  
ATOM   4980 H31  LIG     1      18.383  16.153   6.403  1.00  0.00      LIG  
ATOM   4981 H32  LIG     1      17.053  15.316   7.195  1.00  0.00      LIG  
ATOM   4982 H33  LIG     1      18.581  14.175   4.808  1.00  0.00      LIG  
ATOM   4983 H34  LIG     1      15.937  15.690   5.000  1.00  0.00      LIG  
ATOM   4984 H35  LIG     1      16.105  13.421   5.930  1.00  0.00      LIG  
ATOM   4985 H36  LIG     1      20.626  15.332  12.701  1.00  0.00      LIG  
ATOM   4986 H37  LIG     1      21.732  15.860  11.434  1.00  0.00      LIG  
ATOM   4987 H38  LIG     1      20.881  14.330  11.292  1.00  0.00      LIG  
ATOM   4988 H39  LIG     1      21.104  13.944   7.471  1.00  0.00      LIG  
ATOM   4989 H40  LIG     1      20.614  15.217   6.339  1.00  0.00      LIG  
ATOM   4990 H41  LIG     1      20.265  13.532   5.978  1.00  0.00      LIG  
ATOM   4991 H42  LIG     1      16.890  12.916   2.593  1.00  0.00      LIG  
ATOM   4992 H43  LIG     1      18.402  13.802   2.710  1.00  0.00      LIG  
ATOM   4993 H44  LIG     1      17.383  13.999   1.280  1.00  0.00      LIG  
ATOM   4994 H45  LIG     1      14.987  16.347   2.753  1.00  0.00      LIG  
ATOM   4995 H46  LIG     1      14.624  14.662   2.339  1.00  0.00      LIG  
ATOM   4996 H47  LIG     1      15.622  15.645   1.253  1.00  0.00      LIG  
TER
REMARK  Energy: 269.295
REMARK  SimpleFitness: 269.295
REMARK  FullFitness: -1373.6014
REMARK  InterFull: -33.9805
REMARK  IntraFull: 309.647
REMARK  solvFull: -1894.09
REMARK  surfFull: 244.822
REMARK  extraFull: 0.0
REMARK  deltaGcompsolvpol: -1894.09
REMARK  deltaGcompsolvnonpol: 244.822
REMARK  deltaGprotsolvpol: -1897.11
REMARK  deltaGprotsolvnonpol: 243.179
REMARK  deltaGligsolvpol: -9.7375
REMARK  deltaGligsolvnonpol: 15.092
REMARK  deltaGvdw: -33.9805
REMARK  deltaGelec: 0.0
REMARK  deltaG: -7.6960697
REMARK  Cluster: 4
REMARK  ClusterRank: 2
ATOM   4915 C    LIG     1      19.683  22.107  12.212  1.00  0.00      LIG  
ATOM   4916 C1   LIG     1      20.198  22.133  13.621  1.00  0.00      LIG  
ATOM   4917 C2   LIG     1      19.967  20.882  14.433  1.00  0.00      LIG  
ATOM   4918 C3   LIG     1      19.818  19.687  13.473  1.00  0.00      LIG  
ATOM   4919 C4   LIG     1      20.673  19.717  12.196  1.00  0.00      LIG  
ATOM   4920 C5   LIG     1      20.221  20.940  11.387  1.00  0.00      LIG  
ATOM   4921 C6   LIG     1      19.938  18.333  14.127  1.00  0.00      LIG  
ATOM   4922 C7   LIG     1      19.133  17.363  13.298  1.00  0.00      LIG  
ATOM   4923 C8   LIG     1      19.395  17.432  11.783  1.00  0.00      LIG  
ATOM   4924 C9   LIG     1      20.594  18.355  11.428  1.00  0.00      LIG  
ATOM   4925 C10  LIG     1      19.665  15.999  11.226  1.00  0.00      LIG  
ATOM   4926 C11  LIG     1      19.930  16.039   9.760  1.00  0.00      LIG  
ATOM   4927 C12  LIG     1      20.914  17.053   9.270  1.00  0.00      LIG  
ATOM   4928 C13  LIG     1      20.746  18.431   9.891  1.00  0.00      LIG  
ATOM   4929 C14  LIG     1      19.210  15.134   9.083  1.00  0.00      LIG  
ATOM   4930 C15  LIG     1      18.365  14.329   9.996  1.00  0.00      LIG  
ATOM   4931 C16  LIG     1      18.492  15.026  11.334  1.00  0.00      LIG  
ATOM   4932 O    LIG     1      21.895  19.171   9.490  1.00  0.00      LIG  
ATOM   4933 C17  LIG     1      21.049  20.742  15.503  1.00  0.00      LIG  
ATOM   4934 C18  LIG     1      18.653  21.067  15.177  1.00  0.00      LIG  
ATOM   4935 C19  LIG     1      18.110  17.995  11.150  1.00  0.00      LIG  
ATOM   4936 C20  LIG     1      22.164  19.906  12.515  1.00  0.00      LIG  
ATOM   4937 H    LIG     1      21.491  17.834  11.767  1.00  0.00      LIG  
ATOM   4938 C21  LIG     1      19.101  14.838   7.609  1.00  0.00      LIG  
ATOM   4939 C22  LIG     1      17.935  15.687   7.069  1.00  0.00      LIG  
ATOM   4940 C23  LIG     1      17.759  15.857   5.563  1.00  0.00      LIG  
ATOM   4941 C24  LIG     1      17.844  14.595   4.762  1.00  0.00      LIG  
ATOM   4942 O1   LIG     1      18.704  16.798   5.071  1.00  0.00      LIG  
ATOM   4943 C25  LIG     1      20.838  15.294  11.900  1.00  0.00      LIG  
ATOM   4944 O2   LIG     1      20.531  23.183  14.149  1.00  0.00      LIG  
ATOM   4945 H1   LIG     1      18.778  19.749  13.144  1.00  0.00      LIG  
ATOM   4946 C26  LIG     1      20.427  14.944   6.864  1.00  0.00      LIG  
ATOM   4947 C27  LIG     1      17.081  14.425   3.498  1.00  0.00      LIG  
ATOM   4948 C28  LIG     1      16.099  15.423   2.995  1.00  0.00      LIG  
ATOM   4949 C29  LIG     1      17.674  13.544   2.464  1.00  0.00      LIG  
ATOM   4950 O3   LIG     1      16.662  13.766   4.719  1.00  0.00      LIG  
ATOM   4951 H2   LIG     1      19.948  23.050  11.728  1.00  0.00      LIG  
ATOM   4952 H3   LIG     1      18.591  22.057  12.263  1.00  0.00      LIG  
ATOM   4953 H4   LIG     1      21.057  21.300  10.783  1.00  0.00      LIG  
ATOM   4954 H5   LIG     1      19.433  20.664  10.683  1.00  0.00      LIG  
ATOM   4955 H6   LIG     1      19.527  18.343  15.139  1.00  0.00      LIG  
ATOM   4956 H7   LIG     1      20.979  18.007  14.201  1.00  0.00      LIG  
ATOM   4957 H8   LIG     1      18.080  17.593  13.480  1.00  0.00      LIG  
ATOM   4958 H9   LIG     1      19.268  16.363  13.709  1.00  0.00      LIG  
ATOM   4959 H10  LIG     1      20.860  17.181   8.189  1.00  0.00      LIG  
ATOM   4960 H11  LIG     1      21.922  16.681   9.476  1.00  0.00      LIG  
ATOM   4961 H12  LIG     1      19.883  18.926   9.439  1.00  0.00      LIG  
ATOM   4962 H13  LIG     1      18.743  13.305  10.050  1.00  0.00      LIG  
ATOM   4963 H14  LIG     1      17.322  14.304   9.670  1.00  0.00      LIG  
ATOM   4964 H15  LIG     1      17.550  15.517  11.568  1.00  0.00      LIG  
ATOM   4965 H16  LIG     1      18.650  14.292  12.130  1.00  0.00      LIG  
ATOM   4966 H17  LIG     1      21.958  19.086   8.524  1.00  0.00      LIG  
ATOM   4967 H18  LIG     1      21.063  21.623  16.152  1.00  0.00      LIG  
ATOM   4968 H19  LIG     1      22.048  20.648  15.076  1.00  0.00      LIG  
ATOM   4969 H20  LIG     1      20.866  19.877  16.145  1.00  0.00      LIG  
ATOM   4970 H21  LIG     1      17.818  21.210  14.484  1.00  0.00      LIG  
ATOM   4971 H22  LIG     1      18.692  21.942  15.833  1.00  0.00      LIG  
ATOM   4972 H23  LIG     1      18.432  20.195  15.797  1.00  0.00      LIG  
ATOM   4973 H24  LIG     1      18.007  19.066  11.328  1.00  0.00      LIG  
ATOM   4974 H25  LIG     1      17.223  17.528  11.580  1.00  0.00      LIG  
ATOM   4975 H26  LIG     1      18.061  17.843  10.069  1.00  0.00      LIG  
ATOM   4976 H27  LIG     1      22.514  19.159  13.232  1.00  0.00      LIG  
ATOM   4977 H28  LIG     1      22.379  20.894  12.924  1.00  0.00      LIG  
ATOM   4978 H29  LIG     1      22.785  19.810  11.625  1.00  0.00      LIG  
ATOM   4979 H30  LIG     1      18.811  13.787   7.521  1.00  0.00      LIG  
ATOM   4980 H31  LIG     1      17.996  16.695   7.496  1.00  0.00      LIG  
ATOM   4981 H32  LIG     1      17.010  15.246   7.457  1.00  0.00      LIG  
ATOM   4982 H33  LIG     1      16.780  16.316   5.426  1.00  0.00      LIG  
ATOM   4983 H34  LIG     1      18.796  14.096   4.828  1.00  0.00      LIG  
ATOM   4984 H35  LIG     1      18.640  17.576   5.650  1.00  0.00      LIG  
ATOM   4985 H36  LIG     1      20.672  15.141  12.968  1.00  0.00      LIG  
ATOM   4986 H37  LIG     1      21.773  15.842  11.781  1.00  0.00      LIG  
ATOM   4987 H38  LIG     1      20.987  14.300  11.469  1.00  0.00      LIG  
ATOM   4988 H39  LIG     1      21.256  14.574   7.475  1.00  0.00      LIG  
ATOM   4989 H40  LIG     1      20.648  15.973   6.575  1.00  0.00      LIG  
ATOM   4990 H41  LIG     1      20.418  14.346   5.952  1.00  0.00      LIG  
ATOM   4991 H42  LIG     1      16.615  16.200   2.425  1.00  0.00      LIG  
ATOM   4992 H43  LIG     1      15.536  15.899   3.802  1.00  0.00      LIG  
ATOM   4993 H44  LIG     1      15.380  14.933   2.332  1.00  0.00      LIG  
ATOM   4994 H45  LIG     1      17.003  12.730   2.219  1.00  0.00      LIG  
ATOM   4995 H46  LIG     1      18.628  13.120   2.786  1.00  0.00      LIG  
ATOM   4996 H47  LIG     1      17.842  14.115   1.549  1.00  0.00      LIG  
TER
REMARK  Energy: 279.105
REMARK  SimpleFitness: 279.105
REMARK  FullFitness: -1363.1583
REMARK  InterFull: -28.9564
REMARK  IntraFull: 315.915
REMARK  solvFull: -1893.84
REMARK  surfFull: 243.723
REMARK  extraFull: 0.0
REMARK  deltaGcompsolvpol: -1893.84
REMARK  deltaGcompsolvnonpol: 243.723
REMARK  deltaGprotsolvpol: -1897.11
REMARK  deltaGprotsolvnonpol: 243.179
REMARK  deltaGligsolvpol: -9.1695
REMARK  deltaGligsolvnonpol: 15.0049
REMARK  deltaGvdw: -28.9564
REMARK  deltaGelec: 0.0
REMARK  deltaG: -7.3359776
REMARK  Cluster: 4
REMARK  ClusterRank: 3
ATOM   4915 C    LIG     1      20.084  21.373  10.555  1.00  0.00      LIG  
ATOM   4916 C1   LIG     1      20.192  21.362  12.052  1.00  0.00      LIG  
ATOM   4917 C2   LIG     1      19.520  20.208  12.757  1.00  0.00      LIG  
ATOM   4918 C3   LIG     1      19.425  19.021  11.783  1.00  0.00      LIG  
ATOM   4919 C4   LIG     1      20.579  18.846  10.778  1.00  0.00      LIG  
ATOM   4920 C5   LIG     1      20.598  20.096   9.892  1.00  0.00      LIG  
ATOM   4921 C6   LIG     1      19.109  17.691  12.420  1.00  0.00      LIG  
ATOM   4922 C7   LIG     1      18.408  16.834  11.387  1.00  0.00      LIG  
ATOM   4923 C8   LIG     1      19.037  16.850   9.982  1.00  0.00      LIG  
ATOM   4924 C9   LIG     1      20.455  17.496   9.993  1.00  0.00      LIG  
ATOM   4925 C10  LIG     1      19.144  15.385   9.435  1.00  0.00      LIG  
ATOM   4926 C11  LIG     1      19.695  15.463   8.063  1.00  0.00      LIG  
ATOM   4927 C12  LIG     1      21.037  16.086   7.929  1.00  0.00      LIG  
ATOM   4928 C13  LIG     1      21.070  17.474   8.565  1.00  0.00      LIG  
ATOM   4929 C14  LIG     1      18.810  15.129   7.114  1.00  0.00      LIG  
ATOM   4930 C15  LIG     1      17.521  14.703   7.712  1.00  0.00      LIG  
ATOM   4931 C16  LIG     1      17.839  14.636   9.189  1.00  0.00      LIG  
ATOM   4932 O    LIG     1      22.436  17.872   8.551  1.00  0.00      LIG  
ATOM   4933 C17  LIG     1      20.213  19.915  14.085  1.00  0.00      LIG  
ATOM   4934 C18  LIG     1      18.107  20.659  13.102  1.00  0.00      LIG  
ATOM   4935 C19  LIG     1      18.099  17.688   9.081  1.00  0.00      LIG  
ATOM   4936 C20  LIG     1      21.935  18.775  11.496  1.00  0.00      LIG  
ATOM   4937 H    LIG     1      21.089  16.825  10.573  1.00  0.00      LIG  
ATOM   4938 C21  LIG     1      18.962  15.351   5.636  1.00  0.00      LIG  
ATOM   4939 C22  LIG     1      18.089  14.417   4.751  1.00  0.00      LIG  
ATOM   4940 C23  LIG     1      16.840  14.947   4.034  1.00  0.00      LIG  
ATOM   4941 C24  LIG     1      17.119  15.619   2.725  1.00  0.00      LIG  
ATOM   4942 O1   LIG     1      16.128  15.850   4.846  1.00  0.00      LIG  
ATOM   4943 C25  LIG     1      19.963  14.447  10.321  1.00  0.00      LIG  
ATOM   4944 O2   LIG     1      20.551  22.359  12.660  1.00  0.00      LIG  
ATOM   4945 H1   LIG     1      18.537  19.267  11.201  1.00  0.00      LIG  
ATOM   4946 C26  LIG     1      18.867  16.855   5.368  1.00  0.00      LIG  
ATOM   4947 C27  LIG     1      16.114  15.774   1.647  1.00  0.00      LIG  
ATOM   4948 C28  LIG     1      14.720  15.304   1.828  1.00  0.00      LIG  
ATOM   4949 C29  LIG     1      16.309  16.851   0.640  1.00  0.00      LIG  
ATOM   4950 O3   LIG     1      17.114  14.731   1.582  1.00  0.00      LIG  
ATOM   4951 H2   LIG     1      20.640  22.233  10.174  1.00  0.00      LIG  
ATOM   4952 H3   LIG     1      19.030  21.524  10.303  1.00  0.00      LIG  
ATOM   4953 H4   LIG     1      21.619  20.269   9.539  1.00  0.00      LIG  
ATOM   4954 H5   LIG     1      19.988  19.941   9.000  1.00  0.00      LIG  
ATOM   4955 H6   LIG     1      18.439  17.814  13.275  1.00  0.00      LIG  
ATOM   4956 H7   LIG     1      20.012  17.193  12.784  1.00  0.00      LIG  
ATOM   4957 H8   LIG     1      17.388  17.213  11.307  1.00  0.00      LIG  
ATOM   4958 H9   LIG     1      18.301  15.828  11.791  1.00  0.00      LIG  
ATOM   4959 H10  LIG     1      21.352  16.154   6.883  1.00  0.00      LIG  
ATOM   4960 H11  LIG     1      21.776  15.440   8.406  1.00  0.00      LIG  
ATOM   4961 H12  LIG     1      20.538  18.166   7.910  1.00  0.00      LIG  
ATOM   4962 H13  LIG     1      17.187  13.727   7.352  1.00  0.00      LIG  
ATOM   4963 H14  LIG     1      16.745  15.447   7.514  1.00  0.00      LIG  
ATOM   4964 H15  LIG     1      17.026  14.993   9.804  1.00  0.00      LIG  
ATOM   4965 H16  LIG     1      17.960  13.581   9.453  1.00  0.00      LIG  
ATOM   4966 H17  LIG     1      22.481  18.721   9.024  1.00  0.00      LIG  
ATOM   4967 H18  LIG     1      20.235  20.810  14.715  1.00  0.00      LIG  
ATOM   4968 H19  LIG     1      21.247  19.593  13.951  1.00  0.00      LIG  
ATOM   4969 H20  LIG     1      19.684  19.142  14.647  1.00  0.00      LIG  
ATOM   4970 H21  LIG     1      17.540  20.925  12.205  1.00  0.00      LIG  
ATOM   4971 H22  LIG     1      18.122  21.539  13.753  1.00  0.00      LIG  
ATOM   4972 H23  LIG     1      17.562  19.868  13.625  1.00  0.00      LIG  
ATOM   4973 H24  LIG     1      17.932  18.694   9.463  1.00  0.00      LIG  
ATOM   4974 H25  LIG     1      17.115  17.235   8.985  1.00  0.00      LIG  
ATOM   4975 H26  LIG     1      18.477  17.814   8.067  1.00  0.00      LIG  
ATOM   4976 H27  LIG     1      21.939  17.994  12.260  1.00  0.00      LIG  
ATOM   4977 H28  LIG     1      22.201  19.717  11.978  1.00  0.00      LIG  
ATOM   4978 H29  LIG     1      22.751  18.555  10.809  1.00  0.00      LIG  
ATOM   4979 H30  LIG     1      19.991  15.065   5.408  1.00  0.00      LIG  
ATOM   4980 H31  LIG     1      17.778  13.549   5.336  1.00  0.00      LIG  
ATOM   4981 H32  LIG     1      18.729  13.973   3.987  1.00  0.00      LIG  
ATOM   4982 H33  LIG     1      16.185  14.088   3.867  1.00  0.00      LIG  
ATOM   4983 H34  LIG     1      17.817  16.433   2.787  1.00  0.00      LIG  
ATOM   4984 H35  LIG     1      16.715  16.608   5.007  1.00  0.00      LIG  
ATOM   4985 H36  LIG     1      19.437  14.218  11.251  1.00  0.00      LIG  
ATOM   4986 H37  LIG     1      20.940  14.849  10.583  1.00  0.00      LIG  
ATOM   4987 H38  LIG     1      20.126  13.492   9.813  1.00  0.00      LIG  
ATOM   4988 H39  LIG     1      19.696  17.389   5.838  1.00  0.00      LIG  
ATOM   4989 H40  LIG     1      17.947  17.281   5.773  1.00  0.00      LIG  
ATOM   4990 H41  LIG     1      18.913  17.090   4.309  1.00  0.00      LIG  
ATOM   4991 H42  LIG     1      14.098  16.112   2.222  1.00  0.00      LIG  
ATOM   4992 H43  LIG     1      14.645  14.448   2.500  1.00  0.00      LIG  
ATOM   4993 H44  LIG     1      14.315  14.997   0.865  1.00  0.00      LIG  
ATOM   4994 H45  LIG     1      17.364  17.119   0.535  1.00  0.00      LIG  
ATOM   4995 H46  LIG     1      15.756  17.745   0.941  1.00  0.00      LIG  
ATOM   4996 H47  LIG     1      15.938  16.528  -0.337  1.00  0.00      LIG  
TER
REMARK  Energy: 280.122
REMARK  SimpleFitness: 280.122
REMARK  FullFitness: -1362.7913
REMARK  InterFull: -32.3802
REMARK  IntraFull: 318.572
REMARK  solvFull: -1892.99
REMARK  surfFull: 244.007
REMARK  extraFull: 0.0
REMARK  deltaGcompsolvpol: -1892.99
REMARK  deltaGcompsolvnonpol: 244.007
REMARK  deltaGprotsolvpol: -1897.11
REMARK  deltaGprotsolvnonpol: 243.179
REMARK  deltaGligsolvpol: -9.6294
REMARK  deltaGligsolvnonpol: 15.0007
REMARK  deltaGvdw: -32.3802
REMARK  deltaGelec: 0.0
REMARK  deltaG: -7.5524406
REMARK  Cluster: 4
REMARK  ClusterRank: 4
ATOM   4915 C    LIG     1      20.731  20.914  11.438  1.00  0.00      LIG  
ATOM   4916 C1   LIG     1      20.931  20.630  12.900  1.00  0.00      LIG  
ATOM   4917 C2   LIG     1      20.195  19.432  13.450  1.00  0.00      LIG  
ATOM   4918 C3   LIG     1      19.911  18.453  12.297  1.00  0.00      LIG  
ATOM   4919 C4   LIG     1      20.975  18.356  11.188  1.00  0.00      LIG  
ATOM   4920 C5   LIG     1      21.058  19.733  10.523  1.00  0.00      LIG  
ATOM   4921 C6   LIG     1      19.497  17.066  12.722  1.00  0.00      LIG  
ATOM   4922 C7   LIG     1      18.658  16.459  11.618  1.00  0.00      LIG  
ATOM   4923 C8   LIG     1      19.208  16.658  10.196  1.00  0.00      LIG  
ATOM   4924 C9   LIG     1      20.679  17.171  10.205  1.00  0.00      LIG  
ATOM   4925 C10  LIG     1      19.144  15.302   9.414  1.00  0.00      LIG  
ATOM   4926 C11  LIG     1      19.598  15.565   8.029  1.00  0.00      LIG  
ATOM   4927 C12  LIG     1      20.987  16.079   7.899  1.00  0.00      LIG  
ATOM   4928 C13  LIG     1      21.199  17.333   8.748  1.00  0.00      LIG  
ATOM   4929 C14  LIG     1      18.616  15.471   7.121  1.00  0.00      LIG  
ATOM   4930 C15  LIG     1      17.348  15.051   7.769  1.00  0.00      LIG  
ATOM   4931 C16  LIG     1      17.771  14.700   9.174  1.00  0.00      LIG  
ATOM   4932 O    LIG     1      22.594  17.609   8.698  1.00  0.00      LIG  
ATOM   4933 C17  LIG     1      20.944  18.845  14.646  1.00  0.00      LIG  
ATOM   4934 C18  LIG     1      18.865  19.938  13.992  1.00  0.00      LIG  
ATOM   4935 C19  LIG     1      18.312  17.720   9.517  1.00  0.00      LIG  
ATOM   4936 C20  LIG     1      22.359  18.058  11.779  1.00  0.00      LIG  
ATOM   4937 H    LIG     1      21.282  16.365  10.623  1.00  0.00      LIG  
ATOM   4938 C21  LIG     1      18.650  15.929   5.687  1.00  0.00      LIG  
ATOM   4939 C22  LIG     1      17.403  15.603   4.851  1.00  0.00      LIG  
ATOM   4940 C23  LIG     1      17.608  14.327   4.041  1.00  0.00      LIG  
ATOM   4941 C24  LIG     1      16.895  14.231   2.717  1.00  0.00      LIG  
ATOM   4942 O1   LIG     1      17.201  13.229   4.846  1.00  0.00      LIG  
ATOM   4943 C25  LIG     1      19.915  14.166  10.074  1.00  0.00      LIG  
ATOM   4944 O2   LIG     1      21.433  21.463  13.639  1.00  0.00      LIG  
ATOM   4945 H1   LIG     1      19.017  18.878  11.840  1.00  0.00      LIG  
ATOM   4946 C26  LIG     1      18.842  17.436   5.624  1.00  0.00      LIG  
ATOM   4947 C27  LIG     1      16.852  15.221   1.589  1.00  0.00      LIG  
ATOM   4948 C28  LIG     1      17.392  16.609   1.540  1.00  0.00      LIG  
ATOM   4949 C29  LIG     1      16.569  14.693   0.234  1.00  0.00      LIG  
ATOM   4950 O3   LIG     1      15.748  15.087   2.526  1.00  0.00      LIG  
ATOM   4951 H2   LIG     1      21.352  21.771  11.165  1.00  0.00      LIG  
ATOM   4952 H3   LIG     1      19.686  21.210  11.304  1.00  0.00      LIG  
ATOM   4953 H4   LIG     1      22.062  19.874  10.113  1.00  0.00      LIG  
ATOM   4954 H5   LIG     1      20.371  19.789   9.676  1.00  0.00      LIG  
ATOM   4955 H6   LIG     1      18.896  17.098  13.634  1.00  0.00      LIG  
ATOM   4956 H7   LIG     1      20.366  16.436  12.931  1.00  0.00      LIG  
ATOM   4957 H8   LIG     1      17.666  16.916  11.668  1.00  0.00      LIG  
ATOM   4958 H9   LIG     1      18.491  15.410  11.861  1.00  0.00      LIG  
ATOM   4959 H10  LIG     1      21.247  16.286   6.857  1.00  0.00      LIG  
ATOM   4960 H11  LIG     1      21.681  15.297   8.214  1.00  0.00      LIG  
ATOM   4961 H12  LIG     1      20.701  18.175   8.261  1.00  0.00      LIG  
ATOM   4962 H13  LIG     1      16.896  14.182   7.283  1.00  0.00      LIG  
ATOM   4963 H14  LIG     1      16.628  15.875   7.772  1.00  0.00      LIG  
ATOM   4964 H15  LIG     1      17.055  14.988   9.929  1.00  0.00      LIG  
ATOM   4965 H16  LIG     1      17.825  13.608   9.233  1.00  0.00      LIG  
ATOM   4966 H17  LIG     1      22.825  17.699   7.758  1.00  0.00      LIG  
ATOM   4967 H18  LIG     1      21.087  19.605  15.420  1.00  0.00      LIG  
ATOM   4968 H19  LIG     1      21.935  18.477  14.376  1.00  0.00      LIG  
ATOM   4969 H20  LIG     1      20.385  18.025  15.102  1.00  0.00      LIG  
ATOM   4970 H21  LIG     1      18.268  20.412  13.208  1.00  0.00      LIG  
ATOM   4971 H22  LIG     1      19.020  20.678  14.783  1.00  0.00      LIG  
ATOM   4972 H23  LIG     1      18.280  19.116  14.414  1.00  0.00      LIG  
ATOM   4973 H24  LIG     1      18.291  18.664  10.059  1.00  0.00      LIG  
ATOM   4974 H25  LIG     1      17.281  17.391   9.446  1.00  0.00      LIG  
ATOM   4975 H26  LIG     1      18.625  17.965   8.502  1.00  0.00      LIG  
ATOM   4976 H27  LIG     1      22.317  17.196  12.448  1.00  0.00      LIG  
ATOM   4977 H28  LIG     1      22.762  18.899  12.344  1.00  0.00      LIG  
ATOM   4978 H29  LIG     1      23.097  17.836  11.011  1.00  0.00      LIG  
ATOM   4979 H30  LIG     1      19.521  15.470   5.216  1.00  0.00      LIG  
ATOM   4980 H31  LIG     1      17.231  16.441   4.188  1.00  0.00      LIG  
ATOM   4981 H32  LIG     1      16.487  15.544   5.442  1.00  0.00      LIG  
ATOM   4982 H33  LIG     1      18.665  14.170   3.852  1.00  0.00      LIG  
ATOM   4983 H34  LIG     1      16.821  13.197   2.412  1.00  0.00      LIG  
ATOM   4984 H35  LIG     1      16.229  13.243   4.866  1.00  0.00      LIG  
ATOM   4985 H36  LIG     1      19.391  13.793  10.957  1.00  0.00      LIG  
ATOM   4986 H37  LIG     1      20.913  14.459  10.389  1.00  0.00      LIG  
ATOM   4987 H38  LIG     1      20.020  13.320   9.389  1.00  0.00      LIG  
ATOM   4988 H39  LIG     1      19.789  17.748   6.067  1.00  0.00      LIG  
ATOM   4989 H40  LIG     1      18.038  17.955   6.153  1.00  0.00      LIG  
ATOM   4990 H41  LIG     1      18.845  17.776   4.586  1.00  0.00      LIG  
ATOM   4991 H42  LIG     1      17.887  16.922   2.454  1.00  0.00      LIG  
ATOM   4992 H43  LIG     1      16.588  17.317   1.323  1.00  0.00      LIG  
ATOM   4993 H44  LIG     1      18.127  16.691   0.735  1.00  0.00      LIG  
ATOM   4994 H45  LIG     1      16.521  13.604   0.213  1.00  0.00      LIG  
ATOM   4995 H46  LIG     1      17.370  14.985  -0.446  1.00  0.00      LIG  
ATOM   4996 H47  LIG     1      15.633  15.107  -0.147  1.00  0.00      LIG  
TER
REMARK  Energy: 280.121
REMARK  SimpleFitness: 280.121
REMARK  FullFitness: -1362.7719
REMARK  InterFull: -32.5249
REMARK  IntraFull: 318.726
REMARK  solvFull: -1892.97
REMARK  surfFull: 243.997
REMARK  extraFull: 0.0
REMARK  deltaGcompsolvpol: -1892.97
REMARK  deltaGcompsolvnonpol: 243.997
REMARK  deltaGprotsolvpol: -1897.11
REMARK  deltaGprotsolvnonpol: 243.179
REMARK  deltaGligsolvpol: -9.63147
REMARK  deltaGligsolvnonpol: 15.0022
REMARK  deltaGvdw: -32.5249
REMARK  deltaGelec: 0.0
REMARK  deltaG: -7.5658665
REMARK  Cluster: 4
REMARK  ClusterRank: 5
ATOM   4915 C    LIG     1      20.717  20.916  11.428  1.00  0.00      LIG  
ATOM   4916 C1   LIG     1      20.911  20.635  12.891  1.00  0.00      LIG  
ATOM   4917 C2   LIG     1      20.171  19.439  13.442  1.00  0.00      LIG  
ATOM   4918 C3   LIG     1      19.892  18.457  12.290  1.00  0.00      LIG  
ATOM   4919 C4   LIG     1      20.962  18.357  11.186  1.00  0.00      LIG  
ATOM   4920 C5   LIG     1      21.048  19.733  10.518  1.00  0.00      LIG  
ATOM   4921 C6   LIG     1      19.478  17.071  12.718  1.00  0.00      LIG  
ATOM   4922 C7   LIG     1      18.644  16.460  11.612  1.00  0.00      LIG  
ATOM   4923 C8   LIG     1      19.199  16.657  10.191  1.00  0.00      LIG  
ATOM   4924 C9   LIG     1      20.670  17.170  10.205  1.00  0.00      LIG  
ATOM   4925 C10  LIG     1      19.139  15.298   9.413  1.00  0.00      LIG  
ATOM   4926 C11  LIG     1      19.596  15.559   8.029  1.00  0.00      LIG  
ATOM   4927 C12  LIG     1      20.985  16.074   7.900  1.00  0.00      LIG  
ATOM   4928 C13  LIG     1      21.196  17.329   8.750  1.00  0.00      LIG  
ATOM   4929 C14  LIG     1      18.615  15.463   7.120  1.00  0.00      LIG  
ATOM   4930 C15  LIG     1      17.346  15.041   7.766  1.00  0.00      LIG  
ATOM   4931 C16  LIG     1      17.768  14.693   9.172  1.00  0.00      LIG  
ATOM   4932 O    LIG     1      22.592  17.602   8.704  1.00  0.00      LIG  
ATOM   4933 C17  LIG     1      20.912  18.856  14.643  1.00  0.00      LIG  
ATOM   4934 C18  LIG     1      18.838  19.948  13.974  1.00  0.00      LIG  
ATOM   4935 C19  LIG     1      18.305  17.716   9.506  1.00  0.00      LIG  
ATOM   4936 C20  LIG     1      22.343  18.060  11.784  1.00  0.00      LIG  
ATOM   4937 H    LIG     1      21.272  16.365  10.627  1.00  0.00      LIG  
ATOM   4938 C21  LIG     1      18.650  15.921   5.686  1.00  0.00      LIG  
ATOM   4939 C22  LIG     1      17.403  15.594   4.849  1.00  0.00      LIG  
ATOM   4940 C23  LIG     1      17.611  14.318   4.041  1.00  0.00      LIG  
ATOM   4941 C24  LIG     1      16.903  14.220   2.714  1.00  0.00      LIG  
ATOM   4942 O1   LIG     1      17.202  13.220   4.845  1.00  0.00      LIG  
ATOM   4943 C25  LIG     1      19.911  14.165  10.078  1.00  0.00      LIG  
ATOM   4944 O2   LIG     1      21.410  21.471  13.631  1.00  0.00      LIG  
ATOM   4945 H1   LIG     1      19.001  18.880  11.827  1.00  0.00      LIG  
ATOM   4946 C26  LIG     1      18.840  17.429   5.623  1.00  0.00      LIG  
ATOM   4947 C27  LIG     1      16.857  15.210   1.586  1.00  0.00      LIG  
ATOM   4948 C28  LIG     1      17.388  16.602   1.538  1.00  0.00      LIG  
ATOM   4949 C29  LIG     1      16.582  14.680   0.231  1.00  0.00      LIG  
ATOM   4950 O3   LIG     1      15.752  15.069   2.521  1.00  0.00      LIG  
ATOM   4951 H2   LIG     1      21.341  21.772  11.155  1.00  0.00      LIG  
ATOM   4952 H3   LIG     1      19.674  21.213  11.288  1.00  0.00      LIG  
ATOM   4953 H4   LIG     1      22.053  19.872  10.110  1.00  0.00      LIG  
ATOM   4954 H5   LIG     1      20.363  19.785   9.669  1.00  0.00      LIG  
ATOM   4955 H6   LIG     1      18.873  17.106  13.627  1.00  0.00      LIG  
ATOM   4956 H7   LIG     1      20.346  16.442  12.932  1.00  0.00      LIG  
ATOM   4957 H8   LIG     1      17.651  16.917  11.657  1.00  0.00      LIG  
ATOM   4958 H9   LIG     1      18.478  15.412  11.857  1.00  0.00      LIG  
ATOM   4959 H10  LIG     1      21.246  16.281   6.859  1.00  0.00      LIG  
ATOM   4960 H11  LIG     1      21.679  15.292   8.217  1.00  0.00      LIG  
ATOM   4961 H12  LIG     1      20.701  18.170   8.260  1.00  0.00      LIG  
ATOM   4962 H13  LIG     1      16.897  14.172   7.280  1.00  0.00      LIG  
ATOM   4963 H14  LIG     1      16.626  15.864   7.768  1.00  0.00      LIG  
ATOM   4964 H15  LIG     1      17.049  14.980   9.925  1.00  0.00      LIG  
ATOM   4965 H16  LIG     1      17.824  13.601   9.231  1.00  0.00      LIG  
ATOM   4966 H17  LIG     1      22.826  17.693   7.766  1.00  0.00      LIG  
ATOM   4967 H18  LIG     1      21.055  19.618  15.414  1.00  0.00      LIG  
ATOM   4968 H19  LIG     1      21.903  18.482  14.379  1.00  0.00      LIG  
ATOM   4969 H20  LIG     1      20.348  18.040  15.101  1.00  0.00      LIG  
ATOM   4970 H21  LIG     1      18.246  20.421  13.184  1.00  0.00      LIG  
ATOM   4971 H22  LIG     1      18.988  20.690  14.764  1.00  0.00      LIG  
ATOM   4972 H23  LIG     1      18.249  19.128  14.394  1.00  0.00      LIG  
ATOM   4973 H24  LIG     1      18.275  18.659  10.050  1.00  0.00      LIG  
ATOM   4974 H25  LIG     1      17.276  17.383   9.425  1.00  0.00      LIG  
ATOM   4975 H26  LIG     1      18.627  17.964   8.495  1.00  0.00      LIG  
ATOM   4976 H27  LIG     1      22.300  17.196  12.450  1.00  0.00      LIG  
ATOM   4977 H28  LIG     1      22.741  18.900  12.354  1.00  0.00      LIG  
ATOM   4978 H29  LIG     1      23.086  17.842  11.019  1.00  0.00      LIG  
ATOM   4979 H30  LIG     1      19.522  15.463   5.216  1.00  0.00      LIG  
ATOM   4980 H31  LIG     1      17.232  16.431   4.185  1.00  0.00      LIG  
ATOM   4981 H32  LIG     1      16.487  15.535   5.438  1.00  0.00      LIG  
ATOM   4982 H33  LIG     1      18.669  14.160   3.856  1.00  0.00      LIG  
ATOM   4983 H34  LIG     1      16.836  13.185   2.407  1.00  0.00      LIG  
ATOM   4984 H35  LIG     1      16.229  13.231   4.857  1.00  0.00      LIG  
ATOM   4985 H36  LIG     1      19.387  13.795  10.962  1.00  0.00      LIG  
ATOM   4986 H37  LIG     1      20.909  14.459  10.392  1.00  0.00      LIG  
ATOM   4987 H38  LIG     1      20.017  13.316   9.396  1.00  0.00      LIG  
ATOM   4988 H39  LIG     1      19.786  17.741   6.068  1.00  0.00      LIG  
ATOM   4989 H40  LIG     1      18.035  17.947   6.150  1.00  0.00      LIG  
ATOM   4990 H41  LIG     1      18.845  17.768   4.584  1.00  0.00      LIG  
ATOM   4991 H42  LIG     1      17.883  16.916   2.452  1.00  0.00      LIG  
ATOM   4992 H43  LIG     1      16.579  17.305   1.324  1.00  0.00      LIG  
ATOM   4993 H44  LIG     1      18.122  16.689   0.733  1.00  0.00      LIG  
ATOM   4994 H45  LIG     1      16.533  13.591   0.211  1.00  0.00      LIG  
ATOM   4995 H46  LIG     1      17.385  14.972  -0.446  1.00  0.00      LIG  
ATOM   4996 H47  LIG     1      15.647  15.092  -0.155  1.00  0.00      LIG  
TER
REMARK  Energy: 280.983
REMARK  SimpleFitness: 280.983
REMARK  FullFitness: -1360.5641
REMARK  InterFull: -26.8311
REMARK  IntraFull: 316.685
REMARK  solvFull: -1894.08
REMARK  surfFull: 243.662
REMARK  extraFull: 0.0
REMARK  deltaGcompsolvpol: -1894.08
REMARK  deltaGcompsolvnonpol: 243.662
REMARK  deltaGprotsolvpol: -1897.11
REMARK  deltaGprotsolvnonpol: 243.179
REMARK  deltaGligsolvpol: -9.29718
REMARK  deltaGligsolvnonpol: 15.0028
REMARK  deltaGvdw: -26.8311
REMARK  deltaGelec: 0.0
REMARK  deltaG: -7.14737
REMARK  Cluster: 4
REMARK  ClusterRank: 6
ATOM   4915 C    LIG     1      19.705  21.890  10.222  1.00  0.00      LIG  
ATOM   4916 C1   LIG     1      19.852  21.994  11.712  1.00  0.00      LIG  
ATOM   4917 C2   LIG     1      19.309  20.835  12.513  1.00  0.00      LIG  
ATOM   4918 C3   LIG     1      19.293  19.579  11.621  1.00  0.00      LIG  
ATOM   4919 C4   LIG     1      20.437  19.439  10.598  1.00  0.00      LIG  
ATOM   4920 C5   LIG     1      20.328  20.625   9.631  1.00  0.00      LIG  
ATOM   4921 C6   LIG     1      19.100  18.270  12.349  1.00  0.00      LIG  
ATOM   4922 C7   LIG     1      18.467  17.277  11.396  1.00  0.00      LIG  
ATOM   4923 C8   LIG     1      19.066  17.260   9.977  1.00  0.00      LIG  
ATOM   4924 C9   LIG     1      20.419  18.032   9.908  1.00  0.00      LIG  
ATOM   4925 C10  LIG     1      19.300  15.779   9.518  1.00  0.00      LIG  
ATOM   4926 C11  LIG     1      19.821  15.816   8.131  1.00  0.00      LIG  
ATOM   4927 C12  LIG     1      21.109  16.535   7.940  1.00  0.00      LIG  
ATOM   4928 C13  LIG     1      21.013  17.963   8.472  1.00  0.00      LIG  
ATOM   4929 C14  LIG     1      18.951  15.357   7.219  1.00  0.00      LIG  
ATOM   4930 C15  LIG     1      17.713  14.862   7.873  1.00  0.00      LIG  
ATOM   4931 C16  LIG     1      18.063  14.905   9.345  1.00  0.00      LIG  
ATOM   4932 O    LIG     1      22.331  18.494   8.399  1.00  0.00      LIG  
ATOM   4933 C17  LIG     1      20.063  20.698  13.833  1.00  0.00      LIG  
ATOM   4934 C18  LIG     1      17.873  21.184  12.879  1.00  0.00      LIG  
ATOM   4935 C19  LIG     1      18.033  17.953   9.058  1.00  0.00      LIG  
ATOM   4936 C20  LIG     1      21.810  19.538  11.282  1.00  0.00      LIG  
ATOM   4937 H    LIG     1      21.119  17.462  10.519  1.00  0.00      LIG  
ATOM   4938 C21  LIG     1      19.056  15.498   5.723  1.00  0.00      LIG  
ATOM   4939 C22  LIG     1      18.181  14.502   4.905  1.00  0.00      LIG  
ATOM   4940 C23  LIG     1      16.913  14.966   4.168  1.00  0.00      LIG  
ATOM   4941 C24  LIG     1      17.161  15.572   2.818  1.00  0.00      LIG  
ATOM   4942 O1   LIG     1      16.187  15.888   4.942  1.00  0.00      LIG  
ATOM   4943 C25  LIG     1      20.217  14.979  10.444  1.00  0.00      LIG  
ATOM   4944 O2   LIG     1      20.134  23.060  12.241  1.00  0.00      LIG  
ATOM   4945 H1   LIG     1      18.375  19.708  11.050  1.00  0.00      LIG  
ATOM   4946 C26  LIG     1      18.915  16.977   5.366  1.00  0.00      LIG  
ATOM   4947 C27  LIG     1      16.159  15.656   1.728  1.00  0.00      LIG  
ATOM   4948 C28  LIG     1      14.762  15.210   1.943  1.00  0.00      LIG  
ATOM   4949 C29  LIG     1      16.358  16.659   0.649  1.00  0.00      LIG  
ATOM   4950 O3   LIG     1      17.160  14.613   1.732  1.00  0.00      LIG  
ATOM   4951 H2   LIG     1      20.159  22.773   9.764  1.00  0.00      LIG  
ATOM   4952 H3   LIG     1      18.635  21.916   9.998  1.00  0.00      LIG  
ATOM   4953 H4   LIG     1      21.323  20.870   9.251  1.00  0.00      LIG  
ATOM   4954 H5   LIG     1      19.727  20.355   8.760  1.00  0.00      LIG  
ATOM   4955 H6   LIG     1      18.437  18.392  13.209  1.00  0.00      LIG  
ATOM   4956 H7   LIG     1      20.048  17.880  12.728  1.00  0.00      LIG  
ATOM   4957 H8   LIG     1      17.407  17.531  11.318  1.00  0.00      LIG  
ATOM   4958 H9   LIG     1      18.478  16.296  11.871  1.00  0.00      LIG  
ATOM   4959 H10  LIG     1      21.408  16.553   6.887  1.00  0.00      LIG  
ATOM   4960 H11  LIG     1      21.908  15.995   8.457  1.00  0.00      LIG  
ATOM   4961 H12  LIG     1      20.402  18.554   7.786  1.00  0.00      LIG  
ATOM   4962 H13  LIG     1      17.456  13.842   7.577  1.00  0.00      LIG  
ATOM   4963 H14  LIG     1      16.873  15.525   7.650  1.00  0.00      LIG  
ATOM   4964 H15  LIG     1      17.235  15.216   9.967  1.00  0.00      LIG  
ATOM   4965 H16  LIG     1      18.287  13.880   9.659  1.00  0.00      LIG  
ATOM   4966 H17  LIG     1      22.621  18.393   7.476  1.00  0.00      LIG  
ATOM   4967 H18  LIG     1      19.989  21.621  14.415  1.00  0.00      LIG  
ATOM   4968 H19  LIG     1      21.126  20.500  13.687  1.00  0.00      LIG  
ATOM   4969 H20  LIG     1      19.645  19.897  14.448  1.00  0.00      LIG  
ATOM   4970 H21  LIG     1      17.256  21.327  11.986  1.00  0.00      LIG  
ATOM   4971 H22  LIG     1      17.828  22.111  13.460  1.00  0.00      LIG  
ATOM   4972 H23  LIG     1      17.421  20.391  13.479  1.00  0.00      LIG  
ATOM   4973 H24  LIG     1      17.823  18.978   9.356  1.00  0.00      LIG  
ATOM   4974 H25  LIG     1      17.077  17.436   9.061  1.00  0.00      LIG  
ATOM   4975 H26  LIG     1      18.355  18.007   8.018  1.00  0.00      LIG  
ATOM   4976 H27  LIG     1      21.895  18.826  12.107  1.00  0.00      LIG  
ATOM   4977 H28  LIG     1      22.003  20.536  11.677  1.00  0.00      LIG  
ATOM   4978 H29  LIG     1      22.629  19.332  10.595  1.00  0.00      LIG  
ATOM   4979 H30  LIG     1      20.087  15.223   5.483  1.00  0.00      LIG  
ATOM   4980 H31  LIG     1      17.891  13.664   5.543  1.00  0.00      LIG  
ATOM   4981 H32  LIG     1      18.819  14.022   4.164  1.00  0.00      LIG  
ATOM   4982 H33  LIG     1      16.277  14.084   4.049  1.00  0.00      LIG  
ATOM   4983 H34  LIG     1      17.840  16.402   2.824  1.00  0.00      LIG  
ATOM   4984 H35  LIG     1      16.747  16.675   5.053  1.00  0.00      LIG  
ATOM   4985 H36  LIG     1      19.733  14.759  11.398  1.00  0.00      LIG  
ATOM   4986 H37  LIG     1      21.157  15.488  10.658  1.00  0.00      LIG  
ATOM   4987 H38  LIG     1      20.466  14.016   9.992  1.00  0.00      LIG  
ATOM   4988 H39  LIG     1      19.746  17.561   5.768  1.00  0.00      LIG  
ATOM   4989 H40  LIG     1      17.998  17.406   5.776  1.00  0.00      LIG  
ATOM   4990 H41  LIG     1      18.921  17.145   4.293  1.00  0.00      LIG  
ATOM   4991 H42  LIG     1      14.162  16.030   2.344  1.00  0.00      LIG  
ATOM   4992 H43  LIG     1      14.698  14.362   2.627  1.00  0.00      LIG  
ATOM   4993 H44  LIG     1      14.326  14.902   0.993  1.00  0.00      LIG  
ATOM   4994 H45  LIG     1      17.415  16.916   0.527  1.00  0.00      LIG  
ATOM   4995 H46  LIG     1      15.806  17.573   0.884  1.00  0.00      LIG  
ATOM   4996 H47  LIG     1      15.985  16.265  -0.300  1.00  0.00      LIG  
TER
REMARK  Energy: 261.075
REMARK  SimpleFitness: 261.075
REMARK  FullFitness: -1380.112
REMARK  InterFull: -30.651
REMARK  IntraFull: 298.947
REMARK  solvFull: -1891.18
REMARK  surfFull: 242.772
REMARK  extraFull: 0.0
REMARK  deltaGcompsolvpol: -1891.18
REMARK  deltaGcompsolvnonpol: 242.772
REMARK  deltaGprotsolvpol: -1897.11
REMARK  deltaGprotsolvnonpol: 243.179
REMARK  deltaGligsolvpol: -9.33644
REMARK  deltaGligsolvnonpol: 15.6872
REMARK  deltaGvdw: -30.651
REMARK  deltaGelec: 0.0
REMARK  deltaG: -7.477793
REMARK  Cluster: 5
REMARK  ClusterRank: 0
ATOM   4915 C    LIG     1      20.535  16.052  12.369  1.00  0.00      LIG  
ATOM   4916 C1   LIG     1      20.362  16.436  13.809  1.00  0.00      LIG  
ATOM   4917 C2   LIG     1      20.681  17.870  14.157  1.00  0.00      LIG  
ATOM   4918 C3   LIG     1      20.532  18.744  12.901  1.00  0.00      LIG  
ATOM   4919 C4   LIG     1      19.433  18.344  11.900  1.00  0.00      LIG  
ATOM   4920 C5   LIG     1      19.775  16.941  11.388  1.00  0.00      LIG  
ATOM   4921 C6   LIG     1      20.459  20.228  13.166  1.00  0.00      LIG  
ATOM   4922 C7   LIG     1      20.936  20.973  11.938  1.00  0.00      LIG  
ATOM   4923 C8   LIG     1      20.447  20.400  10.597  1.00  0.00      LIG  
ATOM   4924 C9   LIG     1      19.255  19.418  10.775  1.00  0.00      LIG  
ATOM   4925 C10  LIG     1      20.016  21.568   9.656  1.00  0.00      LIG  
ATOM   4926 C11  LIG     1      19.573  20.997   8.358  1.00  0.00      LIG  
ATOM   4927 C12  LIG     1      18.448  20.025   8.421  1.00  0.00      LIG  
ATOM   4928 C13  LIG     1      18.773  18.896   9.392  1.00  0.00      LIG  
ATOM   4929 C14  LIG     1      20.322  21.398   7.325  1.00  0.00      LIG  
ATOM   4930 C15  LIG     1      21.397  22.310   7.772  1.00  0.00      LIG  
ATOM   4931 C16  LIG     1      21.155  22.505   9.254  1.00  0.00      LIG  
ATOM   4932 O    LIG     1      17.585  18.121   9.486  1.00  0.00      LIG  
ATOM   4933 C17  LIG     1      19.865  18.320  15.362  1.00  0.00      LIG  
ATOM   4934 C18  LIG     1      22.139  17.903  14.598  1.00  0.00      LIG  
ATOM   4935 C19  LIG     1      21.649  19.659   9.972  1.00  0.00      LIG  
ATOM   4936 C20  LIG     1      18.063  18.257  12.582  1.00  0.00      LIG  
ATOM   4937 H    LIG     1      18.425  20.024  11.143  1.00  0.00      LIG  
ATOM   4938 C21  LIG     1      20.275  21.030   5.869  1.00  0.00      LIG  
ATOM   4939 C22  LIG     1      20.453  19.543   5.589  1.00  0.00      LIG  
ATOM   4940 C23  LIG     1      21.796  19.020   6.084  1.00  0.00      LIG  
ATOM   4941 C24  LIG     1      22.921  19.392   5.170  1.00  0.00      LIG  
ATOM   4942 O1   LIG     1      21.711  17.603   6.152  1.00  0.00      LIG  
ATOM   4943 C25  LIG     1      18.896  22.461  10.209  1.00  0.00      LIG  
ATOM   4944 O2   LIG     1      20.315  15.575  14.675  1.00  0.00      LIG  
ATOM   4945 H1   LIG     1      21.488  18.597  12.401  1.00  0.00      LIG  
ATOM   4946 C26  LIG     1      19.004  21.533   5.223  1.00  0.00      LIG  
ATOM   4947 C27  LIG     1      24.325  19.498   5.649  1.00  0.00      LIG  
ATOM   4948 C28  LIG     1      24.683  19.302   7.083  1.00  0.00      LIG  
ATOM   4949 C29  LIG     1      25.425  19.292   4.670  1.00  0.00      LIG  
ATOM   4950 O3   LIG     1      23.533  20.682   5.409  1.00  0.00      LIG  
ATOM   4951 H2   LIG     1      20.211  15.015  12.247  1.00  0.00      LIG  
ATOM   4952 H3   LIG     1      21.605  16.091  12.148  1.00  0.00      LIG  
ATOM   4953 H4   LIG     1      18.854  16.429  11.096  1.00  0.00      LIG  
ATOM   4954 H5   LIG     1      20.388  17.005  10.486  1.00  0.00      LIG  
ATOM   4955 H6   LIG     1      21.098  20.511  14.006  1.00  0.00      LIG  
ATOM   4956 H7   LIG     1      19.442  20.535  13.420  1.00  0.00      LIG  
ATOM   4957 H8   LIG     1      22.029  20.954  11.943  1.00  0.00      LIG  
ATOM   4958 H9   LIG     1      20.677  22.024  12.068  1.00  0.00      LIG  
ATOM   4959 H10  LIG     1      18.211  19.610   7.439  1.00  0.00      LIG  
ATOM   4960 H11  LIG     1      17.535  20.539   8.737  1.00  0.00      LIG  
ATOM   4961 H12  LIG     1      19.532  18.252   8.941  1.00  0.00      LIG  
ATOM   4962 H13  LIG     1      21.344  23.261   7.244  1.00  0.00      LIG  
ATOM   4963 H14  LIG     1      22.378  21.861   7.598  1.00  0.00      LIG  
ATOM   4964 H15  LIG     1      22.074  22.349   9.823  1.00  0.00      LIG  
ATOM   4965 H16  LIG     1      20.869  23.547   9.429  1.00  0.00      LIG  
ATOM   4966 H17  LIG     1      17.263  17.991   8.578  1.00  0.00      LIG  
ATOM   4967 H18  LIG     1      20.107  17.697  16.224  1.00  0.00      LIG  
ATOM   4968 H19  LIG     1      18.789  18.237  15.194  1.00  0.00      LIG  
ATOM   4969 H20  LIG     1      20.094  19.349  15.648  1.00  0.00      LIG  
ATOM   4970 H21  LIG     1      22.806  17.552  13.805  1.00  0.00      LIG  
ATOM   4971 H22  LIG     1      22.300  17.262  15.471  1.00  0.00      LIG  
ATOM   4972 H23  LIG     1      22.439  18.917  14.871  1.00  0.00      LIG  
ATOM   4973 H24  LIG     1      21.970  18.800  10.557  1.00  0.00      LIG  
ATOM   4974 H25  LIG     1      22.526  20.303   9.880  1.00  0.00      LIG  
ATOM   4975 H26  LIG     1      21.423  19.263   8.986  1.00  0.00      LIG  
ATOM   4976 H27  LIG     1      17.791  19.203  13.055  1.00  0.00      LIG  
ATOM   4977 H28  LIG     1      18.027  17.478  13.343  1.00  0.00      LIG  
ATOM   4978 H29  LIG     1      17.279  18.010  11.869  1.00  0.00      LIG  
ATOM   4979 H30  LIG     1      21.100  21.544   5.379  1.00  0.00      LIG  
ATOM   4980 H31  LIG     1      20.367  19.366   4.513  1.00  0.00      LIG  
ATOM   4981 H32  LIG     1      19.639  18.974   6.043  1.00  0.00      LIG  
ATOM   4982 H33  LIG     1      21.988  19.376   7.092  1.00  0.00      LIG  
ATOM   4983 H34  LIG     1      22.735  19.110   4.144  1.00  0.00      LIG  
ATOM   4984 H35  LIG     1      20.873  17.405   6.603  1.00  0.00      LIG  
ATOM   4985 H36  LIG     1      19.230  23.034  11.076  1.00  0.00      LIG  
ATOM   4986 H37  LIG     1      18.006  21.901  10.503  1.00  0.00      LIG  
ATOM   4987 H38  LIG     1      18.579  23.191   9.458  1.00  0.00      LIG  
ATOM   4988 H39  LIG     1      18.888  22.611   5.362  1.00  0.00      LIG  
ATOM   4989 H40  LIG     1      18.131  21.040   5.651  1.00  0.00      LIG  
ATOM   4990 H41  LIG     1      19.019  21.327   4.149  1.00  0.00      LIG  
ATOM   4991 H42  LIG     1      24.704  18.237   7.326  1.00  0.00      LIG  
ATOM   4992 H43  LIG     1      23.977  19.795   7.757  1.00  0.00      LIG  
ATOM   4993 H44  LIG     1      25.674  19.717   7.281  1.00  0.00      LIG  
ATOM   4994 H45  LIG     1      25.674  18.229   4.607  1.00  0.00      LIG  
ATOM   4995 H46  LIG     1      26.318  19.838   4.984  1.00  0.00      LIG  
ATOM   4996 H47  LIG     1      25.147  19.641   3.672  1.00  0.00      LIG  
TER
REMARK  Energy: 260.699
REMARK  SimpleFitness: 260.699
REMARK  FullFitness: -1379.9819
REMARK  InterFull: -33.2458
REMARK  IntraFull: 298.365
REMARK  solvFull: -1888.01
REMARK  surfFull: 242.909
REMARK  extraFull: 0.0
REMARK  deltaGcompsolvpol: -1888.01
REMARK  deltaGcompsolvnonpol: 242.909
REMARK  deltaGprotsolvpol: -1897.11
REMARK  deltaGprotsolvnonpol: 243.179
REMARK  deltaGligsolvpol: -9.07189
REMARK  deltaGligsolvnonpol: 15.6775
REMARK  deltaGvdw: -33.2458
REMARK  deltaGelec: 0.0
REMARK  deltaG: -7.5315685
REMARK  Cluster: 5
REMARK  ClusterRank: 1
ATOM   4915 C    LIG     1      20.645  16.321  12.721  1.00  0.00      LIG  
ATOM   4916 C1   LIG     1      20.448  16.758  14.143  1.00  0.00      LIG  
ATOM   4917 C2   LIG     1      20.711  18.217  14.431  1.00  0.00      LIG  
ATOM   4918 C3   LIG     1      20.554  19.023  13.131  1.00  0.00      LIG  
ATOM   4919 C4   LIG     1      19.473  18.549  12.142  1.00  0.00      LIG  
ATOM   4920 C5   LIG     1      19.847  17.130  11.703  1.00  0.00      LIG  
ATOM   4921 C6   LIG     1      20.451  20.517  13.315  1.00  0.00      LIG  
ATOM   4922 C7   LIG     1      20.945  21.196  12.056  1.00  0.00      LIG  
ATOM   4923 C8   LIG     1      20.471  20.550  10.741  1.00  0.00      LIG  
ATOM   4924 C9   LIG     1      19.288  19.565  10.964  1.00  0.00      LIG  
ATOM   4925 C10  LIG     1      20.035  21.663   9.739  1.00  0.00      LIG  
ATOM   4926 C11  LIG     1      19.602  21.024   8.469  1.00  0.00      LIG  
ATOM   4927 C12  LIG     1      18.486  20.046   8.579  1.00  0.00      LIG  
ATOM   4928 C13  LIG     1      18.821  18.969   9.606  1.00  0.00      LIG  
ATOM   4929 C14  LIG     1      20.344  21.387   7.416  1.00  0.00      LIG  
ATOM   4930 C15  LIG     1      21.411  22.329   7.821  1.00  0.00      LIG  
ATOM   4931 C16  LIG     1      21.167  22.589   9.293  1.00  0.00      LIG  
ATOM   4932 O    LIG     1      17.643  18.185   9.735  1.00  0.00      LIG  
ATOM   4933 C17  LIG     1      19.862  18.694  15.604  1.00  0.00      LIG  
ATOM   4934 C18  LIG     1      22.160  18.319  14.888  1.00  0.00      LIG  
ATOM   4935 C19  LIG     1      21.686  19.793  10.160  1.00  0.00      LIG  
ATOM   4936 C20  LIG     1      18.099  18.462  12.820  1.00  0.00      LIG  
ATOM   4937 H    LIG     1      18.449  20.178  11.298  1.00  0.00      LIG  
ATOM   4938 C21  LIG     1      20.290  20.979   5.971  1.00  0.00      LIG  
ATOM   4939 C22  LIG     1      20.441  19.483   5.723  1.00  0.00      LIG  
ATOM   4940 C23  LIG     1      21.774  18.937   6.219  1.00  0.00      LIG  
ATOM   4941 C24  LIG     1      22.906  19.288   5.304  1.00  0.00      LIG  
ATOM   4942 O1   LIG     1      21.665  17.521   6.278  1.00  0.00      LIG  
ATOM   4943 C25  LIG     1      18.905  22.572  10.241  1.00  0.00      LIG  
ATOM   4944 O2   LIG     1      20.441  15.932  15.043  1.00  0.00      LIG  
ATOM   4945 H1   LIG     1      21.517  18.870  12.645  1.00  0.00      LIG  
ATOM   4946 C26  LIG     1      19.019  21.480   5.320  1.00  0.00      LIG  
ATOM   4947 C27  LIG     1      24.308  19.393   5.789  1.00  0.00      LIG  
ATOM   4948 C28  LIG     1      24.658  19.226   7.229  1.00  0.00      LIG  
ATOM   4949 C29  LIG     1      25.410  19.157   4.818  1.00  0.00      LIG  
ATOM   4950 O3   LIG     1      23.527  20.578   5.523  1.00  0.00      LIG  
ATOM   4951 H2   LIG     1      20.372  15.265  12.643  1.00  0.00      LIG  
ATOM   4952 H3   LIG     1      21.713  16.404  12.503  1.00  0.00      LIG  
ATOM   4953 H4   LIG     1      18.936  16.578  11.455  1.00  0.00      LIG  
ATOM   4954 H5   LIG     1      20.445  17.158  10.790  1.00  0.00      LIG  
ATOM   4955 H6   LIG     1      21.069  20.855  14.150  1.00  0.00      LIG  
ATOM   4956 H7   LIG     1      19.424  20.822  13.531  1.00  0.00      LIG  
ATOM   4957 H8   LIG     1      22.038  21.175  12.076  1.00  0.00      LIG  
ATOM   4958 H9   LIG     1      20.687  22.253  12.124  1.00  0.00      LIG  
ATOM   4959 H10  LIG     1      18.253  19.580   7.619  1.00  0.00      LIG  
ATOM   4960 H11  LIG     1      17.568  20.565   8.869  1.00  0.00      LIG  
ATOM   4961 H12  LIG     1      19.591  18.315   9.189  1.00  0.00      LIG  
ATOM   4962 H13  LIG     1      21.349  23.254   7.250  1.00  0.00      LIG  
ATOM   4963 H14  LIG     1      22.396  21.882   7.666  1.00  0.00      LIG  
ATOM   4964 H15  LIG     1      22.087  22.467   9.868  1.00  0.00      LIG  
ATOM   4965 H16  LIG     1      20.873  23.635   9.420  1.00  0.00      LIG  
ATOM   4966 H17  LIG     1      16.975  18.755  10.154  1.00  0.00      LIG  
ATOM   4967 H18  LIG     1      20.116  18.127  16.503  1.00  0.00      LIG  
ATOM   4968 H19  LIG     1      18.793  18.558  15.430  1.00  0.00      LIG  
ATOM   4969 H20  LIG     1      20.044  19.745  15.836  1.00  0.00      LIG  
ATOM   4970 H21  LIG     1      22.849  17.957  14.119  1.00  0.00      LIG  
ATOM   4971 H22  LIG     1      22.331  17.723  15.790  1.00  0.00      LIG  
ATOM   4972 H23  LIG     1      22.422  19.354  15.120  1.00  0.00      LIG  
ATOM   4973 H24  LIG     1      21.989  18.947  10.773  1.00  0.00      LIG  
ATOM   4974 H25  LIG     1      22.565  20.436  10.078  1.00  0.00      LIG  
ATOM   4975 H26  LIG     1      21.487  19.380   9.175  1.00  0.00      LIG  
ATOM   4976 H27  LIG     1      17.817  19.415  13.276  1.00  0.00      LIG  
ATOM   4977 H28  LIG     1      18.068  17.696  13.595  1.00  0.00      LIG  
ATOM   4978 H29  LIG     1      17.317  18.197  12.111  1.00  0.00      LIG  
ATOM   4979 H30  LIG     1      21.117  21.474   5.463  1.00  0.00      LIG  
ATOM   4980 H31  LIG     1      20.343  19.285   4.651  1.00  0.00      LIG  
ATOM   4981 H32  LIG     1      19.618  18.938   6.193  1.00  0.00      LIG  
ATOM   4982 H33  LIG     1      21.965  19.285   7.231  1.00  0.00      LIG  
ATOM   4983 H34  LIG     1      22.730  18.986   4.282  1.00  0.00      LIG  
ATOM   4984 H35  LIG     1      20.822  17.334   6.724  1.00  0.00      LIG  
ATOM   4985 H36  LIG     1      19.233  23.195  11.076  1.00  0.00      LIG  
ATOM   4986 H37  LIG     1      18.021  22.019  10.566  1.00  0.00      LIG  
ATOM   4987 H38  LIG     1      18.580  23.257   9.452  1.00  0.00      LIG  
ATOM   4988 H39  LIG     1      18.911  22.561   5.441  1.00  0.00      LIG  
ATOM   4989 H40  LIG     1      18.145  20.997   5.760  1.00  0.00      LIG  
ATOM   4990 H41  LIG     1      19.029  21.256   4.251  1.00  0.00      LIG  
ATOM   4991 H42  LIG     1      24.669  18.168   7.497  1.00  0.00      LIG  
ATOM   4992 H43  LIG     1      23.953  19.741   7.888  1.00  0.00      LIG  
ATOM   4993 H44  LIG     1      25.652  19.637   7.421  1.00  0.00      LIG  
ATOM   4994 H45  LIG     1      25.135  19.483   3.811  1.00  0.00      LIG  
ATOM   4995 H46  LIG     1      25.654  18.092   4.782  1.00  0.00      LIG  
ATOM   4996 H47  LIG     1      26.304  19.708   5.121  1.00  0.00      LIG  
TER
REMARK  Energy: 260.699
REMARK  SimpleFitness: 260.699
REMARK  FullFitness: -1379.9819
REMARK  InterFull: -33.2458
REMARK  IntraFull: 298.365
REMARK  solvFull: -1888.01
REMARK  surfFull: 242.909
REMARK  extraFull: 0.0
REMARK  deltaGcompsolvpol: -1888.01
REMARK  deltaGcompsolvnonpol: 242.909
REMARK  deltaGprotsolvpol: -1897.11
REMARK  deltaGprotsolvnonpol: 243.179
REMARK  deltaGligsolvpol: -9.07189
REMARK  deltaGligsolvnonpol: 15.6775
REMARK  deltaGvdw: -33.2458
REMARK  deltaGelec: 0.0
REMARK  deltaG: -7.5315685
REMARK  Cluster: 5
REMARK  ClusterRank: 2
ATOM   4915 C    LIG     1      20.645  16.321  12.721  1.00  0.00      LIG  
ATOM   4916 C1   LIG     1      20.448  16.758  14.143  1.00  0.00      LIG  
ATOM   4917 C2   LIG     1      20.711  18.217  14.431  1.00  0.00      LIG  
ATOM   4918 C3   LIG     1      20.554  19.023  13.131  1.00  0.00      LIG  
ATOM   4919 C4   LIG     1      19.473  18.549  12.142  1.00  0.00      LIG  
ATOM   4920 C5   LIG     1      19.847  17.130  11.703  1.00  0.00      LIG  
ATOM   4921 C6   LIG     1      20.451  20.517  13.315  1.00  0.00      LIG  
ATOM   4922 C7   LIG     1      20.945  21.196  12.056  1.00  0.00      LIG  
ATOM   4923 C8   LIG     1      20.471  20.550  10.741  1.00  0.00      LIG  
ATOM   4924 C9   LIG     1      19.288  19.565  10.964  1.00  0.00      LIG  
ATOM   4925 C10  LIG     1      20.035  21.663   9.739  1.00  0.00      LIG  
ATOM   4926 C11  LIG     1      19.602  21.024   8.469  1.00  0.00      LIG  
ATOM   4927 C12  LIG     1      18.486  20.046   8.579  1.00  0.00      LIG  
ATOM   4928 C13  LIG     1      18.821  18.969   9.606  1.00  0.00      LIG  
ATOM   4929 C14  LIG     1      20.344  21.387   7.416  1.00  0.00      LIG  
ATOM   4930 C15  LIG     1      21.411  22.329   7.821  1.00  0.00      LIG  
ATOM   4931 C16  LIG     1      21.167  22.589   9.293  1.00  0.00      LIG  
ATOM   4932 O    LIG     1      17.643  18.185   9.735  1.00  0.00      LIG  
ATOM   4933 C17  LIG     1      19.862  18.694  15.604  1.00  0.00      LIG  
ATOM   4934 C18  LIG     1      22.160  18.319  14.888  1.00  0.00      LIG  
ATOM   4935 C19  LIG     1      21.686  19.793  10.160  1.00  0.00      LIG  
ATOM   4936 C20  LIG     1      18.099  18.462  12.820  1.00  0.00      LIG  
ATOM   4937 H    LIG     1      18.449  20.178  11.298  1.00  0.00      LIG  
ATOM   4938 C21  LIG     1      20.290  20.979   5.971  1.00  0.00      LIG  
ATOM   4939 C22  LIG     1      20.441  19.483   5.723  1.00  0.00      LIG  
ATOM   4940 C23  LIG     1      21.774  18.937   6.219  1.00  0.00      LIG  
ATOM   4941 C24  LIG     1      22.906  19.288   5.304  1.00  0.00      LIG  
ATOM   4942 O1   LIG     1      21.665  17.521   6.278  1.00  0.00      LIG  
ATOM   4943 C25  LIG     1      18.905  22.572  10.241  1.00  0.00      LIG  
ATOM   4944 O2   LIG     1      20.441  15.932  15.043  1.00  0.00      LIG  
ATOM   4945 H1   LIG     1      21.517  18.870  12.645  1.00  0.00      LIG  
ATOM   4946 C26  LIG     1      19.019  21.480   5.320  1.00  0.00      LIG  
ATOM   4947 C27  LIG     1      24.308  19.393   5.789  1.00  0.00      LIG  
ATOM   4948 C28  LIG     1      24.658  19.226   7.229  1.00  0.00      LIG  
ATOM   4949 C29  LIG     1      25.410  19.157   4.818  1.00  0.00      LIG  
ATOM   4950 O3   LIG     1      23.527  20.578   5.523  1.00  0.00      LIG  
ATOM   4951 H2   LIG     1      20.372  15.265  12.643  1.00  0.00      LIG  
ATOM   4952 H3   LIG     1      21.713  16.404  12.503  1.00  0.00      LIG  
ATOM   4953 H4   LIG     1      18.936  16.578  11.455  1.00  0.00      LIG  
ATOM   4954 H5   LIG     1      20.445  17.158  10.790  1.00  0.00      LIG  
ATOM   4955 H6   LIG     1      21.069  20.855  14.150  1.00  0.00      LIG  
ATOM   4956 H7   LIG     1      19.424  20.822  13.531  1.00  0.00      LIG  
ATOM   4957 H8   LIG     1      22.038  21.175  12.076  1.00  0.00      LIG  
ATOM   4958 H9   LIG     1      20.687  22.253  12.124  1.00  0.00      LIG  
ATOM   4959 H10  LIG     1      18.253  19.580   7.619  1.00  0.00      LIG  
ATOM   4960 H11  LIG     1      17.568  20.565   8.869  1.00  0.00      LIG  
ATOM   4961 H12  LIG     1      19.591  18.315   9.189  1.00  0.00      LIG  
ATOM   4962 H13  LIG     1      21.349  23.254   7.250  1.00  0.00      LIG  
ATOM   4963 H14  LIG     1      22.396  21.882   7.666  1.00  0.00      LIG  
ATOM   4964 H15  LIG     1      22.087  22.467   9.868  1.00  0.00      LIG  
ATOM   4965 H16  LIG     1      20.873  23.635   9.420  1.00  0.00      LIG  
ATOM   4966 H17  LIG     1      16.975  18.755  10.154  1.00  0.00      LIG  
ATOM   4967 H18  LIG     1      20.116  18.127  16.503  1.00  0.00      LIG  
ATOM   4968 H19  LIG     1      18.793  18.558  15.430  1.00  0.00      LIG  
ATOM   4969 H20  LIG     1      20.044  19.745  15.836  1.00  0.00      LIG  
ATOM   4970 H21  LIG     1      22.849  17.957  14.119  1.00  0.00      LIG  
ATOM   4971 H22  LIG     1      22.331  17.723  15.790  1.00  0.00      LIG  
ATOM   4972 H23  LIG     1      22.422  19.354  15.120  1.00  0.00      LIG  
ATOM   4973 H24  LIG     1      21.989  18.947  10.773  1.00  0.00      LIG  
ATOM   4974 H25  LIG     1      22.565  20.436  10.078  1.00  0.00      LIG  
ATOM   4975 H26  LIG     1      21.487  19.380   9.175  1.00  0.00      LIG  
ATOM   4976 H27  LIG     1      17.817  19.415  13.276  1.00  0.00      LIG  
ATOM   4977 H28  LIG     1      18.068  17.696  13.595  1.00  0.00      LIG  
ATOM   4978 H29  LIG     1      17.317  18.197  12.111  1.00  0.00      LIG  
ATOM   4979 H30  LIG     1      21.117  21.474   5.463  1.00  0.00      LIG  
ATOM   4980 H31  LIG     1      20.343  19.285   4.651  1.00  0.00      LIG  
ATOM   4981 H32  LIG     1      19.618  18.938   6.193  1.00  0.00      LIG  
ATOM   4982 H33  LIG     1      21.965  19.285   7.231  1.00  0.00      LIG  
ATOM   4983 H34  LIG     1      22.730  18.986   4.282  1.00  0.00      LIG  
ATOM   4984 H35  LIG     1      20.822  17.334   6.724  1.00  0.00      LIG  
ATOM   4985 H36  LIG     1      19.233  23.195  11.076  1.00  0.00      LIG  
ATOM   4986 H37  LIG     1      18.021  22.019  10.566  1.00  0.00      LIG  
ATOM   4987 H38  LIG     1      18.580  23.257   9.452  1.00  0.00      LIG  
ATOM   4988 H39  LIG     1      18.911  22.561   5.441  1.00  0.00      LIG  
ATOM   4989 H40  LIG     1      18.145  20.997   5.760  1.00  0.00      LIG  
ATOM   4990 H41  LIG     1      19.029  21.256   4.251  1.00  0.00      LIG  
ATOM   4991 H42  LIG     1      24.669  18.168   7.497  1.00  0.00      LIG  
ATOM   4992 H43  LIG     1      23.953  19.741   7.888  1.00  0.00      LIG  
ATOM   4993 H44  LIG     1      25.652  19.637   7.421  1.00  0.00      LIG  
ATOM   4994 H45  LIG     1      25.135  19.483   3.811  1.00  0.00      LIG  
ATOM   4995 H46  LIG     1      25.654  18.092   4.782  1.00  0.00      LIG  
ATOM   4996 H47  LIG     1      26.304  19.708   5.121  1.00  0.00      LIG  
TER
REMARK  Energy: 261.116
REMARK  SimpleFitness: 261.116
REMARK  FullFitness: -1379.9729
REMARK  InterFull: -30.4709
REMARK  IntraFull: 298.733
REMARK  solvFull: -1891.08
REMARK  surfFull: 242.845
REMARK  extraFull: 0.0
REMARK  deltaGcompsolvpol: -1891.08
REMARK  deltaGcompsolvnonpol: 242.845
REMARK  deltaGprotsolvpol: -1897.11
REMARK  deltaGprotsolvnonpol: 243.179
REMARK  deltaGligsolvpol: -9.35335
REMARK  deltaGligsolvnonpol: 15.6784
REMARK  deltaGvdw: -30.4709
REMARK  deltaGelec: 0.0
REMARK  deltaG: -7.4458575
REMARK  Cluster: 5
REMARK  ClusterRank: 3
ATOM   4915 C    LIG     1      20.594  16.204  12.566  1.00  0.00      LIG  
ATOM   4916 C1   LIG     1      20.398  16.621  13.994  1.00  0.00      LIG  
ATOM   4917 C2   LIG     1      20.686  18.071  14.306  1.00  0.00      LIG  
ATOM   4918 C3   LIG     1      20.537  18.905  13.023  1.00  0.00      LIG  
ATOM   4919 C4   LIG     1      19.453  18.459  12.025  1.00  0.00      LIG  
ATOM   4920 C5   LIG     1      19.818  17.046  11.557  1.00  0.00      LIG  
ATOM   4921 C6   LIG     1      20.443  20.395  13.241  1.00  0.00      LIG  
ATOM   4922 C7   LIG     1      20.934  21.103  11.997  1.00  0.00      LIG  
ATOM   4923 C8   LIG     1      20.460  20.487  10.668  1.00  0.00      LIG  
ATOM   4924 C9   LIG     1      19.274  19.499  10.867  1.00  0.00      LIG  
ATOM   4925 C10  LIG     1      20.027  21.622   9.690  1.00  0.00      LIG  
ATOM   4926 C11  LIG     1      19.594  21.010   8.406  1.00  0.00      LIG  
ATOM   4927 C12  LIG     1      18.476  20.033   8.493  1.00  0.00      LIG  
ATOM   4928 C13  LIG     1      18.808  18.933   9.496  1.00  0.00      LIG  
ATOM   4929 C14  LIG     1      20.342  21.388   7.364  1.00  0.00      LIG  
ATOM   4930 C15  LIG     1      21.410  22.320   7.789  1.00  0.00      LIG  
ATOM   4931 C16  LIG     1      21.160  22.555   9.264  1.00  0.00      LIG  
ATOM   4932 O    LIG     1      17.629  18.146   9.605  1.00  0.00      LIG  
ATOM   4933 C17  LIG     1      19.847  18.540  15.490  1.00  0.00      LIG  
ATOM   4934 C18  LIG     1      22.137  18.142  14.761  1.00  0.00      LIG  
ATOM   4935 C19  LIG     1      21.674  19.740  10.074  1.00  0.00      LIG  
ATOM   4936 C20  LIG     1      18.078  18.370  12.699  1.00  0.00      LIG  
ATOM   4937 H    LIG     1      18.436  20.107  11.212  1.00  0.00      LIG  
ATOM   4938 C21  LIG     1      20.297  20.994   5.914  1.00  0.00      LIG  
ATOM   4939 C22  LIG     1      20.461  19.501   5.657  1.00  0.00      LIG  
ATOM   4940 C23  LIG     1      21.797  18.966   6.159  1.00  0.00      LIG  
ATOM   4941 C24  LIG     1      22.928  19.317   5.244  1.00  0.00      LIG  
ATOM   4942 O1   LIG     1      21.695  17.550   6.232  1.00  0.00      LIG  
ATOM   4943 C25  LIG     1      18.898  22.522  10.211  1.00  0.00      LIG  
ATOM   4944 O2   LIG     1      20.368  15.782  14.881  1.00  0.00      LIG  
ATOM   4945 H1   LIG     1      21.499  18.755  12.536  1.00  0.00      LIG  
ATOM   4946 C26  LIG     1      19.028  21.495   5.261  1.00  0.00      LIG  
ATOM   4947 C27  LIG     1      24.331  19.420   5.728  1.00  0.00      LIG  
ATOM   4948 C28  LIG     1      24.680  19.247   7.167  1.00  0.00      LIG  
ATOM   4949 C29  LIG     1      25.433  19.185   4.757  1.00  0.00      LIG  
ATOM   4950 O3   LIG     1      23.549  20.606   5.463  1.00  0.00      LIG  
ATOM   4951 H2   LIG     1      20.299  15.156  12.469  1.00  0.00      LIG  
ATOM   4952 H3   LIG     1      21.664  16.269  12.354  1.00  0.00      LIG  
ATOM   4953 H4   LIG     1      18.904  16.510  11.285  1.00  0.00      LIG  
ATOM   4954 H5   LIG     1      20.428  17.091  10.653  1.00  0.00      LIG  
ATOM   4955 H6   LIG     1      21.065  20.711  14.081  1.00  0.00      LIG  
ATOM   4956 H7   LIG     1      19.418  20.699  13.468  1.00  0.00      LIG  
ATOM   4957 H8   LIG     1      22.027  21.083  12.015  1.00  0.00      LIG  
ATOM   4958 H9   LIG     1      20.675  22.157  12.090  1.00  0.00      LIG  
ATOM   4959 H10  LIG     1      18.243  19.589   7.523  1.00  0.00      LIG  
ATOM   4960 H11  LIG     1      17.559  20.548   8.794  1.00  0.00      LIG  
ATOM   4961 H12  LIG     1      19.579  18.288   9.068  1.00  0.00      LIG  
ATOM   4962 H13  LIG     1      21.353  23.255   7.234  1.00  0.00      LIG  
ATOM   4963 H14  LIG     1      22.395  21.873   7.631  1.00  0.00      LIG  
ATOM   4964 H15  LIG     1      22.078  22.424   9.841  1.00  0.00      LIG  
ATOM   4965 H16  LIG     1      20.866  23.599   9.407  1.00  0.00      LIG  
ATOM   4966 H17  LIG     1      17.308  17.998   8.700  1.00  0.00      LIG  
ATOM   4967 H18  LIG     1      20.090  17.948  16.374  1.00  0.00      LIG  
ATOM   4968 H19  LIG     1      18.776  18.433  15.312  1.00  0.00      LIG  
ATOM   4969 H20  LIG     1      20.054  19.582  15.747  1.00  0.00      LIG  
ATOM   4970 H21  LIG     1      22.819  17.783  13.983  1.00  0.00      LIG  
ATOM   4971 H22  LIG     1      22.302  17.527  15.652  1.00  0.00      LIG  
ATOM   4972 H23  LIG     1      22.416  19.169  15.010  1.00  0.00      LIG  
ATOM   4973 H24  LIG     1      21.983  18.888  10.676  1.00  0.00      LIG  
ATOM   4974 H25  LIG     1      22.551  20.386   9.994  1.00  0.00      LIG  
ATOM   4975 H26  LIG     1      21.470  19.335   9.087  1.00  0.00      LIG  
ATOM   4976 H27  LIG     1      17.796  19.320  13.159  1.00  0.00      LIG  
ATOM   4977 H28  LIG     1      18.042  17.600  13.468  1.00  0.00      LIG  
ATOM   4978 H29  LIG     1      17.299  18.112  11.984  1.00  0.00      LIG  
ATOM   4979 H30  LIG     1      21.126  21.496   5.416  1.00  0.00      LIG  
ATOM   4980 H31  LIG     1      20.372  19.309   4.583  1.00  0.00      LIG  
ATOM   4981 H32  LIG     1      19.640  18.947   6.119  1.00  0.00      LIG  
ATOM   4982 H33  LIG     1      21.987  19.325   7.167  1.00  0.00      LIG  
ATOM   4983 H34  LIG     1      22.748  19.017   4.221  1.00  0.00      LIG  
ATOM   4984 H35  LIG     1      20.856  17.363   6.685  1.00  0.00      LIG  
ATOM   4985 H36  LIG     1      19.227  23.128  11.057  1.00  0.00      LIG  
ATOM   4986 H37  LIG     1      18.013  21.964  10.524  1.00  0.00      LIG  
ATOM   4987 H38  LIG     1      18.574  23.224   9.435  1.00  0.00      LIG  
ATOM   4988 H39  LIG     1      18.919  22.575   5.383  1.00  0.00      LIG  
ATOM   4989 H40  LIG     1      18.152  21.012   5.696  1.00  0.00      LIG  
ATOM   4990 H41  LIG     1      19.042  21.272   4.190  1.00  0.00      LIG  
ATOM   4991 H42  LIG     1      24.675  18.189   7.434  1.00  0.00      LIG  
ATOM   4992 H43  LIG     1      23.984  19.773   7.827  1.00  0.00      LIG  
ATOM   4993 H44  LIG     1      25.681  19.642   7.358  1.00  0.00      LIG  
ATOM   4994 H45  LIG     1      25.680  18.121   4.723  1.00  0.00      LIG  
ATOM   4995 H46  LIG     1      26.326  19.738   5.060  1.00  0.00      LIG  
ATOM   4996 H47  LIG     1      25.158  19.509   3.749  1.00  0.00      LIG  
TER
REMARK  Energy: 261.116
REMARK  SimpleFitness: 261.116
REMARK  FullFitness: -1379.9729
REMARK  InterFull: -30.4709
REMARK  IntraFull: 298.733
REMARK  solvFull: -1891.08
REMARK  surfFull: 242.845
REMARK  extraFull: 0.0
REMARK  deltaGcompsolvpol: -1891.08
REMARK  deltaGcompsolvnonpol: 242.845
REMARK  deltaGprotsolvpol: -1897.11
REMARK  deltaGprotsolvnonpol: 243.179
REMARK  deltaGligsolvpol: -9.35335
REMARK  deltaGligsolvnonpol: 15.6784
REMARK  deltaGvdw: -30.4709
REMARK  deltaGelec: 0.0
REMARK  deltaG: -7.4458575
REMARK  Cluster: 5
REMARK  ClusterRank: 4
ATOM   4915 C    LIG     1      20.594  16.204  12.566  1.00  0.00      LIG  
ATOM   4916 C1   LIG     1      20.398  16.621  13.994  1.00  0.00      LIG  
ATOM   4917 C2   LIG     1      20.686  18.071  14.306  1.00  0.00      LIG  
ATOM   4918 C3   LIG     1      20.537  18.905  13.023  1.00  0.00      LIG  
ATOM   4919 C4   LIG     1      19.453  18.459  12.025  1.00  0.00      LIG  
ATOM   4920 C5   LIG     1      19.818  17.046  11.557  1.00  0.00      LIG  
ATOM   4921 C6   LIG     1      20.443  20.395  13.241  1.00  0.00      LIG  
ATOM   4922 C7   LIG     1      20.934  21.103  11.997  1.00  0.00      LIG  
ATOM   4923 C8   LIG     1      20.460  20.487  10.668  1.00  0.00      LIG  
ATOM   4924 C9   LIG     1      19.274  19.499  10.867  1.00  0.00      LIG  
ATOM   4925 C10  LIG     1      20.027  21.622   9.690  1.00  0.00      LIG  
ATOM   4926 C11  LIG     1      19.594  21.010   8.406  1.00  0.00      LIG  
ATOM   4927 C12  LIG     1      18.476  20.033   8.493  1.00  0.00      LIG  
ATOM   4928 C13  LIG     1      18.808  18.933   9.496  1.00  0.00      LIG  
ATOM   4929 C14  LIG     1      20.342  21.388   7.364  1.00  0.00      LIG  
ATOM   4930 C15  LIG     1      21.410  22.320   7.789  1.00  0.00      LIG  
ATOM   4931 C16  LIG     1      21.160  22.555   9.264  1.00  0.00      LIG  
ATOM   4932 O    LIG     1      17.629  18.146   9.605  1.00  0.00      LIG  
ATOM   4933 C17  LIG     1      19.847  18.540  15.490  1.00  0.00      LIG  
ATOM   4934 C18  LIG     1      22.137  18.142  14.761  1.00  0.00      LIG  
ATOM   4935 C19  LIG     1      21.674  19.740  10.074  1.00  0.00      LIG  
ATOM   4936 C20  LIG     1      18.078  18.370  12.699  1.00  0.00      LIG  
ATOM   4937 H    LIG     1      18.436  20.107  11.212  1.00  0.00      LIG  
ATOM   4938 C21  LIG     1      20.297  20.994   5.914  1.00  0.00      LIG  
ATOM   4939 C22  LIG     1      20.461  19.501   5.657  1.00  0.00      LIG  
ATOM   4940 C23  LIG     1      21.797  18.966   6.159  1.00  0.00      LIG  
ATOM   4941 C24  LIG     1      22.928  19.317   5.244  1.00  0.00      LIG  
ATOM   4942 O1   LIG     1      21.695  17.550   6.232  1.00  0.00      LIG  
ATOM   4943 C25  LIG     1      18.898  22.522  10.211  1.00  0.00      LIG  
ATOM   4944 O2   LIG     1      20.368  15.782  14.881  1.00  0.00      LIG  
ATOM   4945 H1   LIG     1      21.499  18.755  12.536  1.00  0.00      LIG  
ATOM   4946 C26  LIG     1      19.028  21.495   5.261  1.00  0.00      LIG  
ATOM   4947 C27  LIG     1      24.331  19.420   5.728  1.00  0.00      LIG  
ATOM   4948 C28  LIG     1      24.680  19.247   7.167  1.00  0.00      LIG  
ATOM   4949 C29  LIG     1      25.433  19.185   4.757  1.00  0.00      LIG  
ATOM   4950 O3   LIG     1      23.549  20.606   5.463  1.00  0.00      LIG  
ATOM   4951 H2   LIG     1      20.299  15.156  12.469  1.00  0.00      LIG  
ATOM   4952 H3   LIG     1      21.664  16.269  12.354  1.00  0.00      LIG  
ATOM   4953 H4   LIG     1      18.904  16.510  11.285  1.00  0.00      LIG  
ATOM   4954 H5   LIG     1      20.428  17.091  10.653  1.00  0.00      LIG  
ATOM   4955 H6   LIG     1      21.065  20.711  14.081  1.00  0.00      LIG  
ATOM   4956 H7   LIG     1      19.418  20.699  13.468  1.00  0.00      LIG  
ATOM   4957 H8   LIG     1      22.027  21.083  12.015  1.00  0.00      LIG  
ATOM   4958 H9   LIG     1      20.675  22.157  12.090  1.00  0.00      LIG  
ATOM   4959 H10  LIG     1      18.243  19.589   7.523  1.00  0.00      LIG  
ATOM   4960 H11  LIG     1      17.559  20.548   8.794  1.00  0.00      LIG  
ATOM   4961 H12  LIG     1      19.579  18.288   9.068  1.00  0.00      LIG  
ATOM   4962 H13  LIG     1      21.353  23.255   7.234  1.00  0.00      LIG  
ATOM   4963 H14  LIG     1      22.395  21.873   7.631  1.00  0.00      LIG  
ATOM   4964 H15  LIG     1      22.078  22.424   9.841  1.00  0.00      LIG  
ATOM   4965 H16  LIG     1      20.866  23.599   9.407  1.00  0.00      LIG  
ATOM   4966 H17  LIG     1      17.308  17.998   8.700  1.00  0.00      LIG  
ATOM   4967 H18  LIG     1      20.090  17.948  16.374  1.00  0.00      LIG  
ATOM   4968 H19  LIG     1      18.776  18.433  15.312  1.00  0.00      LIG  
ATOM   4969 H20  LIG     1      20.054  19.582  15.747  1.00  0.00      LIG  
ATOM   4970 H21  LIG     1      22.819  17.783  13.983  1.00  0.00      LIG  
ATOM   4971 H22  LIG     1      22.302  17.527  15.652  1.00  0.00      LIG  
ATOM   4972 H23  LIG     1      22.416  19.169  15.010  1.00  0.00      LIG  
ATOM   4973 H24  LIG     1      21.983  18.888  10.676  1.00  0.00      LIG  
ATOM   4974 H25  LIG     1      22.551  20.386   9.994  1.00  0.00      LIG  
ATOM   4975 H26  LIG     1      21.470  19.335   9.087  1.00  0.00      LIG  
ATOM   4976 H27  LIG     1      17.796  19.320  13.159  1.00  0.00      LIG  
ATOM   4977 H28  LIG     1      18.042  17.600  13.468  1.00  0.00      LIG  
ATOM   4978 H29  LIG     1      17.299  18.112  11.984  1.00  0.00      LIG  
ATOM   4979 H30  LIG     1      21.126  21.496   5.416  1.00  0.00      LIG  
ATOM   4980 H31  LIG     1      20.372  19.309   4.583  1.00  0.00      LIG  
ATOM   4981 H32  LIG     1      19.640  18.947   6.119  1.00  0.00      LIG  
ATOM   4982 H33  LIG     1      21.987  19.325   7.167  1.00  0.00      LIG  
ATOM   4983 H34  LIG     1      22.748  19.017   4.221  1.00  0.00      LIG  
ATOM   4984 H35  LIG     1      20.856  17.363   6.685  1.00  0.00      LIG  
ATOM   4985 H36  LIG     1      19.227  23.128  11.057  1.00  0.00      LIG  
ATOM   4986 H37  LIG     1      18.013  21.964  10.524  1.00  0.00      LIG  
ATOM   4987 H38  LIG     1      18.574  23.224   9.435  1.00  0.00      LIG  
ATOM   4988 H39  LIG     1      18.919  22.575   5.383  1.00  0.00      LIG  
ATOM   4989 H40  LIG     1      18.152  21.012   5.696  1.00  0.00      LIG  
ATOM   4990 H41  LIG     1      19.042  21.272   4.190  1.00  0.00      LIG  
ATOM   4991 H42  LIG     1      24.675  18.189   7.434  1.00  0.00      LIG  
ATOM   4992 H43  LIG     1      23.984  19.773   7.827  1.00  0.00      LIG  
ATOM   4993 H44  LIG     1      25.681  19.642   7.358  1.00  0.00      LIG  
ATOM   4994 H45  LIG     1      25.680  18.121   4.723  1.00  0.00      LIG  
ATOM   4995 H46  LIG     1      26.326  19.738   5.060  1.00  0.00      LIG  
ATOM   4996 H47  LIG     1      25.158  19.509   3.749  1.00  0.00      LIG  
TER
REMARK  Energy: 259.968
REMARK  SimpleFitness: 259.968
REMARK  FullFitness: -1378.7738
REMARK  InterFull: -35.6378
REMARK  IntraFull: 301.415
REMARK  solvFull: -1889.03
REMARK  surfFull: 244.479
REMARK  extraFull: 0.0
REMARK  deltaGcompsolvpol: -1889.03
REMARK  deltaGcompsolvnonpol: 244.479
REMARK  deltaGprotsolvpol: -1897.11
REMARK  deltaGprotsolvnonpol: 243.179
REMARK  deltaGligsolvpol: -8.41264
REMARK  deltaGligsolvnonpol: 15.3966
REMARK  deltaGvdw: -35.6378
REMARK  deltaGelec: 0.0
REMARK  deltaG: -7.685527
REMARK  Cluster: 6
REMARK  ClusterRank: 0
ATOM   4915 C    LIG     1      17.173  20.419  13.076  1.00  0.00      LIG  
ATOM   4916 C1   LIG     1      17.610  21.475  14.048  1.00  0.00      LIG  
ATOM   4917 C2   LIG     1      19.045  21.923  13.929  1.00  0.00      LIG  
ATOM   4918 C3   LIG     1      19.549  21.639  12.502  1.00  0.00      LIG  
ATOM   4919 C4   LIG     1      18.530  21.798  11.360  1.00  0.00      LIG  
ATOM   4920 C5   LIG     1      17.417  20.774  11.609  1.00  0.00      LIG  
ATOM   4921 C6   LIG     1      20.835  22.339  12.136  1.00  0.00      LIG  
ATOM   4922 C7   LIG     1      21.535  21.517  11.078  1.00  0.00      LIG  
ATOM   4923 C8   LIG     1      20.622  21.011   9.947  1.00  0.00      LIG  
ATOM   4924 C9   LIG     1      19.220  21.685   9.959  1.00  0.00      LIG  
ATOM   4925 C10  LIG     1      21.308  21.276   8.572  1.00  0.00      LIG  
ATOM   4926 C11  LIG     1      20.443  20.760   7.479  1.00  0.00      LIG  
ATOM   4927 C12  LIG     1      19.033  21.248   7.451  1.00  0.00      LIG  
ATOM   4928 C13  LIG     1      18.348  21.119   8.807  1.00  0.00      LIG  
ATOM   4929 C14  LIG     1      21.086  19.915   6.667  1.00  0.00      LIG  
ATOM   4930 C15  LIG     1      22.502  19.747   7.069  1.00  0.00      LIG  
ATOM   4931 C16  LIG     1      22.628  20.529   8.360  1.00  0.00      LIG  
ATOM   4932 O    LIG     1      17.107  21.806   8.678  1.00  0.00      LIG  
ATOM   4933 C17  LIG     1      19.192  23.367  14.405  1.00  0.00      LIG  
ATOM   4934 C18  LIG     1      19.850  21.072  14.902  1.00  0.00      LIG  
ATOM   4935 C19  LIG     1      20.467  19.489  10.159  1.00  0.00      LIG  
ATOM   4936 C20  LIG     1      17.879  23.189  11.373  1.00  0.00      LIG  
ATOM   4937 H    LIG     1      19.386  22.729   9.688  1.00  0.00      LIG  
ATOM   4938 C21  LIG     1      20.617  19.161   5.456  1.00  0.00      LIG  
ATOM   4939 C22  LIG     1      19.441  18.217   5.698  1.00  0.00      LIG  
ATOM   4940 C23  LIG     1      19.838  16.897   6.348  1.00  0.00      LIG  
ATOM   4941 C24  LIG     1      18.622  16.051   6.547  1.00  0.00      LIG  
ATOM   4942 O1   LIG     1      20.436  17.122   7.616  1.00  0.00      LIG  
ATOM   4943 C25  LIG     1      21.606  22.754   8.289  1.00  0.00      LIG  
ATOM   4944 O2   LIG     1      16.977  21.676  15.074  1.00  0.00      LIG  
ATOM   4945 H1   LIG     1      19.810  20.581  12.539  1.00  0.00      LIG  
ATOM   4946 C26  LIG     1      20.268  20.124   4.335  1.00  0.00      LIG  
ATOM   4947 C27  LIG     1      18.709  14.602   6.857  1.00  0.00      LIG  
ATOM   4948 C28  LIG     1      20.034  13.937   6.990  1.00  0.00      LIG  
ATOM   4949 C29  LIG     1      17.574  13.953   7.565  1.00  0.00      LIG  
ATOM   4950 O3   LIG     1      18.395  15.057   5.519  1.00  0.00      LIG  
ATOM   4951 H2   LIG     1      16.107  20.235  13.232  1.00  0.00      LIG  
ATOM   4952 H3   LIG     1      17.707  19.499  13.329  1.00  0.00      LIG  
ATOM   4953 H4   LIG     1      16.483  21.147  11.180  1.00  0.00      LIG  
ATOM   4954 H5   LIG     1      17.639  19.838  11.091  1.00  0.00      LIG  
ATOM   4955 H6   LIG     1      21.499  22.423  12.999  1.00  0.00      LIG  
ATOM   4956 H7   LIG     1      20.650  23.353  11.772  1.00  0.00      LIG  
ATOM   4957 H8   LIG     1      21.981  20.652  11.577  1.00  0.00      LIG  
ATOM   4958 H9   LIG     1      22.385  22.092  10.710  1.00  0.00      LIG  
ATOM   4959 H10  LIG     1      18.437  20.736   6.693  1.00  0.00      LIG  
ATOM   4960 H11  LIG     1      19.035  22.296   7.144  1.00  0.00      LIG  
ATOM   4961 H12  LIG     1      18.109  20.067   8.982  1.00  0.00      LIG  
ATOM   4962 H13  LIG     1      23.168  20.148   6.300  1.00  0.00      LIG  
ATOM   4963 H14  LIG     1      22.744  18.693   7.230  1.00  0.00      LIG  
ATOM   4964 H15  LIG     1      22.885  19.854   9.178  1.00  0.00      LIG  
ATOM   4965 H16  LIG     1      23.465  21.229   8.284  1.00  0.00      LIG  
ATOM   4966 H17  LIG     1      16.728  21.864   9.572  1.00  0.00      LIG  
ATOM   4967 H18  LIG     1      18.799  23.482  15.419  1.00  0.00      LIG  
ATOM   4968 H19  LIG     1      18.651  24.070  13.771  1.00  0.00      LIG  
ATOM   4969 H20  LIG     1      20.242  23.669  14.434  1.00  0.00      LIG  
ATOM   4970 H21  LIG     1      19.768  20.006  14.664  1.00  0.00      LIG  
ATOM   4971 H22  LIG     1      19.499  21.208  15.930  1.00  0.00      LIG  
ATOM   4972 H23  LIG     1      20.908  21.344  14.874  1.00  0.00      LIG  
ATOM   4973 H24  LIG     1      19.873  19.259  11.042  1.00  0.00      LIG  
ATOM   4974 H25  LIG     1      21.432  19.000  10.305  1.00  0.00      LIG  
ATOM   4975 H26  LIG     1      19.975  18.992   9.323  1.00  0.00      LIG  
ATOM   4976 H27  LIG     1      18.631  23.981  11.326  1.00  0.00      LIG  
ATOM   4977 H28  LIG     1      17.272  23.354  12.264  1.00  0.00      LIG  
ATOM   4978 H29  LIG     1      17.207  23.331  10.526  1.00  0.00      LIG  
ATOM   4979 H30  LIG     1      21.457  18.555   5.108  1.00  0.00      LIG  
ATOM   4980 H31  LIG     1      18.966  17.994   4.739  1.00  0.00      LIG  
ATOM   4981 H32  LIG     1      18.680  18.707   6.310  1.00  0.00      LIG  
ATOM   4982 H33  LIG     1      20.576  16.391   5.719  1.00  0.00      LIG  
ATOM   4983 H34  LIG     1      17.772  16.608   6.919  1.00  0.00      LIG  
ATOM   4984 H35  LIG     1      19.971  17.880   8.009  1.00  0.00      LIG  
ATOM   4985 H36  LIG     1      22.324  23.166   9.000  1.00  0.00      LIG  
ATOM   4986 H37  LIG     1      20.715  23.384   8.313  1.00  0.00      LIG  
ATOM   4987 H38  LIG     1      22.052  22.872   7.297  1.00  0.00      LIG  
ATOM   4988 H39  LIG     1      21.106  20.792   4.113  1.00  0.00      LIG  
ATOM   4989 H40  LIG     1      19.400  20.735   4.594  1.00  0.00      LIG  
ATOM   4990 H41  LIG     1      20.027  19.569   3.424  1.00  0.00      LIG  
ATOM   4991 H42  LIG     1      20.534  14.272   7.902  1.00  0.00      LIG  
ATOM   4992 H43  LIG     1      20.687  14.144   6.137  1.00  0.00      LIG  
ATOM   4993 H44  LIG     1      19.897  12.857   7.060  1.00  0.00      LIG  
ATOM   4994 H45  LIG     1      16.639  14.502   7.421  1.00  0.00      LIG  
ATOM   4995 H46  LIG     1      17.782  13.908   8.637  1.00  0.00      LIG  
ATOM   4996 H47  LIG     1      17.435  12.932   7.198  1.00  0.00      LIG  
TER
REMARK  Energy: 259.968
REMARK  SimpleFitness: 259.968
REMARK  FullFitness: -1378.7738
REMARK  InterFull: -35.6378
REMARK  IntraFull: 301.415
REMARK  solvFull: -1889.03
REMARK  surfFull: 244.479
REMARK  extraFull: 0.0
REMARK  deltaGcompsolvpol: -1889.03
REMARK  deltaGcompsolvnonpol: 244.479
REMARK  deltaGprotsolvpol: -1897.11
REMARK  deltaGprotsolvnonpol: 243.179
REMARK  deltaGligsolvpol: -8.41264
REMARK  deltaGligsolvnonpol: 15.3966
REMARK  deltaGvdw: -35.6378
REMARK  deltaGelec: 0.0
REMARK  deltaG: -7.685527
REMARK  Cluster: 6
REMARK  ClusterRank: 1
ATOM   4915 C    LIG     1      17.173  20.419  13.076  1.00  0.00      LIG  
ATOM   4916 C1   LIG     1      17.610  21.475  14.048  1.00  0.00      LIG  
ATOM   4917 C2   LIG     1      19.045  21.923  13.929  1.00  0.00      LIG  
ATOM   4918 C3   LIG     1      19.549  21.639  12.502  1.00  0.00      LIG  
ATOM   4919 C4   LIG     1      18.530  21.798  11.360  1.00  0.00      LIG  
ATOM   4920 C5   LIG     1      17.417  20.774  11.609  1.00  0.00      LIG  
ATOM   4921 C6   LIG     1      20.835  22.339  12.136  1.00  0.00      LIG  
ATOM   4922 C7   LIG     1      21.535  21.517  11.078  1.00  0.00      LIG  
ATOM   4923 C8   LIG     1      20.622  21.011   9.947  1.00  0.00      LIG  
ATOM   4924 C9   LIG     1      19.220  21.685   9.959  1.00  0.00      LIG  
ATOM   4925 C10  LIG     1      21.308  21.276   8.572  1.00  0.00      LIG  
ATOM   4926 C11  LIG     1      20.443  20.760   7.479  1.00  0.00      LIG  
ATOM   4927 C12  LIG     1      19.033  21.248   7.451  1.00  0.00      LIG  
ATOM   4928 C13  LIG     1      18.348  21.119   8.807  1.00  0.00      LIG  
ATOM   4929 C14  LIG     1      21.086  19.915   6.667  1.00  0.00      LIG  
ATOM   4930 C15  LIG     1      22.502  19.747   7.069  1.00  0.00      LIG  
ATOM   4931 C16  LIG     1      22.628  20.529   8.360  1.00  0.00      LIG  
ATOM   4932 O    LIG     1      17.107  21.806   8.678  1.00  0.00      LIG  
ATOM   4933 C17  LIG     1      19.192  23.367  14.405  1.00  0.00      LIG  
ATOM   4934 C18  LIG     1      19.850  21.072  14.902  1.00  0.00      LIG  
ATOM   4935 C19  LIG     1      20.467  19.489  10.159  1.00  0.00      LIG  
ATOM   4936 C20  LIG     1      17.879  23.189  11.373  1.00  0.00      LIG  
ATOM   4937 H    LIG     1      19.386  22.729   9.688  1.00  0.00      LIG  
ATOM   4938 C21  LIG     1      20.617  19.161   5.456  1.00  0.00      LIG  
ATOM   4939 C22  LIG     1      19.441  18.217   5.698  1.00  0.00      LIG  
ATOM   4940 C23  LIG     1      19.838  16.897   6.348  1.00  0.00      LIG  
ATOM   4941 C24  LIG     1      18.622  16.051   6.547  1.00  0.00      LIG  
ATOM   4942 O1   LIG     1      20.436  17.122   7.616  1.00  0.00      LIG  
ATOM   4943 C25  LIG     1      21.606  22.754   8.289  1.00  0.00      LIG  
ATOM   4944 O2   LIG     1      16.977  21.676  15.074  1.00  0.00      LIG  
ATOM   4945 H1   LIG     1      19.810  20.581  12.539  1.00  0.00      LIG  
ATOM   4946 C26  LIG     1      20.268  20.124   4.335  1.00  0.00      LIG  
ATOM   4947 C27  LIG     1      18.709  14.602   6.857  1.00  0.00      LIG  
ATOM   4948 C28  LIG     1      20.034  13.937   6.990  1.00  0.00      LIG  
ATOM   4949 C29  LIG     1      17.574  13.953   7.565  1.00  0.00      LIG  
ATOM   4950 O3   LIG     1      18.395  15.057   5.519  1.00  0.00      LIG  
ATOM   4951 H2   LIG     1      16.107  20.235  13.232  1.00  0.00      LIG  
ATOM   4952 H3   LIG     1      17.707  19.499  13.329  1.00  0.00      LIG  
ATOM   4953 H4   LIG     1      16.483  21.147  11.180  1.00  0.00      LIG  
ATOM   4954 H5   LIG     1      17.639  19.838  11.091  1.00  0.00      LIG  
ATOM   4955 H6   LIG     1      21.499  22.423  12.999  1.00  0.00      LIG  
ATOM   4956 H7   LIG     1      20.650  23.353  11.772  1.00  0.00      LIG  
ATOM   4957 H8   LIG     1      21.981  20.652  11.577  1.00  0.00      LIG  
ATOM   4958 H9   LIG     1      22.385  22.092  10.710  1.00  0.00      LIG  
ATOM   4959 H10  LIG     1      18.437  20.736   6.693  1.00  0.00      LIG  
ATOM   4960 H11  LIG     1      19.035  22.296   7.144  1.00  0.00      LIG  
ATOM   4961 H12  LIG     1      18.109  20.067   8.982  1.00  0.00      LIG  
ATOM   4962 H13  LIG     1      23.168  20.148   6.300  1.00  0.00      LIG  
ATOM   4963 H14  LIG     1      22.744  18.693   7.230  1.00  0.00      LIG  
ATOM   4964 H15  LIG     1      22.885  19.854   9.178  1.00  0.00      LIG  
ATOM   4965 H16  LIG     1      23.465  21.229   8.284  1.00  0.00      LIG  
ATOM   4966 H17  LIG     1      16.728  21.864   9.572  1.00  0.00      LIG  
ATOM   4967 H18  LIG     1      18.799  23.482  15.419  1.00  0.00      LIG  
ATOM   4968 H19  LIG     1      18.651  24.070  13.771  1.00  0.00      LIG  
ATOM   4969 H20  LIG     1      20.242  23.669  14.434  1.00  0.00      LIG  
ATOM   4970 H21  LIG     1      19.768  20.006  14.664  1.00  0.00      LIG  
ATOM   4971 H22  LIG     1      19.499  21.208  15.930  1.00  0.00      LIG  
ATOM   4972 H23  LIG     1      20.908  21.344  14.874  1.00  0.00      LIG  
ATOM   4973 H24  LIG     1      19.873  19.259  11.042  1.00  0.00      LIG  
ATOM   4974 H25  LIG     1      21.432  19.000  10.305  1.00  0.00      LIG  
ATOM   4975 H26  LIG     1      19.975  18.992   9.323  1.00  0.00      LIG  
ATOM   4976 H27  LIG     1      18.631  23.981  11.326  1.00  0.00      LIG  
ATOM   4977 H28  LIG     1      17.272  23.354  12.264  1.00  0.00      LIG  
ATOM   4978 H29  LIG     1      17.207  23.331  10.526  1.00  0.00      LIG  
ATOM   4979 H30  LIG     1      21.457  18.555   5.108  1.00  0.00      LIG  
ATOM   4980 H31  LIG     1      18.966  17.994   4.739  1.00  0.00      LIG  
ATOM   4981 H32  LIG     1      18.680  18.707   6.310  1.00  0.00      LIG  
ATOM   4982 H33  LIG     1      20.576  16.391   5.719  1.00  0.00      LIG  
ATOM   4983 H34  LIG     1      17.772  16.608   6.919  1.00  0.00      LIG  
ATOM   4984 H35  LIG     1      19.971  17.880   8.009  1.00  0.00      LIG  
ATOM   4985 H36  LIG     1      22.324  23.166   9.000  1.00  0.00      LIG  
ATOM   4986 H37  LIG     1      20.715  23.384   8.313  1.00  0.00      LIG  
ATOM   4987 H38  LIG     1      22.052  22.872   7.297  1.00  0.00      LIG  
ATOM   4988 H39  LIG     1      21.106  20.792   4.113  1.00  0.00      LIG  
ATOM   4989 H40  LIG     1      19.400  20.735   4.594  1.00  0.00      LIG  
ATOM   4990 H41  LIG     1      20.027  19.569   3.424  1.00  0.00      LIG  
ATOM   4991 H42  LIG     1      20.534  14.272   7.902  1.00  0.00      LIG  
ATOM   4992 H43  LIG     1      20.687  14.144   6.137  1.00  0.00      LIG  
ATOM   4993 H44  LIG     1      19.897  12.857   7.060  1.00  0.00      LIG  
ATOM   4994 H45  LIG     1      16.639  14.502   7.421  1.00  0.00      LIG  
ATOM   4995 H46  LIG     1      17.782  13.908   8.637  1.00  0.00      LIG  
ATOM   4996 H47  LIG     1      17.435  12.932   7.198  1.00  0.00      LIG  
TER
REMARK  Energy: 259.968
REMARK  SimpleFitness: 259.968
REMARK  FullFitness: -1378.7738
REMARK  InterFull: -35.6378
REMARK  IntraFull: 301.415
REMARK  solvFull: -1889.03
REMARK  surfFull: 244.479
REMARK  extraFull: 0.0
REMARK  deltaGcompsolvpol: -1889.03
REMARK  deltaGcompsolvnonpol: 244.479
REMARK  deltaGprotsolvpol: -1897.11
REMARK  deltaGprotsolvnonpol: 243.179
REMARK  deltaGligsolvpol: -8.41264
REMARK  deltaGligsolvnonpol: 15.3966
REMARK  deltaGvdw: -35.6378
REMARK  deltaGelec: 0.0
REMARK  deltaG: -7.685527
REMARK  Cluster: 6
REMARK  ClusterRank: 2
ATOM   4915 C    LIG     1      17.173  20.419  13.076  1.00  0.00      LIG  
ATOM   4916 C1   LIG     1      17.610  21.475  14.048  1.00  0.00      LIG  
ATOM   4917 C2   LIG     1      19.045  21.923  13.929  1.00  0.00      LIG  
ATOM   4918 C3   LIG     1      19.549  21.639  12.502  1.00  0.00      LIG  
ATOM   4919 C4   LIG     1      18.530  21.798  11.360  1.00  0.00      LIG  
ATOM   4920 C5   LIG     1      17.417  20.774  11.609  1.00  0.00      LIG  
ATOM   4921 C6   LIG     1      20.835  22.339  12.136  1.00  0.00      LIG  
ATOM   4922 C7   LIG     1      21.535  21.517  11.078  1.00  0.00      LIG  
ATOM   4923 C8   LIG     1      20.622  21.011   9.947  1.00  0.00      LIG  
ATOM   4924 C9   LIG     1      19.220  21.685   9.959  1.00  0.00      LIG  
ATOM   4925 C10  LIG     1      21.308  21.276   8.572  1.00  0.00      LIG  
ATOM   4926 C11  LIG     1      20.443  20.760   7.479  1.00  0.00      LIG  
ATOM   4927 C12  LIG     1      19.033  21.248   7.451  1.00  0.00      LIG  
ATOM   4928 C13  LIG     1      18.348  21.119   8.807  1.00  0.00      LIG  
ATOM   4929 C14  LIG     1      21.086  19.915   6.667  1.00  0.00      LIG  
ATOM   4930 C15  LIG     1      22.502  19.747   7.069  1.00  0.00      LIG  
ATOM   4931 C16  LIG     1      22.628  20.529   8.360  1.00  0.00      LIG  
ATOM   4932 O    LIG     1      17.107  21.806   8.678  1.00  0.00      LIG  
ATOM   4933 C17  LIG     1      19.192  23.367  14.405  1.00  0.00      LIG  
ATOM   4934 C18  LIG     1      19.850  21.072  14.902  1.00  0.00      LIG  
ATOM   4935 C19  LIG     1      20.467  19.489  10.159  1.00  0.00      LIG  
ATOM   4936 C20  LIG     1      17.879  23.189  11.373  1.00  0.00      LIG  
ATOM   4937 H    LIG     1      19.386  22.729   9.688  1.00  0.00      LIG  
ATOM   4938 C21  LIG     1      20.617  19.161   5.456  1.00  0.00      LIG  
ATOM   4939 C22  LIG     1      19.441  18.217   5.698  1.00  0.00      LIG  
ATOM   4940 C23  LIG     1      19.838  16.897   6.348  1.00  0.00      LIG  
ATOM   4941 C24  LIG     1      18.622  16.051   6.547  1.00  0.00      LIG  
ATOM   4942 O1   LIG     1      20.436  17.122   7.616  1.00  0.00      LIG  
ATOM   4943 C25  LIG     1      21.606  22.754   8.289  1.00  0.00      LIG  
ATOM   4944 O2   LIG     1      16.977  21.676  15.074  1.00  0.00      LIG  
ATOM   4945 H1   LIG     1      19.810  20.581  12.539  1.00  0.00      LIG  
ATOM   4946 C26  LIG     1      20.268  20.124   4.335  1.00  0.00      LIG  
ATOM   4947 C27  LIG     1      18.709  14.602   6.857  1.00  0.00      LIG  
ATOM   4948 C28  LIG     1      20.034  13.937   6.990  1.00  0.00      LIG  
ATOM   4949 C29  LIG     1      17.574  13.953   7.565  1.00  0.00      LIG  
ATOM   4950 O3   LIG     1      18.395  15.057   5.519  1.00  0.00      LIG
[truncated: 1,381,271 more chars]
