# Supplementary material for: Exploring the mechanism of Alisma orientale for the treatment of pregnancy induced hypertension and potential hepato-nephrotoxicity by using network pharmacology, network toxicology, molecular docking and molecular dynamics simulation
Source: Front Pharmacol. 2022 Nov 15;13:1027112. doi: 10.3389/fphar.2022.1027112 (PMC9705790; doi:10.3389/fphar.2022.1027112)
Supplement: Supplementary file 13 [file DataSheet7.zip › IGF1/IGF830/eadock3.err]

sib.fastconf.EADock3: running @ selenium/127.0.1.1 development version. /home/swissdock/swissdock/tmp//cache/eadock3/eadock3.jar MD5: 6b55cadf59de6f950f604b9d6d6562d2
sib.fastconf.EADock3: 5000 binding modes will be generated
sib.fastconf.EADock3: the 5000 with the most favorable SimpleFitness will be evaluated with FACTS.
sib.fastconf.EADock3: 250 binding modes will be retained
sib.fastconf.EADock3: minimize with 100 steps of SD then 250 steps of ABNR
sib.fastconf.EADock3: side chains closer than 0.0 A to any atom of the ligand will be optimized.
sib.fastconf.EADock3: Clustering radius is 2.0
sib.fastconf.EADock3: Maximum cluster size is 8
sib.fastconf.EADock3: clusters will have the exact size.
sib.fastconf.EADock3: Output file is clusters.zip
sib.fastconf.EADock3: Ligand selection is SEGID LIG
sib.fastconf.EADock3: temporary files will be kept.
sib.fastconf.EADock3: Translations allowed.
sib.fastconf.EADock3: solvation model is FACTS
sib.fastconf.EADock3: Centering rotations on the whole ligand.
sib.fastconf.EADock3: System  : 4996 atoms
sib.fastconf.EADock3: Ligand  : 82 atoms
sib.fastconf.EADock3: Receptor: 4914 atoms
sib.fastconf.EADock3:   Fixed part   : 4914 atoms
sib.fastconf.EADock3:   Flexible part: 0 atoms
sib.fastconf.EADock3: Blind docking
sib.fastconf.biodatastructures.molecules.FlexibleMoleculeBuilder: No RotateBond directive found.
sib.fastconf.biodatastructures.molecules.FlexibleMoleculeBuilder: Multiple keyword found in RotateBond directive.
sib.fastconf.biodatastructures.molecules.FlexibleMoleculeBuilder: Identify bonds.
sib.fastconf.biodatastructures.molecules.FlexibleMolecule: Total of 86 bonds found.
sib.fastconf.biodatastructures.molecules.FlexibleMolecule: Restricting dihedral rotations based on the number of atom on each side.
sib.fastconf.biodatastructures.molecules.FlexibleMolecule: 14 rotatable dihedral angles found.
sib.fastconf.biodatastructures.molecules.FlexibleMolecule: no user specified bond list.
sib.fastconf.biodatastructures.molecules.FlexibleMolecule: Filtering out dihedrals defined with an hydrogen.
sib.fastconf.biodatastructures.molecules.FlexibleMolecule: accepting bond 4926_4929_4938_4939
sib.fastconf.biodatastructures.molecules.FlexibleMolecule: accepting bond 4929_4938_4939_4940
sib.fastconf.biodatastructures.molecules.FlexibleMolecule: accepting bond 4938_4939_4940_4941
sib.fastconf.biodatastructures.molecules.FlexibleMolecule: accepting bond 4939_4940_4941_4947
sib.fastconf.biodatastructures.molecules.FlexibleMolecule: found # 58 core atoms : [ 4915 4916 4917 4918 4919 4920 4921 4922 4923 4924 4925 4926 4927 4928 4929 4930 4931 4932 4933 4934 4935 4936 4937 4938 4943 4944 4945 4951 4952 4953 4954 4955 4956 4957 4958 4959 4960 4961 4962 4963 4964 4965 4966 4967 4968 4969 4970 4971 4972 4973 4974 4975 4976 4977 4978 4985 4986 4987 ]
sib.fastconf.biodatastructures.molecules.FlexibleMolecule: found rotatable bond # 0 between 4929 4938
sib.fastconf.biodatastructures.molecules.FlexibleMolecule: Group FIX (56): [ 4915 4916 4920 4951 4952 4917 4944 4919 4953 4954 4918 4933 4934 4924 4936 4921 4945 4967 4968 4969 4970 4971 4972 4923 4928 4937 4976 4977 4978 4922 4955 4956 4925 4935 4927 4932 4961 4957 4958 4926 4931 4943 4973 4974 4975 4959 4960 4966 4930 4964 4965 4985 4986 4987 4962 4963 ] 
sib.fastconf.biodatastructures.molecules.FlexibleMolecule: Group ROTATABLE (24): [ 4939 4946 4979 4940 4980 4981 4941 4942 4982 4947 4950 4983 4984 4988 4989 4990 4948 4949 4991 4992 4993 4994 4995 4996 ] 
sib.fastconf.biodatastructures.molecules.FlexibleMolecule: Group ROTATABLE (Validation) (2): [ 4939 4946 ] 
sib.fastconf.biodatastructures.molecules.FlexibleMolecule: Group ROTATABLE (Non Validation) (18): [ 4940 4980 4981 4941 4942 4982 4947 4950 4983 4984 4948 4949 4991 4992 4993 4994 4995 4996 ] 
sib.fastconf.biodatastructures.molecules.FlexibleMolecule: found rotatable bond # 1 between 4938 4939
sib.fastconf.biodatastructures.molecules.FlexibleMolecule: Group FIX (62): [ 4915 4916 4920 4951 4952 4917 4944 4919 4953 4954 4918 4933 4934 4924 4936 4921 4945 4967 4968 4969 4970 4971 4972 4923 4928 4937 4976 4977 4978 4922 4955 4956 4925 4935 4927 4932 4961 4957 4958 4926 4931 4943 4973 4974 4975 4959 4960 4966 4929 4930 4964 4965 4985 4986 4987 4962 4963 4946 4979 4988 4989 4990 ] 
sib.fastconf.biodatastructures.molecules.FlexibleMolecule: Group ROTATABLE (18): [ 4940 4980 4981 4941 4942 4982 4947 4950 4983 4984 4948 4949 4991 4992 4993 4994 4995 4996 ] 
sib.fastconf.biodatastructures.molecules.FlexibleMolecule: Group ROTATABLE (Validation) (1): [ 4940 ] 
sib.fastconf.biodatastructures.molecules.FlexibleMolecule: Group ROTATABLE (Non Validation) (15): [ 4941 4942 4982 4947 4950 4983 4984 4948 4949 4991 4992 4993 4994 4995 4996 ] 
sib.fastconf.biodatastructures.molecules.FlexibleMolecule: found rotatable bond # 2 between 4939 4940
sib.fastconf.biodatastructures.molecules.FlexibleMolecule: Group FIX (65): [ 4915 4916 4920 4951 4952 4917 4944 4919 4953 4954 4918 4933 4934 4924 4936 4921 4945 4967 4968 4969 4970 4971 4972 4923 4928 4937 4976 4977 4978 4922 4955 4956 4925 4935 4927 4932 4961 4957 4958 4926 4931 4943 4973 4974 4975 4959 4960 4966 4929 4930 4964 4965 4985 4986 4987 4938 4962 4963 4946 4979 4980 4981 4988 4989 4990 ] 
sib.fastconf.biodatastructures.molecules.FlexibleMolecule: Group ROTATABLE (15): [ 4941 4942 4982 4947 4950 4983 4984 4948 4949 4991 4992 4993 4994 4995 4996 ] 
sib.fastconf.biodatastructures.molecules.FlexibleMolecule: Group ROTATABLE (Validation) (2): [ 4941 4942 ] 
sib.fastconf.biodatastructures.molecules.FlexibleMolecule: Group ROTATABLE (Non Validation) (11): [ 4947 4950 4983 4948 4949 4991 4992 4993 4994 4995 4996 ] 
sib.fastconf.biodatastructures.molecules.FlexibleMolecule: found rotatable bond # 3 between 4940 4941
sib.fastconf.biodatastructures.molecules.FlexibleMolecule: Group FIX (69): [ 4915 4916 4920 4951 4952 4917 4944 4919 4953 4954 4918 4933 4934 4924 4936 4921 4945 4967 4968 4969 4970 4971 4972 4923 4928 4937 4976 4977 4978 4922 4955 4956 4925 4935 4927 4932 4961 4957 4958 4926 4931 4943 4973 4974 4975 4959 4960 4966 4929 4930 4964 4965 4985 4986 4987 4938 4962 4963 4939 4946 4979 4980 4981 4988 4989 4990 4942 4982 4984 ] 
sib.fastconf.biodatastructures.molecules.FlexibleMolecule: Group ROTATABLE (11): [ 4947 4950 4983 4948 4949 4991 4992 4993 4994 4995 4996 ] 
sib.fastconf.biodatastructures.molecules.FlexibleMolecule: Group ROTATABLE (Validation) (4): [ 4947 4950 4948 4949 ] 
sib.fastconf.biodatastructures.molecules.FlexibleMolecule: Group ROTATABLE (Non Validation) (0): [ ] 
sib.fastconf.biodatastructures.molecules.FlexibleMolecule: Bond 4929 4938 has no putative parent, best bet is root node
sib.fastconf.biodatastructures.molecules.FlexibleMoleculeRotatable bond tree initialized 5 elements
sib.fastconf.biodatastructures.molecules.FlexibleMolecule: Detecting chiral carbons
sib.fastconf.biodatastructures.molecules.FlexibleMolecule: Atom 4923 C8   [ 0.68 -1.083 0.674 ] is chiral
sib.fastconf.biodatastructures.molecules.FlexibleMolecule: Atom 4925 C10  [ -0.784 -1.058 0.136 ] is chiral
sib.fastconf.biodatastructures.molecules.FlexibleMolecule: Atom 4928 C13  [ 0.972 1.325 -0.098 ] is chiral
sib.fastconf.biodatastructures.molecules.FlexibleMolecule: Atom 4938 C21  [ -3.169 1.739 1.173 ] is chiral
sib.fastconf.biodatastructures.molecules.FlexibleMolecule: Atom 4940 C23  [ -4.971 1.285 -0.576 ] is chiral
sib.fastconf.biodatastructures.molecules.FlexibleMolecule: Atom 4941 C24  [ -4.618 2.427 -1.477 ] is chiral
sib.fastconf.FastconfBuilder: Initialize non bonded list.
sib.fastconf.biodatastructures.scoring.moleculargrids.grids.InsideMolecularGrid: Calculating inside grid [405][412][471]
sib.fastconf.biodatastructures.scoring.moleculargrids.grids.InsideMolecularGrid: Inside grid calculated in 880 ms
sib.fastconf.biodatastructures.scoring.moleculargrids.grids.InsideMolecularGrid: Smoothing inside grid.
sib.fastconf.biodatastructures.scoring.moleculargrids.grids.InsideMolecularGrid: Inside grid smoothed in 910 ms
sib.fastconf.biodatastructures.scoring.EvaluatorBuilder: generation of the electrostatic grid took 0 ms.
sib.fastconf.FastconfBuilder: Initial energy: 17755.613
sib.fastconf.EADock3: EADock3 starting
sib.fastconf.EADock3: Box volume 431547.03 ?
sib.fastconf.EADock3: Xmin: -24.314 Xmax: 46.616 Xsize: 70.930
sib.fastconf.EADock3: Ymin: -30.933 Ymax: 41.431 Ysize: 72.364
sib.fastconf.EADock3: Zmin: -26.413 Zmax: 57.663 Zsize: 84.076
sib.fastconf.EADock3: Calculating pocket bias.
sib.fastconf.EADock3: 3 cavities identified.
sib.fastconf.EADock3: 31 magic points identified.
sib.fastconf.EADock3: 31 pocket points were identified in 1990 ms
sib.fastconf.EADock3: Calculating surface bias.
sib.fastconf.EADock3: 10024 surface points were identified in 5940 ms
sib.fastconf.EADock3: 0.0 % done
sib.fastconf.EADock3: 0.1 % done
sib.fastconf.EADock3: 0.2 % done
sib.fastconf.EADock3: 0.3 % done
sib.fastconf.EADock3: 0.4 % done
sib.fastconf.EADock3: 0.5 % done
sib.fastconf.EADock3: 0.6 % done
sib.fastconf.EADock3: 0.7 % done
sib.fastconf.EADock3: 0.8 % done
sib.fastconf.EADock3: 0.9 % done
sib.fastconf.EADock3: 1.0 % done
sib.fastconf.EADock3: 1.1 % done
sib.fastconf.EADock3: 1.2 % done
sib.fastconf.EADock3: 1.3 % done
sib.fastconf.EADock3: 1.4 % done
sib.fastconf.EADock3: 1.5 % done
sib.fastconf.EADock3: 1.6 % done
sib.fastconf.EADock3: 1.7 % done
sib.fastconf.EADock3: 1.8 % done
sib.fastconf.EADock3: 1.9 % done
sib.fastconf.EADock3: 2.0 % done
sib.fastconf.EADock3: 2.1 % done
sib.fastconf.EADock3: 2.2 % done
sib.fastconf.EADock3: 2.3 % done
sib.fastconf.EADock3: 2.4 % done
sib.fastconf.EADock3: 2.5 % done
sib.fastconf.EADock3: 2.6 % done
sib.fastconf.EADock3: 2.7 % done
sib.fastconf.EADock3: 2.8 % done
sib.fastconf.EADock3: 2.9 % done
sib.fastconf.EADock3: 3.0 % done
sib.fastconf.EADock3: 3.1 % done
sib.fastconf.EADock3: 3.2 % done
sib.fastconf.EADock3: 3.3 % done
sib.fastconf.EADock3: 3.4 % done
sib.fastconf.EADock3: 3.5 % done
sib.fastconf.EADock3: 3.6 % done
sib.fastconf.EADock3: 3.7 % done
sib.fastconf.EADock3: only 140/500001 BM accepted, exiting DSS.
sib.fastconf.EADock3: The generation of 140 conformations took 1252420 s
sib.fastconf.EADock3: The DSS engine failed 495001 times to find a suitable BMs within the allowed time limit of 500 ms
sib.fastconf.EADock3: Minimizing binding mode 0, energy is 281.19406, rmsd is 27.187773
sib.fastconf.EADock3: Minimizing binding mode 1, energy is 289.35092, rmsd is 26.769703
sib.fastconf.EADock3: Minimizing binding mode 2, energy is 305.63107, rmsd is 36.223465
sib.fastconf.EADock3: Minimizing binding mode 3, energy is 327.39355, rmsd is 29.404896
sib.fastconf.EADock3: Minimizing binding mode 4, energy is 352.6126, rmsd is 20.965513
sib.fastconf.EADock3: Minimizing binding mode 5, energy is 364.28107, rmsd is 27.242138
sib.fastconf.EADock3: Minimizing binding mode 6, energy is 377.4224, rmsd is 27.842346
sib.fastconf.EADock3: Minimizing binding mode 7, energy is 387.34866, rmsd is 35.14988
sib.fastconf.EADock3: Minimizing binding mode 8, energy is 408.08633, rmsd is 28.753056
sib.fastconf.EADock3: Minimizing binding mode 9, energy is 408.62418, rmsd is 26.226908
sib.fastconf.EADock3: Minimizing binding mode 10, energy is 408.96176, rmsd is 28.09908
sib.fastconf.EADock3: Minimizing binding mode 11, energy is 420.01413, rmsd is 29.284218
sib.fastconf.EADock3: Minimizing binding mode 12, energy is 422.89655, rmsd is 29.854
sib.fastconf.EADock3: Minimizing binding mode 13, energy is 431.36325, rmsd is 29.104092
sib.fastconf.EADock3: Minimizing binding mode 14, energy is 466.09918, rmsd is 2.9267726
sib.fastconf.EADock3: Minimizing binding mode 15, energy is 499.9581, rmsd is 38.427856
sib.fastconf.EADock3: Minimizing binding mode 16, energy is 516.30817, rmsd is 27.605843
sib.fastconf.EADock3: Minimizing binding mode 17, energy is 554.8145, rmsd is 20.83821
sib.fastconf.EADock3: Minimizing binding mode 18, energy is 561.5906, rmsd is 3.8333743
sib.fastconf.EADock3: Minimizing binding mode 19, energy is 564.9786, rmsd is 30.148643
sib.fastconf.EADock3: Minimizing binding mode 20, energy is 567.395, rmsd is 29.269676
sib.fastconf.EADock3: Minimizing binding mode 21, energy is 602.6548, rmsd is 27.946617
sib.fastconf.EADock3: Minimizing binding mode 22, energy is 603.4256, rmsd is 28.749695
sib.fastconf.EADock3: Minimizing binding mode 23, energy is 610.99615, rmsd is 37.231003
sib.fastconf.EADock3: Minimizing binding mode 24, energy is 638.0058, rmsd is 29.646414
sib.fastconf.EADock3: Minimizing binding mode 25, energy is 652.58203, rmsd is 28.4669
sib.fastconf.EADock3: Minimizing binding mode 26, energy is 654.9728, rmsd is 3.5972795
sib.fastconf.EADock3: Minimizing binding mode 27, energy is 662.5927, rmsd is 26.663567
sib.fastconf.EADock3: Minimizing binding mode 28, energy is 673.6774, rmsd is 27.578882
sib.fastconf.EADock3: Minimizing binding mode 29, energy is 688.867, rmsd is 30.445656
sib.fastconf.EADock3: Minimizing binding mode 30, energy is 688.888, rmsd is 18.171993
sib.fastconf.EADock3: Minimizing binding mode 31, energy is 704.7358, rmsd is 28.4355
sib.fastconf.EADock3: Minimizing binding mode 32, energy is 709.21686, rmsd is 29.108107
sib.fastconf.EADock3: Minimizing binding mode 33, energy is 723.8693, rmsd is 27.758842
sib.fastconf.EADock3: Minimizing binding mode 34, energy is 754.96387, rmsd is 34.78451
sib.fastconf.EADock3: Minimizing binding mode 35, energy is 784.39984, rmsd is 3.2031188
sib.fastconf.EADock3: Minimizing binding mode 36, energy is 788.67883, rmsd is 1.9655001
sib.fastconf.EADock3: Minimizing binding mode 37, energy is 809.9996, rmsd is 27.344608
sib.fastconf.EADock3: Minimizing binding mode 38, energy is 816.0293, rmsd is 18.241255
sib.fastconf.EADock3: Minimizing binding mode 39, energy is 818.5036, rmsd is 36.389328
sib.fastconf.EADock3: Minimizing binding mode 40, energy is 827.691, rmsd is 3.3696542
sib.fastconf.EADock3: Minimizing binding mode 41, energy is 840.0762, rmsd is 28.31942
sib.fastconf.EADock3: Minimizing binding mode 42, energy is 846.37885, rmsd is 29.799107
sib.fastconf.EADock3: Minimizing binding mode 43, energy is 847.00244, rmsd is 27.830883
sib.fastconf.EADock3: Minimizing binding mode 44, energy is 877.44525, rmsd is 31.016378
sib.fastconf.EADock3: Minimizing binding mode 45, energy is 903.27716, rmsd is 17.109606
sib.fastconf.EADock3: Minimizing binding mode 46, energy is 912.9047, rmsd is 28.561375
sib.fastconf.EADock3: Minimizing binding mode 47, energy is 927.6429, rmsd is 29.676374
sib.fastconf.EADock3: Minimizing binding mode 48, energy is 950.3003, rmsd is 28.75147
sib.fastconf.EADock3: Minimizing binding mode 49, energy is 951.62946, rmsd is 26.841805
sib.fastconf.EADock3: Minimizing binding mode 50, energy is 961.3441, rmsd is 34.837593
sib.fastconf.EADock3: Minimizing binding mode 51, energy is 974.8183, rmsd is 3.4968784
sib.fastconf.EADock3: Minimizing binding mode 52, energy is 979.3369, rmsd is 18.90973
sib.fastconf.EADock3: Minimizing binding mode 53, energy is 996.61365, rmsd is 1.9910984
sib.fastconf.EADock3: Minimizing binding mode 54, energy is 998.2026, rmsd is 34.710194
sib.fastconf.EADock3: Minimizing binding mode 55, energy is 1010.6269, rmsd is 30.714928
sib.fastconf.EADock3: Minimizing binding mode 56, energy is 1027.9579, rmsd is 37.031197
sib.fastconf.EADock3: Minimizing binding mode 57, energy is 1046.6407, rmsd is 34.41228
sib.fastconf.EADock3: Minimizing binding mode 58, energy is 1077.6943, rmsd is 30.134892
sib.fastconf.EADock3: Minimizing binding mode 59, energy is 1122.0098, rmsd is 29.995672
sib.fastconf.EADock3: Minimizing binding mode 60, energy is 1124.4546, rmsd is 29.108204
sib.fastconf.EADock3: Minimizing binding mode 61, energy is 1132.0577, rmsd is 28.059078
sib.fastconf.EADock3: Minimizing binding mode 62, energy is 1133.0768, rmsd is 3.3765433
sib.fastconf.EADock3: Minimizing binding mode 63, energy is 1175.5798, rmsd is 30.988085
sib.fastconf.EADock3: Minimizing binding mode 64, energy is 1179.1144, rmsd is 28.683554
sib.fastconf.EADock3: Minimizing binding mode 65, energy is 1182.9955, rmsd is 27.453325
sib.fastconf.EADock3: Minimizing binding mode 66, energy is 1186.6179, rmsd is 36.603687
sib.fastconf.EADock3: Minimizing binding mode 67, energy is 1203.0813, rmsd is 34.926373
sib.fastconf.EADock3: Minimizing binding mode 68, energy is 1246.0962, rmsd is 35.168423
sib.fastconf.EADock3: Minimizing binding mode 69, energy is 1248.15, rmsd is 20.543451
sib.fastconf.EADock3: Minimizing binding mode 70, energy is 1252.2897, rmsd is 29.95925
sib.fastconf.EADock3: Minimizing binding mode 71, energy is 1258.7235, rmsd is 36.763355
sib.fastconf.EADock3: Minimizing binding mode 72, energy is 1276.1019, rmsd is 34.884
sib.fastconf.EADock3: Minimizing binding mode 73, energy is 1293.2112, rmsd is 22.397585
sib.fastconf.EADock3: Minimizing binding mode 74, energy is 1294.1115, rmsd is 28.277294
sib.fastconf.EADock3: Minimizing binding mode 75, energy is 1301.2372, rmsd is 34.811047
sib.fastconf.EADock3: Minimizing binding mode 76, energy is 1317.8881, rmsd is 29.021175
sib.fastconf.EADock3: Minimizing binding mode 77, energy is 1352.3026, rmsd is 30.514688
sib.fastconf.EADock3: Minimizing binding mode 78, energy is 1420.5715, rmsd is 26.763224
sib.fastconf.EADock3: Minimizing binding mode 79, energy is 1459.8074, rmsd is 27.7341
sib.fastconf.EADock3: Minimizing binding mode 80, energy is 1464.0586, rmsd is 37.269783
sib.fastconf.EADock3: Minimizing binding mode 81, energy is 1484.0795, rmsd is 30.430586
sib.fastconf.EADock3: Minimizing binding mode 82, energy is 1493.219, rmsd is 28.106598
sib.fastconf.EADock3: Minimizing binding mode 83, energy is 1495.504, rmsd is 36.03756
sib.fastconf.EADock3: Minimizing binding mode 84, energy is 1500.961, rmsd is 28.093132
sib.fastconf.EADock3: Minimizing binding mode 85, energy is 1513.8148, rmsd is 20.407421
sib.fastconf.EADock3: Minimizing binding mode 86, energy is 1516.821, rmsd is 27.871588
sib.fastconf.EADock3: Minimizing binding mode 87, energy is 1550.917, rmsd is 34.963547
sib.fastconf.EADock3: Minimizing binding mode 88, energy is 1638.0807, rmsd is 27.706932
sib.fastconf.EADock3: Minimizing binding mode 89, energy is 1645.0626, rmsd is 28.33189
sib.fastconf.EADock3: Minimizing binding mode 90, energy is 1672.6505, rmsd is 35.603977
sib.fastconf.EADock3: Minimizing binding mode 91, energy is 1687.1892, rmsd is 28.667374
sib.fastconf.EADock3: Minimizing binding mode 92, energy is 1695.4143, rmsd is 25.834785
sib.fastconf.EADock3: Minimizing binding mode 93, energy is 1698.4141, rmsd is 29.466867
sib.fastconf.EADock3: Minimizing binding mode 94, energy is 1730.1279, rmsd is 27.115211
sib.fastconf.EADock3: Minimizing binding mode 95, energy is 1731.1576, rmsd is 25.987226
sib.fastconf.EADock3: Minimizing binding mode 96, energy is 1757.7678, rmsd is 34.871284
sib.fastconf.EADock3: Minimizing binding mode 97, energy is 1814.1184, rmsd is 35.606224
sib.fastconf.EADock3: Minimizing binding mode 98, energy is 1830.8475, rmsd is 27.03648
sib.fastconf.EADock3: Minimizing binding mode 99, energy is 1874.756, rmsd is 27.128025
sib.fastconf.EADock3: Minimizing binding mode 100, energy is 2005.1893, rmsd is 29.870321
sib.fastconf.EADock3: Minimizing binding mode 101, energy is 2012.4701, rmsd is 34.68882
sib.fastconf.EADock3: Minimizing binding mode 102, energy is 2025.2296, rmsd is 28.479568
sib.fastconf.EADock3: Minimizing binding mode 103, energy is 2058.8677, rmsd is 27.811882
sib.fastconf.EADock3: Minimizing binding mode 104, energy is 2104.1714, rmsd is 28.477938
sib.fastconf.EADock3: Minimizing binding mode 105, energy is 2156.8618, rmsd is 35.523003
sib.fastconf.EADock3: Minimizing binding mode 106, energy is 2170.7441, rmsd is 36.426853
sib.fastconf.EADock3: Minimizing binding mode 107, energy is 2225.2769, rmsd is 28.373636
sib.fastconf.EADock3: Minimizing binding mode 108, energy is 2249.3901, rmsd is 19.817553
sib.fastconf.EADock3: Minimizing binding mode 109, energy is 2273.1248, rmsd is 29.949732
sib.fastconf.EADock3: Minimizing binding mode 110, energy is 2347.5952, rmsd is 38.454697
sib.fastconf.EADock3: Minimizing binding mode 111, energy is 2361.0205, rmsd is 36.368065
sib.fastconf.EADock3: Minimizing binding mode 112, energy is 2462.4783, rmsd is 27.28688
sib.fastconf.EADock3: Minimizing binding mode 113, energy is 2478.7668, rmsd is 25.870993
sib.fastconf.EADock3: Minimizing binding mode 114, energy is 2687.154, rmsd is 28.217192
sib.fastconf.EADock3: Minimizing binding mode 115, energy is 2805.0193, rmsd is 34.461784
sib.fastconf.EADock3: Minimizing binding mode 116, energy is 2921.4102, rmsd is 35.852875
sib.fastconf.EADock3: Minimizing binding mode 117, energy is 3017.103, rmsd is 28.010786
sib.fastconf.EADock3: Minimizing binding mode 118, energy is 3307.077, rmsd is 27.85735
sib.fastconf.EADock3: Minimizing binding mode 119, energy is 3480.0432, rmsd is 35.00678
sib.fastconf.EADock3: Minimizing binding mode 120, energy is 3501.0286, rmsd is 36.43066
sib.fastconf.EADock3: Minimizing binding mode 121, energy is 3656.73, rmsd is 33.85859
sib.fastconf.EADock3: Minimizing binding mode 122, energy is 3759.123, rmsd is 27.313318
sib.fastconf.EADock3: Minimizing binding mode 123, energy is 3890.9622, rmsd is 35.20465
sib.fastconf.EADock3: Minimizing binding mode 124, energy is 3927.8262, rmsd is 35.76656
sib.fastconf.EADock3: Minimizing binding mode 125, energy is 3939.6763, rmsd is 26.539257
sib.fastconf.EADock3: Minimizing binding mode 126, energy is 4058.4517, rmsd is 19.484179
sib.fastconf.EADock3: Minimizing binding mode 127, energy is 4094.7244, rmsd is 20.41381
sib.fastconf.EADock3: Minimizing binding mode 128, energy is 4142.448, rmsd is 29.85743
sib.fastconf.EADock3: Minimizing binding mode 129, energy is 4164.2744, rmsd is 20.690947
sib.fastconf.EADock3: Minimizing binding mode 130, energy is 4373.9253, rmsd is 25.77016
sib.fastconf.EADock3: Minimizing binding mode 131, energy is 4452.781, rmsd is 27.258375
sib.fastconf.EADock3: Minimizing binding mode 132, energy is 4480.0073, rmsd is 34.545628
sib.fastconf.EADock3: Minimizing binding mode 133, energy is 4690.859, rmsd is 35.24223
sib.fastconf.EADock3: Minimizing binding mode 134, energy is 4852.2134, rmsd is 27.366106
sib.fastconf.EADock3: Minimizing binding mode 135, energy is 5013.227, rmsd is 35.826904
sib.fastconf.EADock3: Minimizing binding mode 136, energy is 5093.352, rmsd is 28.925165
sib.fastconf.EADock3: Minimizing binding mode 137, energy is 5116.8965, rmsd is 33.660843
sib.fastconf.EADock3: Minimizing binding mode 138, energy is 5152.073, rmsd is 34.073982
sib.fastconf.EADock3: Minimizing binding mode 139, energy is 5316.776, rmsd is 26.267353
sib.fastconf.EADock3: Filter out binding modes with an energy above 3.4028235E38 (3.4028235E38 above the most favorable binding mode, which has an energy of 256.056)
sib.wrappers.md.charmm.ExtendedCharmmWrapper: CHARMM timers: CPU time: 58.74 seconds
sib.wrappers.md.charmm.ExtendedCharmmWrapper: CHARMM timers: Elapsed time: 1337.81 seconds.
sib.fastconf.EADock3: Starting clustering
sib.fastconf.EADock3: Clustering iteration 0 took 0 ms and merged 28 clusters.
sib.fastconf.EADock3: Clustering iteration 1 took 10 ms and merged 0 clusters.
sib.fastconf.EADock3: Clustering took 10 ms.
sib.fastconf.EADock3: 140 elements were gathered in 112 clusters.
sib.fastconf.EADock3: Evaluating cluster 0/112
sib.fastconf.EADock3: Evaluating binding mode 0/1 with FACTS
sib.fastconf.EADock3: Evaluating cluster 1/112
sib.fastconf.EADock3: Evaluating binding mode 0/1 with FACTS
sib.fastconf.EADock3: Evaluating cluster 2/112
sib.fastconf.EADock3: Evaluating binding mode 0/1 with FACTS
sib.fastconf.EADock3: Evaluating cluster 3/112
sib.fastconf.EADock3: Evaluating binding mode 0/1 with FACTS
sib.fastconf.EADock3: Evaluating cluster 4/112
sib.fastconf.EADock3: Evaluating binding mode 0/1 with FACTS
sib.fastconf.EADock3: Evaluating cluster 5/112
sib.fastconf.EADock3: Evaluating binding mode 0/1 with FACTS
sib.fastconf.EADock3: Evaluating cluster 6/112
sib.fastconf.EADock3: Evaluating binding mode 0/1 with FACTS
sib.fastconf.EADock3: Evaluating cluster 7/112
sib.fastconf.EADock3: Evaluating binding mode 0/1 with FACTS
sib.fastconf.EADock3: Evaluating cluster 8/112
sib.fastconf.EADock3: Evaluating binding mode 0/1 with FACTS
sib.fastconf.EADock3: Evaluating cluster 9/112
sib.fastconf.EADock3: Evaluating binding mode 0/1 with FACTS
sib.fastconf.EADock3: Evaluating cluster 10/112
sib.fastconf.EADock3: Evaluating binding mode 0/1 with FACTS
sib.fastconf.EADock3: Evaluating cluster 11/112
sib.fastconf.EADock3: Evaluating binding mode 0/1 with FACTS
sib.fastconf.EADock3: Evaluating cluster 12/112
sib.fastconf.EADock3: Evaluating binding mode 0/1 with FACTS
sib.fastconf.EADock3: Evaluating cluster 13/112
sib.fastconf.EADock3: Evaluating binding mode 0/1 with FACTS
sib.fastconf.EADock3: Evaluating cluster 14/112
sib.fastconf.EADock3: Evaluating binding mode 0/1 with FACTS
sib.fastconf.EADock3: Evaluating cluster 15/112
sib.fastconf.EADock3: Evaluating binding mode 0/2 with FACTS
sib.fastconf.EADock3: Evaluating binding mode 1/2 with FACTS
sib.fastconf.EADock3: Evaluating cluster 16/112
sib.fastconf.EADock3: Evaluating binding mode 0/1 with FACTS
sib.fastconf.EADock3: Evaluating cluster 17/112
sib.fastconf.EADock3: Evaluating binding mode 0/1 with FACTS
sib.fastconf.EADock3: Evaluating cluster 18/112
sib.fastconf.EADock3: Evaluating binding mode 0/1 with FACTS
sib.fastconf.EADock3: Evaluating cluster 19/112
sib.fastconf.EADock3: Evaluating binding mode 0/1 with FACTS
sib.fastconf.EADock3: Evaluating cluster 20/112
sib.fastconf.EADock3: Evaluating binding mode 0/1 with FACTS
sib.fastconf.EADock3: Evaluating cluster 21/112
sib.fastconf.EADock3: Evaluating binding mode 0/1 with FACTS
sib.fastconf.EADock3: Evaluating cluster 22/112
sib.fastconf.EADock3: Evaluating binding mode 0/1 with FACTS
sib.fastconf.EADock3: Evaluating cluster 23/112
sib.fastconf.EADock3: Evaluating binding mode 0/1 with FACTS
sib.fastconf.EADock3: Evaluating cluster 24/112
sib.fastconf.EADock3: Evaluating binding mode 0/1 with FACTS
sib.fastconf.EADock3: Evaluating cluster 25/112
sib.fastconf.EADock3: Evaluating binding mode 0/1 with FACTS
sib.fastconf.EADock3: Evaluating cluster 26/112
sib.fastconf.EADock3: Evaluating binding mode 0/1 with FACTS
sib.fastconf.EADock3: Evaluating cluster 27/112
sib.fastconf.EADock3: Evaluating binding mode 0/1 with FACTS
sib.fastconf.EADock3: Evaluating cluster 28/112
sib.fastconf.EADock3: Evaluating binding mode 0/1 with FACTS
sib.fastconf.EADock3: Evaluating cluster 29/112
sib.fastconf.EADock3: Evaluating binding mode 0/1 with FACTS
sib.fastconf.EADock3: Evaluating cluster 30/112
sib.fastconf.EADock3: Evaluating binding mode 0/1 with FACTS
sib.fastconf.EADock3: Evaluating cluster 31/112
sib.fastconf.EADock3: Evaluating binding mode 0/1 with FACTS
sib.fastconf.EADock3: Evaluating cluster 32/112
sib.fastconf.EADock3: Evaluating binding mode 0/1 with FACTS
sib.fastconf.EADock3: Evaluating cluster 33/112
sib.fastconf.EADock3: Evaluating binding mode 0/1 with FACTS
sib.fastconf.EADock3: Evaluating cluster 34/112
sib.fastconf.EADock3: Evaluating binding mode 0/1 with FACTS
sib.fastconf.EADock3: Evaluating cluster 35/112
sib.fastconf.EADock3: Evaluating binding mode 0/1 with FACTS
sib.fastconf.EADock3: Evaluating cluster 36/112
sib.fastconf.EADock3: Evaluating binding mode 0/1 with FACTS
sib.fastconf.EADock3: Evaluating cluster 37/112
sib.fastconf.EADock3: Evaluating binding mode 0/1 with FACTS
sib.fastconf.EADock3: Evaluating cluster 38/112
sib.fastconf.EADock3: Evaluating binding mode 0/1 with FACTS
sib.fastconf.EADock3: Evaluating cluster 39/112
sib.fastconf.EADock3: Evaluating binding mode 0/1 with FACTS
sib.fastconf.EADock3: Evaluating cluster 40/112
sib.fastconf.EADock3: Evaluating binding mode 0/3 with FACTS
sib.fastconf.EADock3: Evaluating binding mode 1/3 with FACTS
sib.fastconf.EADock3: Evaluating binding mode 2/3 with FACTS
sib.fastconf.EADock3: Evaluating cluster 41/112
sib.fastconf.EADock3: Evaluating binding mode 0/1 with FACTS
sib.fastconf.EADock3: Evaluating cluster 42/112
sib.fastconf.EADock3: Evaluating binding mode 0/1 with FACTS
sib.fastconf.EADock3: Evaluating cluster 43/112
sib.fastconf.EADock3: Evaluating binding mode 0/1 with FACTS
sib.fastconf.EADock3: Evaluating cluster 44/112
sib.fastconf.EADock3: Evaluating binding mode 0/1 with FACTS
sib.fastconf.EADock3: Evaluating cluster 45/112
sib.fastconf.EADock3: Evaluating binding mode 0/2 with FACTS
sib.fastconf.EADock3: Evaluating binding mode 1/2 with FACTS
sib.fastconf.EADock3: Evaluating cluster 46/112
sib.fastconf.EADock3: Evaluating binding mode 0/1 with FACTS
sib.fastconf.EADock3: Evaluating cluster 47/112
sib.fastconf.EADock3: Evaluating binding mode 0/2 with FACTS
sib.fastconf.EADock3: Evaluating binding mode 1/2 with FACTS
sib.fastconf.EADock3: Evaluating cluster 48/112
sib.fastconf.EADock3: Evaluating binding mode 0/1 with FACTS
sib.fastconf.EADock3: Evaluating cluster 49/112
sib.fastconf.EADock3: Evaluating binding mode 0/1 with FACTS
sib.fastconf.EADock3: Evaluating cluster 50/112
sib.fastconf.EADock3: Evaluating binding mode 0/1 with FACTS
sib.fastconf.EADock3: Evaluating cluster 51/112
sib.fastconf.EADock3: Evaluating binding mode 0/1 with FACTS
sib.fastconf.EADock3: Evaluating cluster 52/112
sib.fastconf.EADock3: Evaluating binding mode 0/1 with FACTS
sib.fastconf.EADock3: Evaluating cluster 53/112
sib.fastconf.EADock3: Evaluating binding mode 0/1 with FACTS
sib.fastconf.EADock3: Evaluating cluster 54/112
sib.fastconf.EADock3: Evaluating binding mode 0/1 with FACTS
sib.fastconf.EADock3: Evaluating cluster 55/112
sib.fastconf.EADock3: Evaluating binding mode 0/2 with FACTS
sib.fastconf.EADock3: Evaluating binding mode 1/2 with FACTS
sib.fastconf.EADock3: Evaluating cluster 56/112
sib.fastconf.EADock3: Evaluating binding mode 0/1 with FACTS
sib.fastconf.EADock3: Evaluating cluster 57/112
sib.fastconf.EADock3: Evaluating binding mode 0/5 with FACTS
sib.fastconf.EADock3: Evaluating binding mode 1/5 with FACTS
sib.fastconf.EADock3: Evaluating binding mode 2/5 with FACTS
sib.fastconf.EADock3: Evaluating binding mode 3/5 with FACTS
sib.fastconf.EADock3: Evaluating binding mode 4/5 with FACTS
sib.fastconf.EADock3: Evaluating cluster 58/112
sib.fastconf.EADock3: Evaluating binding mode 0/1 with FACTS
sib.fastconf.EADock3: Evaluating cluster 59/112
sib.fastconf.EADock3: Evaluating binding mode 0/4 with FACTS
sib.fastconf.EADock3: Evaluating binding mode 1/4 with FACTS
sib.fastconf.EADock3: Evaluating binding mode 2/4 with FACTS
sib.fastconf.EADock3: Evaluating binding mode 3/4 with FACTS
sib.fastconf.EADock3: Evaluating cluster 60/112
sib.fastconf.EADock3: Evaluating binding mode 0/1 with FACTS
sib.fastconf.EADock3: Evaluating cluster 61/112
sib.fastconf.EADock3: Evaluating binding mode 0/1 with FACTS
sib.fastconf.EADock3: Evaluating cluster 62/112
sib.fastconf.EADock3: Evaluating binding mode 0/1 with FACTS
sib.fastconf.EADock3: Evaluating cluster 63/112
sib.fastconf.EADock3: Evaluating binding mode 0/1 with FACTS
sib.fastconf.EADock3: Evaluating cluster 64/112
sib.fastconf.EADock3: Evaluating binding mode 0/1 with FACTS
sib.fastconf.EADock3: Evaluating cluster 65/112
sib.fastconf.EADock3: Evaluating binding mode 0/2 with FACTS
sib.fastconf.EADock3: Evaluating binding mode 1/2 with FACTS
sib.fastconf.EADock3: Evaluating cluster 66/112
sib.fastconf.EADock3: Evaluating binding mode 0/1 with FACTS
sib.fastconf.EADock3: Evaluating cluster 67/112
sib.fastconf.EADock3: Evaluating binding mode 0/1 with FACTS
sib.fastconf.EADock3: Evaluating cluster 68/112
sib.fastconf.EADock3: Evaluating binding mode 0/2 with FACTS
sib.fastconf.EADock3: Evaluating binding mode 1/2 with FACTS
sib.fastconf.EADock3: Evaluating cluster 69/112
sib.fastconf.EADock3: Evaluating binding mode 0/1 with FACTS
sib.fastconf.EADock3: Evaluating cluster 70/112
sib.fastconf.EADock3: Evaluating binding mode 0/1 with FACTS
sib.fastconf.EADock3: Evaluating cluster 71/112
sib.fastconf.EADock3: Evaluating binding mode 0/1 with FACTS
sib.fastconf.EADock3: Evaluating cluster 72/112
sib.fastconf.EADock3: Evaluating binding mode 0/1 with FACTS
sib.fastconf.EADock3: Evaluating cluster 73/112
sib.fastconf.EADock3: Evaluating binding mode 0/1 with FACTS
sib.fastconf.EADock3: Evaluating cluster 74/112
sib.fastconf.EADock3: Evaluating binding mode 0/1 with FACTS
sib.fastconf.EADock3: Evaluating cluster 75/112
sib.fastconf.EADock3: Evaluating binding mode 0/1 with FACTS
sib.fastconf.EADock3: Evaluating cluster 76/112
sib.fastconf.EADock3: Evaluating binding mode 0/1 with FACTS
sib.fastconf.EADock3: Evaluating cluster 77/112
sib.fastconf.EADock3: Evaluating binding mode 0/1 with FACTS
sib.fastconf.EADock3: Evaluating cluster 78/112
sib.fastconf.EADock3: Evaluating binding mode 0/3 with FACTS
sib.fastconf.EADock3: Evaluating binding mode 1/3 with FACTS
sib.fastconf.EADock3: Evaluating binding mode 2/3 with FACTS
sib.fastconf.EADock3: Evaluating cluster 79/112
sib.fastconf.EADock3: Evaluating binding mode 0/1 with FACTS
sib.fastconf.EADock3: Evaluating cluster 80/112
sib.fastconf.EADock3: Evaluating binding mode 0/2 with FACTS
sib.fastconf.EADock3: Evaluating binding mode 1/2 with FACTS
sib.fastconf.EADock3: Evaluating cluster 81/112
sib.fastconf.EADock3: Evaluating binding mode 0/1 with FACTS
sib.fastconf.EADock3: Evaluating cluster 82/112
sib.fastconf.EADock3: Evaluating binding mode 0/3 with FACTS
sib.fastconf.EADock3: Evaluating binding mode 1/3 with FACTS
sib.fastconf.EADock3: Evaluating binding mode 2/3 with FACTS
sib.fastconf.EADock3: Evaluating cluster 83/112
sib.fastconf.EADock3: Evaluating binding mode 0/1 with FACTS
sib.fastconf.EADock3: Evaluating cluster 84/112
sib.fastconf.EADock3: Evaluating binding mode 0/1 with FACTS
sib.fastconf.EADock3: Evaluating cluster 85/112
sib.fastconf.EADock3: Evaluating binding mode 0/2 with FACTS
sib.fastconf.EADock3: Evaluating binding mode 1/2 with FACTS
sib.fastconf.EADock3: Evaluating cluster 86/112
sib.fastconf.EADock3: Evaluating binding mode 0/1 with FACTS
sib.fastconf.EADock3: Evaluating cluster 87/112
sib.fastconf.EADock3: Evaluating binding mode 0/1 with FACTS
sib.fastconf.EADock3: Evaluating cluster 88/112
sib.fastconf.EADock3: Evaluating binding mode 0/1 with FACTS
sib.fastconf.EADock3: Evaluating cluster 89/112
sib.fastconf.EADock3: Evaluating binding mode 0/4 with FACTS
sib.fastconf.EADock3: Evaluating binding mode 1/4 with FACTS
sib.fastconf.EADock3: Evaluating binding mode 2/4 with FACTS
sib.fastconf.EADock3: Evaluating binding mode 3/4 with FACTS
sib.fastconf.EADock3: Evaluating cluster 90/112
sib.fastconf.EADock3: Evaluating binding mode 0/1 with FACTS
sib.fastconf.EADock3: Evaluating cluster 91/112
sib.fastconf.EADock3: Evaluating binding mode 0/1 with FACTS
sib.fastconf.EADock3: Evaluating cluster 92/112
sib.fastconf.EADock3: Evaluating binding mode 0/1 with FACTS
sib.fastconf.EADock3: Evaluating cluster 93/112
sib.fastconf.EADock3: Evaluating binding mode 0/1 with FACTS
sib.fastconf.EADock3: Evaluating cluster 94/112
sib.fastconf.EADock3: Evaluating binding mode 0/1 with FACTS
sib.fastconf.EADock3: Evaluating cluster 95/112
sib.fastconf.EADock3: Evaluating binding mode 0/1 with FACTS
sib.fastconf.EADock3: Evaluating cluster 96/112
sib.fastconf.EADock3: Evaluating binding mode 0/2 with FACTS
sib.fastconf.EADock3: Evaluating binding mode 1/2 with FACTS
sib.fastconf.EADock3: Evaluating cluster 97/112
sib.fastconf.EADock3: Evaluating binding mode 0/1 with FACTS
sib.fastconf.EADock3: Evaluating cluster 98/112
sib.fastconf.EADock3: Evaluating binding mode 0/1 with FACTS
sib.fastconf.EADock3: Evaluating cluster 99/112
sib.fastconf.EADock3: Evaluating binding mode 0/1 with FACTS
sib.fastconf.EADock3: Evaluating cluster 100/112
sib.fastconf.EADock3: Evaluating binding mode 0/1 with FACTS
sib.fastconf.EADock3: Evaluating cluster 101/112
sib.fastconf.EADock3: Evaluating binding mode 0/1 with FACTS
sib.fastconf.EADock3: Evaluating cluster 102/112
sib.fastconf.EADock3: Evaluating binding mode 0/1 with FACTS
sib.fastconf.EADock3: Evaluating cluster 103/112
sib.fastconf.EADock3: Evaluating binding mode 0/4 with FACTS
sib.fastconf.EADock3: Evaluating binding mode 1/4 with FACTS
sib.fastconf.EADock3: Evaluating binding mode 2/4 with FACTS
sib.fastconf.EADock3: Evaluating binding mode 3/4 with FACTS
sib.fastconf.EADock3: Evaluating cluster 104/112
sib.fastconf.EADock3: Evaluating binding mode 0/1 with FACTS
sib.fastconf.EADock3: Evaluating cluster 105/112
sib.fastconf.EADock3: Evaluating binding mode 0/1 with FACTS
sib.fastconf.EADock3: Evaluating cluster 106/112
sib.fastconf.EADock3: Evaluating binding mode 0/1 with FACTS
sib.fastconf.EADock3: Evaluating cluster 107/112
sib.fastconf.EADock3: Evaluating binding mode 0/1 with FACTS
sib.fastconf.EADock3: Evaluating cluster 108/112
sib.fastconf.EADock3: Evaluating binding mode 0/1 with FACTS
sib.fastconf.EADock3: Evaluating cluster 109/112
sib.fastconf.EADock3: Evaluating binding mode 0/1 with FACTS
sib.fastconf.EADock3: Evaluating cluster 110/112
sib.fastconf.EADock3: Evaluating binding mode 0/1 with FACTS
sib.fastconf.EADock3: Evaluating cluster 111/112
sib.fastconf.EADock3: Evaluating binding mode 0/1 with FACTS
sib.wrappers.md.charmm.ExtendedCharmmWrapper: CHARMM timers: CPU time: 32.48 seconds
sib.wrappers.md.charmm.ExtendedCharmmWrapper: CHARMM timers: Elapsed time: 32.8106 seconds.
sib.fastconf.EADock3: Starting cluster expansion.
sib.fastconf.EADock3: System  : 4996 atoms
sib.fastconf.EADock3: Ligand  : 82 atoms
sib.fastconf.EADock3: Receptor: 4914 atoms
sib.fastconf.EADock3:   Fixed part   : 4914 atoms
sib.fastconf.EADock3:   Flexible part: 0 atoms
sib.fastconf.EADock3: Expanding cluster 0/32
sib.fastconf.EADock3: Expanding cluster 1/32
sib.fastconf.EADock3: Expanding cluster 2/32
sib.fastconf.EADock3: Expanding cluster 3/32
sib.fastconf.EADock3: Expanding cluster 4/32
sib.fastconf.EADock3: Expanding cluster 5/32
sib.fastconf.EADock3: Expanding cluster 6/32
sib.fastconf.EADock3: Expanding cluster 7/32
sib.fastconf.EADock3: Expanding cluster 8/32
sib.fastconf.EADock3: Expanding cluster 9/32
sib.fastconf.EADock3: Expanding cluster 10/32
sib.fastconf.EADock3: Expanding cluster 11/32
sib.fastconf.EADock3: Expanding cluster 12/32
sib.fastconf.EADock3: Expanding cluster 13/32
sib.fastconf.EADock3: Expanding cluster 14/32
sib.fastconf.EADock3: Expanding cluster 15/32
sib.fastconf.EADock3: Expanding cluster 16/32
sib.fastconf.EADock3: Expanding cluster 17/32
sib.fastconf.EADock3: Expanding cluster 18/32
sib.fastconf.EADock3: Expanding cluster 19/32
sib.fastconf.EADock3: Expanding cluster 20/32
sib.fastconf.EADock3: Expanding cluster 21/32
sib.fastconf.EADock3: Expanding cluster 22/32
sib.fastconf.EADock3: Expanding cluster 23/32
sib.fastconf.EADock3: Expanding cluster 24/32
sib.fastconf.EADock3: Expanding cluster 25/32
sib.fastconf.EADock3: Expanding cluster 26/32
sib.fastconf.EADock3: Expanding cluster 27/32
sib.fastconf.EADock3: Expanding cluster 28/32
sib.fastconf.EADock3: Expanding cluster 29/32
sib.fastconf.EADock3: Expanding cluster 30/32
sib.fastconf.EADock3: Expanding cluster 31/32
sib.wrappers.md.charmm.ExtendedCharmmWrapper: CHARMM timers: CPU time: 139.39 seconds
sib.wrappers.md.charmm.ExtendedCharmmWrapper: CHARMM timers: Elapsed time: 139.928 seconds.
sib.fastconf.EADock3: Starting clustering
sib.fastconf.EADock3: Clustering iteration 0 took 10 ms and merged 224 clusters.
sib.fastconf.EADock3: Clustering iteration 1 took 0 ms and merged 0 clusters.
sib.fastconf.EADock3: Clustering took 20 ms.
sib.fastconf.EADock3: 256 elements were gathered in 32 clusters.
sib.fastconf.EADock3: clusters expanded, 256 binding modes generated
sib.fastconf.EADock3: Evaluating cluster 0/32
sib.fastconf.EADock3: Evaluating binding mode 0/16 with FACTS
sib.fastconf.EADock3: Evaluating binding mode 1/16 with FACTS
sib.fastconf.EADock3: Evaluating binding mode 2/16 with FACTS
sib.fastconf.EADock3: Evaluating binding mode 3/16 with FACTS
sib.fastconf.EADock3: Evaluating binding mode 4/16 with FACTS
sib.fastconf.EADock3: Evaluating binding mode 5/16 with FACTS
sib.fastconf.EADock3: Evaluating binding mode 6/16 with FACTS
sib.fastconf.EADock3: Evaluating binding mode 7/16 with FACTS
sib.fastconf.EADock3: Evaluating binding mode 8/16 with FACTS
sib.fastconf.EADock3: Evaluating binding mode 9/16 with FACTS
sib.fastconf.EADock3: Evaluating binding mode 10/16 with FACTS
sib.fastconf.EADock3: Evaluating binding mode 11/16 with FACTS
sib.fastconf.EADock3: Evaluating binding mode 12/16 with FACTS
sib.fastconf.EADock3: Evaluating binding mode 13/16 with FACTS
sib.fastconf.EADock3: Evaluating binding mode 14/16 with FACTS
sib.fastconf.EADock3: Evaluating binding mode 15/16 with FACTS
sib.fastconf.EADock3: Evaluating cluster 1/32
sib.fastconf.EADock3: Evaluating binding mode 0/8 with FACTS
sib.fastconf.EADock3: Evaluating binding mode 1/8 with FACTS
sib.fastconf.EADock3: Evaluating binding mode 2/8 with FACTS
sib.fastconf.EADock3: Evaluating binding mode 3/8 with FACTS
sib.fastconf.EADock3: Evaluating binding mode 4/8 with FACTS
sib.fastconf.EADock3: Evaluating binding mode 5/8 with FACTS
sib.fastconf.EADock3: Evaluating binding mode 6/8 with FACTS
sib.fastconf.EADock3: Evaluating binding mode 7/8 with FACTS
sib.fastconf.EADock3: Evaluating cluster 2/32
sib.fastconf.EADock3: Evaluating binding mode 0/3 with FACTS
sib.fastconf.EADock3: Evaluating binding mode 1/3 with FACTS
sib.fastconf.EADock3: Evaluating binding mode 2/3 with FACTS
sib.fastconf.EADock3: Evaluating cluster 3/32
sib.fastconf.EADock3: Evaluating binding mode 0/5 with FACTS
sib.fastconf.EADock3: Evaluating binding mode 1/5 with FACTS
sib.fastconf.EADock3: Evaluating binding mode 2/5 with FACTS
sib.fastconf.EADock3: Evaluating binding mode 3/5 with FACTS
sib.fastconf.EADock3: Evaluating binding mode 4/5 with FACTS
sib.fastconf.EADock3: Evaluating cluster 4/32
sib.fastconf.EADock3: Evaluating binding mode 0/7 with FACTS
sib.fastconf.EADock3: Evaluating binding mode 1/7 with FACTS
sib.fastconf.EADock3: Evaluating binding mode 2/7 with FACTS
sib.fastconf.EADock3: Evaluating binding mode 3/7 with FACTS
sib.fastconf.EADock3: Evaluating binding mode 4/7 with FACTS
sib.fastconf.EADock3: Evaluating binding mode 5/7 with FACTS
sib.fastconf.EADock3: Evaluating binding mode 6/7 with FACTS
sib.fastconf.EADock3: Evaluating cluster 5/32
sib.fastconf.EADock3: Evaluating binding mode 0/1 with FACTS
sib.fastconf.EADock3: Evaluating cluster 6/32
sib.fastconf.EADock3: Evaluating binding mode 0/8 with FACTS
sib.fastconf.EADock3: Evaluating binding mode 1/8 with FACTS
sib.fastconf.EADock3: Evaluating binding mode 2/8 with FACTS
sib.fastconf.EADock3: Evaluating binding mode 3/8 with FACTS
sib.fastconf.EADock3: Evaluating binding mode 4/8 with FACTS
sib.fastconf.EADock3: Evaluating binding mode 5/8 with FACTS
sib.fastconf.EADock3: Evaluating binding mode 6/8 with FACTS
sib.fastconf.EADock3: Evaluating binding mode 7/8 with FACTS
sib.fastconf.EADock3: Evaluating cluster 7/32
sib.fastconf.EADock3: Evaluating binding mode 0/24 with FACTS
sib.fastconf.EADock3: Evaluating binding mode 1/24 with FACTS
sib.fastconf.EADock3: Evaluating binding mode 2/24 with FACTS
sib.fastconf.EADock3: Evaluating binding mode 3/24 with FACTS
sib.fastconf.EADock3: Evaluating binding mode 4/24 with FACTS
sib.fastconf.EADock3: Evaluating binding mode 5/24 with FACTS
sib.fastconf.EADock3: Evaluating binding mode 6/24 with FACTS
sib.fastconf.EADock3: Evaluating binding mode 7/24 with FACTS
sib.fastconf.EADock3: Evaluating binding mode 8/24 with FACTS
sib.fastconf.EADock3: Evaluating binding mode 9/24 with FACTS
sib.fastconf.EADock3: Evaluating binding mode 10/24 with FACTS
sib.fastconf.EADock3: Evaluating binding mode 11/24 with FACTS
sib.fastconf.EADock3: Evaluating binding mode 12/24 with FACTS
sib.fastconf.EADock3: Evaluating binding mode 13/24 with FACTS
sib.fastconf.EADock3: Evaluating binding mode 14/24 with FACTS
sib.fastconf.EADock3: Evaluating binding mode 15/24 with FACTS
sib.fastconf.EADock3: Evaluating binding mode 16/24 with FACTS
sib.fastconf.EADock3: Evaluating binding mode 17/24 with FACTS
sib.fastconf.EADock3: Evaluating binding mode 18/24 with FACTS
sib.fastconf.EADock3: Evaluating binding mode 19/24 with FACTS
sib.fastconf.EADock3: Evaluating binding mode 20/24 with FACTS
sib.fastconf.EADock3: Evaluating binding mode 21/24 with FACTS
sib.fastconf.EADock3: Evaluating binding mode 22/24 with FACTS
sib.fastconf.EADock3: Evaluating binding mode 23/24 with FACTS
sib.fastconf.EADock3: Evaluating cluster 8/32
sib.fastconf.EADock3: Evaluating binding mode 0/8 with FACTS
sib.fastconf.EADock3: Evaluating binding mode 1/8 with FACTS
sib.fastconf.EADock3: Evaluating binding mode 2/8 with FACTS
sib.fastconf.EADock3: Evaluating binding mode 3/8 with FACTS
sib.fastconf.EADock3: Evaluating binding mode 4/8 with FACTS
sib.fastconf.EADock3: Evaluating binding mode 5/8 with FACTS
sib.fastconf.EADock3: Evaluating binding mode 6/8 with FACTS
sib.fastconf.EADock3: Evaluating binding mode 7/8 with FACTS
sib.fastconf.EADock3: Evaluating cluster 9/32
sib.fastconf.EADock3: Evaluating binding mode 0/8 with FACTS
sib.fastconf.EADock3: Evaluating binding mode 1/8 with FACTS
sib.fastconf.EADock3: Evaluating binding mode 2/8 with FACTS
sib.fastconf.EADock3: Evaluating binding mode 3/8 with FACTS
sib.fastconf.EADock3: Evaluating binding mode 4/8 with FACTS
sib.fastconf.EADock3: Evaluating binding mode 5/8 with FACTS
sib.fastconf.EADock3: Evaluating binding mode 6/8 with FACTS
sib.fastconf.EADock3: Evaluating binding mode 7/8 with FACTS
sib.fastconf.EADock3: Evaluating cluster 10/32
sib.fastconf.EADock3: Evaluating binding mode 0/10 with FACTS
sib.fastconf.EADock3: Evaluating binding mode 1/10 with FACTS
sib.fastconf.EADock3: Evaluating binding mode 2/10 with FACTS
sib.fastconf.EADock3: Evaluating binding mode 3/10 with FACTS
sib.fastconf.EADock3: Evaluating binding mode 4/10 with FACTS
sib.fastconf.EADock3: Evaluating binding mode 5/10 with FACTS
sib.fastconf.EADock3: Evaluating binding mode 6/10 with FACTS
sib.fastconf.EADock3: Evaluating binding mode 7/10 with FACTS
sib.fastconf.EADock3: Evaluating binding mode 8/10 with FACTS
sib.fastconf.EADock3: Evaluating binding mode 9/10 with FACTS
sib.fastconf.EADock3: Evaluating cluster 11/32
sib.fastconf.EADock3: Evaluating binding mode 0/16 with FACTS
sib.fastconf.EADock3: Evaluating binding mode 1/16 with FACTS
sib.fastconf.EADock3: Evaluating binding mode 2/16 with FACTS
sib.fastconf.EADock3: Evaluating binding mode 3/16 with FACTS
sib.fastconf.EADock3: Evaluating binding mode 4/16 with FACTS
sib.fastconf.EADock3: Evaluating binding mode 5/16 with FACTS
sib.fastconf.EADock3: Evaluating binding mode 6/16 with FACTS
sib.fastconf.EADock3: Evaluating binding mode 7/16 with FACTS
sib.fastconf.EADock3: Evaluating binding mode 8/16 with FACTS
sib.fastconf.EADock3: Evaluating binding mode 9/16 with FACTS
sib.fastconf.EADock3: Evaluating binding mode 10/16 with FACTS
sib.fastconf.EADock3: Evaluating binding mode 11/16 with FACTS
sib.fastconf.EADock3: Evaluating binding mode 12/16 with FACTS
sib.fastconf.EADock3: Evaluating binding mode 13/16 with FACTS
sib.fastconf.EADock3: Evaluating binding mode 14/16 with FACTS
sib.fastconf.EADock3: Evaluating binding mode 15/16 with FACTS
sib.fastconf.EADock3: Evaluating cluster 12/32
sib.fastconf.EADock3: Evaluating binding mode 0/8 with FACTS
sib.fastconf.EADock3: Evaluating binding mode 1/8 with FACTS
sib.fastconf.EADock3: Evaluating binding mode 2/8 with FACTS
sib.fastconf.EADock3: Evaluating binding mode 3/8 with FACTS
sib.fastconf.EADock3: Evaluating binding mode 4/8 with FACTS
sib.fastconf.EADock3: Evaluating binding mode 5/8 with FACTS
sib.fastconf.EADock3: Evaluating binding mode 6/8 with FACTS
sib.fastconf.EADock3: Evaluating binding mode 7/8 with FACTS
sib.fastconf.EADock3: Evaluating cluster 13/32
sib.fastconf.EADock3: Evaluating binding mode 0/5 with FACTS
sib.fastconf.EADock3: Evaluating binding mode 1/5 with FACTS
sib.fastconf.EADock3: Evaluating binding mode 2/5 with FACTS
sib.fastconf.EADock3: Evaluating binding mode 3/5 with FACTS
sib.fastconf.EADock3: Evaluating binding mode 4/5 with FACTS
sib.fastconf.EADock3: Evaluating cluster 14/32
sib.fastconf.EADock3: Evaluating binding mode 0/3 with FACTS
sib.fastconf.EADock3: Evaluating binding mode 1/3 with FACTS
sib.fastconf.EADock3: Evaluating binding mode 2/3 with FACTS
sib.fastconf.EADock3: Evaluating cluster 15/32
sib.fastconf.EADock3: Evaluating binding mode 0/8 with FACTS
sib.fastconf.EADock3: Evaluating binding mode 1/8 with FACTS
sib.fastconf.EADock3: Evaluating binding mode 2/8 with FACTS
sib.fastconf.EADock3: Evaluating binding mode 3/8 with FACTS
sib.fastconf.EADock3: Evaluating binding mode 4/8 with FACTS
sib.fastconf.EADock3: Evaluating binding mode 5/8 with FACTS
sib.fastconf.EADock3: Evaluating binding mode 6/8 with FACTS
sib.fastconf.EADock3: Evaluating binding mode 7/8 with FACTS
sib.fastconf.EADock3: Evaluating cluster 16/32
sib.fastconf.EADock3: Evaluating binding mode 0/8 with FACTS
sib.fastconf.EADock3: Evaluating binding mode 1/8 with FACTS
sib.fastconf.EADock3: Evaluating binding mode 2/8 with FACTS
sib.fastconf.EADock3: Evaluating binding mode 3/8 with FACTS
sib.fastconf.EADock3: Evaluating binding mode 4/8 with FACTS
sib.fastconf.EADock3: Evaluating binding mode 5/8 with FACTS
sib.fastconf.EADock3: Evaluating binding mode 6/8 with FACTS
sib.fastconf.EADock3: Evaluating binding mode 7/8 with FACTS
sib.fastconf.EADock3: Evaluating cluster 17/32
sib.fastconf.EADock3: Evaluating binding mode 0/4 with FACTS
sib.fastconf.EADock3: Evaluating binding mode 1/4 with FACTS
sib.fastconf.EADock3: Evaluating binding mode 2/4 with FACTS
sib.fastconf.EADock3: Evaluating binding mode 3/4 with FACTS
sib.fastconf.EADock3: Evaluating cluster 18/32
sib.fastconf.EADock3: Evaluating binding mode 0/2 with FACTS
sib.fastconf.EADock3: Evaluating binding mode 1/2 with FACTS
sib.fastconf.EADock3: Evaluating cluster 19/32
sib.fastconf.EADock3: Evaluating binding mode 0/8 with FACTS
sib.fastconf.EADock3: Evaluating binding mode 1/8 with FACTS
sib.fastconf.EADock3: Evaluating binding mode 2/8 with FACTS
sib.fastconf.EADock3: Evaluating binding mode 3/8 with FACTS
sib.fastconf.EADock3: Evaluating binding mode 4/8 with FACTS
sib.fastconf.EADock3: Evaluating binding mode 5/8 with FACTS
sib.fastconf.EADock3: Evaluating binding mode 6/8 with FACTS
sib.fastconf.EADock3: Evaluating binding mode 7/8 with FACTS
sib.fastconf.EADock3: Evaluating cluster 20/32
sib.fastconf.EADock3: Evaluating binding mode 0/8 with FACTS
sib.fastconf.EADock3: Evaluating binding mode 1/8 with FACTS
sib.fastconf.EADock3: Evaluating binding mode 2/8 with FACTS
sib.fastconf.EADock3: Evaluating binding mode 3/8 with FACTS
sib.fastconf.EADock3: Evaluating binding mode 4/8 with FACTS
sib.fastconf.EADock3: Evaluating binding mode 5/8 with FACTS
sib.fastconf.EADock3: Evaluating binding mode 6/8 with FACTS
sib.fastconf.EADock3: Evaluating binding mode 7/8 with FACTS
sib.fastconf.EADock3: Evaluating cluster 21/32
sib.fastconf.EADock3: Evaluating binding mode 0/8 with FACTS
sib.fastconf.EADock3: Evaluating binding mode 1/8 with FACTS
sib.fastconf.EADock3: Evaluating binding mode 2/8 with FACTS
sib.fastconf.EADock3: Evaluating binding mode 3/8 with FACTS
sib.fastconf.EADock3: Evaluating binding mode 4/8 with FACTS
sib.fastconf.EADock3: Evaluating binding mode 5/8 with FACTS
sib.fastconf.EADock3: Evaluating binding mode 6/8 with FACTS
sib.fastconf.EADock3: Evaluating binding mode 7/8 with FACTS
sib.fastconf.EADock3: Evaluating cluster 22/32
sib.fastconf.EADock3: Evaluating binding mode 0/8 with FACTS
sib.fastconf.EADock3: Evaluating binding mode 1/8 with FACTS
sib.fastconf.EADock3: Evaluating binding mode 2/8 with FACTS
sib.fastconf.EADock3: Evaluating binding mode 3/8 with FACTS
sib.fastconf.EADock3: Evaluating binding mode 4/8 with FACTS
sib.fastconf.EADock3: Evaluating binding mode 5/8 with FACTS
sib.fastconf.EADock3: Evaluating binding mode 6/8 with FACTS
sib.fastconf.EADock3: Evaluating binding mode 7/8 with FACTS
sib.fastconf.EADock3: Evaluating cluster 23/32
sib.fastconf.EADock3: Evaluating binding mode 0/8 with FACTS
sib.fastconf.EADock3: Evaluating binding mode 1/8 with FACTS
sib.fastconf.EADock3: Evaluating binding mode 2/8 with FACTS
sib.fastconf.EADock3: Evaluating binding mode 3/8 with FACTS
sib.fastconf.EADock3: Evaluating binding mode 4/8 with FACTS
sib.fastconf.EADock3: Evaluating binding mode 5/8 with FACTS
sib.fastconf.EADock3: Evaluating binding mode 6/8 with FACTS
sib.fastconf.EADock3: Evaluating binding mode 7/8 with FACTS
sib.fastconf.EADock3: Evaluating cluster 24/32
sib.fastconf.EADock3: Evaluating binding mode 0/8 with FACTS
sib.fastconf.EADock3: Evaluating binding mode 1/8 with FACTS
sib.fastconf.EADock3: Evaluating binding mode 2/8 with FACTS
sib.fastconf.EADock3: Evaluating binding mode 3/8 with FACTS
sib.fastconf.EADock3: Evaluating binding mode 4/8 with FACTS
sib.fastconf.EADock3: Evaluating binding mode 5/8 with FACTS
sib.fastconf.EADock3: Evaluating binding mode 6/8 with FACTS
sib.fastconf.EADock3: Evaluating binding mode 7/8 with FACTS
sib.fastconf.EADock3: Evaluating cluster 25/32
sib.fastconf.EADock3: Evaluating binding mode 0/8 with FACTS
sib.fastconf.EADock3: Evaluating binding mode 1/8 with FACTS
sib.fastconf.EADock3: Evaluating binding mode 2/8 with FACTS
sib.fastconf.EADock3: Evaluating binding mode 3/8 with FACTS
sib.fastconf.EADock3: Evaluating binding mode 4/8 with FACTS
sib.fastconf.EADock3: Evaluating binding mode 5/8 with FACTS
sib.fastconf.EADock3: Evaluating binding mode 6/8 with FACTS
sib.fastconf.EADock3: Evaluating binding mode 7/8 with FACTS
sib.fastconf.EADock3: Evaluating cluster 26/32
sib.fastconf.EADock3: Evaluating binding mode 0/8 with FACTS
sib.fastconf.EADock3: Evaluating binding mode 1/8 with FACTS
sib.fastconf.EADock3: Evaluating binding mode 2/8 with FACTS
sib.fastconf.EADock3: Evaluating binding mode 3/8 with FACTS
sib.fastconf.EADock3: Evaluating binding mode 4/8 with FACTS
sib.fastconf.EADock3: Evaluating binding mode 5/8 with FACTS
sib.fastconf.EADock3: Evaluating binding mode 6/8 with FACTS
sib.fastconf.EADock3: Evaluating binding mode 7/8 with FACTS
sib.fastconf.EADock3: Evaluating cluster 27/32
sib.fastconf.EADock3: Evaluating binding mode 0/8 with FACTS
sib.fastconf.EADock3: Evaluating binding mode 1/8 with FACTS
sib.fastconf.EADock3: Evaluating binding mode 2/8 with FACTS
sib.fastconf.EADock3: Evaluating binding mode 3/8 with FACTS
sib.fastconf.EADock3: Evaluating binding mode 4/8 with FACTS
sib.fastconf.EADock3: Evaluating binding mode 5/8 with FACTS
sib.fastconf.EADock3: Evaluating binding mode 6/8 with FACTS
sib.fastconf.EADock3: Evaluating binding mode 7/8 with FACTS
sib.fastconf.EADock3: Evaluating cluster 28/32
sib.fastconf.EADock3: Evaluating binding mode 0/8 with FACTS
sib.fastconf.EADock3: Evaluating binding mode 1/8 with FACTS
sib.fastconf.EADock3: Evaluating binding mode 2/8 with FACTS
sib.fastconf.EADock3: Evaluating binding mode 3/8 with FACTS
sib.fastconf.EADock3: Evaluating binding mode 4/8 with FACTS
sib.fastconf.EADock3: Evaluating binding mode 5/8 with FACTS
sib.fastconf.EADock3: Evaluating binding mode 6/8 with FACTS
sib.fastconf.EADock3: Evaluating binding mode 7/8 with FACTS
sib.fastconf.EADock3: Evaluating cluster 29/32
sib.fastconf.EADock3: Evaluating binding mode 0/8 with FACTS
sib.fastconf.EADock3: Evaluating binding mode 1/8 with FACTS
sib.fastconf.EADock3: Evaluating binding mode 2/8 with FACTS
sib.fastconf.EADock3: Evaluating binding mode 3/8 with FACTS
sib.fastconf.EADock3: Evaluating binding mode 4/8 with FACTS
sib.fastconf.EADock3: Evaluating binding mode 5/8 with FACTS
sib.fastconf.EADock3: Evaluating binding mode 6/8 with FACTS
sib.fastconf.EADock3: Evaluating binding mode 7/8 with FACTS
sib.fastconf.EADock3: Evaluating cluster 30/32
sib.fastconf.EADock3: Evaluating binding mode 0/8 with FACTS
sib.fastconf.EADock3: Evaluating binding mode 1/8 with FACTS
sib.fastconf.EADock3: Evaluating binding mode 2/8 with FACTS
sib.fastconf.EADock3: Evaluating binding mode 3/8 with FACTS
sib.fastconf.EADock3: Evaluating binding mode 4/8 with FACTS
sib.fastconf.EADock3: Evaluating binding mode 5/8 with FACTS
sib.fastconf.EADock3: Evaluating binding mode 6/8 with FACTS
sib.fastconf.EADock3: Evaluating binding mode 7/8 with FACTS
sib.fastconf.EADock3: Evaluating cluster 31/32
sib.fastconf.EADock3: Evaluating binding mode 0/8 with FACTS
sib.fastconf.EADock3: Evaluating binding mode 1/8 with FACTS
sib.fastconf.EADock3: Evaluating binding mode 2/8 with FACTS
sib.fastconf.EADock3: Evaluating binding mode 3/8 with FACTS
sib.fastconf.EADock3: Evaluating binding mode 4/8 with FACTS
sib.fastconf.EADock3: Evaluating binding mode 5/8 with FACTS
sib.fastconf.EADock3: Evaluating binding mode 6/8 with FACTS
sib.fastconf.EADock3: Evaluating binding mode 7/8 with FACTS
sib.wrappers.md.charmm.ExtendedCharmmWrapper: CHARMM timers: CPU time: 30.85 seconds
sib.wrappers.md.charmm.ExtendedCharmmWrapper: CHARMM timers: Elapsed time: 31.2391 seconds.
sib.fastconf.EADock3: EADock3Cluster 0 : 16 elements, SimpleFitness: 260.33408, FullFitness: -1388.5818 , RMSD: 29.96666 , elements: [ 256.766 -1388.5818 29.96666 ] [ 256.766 -1388.5818 29.96666 ] [ 256.977 -1387.3451 29.960756 ] [ 256.977 -1387.3451 29.960756 ] [ 256.977 -1387.3451 29.960756 ] [ 256.977 -1387.3451 29.960756 ] [ 256.986 -1387.3285 29.956333 ] [ 256.986 -1387.3285 29.956333 ] [ 263.372 -1380.9406 29.98219 ] [ 263.623 -1380.76 30.01829 ] [ 263.623 -1380.76 30.01829 ] [ 263.623 -1380.76 30.01829 ] [ 263.923 -1380.6294 29.9364 ] [ 263.923 -1380.6294 29.9364 ] [ 263.923 -1380.6294 29.9364 ] [ 263.923 -1380.6294 29.9364 ] 
sib.fastconf.EADock3: EADock3Cluster 1 : 8 elements, SimpleFitness: 257.37814, FullFitness: -1387.6823 , RMSD: 27.264767 , elements: [ 255.54 -1387.6823 27.264767 ] [ 255.64 -1387.5261 27.307657 ] [ 255.001 -1386.2869 27.691673 ] [ 256.049 -1385.4302 27.617735 ] [ 256.08 -1385.4043 27.611334 ] [ 257.039 -1384.9291 27.630001 ] [ 259.766 -1380.7157 27.606352 ] [ 263.91 -1379.5701 27.139643 ] 
sib.fastconf.EADock3: EADock3Cluster 2 : 16 elements, SimpleFitness: 262.53574, FullFitness: -1387.1129 , RMSD: 29.217772 , elements: [ 257.181 -1387.1129 29.217772 ] [ 257.181 -1387.1129 29.217772 ] [ 257.181 -1387.1129 29.217772 ] [ 257.181 -1387.1129 29.217772 ] [ 257.295 -1387.04 29.38993 ] [ 257.295 -1387.04 29.38993 ] [ 258.892 -1384.6582 29.526682 ] [ 258.892 -1384.6582 29.526682 ] [ 267.108 -1377.7788 29.1479 ] [ 267.108 -1377.7788 29.1479 ] [ 267.108 -1377.7788 29.1479 ] [ 267.138 -1377.7373 29.147171 ] [ 267.138 -1377.7373 29.147171 ] [ 267.958 -1375.8585 29.141068 ] [ 267.958 -1375.8585 29.141068 ] [ 267.958 -1375.8585 29.141068 ] 
sib.fastconf.EADock3: EADock3Cluster 3 : 3 elements, SimpleFitness: 261.824, FullFitness: -1384.0508 , RMSD: 27.385132 , elements: [ 261.497 -1384.0508 27.385132 ] [ 262.176 -1382.0446 27.419275 ] [ 261.799 -1382.0173 27.426523 ] 
sib.fastconf.EADock3: EADock3Cluster 4 : 7 elements, SimpleFitness: 273.2684, FullFitness: -1381.7526 , RMSD: 28.09926 , elements: [ 261.798 -1381.7526 28.09926 ] [ 261.455 -1381.6925 28.211525 ] [ 269.295 -1373.6014 28.484365 ] [ 279.105 -1363.1583 27.35795 ] [ 280.122 -1362.7913 27.414156 ] [ 280.121 -1362.7719 27.407604 ] [ 280.983 -1360.5641 27.573347 ] 
sib.fastconf.EADock3: EADock3Cluster 5 : 5 elements, SimpleFitness: 260.94098, FullFitness: -1380.112 , RMSD: 30.552528 , elements: [ 261.075 -1380.112 30.552528 ] [ 260.699 -1379.9819 30.694063 ] [ 260.699 -1379.9819 30.694063 ] [ 261.116 -1379.9729 30.629976 ] [ 261.116 -1379.9729 30.629976 ] 
sib.fastconf.EADock3: EADock3Cluster 6 : 8 elements, SimpleFitness: 260.37775, FullFitness: -1378.7738 , RMSD: 30.102816 , elements: [ 259.968 -1378.7738 30.102816 ] [ 259.968 -1378.7738 30.102816 ] [ 259.968 -1378.7738 30.102816 ] [ 260.182 -1378.6624 30.096706 ] [ 260.182 -1378.6624 30.096706 ] [ 260.182 -1378.6624 30.096706 ] [ 261.286 -1376.2938 30.10783 ] [ 261.286 -1376.2938 30.10783 ] 
sib.fastconf.EADock3: EADock3Cluster 7 : 8 elements, SimpleFitness: 269.05273, FullFitness: -1378.6002 , RMSD: 25.967863 , elements: [ 268.644 -1378.6002 25.967863 ] [ 268.644 -1378.6002 25.967863 ] [ 268.644 -1378.6002 25.967863 ] [ 268.648 -1378.5815 25.973707 ] [ 268.648 -1378.5815 25.973707 ] [ 268.648 -1378.5815 25.973707 ] [ 270.273 -1375.9343 25.982403 ] [ 270.273 -1375.9343 25.982403 ] 
sib.fastconf.EADock3: EADock3Cluster 8 : 8 elements, SimpleFitness: 271.048, FullFitness: -1378.524 , RMSD: 31.255827 , elements: [ 264.144 -1378.524 31.255827 ] [ 264.897 -1377.7927 31.173733 ] [ 265.162 -1376.0363 31.177027 ] [ 265.162 -1376.0363 31.177027 ] [ 277.029 -1364.2029 31.359465 ] [ 277.029 -1364.2029 31.359465 ] [ 277.01 -1364.145 31.358103 ] [ 277.951 -1362.3096 31.301184 ] 
sib.fastconf.EADock3: EADock3Cluster 9 : 24 elements, SimpleFitness: 268.96472, FullFitness: -1378.4462 , RMSD: 29.361425 , elements: [ 266.192 -1378.4462 29.361425 ] [ 264.154 -1378.3469 28.60754 ] [ 264.154 -1378.3469 28.60754 ] [ 264.154 -1378.3469 28.60754 ] [ 264.154 -1378.3469 28.60754 ] [ 263.555 -1378.281 28.64919 ] [ 266.453 -1378.1781 29.234844 ] [ 266.467 -1378.1499 29.2216 ] [ 265.169 -1377.0795 28.645588 ] [ 265.169 -1377.0795 28.645588 ] [ 265.169 -1377.0795 28.645588 ] [ 269.22 -1373.1986 29.290667 ] [ 269.22 -1373.1986 29.290667 ] [ 269.22 -1373.1986 29.290667 ] [ 269.839 -1372.6368 29.453478 ] [ 271.079 -1371.5785 29.17934 ] [ 271.079 -1371.5785 29.17934 ] [ 271.079 -1371.5785 29.17934 ] [ 271.079 -1371.5785 29.17934 ] [ 275.061 -1367.2164 29.057686 ] [ 275.061 -1367.2164 29.057686 ] [ 275.061 -1367.2164 29.057686 ] [ 275.539 -1366.7786 29.018278 ] [ 277.826 -1365.0314 28.68805 ] 
sib.fastconf.EADock3: EADock3Cluster 10 : 8 elements, SimpleFitness: 264.56976, FullFitness: -1378.0453 , RMSD: 30.567062 , elements: [ 263.787 -1378.0453 30.567062 ] [ 263.787 -1378.0453 30.567062 ] [ 264.867 -1377.3748 30.50595 ] [ 264.867 -1377.3748 30.50595 ] [ 264.867 -1377.3748 30.50595 ] [ 264.867 -1377.3748 30.50595 ] [ 264.758 -1377.3408 30.555605 ] [ 264.758 -1377.3408 30.555605 ] 
sib.fastconf.EADock3: EADock3Cluster 11 : 8 elements, SimpleFitness: 266.80536, FullFitness: -1377.4875 , RMSD: 30.253366 , elements: [ 263.189 -1377.4875 30.253366 ] [ 263.189 -1377.4875 30.253366 ] [ 263.189 -1377.4875 30.253366 ] [ 268.836 -1372.0206 30.207415 ] [ 268.836 -1372.0206 30.207415 ] [ 268.836 -1372.0206 30.207415 ] [ 269.184 -1371.7493 30.050976 ] [ 269.184 -1371.7493 30.050976 ] 
sib.fastconf.EADock3: EADock3Cluster 12 : 8 elements, SimpleFitness: 259.9029, FullFitness: -1377.1804 , RMSD: 21.49675 , elements: [ 259.413 -1377.1804 21.49675 ] [ 259.413 -1377.1804 21.49675 ] [ 259.413 -1377.1804 21.49675 ] [ 260.046 -1376.4702 21.523157 ] [ 260.046 -1376.4702 21.523157 ] [ 260.046 -1376.4702 21.523157 ] [ 260.423 -1375.8911 21.55789 ] [ 260.423 -1375.8911 21.55789 ] 
sib.fastconf.EADock3: EADock3Cluster 13 : 8 elements, SimpleFitness: 265.64215, FullFitness: -1375.9067 , RMSD: 29.027248 , elements: [ 264.585 -1375.9067 29.027248 ] [ 264.585 -1375.9067 29.027248 ] [ 264.585 -1375.9067 29.027248 ] [ 265.394 -1375.0784 28.888086 ] [ 265.394 -1375.0784 28.888086 ] [ 265.394 -1375.0784 28.888086 ] [ 267.6 -1372.8724 28.99109 ] [ 267.6 -1372.8724 28.99109 ] 
sib.fastconf.EADock3: EADock3Cluster 14 : 10 elements, SimpleFitness: 265.2447, FullFitness: -1375.5062 , RMSD: 28.516216 , elements: [ 264.702 -1375.5062 28.516216 ] [ 264.702 -1375.5062 28.516216 ] [ 264.735 -1375.4764 28.523327 ] [ 264.745 -1375.4695 28.534824 ] [ 264.745 -1375.4695 28.534824 ] [ 264.745 -1375.4695 28.534824 ] [ 264.745 -1375.4695 28.534824 ] [ 264.745 -1375.4695 28.534824 ] [ 267.176 -1373.186 28.828695 ] [ 267.407 -1373.1389 28.768255 ] 
sib.fastconf.EADock3: EADock3Cluster 15 : 3 elements, SimpleFitness: 266.54, FullFitness: -1374.3278 , RMSD: 30.615297 , elements: [ 266.56 -1374.3278 30.615297 ] [ 266.346 -1374.2771 30.628004 ] [ 266.714 -1374.0768 30.629429 ] 
sib.fastconf.EADock3: EADock3Cluster 16 : 8 elements, SimpleFitness: 269.19974, FullFitness: -1373.7534 , RMSD: 28.725151 , elements: [ 268.435 -1373.7534 28.725151 ] [ 268.582 -1373.7405 28.738136 ] [ 269.299 -1372.7579 29.326517 ] [ 267.862 -1371.6616 28.868208 ] [ 270.689 -1370.9546 29.10554 ] [ 268.609 -1370.8928 28.981335 ] [ 270.061 -1369.4937 28.98474 ] [ 270.061 -1369.4937 28.98474 ] 
sib.fastconf.EADock3: EADock3Cluster 17 : 8 elements, SimpleFitness: 271.6115, FullFitness: -1373.695 , RMSD: 30.047138 , elements: [ 269.794 -1373.695 30.047138 ] [ 269.794 -1373.695 30.047138 ] [ 269.794 -1373.695 30.047138 ] [ 270.134 -1373.4402 30.000416 ] [ 270.134 -1373.4402 30.000416 ] [ 274.414 -1369.4741 29.989613 ] [ 274.414 -1369.4741 29.989613 ] [ 274.414 -1369.4741 29.989613 ] 
sib.fastconf.EADock3: EADock3Cluster 18 : 1 elements, SimpleFitness: 267.426, FullFitness: -1373.6611 , RMSD: 29.364857 , elements: [ 267.426 -1373.6611 29.364857 ] 
sib.fastconf.EADock3: EADock3Cluster 19 : 4 elements, SimpleFitness: 268.4075, FullFitness: -1373.6444 , RMSD: 29.503853 , elements: [ 268.384 -1373.6444 29.503853 ] [ 268.384 -1373.6444 29.503853 ] [ 268.387 -1373.5846 29.511913 ] [ 268.475 -1373.4668 29.477093 ] 
sib.fastconf.EADock3: EADock3Cluster 20 : 8 elements, SimpleFitness: 270.47873, FullFitness: -1373.6138 , RMSD: 29.522255 , elements: [ 270.201 -1373.6138 29.522255 ] [ 270.201 -1373.6138 29.522255 ] [ 270.201 -1373.6138 29.522255 ] [ 270.201 -1373.6138 29.522255 ] [ 270.201 -1373.6138 29.522255 ] [ 270.201 -1373.6138 29.522255 ] [ 271.114 -1372.7489 29.631388 ] [ 271.51 -1372.4524 29.509012 ] 
sib.fastconf.EADock3: EADock3Cluster 21 : 2 elements, SimpleFitness: 268.8995, FullFitness: -1372.3175 , RMSD: 29.156023 , elements: [ 268.821 -1372.3175 29.156023 ] [ 268.978 -1372.2574 29.220482 ] 
sib.fastconf.EADock3: EADock3Cluster 22 : 8 elements, SimpleFitness: 268.31824, FullFitness: -1371.7932 , RMSD: 29.330515 , elements: [ 268.119 -1371.7932 29.330515 ] [ 268.119 -1371.7932 29.330515 ] [ 268.119 -1371.7932 29.330515 ] [ 268.181 -1371.7792 29.487753 ] [ 268.181 -1371.7792 29.487753 ] [ 268.609 -1371.3206 29.38257 ] [ 268.609 -1371.3206 29.38257 ] [ 268.609 -1371.3206 29.38257 ] 
sib.fastconf.EADock3: EADock3Cluster 23 : 5 elements, SimpleFitness: 271.171, FullFitness: -1371.5612 , RMSD: 27.822557 , elements: [ 271.397 -1371.5612 27.822557 ] [ 271.533 -1371.3685 27.791025 ] [ 270.658 -1370.805 27.919586 ] [ 270.894 -1370.7487 27.89676 ] [ 271.373 -1370.4093 27.87655 ] 
sib.fastconf.EADock3: EADock3Cluster 24 : 8 elements, SimpleFitness: 271.42285, FullFitness: -1370.8068 , RMSD: 29.326256 , elements: [ 270.474 -1370.8068 29.326256 ] [ 270.558 -1370.7175 29.297274 ] [ 270.785 -1370.517 29.220625 ] [ 271.529 -1365.9655 29.47955 ] [ 271.586 -1365.886 29.45624 ] [ 271.55 -1365.8834 29.501436 ] [ 272.453 -1364.6721 29.466957 ] [ 272.448 -1364.647 29.454044 ] 
sib.fastconf.EADock3: EADock3Cluster 25 : 8 elements, SimpleFitness: 257.78836, FullFitness: -1370.457 , RMSD: 37.475906 , elements: [ 256.551 -1370.457 37.475906 ] [ 257.303 -1367.8926 37.48183 ] [ 257.303 -1367.8926 37.48183 ] [ 258.23 -1367.0736 37.498123 ] [ 258.23 -1367.0736 37.498123 ] [ 258.23 -1367.0736 37.498123 ] [ 258.23 -1367.0736 37.498123 ] [ 258.23 -1367.0736 37.498123 ] 
sib.fastconf.EADock3: EADock3Cluster 26 : 8 elements, SimpleFitness: 271.81287, FullFitness: -1370.425 , RMSD: 31.05734 , elements: [ 271.696 -1370.425 31.05734 ] [ 271.696 -1370.425 31.05734 ] [ 271.696 -1370.425 31.05734 ] [ 271.829 -1370.2549 30.868254 ] [ 271.829 -1370.2549 30.868254 ] [ 271.829 -1370.2549 30.868254 ] [ 271.964 -1370.0731 30.859915 ] [ 271.964 -1370.0731 30.859915 ] 
sib.fastconf.EADock3: EADock3Cluster 27 : 8 elements, SimpleFitness: 270.49954, FullFitness: -1370.2363 , RMSD: 31.779413 , elements: [ 270.358 -1370.2363 31.779413 ] [ 270.358 -1370.2363 31.779413 ] [ 270.542 -1369.7424 31.648336 ] [ 270.542 -1369.7424 31.648336 ] [ 270.549 -1369.6709 31.63239 ] [ 270.549 -1369.6709 31.63239 ] [ 270.549 -1369.6709 31.63239 ] [ 270.549 -1369.6709 31.63239 ] 
sib.fastconf.EADock3: EADock3Cluster 28 : 8 elements, SimpleFitness: 272.111, FullFitness: -1369.8389 , RMSD: 30.330956 , elements: [ 271.285 -1369.8389 30.330956 ] [ 271.285 -1369.8389 30.330956 ] [ 271.285 -1369.8389 30.330956 ] [ 271.658 -1369.6312 30.354448 ] [ 271.658 -1369.6312 30.354448 ] [ 273.239 -1367.6393 30.366266 ] [ 273.239 -1367.6393 30.366266 ] [ 273.239 -1367.6393 30.366266 ] 
sib.fastconf.EADock3: EADock3Cluster 29 : 8 elements, SimpleFitness: 271.98874, FullFitness: -1368.2955 , RMSD: 30.823692 , elements: [ 272.023 -1368.2955 30.823692 ] [ 272.023 -1368.2955 30.823692 ] [ 272.023 -1368.2955 30.823692 ] [ 271.939 -1368.2764 30.8298 ] [ 271.939 -1368.2764 30.8298 ] [ 271.939 -1368.2764 30.8298 ] [ 271.939 -1368.2764 30.8298 ] [ 272.085 -1368.0288 30.80731 ] 
sib.fastconf.EADock3: EADock3Cluster 30 : 8 elements, SimpleFitness: 275.78464, FullFitness: -1368.2269 , RMSD: 28.150679 , elements: [ 275.78 -1368.2269 28.150679 ] [ 275.78 -1368.2269 28.150679 ] [ 275.78 -1368.2269 28.150679 ] [ 275.791 -1368.216 28.145323 ] [ 275.791 -1368.216 28.145323 ] [ 275.785 -1368.2096 28.144869 ] [ 275.785 -1368.2096 28.144869 ] [ 275.785 -1368.2096 28.144869 ] 
sib.fastconf.EADock3: EADock3Cluster 31 : 8 elements, SimpleFitness: 278.06702, FullFitness: -1366.4167 , RMSD: 29.607077 , elements: [ 277.276 -1366.4167 29.607077 ] [ 277.276 -1366.4167 29.607077 ] [ 277.276 -1366.4167 29.607077 ] [ 277.276 -1366.4167 29.607077 ] [ 278.841 -1364.6542 29.649288 ] [ 278.841 -1364.6542 29.649288 ] [ 278.875 -1364.6196 29.62515 ] [ 278.875 -1364.6196 29.62515 ] 
sib.wrappers.md.charmm.ExtendedCharmmWrapper: CHARMM timers: CPU time: 1.7 seconds
sib.wrappers.md.charmm.ExtendedCharmmWrapper: CHARMM timers: Elapsed time: 1.70641 seconds.
sib.wrappers.md.charmm.ExtendedCharmmWrapper: CHARMM timers: CPU time: 16.88 seconds
sib.wrappers.md.charmm.ExtendedCharmmWrapper: CHARMM timers: Elapsed time: 16.9586 seconds.
sib.fastconf.EADock3$Flusher: Closing java.util.zip.ZipOutputStream@621bfc9d
sib.fastconf.EADock3$Flusher: Closing java.util.zip.ZipOutputStream@3bba1558
