# Supplementary material for: Exploring the mechanism of Alisma orientale for the treatment of pregnancy induced hypertension and potential hepato-nephrotoxicity by using network pharmacology, network toxicology, molecular docking and molecular dynamics simulation
Source: Front Pharmacol. 2022 Nov 15;13:1027112. doi: 10.3389/fphar.2022.1027112 (PMC9705790; doi:10.3389/fphar.2022.1027112)
Supplement: Supplementary file 13 [file DataSheet7.zip › IGF1/IGF854N/clusters.dock4.csv]

Cluster ClusterRank deltaG deltaGelec deltaGvdw deltaGligsolvnonpol deltaGligsolvpol deltaGprotsolvnonpol deltaGprotsolvpol deltaGcompsolvnonpol deltaGcompsolvpol extraFull surfFull solvFull IntraFull InterFull FullFitness SimpleFitness Energy
0 0 -8.016185 0.0 -34.5419 15.3792 -12.3807 243.179 -1897.11 244.219 -1899.72 0.0 244.219 -1899.72 305.021 -34.5419 -1385.0219 259.51 259.51
0 1 -8.016185 0.0 -34.5419 15.3792 -12.3807 243.179 -1897.11 244.219 -1899.72 0.0 244.219 -1899.72 305.021 -34.5419 -1385.0219 259.51 259.51
0 2 -8.016185 0.0 -34.5419 15.3792 -12.3807 243.179 -1897.11 244.219 -1899.72 0.0 244.219 -1899.72 305.021 -34.5419 -1385.0219 259.51 259.51
0 3 -7.997338 0.0 -34.283 15.3796 -12.3637 243.179 -1897.11 244.229 -1899.81 0.0 244.229 -1899.81 305.144 -34.283 -1384.72 259.752 259.752
0 4 -7.997338 0.0 -34.283 15.3796 -12.3637 243.179 -1897.11 244.229 -1899.81 0.0 244.229 -1899.81 305.144 -34.283 -1384.72 259.752 259.752
0 5 -7.68399 0.0 -32.3135 15.34 -14.3012 243.179 -1897.11 244.227 -1899.73 0.0 244.227 -1899.73 308.062 -32.3135 -1379.7544 261.476 261.476
0 6 -7.68399 0.0 -32.3135 15.34 -14.3012 243.179 -1897.11 244.227 -1899.73 0.0 244.227 -1899.73 308.062 -32.3135 -1379.7544 261.476 261.476
0 7 -7.68399 0.0 -32.3135 15.34 -14.3012 243.179 -1897.11 244.227 -1899.73 0.0 244.227 -1899.73 308.062 -32.3135 -1379.7544 261.476 261.476
0 8 -7.0823636 0.0 -27.837 15.101 -13.2979 243.179 -1897.11 245.938 -1898.83 0.0 245.938 -1898.83 311.358 -27.837 -1369.371 273.041 273.041
0 9 -7.127532 0.0 -28.0311 15.1073 -13.3877 243.179 -1897.11 245.674 -1898.94 0.0 245.674 -1898.94 312.963 -28.0311 -1368.3341 274.026 274.026
0 10 -7.147646 0.0 -28.1316 15.1135 -13.4699 243.179 -1897.11 245.599 -1899.07 0.0 245.599 -1899.07 313.572 -28.1316 -1368.0305 274.258 274.258
0 11 -7.147646 0.0 -28.1316 15.1135 -13.4699 243.179 -1897.11 245.599 -1899.07 0.0 245.599 -1899.07 313.572 -28.1316 -1368.0305 274.258 274.258
1 0 -8.415126 0.0 -44.4254 15.2261 -13.1946 243.179 -1897.11 243.131 -1890.33 0.0 243.131 -1890.33 306.918 -44.4254 -1384.7064 257.539 257.539
1 1 -8.414149 0.0 -44.4321 15.2237 -13.2029 243.179 -1897.11 243.095 -1890.26 0.0 243.095 -1890.26 307.05 -44.4321 -1384.5471 257.668 257.668
1 2 -8.426059 0.0 -44.6004 15.225 -13.2106 243.179 -1897.11 243.082 -1890.18 0.0 243.082 -1890.18 307.185 -44.6004 -1384.5134 257.703 257.703
1 3 -7.6767883 0.0 -34.1021 15.3239 -14.4328 243.179 -1897.11 243.047 -1895.18 0.0 243.047 -1895.18 307.66 -34.1021 -1378.5752 259.029 259.029
1 4 -7.6835027 0.0 -34.3548 15.3185 -14.4324 243.179 -1897.11 243.133 -1895.04 0.0 243.133 -1895.04 307.709 -34.3548 -1378.5527 259.15 259.15
1 5 -7.0916457 0.0 -26.3456 15.295 -13.2046 243.179 -1897.11 242.785 -1896.02 0.0 242.785 -1896.02 311.408 -26.3456 -1368.1726 273.261 273.261
1 6 -7.108316 0.0 -26.6033 15.2893 -13.1425 243.179 -1897.11 242.778 -1895.83 0.0 242.778 -1895.83 311.549 -26.6033 -1368.1063 273.426 273.426
1 7 -6.6967077 0.0 -22.0175 15.2689 -13.9989 243.179 -1897.11 242.771 -1897.07 0.0 242.771 -1897.07 314.266 -22.0175 -1362.0504 276.4 276.4
1 8 -6.4810176 0.0 -20.5709 15.0293 -13.1153 243.179 -1897.11 243.516 -1896.42 0.0 243.516 -1896.42 319.578 -20.5709 -1353.897 285.708 285.708
2 0 -8.19926 0.0 -40.3325 15.1239 -11.6213 243.179 -1897.11 243.523 -1892.32 0.0 243.523 -1892.32 305.015 -40.3325 -1384.1145 258.307 258.307
2 1 -8.180037 0.0 -40.4581 15.1301 -11.6542 243.179 -1897.11 243.578 -1891.92 0.0 243.578 -1891.92 304.914 -40.4581 -1383.8861 258.372 258.372
2 2 -7.760843 0.0 -35.7182 15.1073 -12.6205 243.179 -1897.11 243.54 -1893.34 0.0 243.54 -1893.34 306.421 -35.7182 -1379.0972 259.215 259.215
2 3 -7.114128 0.0 -27.5536 15.361 -13.5111 243.179 -1897.11 243.953 -1896.53 0.0 243.953 -1896.53 305.117 -27.5536 -1375.0135 263.382 263.382
2 4 -7.3335824 0.0 -29.8765 15.2048 -10.5287 243.179 -1897.11 244.306 -1894.33 0.0 244.306 -1894.33 311.708 -29.8765 -1368.1924 274.36 274.36
2 5 -7.3924003 0.0 -29.7797 15.1461 -10.9397 243.179 -1897.11 244.078 -1895.59 0.0 244.078 -1895.59 313.318 -29.7797 -1367.9736 274.148 274.148
2 6 -7.294306 0.0 -29.7205 15.0126 -11.759 243.179 -1897.11 244.224 -1895.33 0.0 244.224 -1895.33 313.589 -29.7205 -1367.2374 274.042 274.042
2 7 -7.1559095 0.0 -28.4398 15.1516 -12.3171 243.179 -1897.11 244.126 -1895.24 0.0 244.126 -1895.24 313.721 -28.4398 -1365.8328 275.48 275.48
3 0 -7.344343 0.0 -32.8312 15.5117 -12.9233 243.179 -1897.11 246.791 -1895.7 0.0 246.791 -1895.7 298.673 -32.8312 -1383.0671 258.683 258.683
3 1 -7.344343 0.0 -32.8312 15.5117 -12.9233 243.179 -1897.11 246.791 -1895.7 0.0 246.791 -1895.7 298.673 -32.8312 -1383.0671 258.683 258.683
3 2 -7.297411 0.0 -32.3142 15.4704 -12.9859 243.179 -1897.11 246.973 -1896.14 0.0 246.973 -1896.14 299.39 -32.3142 -1382.0912 259.775 259.775
3 3 -7.297411 0.0 -32.3142 15.4704 -12.9859 243.179 -1897.11 246.973 -1896.14 0.0 246.973 -1896.14 299.39 -32.3142 -1382.0912 259.775 259.775
3 4 -7.297411 0.0 -32.3142 15.4704 -12.9859 243.179 -1897.11 246.973 -1896.14 0.0 246.973 -1896.14 299.39 -32.3142 -1382.0912 259.775 259.775
3 5 -7.2415338 0.0 -31.6336 15.4429 -12.9383 243.179 -1897.11 247.074 -1896.43 0.0 247.074 -1896.43 299.386 -31.6336 -1381.6038 260.392 260.392
3 6 -7.2415338 0.0 -31.6336 15.4429 -12.9383 243.179 -1897.11 247.074 -1896.43 0.0 247.074 -1896.43 299.386 -31.6336 -1381.6038 260.392 260.392
3 7 -7.2415338 0.0 -31.6336 15.4429 -12.9383 243.179 -1897.11 247.074 -1896.43 0.0 247.074 -1896.43 299.386 -31.6336 -1381.6038 260.392 260.392
4 0 -7.3353 0.0 -36.343 15.5324 -13.0409 243.179 -1897.11 244.346 -1886.43 0.0 244.346 -1886.43 296.878 -36.343 -1381.5491 258.436 258.436
4 1 -7.3100986 0.0 -35.8536 15.5239 -13.0401 243.179 -1897.11 244.432 -1886.92 0.0 244.432 -1886.92 296.944 -35.8536 -1381.3976 258.555 258.555
4 2 -7.028252 0.0 -29.8878 15.5058 -12.8792 243.179 -1897.11 244.488 -1891.49 0.0 244.488 -1891.49 297.081 -29.8878 -1379.8087 259.227 259.227
4 3 -7.053853 0.0 -28.8196 15.2877 -13.3497 243.179 -1897.11 245.195 -1895.46 0.0 245.195 -1895.46 309.714 -28.8196 -1369.3706 269.335 269.335
4 4 -7.0477705 0.0 -28.8672 15.2907 -13.4018 243.179 -1897.11 245.218 -1895.37 0.0 245.218 -1895.37 309.936 -28.8672 -1369.0831 269.461 269.461
4 5 -7.0535393 0.0 -30.0524 15.3122 -13.2888 243.179 -1897.11 245.13 -1893.35 0.0 245.13 -1893.35 310.379 -30.0524 -1367.8934 270.772 270.772
4 6 -7.0535393 0.0 -30.0524 15.3122 -13.2888 243.179 -1897.11 245.13 -1893.35 0.0 245.13 -1893.35 310.379 -30.0524 -1367.8934 270.772 270.772
4 7 -7.0535393 0.0 -30.0524 15.3122 -13.2888 243.179 -1897.11 245.13 -1893.35 0.0 245.13 -1893.35 310.379 -30.0524 -1367.8934 270.772 270.772
5 0 -7.830437 0.0 -35.3558 15.4433 -14.0605 243.179 -1897.11 243.509 -1895.91 0.0 243.509 -1895.91 306.309 -35.3558 -1381.4478 259.055 259.055
5 1 -7.8172555 0.0 -35.1037 15.439 -14.0775 243.179 -1897.11 243.478 -1896.06 0.0 243.478 -1896.06 306.319 -35.1037 -1381.3667 259.108 259.108
5 2 -7.8172555 0.0 -35.1037 15.439 -14.0775 243.179 -1897.11 243.478 -1896.06 0.0 243.478 -1896.06 306.319 -35.1037 -1381.3667 259.108 259.108
5 3 -7.6861157 0.0 -32.822 15.443 -13.6671 243.179 -1897.11 243.499 -1897.06 0.0 243.499 -1897.06 306.518 -32.822 -1379.865 259.793 259.793
5 4 -7.6861157 0.0 -32.822 15.443 -13.6671 243.179 -1897.11 243.499 -1897.06 0.0 243.499 -1897.06 306.518 -32.822 -1379.865 259.793 259.793
5 5 -7.003916 0.0 -23.8509 14.9923 -13.3437 243.179 -1897.11 243.678 -1900.43 0.0 243.678 -1900.43 314.134 -23.8509 -1366.469 272.644 272.644
5 6 -7.134278 0.0 -26.0038 15.0028 -13.4292 243.179 -1897.11 243.567 -1899.13 0.0 243.567 -1899.13 315.459 -26.0038 -1366.1078 272.505 272.505
5 7 -7.1489387 0.0 -26.2666 15.0085 -13.4615 243.179 -1897.11 243.582 -1899.01 0.0 243.582 -1899.01 315.798 -26.2666 -1365.8966 272.55 272.55
6 0 -7.742484 0.0 -33.7478 15.0538 -12.2533 243.179 -1897.11 243.688 -1896.03 0.0 243.688 -1896.03 305.008 -33.7478 -1381.0818 262.203 262.203
6 1 -7.7432528 0.0 -33.6415 15.0715 -12.2131 243.179 -1897.11 243.559 -1895.94 0.0 243.559 -1895.94 305.19 -33.6415 -1380.8325 262.309 262.309
6 2 -7.6145635 0.0 -30.2927 15.0722 -11.6412 243.179 -1897.11 243.578 -1898.47 0.0 243.578 -1898.47 305.213 -30.2927 -1379.9717 262.53 262.53
6 3 -7.463887 0.0 -29.2247 15.2385 -11.7399 243.179 -1897.11 243.209 -1896.93 0.0 243.209 -1896.93 305.35 -29.2247 -1377.5957 264.884 264.884
6 4 -7.4496403 0.0 -29.0774 15.2381 -11.7341 243.179 -1897.11 243.235 -1896.96 0.0 243.235 -1896.96 305.241 -29.0774 -1377.5614 264.867 264.867
6 5 -7.4728656 0.0 -29.3635 15.2448 -11.7256 243.179 -1897.11 243.139 -1896.73 0.0 243.139 -1896.73 305.517 -29.3635 -1377.4374 265.017 265.017
6 6 -8.174784 0.0 -38.2708 15.2044 -10.4634 243.179 -1897.11 242.265 -1891.88 0.0 242.265 -1891.88 316.576 -38.2708 -1371.3098 272.904 272.904
6 7 -8.173809 0.0 -38.264 15.204 -10.4651 243.179 -1897.11 242.267 -1891.88 0.0 242.267 -1891.88 316.57 -38.264 -1371.307 272.904 272.904
6 8 -6.145944 0.0 -16.2141 15.0925 -14.7298 243.179 -1897.11 243.182 -1898.68 0.0 243.182 -1898.68 324.896 -16.2141 -1346.8162 290.694 290.694
7 0 -8.293767 0.0 -43.9721 15.0946 -11.2558 243.179 -1897.11 243.466 -1887.83 0.0 243.466 -1887.83 307.256 -43.9721 -1381.0801 260.768 260.768
7 1 -8.293767 0.0 -43.9721 15.0946 -11.2558 243.179 -1897.11 243.466 -1887.83 0.0 243.466 -1887.83 307.256 -43.9721 -1381.0801 260.768 260.768
7 2 -8.134697 0.0 -39.2662 15.1295 -11.181 243.179 -1897.11 243.035 -1891.71 0.0 243.035 -1891.71 307.286 -39.2662 -1380.6552 260.041 260.041
7 3 -8.131302 0.0 -39.1957 15.136 -11.1784 243.179 -1897.11 243.028 -1891.74 0.0 243.028 -1891.74 307.277 -39.1957 -1380.6307 260.014 260.014
7 4 -7.782756 0.0 -34.1895 15.2035 -13.0907 243.179 -1897.11 243.616 -1896.5 0.0 243.616 -1896.5 314.236 -34.1895 -1372.8375 269.422 269.422
7 5 -7.782756 0.0 -34.1895 15.2035 -13.0907 243.179 -1897.11 243.616 -1896.5 0.0 243.616 -1896.5 314.236 -34.1895 -1372.8375 269.422 269.422
7 6 -7.7059846 0.0 -31.0211 15.2313 -13.0436 243.179 -1897.11 243.517 -1899.9 0.0 243.517 -1899.9 314.865 -31.0211 -1372.5392 269.354 269.354
7 7 -7.7080364 0.0 -31.048 15.234 -13.0411 243.179 -1897.11 243.533 -1899.91 0.0 243.533 -1899.91 314.919 -31.048 -1372.5061 269.38 269.38
8 0 -7.835186 0.0 -39.1101 15.5372 -14.2644 243.179 -1897.11 243.604 -1890.39 0.0 243.604 -1890.39 305.184 -39.1101 -1380.7122 260.34 260.34
8 1 -7.835186 0.0 -39.1101 15.5372 -14.2644 243.179 -1897.11 243.604 -1890.39 0.0 243.604 -1890.39 305.184 -39.1101 -1380.7122 260.34 260.34
8 2 -7.835186 0.0 -39.1101 15.5372 -14.2644 243.179 -1897.11 243.604 -1890.39 0.0 243.604 -1890.39 305.184 -39.1101 -1380.7122 260.34 260.34
8 3 -7.808657 0.0 -38.828 15.5258 -14.2926 243.179 -1897.11 243.715 -1890.61 0.0 243.715 -1890.61 305.103 -38.828 -1380.62 260.543 260.543
8 4 -7.808657 0.0 -38.828 15.5258 -14.2926 243.179 -1897.11 243.715 -1890.61 0.0 243.715 -1890.61 305.103 -38.828 -1380.62 260.543 260.543
8 5 -7.808657 0.0 -38.828 15.5258 -14.2926 243.179 -1897.11 243.715 -1890.61 0.0 243.715 -1890.61 305.103 -38.828 -1380.62 260.543 260.543
8 6 -7.58033 0.0 -35.8347 15.5264 -13.9465 243.179 -1897.11 243.735 -1891.19 0.0 243.735 -1891.19 304.946 -35.8347 -1378.3436 261.442 261.442
8 7 -7.58033 0.0 -35.8347 15.5264 -13.9465 243.179 -1897.11 243.735 -1891.19 0.0 243.735 -1891.19 304.946 -35.8347 -1378.3436 261.442 261.442
9 0 -7.0493803 0.0 -23.3801 15.2907 -12.6283 243.179 -1897.11 244.607 -1902.16 0.0 244.607 -1902.16 300.872 -23.3801 -1380.061 263.427 263.427
9 1 -7.0493803 0.0 -23.3801 15.2907 -12.6283 243.179 -1897.11 244.607 -1902.16 0.0 244.607 -1902.16 300.872 -23.3801 -1380.061 263.427 263.427
9 2 -7.054832 0.0 -23.5244 15.2952 -12.4446 243.179 -1897.11 244.597 -1901.82 0.0 244.597 -1901.82 301.666 -23.5244 -1379.0813 264.466 264.466
9 3 -7.054832 0.0 -23.5244 15.2952 -12.4446 243.179 -1897.11 244.597 -1901.82 0.0 244.597 -1901.82 301.666 -23.5244 -1379.0813 264.466 264.466
9 4 -7.054832 0.0 -23.5244 15.2952 -12.4446 243.179 -1897.11 244.597 -1901.82 0.0 244.597 -1901.82 301.666 -23.5244 -1379.0813 264.466 264.466
9 5 -7.031618 0.0 -23.0501 15.2702 -12.5916 243.179 -1897.11 244.468 -1902.16 0.0 244.468 -1902.16 301.744 -23.0501 -1378.9982 264.502 264.502
9 6 -7.031618 0.0 -23.0501 15.2702 -12.5916 243.179 -1897.11 244.468 -1902.16 0.0 244.468 -1902.16 301.744 -23.0501 -1378.9982 264.502 264.502
9 7 -7.031618 0.0 -23.0501 15.2702 -12.5916 243.179 -1897.11 244.468 -1902.16 0.0 244.468 -1902.16 301.744 -23.0501 -1378.9982 264.502 264.502
10 0 -8.253672 0.0 -45.8482 15.3501 -12.5675 243.179 -1897.11 243.989 -1886.0 0.0 243.989 -1886.0 308.505 -45.8482 -1379.3542 261.626 261.626
10 1 -8.253672 0.0 -45.8482 15.3501 -12.5675 243.179 -1897.11 243.989 -1886.0 0.0 243.989 -1886.0 308.505 -45.8482 -1379.3542 261.626 261.626
10 2 -8.253672 0.0 -45.8482 15.3501 -12.5675 243.179 -1897.11 243.989 -1886.0 0.0 243.989 -1886.0 308.505 -45.8482 -1379.3542 261.626 261.626
10 3 -8.253672 0.0 -45.8482 15.3501 -12.5675 243.179 -1897.11 243.989 -1886.0 0.0 243.989 -1886.0 308.505 -45.8482 -1379.3542 261.626 261.626
10 4 -8.111652 0.0 -43.6971 15.3234 -14.0436 243.179 -1897.11 244.046 -1888.61 0.0 244.046 -1888.61 311.058 -43.6971 -1377.203 262.597 262.597
10 5 -8.111652 0.0 -43.6971 15.3234 -14.0436 243.179 -1897.11 244.046 -1888.61 0.0 244.046 -1888.61 311.058 -43.6971 -1377.203 262.597 262.597
10 6 -8.111652 0.0 -43.6971 15.3234 -14.0436 243.179 -1897.11 244.046 -1888.61 0.0 244.046 -1888.61 311.058 -43.6971 -1377.203 262.597 262.597
10 7 -8.102778 0.0 -43.5496 15.3272 -14.0727 243.179 -1897.11 244.029 -1888.69 0.0 244.029 -1888.69 311.082 -43.5496 -1377.1284 262.666 262.666
11 0 -7.329836 0.0 -30.4578 15.3485 -11.9264 243.179 -1897.11 243.416 -1893.17 0.0 243.416 -1893.17 301.178 -30.4578 -1379.0338 259.281 259.281
11 1 -7.329836 0.0 -30.4578 15.3485 -11.9264 243.179 -1897.11 243.416 -1893.17 0.0 243.416 -1893.17 301.178 -30.4578 -1379.0338 259.281 259.281
11 2 -7.329836 0.0 -30.4578 15.3485 -11.9264 243.179 -1897.11 243.416 -1893.17 0.0 243.416 -1893.17 301.178 -30.4578 -1379.0338 259.281 259.281
11 3 -7.329836 0.0 -30.4578 15.3485 -11.9264 243.179 -1897.11 243.416 -1893.17 0.0 243.416 -1893.17 301.178 -30.4578 -1379.0338 259.281 259.281
11 4 -7.4703617 0.0 -34.5554 15.335 -13.288 243.179 -1897.11 243.497 -1890.64 0.0 243.497 -1890.64 303.002 -34.5554 -1378.6964 259.454 259.454
11 5 -7.4703617 0.0 -34.5554 15.335 -13.288 243.179 -1897.11 243.497 -1890.64 0.0 243.497 -1890.64 303.002 -34.5554 -1378.6964 259.454 259.454
11 6 -7.5477324 0.0 -35.1185 15.3211 -13.2669 243.179 -1897.11 243.436 -1890.94 0.0 243.436 -1890.94 304.074 -35.1185 -1378.5483 260.022 260.022
11 7 -7.5477324 0.0 -35.1185 15.3211 -13.2669 243.179 -1897.11 243.436 -1890.94 0.0 243.436 -1890.94 304.074 -35.1185 -1378.5483 260.022 260.022
12 0 -7.874549 0.0 -33.8018 15.4418 -12.1523 243.179 -1897.11 242.547 -1895.64 0.0 242.547 -1895.64 307.985 -33.8018 -1378.9098 265.745 265.745
12 1 -7.8720274 0.0 -33.7713 15.4426 -12.1476 243.179 -1897.11 242.547 -1895.64 0.0 242.547 -1895.64 307.966 -33.7713 -1378.8983 265.748 265.748
12 2 -7.8720274 0.0 -33.7713 15.4426 -12.1476 243.179 -1897.11 242.547 -1895.64 0.0 242.547 -1895.64 307.966 -33.7713 -1378.8983 265.748 265.748
12 3 -7.8702106 0.0 -33.7489 15.4428 -12.1445 243.179 -1897.11 242.546 -1895.64 0.0 242.546 -1895.64 307.958 -33.7489 -1378.8849 265.747 265.747
12 4 -7.5454307 0.0 -30.9178 15.5199 -11.8727 243.179 -1897.11 242.67 -1894.51 0.0 242.67 -1894.51 304.832 -30.9178 -1377.9258 264.832 264.832
12 5 -7.5454307 0.0 -30.9178 15.5199 -11.8727 243.179 -1897.11 242.67 -1894.51 0.0 242.67 -1894.51 304.832 -30.9178 -1377.9258 264.832 264.832
12 6 -7.059329 0.0 -24.0965 15.5038 -12.4651 243.179 -1897.11 242.658 -1897.71 0.0 242.658 -1897.71 307.441 -24.0965 -1371.7075 267.643 267.643
12 7 -7.059329 0.0 -24.0965 15.5038 -12.4651 243.179 -1897.11 242.658 -1897.71 0.0 242.658 -1897.71 307.441 -24.0965 -1371.7075 267.643 267.643
13 0 -7.2218485 0.0 -24.6792 15.3758 -12.8157 243.179 -1897.11 243.167 -1900.8 0.0 243.167 -1900.8 303.672 -24.6792 -1378.6403 262.612 262.612
13 1 -7.1988664 0.0 -24.4251 15.3748 -12.8012 243.179 -1897.11 243.203 -1900.86 0.0 243.203 -1900.86 303.544 -24.4251 -1378.5381 262.874 262.874
13 2 -7.4436193 0.0 -26.1166 15.2405 -14.2442 243.179 -1897.11 243.135 -1903.79 0.0 243.135 -1903.79 316.146 -26.1166 -1370.6256 270.933 270.933
13 3 -7.4436193 0.0 -26.1166 15.2405 -14.2442 243.179 -1897.11 243.135 -1903.79 0.0 243.135 -1903.79 316.146 -26.1166 -1370.6256 270.933 270.933
13 4 -7.4436193 0.0 -26.1166 15.2405 -14.2442 243.179 -1897.11 243.135 -1903.79 0.0 243.135 -1903.79 316.146 -26.1166 -1370.6256 270.933 270.933
13 5 -7.4436193 0.0 -26.1166 15.2405 -14.2442 243.179 -1897.11 243.135 -1903.79 0.0 243.135 -1903.79 316.146 -26.1166 -1370.6256 270.933 270.933
13 6 -7.4271617 0.0 -26.0064 15.2305 -14.2888 243.179 -1897.11 243.134 -1903.75 0.0 243.134 -1903.75 316.197 -26.0064 -1370.4254 271.06 271.06
13 7 -7.4415174 0.0 -26.0974 15.2304 -14.3271 243.179 -1897.11 243.126 -1903.87 0.0 243.126 -1903.87 316.494 -26.0974 -1370.3474 271.174 271.174
13 8 -7.4415174 0.0 -26.0974 15.2304 -14.3271 243.179 -1897.11 243.126 -1903.87 0.0 243.126 -1903.87 316.494 -26.0974 -1370.3474 271.174 271.174
13 9 -7.4415174 0.0 -26.0974 15.2304 -14.3271 243.179 -1897.11 243.126 -1903.87 0.0 243.126 -1903.87 316.494 -26.0974 -1370.3474 271.174 271.174
13 10 -7.444889 0.0 -27.6391 15.2469 -13.4182 243.179 -1897.11 243.768 -1901.6 0.0 243.768 -1901.6 316.276 -27.6391 -1369.1951 273.577 273.577
13 11 -7.4564013 0.0 -27.626 15.241 -13.364 243.179 -1897.11 243.74 -1901.72 0.0 243.74 -1901.72 316.64 -27.626 -1368.966 273.819 273.819
13 12 -6.8379207 0.0 -21.1846 15.4263 -14.2052 243.179 -1897.11 243.18 -1901.26 0.0 243.18 -1901.26 312.484 -21.1846 -1366.7805 273.075 273.075
13 13 -5.7773075 0.0 -11.2499 15.2886 -12.4268 243.179 -1897.11 244.344 -1899.52 0.0 244.344 -1899.52 311.946 -11.2499 -1354.48 292.072 292.072
14 0 -7.115515 0.0 -22.8791 15.3451 -12.4562 243.179 -1897.11 245.811 -1905.62 0.0 245.811 -1905.62 304.343 -22.8791 -1378.3451 267.531 267.531
14 1 -7.115515 0.0 -22.8791 15.3451 -12.4562 243.179 -1897.11 245.811 -1905.62 0.0 245.811 -1905.62 304.343 -22.8791 -1378.3451 267.531 267.531
14 2 -7.115515 0.0 -22.8791 15.3451 -12.4562 243.179 -1897.11 245.811 -1905.62 0.0 245.811 -1905.62 304.343 -22.8791 -1378.3451 267.531 267.531
14 3 -7.115515 0.0 -22.8791 15.3451 -12.4562 243.179 -1897.11 245.811 -1905.62 0.0 245.811 -1905.62 304.343 -22.8791 -1378.3451 267.531 267.531
14 4 -6.960037 0.0 -21.3718 15.2635 -12.1809 243.179 -1897.11 245.992 -1905.54 0.0 245.992 -1905.54 305.527 -21.3718 -1375.3928 270.689 270.689
14 5 -6.960037 0.0 -21.3718 15.2635 -12.1809 243.179 -1897.11 245.992 -1905.54 0.0 245.992 -1905.54 305.527 -21.3718 -1375.3928 270.689 270.689
14 6 -6.9241676 0.0 -20.985 15.2883 -12.3576 243.179 -1897.11 246.173 -1905.97 0.0 246.173 -1905.97 305.471 -20.985 -1375.3109 270.69 270.69
14 7 -6.9241676 0.0 -20.985 15.2883 -12.3576 243.179 -1897.11 246.173 -1905.97 0.0 246.173 -1905.97 305.471 -20.985 -1375.3109 270.69 270.69
15 0 -7.188854 0.0 -29.8646 15.2296 -14.2678 243.179 -1897.11 245.927 -1898.19 0.0 245.927 -1898.19 303.826 -29.8646 -1378.3015 265.447 265.447
15 1 -7.188854 0.0 -29.8646 15.2296 -14.2678 243.179 -1897.11 245.927 -1898.19 0.0 245.927 -1898.19 303.826 -29.8646 -1378.3015 265.447 265.447
15 2 -7.265314 0.0 -25.7522 15.2556 -13.083 243.179 -1897.11 245.04 -1903.2 0.0 245.04 -1903.2 308.669 -25.7522 -1375.2432 268.035 268.035
15 3 -7.265314 0.0 -25.7522 15.2556 -13.083 243.179 -1897.11 245.04 -1903.2 0.0 245.04 -1903.2 308.669 -25.7522 -1375.2432 268.035 268.035
15 4 -7.2175493 0.0 -25.0839 15.257 -13.0784 243.179 -1897.11 245.101 -1903.54 0.0 245.101 -1903.54 308.287 -25.0839 -1375.236 268.067 268.067
15 5 -7.2175493 0.0 -25.0839 15.257 -13.0784 243.179 -1897.11 245.101 -1903.54 0.0 245.101 -1903.54 308.287 -25.0839 -1375.236 268.067 268.067
15 6 -7.2175493 0.0 -25.0839 15.257 -13.0784 243.179 -1897.11 245.101 -1903.54 0.0 245.101 -1903.54 308.287 -25.0839 -1375.236 268.067 268.067
15 7 -7.2175493 0.0 -25.0839 15.257 -13.0784 243.179 -1897.11 245.101 -1903.54 0.0 245.101 -1903.54 308.287 -25.0839 -1375.236 268.067 268.067
16 0 -7.296778 0.0 -29.4086 15.3436 -13.8549 243.179 -1897.11 245.617 -1899.59 0.0 245.617 -1899.59 305.417 -29.4086 -1377.9646 264.733 264.733
16 1 -7.296778 0.0 -29.4086 15.3436 -13.8549 243.179 -1897.11 245.617 -1899.59 0.0 245.617 -1899.59 305.417 -29.4086 -1377.9646 264.733 264.733
16 2 -7.296778 0.0 -29.4086 15.3436 -13.8549 243.179 -1897.11 245.617 -1899.59 0.0 245.617 -1899.59 305.417 -29.4086 -1377.9646 264.733 264.733
16 3 -7.281691 0.0 -29.5074 15.318 -13.7516 243.179 -1897.11 245.716 -1899.28 0.0 245.716 -1899.28 305.759 -29.5074 -1377.3125 265.584 265.584
16 4 -7.281691 0.0 -29.5074 15.318 -13.7516 243.179 -1897.11 245.716 -1899.28 0.0 245.716 -1899.28 305.759 -29.5074 -1377.3125 265.584 265.584
16 5 -7.281691 0.0 -29.5074 15.318 -13.7516 243.179 -1897.11 245.716 -1899.28 0.0 245.716 -1899.28 305.759 -29.5074 -1377.3125 265.584 265.584
16 6 -7.1026344 0.0 -25.1089 15.3037 -13.4334 243.179 -1897.11 245.582 -1902.65 0.0 245.582 -1902.65 305.559 -25.1089 -1376.6179 265.781 265.781
16 7 -7.1026344 0.0 -25.1089 15.3037 -13.4334 243.179 -1897.11 245.582 -1902.65 0.0 245.582 -1902.65 305.559 -25.1089 -1376.6179 265.781 265.781
17 0 -7.4544334 0.0 -29.0369 15.2706 -12.6944 243.179 -1897.11 244.8 -1900.43 0.0 244.8 -1900.43 306.804 -29.0369 -1377.8629 266.778 266.778
17 1 -7.4544334 0.0 -29.0369 15.2706 -12.6944 243.179 -1897.11 244.8 -1900.43 0.0 244.8 -1900.43 306.804 -29.0369 -1377.8629 266.778 266.778
17 2 -7.4544334 0.0 -29.0369 15.2706 -12.6944 243.179 -1897.11 244.8 -1900.43 0.0 244.8 -1900.43 306.804 -29.0369 -1377.8629 266.778 266.778
17 3 -7.4483213 0.0 -29.3493 15.2701 -12.7134 243.179 -1897.11 244.776 -1899.83 0.0 244.776 -1899.83 306.796 -29.3493 -1377.6073 266.908 266.908
17 4 -7.4483213 0.0 -29.3493 15.2701 -12.7134 243.179 -1897.11 244.776 -1899.83 0.0 244.776 -1899.83 306.796 -29.3493 -1377.6073 266.908 266.908
17 5 -7.4483213 0.0 -29.3493 15.2701 -12.7134 243.179 -1897.11 244.776 -1899.83 0.0 244.776 -1899.83 306.796 -29.3493 -1377.6073 266.908 266.908
17 6 -7.381799 0.0 -29.5179 15.2848 -12.3061 243.179 -1897.11 244.865 -1898.19 0.0 244.865 -1898.19 306.027 -29.5179 -1376.8159 266.593 266.593
17 7 -7.381799 0.0 -29.5179 15.2848 -12.3061 243.179 -1897.11 244.865 -1898.19 0.0 244.865 -1898.19 306.027 -29.5179 -1376.8159 266.593 266.593
18 0 -8.232679 0.0 -40.7468 14.9086 -11.408 243.179 -1897.11 243.248 -1891.92 0.0 243.248 -1891.92 311.596 -40.7468 -1377.8228 264.155 264.155
18 1 -8.186689 0.0 -40.4053 14.9027 -11.3932 243.179 -1897.11 243.351 -1891.85 0.0 243.351 -1891.85 311.13 -40.4053 -1377.7743 264.155 264.155
18 2 -8.113584 0.0 -40.7696 15.052 -12.8761 243.179 -1897.11 243.264 -1891.21 0.0 243.264 -1891.21 312.551 -40.7696 -1376.1646 263.6 263.6
18 3 -8.156139 0.0 -41.2438 15.0517 -12.8403 243.179 -1897.11 243.143 -1890.95 0.0 243.143 -1890.95 313.05 -41.2438 -1376.0007 263.683 263.683
18 4 -8.246311 0.0 -39.9684 14.9442 -11.3898 243.179 -1897.11 242.968 -1892.84 0.0 242.968 -1892.84 316.713 -39.9684 -1373.1273 268.913 268.913
18 5 -8.243121 0.0 -39.8847 14.945 -11.3824 243.179 -1897.11 242.956 -1892.89 0.0 242.956 -1892.89 316.708 -39.8847 -1373.1106 268.951 268.951
18 6 -7.818838 0.0 -36.6558 15.2799 -14.2456 243.179 -1897.11 243.154 -1893.6 0.0 243.154 -1893.6 316.834 -36.6558 -1370.2677 269.115 269.115
18 7 -7.7521772 0.0 -35.8103 15.3139 -14.4324 243.179 -1897.11 242.991 -1893.7 0.0 242.991 -1893.7 317.278 -35.8103 -1369.2412 269.795 269.795
19 0 -7.648669 0.0 -37.6605 15.0891 -12.0292 243.179 -1897.11 243.319 -1887.6 0.0 243.319 -1887.6 304.87 -37.6605 -1377.0715 263.956 263.956
19 1 -7.648669 0.0 -37.6605 15.0891 -12.0292 243.179 -1897.11 243.319 -1887.6 0.0 243.319 -1887.6 304.87 -37.6605 -1377.0715 263.956 263.956
19 2 -7.648669 0.0 -37.6605 15.0891 -12.0292 243.179 -1897.11 243.319 -1887.6 0.0 243.319 -1887.6 304.87 -37.6605 -1377.0715 263.956 263.956
19 3 -7.6535473 0.0 -37.7031 15.09 -12.0383 243.179 -1897.11 243.318 -1887.62 0.0 243.318 -1887.62 305.001 -37.7031 -1377.004 264.008 264.008
19 4 -7.6302743 0.0 -37.3755 15.0885 -12.0074 243.179 -1897.11 243.339 -1887.75 0.0 243.339 -1887.75 304.849 -37.3755 -1376.9375 264.016 264.016
19 5 -7.6302743 0.0 -37.3755 15.0885 -12.0074 243.179 -1897.11 243.339 -1887.75 0.0 243.339 -1887.75 304.849 -37.3755 -1376.9375 264.016 264.016
19 6 -7.6302743 0.0 -37.3755 15.0885 -12.0074 243.179 -1897.11 243.339 -1887.75 0.0 243.339 -1887.75 304.849 -37.3755 -1376.9375 264.016 264.016
19 7 -7.6302743 0.0 -37.3755 15.0885 -12.0074 243.179 -1897.11 243.339 -1887.75 0.0 243.339 -1887.75 304.849 -37.3755 -1376.9375 264.016 264.016
20 0 -7.6658564 0.0 -35.391 15.1683 -12.0576 243.179 -1897.11 243.911 -1892.21 0.0 243.911 -1892.21 306.947 -35.391 -1376.7429 263.933 263.933
20 1 -7.6658564 0.0 -35.391 15.1683 -12.0576 243.179 -1897.11 243.911 -1892.21 0.0 243.911 -1892.21 306.947 -35.391 -1376.7429 263.933 263.933
20 2 -7.6540356 0.0 -34.96 15.1672 -12.0376 243.179 -1897.11 243.895 -1892.64 0.0 243.895 -1892.64 307.224 -34.96 -1376.481 264.259 264.259
20 3 -7.6540356 0.0 -34.96 15.1672 -12.0376 243.179 -1897.11 243.895 -1892.64 0.0 243.895 -1892.64 307.224 -34.96 -1376.481 264.259 264.259
20 4 -7.648289 0.0 -34.9896 15.1777 -11.9859 243.179 -1897.11 243.887 -1892.42 0.0 243.887 -1892.42 307.407 -34.9896 -1376.1157 264.597 264.597
20 5 -7.648289 0.0 -34.9896 15.1777 -11.9859 243.179 -1897.11 243.887 -1892.42 0.0 243.887 -1892.42 307.407 -34.9896 -1376.1157 264.597 264.597
20 6 -7.648289 0.0 -34.9896 15.1777 -11.9859 243.179 -1897.11 243.887 -1892.42 0.0 243.887 -1892.42 307.407 -34.9896 -1376.1157 264.597 264.597
20 7 -7.648289 0.0 -34.9896 15.1777 -11.9859 243.179 -1897.11 243.887 -1892.42 0.0 243.887 -1892.42 307.407 -34.9896 -1376.1157 264.597 264.597
21 0 -6.8557296 0.0 -22.3763 15.5259 -13.9057 243.179 -1897.11 244.645 -1901.52 0.0 244.645 -1901.52 302.786 -22.3763 -1376.4653 266.52 266.52
21 1 -6.8557296 0.0 -22.3763 15.5259 -13.9057 243.179 -1897.11 244.645 -1901.52 0.0 244.645 -1901.52 302.786 -22.3763 -1376.4653 266.52 266.52
21 2 -6.7760377 0.0 -21.0898 15.509 -14.2268 243.179 -1897.11 244.882 -1902.92 0.0 244.882 -1902.92 304.142 -21.0898 -1374.986 267.984 267.984
21 3 -6.7760377 0.0 -21.0898 15.509 -14.2268 243.179 -1897.11 244.882 -1902.92 0.0 244.882 -1902.92 304.142 -21.0898 -1374.986 267.984 267.984
21 4 -6.8105154 0.0 -21.9526 15.5183 -13.8019 243.179 -1897.11 244.707 -1901.44 0.0 244.707 -1901.44 304.177 -21.9526 -1374.5085 268.45 268.45
21 5 -6.8105154 0.0 -21.9526 15.5183 -13.8019 243.179 -1897.11 244.707 -1901.44 0.0 244.707 -1901.44 304.177 -21.9526 -1374.5085 268.45 268.45
21 6 -6.8105154 0.0 -21.9526 15.5183 -13.8019 243.179 -1897.11 244.707 -1901.44 0.0 244.707 -1901.44 304.177 -21.9526 -1374.5085 268.45 268.45
21 7 -6.8105154 0.0 -21.9526 15.5183 -13.8019 243.179 -1897.11 244.707 -1901.44 0.0 244.707 -1901.44 304.177 -21.9526 -1374.5085 268.45 268.45
22 0 -7.231331 0.0 -28.919 15.2963 -12.9712 243.179 -1897.11 244.267 -1896.38 0.0 244.267 -1896.38 305.016 -28.919 -1376.016 266.892 266.892
22 1 -7.231331 0.0 -28.919 15.2963 -12.9712 243.179 -1897.11 244.267 -1896.38 0.0 244.267 -1896.38 305.016 -28.919 -1376.016 266.892 266.892
22 2 -7.231331 0.0 -28.919 15.2963 -12.9712 243.179 -1897.11 244.267 -1896.38 0.0 244.267 -1896.38 305.016 -28.919 -1376.016 266.892 266.892
22 3 -7.261659 0.0 -28.9836 15.2768 -12.8719 243.179 -1897.11 244.211 -1896.62 0.0 244.211 -1896.62 305.428 -28.9836 -1375.9646 267.033 267.033
22 4 -7.261659 0.0 -28.9836 15.2768 -12.8719 243.179 -1897.11 244.211 -1896.62 0.0 244.211 -1896.62 305.428 -28.9836 -1375.9646 267.033 267.033
22 5 -7.251692 0.0 -28.8866 15.2878 -12.8919 243.179 -1897.11 244.198 -1896.59 0.0 244.198 -1896.59 305.319 -28.8866 -1375.9596 267.084 267.084
22 6 -7.251692 0.0 -28.8866 15.2878 -12.8919 243.179 -1897.11 244.198 -1896.59 0.0 244.198 -1896.59 305.319 -28.8866 -1375.9596 267.084 267.084
22 7 -7.251692 0.0 -28.8866 15.2878 -12.8919 243.179 -1897.11 244.198 -1896.59 0.0 244.198 -1896.59 305.319 -28.8866 -1375.9596 267.084 267.084
23 0 -7.566919 0.0 -32.2633 15.353 -13.9525 243.179 -1897.11 242.69 -1895.15 0.0 242.69 -1895.15 308.722 -32.2633 -1376.0015 264.066 264.066
23 1 -7.560729 0.0 -31.9826 15.3577 -14.0193 243.179 -1897.11 242.695 -1895.55 0.0 242.695 -1895.55 309.508 -31.9826 -1375.3296 264.892 264.892
23 2 -7.560729 0.0 -31.9826 15.3577 -14.0193 243.179 -1897.11 242.695 -1895.55 0.0 242.695 -1895.55 309.508 -31.9826 -1375.3296 264.892 264.892
23 3 -7.560729 0.0 -31.9826 15.3577 -14.0193 243.179 -1897.11 242.695 -1895.55 0.0 242.695 -1895.55 309.508 -31.9826 -1375.3296 264.892 264.892
23 4 -7.483235 0.0 -30.9915 15.3576 -13.998 243.179 -1897.11 242.789 -1895.94 0.0 242.789 -1895.94 309.903 -30.9915 -1374.2395 266.162 266.162
23 5 -7.483235 0.0 -30.9915 15.3576 -13.998 243.179 -1897.11 242.789 -1895.94 0.0 242.789 -1895.94 309.903 -30.9915 -1374.2395 266.162 266.162
23 6 -7.483235 0.0 -30.9915 15.3576 -13.998 243.179 -1897.11 242.789 -1895.94 0.0 242.789 -1895.94 309.903 -30.9915 -1374.2395 266.162 266.162
23 7 -7.483235 0.0 -30.9915 15.3576 -13.998 243.179 -1897.11 242.789 -1895.94 0.0 242.789 -1895.94 309.903 -30.9915 -1374.2395 266.162 266.162
24 0 -7.438603 0.0 -31.9945 15.1335 -13.8321 243.179 -1897.11 242.782 -1893.83 0.0 242.782 -1893.83 307.093 -31.9945 -1375.9495 265.354 265.354
24 1 -7.438603 0.0 -31.9945 15.1335 -13.8321 243.179 -1897.11 242.782 -1893.83 0.0 242.782 -1893.83 307.093 -31.9945 -1375.9495 265.354 265.354
24 2 -7.438603 0.0 -31.9945 15.1335 -13.8321 243.179 -1897.11 242.782 -1893.83 0.0 242.782 -1893.83 307.093 -31.9945 -1375.9495 265.354 265.354
24 3 -7.4037824 0.0 -31.4898 15.1192 -13.8159 243.179 -1897.11 242.771 -1894.03 0.0 242.771 -1894.03 307.316 -31.4898 -1375.4329 265.597 265.597
24 4 -7.4037824 0.0 -31.4898 15.1192 -13.8159 243.179 -1897.11 242.771 -1894.03 0.0 242.771 -1894.03 307.316 -31.4898 -1375.4329 265.597 265.597
24 5 -7.4037824 0.0 -31.4898 15.1192 -13.8159 243.179 -1897.11 242.771 -1894.03 0.0 242.771 -1894.03 307.316 -31.4898 -1375.4329 265.597 265.597
24 6 -7.4037824 0.0 -31.4898 15.1192 -13.8159 243.179 -1897.11 242.771 -1894.03 0.0 242.771 -1894.03 307.316 -31.4898 -1375.4329 265.597 265.597
24 7 -7.385236 0.0 -31.2606 15.1211 -13.8368 243.179 -1897.11 242.765 -1894.09 0.0 242.765 -1894.09 307.384 -31.2606 -1375.2015 265.697 265.697
25 0 -7.3828583 0.0 -32.336 15.48 -13.8029 243.179 -1897.11 244.544 -1894.55 0.0 244.544 -1894.55 306.817 -32.336 -1375.5251 265.606 265.606
25 1 -7.3828583 0.0 -32.336 15.48 -13.8029 243.179 -1897.11 244.544 -1894.55 0.0 244.544 -1894.55 306.817 -32.336 -1375.5251 265.606 265.606
25 2 -7.3757944 0.0 -32.4344 15.4742 -13.7506 243.179 -1897.11 244.441 -1894.08 0.0 244.441 -1894.08 306.76 -32.4344 -1375.3134 265.678 265.678
25 3 -7.3757944 0.0 -32.4344 15.4742 -13.7506 243.179 -1897.11 244.441 -1894.08 0.0 244.441 -1894.08 306.76 -32.4344 -1375.3134 265.678 265.678
25 4 -7.3757944 0.0 -32.4344 15.4742 -13.7506 243.179 -1897.11 244.441 -1894.08 0.0 244.441 -1894.08 306.76 -32.4344 -1375.3134 265.678 265.678
25 5 -7.3757944 0.0 -32.4344 15.4742 -13.7506 243.179 -1897.11 244.441 -1894.08 0.0 244.441 -1894.08 306.76 -32.4344 -1375.3134 265.678 265.678
25 6 -7.420712 0.0 -32.8435 15.4987 -13.6133 243.179 -1897.11 244.314 -1893.81 0.0 244.314 -1893.81 307.205 -32.8435 -1375.1346 265.721 265.721
25 7 -7.420712 0.0 -32.8435 15.4987 -13.6133 243.179 -1897.11 244.314 -1893.81 0.0 244.314 -1893.81 307.205 -32.8435 -1375.1346 265.721 265.721
26 0 -7.1123 0.0 -26.5085 15.3695 -13.6203 243.179 -1897.11 245.718 -1900.94 0.0 245.718 -1900.94 306.947 -26.5085 -1374.7834 267.317 267.317
26 1 -6.98455 0.0 -24.8768 15.3949 -14.2409 243.179 -1897.11 245.727 -1901.97 0.0 245.727 -1901.97 306.824 -24.8768 -1374.2957 267.556 267.556
26 2 -7.0146613 0.0 -25.0968 15.3806 -14.2664 243.179 -1897.11 245.682 -1902.1 0.0 245.682 -1902.1 307.295 -25.0968 -1374.2197 267.687 267.687
26 3 -7.0146613 0.0 -25.0968 15.3806 -14.2664 243.179 -1897.11 245.682 -1902.1 0.0 245.682 -1902.1 307.295 -25.0968 -1374.2197 267.687 267.687
27 0 -7.44799 0.0 -35.4822 15.2243 -14.003 243.179 -1897.11 242.612 -1888.36 0.0 242.612 -1888.36 306.938 -35.4822 -1374.2922 263.538 263.538
27 1 -7.44799 0.0 -35.4822 15.2243 -14.003 243.179 -1897.11 242.612 -1888.36 0.0 242.612 -1888.36 306.938 -35.4822 -1374.2922 263.538 263.538
27 2 -7.440272 0.0 -35.3408 15.2184 -13.9469 243.179 -1897.11 242.602 -1888.39 0.0 242.602 -1888.39 306.908 -35.3408 -1374.2207 263.534 263.534
27 3 -7.440272 0.0 -35.3408 15.2184 -13.9469 243.179 -1897.11 242.602 -1888.39 0.0 242.602 -1888.39 306.908 -35.3408 -1374.2207 263.534 263.534
27 4 -7.440272 0.0 -35.3408 15.2184 -13.9469 243.179 -1897.11 242.602 -1888.39 0.0 242.602 -1888.39 306.908 -35.3408 -1374.2207 263.534 263.534
27 5 -7.4398427 0.0 -35.322 15.2171 -13.9375 243.179 -1897.11 242.599 -1888.4 0.0 242.599 -1888.4 306.903 -35.322 -1374.22 263.535 263.535
27 6 -7.4398427 0.0 -35.322 15.2171 -13.9375 243.179 -1897.11 242.599 -1888.4 0.0 242.599 -1888.4 306.903 -35.322 -1374.22 263.535 263.535
27 7 -7.4398427 0.0 -35.322 15.2171 -13.9375 243.179 -1897.11 242.599 -1888.4 0.0 242.599 -1888.4 306.903 -35.322 -1374.22 263.535 263.535
28 0 -7.835474 0.0 -35.0372 15.1302 -13.2136 243.179 -1897.11 243.786 -1896.55 0.0 243.786 -1896.55 314.21 -35.0372 -1373.5912 270.423 270.423
28 1 -7.835474 0.0 -35.0372 15.1302 -13.2136 243.179 -1897.11 243.786 -1896.55 0.0 243.786 -1896.55 314.21 -35.0372 -1373.5912 270.423 270.423
28 2 -7.837657 0.0 -35.061 15.1299 -13.2127 243.179 -1897.11 243.787 -1896.55 0.0 243.787 -1896.55 314.235 -35.061 -1373.5891 270.423 270.423
28 3 -7.8360124 0.0 -35.0452 15.1295 -13.213 243.179 -1897.11 243.788 -1896.55 0.0 243.788 -1896.55 314.224 -35.0452 -1373.5833 270.423 270.423
28 4 -7.8360124 0.0 -35.0452 15.1295 -13.213 243.179 -1897.11 243.788 -1896.55 0.0 243.788 -1896.55 314.224 -35.0452 -1373.5833 270.423 270.423
28 5 -7.8360124 0.0 -35.0452 15.1295 -13.213 243.179 -1897.11 243.788 -1896.55 0.0 243.788 -1896.55 314.224 -35.0452 -1373.5833 270.423 270.423
28 6 -7.8360124 0.0 -35.0452 15.1295 -13.213 243.179 -1897.11 243.788 -1896.55 0.0 243.788 -1896.55 314.224 -35.0452 -1373.5833 270.423 270.423
28 7 -7.8360124 0.0 -35.0452 15.1295 -13.213 243.179 -1897.11 243.788 -1896.55 0.0 243.788 -1896.55 314.224 -35.0452 -1373.5833 270.423 270.423
29 0 -6.7510543 0.0 -28.8085 15.3878 -14.0452 243.179 -1897.11 243.804 -1888.92 0.0 243.804 -1888.92 303.653 -28.8085 -1370.2716 264.726 264.726
29 1 -6.8166895 0.0 -30.0772 15.3606 -14.0318 243.179 -1897.11 243.804 -1888.06 0.0 243.804 -1888.06 304.365 -30.0772 -1369.9683 264.78 264.78
29 2 -6.8166895 0.0 -30.0772 15.3606 -14.0318 243.179 -1897.11 243.804 -1888.06 0.0 243.804 -1888.06 304.365 -30.0772 -1369.9683 264.78 264.78
29 3 -6.8166895 0.0 -30.0772 15.3606 -14.0318 243.179 -1897.11 243.804 -1888.06 0.0 243.804 -1888.06 304.365 -30.0772 -1369.9683 264.78 264.78
29 4 -6.8166895 0.0 -30.0772 15.3606 -14.0318 243.179 -1897.11 243.804 -1888.06 0.0 243.804 -1888.06 304.365 -30.0772 -1369.9683 264.78 264.78
29 5 -6.8677244 0.0 -30.4365 15.3313 -14.141 243.179 -1897.11 243.692 -1888.32 0.0 243.692 -1888.32 305.272 -30.4365 -1369.7924 265.143 265.143
29 6 -6.8677244 0.0 -30.4365 15.3313 -14.141 243.179 -1897.11 243.692 -1888.32 0.0 243.692 -1888.32 305.272 -30.4365 -1369.7924 265.143 265.143
29 7 -6.8677244 0.0 -30.4365 15.3313 -14.141 243.179 -1897.11 243.692 -1888.32 0.0 243.692 -1888.32 305.272 -30.4365 -1369.7924 265.143 265.143
30 0 -7.142271 0.0 -28.02 14.9595 -13.5175 243.179 -1897.11 243.024 -1895.46 0.0 243.024 -1895.46 314.569 -28.02 -1365.8868 276.097 276.097
30 1 -7.1521683 0.0 -28.1089 14.9624 -13.444 243.179 -1897.11 243.007 -1895.38 0.0 243.007 -1895.38 314.692 -28.1089 -1365.7899 276.103 276.103
30 2 -7.1372337 0.0 -27.9552 14.956 -13.4556 243.179 -1897.11 243.049 -1895.46 0.0 243.049 -1895.46 314.61 -27.9552 -1365.7562 276.115 276.115
30 3 -6.9047303 0.0 -24.2258 14.9382 -13.2917 243.179 -1897.11 244.628 -1899.73 0.0 244.628 -1899.73 320.239 -24.2258 -1359.0887 281.173 281.173
30 4 -6.9244037 0.0 -24.3925 14.933 -13.261 243.179 -1897.11 244.485 -1899.55 0.0 244.485 -1899.55 320.541 -24.3925 -1358.9166 281.187 281.187
30 5 -6.9244037 0.0 -24.3925 14.933 -13.261 243.179 -1897.11 244.485 -1899.55 0.0 244.485 -1899.55 320.541 -24.3925 -1358.9166 281.187 281.187
30 6 -6.9244037 0.0 -24.3925 14.933 -13.261 243.179 -1897.11 244.485 -1899.55 0.0 244.485 -1899.55 320.541 -24.3925 -1358.9166 281.187 281.187
30 7 -6.928195 0.0 -24.3683 14.9349 -13.2563 243.179 -1897.11 244.445 -1899.58 0.0 244.445 -1899.58 320.653 -24.3683 -1358.8501 281.212 281.212
