# Supplementary material for: Exploring the mechanism of Alisma orientale for the treatment of pregnancy induced hypertension and potential hepato-nephrotoxicity by using network pharmacology, network toxicology, molecular docking and molecular dynamics simulation
Source: Front Pharmacol. 2022 Nov 15;13:1027112. doi: 10.3389/fphar.2022.1027112 (PMC9705790; doi:10.3389/fphar.2022.1027112)
Supplement: Supplementary file 13 [file DataSheet7.zip › IGF1/IGF854N/clusters.dock4.pdb]

REMARK  Energy: 259.51
REMARK  SimpleFitness: 259.51
REMARK  FullFitness: -1385.0219
REMARK  InterFull: -34.5419
REMARK  IntraFull: 305.021
REMARK  solvFull: -1899.72
REMARK  surfFull: 244.219
REMARK  extraFull: 0.0
REMARK  deltaGcompsolvpol: -1899.72
REMARK  deltaGcompsolvnonpol: 244.219
REMARK  deltaGprotsolvpol: -1897.11
REMARK  deltaGprotsolvnonpol: 243.179
REMARK  deltaGligsolvpol: -12.3807
REMARK  deltaGligsolvnonpol: 15.3792
REMARK  deltaGvdw: -34.5419
REMARK  deltaGelec: 0.0
REMARK  deltaG: -8.016185
REMARK  Cluster: 0
REMARK  ClusterRank: 0
ATOM   4915 C    LIG     1      22.676  23.619   8.784  1.00  0.00      LIG  
ATOM   4916 C1   LIG     1      23.393  22.677   7.861  1.00  0.00      LIG  
ATOM   4917 C2   LIG     1      22.633  21.384   7.608  1.00  0.00      LIG  
ATOM   4918 C3   LIG     1      21.943  23.055   9.983  1.00  0.00      LIG  
ATOM   4919 C4   LIG     1      20.769  24.001  10.225  1.00  0.00      LIG  
ATOM   4920 C5   LIG     1      22.814  23.149  11.231  1.00  0.00      LIG  
ATOM   4921 C6   LIG     1      21.372  21.661   9.656  1.00  0.00      LIG  
ATOM   4922 C7   LIG     1      20.697  20.949  10.805  1.00  0.00      LIG  
ATOM   4923 C8   LIG     1      19.605  20.071  10.235  1.00  0.00      LIG  
ATOM   4924 C9   LIG     1      20.006  19.270   8.981  1.00  0.00      LIG  
ATOM   4925 C10  LIG     1      19.263  19.912   7.786  1.00  0.00      LIG  
ATOM   4926 C11  LIG     1      19.536  17.793   9.144  1.00  0.00      LIG  
ATOM   4927 C12  LIG     1      20.126  17.056  10.355  1.00  0.00      LIG  
ATOM   4928 C13  LIG     1      18.027  17.642   9.244  1.00  0.00      LIG  
ATOM   4929 C14  LIG     1      17.674  16.829   8.046  1.00  0.00      LIG  
ATOM   4930 C15  LIG     1      18.868  16.418   7.284  1.00  0.00      LIG  
ATOM   4931 C16  LIG     1      18.885  15.655   5.983  1.00  0.00      LIG  
ATOM   4932 C17  LIG     1      19.091  14.138   6.123  1.00  0.00      LIG  
ATOM   4933 C18  LIG     1      17.921  13.207   6.471  1.00  0.00      LIG  
ATOM   4934 C19  LIG     1      17.325  13.410   7.826  1.00  0.00      LIG  
ATOM   4935 C20  LIG     1      17.992  12.981   9.084  1.00  0.00      LIG  
ATOM   4936 C21  LIG     1      17.595  13.619  10.361  1.00  0.00      LIG  
ATOM   4937 C22  LIG     1      19.329  12.336   9.079  1.00  0.00      LIG  
ATOM   4938 C23  LIG     1      17.782  16.056   5.022  1.00  0.00      LIG  
ATOM   4939 C24  LIG     1      19.884  17.020   7.918  1.00  0.00      LIG  
ATOM   4940 C25  LIG     1      21.317  17.053   7.510  1.00  0.00      LIG  
ATOM   4941 C26  LIG     1      21.867  18.477   7.447  1.00  0.00      LIG  
ATOM   4942 C27  LIG     1      21.539  19.286   8.727  1.00  0.00      LIG  
ATOM   4943 C28  LIG     1      22.267  20.664   8.903  1.00  0.00      LIG  
ATOM   4944 C29  LIG     1      23.555  20.328   9.672  1.00  0.00      LIG  
ATOM   4945 O    LIG     1      22.914  24.817   8.715  1.00  0.00      LIG  
ATOM   4946 O1   LIG     1      16.521  16.563   7.739  1.00  0.00      LIG  
ATOM   4947 O2   LIG     1      16.900  13.258   5.485  1.00  0.00      LIG  
ATOM   4948 O3   LIG     1      23.268  18.329   7.252  1.00  0.00      LIG  
ATOM   4949 O4   LIG     1      16.952  12.179   8.491  1.00  0.00      LIG  
ATOM   4950 H    LIG     1      24.386  22.486   8.271  1.00  0.00      LIG  
ATOM   4951 H1   LIG     1      23.529  23.197   6.909  1.00  0.00      LIG  
ATOM   4952 H2   LIG     1      23.258  20.762   6.967  1.00  0.00      LIG  
ATOM   4953 H3   LIG     1      21.720  21.607   7.048  1.00  0.00      LIG  
ATOM   4954 H4   LIG     1      20.102  24.036   9.358  1.00  0.00      LIG  
ATOM   4955 H5   LIG     1      21.109  25.022  10.421  1.00  0.00      LIG  
ATOM   4956 H6   LIG     1      20.180  23.692  11.091  1.00  0.00      LIG  
ATOM   4957 H7   LIG     1      23.024  24.197  11.464  1.00  0.00      LIG  
ATOM   4958 H8   LIG     1      23.781  22.663  11.110  1.00  0.00      LIG  
ATOM   4959 H9   LIG     1      22.314  22.718  12.101  1.00  0.00      LIG  
ATOM   4960 H10  LIG     1      20.568  21.918   8.966  1.00  0.00      LIG  
ATOM   4961 H11  LIG     1      20.242  21.648  11.508  1.00  0.00      LIG  
ATOM   4962 H12  LIG     1      21.406  20.348  11.378  1.00  0.00      LIG  
ATOM   4963 H13  LIG     1      18.763  20.720   9.978  1.00  0.00      LIG  
ATOM   4964 H14  LIG     1      19.231  19.436  11.039  1.00  0.00      LIG  
ATOM   4965 H15  LIG     1      18.207  20.077   8.011  1.00  0.00      LIG  
ATOM   4966 H16  LIG     1      19.306  19.310   6.877  1.00  0.00      LIG  
ATOM   4967 H17  LIG     1      19.675  20.886   7.525  1.00  0.00      LIG  
ATOM   4968 H18  LIG     1      21.218  17.033  10.358  1.00  0.00      LIG  
ATOM   4969 H19  LIG     1      19.792  16.014  10.372  1.00  0.00      LIG  
ATOM   4970 H20  LIG     1      19.800  17.502  11.297  1.00  0.00      LIG  
ATOM   4971 H21  LIG     1      17.473  18.582   9.224  1.00  0.00      LIG  
ATOM   4972 H22  LIG     1      17.752  17.083  10.142  1.00  0.00      LIG  
ATOM   4973 H23  LIG     1      19.788  15.987   5.466  1.00  0.00      LIG  
ATOM   4974 H24  LIG     1      19.901  13.967   6.837  1.00  0.00      LIG  
ATOM   4975 H25  LIG     1      19.467  13.800   5.153  1.00  0.00      LIG  
ATOM   4976 H26  LIG     1      18.308  12.189   6.415  1.00  0.00      LIG  
ATOM   4977 H27  LIG     1      16.602  14.210   7.859  1.00  0.00      LIG  
ATOM   4978 H28  LIG     1      17.835  12.959  11.199  1.00  0.00      LIG  
ATOM   4979 H29  LIG     1      16.522  13.819  10.384  1.00  0.00      LIG  
ATOM   4980 H30  LIG     1      18.130  14.561  10.497  1.00  0.00      LIG  
ATOM   4981 H31  LIG     1      20.101  13.093   8.928  1.00  0.00      LIG  
ATOM   4982 H32  LIG     1      19.421  11.581   8.297  1.00  0.00      LIG  
ATOM   4983 H33  LIG     1      19.514  11.844  10.038  1.00  0.00      LIG  
ATOM   4984 H34  LIG     1      17.838  17.126   4.816  1.00  0.00      LIG  
ATOM   4985 H35  LIG     1      16.788  15.836   5.418  1.00  0.00      LIG  
ATOM   4986 H36  LIG     1      17.893  15.522   4.075  1.00  0.00      LIG  
ATOM   4987 H37  LIG     1      21.477  16.565   6.545  1.00  0.00      LIG  
ATOM   4988 H38  LIG     1      21.902  16.466   8.225  1.00  0.00      LIG  
ATOM   4989 H39  LIG     1      21.475  18.982   6.560  1.00  0.00      LIG  
ATOM   4990 H40  LIG     1      21.972  18.693   9.531  1.00  0.00      LIG  
ATOM   4991 H41  LIG     1      24.197  21.186   9.853  1.00  0.00      LIG  
ATOM   4992 H42  LIG     1      24.163  19.610   9.122  1.00  0.00      LIG  
ATOM   4993 H43  LIG     1      23.331  19.884  10.645  1.00  0.00      LIG  
ATOM   4994 H44  LIG     1      16.246  12.575   5.720  1.00  0.00      LIG  
ATOM   4995 H45  LIG     1      23.651  19.221   7.311  1.00  0.00      LIG  
TER
REMARK  Energy: 259.51
REMARK  SimpleFitness: 259.51
REMARK  FullFitness: -1385.0219
REMARK  InterFull: -34.5419
REMARK  IntraFull: 305.021
REMARK  solvFull: -1899.72
REMARK  surfFull: 244.219
REMARK  extraFull: 0.0
REMARK  deltaGcompsolvpol: -1899.72
REMARK  deltaGcompsolvnonpol: 244.219
REMARK  deltaGprotsolvpol: -1897.11
REMARK  deltaGprotsolvnonpol: 243.179
REMARK  deltaGligsolvpol: -12.3807
REMARK  deltaGligsolvnonpol: 15.3792
REMARK  deltaGvdw: -34.5419
REMARK  deltaGelec: 0.0
REMARK  deltaG: -8.016185
REMARK  Cluster: 0
REMARK  ClusterRank: 1
ATOM   4915 C    LIG     1      22.676  23.619   8.784  1.00  0.00      LIG  
ATOM   4916 C1   LIG     1      23.393  22.677   7.861  1.00  0.00      LIG  
ATOM   4917 C2   LIG     1      22.633  21.384   7.608  1.00  0.00      LIG  
ATOM   4918 C3   LIG     1      21.943  23.055   9.983  1.00  0.00      LIG  
ATOM   4919 C4   LIG     1      20.769  24.001  10.225  1.00  0.00      LIG  
ATOM   4920 C5   LIG     1      22.814  23.149  11.231  1.00  0.00      LIG  
ATOM   4921 C6   LIG     1      21.372  21.661   9.656  1.00  0.00      LIG  
ATOM   4922 C7   LIG     1      20.697  20.949  10.805  1.00  0.00      LIG  
ATOM   4923 C8   LIG     1      19.605  20.071  10.235  1.00  0.00      LIG  
ATOM   4924 C9   LIG     1      20.006  19.270   8.981  1.00  0.00      LIG  
ATOM   4925 C10  LIG     1      19.263  19.912   7.786  1.00  0.00      LIG  
ATOM   4926 C11  LIG     1      19.536  17.793   9.144  1.00  0.00      LIG  
ATOM   4927 C12  LIG     1      20.126  17.056  10.355  1.00  0.00      LIG  
ATOM   4928 C13  LIG     1      18.027  17.642   9.244  1.00  0.00      LIG  
ATOM   4929 C14  LIG     1      17.674  16.829   8.046  1.00  0.00      LIG  
ATOM   4930 C15  LIG     1      18.868  16.418   7.284  1.00  0.00      LIG  
ATOM   4931 C16  LIG     1      18.885  15.655   5.983  1.00  0.00      LIG  
ATOM   4932 C17  LIG     1      19.091  14.138   6.123  1.00  0.00      LIG  
ATOM   4933 C18  LIG     1      17.921  13.207   6.471  1.00  0.00      LIG  
ATOM   4934 C19  LIG     1      17.325  13.410   7.826  1.00  0.00      LIG  
ATOM   4935 C20  LIG     1      17.992  12.981   9.084  1.00  0.00      LIG  
ATOM   4936 C21  LIG     1      17.595  13.619  10.361  1.00  0.00      LIG  
ATOM   4937 C22  LIG     1      19.329  12.336   9.079  1.00  0.00      LIG  
ATOM   4938 C23  LIG     1      17.782  16.056   5.022  1.00  0.00      LIG  
ATOM   4939 C24  LIG     1      19.884  17.020   7.918  1.00  0.00      LIG  
ATOM   4940 C25  LIG     1      21.317  17.053   7.510  1.00  0.00      LIG  
ATOM   4941 C26  LIG     1      21.867  18.477   7.447  1.00  0.00      LIG  
ATOM   4942 C27  LIG     1      21.539  19.286   8.727  1.00  0.00      LIG  
ATOM   4943 C28  LIG     1      22.267  20.664   8.903  1.00  0.00      LIG  
ATOM   4944 C29  LIG     1      23.555  20.328   9.672  1.00  0.00      LIG  
ATOM   4945 O    LIG     1      22.914  24.817   8.715  1.00  0.00      LIG  
ATOM   4946 O1   LIG     1      16.521  16.563   7.739  1.00  0.00      LIG  
ATOM   4947 O2   LIG     1      16.900  13.258   5.485  1.00  0.00      LIG  
ATOM   4948 O3   LIG     1      23.268  18.329   7.252  1.00  0.00      LIG  
ATOM   4949 O4   LIG     1      16.952  12.179   8.491  1.00  0.00      LIG  
ATOM   4950 H    LIG     1      24.386  22.486   8.271  1.00  0.00      LIG  
ATOM   4951 H1   LIG     1      23.529  23.197   6.909  1.00  0.00      LIG  
ATOM   4952 H2   LIG     1      23.258  20.762   6.967  1.00  0.00      LIG  
ATOM   4953 H3   LIG     1      21.720  21.607   7.048  1.00  0.00      LIG  
ATOM   4954 H4   LIG     1      20.102  24.036   9.358  1.00  0.00      LIG  
ATOM   4955 H5   LIG     1      21.109  25.022  10.421  1.00  0.00      LIG  
ATOM   4956 H6   LIG     1      20.180  23.692  11.091  1.00  0.00      LIG  
ATOM   4957 H7   LIG     1      23.024  24.197  11.464  1.00  0.00      LIG  
ATOM   4958 H8   LIG     1      23.781  22.663  11.110  1.00  0.00      LIG  
ATOM   4959 H9   LIG     1      22.314  22.718  12.101  1.00  0.00      LIG  
ATOM   4960 H10  LIG     1      20.568  21.918   8.966  1.00  0.00      LIG  
ATOM   4961 H11  LIG     1      20.242  21.648  11.508  1.00  0.00      LIG  
ATOM   4962 H12  LIG     1      21.406  20.348  11.378  1.00  0.00      LIG  
ATOM   4963 H13  LIG     1      18.763  20.720   9.978  1.00  0.00      LIG  
ATOM   4964 H14  LIG     1      19.231  19.436  11.039  1.00  0.00      LIG  
ATOM   4965 H15  LIG     1      18.207  20.077   8.011  1.00  0.00      LIG  
ATOM   4966 H16  LIG     1      19.306  19.310   6.877  1.00  0.00      LIG  
ATOM   4967 H17  LIG     1      19.675  20.886   7.525  1.00  0.00      LIG  
ATOM   4968 H18  LIG     1      21.218  17.033  10.358  1.00  0.00      LIG  
ATOM   4969 H19  LIG     1      19.792  16.014  10.372  1.00  0.00      LIG  
ATOM   4970 H20  LIG     1      19.800  17.502  11.297  1.00  0.00      LIG  
ATOM   4971 H21  LIG     1      17.473  18.582   9.224  1.00  0.00      LIG  
ATOM   4972 H22  LIG     1      17.752  17.083  10.142  1.00  0.00      LIG  
ATOM   4973 H23  LIG     1      19.788  15.987   5.466  1.00  0.00      LIG  
ATOM   4974 H24  LIG     1      19.901  13.967   6.837  1.00  0.00      LIG  
ATOM   4975 H25  LIG     1      19.467  13.800   5.153  1.00  0.00      LIG  
ATOM   4976 H26  LIG     1      18.308  12.189   6.415  1.00  0.00      LIG  
ATOM   4977 H27  LIG     1      16.602  14.210   7.859  1.00  0.00      LIG  
ATOM   4978 H28  LIG     1      17.835  12.959  11.199  1.00  0.00      LIG  
ATOM   4979 H29  LIG     1      16.522  13.819  10.384  1.00  0.00      LIG  
ATOM   4980 H30  LIG     1      18.130  14.561  10.497  1.00  0.00      LIG  
ATOM   4981 H31  LIG     1      20.101  13.093   8.928  1.00  0.00      LIG  
ATOM   4982 H32  LIG     1      19.421  11.581   8.297  1.00  0.00      LIG  
ATOM   4983 H33  LIG     1      19.514  11.844  10.038  1.00  0.00      LIG  
ATOM   4984 H34  LIG     1      17.838  17.126   4.816  1.00  0.00      LIG  
ATOM   4985 H35  LIG     1      16.788  15.836   5.418  1.00  0.00      LIG  
ATOM   4986 H36  LIG     1      17.893  15.522   4.075  1.00  0.00      LIG  
ATOM   4987 H37  LIG     1      21.477  16.565   6.545  1.00  0.00      LIG  
ATOM   4988 H38  LIG     1      21.902  16.466   8.225  1.00  0.00      LIG  
ATOM   4989 H39  LIG     1      21.475  18.982   6.560  1.00  0.00      LIG  
ATOM   4990 H40  LIG     1      21.972  18.693   9.531  1.00  0.00      LIG  
ATOM   4991 H41  LIG     1      24.197  21.186   9.853  1.00  0.00      LIG  
ATOM   4992 H42  LIG     1      24.163  19.610   9.122  1.00  0.00      LIG  
ATOM   4993 H43  LIG     1      23.331  19.884  10.645  1.00  0.00      LIG  
ATOM   4994 H44  LIG     1      16.246  12.575   5.720  1.00  0.00      LIG  
ATOM   4995 H45  LIG     1      23.651  19.221   7.311  1.00  0.00      LIG  
TER
REMARK  Energy: 259.51
REMARK  SimpleFitness: 259.51
REMARK  FullFitness: -1385.0219
REMARK  InterFull: -34.5419
REMARK  IntraFull: 305.021
REMARK  solvFull: -1899.72
REMARK  surfFull: 244.219
REMARK  extraFull: 0.0
REMARK  deltaGcompsolvpol: -1899.72
REMARK  deltaGcompsolvnonpol: 244.219
REMARK  deltaGprotsolvpol: -1897.11
REMARK  deltaGprotsolvnonpol: 243.179
REMARK  deltaGligsolvpol: -12.3807
REMARK  deltaGligsolvnonpol: 15.3792
REMARK  deltaGvdw: -34.5419
REMARK  deltaGelec: 0.0
REMARK  deltaG: -8.016185
REMARK  Cluster: 0
REMARK  ClusterRank: 2
ATOM   4915 C    LIG     1      22.676  23.619   8.784  1.00  0.00      LIG  
ATOM   4916 C1   LIG     1      23.393  22.677   7.861  1.00  0.00      LIG  
ATOM   4917 C2   LIG     1      22.633  21.384   7.608  1.00  0.00      LIG  
ATOM   4918 C3   LIG     1      21.943  23.055   9.983  1.00  0.00      LIG  
ATOM   4919 C4   LIG     1      20.769  24.001  10.225  1.00  0.00      LIG  
ATOM   4920 C5   LIG     1      22.814  23.149  11.231  1.00  0.00      LIG  
ATOM   4921 C6   LIG     1      21.372  21.661   9.656  1.00  0.00      LIG  
ATOM   4922 C7   LIG     1      20.697  20.949  10.805  1.00  0.00      LIG  
ATOM   4923 C8   LIG     1      19.605  20.071  10.235  1.00  0.00      LIG  
ATOM   4924 C9   LIG     1      20.006  19.270   8.981  1.00  0.00      LIG  
ATOM   4925 C10  LIG     1      19.263  19.912   7.786  1.00  0.00      LIG  
ATOM   4926 C11  LIG     1      19.536  17.793   9.144  1.00  0.00      LIG  
ATOM   4927 C12  LIG     1      20.126  17.056  10.355  1.00  0.00      LIG  
ATOM   4928 C13  LIG     1      18.027  17.642   9.244  1.00  0.00      LIG  
ATOM   4929 C14  LIG     1      17.674  16.829   8.046  1.00  0.00      LIG  
ATOM   4930 C15  LIG     1      18.868  16.418   7.284  1.00  0.00      LIG  
ATOM   4931 C16  LIG     1      18.885  15.655   5.983  1.00  0.00      LIG  
ATOM   4932 C17  LIG     1      19.091  14.138   6.123  1.00  0.00      LIG  
ATOM   4933 C18  LIG     1      17.921  13.207   6.471  1.00  0.00      LIG  
ATOM   4934 C19  LIG     1      17.325  13.410   7.826  1.00  0.00      LIG  
ATOM   4935 C20  LIG     1      17.992  12.981   9.084  1.00  0.00      LIG  
ATOM   4936 C21  LIG     1      17.595  13.619  10.361  1.00  0.00      LIG  
ATOM   4937 C22  LIG     1      19.329  12.336   9.079  1.00  0.00      LIG  
ATOM   4938 C23  LIG     1      17.782  16.056   5.022  1.00  0.00      LIG  
ATOM   4939 C24  LIG     1      19.884  17.020   7.918  1.00  0.00      LIG  
ATOM   4940 C25  LIG     1      21.317  17.053   7.510  1.00  0.00      LIG  
ATOM   4941 C26  LIG     1      21.867  18.477   7.447  1.00  0.00      LIG  
ATOM   4942 C27  LIG     1      21.539  19.286   8.727  1.00  0.00      LIG  
ATOM   4943 C28  LIG     1      22.267  20.664   8.903  1.00  0.00      LIG  
ATOM   4944 C29  LIG     1      23.555  20.328   9.672  1.00  0.00      LIG  
ATOM   4945 O    LIG     1      22.914  24.817   8.715  1.00  0.00      LIG  
ATOM   4946 O1   LIG     1      16.521  16.563   7.739  1.00  0.00      LIG  
ATOM   4947 O2   LIG     1      16.900  13.258   5.485  1.00  0.00      LIG  
ATOM   4948 O3   LIG     1      23.268  18.329   7.252  1.00  0.00      LIG  
ATOM   4949 O4   LIG     1      16.952  12.179   8.491  1.00  0.00      LIG  
ATOM   4950 H    LIG     1      24.386  22.486   8.271  1.00  0.00      LIG  
ATOM   4951 H1   LIG     1      23.529  23.197   6.909  1.00  0.00      LIG  
ATOM   4952 H2   LIG     1      23.258  20.762   6.967  1.00  0.00      LIG  
ATOM   4953 H3   LIG     1      21.720  21.607   7.048  1.00  0.00      LIG  
ATOM   4954 H4   LIG     1      20.102  24.036   9.358  1.00  0.00      LIG  
ATOM   4955 H5   LIG     1      21.109  25.022  10.421  1.00  0.00      LIG  
ATOM   4956 H6   LIG     1      20.180  23.692  11.091  1.00  0.00      LIG  
ATOM   4957 H7   LIG     1      23.024  24.197  11.464  1.00  0.00      LIG  
ATOM   4958 H8   LIG     1      23.781  22.663  11.110  1.00  0.00      LIG  
ATOM   4959 H9   LIG     1      22.314  22.718  12.101  1.00  0.00      LIG  
ATOM   4960 H10  LIG     1      20.568  21.918   8.966  1.00  0.00      LIG  
ATOM   4961 H11  LIG     1      20.242  21.648  11.508  1.00  0.00      LIG  
ATOM   4962 H12  LIG     1      21.406  20.348  11.378  1.00  0.00      LIG  
ATOM   4963 H13  LIG     1      18.763  20.720   9.978  1.00  0.00      LIG  
ATOM   4964 H14  LIG     1      19.231  19.436  11.039  1.00  0.00      LIG  
ATOM   4965 H15  LIG     1      18.207  20.077   8.011  1.00  0.00      LIG  
ATOM   4966 H16  LIG     1      19.306  19.310   6.877  1.00  0.00      LIG  
ATOM   4967 H17  LIG     1      19.675  20.886   7.525  1.00  0.00      LIG  
ATOM   4968 H18  LIG     1      21.218  17.033  10.358  1.00  0.00      LIG  
ATOM   4969 H19  LIG     1      19.792  16.014  10.372  1.00  0.00      LIG  
ATOM   4970 H20  LIG     1      19.800  17.502  11.297  1.00  0.00      LIG  
ATOM   4971 H21  LIG     1      17.473  18.582   9.224  1.00  0.00      LIG  
ATOM   4972 H22  LIG     1      17.752  17.083  10.142  1.00  0.00      LIG  
ATOM   4973 H23  LIG     1      19.788  15.987   5.466  1.00  0.00      LIG  
ATOM   4974 H24  LIG     1      19.901  13.967   6.837  1.00  0.00      LIG  
ATOM   4975 H25  LIG     1      19.467  13.800   5.153  1.00  0.00      LIG  
ATOM   4976 H26  LIG     1      18.308  12.189   6.415  1.00  0.00      LIG  
ATOM   4977 H27  LIG     1      16.602  14.210   7.859  1.00  0.00      LIG  
ATOM   4978 H28  LIG     1      17.835  12.959  11.199  1.00  0.00      LIG  
ATOM   4979 H29  LIG     1      16.522  13.819  10.384  1.00  0.00      LIG  
ATOM   4980 H30  LIG     1      18.130  14.561  10.497  1.00  0.00      LIG  
ATOM   4981 H31  LIG     1      20.101  13.093   8.928  1.00  0.00      LIG  
ATOM   4982 H32  LIG     1      19.421  11.581   8.297  1.00  0.00      LIG  
ATOM   4983 H33  LIG     1      19.514  11.844  10.038  1.00  0.00      LIG  
ATOM   4984 H34  LIG     1      17.838  17.126   4.816  1.00  0.00      LIG  
ATOM   4985 H35  LIG     1      16.788  15.836   5.418  1.00  0.00      LIG  
ATOM   4986 H36  LIG     1      17.893  15.522   4.075  1.00  0.00      LIG  
ATOM   4987 H37  LIG     1      21.477  16.565   6.545  1.00  0.00      LIG  
ATOM   4988 H38  LIG     1      21.902  16.466   8.225  1.00  0.00      LIG  
ATOM   4989 H39  LIG     1      21.475  18.982   6.560  1.00  0.00      LIG  
ATOM   4990 H40  LIG     1      21.972  18.693   9.531  1.00  0.00      LIG  
ATOM   4991 H41  LIG     1      24.197  21.186   9.853  1.00  0.00      LIG  
ATOM   4992 H42  LIG     1      24.163  19.610   9.122  1.00  0.00      LIG  
ATOM   4993 H43  LIG     1      23.331  19.884  10.645  1.00  0.00      LIG  
ATOM   4994 H44  LIG     1      16.246  12.575   5.720  1.00  0.00      LIG  
ATOM   4995 H45  LIG     1      23.651  19.221   7.311  1.00  0.00      LIG  
TER
REMARK  Energy: 259.752
REMARK  SimpleFitness: 259.752
REMARK  FullFitness: -1384.72
REMARK  InterFull: -34.283
REMARK  IntraFull: 305.144
REMARK  solvFull: -1899.81
REMARK  surfFull: 244.229
REMARK  extraFull: 0.0
REMARK  deltaGcompsolvpol: -1899.81
REMARK  deltaGcompsolvnonpol: 244.229
REMARK  deltaGprotsolvpol: -1897.11
REMARK  deltaGprotsolvnonpol: 243.179
REMARK  deltaGligsolvpol: -12.3637
REMARK  deltaGligsolvnonpol: 15.3796
REMARK  deltaGvdw: -34.283
REMARK  deltaGelec: 0.0
REMARK  deltaG: -7.997338
REMARK  Cluster: 0
REMARK  ClusterRank: 3
ATOM   4915 C    LIG     1      22.474  23.701   8.917  1.00  0.00      LIG  
ATOM   4916 C1   LIG     1      23.231  22.807   7.978  1.00  0.00      LIG  
ATOM   4917 C2   LIG     1      22.531  21.483   7.706  1.00  0.00      LIG  
ATOM   4918 C3   LIG     1      21.807  23.085  10.128  1.00  0.00      LIG  
ATOM   4919 C4   LIG     1      20.610  23.980  10.442  1.00  0.00      LIG  
ATOM   4920 C5   LIG     1      22.724  23.176  11.343  1.00  0.00      LIG  
ATOM   4921 C6   LIG     1      21.279  21.681   9.774  1.00  0.00      LIG  
ATOM   4922 C7   LIG     1      20.631  20.923  10.909  1.00  0.00      LIG  
ATOM   4923 C8   LIG     1      19.558  20.037  10.319  1.00  0.00      LIG  
ATOM   4924 C9   LIG     1      19.975  19.274   9.047  1.00  0.00      LIG  
ATOM   4925 C10  LIG     1      19.216  19.923   7.866  1.00  0.00      LIG  
ATOM   4926 C11  LIG     1      19.540  17.786   9.180  1.00  0.00      LIG  
ATOM   4927 C12  LIG     1      20.147  17.036  10.376  1.00  0.00      LIG  
ATOM   4928 C13  LIG     1      18.035  17.604   9.282  1.00  0.00      LIG  
ATOM   4929 C14  LIG     1      17.692  16.813   8.068  1.00  0.00      LIG  
ATOM   4930 C15  LIG     1      18.893  16.428   7.302  1.00  0.00      LIG  
ATOM   4931 C16  LIG     1      18.919  15.667   6.000  1.00  0.00      LIG  
ATOM   4932 C17  LIG     1      19.116  14.149   6.145  1.00  0.00      LIG  
ATOM   4933 C18  LIG     1      17.942  13.219   6.488  1.00  0.00      LIG  
ATOM   4934 C19  LIG     1      17.337  13.420   7.841  1.00  0.00      LIG  
ATOM   4935 C20  LIG     1      17.999  12.996   9.103  1.00  0.00      LIG  
ATOM   4936 C21  LIG     1      17.592  13.639  10.376  1.00  0.00      LIG  
ATOM   4937 C22  LIG     1      19.341  12.360   9.107  1.00  0.00      LIG  
ATOM   4938 C23  LIG     1      17.823  16.070   5.033  1.00  0.00      LIG  
ATOM   4939 C24  LIG     1      19.900  17.043   7.940  1.00  0.00      LIG  
ATOM   4940 C25  LIG     1      21.331  17.116   7.530  1.00  0.00      LIG  
ATOM   4941 C26  LIG     1      21.854  18.552   7.498  1.00  0.00      LIG  
ATOM   4942 C27  LIG     1      21.507  19.332   8.792  1.00  0.00      LIG  
ATOM   4943 C28  LIG     1      22.197  20.728   8.990  1.00  0.00      LIG  
ATOM   4944 C29  LIG     1      23.501  20.416   9.740  1.00  0.00      LIG  
ATOM   4945 O    LIG     1      22.642  24.911   8.854  1.00  0.00      LIG  
ATOM   4946 O1   LIG     1      16.543  16.556   7.746  1.00  0.00      LIG  
ATOM   4947 O2   LIG     1      16.926  13.269   5.496  1.00  0.00      LIG  
ATOM   4948 O3   LIG     1      23.258  18.436   7.301  1.00  0.00      LIG  
ATOM   4949 O4   LIG     1      16.968  12.186   8.504  1.00  0.00      LIG  
ATOM   4950 H    LIG     1      24.234  22.657   8.384  1.00  0.00      LIG  
ATOM   4951 H1   LIG     1      23.340  23.347   7.035  1.00  0.00      LIG  
ATOM   4952 H2   LIG     1      23.184  20.896   7.060  1.00  0.00      LIG  
ATOM   4953 H3   LIG     1      21.610  21.672   7.147  1.00  0.00      LIG  
ATOM   4954 H4   LIG     1      19.892  23.988   9.616  1.00  0.00      LIG  
ATOM   4955 H5   LIG     1      20.915  25.014  10.626  1.00  0.00      LIG  
ATOM   4956 H6   LIG     1      20.086  23.642  11.339  1.00  0.00      LIG  
ATOM   4957 H7   LIG     1      22.838  24.220  11.648  1.00  0.00      LIG  
ATOM   4958 H8   LIG     1      23.730  22.805  11.143  1.00  0.00      LIG  
ATOM   4959 H9   LIG     1      22.317  22.628  12.196  1.00  0.00      LIG  
ATOM   4960 H10  LIG     1      20.462  21.929   9.096  1.00  0.00      LIG  
ATOM   4961 H11  LIG     1      20.165  21.589  11.637  1.00  0.00      LIG  
ATOM   4962 H12  LIG     1      21.360  20.322  11.458  1.00  0.00      LIG  
ATOM   4963 H13  LIG     1      18.703  20.674  10.078  1.00  0.00      LIG  
ATOM   4964 H14  LIG     1      19.196  19.378  11.108  1.00  0.00      LIG  
ATOM   4965 H15  LIG     1      18.159  20.069   8.097  1.00  0.00      LIG  
ATOM   4966 H16  LIG     1      19.264  19.334   6.947  1.00  0.00      LIG  
ATOM   4967 H17  LIG     1      19.611  20.907   7.618  1.00  0.00      LIG  
ATOM   4968 H18  LIG     1      21.239  17.045  10.380  1.00  0.00      LIG  
ATOM   4969 H19  LIG     1      19.843  15.985  10.367  1.00  0.00      LIG  
ATOM   4970 H20  LIG     1      19.807  17.450  11.327  1.00  0.00      LIG  
ATOM   4971 H21  LIG     1      17.463  18.533   9.287  1.00  0.00      LIG  
ATOM   4972 H22  LIG     1      17.772  17.020  10.167  1.00  0.00      LIG  
ATOM   4973 H23  LIG     1      19.828  15.995   5.491  1.00  0.00      LIG  
ATOM   4974 H24  LIG     1      19.923  13.976   6.863  1.00  0.00      LIG  
ATOM   4975 H25  LIG     1      19.498  13.809   5.179  1.00  0.00      LIG  
ATOM   4976 H26  LIG     1      18.331  12.201   6.435  1.00  0.00      LIG  
ATOM   4977 H27  LIG     1      16.608  14.214   7.869  1.00  0.00      LIG  
ATOM   4978 H28  LIG     1      17.887  13.017  11.225  1.00  0.00      LIG  
ATOM   4979 H29  LIG     1      16.509  13.777  10.420  1.00  0.00      LIG  
ATOM   4980 H30  LIG     1      18.071  14.615  10.479  1.00  0.00      LIG  
ATOM   4981 H31  LIG     1      20.108  13.127   8.983  1.00  0.00      LIG  
ATOM   4982 H32  LIG     1      19.452  11.622   8.311  1.00  0.00      LIG  
ATOM   4983 H33  LIG     1      19.516  11.853  10.060  1.00  0.00      LIG  
ATOM   4984 H34  LIG     1      17.881  17.141   4.828  1.00  0.00      LIG  
ATOM   4985 H35  LIG     1      16.827  15.850   5.424  1.00  0.00      LIG  
ATOM   4986 H36  LIG     1      17.936  15.536   4.087  1.00  0.00      LIG  
ATOM   4987 H37  LIG     1      21.498  16.653   6.554  1.00  0.00      LIG  
ATOM   4988 H38  LIG     1      21.929  16.524   8.230  1.00  0.00      LIG  
ATOM   4989 H39  LIG     1      21.451  19.066   6.621  1.00  0.00      LIG  
ATOM   4990 H40  LIG     1      21.958  18.737   9.586  1.00  0.00      LIG  
ATOM   4991 H41  LIG     1      24.125  21.288   9.919  1.00  0.00      LIG  
ATOM   4992 H42  LIG     1      24.122  19.720   9.176  1.00  0.00      LIG  
ATOM   4993 H43  LIG     1      23.301  19.958  10.711  1.00  0.00      LIG  
ATOM   4994 H44  LIG     1      16.266  12.595   5.736  1.00  0.00      LIG  
ATOM   4995 H45  LIG     1      23.625  19.331   7.401  1.00  0.00      LIG  
TER
REMARK  Energy: 259.752
REMARK  SimpleFitness: 259.752
REMARK  FullFitness: -1384.72
REMARK  InterFull: -34.283
REMARK  IntraFull: 305.144
REMARK  solvFull: -1899.81
REMARK  surfFull: 244.229
REMARK  extraFull: 0.0
REMARK  deltaGcompsolvpol: -1899.81
REMARK  deltaGcompsolvnonpol: 244.229
REMARK  deltaGprotsolvpol: -1897.11
REMARK  deltaGprotsolvnonpol: 243.179
REMARK  deltaGligsolvpol: -12.3637
REMARK  deltaGligsolvnonpol: 15.3796
REMARK  deltaGvdw: -34.283
REMARK  deltaGelec: 0.0
REMARK  deltaG: -7.997338
REMARK  Cluster: 0
REMARK  ClusterRank: 4
ATOM   4915 C    LIG     1      22.474  23.701   8.917  1.00  0.00      LIG  
ATOM   4916 C1   LIG     1      23.231  22.807   7.978  1.00  0.00      LIG  
ATOM   4917 C2   LIG     1      22.531  21.483   7.706  1.00  0.00      LIG  
ATOM   4918 C3   LIG     1      21.807  23.085  10.128  1.00  0.00      LIG  
ATOM   4919 C4   LIG     1      20.610  23.980  10.442  1.00  0.00      LIG  
ATOM   4920 C5   LIG     1      22.724  23.176  11.343  1.00  0.00      LIG  
ATOM   4921 C6   LIG     1      21.279  21.681   9.774  1.00  0.00      LIG  
ATOM   4922 C7   LIG     1      20.631  20.923  10.909  1.00  0.00      LIG  
ATOM   4923 C8   LIG     1      19.558  20.037  10.319  1.00  0.00      LIG  
ATOM   4924 C9   LIG     1      19.975  19.274   9.047  1.00  0.00      LIG  
ATOM   4925 C10  LIG     1      19.216  19.923   7.866  1.00  0.00      LIG  
ATOM   4926 C11  LIG     1      19.540  17.786   9.180  1.00  0.00      LIG  
ATOM   4927 C12  LIG     1      20.147  17.036  10.376  1.00  0.00      LIG  
ATOM   4928 C13  LIG     1      18.035  17.604   9.282  1.00  0.00      LIG  
ATOM   4929 C14  LIG     1      17.692  16.813   8.068  1.00  0.00      LIG  
ATOM   4930 C15  LIG     1      18.893  16.428   7.302  1.00  0.00      LIG  
ATOM   4931 C16  LIG     1      18.919  15.667   6.000  1.00  0.00      LIG  
ATOM   4932 C17  LIG     1      19.116  14.149   6.145  1.00  0.00      LIG  
ATOM   4933 C18  LIG     1      17.942  13.219   6.488  1.00  0.00      LIG  
ATOM   4934 C19  LIG     1      17.337  13.420   7.841  1.00  0.00      LIG  
ATOM   4935 C20  LIG     1      17.999  12.996   9.103  1.00  0.00      LIG  
ATOM   4936 C21  LIG     1      17.592  13.639  10.376  1.00  0.00      LIG  
ATOM   4937 C22  LIG     1      19.341  12.360   9.107  1.00  0.00      LIG  
ATOM   4938 C23  LIG     1      17.823  16.070   5.033  1.00  0.00      LIG  
ATOM   4939 C24  LIG     1      19.900  17.043   7.940  1.00  0.00      LIG  
ATOM   4940 C25  LIG     1      21.331  17.116   7.530  1.00  0.00      LIG  
ATOM   4941 C26  LIG     1      21.854  18.552   7.498  1.00  0.00      LIG  
ATOM   4942 C27  LIG     1      21.507  19.332   8.792  1.00  0.00      LIG  
ATOM   4943 C28  LIG     1      22.197  20.728   8.990  1.00  0.00      LIG  
ATOM   4944 C29  LIG     1      23.501  20.416   9.740  1.00  0.00      LIG  
ATOM   4945 O    LIG     1      22.642  24.911   8.854  1.00  0.00      LIG  
ATOM   4946 O1   LIG     1      16.543  16.556   7.746  1.00  0.00      LIG  
ATOM   4947 O2   LIG     1      16.926  13.269   5.496  1.00  0.00      LIG  
ATOM   4948 O3   LIG     1      23.258  18.436   7.301  1.00  0.00      LIG  
ATOM   4949 O4   LIG     1      16.968  12.186   8.504  1.00  0.00      LIG  
ATOM   4950 H    LIG     1      24.234  22.657   8.384  1.00  0.00      LIG  
ATOM   4951 H1   LIG     1      23.340  23.347   7.035  1.00  0.00      LIG  
ATOM   4952 H2   LIG     1      23.184  20.896   7.060  1.00  0.00      LIG  
ATOM   4953 H3   LIG     1      21.610  21.672   7.147  1.00  0.00      LIG  
ATOM   4954 H4   LIG     1      19.892  23.988   9.616  1.00  0.00      LIG  
ATOM   4955 H5   LIG     1      20.915  25.014  10.626  1.00  0.00      LIG  
ATOM   4956 H6   LIG     1      20.086  23.642  11.339  1.00  0.00      LIG  
ATOM   4957 H7   LIG     1      22.838  24.220  11.648  1.00  0.00      LIG  
ATOM   4958 H8   LIG     1      23.730  22.805  11.143  1.00  0.00      LIG  
ATOM   4959 H9   LIG     1      22.317  22.628  12.196  1.00  0.00      LIG  
ATOM   4960 H10  LIG     1      20.462  21.929   9.096  1.00  0.00      LIG  
ATOM   4961 H11  LIG     1      20.165  21.589  11.637  1.00  0.00      LIG  
ATOM   4962 H12  LIG     1      21.360  20.322  11.458  1.00  0.00      LIG  
ATOM   4963 H13  LIG     1      18.703  20.674  10.078  1.00  0.00      LIG  
ATOM   4964 H14  LIG     1      19.196  19.378  11.108  1.00  0.00      LIG  
ATOM   4965 H15  LIG     1      18.159  20.069   8.097  1.00  0.00      LIG  
ATOM   4966 H16  LIG     1      19.264  19.334   6.947  1.00  0.00      LIG  
ATOM   4967 H17  LIG     1      19.611  20.907   7.618  1.00  0.00      LIG  
ATOM   4968 H18  LIG     1      21.239  17.045  10.380  1.00  0.00      LIG  
ATOM   4969 H19  LIG     1      19.843  15.985  10.367  1.00  0.00      LIG  
ATOM   4970 H20  LIG     1      19.807  17.450  11.327  1.00  0.00      LIG  
ATOM   4971 H21  LIG     1      17.463  18.533   9.287  1.00  0.00      LIG  
ATOM   4972 H22  LIG     1      17.772  17.020  10.167  1.00  0.00      LIG  
ATOM   4973 H23  LIG     1      19.828  15.995   5.491  1.00  0.00      LIG  
ATOM   4974 H24  LIG     1      19.923  13.976   6.863  1.00  0.00      LIG  
ATOM   4975 H25  LIG     1      19.498  13.809   5.179  1.00  0.00      LIG  
ATOM   4976 H26  LIG     1      18.331  12.201   6.435  1.00  0.00      LIG  
ATOM   4977 H27  LIG     1      16.608  14.214   7.869  1.00  0.00      LIG  
ATOM   4978 H28  LIG     1      17.887  13.017  11.225  1.00  0.00      LIG  
ATOM   4979 H29  LIG     1      16.509  13.777  10.420  1.00  0.00      LIG  
ATOM   4980 H30  LIG     1      18.071  14.615  10.479  1.00  0.00      LIG  
ATOM   4981 H31  LIG     1      20.108  13.127   8.983  1.00  0.00      LIG  
ATOM   4982 H32  LIG     1      19.452  11.622   8.311  1.00  0.00      LIG  
ATOM   4983 H33  LIG     1      19.516  11.853  10.060  1.00  0.00      LIG  
ATOM   4984 H34  LIG     1      17.881  17.141   4.828  1.00  0.00      LIG  
ATOM   4985 H35  LIG     1      16.827  15.850   5.424  1.00  0.00      LIG  
ATOM   4986 H36  LIG     1      17.936  15.536   4.087  1.00  0.00      LIG  
ATOM   4987 H37  LIG     1      21.498  16.653   6.554  1.00  0.00      LIG  
ATOM   4988 H38  LIG     1      21.929  16.524   8.230  1.00  0.00      LIG  
ATOM   4989 H39  LIG     1      21.451  19.066   6.621  1.00  0.00      LIG  
ATOM   4990 H40  LIG     1      21.958  18.737   9.586  1.00  0.00      LIG  
ATOM   4991 H41  LIG     1      24.125  21.288   9.919  1.00  0.00      LIG  
ATOM   4992 H42  LIG     1      24.122  19.720   9.176  1.00  0.00      LIG  
ATOM   4993 H43  LIG     1      23.301  19.958  10.711  1.00  0.00      LIG  
ATOM   4994 H44  LIG     1      16.266  12.595   5.736  1.00  0.00      LIG  
ATOM   4995 H45  LIG     1      23.625  19.331   7.401  1.00  0.00      LIG  
TER
REMARK  Energy: 261.476
REMARK  SimpleFitness: 261.476
REMARK  FullFitness: -1379.7544
REMARK  InterFull: -32.3135
REMARK  IntraFull: 308.062
REMARK  solvFull: -1899.73
REMARK  surfFull: 244.227
REMARK  extraFull: 0.0
REMARK  deltaGcompsolvpol: -1899.73
REMARK  deltaGcompsolvnonpol: 244.227
REMARK  deltaGprotsolvpol: -1897.11
REMARK  deltaGprotsolvnonpol: 243.179
REMARK  deltaGligsolvpol: -14.3012
REMARK  deltaGligsolvnonpol: 15.34
REMARK  deltaGvdw: -32.3135
REMARK  deltaGelec: 0.0
REMARK  deltaG: -7.68399
REMARK  Cluster: 0
REMARK  ClusterRank: 5
ATOM   4915 C    LIG     1      22.657  23.690   8.782  1.00  0.00      LIG  
ATOM   4916 C1   LIG     1      23.393  22.743   7.877  1.00  0.00      LIG  
ATOM   4917 C2   LIG     1      22.649  21.437   7.633  1.00  0.00      LIG  
ATOM   4918 C3   LIG     1      21.938  23.131   9.992  1.00  0.00      LIG  
ATOM   4919 C4   LIG     1      20.762  24.072  10.248  1.00  0.00      LIG  
ATOM   4920 C5   LIG     1      22.822  23.241  11.231  1.00  0.00      LIG  
ATOM   4921 C6   LIG     1      21.375  21.732   9.674  1.00  0.00      LIG  
ATOM   4922 C7   LIG     1      20.697  21.029  10.826  1.00  0.00      LIG  
ATOM   4923 C8   LIG     1      19.611  20.142  10.259  1.00  0.00      LIG  
ATOM   4924 C9   LIG     1      20.021  19.327   9.017  1.00  0.00      LIG  
ATOM   4925 C10  LIG     1      19.288  19.954   7.809  1.00  0.00      LIG  
ATOM   4926 C11  LIG     1      19.549  17.852   9.194  1.00  0.00      LIG  
ATOM   4927 C12  LIG     1      20.123  17.135  10.424  1.00  0.00      LIG  
ATOM   4928 C13  LIG     1      18.038  17.701   9.277  1.00  0.00      LIG  
ATOM   4929 C14  LIG     1      17.698  16.892   8.072  1.00  0.00      LIG  
ATOM   4930 C15  LIG     1      18.903  16.458   7.339  1.00  0.00      LIG  
ATOM   4931 C16  LIG     1      18.932  15.672   6.051  1.00  0.00      LIG  
ATOM   4932 C17  LIG     1      19.106  14.153   6.218  1.00  0.00      LIG  
ATOM   4933 C18  LIG     1      17.926  13.252   6.619  1.00  0.00      LIG  
ATOM   4934 C19  LIG     1      17.408  13.463   8.007  1.00  0.00      LIG  
ATOM   4935 C20  LIG     1      18.105  12.946   9.213  1.00  0.00      LIG  
ATOM   4936 C21  LIG     1      17.837  13.574  10.529  1.00  0.00      LIG  
ATOM   4937 C22  LIG     1      19.381  12.198   9.103  1.00  0.00      LIG  
ATOM   4938 C23  LIG     1      17.851  16.066   5.063  1.00  0.00      LIG  
ATOM   4939 C24  LIG     1      19.912  17.062   7.983  1.00  0.00      LIG  
ATOM   4940 C25  LIG     1      21.354  17.085   7.605  1.00  0.00      LIG  
ATOM   4941 C26  LIG     1      21.900  18.510   7.514  1.00  0.00      LIG  
ATOM   4942 C27  LIG     1      21.556  19.344   8.774  1.00  0.00      LIG  
ATOM   4943 C28  LIG     1      22.278  20.729   8.935  1.00  0.00      LIG  
ATOM   4944 C29  LIG     1      23.566  20.408   9.709  1.00  0.00      LIG  
ATOM   4945 O    LIG     1      22.879  24.888   8.697  1.00  0.00      LIG  
ATOM   4946 O1   LIG     1      16.550  16.637   7.747  1.00  0.00      LIG  
ATOM   4947 O2   LIG     1      16.852  13.343   5.698  1.00  0.00      LIG  
ATOM   4948 O3   LIG     1      23.303  18.363   7.332  1.00  0.00      LIG  
ATOM   4949 O4   LIG     1      16.970  12.247   8.662  1.00  0.00      LIG  
ATOM   4950 H    LIG     1      24.383  22.569   8.302  1.00  0.00      LIG  
ATOM   4951 H1   LIG     1      23.535  23.253   6.921  1.00  0.00      LIG  
ATOM   4952 H2   LIG     1      23.287  20.811   7.009  1.00  0.00      LIG  
ATOM   4953 H3   LIG     1      21.741  21.642   7.061  1.00  0.00      LIG  
ATOM   4954 H4   LIG     1      20.072  24.088   9.399  1.00  0.00      LIG  
ATOM   4955 H5   LIG     1      21.097  25.100  10.421  1.00  0.00      LIG  
ATOM   4956 H6   LIG     1      20.200  23.773  11.135  1.00  0.00      LIG  
ATOM   4957 H7   LIG     1      23.015  24.292  11.462  1.00  0.00      LIG  
ATOM   4958 H8   LIG     1      23.798  22.774  11.098  1.00  0.00      LIG  
ATOM   4959 H9   LIG     1      22.339  22.799  12.105  1.00  0.00      LIG  
ATOM   4960 H10  LIG     1      20.574  21.979   8.977  1.00  0.00      LIG  
ATOM   4961 H11  LIG     1      20.237  21.732  11.522  1.00  0.00      LIG  
ATOM   4962 H12  LIG     1      21.407  20.436  11.408  1.00  0.00      LIG  
ATOM   4963 H13  LIG     1      18.770  20.786   9.990  1.00  0.00      LIG  
ATOM   4964 H14  LIG     1      19.233  19.518  11.068  1.00  0.00      LIG  
ATOM   4965 H15  LIG     1      18.234  20.139   8.030  1.00  0.00      LIG  
ATOM   4966 H16  LIG     1      19.323  19.331   6.913  1.00  0.00      LIG  
ATOM   4967 H17  LIG     1      19.714  20.916   7.527  1.00  0.00      LIG  
ATOM   4968 H18  LIG     1      21.214  17.132  10.453  1.00  0.00      LIG  
ATOM   4969 H19  LIG     1      19.809  16.088  10.440  1.00  0.00      LIG  
ATOM   4970 H20  LIG     1      19.765  17.579  11.355  1.00  0.00      LIG  
ATOM   4971 H21  LIG     1      17.486  18.642   9.258  1.00  0.00      LIG  
ATOM   4972 H22  LIG     1      17.752  17.135  10.167  1.00  0.00      LIG  
ATOM   4973 H23  LIG     1      19.850  15.980   5.544  1.00  0.00      LIG  
ATOM   4974 H24  LIG     1      19.931  13.980   6.914  1.00  0.00      LIG  
ATOM   4975 H25  LIG     1      19.449  13.788   5.246  1.00  0.00      LIG  
ATOM   4976 H26  LIG     1      18.277  12.222   6.537  1.00  0.00      LIG  
ATOM   4977 H27  LIG     1      16.756  14.316   8.099  1.00  0.00      LIG  
ATOM   4978 H28  LIG     1      17.956  12.837  11.328  1.00  0.00      LIG  
ATOM   4979 H29  LIG     1      16.822  13.973  10.582  1.00  0.00      LIG  
ATOM   4980 H30  LIG     1      18.539  14.390  10.709  1.00  0.00      LIG  
ATOM   4981 H31  LIG     1      20.180  12.882   8.812  1.00  0.00      LIG  
ATOM   4982 H32  LIG     1      19.325  11.393   8.368  1.00  0.00      LIG  
ATOM   4983 H33  LIG     1      19.645  11.753  10.066  1.00  0.00      LIG  
ATOM   4984 H34  LIG     1      17.925  17.129   4.825  1.00  0.00      LIG  
ATOM   4985 H35  LIG     1      16.849  15.875   5.452  1.00  0.00      LIG  
ATOM   4986 H36  LIG     1      17.960  15.499   4.136  1.00  0.00      LIG  
ATOM   4987 H37  LIG     1      21.536  16.565   6.661  1.00  0.00      LIG  
ATOM   4988 H38  LIG     1      21.925  16.522   8.349  1.00  0.00      LIG  
ATOM   4989 H39  LIG     1      21.511  18.994   6.614  1.00  0.00      LIG  
ATOM   4990 H40  LIG     1      21.983  18.767   9.593  1.00  0.00      LIG  
ATOM   4991 H41  LIG     1      24.203  21.271   9.885  1.00  0.00      LIG  
ATOM   4992 H42  LIG     1      24.183  19.693   9.164  1.00  0.00      LIG  
ATOM   4993 H43  LIG     1      23.344  19.967  10.683  1.00  0.00      LIG  
ATOM   4994 H44  LIG     1      17.219  13.150   4.819  1.00  0.00      LIG  
ATOM   4995 H45  LIG     1      23.684  19.256   7.390  1.00  0.00      LIG  
TER
REMARK  Energy: 261.476
REMARK  SimpleFitness: 261.476
REMARK  FullFitness: -1379.7544
REMARK  InterFull: -32.3135
REMARK  IntraFull: 308.062
REMARK  solvFull: -1899.73
REMARK  surfFull: 244.227
REMARK  extraFull: 0.0
REMARK  deltaGcompsolvpol: -1899.73
REMARK  deltaGcompsolvnonpol: 244.227
REMARK  deltaGprotsolvpol: -1897.11
REMARK  deltaGprotsolvnonpol: 243.179
REMARK  deltaGligsolvpol: -14.3012
REMARK  deltaGligsolvnonpol: 15.34
REMARK  deltaGvdw: -32.3135
REMARK  deltaGelec: 0.0
REMARK  deltaG: -7.68399
REMARK  Cluster: 0
REMARK  ClusterRank: 6
ATOM   4915 C    LIG     1      22.657  23.690   8.782  1.00  0.00      LIG  
ATOM   4916 C1   LIG     1      23.393  22.743   7.877  1.00  0.00      LIG  
ATOM   4917 C2   LIG     1      22.649  21.437   7.633  1.00  0.00      LIG  
ATOM   4918 C3   LIG     1      21.938  23.131   9.992  1.00  0.00      LIG  
ATOM   4919 C4   LIG     1      20.762  24.072  10.248  1.00  0.00      LIG  
ATOM   4920 C5   LIG     1      22.822  23.241  11.231  1.00  0.00      LIG  
ATOM   4921 C6   LIG     1      21.375  21.732   9.674  1.00  0.00      LIG  
ATOM   4922 C7   LIG     1      20.697  21.029  10.826  1.00  0.00      LIG  
ATOM   4923 C8   LIG     1      19.611  20.142  10.259  1.00  0.00      LIG  
ATOM   4924 C9   LIG     1      20.021  19.327   9.017  1.00  0.00      LIG  
ATOM   4925 C10  LIG     1      19.288  19.954   7.809  1.00  0.00      LIG  
ATOM   4926 C11  LIG     1      19.549  17.852   9.194  1.00  0.00      LIG  
ATOM   4927 C12  LIG     1      20.123  17.135  10.424  1.00  0.00      LIG  
ATOM   4928 C13  LIG     1      18.038  17.701   9.277  1.00  0.00      LIG  
ATOM   4929 C14  LIG     1      17.698  16.892   8.072  1.00  0.00      LIG  
ATOM   4930 C15  LIG     1      18.903  16.458   7.339  1.00  0.00      LIG  
ATOM   4931 C16  LIG     1      18.932  15.672   6.051  1.00  0.00      LIG  
ATOM   4932 C17  LIG     1      19.106  14.153   6.218  1.00  0.00      LIG  
ATOM   4933 C18  LIG     1      17.926  13.252   6.619  1.00  0.00      LIG  
ATOM   4934 C19  LIG     1      17.408  13.463   8.007  1.00  0.00      LIG  
ATOM   4935 C20  LIG     1      18.105  12.946   9.213  1.00  0.00      LIG  
ATOM   4936 C21  LIG     1      17.837  13.574  10.529  1.00  0.00      LIG  
ATOM   4937 C22  LIG     1      19.381  12.198   9.103  1.00  0.00      LIG  
ATOM   4938 C23  LIG     1      17.851  16.066   5.063  1.00  0.00      LIG  
ATOM   4939 C24  LIG     1      19.912  17.062   7.983  1.00  0.00      LIG  
ATOM   4940 C25  LIG     1      21.354  17.085   7.605  1.00  0.00      LIG  
ATOM   4941 C26  LIG     1      21.900  18.510   7.514  1.00  0.00      LIG  
ATOM   4942 C27  LIG     1      21.556  19.344   8.774  1.00  0.00      LIG  
ATOM   4943 C28  LIG     1      22.278  20.729   8.935  1.00  0.00      LIG  
ATOM   4944 C29  LIG     1      23.566  20.408   9.709  1.00  0.00      LIG  
ATOM   4945 O    LIG     1      22.879  24.888   8.697  1.00  0.00      LIG  
ATOM   4946 O1   LIG     1      16.550  16.637   7.747  1.00  0.00      LIG  
ATOM   4947 O2   LIG     1      16.852  13.343   5.698  1.00  0.00      LIG  
ATOM   4948 O3   LIG     1      23.303  18.363   7.332  1.00  0.00      LIG  
ATOM   4949 O4   LIG     1      16.970  12.247   8.662  1.00  0.00      LIG  
ATOM   4950 H    LIG     1      24.383  22.569   8.302  1.00  0.00      LIG  
ATOM   4951 H1   LIG     1      23.535  23.253   6.921  1.00  0.00      LIG  
ATOM   4952 H2   LIG     1      23.287  20.811   7.009  1.00  0.00      LIG  
ATOM   4953 H3   LIG     1      21.741  21.642   7.061  1.00  0.00      LIG  
ATOM   4954 H4   LIG     1      20.072  24.088   9.399  1.00  0.00      LIG  
ATOM   4955 H5   LIG     1      21.097  25.100  10.421  1.00  0.00      LIG  
ATOM   4956 H6   LIG     1      20.200  23.773  11.135  1.00  0.00      LIG  
ATOM   4957 H7   LIG     1      23.015  24.292  11.462  1.00  0.00      LIG  
ATOM   4958 H8   LIG     1      23.798  22.774  11.098  1.00  0.00      LIG  
ATOM   4959 H9   LIG     1      22.339  22.799  12.105  1.00  0.00      LIG  
ATOM   4960 H10  LIG     1      20.574  21.979   8.977  1.00  0.00      LIG  
ATOM   4961 H11  LIG     1      20.237  21.732  11.522  1.00  0.00      LIG  
ATOM   4962 H12  LIG     1      21.407  20.436  11.408  1.00  0.00      LIG  
ATOM   4963 H13  LIG     1      18.770  20.786   9.990  1.00  0.00      LIG  
ATOM   4964 H14  LIG     1      19.233  19.518  11.068  1.00  0.00      LIG  
ATOM   4965 H15  LIG     1      18.234  20.139   8.030  1.00  0.00      LIG  
ATOM   4966 H16  LIG     1      19.323  19.331   6.913  1.00  0.00      LIG  
ATOM   4967 H17  LIG     1      19.714  20.916   7.527  1.00  0.00      LIG  
ATOM   4968 H18  LIG     1      21.214  17.132  10.453  1.00  0.00      LIG  
ATOM   4969 H19  LIG     1      19.809  16.088  10.440  1.00  0.00      LIG  
ATOM   4970 H20  LIG     1      19.765  17.579  11.355  1.00  0.00      LIG  
ATOM   4971 H21  LIG     1      17.486  18.642   9.258  1.00  0.00      LIG  
ATOM   4972 H22  LIG     1      17.752  17.135  10.167  1.00  0.00      LIG  
ATOM   4973 H23  LIG     1      19.850  15.980   5.544  1.00  0.00      LIG  
ATOM   4974 H24  LIG     1      19.931  13.980   6.914  1.00  0.00      LIG  
ATOM   4975 H25  LIG     1      19.449  13.788   5.246  1.00  0.00      LIG  
ATOM   4976 H26  LIG     1      18.277  12.222   6.537  1.00  0.00      LIG  
ATOM   4977 H27  LIG     1      16.756  14.316   8.099  1.00  0.00      LIG  
ATOM   4978 H28  LIG     1      17.956  12.837  11.328  1.00  0.00      LIG  
ATOM   4979 H29  LIG     1      16.822  13.973  10.582  1.00  0.00      LIG  
ATOM   4980 H30  LIG     1      18.539  14.390  10.709  1.00  0.00      LIG  
ATOM   4981 H31  LIG     1      20.180  12.882   8.812  1.00  0.00      LIG  
ATOM   4982 H32  LIG     1      19.325  11.393   8.368  1.00  0.00      LIG  
ATOM   4983 H33  LIG     1      19.645  11.753  10.066  1.00  0.00      LIG  
ATOM   4984 H34  LIG     1      17.925  17.129   4.825  1.00  0.00      LIG  
ATOM   4985 H35  LIG     1      16.849  15.875   5.452  1.00  0.00      LIG  
ATOM   4986 H36  LIG     1      17.960  15.499   4.136  1.00  0.00      LIG  
ATOM   4987 H37  LIG     1      21.536  16.565   6.661  1.00  0.00      LIG  
ATOM   4988 H38  LIG     1      21.925  16.522   8.349  1.00  0.00      LIG  
ATOM   4989 H39  LIG     1      21.511  18.994   6.614  1.00  0.00      LIG  
ATOM   4990 H40  LIG     1      21.983  18.767   9.593  1.00  0.00      LIG  
ATOM   4991 H41  LIG     1      24.203  21.271   9.885  1.00  0.00      LIG  
ATOM   4992 H42  LIG     1      24.183  19.693   9.164  1.00  0.00      LIG  
ATOM   4993 H43  LIG     1      23.344  19.967  10.683  1.00  0.00      LIG  
ATOM   4994 H44  LIG     1      17.219  13.150   4.819  1.00  0.00      LIG  
ATOM   4995 H45  LIG     1      23.684  19.256   7.390  1.00  0.00      LIG  
TER
REMARK  Energy: 261.476
REMARK  SimpleFitness: 261.476
REMARK  FullFitness: -1379.7544
REMARK  InterFull: -32.3135
REMARK  IntraFull: 308.062
REMARK  solvFull: -1899.73
REMARK  surfFull: 244.227
REMARK  extraFull: 0.0
REMARK  deltaGcompsolvpol: -1899.73
REMARK  deltaGcompsolvnonpol: 244.227
REMARK  deltaGprotsolvpol: -1897.11
REMARK  deltaGprotsolvnonpol: 243.179
REMARK  deltaGligsolvpol: -14.3012
REMARK  deltaGligsolvnonpol: 15.34
REMARK  deltaGvdw: -32.3135
REMARK  deltaGelec: 0.0
REMARK  deltaG: -7.68399
REMARK  Cluster: 0
REMARK  ClusterRank: 7
ATOM   4915 C    LIG     1      22.657  23.690   8.782  1.00  0.00      LIG  
ATOM   4916 C1   LIG     1      23.393  22.743   7.877  1.00  0.00      LIG  
ATOM   4917 C2   LIG     1      22.649  21.437   7.633  1.00  0.00      LIG  
ATOM   4918 C3   LIG     1      21.938  23.131   9.992  1.00  0.00      LIG  
ATOM   4919 C4   LIG     1      20.762  24.072  10.248  1.00  0.00      LIG  
ATOM   4920 C5   LIG     1      22.822  23.241  11.231  1.00  0.00      LIG  
ATOM   4921 C6   LIG     1      21.375  21.732   9.674  1.00  0.00      LIG  
ATOM   4922 C7   LIG     1      20.697  21.029  10.826  1.00  0.00      LIG  
ATOM   4923 C8   LIG     1      19.611  20.142  10.259  1.00  0.00      LIG  
ATOM   4924 C9   LIG     1      20.021  19.327   9.017  1.00  0.00      LIG  
ATOM   4925 C10  LIG     1      19.288  19.954   7.809  1.00  0.00      LIG  
ATOM   4926 C11  LIG     1      19.549  17.852   9.194  1.00  0.00      LIG  
ATOM   4927 C12  LIG     1      20.123  17.135  10.424  1.00  0.00      LIG  
ATOM   4928 C13  LIG     1      18.038  17.701   9.277  1.00  0.00      LIG  
ATOM   4929 C14  LIG     1      17.698  16.892   8.072  1.00  0.00      LIG  
ATOM   4930 C15  LIG     1      18.903  16.458   7.339  1.00  0.00      LIG  
ATOM   4931 C16  LIG     1      18.932  15.672   6.051  1.00  0.00      LIG  
ATOM   4932 C17  LIG     1      19.106  14.153   6.218  1.00  0.00      LIG  
ATOM   4933 C18  LIG     1      17.926  13.252   6.619  1.00  0.00      LIG  
ATOM   4934 C19  LIG     1      17.408  13.463   8.007  1.00  0.00      LIG  
ATOM   4935 C20  LIG     1      18.105  12.946   9.213  1.00  0.00      LIG  
ATOM   4936 C21  LIG     1      17.837  13.574  10.529  1.00  0.00      LIG  
ATOM   4937 C22  LIG     1      19.381  12.198   9.103  1.00  0.00      LIG  
ATOM   4938 C23  LIG     1      17.851  16.066   5.063  1.00  0.00      LIG  
ATOM   4939 C24  LIG     1      19.912  17.062   7.983  1.00  0.00      LIG  
ATOM   4940 C25  LIG     1      21.354  17.085   7.605  1.00  0.00      LIG  
ATOM   4941 C26  LIG     1      21.900  18.510   7.514  1.00  0.00      LIG  
ATOM   4942 C27  LIG     1      21.556  19.344   8.774  1.00  0.00      LIG  
ATOM   4943 C28  LIG     1      22.278  20.729   8.935  1.00  0.00      LIG  
ATOM   4944 C29  LIG     1      23.566  20.408   9.709  1.00  0.00      LIG  
ATOM   4945 O    LIG     1      22.879  24.888   8.697  1.00  0.00      LIG  
ATOM   4946 O1   LIG     1      16.550  16.637   7.747  1.00  0.00      LIG  
ATOM   4947 O2   LIG     1      16.852  13.343   5.698  1.00  0.00      LIG  
ATOM   4948 O3   LIG     1      23.303  18.363   7.332  1.00  0.00      LIG  
ATOM   4949 O4   LIG     1      16.970  12.247   8.662  1.00  0.00      LIG  
ATOM   4950 H    LIG     1      24.383  22.569   8.302  1.00  0.00      LIG  
ATOM   4951 H1   LIG     1      23.535  23.253   6.921  1.00  0.00      LIG  
ATOM   4952 H2   LIG     1      23.287  20.811   7.009  1.00  0.00      LIG  
ATOM   4953 H3   LIG     1      21.741  21.642   7.061  1.00  0.00      LIG  
ATOM   4954 H4   LIG     1      20.072  24.088   9.399  1.00  0.00      LIG  
ATOM   4955 H5   LIG     1      21.097  25.100  10.421  1.00  0.00      LIG  
ATOM   4956 H6   LIG     1      20.200  23.773  11.135  1.00  0.00      LIG  
ATOM   4957 H7   LIG     1      23.015  24.292  11.462  1.00  0.00      LIG  
ATOM   4958 H8   LIG     1      23.798  22.774  11.098  1.00  0.00      LIG  
ATOM   4959 H9   LIG     1      22.339  22.799  12.105  1.00  0.00      LIG  
ATOM   4960 H10  LIG     1      20.574  21.979   8.977  1.00  0.00      LIG  
ATOM   4961 H11  LIG     1      20.237  21.732  11.522  1.00  0.00      LIG  
ATOM   4962 H12  LIG     1      21.407  20.436  11.408  1.00  0.00      LIG  
ATOM   4963 H13  LIG     1      18.770  20.786   9.990  1.00  0.00      LIG  
ATOM   4964 H14  LIG     1      19.233  19.518  11.068  1.00  0.00      LIG  
ATOM   4965 H15  LIG     1      18.234  20.139   8.030  1.00  0.00      LIG  
ATOM   4966 H16  LIG     1      19.323  19.331   6.913  1.00  0.00      LIG  
ATOM   4967 H17  LIG     1      19.714  20.916   7.527  1.00  0.00      LIG  
ATOM   4968 H18  LIG     1      21.214  17.132  10.453  1.00  0.00      LIG  
ATOM   4969 H19  LIG     1      19.809  16.088  10.440  1.00  0.00      LIG  
ATOM   4970 H20  LIG     1      19.765  17.579  11.355  1.00  0.00      LIG  
ATOM   4971 H21  LIG     1      17.486  18.642   9.258  1.00  0.00      LIG  
ATOM   4972 H22  LIG     1      17.752  17.135  10.167  1.00  0.00      LIG  
ATOM   4973 H23  LIG     1      19.850  15.980   5.544  1.00  0.00      LIG  
ATOM   4974 H24  LIG     1      19.931  13.980   6.914  1.00  0.00      LIG  
ATOM   4975 H25  LIG     1      19.449  13.788   5.246  1.00  0.00      LIG  
ATOM   4976 H26  LIG     1      18.277  12.222   6.537  1.00  0.00      LIG  
ATOM   4977 H27  LIG     1      16.756  14.316   8.099  1.00  0.00      LIG  
ATOM   4978 H28  LIG     1      17.956  12.837  11.328  1.00  0.00      LIG  
ATOM   4979 H29  LIG     1      16.822  13.973  10.582  1.00  0.00      LIG  
ATOM   4980 H30  LIG     1      18.539  14.390  10.709  1.00  0.00      LIG  
ATOM   4981 H31  LIG     1      20.180  12.882   8.812  1.00  0.00      LIG  
ATOM   4982 H32  LIG     1      19.325  11.393   8.368  1.00  0.00      LIG  
ATOM   4983 H33  LIG     1      19.645  11.753  10.066  1.00  0.00      LIG  
ATOM   4984 H34  LIG     1      17.925  17.129   4.825  1.00  0.00      LIG  
ATOM   4985 H35  LIG     1      16.849  15.875   5.452  1.00  0.00      LIG  
ATOM   4986 H36  LIG     1      17.960  15.499   4.136  1.00  0.00      LIG  
ATOM   4987 H37  LIG     1      21.536  16.565   6.661  1.00  0.00      LIG  
ATOM   4988 H38  LIG     1      21.925  16.522   8.349  1.00  0.00      LIG  
ATOM   4989 H39  LIG     1      21.511  18.994   6.614  1.00  0.00      LIG  
ATOM   4990 H40  LIG     1      21.983  18.767   9.593  1.00  0.00      LIG  
ATOM   4991 H41  LIG     1      24.203  21.271   9.885  1.00  0.00      LIG  
ATOM   4992 H42  LIG     1      24.183  19.693   9.164  1.00  0.00      LIG  
ATOM   4993 H43  LIG     1      23.344  19.967  10.683  1.00  0.00      LIG  
ATOM   4994 H44  LIG     1      17.219  13.150   4.819  1.00  0.00      LIG  
ATOM   4995 H45  LIG     1      23.684  19.256   7.390  1.00  0.00      LIG  
TER
REMARK  Energy: 273.041
REMARK  SimpleFitness: 273.041
REMARK  FullFitness: -1369.371
REMARK  InterFull: -27.837
REMARK  IntraFull: 311.358
REMARK  solvFull: -1898.83
REMARK  surfFull: 245.938
REMARK  extraFull: 0.0
REMARK  deltaGcompsolvpol: -1898.83
REMARK  deltaGcompsolvnonpol: 245.938
REMARK  deltaGprotsolvpol: -1897.11
REMARK  deltaGprotsolvnonpol: 243.179
REMARK  deltaGligsolvpol: -13.2979
REMARK  deltaGligsolvnonpol: 15.101
REMARK  deltaGvdw: -27.837
REMARK  deltaGelec: 0.0
REMARK  deltaG: -7.0823636
REMARK  Cluster: 0
REMARK  ClusterRank: 8
ATOM   4915 C    LIG     1      24.587  24.714   7.937  1.00  0.00      LIG  
ATOM   4916 C1   LIG     1      25.227  23.517   7.293  1.00  0.00      LIG  
ATOM   4917 C2   LIG     1      24.347  22.276   7.325  1.00  0.00      LIG  
ATOM   4918 C3   LIG     1      23.887  24.520   9.267  1.00  0.00      LIG  
ATOM   4919 C4   LIG     1      22.876  25.657   9.389  1.00  0.00      LIG  
ATOM   4920 C5   LIG     1      24.862  24.718  10.422  1.00  0.00      LIG  
ATOM   4921 C6   LIG     1      23.123  23.182   9.227  1.00  0.00      LIG  
ATOM   4922 C7   LIG     1      22.328  22.831  10.463  1.00  0.00      LIG  
ATOM   4923 C8   LIG     1      21.119  22.034  10.020  1.00  0.00      LIG  
ATOM   4924 C9   LIG     1      21.411  20.943   8.970  1.00  0.00      LIG  
ATOM   4925 C10  LIG     1      20.823  21.440   7.627  1.00  0.00      LIG  
ATOM   4926 C11  LIG     1      20.685  19.627   9.383  1.00  0.00      LIG  
ATOM   4927 C12  LIG     1      21.085  19.065  10.754  1.00  0.00      LIG  
ATOM   4928 C13  LIG     1      19.167  19.739   9.395  1.00  0.00      LIG  
ATOM   4929 C14  LIG     1      18.748  18.845   8.282  1.00  0.00      LIG  
ATOM   4930 C15  LIG     1      19.884  18.074   7.727  1.00  0.00      LIG  
ATOM   4931 C16  LIG     1      19.844  17.040   6.624  1.00  0.00      LIG  
ATOM   4932 C17  LIG     1      19.608  15.615   7.144  1.00  0.00      LIG  
ATOM   4933 C18  LIG     1      18.155  15.129   7.224  1.00  0.00      LIG  
ATOM   4934 C19  LIG     1      17.974  13.809   7.915  1.00  0.00      LIG  
ATOM   4935 C20  LIG     1      18.120  13.613   9.386  1.00  0.00      LIG  
ATOM   4936 C21  LIG     1      17.282  12.553   9.989  1.00  0.00      LIG  
ATOM   4937 C22  LIG     1      18.579  14.668  10.340  1.00  0.00      LIG  
ATOM   4938 C23  LIG     1      18.946  17.412   5.461  1.00  0.00      LIG  
ATOM   4939 C24  LIG     1      20.953  18.584   8.352  1.00  0.00      LIG  
ATOM   4940 C25  LIG     1      22.387  18.282   8.086  1.00  0.00      LIG  
ATOM   4941 C26  LIG     1      23.172  19.552   7.767  1.00  0.00      LIG  
ATOM   4942 C27  LIG     1      22.935  20.665   8.820  1.00  0.00      LIG  
ATOM   4943 C28  LIG     1      23.864  21.926   8.731  1.00  0.00      LIG  
ATOM   4944 C29  LIG     1      25.082  21.581   9.600  1.00  0.00      LIG  
ATOM   4945 O    LIG     1      24.877  25.833   7.542  1.00  0.00      LIG  
ATOM   4946 O1   LIG     1      17.607  18.841   7.851  1.00  0.00      LIG  
ATOM   4947 O2   LIG     1      17.296  16.067   7.847  1.00  0.00      LIG  
ATOM   4948 O3   LIG     1      24.534  19.142   7.703  1.00  0.00      LIG  
ATOM   4949 O4   LIG     1      19.146  13.161   8.469  1.00  0.00      LIG  
ATOM   4950 H    LIG     1      26.186  23.340   7.783  1.00  0.00      LIG  
ATOM   4951 H1   LIG     1      25.429  23.778   6.251  1.00  0.00      LIG  
ATOM   4952 H2   LIG     1      24.923  21.457   6.892  1.00  0.00      LIG  
ATOM   4953 H3   LIG     1      23.482  22.436   6.678  1.00  0.00      LIG  
ATOM   4954 H4   LIG     1      22.111  25.592   8.610  1.00  0.00      LIG  
ATOM   4955 H5   LIG     1      23.354  26.637   9.303  1.00  0.00      LIG  
ATOM   4956 H6   LIG     1      22.373  25.639  10.358  1.00  0.00      LIG  
ATOM   4957 H7   LIG     1      25.128  25.775  10.510  1.00  0.00      LIG  
ATOM   4958 H8   LIG     1      25.800  24.180  10.279  1.00  0.00      LIG  
ATOM   4959 H9   LIG     1      24.421  24.410  11.373  1.00  0.00      LIG  
ATOM   4960 H10  LIG     1      22.372  23.404   8.469  1.00  0.00      LIG  
ATOM   4961 H11  LIG     1      21.978  23.716  10.996  1.00  0.00      LIG  
ATOM   4962 H12  LIG     1      22.924  22.255  11.175  1.00  0.00      LIG  
ATOM   4963 H13  LIG     1      20.398  22.737   9.596  1.00  0.00      LIG  
ATOM   4964 H14  LIG     1      20.631  21.641  10.912  1.00  0.00      LIG  
ATOM   4965 H15  LIG     1      19.797  21.797   7.743  1.00  0.00      LIG  
ATOM   4966 H16  LIG     1      20.812  20.672   6.851  1.00  0.00      LIG  
ATOM   4967 H17  LIG     1      21.386  22.274   7.212  1.00  0.00      LIG  
ATOM   4968 H18  LIG     1      22.160  18.898  10.852  1.00  0.00      LIG  
ATOM   4969 H19  LIG     1      20.596  18.101  10.932  1.00  0.00      LIG  
ATOM   4970 H20  LIG     1      20.773  19.725  11.565  1.00  0.00      LIG  
ATOM   4971 H21  LIG     1      18.790  20.748   9.219  1.00  0.00      LIG  
ATOM   4972 H22  LIG     1      18.738  19.353  10.324  1.00  0.00      LIG  
ATOM   4973 H23  LIG     1      20.845  17.011   6.187  1.00  0.00      LIG  
ATOM   4974 H24  LIG     1      20.104  15.516   8.110  1.00  0.00      LIG  
ATOM   4975 H25  LIG     1      20.141  14.922   6.487  1.00  0.00      LIG  
ATOM   4976 H26  LIG     1      17.787  15.009   6.202  1.00  0.00      LIG  
ATOM   4977 H27  LIG     1      17.249  13.188   7.402  1.00  0.00      LIG  
ATOM   4978 H28  LIG     1      17.102  11.730   9.290  1.00  0.00      LIG  
ATOM   4979 H29  LIG     1      16.316  12.968  10.289  1.00  0.00      LIG  
ATOM   4980 H30  LIG     1      17.774  12.158  10.880  1.00  0.00      LIG  
ATOM   4981 H31  LIG     1      17.781  15.393  10.515  1.00  0.00      LIG  
ATOM   4982 H32  LIG     1      19.461  15.205   9.989  1.00  0.00      LIG  
ATOM   4983 H33  LIG     1      18.836  14.213  11.299  1.00  0.00      LIG  
ATOM   4984 H34  LIG     1      19.261  18.361   5.019  1.00  0.00      LIG  
ATOM   4985 H35  LIG     1      17.904  17.512   5.767  1.00  0.00      LIG  
ATOM   4986 H36  LIG     1      18.990  16.640   4.691  1.00  0.00      LIG  
ATOM   4987 H37  LIG     1      22.513  17.567   7.268  1.00  0.00      LIG  
ATOM   4988 H38  LIG     1      22.821  17.788   8.961  1.00  0.00      LIG  
ATOM   4989 H39  LIG     1      22.899  19.906   6.769  1.00  0.00      LIG  
ATOM   4990 H40  LIG     1      23.242  20.211   9.762  1.00  0.00      LIG  
ATOM   4991 H41  LIG     1      25.868  22.330   9.567  1.00  0.00      LIG  
ATOM   4992 H42  LIG     1      25.550  20.651   9.277  1.00  0.00      LIG  
ATOM   4993 H43  LIG     1      24.797  21.449  10.647  1.00  0.00      LIG  
ATOM   4994 H44  LIG     1      16.419  15.651   7.896  1.00  0.00      LIG  
ATOM   4995 H45  LIG     1      25.063  19.955   7.630  1.00  0.00      LIG  
TER
REMARK  Energy: 274.026
REMARK  SimpleFitness: 274.026
REMARK  FullFitness: -1368.3341
REMARK  InterFull: -28.0311
REMARK  IntraFull: 312.963
REMARK  solvFull: -1898.94
REMARK  surfFull: 245.674
REMARK  extraFull: 0.0
REMARK  deltaGcompsolvpol: -1898.94
REMARK  deltaGcompsolvnonpol: 245.674
REMARK  deltaGprotsolvpol: -1897.11
REMARK  deltaGprotsolvnonpol: 243.179
REMARK  deltaGligsolvpol: -13.3877
REMARK  deltaGligsolvnonpol: 15.1073
REMARK  deltaGvdw: -28.0311
REMARK  deltaGelec: 0.0
REMARK  deltaG: -7.127532
REMARK  Cluster: 0
REMARK  ClusterRank: 9
ATOM   4915 C    LIG     1      24.296  24.574   8.098  1.00  0.00      LIG  
ATOM   4916 C1   LIG     1      24.955  23.411   7.413  1.00  0.00      LIG  
ATOM   4917 C2   LIG     1      24.101  22.151   7.413  1.00  0.00      LIG  
ATOM   4918 C3   LIG     1      23.601  24.326   9.421  1.00  0.00      LIG  
ATOM   4919 C4   LIG     1      22.556  25.430   9.568  1.00  0.00      LIG  
ATOM   4920 C5   LIG     1      24.567  24.518  10.585  1.00  0.00      LIG  
ATOM   4921 C6   LIG     1      22.872  22.970   9.349  1.00  0.00      LIG  
ATOM   4922 C7   LIG     1      22.100  22.563  10.582  1.00  0.00      LIG  
ATOM   4923 C8   LIG     1      20.908  21.746  10.130  1.00  0.00      LIG  
ATOM   4924 C9   LIG     1      21.215  20.698   9.044  1.00  0.00      LIG  
ATOM   4925 C10  LIG     1      20.600  21.221   7.722  1.00  0.00      LIG  
ATOM   4926 C11  LIG     1      20.528  19.351   9.424  1.00  0.00      LIG  
ATOM   4927 C12  LIG     1      20.963  18.755  10.770  1.00  0.00      LIG  
ATOM   4928 C13  LIG     1      19.009  19.425   9.462  1.00  0.00      LIG  
ATOM   4929 C14  LIG     1      18.595  18.553   8.331  1.00  0.00      LIG  
ATOM   4930 C15  LIG     1      19.741  17.831   7.734  1.00  0.00      LIG  
ATOM   4931 C16  LIG     1      19.710  16.823   6.607  1.00  0.00      LIG  
ATOM   4932 C17  LIG     1      19.505  15.383   7.097  1.00  0.00      LIG  
ATOM   4933 C18  LIG     1      18.066  14.852   7.167  1.00  0.00      LIG  
ATOM   4934 C19  LIG     1      17.898  13.586   7.951  1.00  0.00      LIG  
ATOM   4935 C20  LIG     1      18.049  13.517   9.431  1.00  0.00      LIG  
ATOM   4936 C21  LIG     1      17.187  12.533  10.117  1.00  0.00      LIG  
ATOM   4937 C22  LIG     1      18.530  14.639  10.294  1.00  0.00      LIG  
ATOM   4938 C23  LIG     1      18.806  17.203   5.453  1.00  0.00      LIG  
ATOM   4939 C24  LIG     1      20.807  18.350   8.358  1.00  0.00      LIG  
ATOM   4940 C25  LIG     1      22.243  18.090   8.062  1.00  0.00      LIG  
ATOM   4941 C26  LIG     1      22.995  19.388   7.780  1.00  0.00      LIG  
ATOM   4942 C27  LIG     1      22.743  20.462   8.870  1.00  0.00      LIG  
ATOM   4943 C28  LIG     1      23.639  21.748   8.812  1.00  0.00      LIG  
ATOM   4944 C29  LIG     1      24.875  21.409   9.659  1.00  0.00      LIG  
ATOM   4945 O    LIG     1      24.559  25.711   7.736  1.00  0.00      LIG  
ATOM   4946 O1   LIG     1      17.447  18.532   7.920  1.00  0.00      LIG  
ATOM   4947 O2   LIG     1      17.149  15.792   7.695  1.00  0.00      LIG  
ATOM   4948 O3   LIG     1      24.365  19.010   7.692  1.00  0.00      LIG  
ATOM   4949 O4   LIG     1      19.066  12.975   8.551  1.00  0.00      LIG  
ATOM   4950 H    LIG     1      25.924  23.239   7.888  1.00  0.00      LIG  
ATOM   4951 H1   LIG     1      25.141  23.708   6.378  1.00  0.00      LIG  
ATOM   4952 H2   LIG     1      24.690  21.358   6.949  1.00  0.00      LIG  
ATOM   4953 H3   LIG     1      23.225  22.314   6.782  1.00  0.00      LIG  
ATOM   4954 H4   LIG     1      21.800  25.370   8.779  1.00  0.00      LIG  
ATOM   4955 H5   LIG     1      23.010  26.425   9.518  1.00  0.00      LIG  
ATOM   4956 H6   LIG     1      22.045  25.367  10.531  1.00  0.00      LIG  
ATOM   4957 H7   LIG     1      24.811  25.578  10.697  1.00  0.00      LIG  
ATOM   4958 H8   LIG     1      25.516  24.001  10.436  1.00  0.00      LIG  
ATOM   4959 H9   LIG     1      24.126  24.181  11.527  1.00  0.00      LIG  
ATOM   4960 H10  LIG     1      22.109  23.195   8.605  1.00  0.00      LIG  
ATOM   4961 H11  LIG     1      21.734  23.422  11.146  1.00  0.00      LIG  
ATOM   4962 H12  LIG     1      22.719  21.982  11.269  1.00  0.00      LIG  
ATOM   4963 H13  LIG     1      20.161  22.442   9.738  1.00  0.00      LIG  
ATOM   4964 H14  LIG     1      20.445  21.313  11.017  1.00  0.00      LIG  
ATOM   4965 H15  LIG     1      19.568  21.550   7.862  1.00  0.00      LIG  
ATOM   4966 H16  LIG     1      20.597  20.475   6.924  1.00  0.00      LIG  
ATOM   4967 H17  LIG     1      21.140  22.079   7.325  1.00  0.00      LIG  
ATOM   4968 H18  LIG     1      22.042  18.609  10.847  1.00  0.00      LIG  
ATOM   4969 H19  LIG     1      20.497  17.776  10.924  1.00  0.00      LIG  
ATOM   4970 H20  LIG     1      20.650  19.384  11.606  1.00  0.00      LIG  
ATOM   4971 H21  LIG     1      18.604  20.429   9.322  1.00  0.00      LIG  
ATOM   4972 H22  LIG     1      18.604  18.999  10.385  1.00  0.00      LIG  
ATOM   4973 H23  LIG     1      20.709  16.822   6.165  1.00  0.00      LIG  
ATOM   4974 H24  LIG     1      20.006  15.277   8.060  1.00  0.00      LIG  
ATOM   4975 H25  LIG     1      20.055  14.714   6.429  1.00  0.00      LIG  
ATOM   4976 H26  LIG     1      17.735  14.650   6.144  1.00  0.00      LIG  
ATOM   4977 H27  LIG     1      17.163  12.933   7.497  1.00  0.00      LIG  
ATOM   4978 H28  LIG     1      16.964  11.673   9.478  1.00  0.00      LIG  
ATOM   4979 H29  LIG     1      16.242  13.001  10.402  1.00  0.00      LIG  
ATOM   4980 H30  LIG     1      17.685  12.183  11.023  1.00  0.00      LIG  
ATOM   4981 H31  LIG     1      17.830  15.476  10.264  1.00  0.00      LIG  
ATOM   4982 H32  LIG     1      19.519  15.000  10.002  1.00  0.00      LIG  
ATOM   4983 H33  LIG     1      18.604  14.299  11.331  1.00  0.00      LIG  
ATOM   4984 H34  LIG     1      19.125  18.150   5.011  1.00  0.00      LIG  
ATOM   4985 H35  LIG     1      17.767  17.311   5.764  1.00  0.00      LIG  
ATOM   4986 H36  LIG     1      18.837  16.433   4.680  1.00  0.00      LIG  
ATOM   4987 H37  LIG     1      22.373  17.411   7.216  1.00  0.00      LIG  
ATOM   4988 H38  LIG     1      22.699  17.573   8.912  1.00  0.00      LIG  
ATOM   4989 H39  LIG     1      22.705  19.768   6.796  1.00  0.00      LIG  
ATOM   4990 H40  LIG     1      23.073  19.986   9.795  1.00  0.00      LIG  
ATOM   4991 H41  LIG     1      25.637  22.183   9.651  1.00  0.00      LIG  
ATOM   4992 H42  LIG     1      25.369  20.509   9.296  1.00  0.00      LIG  
ATOM   4993 H43  LIG     1      24.605  21.227  10.702  1.00  0.00      LIG  
ATOM   4994 H44  LIG     1      16.300  15.328   7.784  1.00  0.00      LIG  
ATOM   4995 H45  LIG     1      24.876  19.835   7.634  1.00  0.00      LIG  
TER
REMARK  Energy: 274.258
REMARK  SimpleFitness: 274.258
REMARK  FullFitness: -1368.0305
REMARK  InterFull: -28.1316
REMARK  IntraFull: 313.572
REMARK  solvFull: -1899.07
REMARK  surfFull: 245.599
REMARK  extraFull: 0.0
REMARK  deltaGcompsolvpol: -1899.07
REMARK  deltaGcompsolvnonpol: 245.599
REMARK  deltaGprotsolvpol: -1897.11
REMARK  deltaGprotsolvnonpol: 243.179
REMARK  deltaGligsolvpol: -13.4699
REMARK  deltaGligsolvnonpol: 15.1135
REMARK  deltaGvdw: -28.1316
REMARK  deltaGelec: 0.0
REMARK  deltaG: -7.147646
REMARK  Cluster: 0
REMARK  ClusterRank: 10
ATOM   4915 C    LIG     1      24.260  24.533   8.012  1.00  0.00      LIG  
ATOM   4916 C1   LIG     1      24.941  23.368   7.356  1.00  0.00      LIG  
ATOM   4917 C2   LIG     1      24.095  22.103   7.369  1.00  0.00      LIG  
ATOM   4918 C3   LIG     1      23.566  24.300   9.339  1.00  0.00      LIG  
ATOM   4919 C4   LIG     1      22.503  25.390   9.466  1.00  0.00      LIG  
ATOM   4920 C5   LIG     1      24.531  24.532  10.495  1.00  0.00      LIG  
ATOM   4921 C6   LIG     1      22.856  22.933   9.294  1.00  0.00      LIG  
ATOM   4922 C7   LIG     1      22.092  22.534  10.536  1.00  0.00      LIG  
ATOM   4923 C8   LIG     1      20.912  21.688  10.105  1.00  0.00      LIG  
ATOM   4924 C9   LIG     1      21.222  20.639   9.019  1.00  0.00      LIG  
ATOM   4925 C10  LIG     1      20.596  21.152   7.698  1.00  0.00      LIG  
ATOM   4926 C11  LIG     1      20.548  19.285   9.402  1.00  0.00      LIG  
ATOM   4927 C12  LIG     1      20.998  18.691  10.744  1.00  0.00      LIG  
ATOM   4928 C13  LIG     1      19.028  19.347   9.452  1.00  0.00      LIG  
ATOM   4929 C14  LIG     1      18.608  18.460   8.334  1.00  0.00      LIG  
ATOM   4930 C15  LIG     1      19.757  17.770   7.704  1.00  0.00      LIG  
ATOM   4931 C16  LIG     1      19.724  16.783   6.559  1.00  0.00      LIG  
ATOM   4932 C17  LIG     1      19.524  15.334   7.023  1.00  0.00      LIG  
ATOM   4933 C18  LIG     1      18.095  14.768   7.053  1.00  0.00      LIG  
ATOM   4934 C19  LIG     1      17.922  13.529   7.880  1.00  0.00      LIG  
ATOM   4935 C20  LIG     1      18.017  13.520   9.369  1.00  0.00      LIG  
ATOM   4936 C21  LIG     1      17.159  12.538  10.067  1.00  0.00      LIG  
ATOM   4937 C22  LIG     1      18.436  14.689  10.203  1.00  0.00      LIG  
ATOM   4938 C23  LIG     1      18.827  17.194   5.408  1.00  0.00      LIG  
ATOM   4939 C24  LIG     1      20.824  18.290   8.328  1.00  0.00      LIG  
ATOM   4940 C25  LIG     1      22.261  18.042   8.025  1.00  0.00      LIG  
ATOM   4941 C26  LIG     1      23.012  19.343   7.751  1.00  0.00      LIG  
ATOM   4942 C27  LIG     1      22.752  20.417   8.840  1.00  0.00      LIG  
ATOM   4943 C28  LIG     1      23.636  21.712   8.771  1.00  0.00      LIG  
ATOM   4944 C29  LIG     1      24.871  21.393   9.626  1.00  0.00      LIG  
ATOM   4945 O    LIG     1      24.505  25.666   7.625  1.00  0.00      LIG  
ATOM   4946 O1   LIG     1      17.448  18.398   7.960  1.00  0.00      LIG  
ATOM   4947 O2   LIG     1      17.124  15.699   7.493  1.00  0.00      LIG  
ATOM   4948 O3   LIG     1      24.384  18.971   7.678  1.00  0.00      LIG  
ATOM   4949 O4   LIG     1      19.079  12.970   8.550  1.00  0.00      LIG  
ATOM   4950 H    LIG     1      25.904  23.212   7.846  1.00  0.00      LIG  
ATOM   4951 H1   LIG     1      25.139  23.647   6.318  1.00  0.00      LIG  
ATOM   4952 H2   LIG     1      24.686  21.310   6.911  1.00  0.00      LIG  
ATOM   4953 H3   LIG     1      23.217  22.256   6.737  1.00  0.00      LIG  
ATOM   4954 H4   LIG     1      21.737  25.290   8.692  1.00  0.00      LIG  
ATOM   4955 H5   LIG     1      22.933  26.392   9.378  1.00  0.00      LIG  
ATOM   4956 H6   LIG     1      22.005  25.346  10.437  1.00  0.00      LIG  
ATOM   4957 H7   LIG     1      24.782  25.595  10.565  1.00  0.00      LIG  
ATOM   4958 H8   LIG     1      25.476  24.004  10.370  1.00  0.00      LIG  
ATOM   4959 H9   LIG     1      24.086  24.236  11.448  1.00  0.00      LIG  
ATOM   4960 H10  LIG     1      22.088  23.137   8.550  1.00  0.00      LIG  
ATOM   4961 H11  LIG     1      21.715  23.398  11.085  1.00  0.00      LIG  
ATOM   4962 H12  LIG     1      22.723  21.976  11.232  1.00  0.00      LIG  
ATOM   4963 H13  LIG     1      20.145  22.366   9.720  1.00  0.00      LIG  
ATOM   4964 H14  LIG     1      20.471  21.250  11.000  1.00  0.00      LIG  
ATOM   4965 H15  LIG     1      19.565  21.480   7.844  1.00  0.00      LIG  
ATOM   4966 H16  LIG     1      20.588  20.403   6.904  1.00  0.00      LIG  
ATOM   4967 H17  LIG     1      21.131  22.008   7.290  1.00  0.00      LIG  
ATOM   4968 H18  LIG     1      22.078  18.546  10.809  1.00  0.00      LIG  
ATOM   4969 H19  LIG     1      20.536  17.711  10.905  1.00  0.00      LIG  
ATOM   4970 H20  LIG     1      20.694  19.318  11.584  1.00  0.00      LIG  
ATOM   4971 H21  LIG     1      18.616  20.347   9.304  1.00  0.00      LIG  
ATOM   4972 H22  LIG     1      18.635  18.933  10.386  1.00  0.00      LIG  
ATOM   4973 H23  LIG     1      20.724  16.786   6.119  1.00  0.00      LIG  
ATOM   4974 H24  LIG     1      20.010  15.219   7.992  1.00  0.00      LIG  
ATOM   4975 H25  LIG     1      20.102  14.682   6.361  1.00  0.00      LIG  
ATOM   4976 H26  LIG     1      17.826  14.516   6.023  1.00  0.00      LIG  
ATOM   4977 H27  LIG     1      17.221  12.842   7.424  1.00  0.00      LIG  
ATOM   4978 H28  LIG     1      16.970  11.655   9.450  1.00  0.00      LIG  
ATOM   4979 H29  LIG     1      16.198  12.996  10.316  1.00  0.00      LIG  
ATOM   4980 H30  LIG     1      17.638  12.222  10.995  1.00  0.00      LIG  
ATOM   4981 H31  LIG     1      17.689  15.482  10.152  1.00  0.00      LIG  
ATOM   4982 H32  LIG     1      19.401  15.101   9.902  1.00  0.00      LIG  
ATOM   4983 H33  LIG     1      18.525  14.384  11.249  1.00  0.00      LIG  
ATOM   4984 H34  LIG     1      19.168  18.137   4.971  1.00  0.00      LIG  
ATOM   4985 H35  LIG     1      17.793  17.330   5.720  1.00  0.00      LIG  
ATOM   4986 H36  LIG     1      18.837  16.430   4.630  1.00  0.00      LIG  
ATOM   4987 H37  LIG     1      22.391  17.370   7.173  1.00  0.00      LIG  
ATOM   4988 H38  LIG     1      22.721  17.518   8.868  1.00  0.00      LIG  
ATOM   4989 H39  LIG     1      22.728  19.723   6.766  1.00  0.00      LIG  
ATOM   4990 H40  LIG     1      23.088  19.948   9.765  1.00  0.00      LIG  
ATOM   4991 H41  LIG     1      25.625  22.177   9.615  1.00  0.00      LIG  
ATOM   4992 H42  LIG     1      25.376  20.495   9.272  1.00  0.00      LIG  
ATOM   4993 H43  LIG     1      24.599  21.217  10.669  1.00  0.00      LIG  
ATOM   4994 H44  LIG     1      16.288  15.211   7.569  1.00  0.00      LIG  
ATOM   4995 H45  LIG     1      24.893  19.799   7.665  1.00  0.00      LIG  
TER
REMARK  Energy: 274.258
REMARK  SimpleFitness: 274.258
REMARK  FullFitness: -1368.0305
REMARK  InterFull: -28.1316
REMARK  IntraFull: 313.572
REMARK  solvFull: -1899.07
REMARK  surfFull: 245.599
REMARK  extraFull: 0.0
REMARK  deltaGcompsolvpol: -1899.07
REMARK  deltaGcompsolvnonpol: 245.599
REMARK  deltaGprotsolvpol: -1897.11
REMARK  deltaGprotsolvnonpol: 243.179
REMARK  deltaGligsolvpol: -13.4699
REMARK  deltaGligsolvnonpol: 15.1135
REMARK  deltaGvdw: -28.1316
REMARK  deltaGelec: 0.0
REMARK  deltaG: -7.147646
REMARK  Cluster: 0
REMARK  ClusterRank: 11
ATOM   4915 C    LIG     1      24.260  24.533   8.012  1.00  0.00      LIG  
ATOM   4916 C1   LIG     1      24.941  23.368   7.356  1.00  0.00      LIG  
ATOM   4917 C2   LIG     1      24.095  22.103   7.369  1.00  0.00      LIG  
ATOM   4918 C3   LIG     1      23.566  24.300   9.339  1.00  0.00      LIG  
ATOM   4919 C4   LIG     1      22.503  25.390   9.466  1.00  0.00      LIG  
ATOM   4920 C5   LIG     1      24.531  24.532  10.495  1.00  0.00      LIG  
ATOM   4921 C6   LIG     1      22.856  22.933   9.294  1.00  0.00      LIG  
ATOM   4922 C7   LIG     1      22.092  22.534  10.536  1.00  0.00      LIG  
ATOM   4923 C8   LIG     1      20.912  21.688  10.105  1.00  0.00      LIG  
ATOM   4924 C9   LIG     1      21.222  20.639   9.019  1.00  0.00      LIG  
ATOM   4925 C10  LIG     1      20.596  21.152   7.698  1.00  0.00      LIG  
ATOM   4926 C11  LIG     1      20.548  19.285   9.402  1.00  0.00      LIG  
ATOM   4927 C12  LIG     1      20.998  18.691  10.744  1.00  0.00      LIG  
ATOM   4928 C13  LIG     1      19.028  19.347   9.452  1.00  0.00      LIG  
ATOM   4929 C14  LIG     1      18.608  18.460   8.334  1.00  0.00      LIG  
ATOM   4930 C15  LIG     1      19.757  17.770   7.704  1.00  0.00      LIG  
ATOM   4931 C16  LIG     1      19.724  16.783   6.559  1.00  0.00      LIG  
ATOM   4932 C17  LIG     1      19.524  15.334   7.023  1.00  0.00      LIG  
ATOM   4933 C18  LIG     1      18.095  14.768   7.053  1.00  0.00      LIG  
ATOM   4934 C19  LIG     1      17.922  13.529   7.880  1.00  0.00      LIG  
ATOM   4935 C20  LIG     1      18.017  13.520   9.369  1.00  0.00      LIG  
ATOM   4936 C21  LIG     1      17.159  12.538  10.067  1.00  0.00      LIG  
ATOM   4937 C22  LIG     1      18.436  14.689  10.203  1.00  0.00      LIG  
ATOM   4938 C23  LIG     1      18.827  17.194   5.408  1.00  0.00      LIG  
ATOM   4939 C24  LIG     1      20.824  18.290   8.328  1.00  0.00      LIG  
ATOM   4940 C25  LIG     1      22.261  18.042   8.025  1.00  0.00      LIG  
ATOM   4941 C26  LIG     1      23.012  19.343   7.751  1.00  0.00      LIG  
ATOM   4942 C27  LIG     1      22.752  20.417   8.840  1.00  0.00      LIG  
ATOM   4943 C28  LIG     1      23.636  21.712   8.771  1.00  0.00      LIG  
ATOM   4944 C29  LIG     1      24.871  21.393   9.626  1.00  0.00      LIG  
ATOM   4945 O    LIG     1      24.505  25.666   7.625  1.00  0.00      LIG  
ATOM   4946 O1   LIG     1      17.448  18.398   7.960  1.00  0.00      LIG  
ATOM   4947 O2   LIG     1      17.124  15.699   7.493  1.00  0.00      LIG  
ATOM   4948 O3   LIG     1      24.384  18.971   7.678  1.00  0.00      LIG  
ATOM   4949 O4   LIG     1      19.079  12.970   8.550  1.00  0.00      LIG  
ATOM   4950 H    LIG     1      25.904  23.212   7.846  1.00  0.00      LIG  
ATOM   4951 H1   LIG     1      25.139  23.647   6.318  1.00  0.00      LIG  
ATOM   4952 H2   LIG     1      24.686  21.310   6.911  1.00  0.00      LIG  
ATOM   4953 H3   LIG     1      23.217  22.256   6.737  1.00  0.00      LIG  
ATOM   4954 H4   LIG     1      21.737  25.290   8.692  1.00  0.00      LIG  
ATOM   4955 H5   LIG     1      22.933  26.392   9.378  1.00  0.00      LIG  
ATOM   4956 H6   LIG     1      22.005  25.346  10.437  1.00  0.00      LIG  
ATOM   4957 H7   LIG     1      24.782  25.595  10.565  1.00  0.00      LIG  
ATOM   4958 H8   LIG     1      25.476  24.004  10.370  1.00  0.00      LIG  
ATOM   4959 H9   LIG     1      24.086  24.236  11.448  1.00  0.00      LIG  
ATOM   4960 H10  LIG     1      22.088  23.137   8.550  1.00  0.00      LIG  
ATOM   4961 H11  LIG     1      21.715  23.398  11.085  1.00  0.00      LIG  
ATOM   4962 H12  LIG     1      22.723  21.976  11.232  1.00  0.00      LIG  
ATOM   4963 H13  LIG     1      20.145  22.366   9.720  1.00  0.00      LIG  
ATOM   4964 H14  LIG     1      20.471  21.250  11.000  1.00  0.00      LIG  
ATOM   4965 H15  LIG     1      19.565  21.480   7.844  1.00  0.00      LIG  
ATOM   4966 H16  LIG     1      20.588  20.403   6.904  1.00  0.00      LIG  
ATOM   4967 H17  LIG     1      21.131  22.008   7.290  1.00  0.00      LIG  
ATOM   4968 H18  LIG     1      22.078  18.546  10.809  1.00  0.00      LIG  
ATOM   4969 H19  LIG     1      20.536  17.711  10.905  1.00  0.00      LIG  
ATOM   4970 H20  LIG     1      20.694  19.318  11.584  1.00  0.00      LIG  
ATOM   4971 H21  LIG     1      18.616  20.347   9.304  1.00  0.00      LIG  
ATOM   4972 H22  LIG     1      18.635  18.933  10.386  1.00  0.00      LIG  
ATOM   4973 H23  LIG     1      20.724  16.786   6.119  1.00  0.00      LIG  
ATOM   4974 H24  LIG     1      20.010  15.219   7.992  1.00  0.00      LIG  
ATOM   4975 H25  LIG     1      20.102  14.682   6.361  1.00  0.00      LIG  
ATOM   4976 H26  LIG     1      17.826  14.516   6.023  1.00  0.00      LIG  
ATOM   4977 H27  LIG     1      17.221  12.842   7.424  1.00  0.00      LIG  
ATOM   4978 H28  LIG     1      16.970  11.655   9.450  1.00  0.00      LIG  
ATOM   4979 H29  LIG     1      16.198  12.996  10.316  1.00  0.00      LIG  
ATOM   4980 H30  LIG     1      17.638  12.222  10.995  1.00  0.00      LIG  
ATOM   4981 H31  LIG     1      17.689  15.482  10.152  1.00  0.00      LIG  
ATOM   4982 H32  LIG     1      19.401  15.101   9.902  1.00  0.00      LIG  
ATOM   4983 H33  LIG     1      18.525  14.384  11.249  1.00  0.00      LIG  
ATOM   4984 H34  LIG     1      19.168  18.137   4.971  1.00  0.00      LIG  
ATOM   4985 H35  LIG     1      17.793  17.330   5.720  1.00  0.00      LIG  
ATOM   4986 H36  LIG     1      18.837  16.430   4.630  1.00  0.00      LIG  
ATOM   4987 H37  LIG     1      22.391  17.370   7.173  1.00  0.00      LIG  
ATOM   4988 H38  LIG     1      22.721  17.518   8.868  1.00  0.00      LIG  
ATOM   4989 H39  LIG     1      22.728  19.723   6.766  1.00  0.00      LIG  
ATOM   4990 H40  LIG     1      23.088  19.948   9.765  1.00  0.00      LIG  
ATOM   4991 H41  LIG     1      25.625  22.177   9.615  1.00  0.00      LIG  
ATOM   4992 H42  LIG     1      25.376  20.495   9.272  1.00  0.00      LIG  
ATOM   4993 H43  LIG     1      24.599  21.217  10.669  1.00  0.00      LIG  
ATOM   4994 H44  LIG     1      16.288  15.211   7.569  1.00  0.00      LIG  
ATOM   4995 H45  LIG     1      24.893  19.799   7.665  1.00  0.00      LIG  
TER
REMARK  Energy: 257.539
REMARK  SimpleFitness: 257.539
REMARK  FullFitness: -1384.7064
REMARK  InterFull: -44.4254
REMARK  IntraFull: 306.918
REMARK  solvFull: -1890.33
REMARK  surfFull: 243.131
REMARK  extraFull: 0.0
REMARK  deltaGcompsolvpol: -1890.33
REMARK  deltaGcompsolvnonpol: 243.131
REMARK  deltaGprotsolvpol: -1897.11
REMARK  deltaGprotsolvnonpol: 243.179
REMARK  deltaGligsolvpol: -13.1946
REMARK  deltaGligsolvnonpol: 15.2261
REMARK  deltaGvdw: -44.4254
REMARK  deltaGelec: 0.0
REMARK  deltaG: -8.415126
REMARK  Cluster: 1
REMARK  ClusterRank: 0
ATOM   4915 C    LIG     1      18.581  19.573  14.128  1.00  0.00      LIG  
ATOM   4916 C1   LIG     1      17.642  20.114  13.094  1.00  0.00      LIG  
ATOM   4917 C2   LIG     1      17.690  19.317  11.800  1.00  0.00      LIG  
ATOM   4918 C3   LIG     1      19.994  19.242  13.695  1.00  0.00      LIG  
ATOM   4919 C4   LIG     1      20.505  18.212  14.702  1.00  0.00      LIG  
ATOM   4920 C5   LIG     1      20.899  20.459  13.843  1.00  0.00      LIG  
ATOM   4921 C6   LIG     1      19.955  18.584  12.302  1.00  0.00      LIG  
ATOM   4922 C7   LIG     1      21.294  18.209  11.712  1.00  0.00      LIG  
ATOM   4923 C8   LIG     1      21.101  16.996  10.827  1.00  0.00      LIG  
ATOM   4924 C9   LIG     1      19.817  16.996   9.972  1.00  0.00      LIG  
ATOM   4925 C10  LIG     1      18.824  16.003  10.628  1.00  0.00      LIG  
ATOM   4926 C11  LIG     1      20.160  16.496   8.542  1.00  0.00      LIG  
ATOM   4927 C12  LIG     1      21.162  17.361   7.762  1.00  0.00      LIG  
ATOM   4928 C13  LIG     1      20.727  15.091   8.531  1.00  0.00      LIG  
ATOM   4929 C14  LIG     1      19.852  14.365   7.587  1.00  0.00      LIG  
ATOM   4930 C15  LIG     1      18.710  15.187   7.160  1.00  0.00      LIG  
ATOM   4931 C16  LIG     1      17.611  14.657   6.280  1.00  0.00      LIG  
ATOM   4932 C17  LIG     1      18.156  14.409   4.868  1.00  0.00      LIG  
ATOM   4933 C18  LIG     1      17.244  13.644   3.906  1.00  0.00      LIG  
ATOM   4934 C19  LIG     1      15.986  14.347   3.487  1.00  0.00      LIG  
ATOM   4935 C20  LIG     1      15.880  15.419   2.448  1.00  0.00      LIG  
ATOM   4936 C21  LIG     1      14.576  15.606   1.774  1.00  0.00      LIG  
ATOM   4937 C22  LIG     1      17.034  16.018   1.726  1.00  0.00      LIG  
ATOM   4938 C23  LIG     1      17.001  13.406   6.899  1.00  0.00      LIG  
ATOM   4939 C24  LIG     1      18.920  16.385   7.727  1.00  0.00      LIG  
ATOM   4940 C25  LIG     1      18.075  17.611   7.650  1.00  0.00      LIG  
ATOM   4941 C26  LIG     1      17.894  18.329   8.996  1.00  0.00      LIG  
ATOM   4942 C27  LIG     1      19.178  18.403   9.863  1.00  0.00      LIG  
ATOM   4943 C28  LIG     1      19.086  19.223  11.200  1.00  0.00      LIG  
ATOM   4944 C29  LIG     1      19.540  20.640  10.824  1.00  0.00      LIG  
ATOM   4945 O    LIG     1      18.290  19.649  15.312  1.00  0.00      LIG  
ATOM   4946 O1   LIG     1      20.055  13.212   7.242  1.00  0.00      LIG  
ATOM   4947 O2   LIG     1      17.985  13.274   2.750  1.00  0.00      LIG  
ATOM   4948 O3   LIG     1      17.410  19.629   8.675  1.00  0.00      LIG  
ATOM   4949 O4   LIG     1      15.865  15.741   3.855  1.00  0.00      LIG  
ATOM   4950 H    LIG     1      17.873  21.169  12.933  1.00  0.00      LIG  
ATOM   4951 H1   LIG     1      16.631  20.055  13.506  1.00  0.00      LIG  
ATOM   4952 H2   LIG     1      16.997  19.792  11.105  1.00  0.00      LIG  
ATOM   4953 H3   LIG     1      17.321  18.305  11.990  1.00  0.00      LIG  
ATOM   4954 H4   LIG     1      19.891  17.306  14.690  1.00  0.00      LIG  
ATOM   4955 H5   LIG     1      20.492  18.606  15.723  1.00  0.00      LIG  
ATOM   4956 H6   LIG     1      21.537  17.925  14.489  1.00  0.00      LIG  
ATOM   4957 H7   LIG     1      21.004  20.721  14.899  1.00  0.00      LIG  
ATOM   4958 H8   LIG     1      20.500  21.344  13.347  1.00  0.00      LIG  
ATOM   4959 H9   LIG     1      21.900  20.260  13.453  1.00  0.00      LIG  
ATOM   4960 H10  LIG     1      19.480  17.637  12.549  1.00  0.00      LIG  
ATOM   4961 H11  LIG     1      22.028  17.960  12.480  1.00  0.00      LIG  
ATOM   4962 H12  LIG     1      21.720  19.032  11.135  1.00  0.00      LIG  
ATOM   4963 H13  LIG     1      21.086  16.116  11.474  1.00  0.00      LIG  
ATOM   4964 H14  LIG     1      22.004  16.884  10.227  1.00  0.00      LIG  
ATOM   4965 H15  LIG     1      19.320  15.075  10.923  1.00  0.00      LIG  
ATOM   4966 H16  LIG     1      17.992  15.725   9.979  1.00  0.00      LIG  
ATOM   4967 H17  LIG     1      18.367  16.406  11.529  1.00  0.00      LIG  
ATOM   4968 H18  LIG     1      20.807  18.380   7.590  1.00  0.00      LIG  
ATOM   4969 H19  LIG     1      21.360  16.925   6.778  1.00  0.00      LIG  
ATOM   4970 H20  LIG     1      22.125  17.424   8.273  1.00  0.00      LIG  
ATOM   4971 H21  LIG     1      20.701  14.579   9.494  1.00  0.00      LIG  
ATOM   4972 H22  LIG     1      21.744  15.080   8.142  1.00  0.00      LIG  
ATOM   4973 H23  LIG     1      16.822  15.409   6.219  1.00  0.00      LIG  
ATOM   4974 H24  LIG     1      19.098  13.856   4.931  1.00  0.00      LIG  
ATOM   4975 H25  LIG     1      18.422  15.372   4.426  1.00  0.00      LIG  
ATOM   4976 H26  LIG     1      16.957  12.698   4.367  1.00  0.00      LIG  
ATOM   4977 H27  LIG     1      15.125  13.706   3.624  1.00  0.00      LIG  
ATOM   4978 H28  LIG     1      14.243  16.643   1.869  1.00  0.00      LIG  
ATOM   4979 H29  LIG     1      13.802  14.951   2.183  1.00  0.00      LIG  
ATOM   4980 H30  LIG     1      14.683  15.374   0.712  1.00  0.00      LIG  
ATOM   4981 H31  LIG     1      17.500  15.282   1.066  1.00  0.00      LIG  
ATOM   4982 H32  LIG     1      17.778  16.402   2.424  1.00  0.00      LIG  
ATOM   4983 H33  LIG     1      16.697  16.858   1.113  1.00  0.00      LIG  
ATOM   4984 H34  LIG     1      16.727  13.575   7.945  1.00  0.00      LIG  
ATOM   4985 H35  LIG     1      17.693  12.561   6.856  1.00  0.00      LIG  
ATOM   4986 H36  LIG     1      16.097  13.111   6.366  1.00  0.00      LIG  
ATOM   4987 H37  LIG     1      17.089  17.371   7.245  1.00  0.00      LIG  
ATOM   4988 H38  LIG     1      18.529  18.296   6.928  1.00  0.00      LIG  
ATOM   4989 H39  LIG     1      17.103  17.831   9.553  1.00  0.00      LIG  
ATOM   4990 H40  LIG     1      19.872  19.000   9.271  1.00  0.00      LIG  
ATOM   4991 H41  LIG     1      19.485  21.349  11.646  1.00  0.00      LIG  
ATOM   4992 H42  LIG     1      18.911  21.050  10.032  1.00  0.00      LIG  
ATOM   4993 H43  LIG     1      20.568  20.646  10.456  1.00  0.00      LIG  
ATOM   4994 H44  LIG     1      17.331  12.981   2.093  1.00  0.00      LIG  
ATOM   4995 H45  LIG     1      17.353  20.118   9.513  1.00  0.00      LIG  
TER
REMARK  Energy: 257.668
REMARK  SimpleFitness: 257.668
REMARK  FullFitness: -1384.5471
REMARK  InterFull: -44.4321
REMARK  IntraFull: 307.05
REMARK  solvFull: -1890.26
REMARK  surfFull: 243.095
REMARK  extraFull: 0.0
REMARK  deltaGcompsolvpol: -1890.26
REMARK  deltaGcompsolvnonpol: 243.095
REMARK  deltaGprotsolvpol: -1897.11
REMARK  deltaGprotsolvnonpol: 243.179
REMARK  deltaGligsolvpol: -13.2029
REMARK  deltaGligsolvnonpol: 15.2237
REMARK  deltaGvdw: -44.4321
REMARK  deltaGelec: 0.0
REMARK  deltaG: -8.414149
REMARK  Cluster: 1
REMARK  ClusterRank: 1
ATOM   4915 C    LIG     1      18.582  19.484  14.199  1.00  0.00      LIG  
ATOM   4916 C1   LIG     1      17.642  20.042  13.175  1.00  0.00      LIG  
ATOM   4917 C2   LIG     1      17.693  19.269  11.866  1.00  0.00      LIG  
ATOM   4918 C3   LIG     1      19.995  19.164  13.762  1.00  0.00      LIG  
ATOM   4919 C4   LIG     1      20.510  18.119  14.751  1.00  0.00      LIG  
ATOM   4920 C5   LIG     1      20.896  20.381  13.928  1.00  0.00      LIG  
ATOM   4921 C6   LIG     1      19.957  18.530  12.357  1.00  0.00      LIG  
ATOM   4922 C7   LIG     1      21.297  18.167  11.762  1.00  0.00      LIG  
ATOM   4923 C8   LIG     1      21.111  16.975  10.849  1.00  0.00      LIG  
ATOM   4924 C9   LIG     1      19.825  16.985   9.997  1.00  0.00      LIG  
ATOM   4925 C10  LIG     1      18.837  15.976  10.637  1.00  0.00      LIG  
ATOM   4926 C11  LIG     1      20.167  16.510   8.557  1.00  0.00      LIG  
ATOM   4927 C12  LIG     1      21.161  17.394   7.789  1.00  0.00      LIG  
ATOM   4928 C13  LIG     1      20.740  15.109   8.523  1.00  0.00      LIG  
ATOM   4929 C14  LIG     1      19.861  14.389   7.579  1.00  0.00      LIG  
ATOM   4930 C15  LIG     1      18.715  15.212   7.166  1.00  0.00      LIG  
ATOM   4931 C16  LIG     1      17.614  14.684   6.288  1.00  0.00      LIG  
ATOM   4932 C17  LIG     1      18.154  14.433   4.875  1.00  0.00      LIG  
ATOM   4933 C18  LIG     1      17.244  13.658   3.919  1.00  0.00      LIG  
ATOM   4934 C19  LIG     1      15.984  14.355   3.493  1.00  0.00      LIG  
ATOM   4935 C20  LIG     1      15.877  15.423   2.451  1.00  0.00      LIG  
ATOM   4936 C21  LIG     1      14.575  15.602   1.773  1.00  0.00      LIG  
ATOM   4937 C22  LIG     1      17.031  16.021   1.729  1.00  0.00      LIG  
ATOM   4938 C23  LIG     1      17.006  13.434   6.911  1.00  0.00      LIG  
ATOM   4939 C24  LIG     1      18.924  16.406   7.744  1.00  0.00      LIG  
ATOM   4940 C25  LIG     1      18.075  17.630   7.688  1.00  0.00      LIG  
ATOM   4941 C26  LIG     1      17.898  18.329   9.045  1.00  0.00      LIG  
ATOM   4942 C27  LIG     1      19.182  18.392   9.913  1.00  0.00      LIG  
ATOM   4943 C28  LIG     1      19.089  19.187  11.265  1.00  0.00      LIG  
ATOM   4944 C29  LIG     1      19.540  20.610  10.914  1.00  0.00      LIG  
ATOM   4945 O    LIG     1      18.288  19.536  15.384  1.00  0.00      LIG  
ATOM   4946 O1   LIG     1      20.065  13.239   7.225  1.00  0.00      LIG  
ATOM   4947 O2   LIG     1      17.985  13.281   2.765  1.00  0.00      LIG  
ATOM   4948 O3   LIG     1      17.413  19.634   8.743  1.00  0.00      LIG  
ATOM   4949 O4   LIG     1      15.858  15.749   3.856  1.00  0.00      LIG  
ATOM   4950 H    LIG     1      17.872  21.100  13.034  1.00  0.00      LIG  
ATOM   4951 H1   LIG     1      16.631  19.974  13.585  1.00  0.00      LIG  
ATOM   4952 H2   LIG     1      17.002  19.759  11.178  1.00  0.00      LIG  
ATOM   4953 H3   LIG     1      17.322  18.255  12.037  1.00  0.00      LIG  
ATOM   4954 H4   LIG     1      19.905  17.208  14.718  1.00  0.00      LIG  
ATOM   4955 H5   LIG     1      20.489  18.492  15.780  1.00  0.00      LIG  
ATOM   4956 H6   LIG     1      21.546  17.845  14.538  1.00  0.00      LIG  
ATOM   4957 H7   LIG     1      21.010  20.620  14.989  1.00  0.00      LIG  
ATOM   4958 H8   LIG     1      20.489  21.275  13.456  1.00  0.00      LIG  
ATOM   4959 H9   LIG     1      21.894  20.195  13.525  1.00  0.00      LIG  
ATOM   4960 H10  LIG     1      19.483  17.578  12.587  1.00  0.00      LIG  
ATOM   4961 H11  LIG     1      22.030  17.902  12.527  1.00  0.00      LIG  
ATOM   4962 H12  LIG     1      21.724  19.003  11.205  1.00  0.00      LIG  
ATOM   4963 H13  LIG     1      21.105  16.078  11.474  1.00  0.00      LIG  
ATOM   4964 H14  LIG     1      22.013  16.886  10.244  1.00  0.00      LIG  
ATOM   4965 H15  LIG     1      19.339  15.049  10.921  1.00  0.00      LIG  
ATOM   4966 H16  LIG     1      18.007  15.702   9.985  1.00  0.00      LIG  
ATOM   4967 H17  LIG     1      18.375  16.365  11.544  1.00  0.00      LIG  
ATOM   4968 H18  LIG     1      20.798  18.412   7.630  1.00  0.00      LIG  
ATOM   4969 H19  LIG     1      21.363  16.973   6.799  1.00  0.00      LIG  
ATOM   4970 H20  LIG     1      22.124  17.459   8.300  1.00  0.00      LIG  
ATOM   4971 H21  LIG     1      20.726  14.586   9.480  1.00  0.00      LIG  
ATOM   4972 H22  LIG     1      21.753  15.109   8.125  1.00  0.00      LIG  
ATOM   4973 H23  LIG     1      16.825  15.437   6.227  1.00  0.00      LIG  
ATOM   4974 H24  LIG     1      19.099  13.884   4.936  1.00  0.00      LIG  
ATOM   4975 H25  LIG     1      18.415  15.395   4.428  1.00  0.00      LIG  
ATOM   4976 H26  LIG     1      16.959  12.714   4.386  1.00  0.00      LIG  
ATOM   4977 H27  LIG     1      15.126  13.711   3.629  1.00  0.00      LIG  
ATOM   4978 H28  LIG     1      14.685  15.360   0.714  1.00  0.00      LIG  
ATOM   4979 H29  LIG     1      14.241  16.640   1.855  1.00  0.00      LIG  
ATOM   4980 H30  LIG     1      13.800  14.952   2.186  1.00  0.00      LIG  
ATOM   4981 H31  LIG     1      17.494  15.286   1.066  1.00  0.00      LIG  
ATOM   4982 H32  LIG     1      17.778  16.402   2.425  1.00  0.00      LIG  
ATOM   4983 H33  LIG     1      16.694  16.863   1.118  1.00  0.00      LIG  
ATOM   4984 H34  LIG     1      16.734  13.605   7.957  1.00  0.00      LIG  
ATOM   4985 H35  LIG     1      17.696  12.587   6.868  1.00  0.00      LIG  
ATOM   4986 H36  LIG     1      16.100  13.137   6.380  1.00  0.00      LIG  
ATOM   4987 H37  LIG     1      17.088  17.394   7.283  1.00  0.00      LIG  
ATOM   4988 H38  LIG     1      18.526  18.326   6.974  1.00  0.00      LIG  
ATOM   4989 H39  LIG     1      17.108  17.823   9.596  1.00  0.00      LIG  
ATOM   4990 H40  LIG     1      19.874  19.001   9.331  1.00  0.00      LIG  
ATOM   4991 H41  LIG     1      19.486  21.305  11.749  1.00  0.00      LIG  
ATOM   4992 H42  LIG     1      18.909  21.033  10.131  1.00  0.00      LIG  
ATOM   4993 H43  LIG     1      20.567  20.624  10.544  1.00  0.00      LIG  
ATOM   4994 H44  LIG     1      17.331  12.975   2.113  1.00  0.00      LIG  
ATOM   4995 H45  LIG     1      17.385  20.120   9.585  1.00  0.00      LIG  
TER
REMARK  Energy: 257.703
REMARK  SimpleFitness: 257.703
REMARK  FullFitness: -1384.5134
REMARK  InterFull: -44.6004
REMARK  IntraFull: 307.185
REMARK  solvFull: -1890.18
REMARK  surfFull: 243.082
REMARK  extraFull: 0.0
REMARK  deltaGcompsolvpol: -1890.18
REMARK  deltaGcompsolvnonpol: 243.082
REMARK  deltaGprotsolvpol: -1897.11
REMARK  deltaGprotsolvnonpol: 243.179
REMARK  deltaGligsolvpol: -13.2106
REMARK  deltaGligsolvnonpol: 15.225
REMARK  deltaGvdw: -44.6004
REMARK  deltaGelec: 0.0
REMARK  deltaG: -8.426059
REMARK  Cluster: 1
REMARK  ClusterRank: 2
ATOM   4915 C    LIG     1      18.573  19.459  14.206  1.00  0.00      LIG  
ATOM   4916 C1   LIG     1      17.638  20.024  13.181  1.00  0.00      LIG  
ATOM   4917 C2   LIG     1      17.693  19.259  11.869  1.00  0.00      LIG  
ATOM   4918 C3   LIG     1      19.987  19.139  13.772  1.00  0.00      LIG  
ATOM   4919 C4   LIG     1      20.496  18.087  14.757  1.00  0.00      LIG  
ATOM   4920 C5   LIG     1      20.890  20.353  13.951  1.00  0.00      LIG  
ATOM   4921 C6   LIG     1      19.955  18.513  12.364  1.00  0.00      LIG  
ATOM   4922 C7   LIG     1      21.295  18.150  11.772  1.00  0.00      LIG  
ATOM   4923 C8   LIG     1      21.106  16.960  10.855  1.00  0.00      LIG  
ATOM   4924 C9   LIG     1      19.823  16.977  10.000  1.00  0.00      LIG  
ATOM   4925 C10  LIG     1      18.828  15.971  10.634  1.00  0.00      LIG  
ATOM   4926 C11  LIG     1      20.167  16.504   8.560  1.00  0.00      LIG  
ATOM   4927 C12  LIG     1      21.165  17.387   7.796  1.00  0.00      LIG  
ATOM   4928 C13  LIG     1      20.738  15.102   8.526  1.00  0.00      LIG  
ATOM   4929 C14  LIG     1      19.862  14.386   7.576  1.00  0.00      LIG  
ATOM   4930 C15  LIG     1      18.717  15.211   7.163  1.00  0.00      LIG  
ATOM   4931 C16  LIG     1      17.615  14.683   6.284  1.00  0.00      LIG  
ATOM   4932 C17  LIG     1      18.156  14.431   4.871  1.00  0.00      LIG  
ATOM   4933 C18  LIG     1      17.246  13.657   3.914  1.00  0.00      LIG  
ATOM   4934 C19  LIG     1      15.986  14.355   3.490  1.00  0.00      LIG  
ATOM   4935 C20  LIG     1      15.878  15.423   2.448  1.00  0.00      LIG  
ATOM   4936 C21  LIG     1      14.576  15.605   1.771  1.00  0.00      LIG  
ATOM   4937 C22  LIG     1      17.032  16.020   1.724  1.00  0.00      LIG  
ATOM   4938 C23  LIG     1      17.007  13.432   6.907  1.00  0.00      LIG  
ATOM   4939 C24  LIG     1      18.926  16.403   7.744  1.00  0.00      LIG  
ATOM   4940 C25  LIG     1      18.078  17.628   7.690  1.00  0.00      LIG  
ATOM   4941 C26  LIG     1      17.904  18.331   9.045  1.00  0.00      LIG  
ATOM   4942 C27  LIG     1      19.186  18.387   9.917  1.00  0.00      LIG  
ATOM   4943 C28  LIG     1      19.091  19.176  11.273  1.00  0.00      LIG  
ATOM   4944 C29  LIG     1      19.547  20.601  10.931  1.00  0.00      LIG  
ATOM   4945 O    LIG     1      18.275  19.504  15.391  1.00  0.00      LIG  
ATOM   4946 O1   LIG     1      20.068  13.238   7.216  1.00  0.00      LIG  
ATOM   4947 O2   LIG     1      17.986  13.280   2.761  1.00  0.00      LIG  
ATOM   4948 O3   LIG     1      17.428  19.639   8.742  1.00  0.00      LIG  
ATOM   4949 O4   LIG     1      15.861  15.749   3.853  1.00  0.00      LIG  
ATOM   4950 H    LIG     1      17.869  21.083  13.046  1.00  0.00      LIG  
ATOM   4951 H1   LIG     1      16.625  19.954  13.588  1.00  0.00      LIG  
ATOM   4952 H2   LIG     1      17.006  19.752  11.180  1.00  0.00      LIG  
ATOM   4953 H3   LIG     1      17.319  18.245  12.032  1.00  0.00      LIG  
ATOM   4954 H4   LIG     1      19.886  17.179  14.719  1.00  0.00      LIG  
ATOM   4955 H5   LIG     1      20.475  18.454  15.788  1.00  0.00      LIG  
ATOM   4956 H6   LIG     1      21.530  17.809  14.545  1.00  0.00      LIG  
ATOM   4957 H7   LIG     1      20.998  20.585  15.014  1.00  0.00      LIG  
ATOM   4958 H8   LIG     1      20.488  21.250  13.481  1.00  0.00      LIG  
ATOM   4959 H9   LIG     1      21.890  20.167  13.553  1.00  0.00      LIG  
ATOM   4960 H10  LIG     1      19.478  17.561  12.589  1.00  0.00      LIG  
ATOM   4961 H11  LIG     1      22.025  17.880  12.537  1.00  0.00      LIG  
ATOM   4962 H12  LIG     1      21.725  18.986  11.217  1.00  0.00      LIG  
ATOM   4963 H13  LIG     1      21.094  16.062  11.478  1.00  0.00      LIG  
ATOM   4964 H14  LIG     1      22.010  16.867  10.253  1.00  0.00      LIG  
ATOM   4965 H15  LIG     1      19.322  15.037  10.911  1.00  0.00      LIG  
ATOM   4966 H16  LIG     1      17.995  15.709   9.981  1.00  0.00      LIG  
ATOM   4967 H17  LIG     1      18.370  16.356  11.544  1.00  0.00      LIG  
ATOM   4968 H18  LIG     1      20.805  18.406   7.639  1.00  0.00      LIG  
ATOM   4969 H19  LIG     1      21.366  16.968   6.804  1.00  0.00      LIG  
ATOM   4970 H20  LIG     1      22.127  17.447   8.308  1.00  0.00      LIG  
ATOM   4971 H21  LIG     1      20.717  14.577   9.481  1.00  0.00      LIG  
ATOM   4972 H22  LIG     1      21.753  15.101   8.134  1.00  0.00      LIG  
ATOM   4973 H23  LIG     1      16.827  15.435   6.224  1.00  0.00      LIG  
ATOM   4974 H24  LIG     1      19.101  13.882   4.933  1.00  0.00      LIG  
ATOM   4975 H25  LIG     1      18.418  15.394   4.425  1.00  0.00      LIG  
ATOM   4976 H26  LIG     1      16.960  12.714   4.382  1.00  0.00      LIG  
ATOM   4977 H27  LIG     1      15.127  13.712   3.627  1.00  0.00      LIG  
ATOM   4978 H28  LIG     1      14.685  15.365   0.711  1.00  0.00      LIG  
ATOM   4979 H29  LIG     1      14.241  16.642   1.857  1.00  0.00      LIG  
ATOM   4980 H30  LIG     1      13.802  14.952   2.184  1.00  0.00      LIG  
ATOM   4981 H31  LIG     1      17.498  15.282   1.066  1.00  0.00      LIG  
ATOM   4982 H32  LIG     1      17.777  16.407   2.419  1.00  0.00      LIG  
ATOM   4983 H33  LIG     1      16.695  16.858   1.108  1.00  0.00      LIG  
ATOM   4984 H34  LIG     1      16.733  13.603   7.953  1.00  0.00      LIG  
ATOM   4985 H35  LIG     1      17.700  12.587   6.868  1.00  0.00      LIG  
ATOM   4986 H36  LIG     1      16.104  13.132   6.375  1.00  0.00      LIG  
ATOM   4987 H37  LIG     1      17.090  17.393   7.287  1.00  0.00      LIG  
ATOM   4988 H38  LIG     1      18.528  18.323   6.973  1.00  0.00      LIG  
ATOM   4989 H39  LIG     1      17.109  17.831   9.594  1.00  0.00      LIG  
ATOM   4990 H40  LIG     1      19.883  18.995   9.341  1.00  0.00      LIG  
ATOM   4991 H41  LIG     1      19.489  21.292  11.768  1.00  0.00      LIG  
ATOM   4992 H42  LIG     1      18.922  21.029  10.146  1.00  0.00      LIG  
ATOM   4993 H43  LIG     1      20.577  20.615  10.568  1.00  0.00      LIG  
ATOM   4994 H44  LIG     1      17.333  12.974   2.108  1.00  0.00      LIG  
ATOM   4995 H45  LIG     1      17.382  20.119   9.586  1.00  0.00      LIG  
TER
REMARK  Energy: 259.029
REMARK  SimpleFitness: 259.029
REMARK  FullFitness: -1378.5752
REMARK  InterFull: -34.1021
REMARK  IntraFull: 307.66
REMARK  solvFull: -1895.18
REMARK  surfFull: 243.047
REMARK  extraFull: 0.0
REMARK  deltaGcompsolvpol: -1895.18
REMARK  deltaGcompsolvnonpol: 243.047
REMARK  deltaGprotsolvpol: -1897.11
REMARK  deltaGprotsolvnonpol: 243.179
REMARK  deltaGligsolvpol: -14.4328
REMARK  deltaGligsolvnonpol: 15.3239
REMARK  deltaGvdw: -34.1021
REMARK  deltaGelec: 0.0
REMARK  deltaG: -7.6767883
REMARK  Cluster: 1
REMARK  ClusterRank: 3
ATOM   4915 C    LIG     1      19.625  18.665  14.446  1.00  0.00      LIG  
ATOM   4916 C1   LIG     1      18.317  19.009  13.798  1.00  0.00      LIG  
ATOM   4917 C2   LIG     1      18.210  18.512  12.365  1.00  0.00      LIG  
ATOM   4918 C3   LIG     1      20.898  18.822  13.636  1.00  0.00      LIG  
ATOM   4919 C4   LIG     1      21.887  17.817  14.224  1.00  0.00      LIG  
ATOM   4920 C5   LIG     1      21.516  20.196  13.872  1.00  0.00      LIG  
ATOM   4921 C6   LIG     1      20.631  18.434  12.168  1.00  0.00      LIG  
ATOM   4922 C7   LIG     1      21.800  18.573  11.220  1.00  0.00      LIG  
ATOM   4923 C8   LIG     1      21.657  17.533  10.128  1.00  0.00      LIG  
ATOM   4924 C9   LIG     1      20.228  17.345   9.584  1.00  0.00      LIG  
ATOM   4925 C10  LIG     1      19.695  16.006  10.154  1.00  0.00      LIG  
ATOM   4926 C11  LIG     1      20.269  17.242   8.029  1.00  0.00      LIG  
ATOM   4927 C12  LIG     1      20.833  18.477   7.312  1.00  0.00      LIG  
ATOM   4928 C13  LIG     1      21.067  16.056   7.510  1.00  0.00      LIG  
ATOM   4929 C14  LIG     1      20.078  15.285   6.708  1.00  0.00      LIG  
ATOM   4930 C15  LIG     1      18.738  15.896   6.759  1.00  0.00      LIG  
ATOM   4931 C16  LIG     1      17.522  15.315   6.083  1.00  0.00      LIG  
ATOM   4932 C17  LIG     1      17.723  15.327   4.566  1.00  0.00      LIG  
ATOM   4933 C18  LIG     1      16.499  15.029   3.699  1.00  0.00      LIG  
ATOM   4934 C19  LIG     1      16.824  15.413   2.275  1.00  0.00      LIG  
ATOM   4935 C20  LIG     1      15.958  16.295   1.445  1.00  0.00      LIG  
ATOM   4936 C21  LIG     1      16.607  17.104   0.379  1.00  0.00      LIG  
ATOM   4937 C22  LIG     1      14.608  16.748   1.875  1.00  0.00      LIG  
ATOM   4938 C23  LIG     1      17.267  13.920   6.640  1.00  0.00      LIG  
ATOM   4939 C24  LIG     1      18.894  16.992   7.513  1.00  0.00      LIG  
ATOM   4940 C25  LIG     1      17.851  17.970   7.924  1.00  0.00      LIG  
ATOM   4941 C26  LIG     1      17.879  18.283   9.418  1.00  0.00      LIG  
ATOM   4942 C27  LIG     1      19.296  18.521   9.987  1.00  0.00      LIG  
ATOM   4943 C28  LIG     1      19.366  18.983  11.485  1.00  0.00      LIG  
ATOM   4944 C29  LIG     1      19.343  20.517  11.422  1.00  0.00      LIG  
ATOM   4945 O    LIG     1      19.674  18.536  15.660  1.00  0.00      LIG  
ATOM   4946 O1   LIG     1      20.361  14.277   6.080  1.00  0.00      LIG  
ATOM   4947 O2   LIG     1      16.209  13.637   3.757  1.00  0.00      LIG  
ATOM   4948 O3   LIG     1      17.032  19.417   9.579  1.00  0.00      LIG  
ATOM   4949 O4   LIG     1      15.999  14.875   1.213  1.00  0.00      LIG  
ATOM   4950 H    LIG     1      18.178  20.091  13.859  1.00  0.00      LIG  
ATOM   4951 H1   LIG     1      17.526  18.541  14.390  1.00  0.00      LIG  
ATOM   4952 H2   LIG     1      17.256  18.864  11.976  1.00  0.00      LIG  
ATOM   4953 H3   LIG     1      18.177  17.420  12.366  1.00  0.00      LIG  
ATOM   4954 H4   LIG     1      21.517  16.792  14.123  1.00  0.00      LIG  
ATOM   4955 H5   LIG     1      22.065  18.001  15.288  1.00  0.00      LIG  
ATOM   4956 H6   LIG     1      22.858  17.878  13.727  1.00  0.00      LIG  
ATOM   4957 H7   LIG     1      21.854  20.282  14.908  1.00  0.00      LIG  
ATOM   4958 H8   LIG     1      20.810  21.011  13.713  1.00  0.00      LIG  
ATOM   4959 H9   LIG     1      22.385  20.356  13.230  1.00  0.00      LIG  
ATOM   4960 H10  LIG     1      20.477  17.362  12.270  1.00  0.00      LIG  
ATOM   4961 H11  LIG     1      22.756  18.413  11.723  1.00  0.00      LIG  
ATOM   4962 H12  LIG     1      21.844  19.573  10.785  1.00  0.00      LIG  
ATOM   4963 H13  LIG     1      21.996  16.579  10.539  1.00  0.00      LIG  
ATOM   4964 H14  LIG     1      22.376  17.770   9.343  1.00  0.00      LIG  
ATOM   4965 H15  LIG     1      20.425  15.203  10.039  1.00  0.00      LIG  
ATOM   4966 H16  LIG     1      18.771  15.670   9.682  1.00  0.00      LIG  
ATOM   4967 H17  LIG     1      19.475  16.066  11.218  1.00  0.00      LIG  
ATOM   4968 H18  LIG     1      20.273  19.391   7.523  1.00  0.00      LIG  
ATOM   4969 H19  LIG     1      20.807  18.335   6.226  1.00  0.00      LIG  
ATOM   4970 H20  LIG     1      21.876  18.655   7.578  1.00  0.00      LIG  
ATOM   4971 H21  LIG     1      21.483  15.413   8.287  1.00  0.00      LIG  
ATOM   4972 H22  LIG     1      21.868  16.386   6.846  1.00  0.00      LIG  
ATOM   4973 H23  LIG     1      16.655  15.939   6.312  1.00  0.00      LIG  
ATOM   4974 H24  LIG     1      18.503  14.601   4.319  1.00  0.00      LIG  
ATOM   4975 H25  LIG     1      18.102  16.315   4.282  1.00  0.00      LIG  
ATOM   4976 H26  LIG     1      15.635  15.579   4.076  1.00  0.00      LIG  
ATOM   4977 H27  LIG     1      17.884  15.398   2.086  1.00  0.00      LIG  
ATOM   4978 H28  LIG     1      17.588  16.700   0.108  1.00  0.00      LIG  
ATOM   4979 H29  LIG     1      16.745  18.133   0.723  1.00  0.00      LIG  
ATOM   4980 H30  LIG     1      15.981  17.122  -0.517  1.00  0.00      LIG  
ATOM   4981 H31  LIG     1      14.682  17.494   2.664  1.00  0.00      LIG  
ATOM   4982 H32  LIG     1      13.995  15.920   2.245  1.00  0.00      LIG  
ATOM   4983 H33  LIG     1      14.088  17.213   1.036  1.00  0.00      LIG  
ATOM   4984 H34  LIG     1      17.229  13.933   7.734  1.00  0.00      LIG  
ATOM   4985 H35  LIG     1      18.047  13.220   6.332  1.00  0.00      LIG  
ATOM   4986 H36  LIG     1      16.315  13.524   6.284  1.00  0.00      LIG  
ATOM   4987 H37  LIG     1      16.851  17.614   7.663  1.00  0.00      LIG  
ATOM   4988 H38  LIG     1      17.992  18.892   7.352  1.00  0.00      LIG  
ATOM   4989 H39  LIG     1      17.422  17.458   9.958  1.00  0.00      LIG  
ATOM   4990 H40  LIG     1      19.667  19.394   9.448  1.00  0.00      LIG  
ATOM   4991 H41  LIG     1      19.332  20.996  12.398  1.00  0.00      LIG  
ATOM   4992 H42  LIG     1      18.450  20.875  10.908  1.00  0.00      LIG  
ATOM   4993 H43  LIG     1      20.206  20.905  10.878  1.00  0.00      LIG  
ATOM   4994 H44  LIG     1      16.113  13.404   4.696  1.00  0.00      LIG  
ATOM   4995 H45  LIG     1      17.121  19.705  10.503  1.00  0.00      LIG  
TER
REMARK  Energy: 259.15
REMARK  SimpleFitness: 259.15
REMARK  FullFitness: -1378.5527
REMARK  InterFull: -34.3548
REMARK  IntraFull: 307.709
REMARK  solvFull: -1895.04
REMARK  surfFull: 243.133
REMARK  extraFull: 0.0
REMARK  deltaGcompsolvpol: -1895.04
REMARK  deltaGcompsolvnonpol: 243.133
REMARK  deltaGprotsolvpol: -1897.11
REMARK  deltaGprotsolvnonpol: 243.179
REMARK  deltaGligsolvpol: -14.4324
REMARK  deltaGligsolvnonpol: 15.3185
REMARK  deltaGvdw: -34.3548
REMARK  deltaGelec: 0.0
REMARK  deltaG: -7.6835027
REMARK  Cluster: 1
REMARK  ClusterRank: 4
ATOM   4915 C    LIG     1      19.606  18.841  14.393  1.00  0.00      LIG  
ATOM   4916 C1   LIG     1      18.299  19.183  13.741  1.00  0.00      LIG  
ATOM   4917 C2   LIG     1      18.189  18.655  12.320  1.00  0.00      LIG  
ATOM   4918 C3   LIG     1      20.878  18.994  13.582  1.00  0.00      LIG  
ATOM   4919 C4   LIG     1      21.880  18.015  14.192  1.00  0.00      LIG  
ATOM   4920 C5   LIG     1      21.477  20.382  13.781  1.00  0.00      LIG  
ATOM   4921 C6   LIG     1      20.611  18.566  12.125  1.00  0.00      LIG  
ATOM   4922 C7   LIG     1      21.779  18.678  11.172  1.00  0.00      LIG  
ATOM   4923 C8   LIG     1      21.637  17.606  10.111  1.00  0.00      LIG  
ATOM   4924 C9   LIG     1      20.207  17.402   9.574  1.00  0.00      LIG  
ATOM   4925 C10  LIG     1      19.676  16.080  10.182  1.00  0.00      LIG  
ATOM   4926 C11  LIG     1      20.251  17.254   8.024  1.00  0.00      LIG  
ATOM   4927 C12  LIG     1      20.808  18.470   7.270  1.00  0.00      LIG  
ATOM   4928 C13  LIG     1      21.054  16.056   7.536  1.00  0.00      LIG  
ATOM   4929 C14  LIG     1      20.076  15.278   6.728  1.00  0.00      LIG  
ATOM   4930 C15  LIG     1      18.732  15.881   6.768  1.00  0.00      LIG  
ATOM   4931 C16  LIG     1      17.522  15.295   6.086  1.00  0.00      LIG  
ATOM   4932 C17  LIG     1      17.728  15.316   4.568  1.00  0.00      LIG  
ATOM   4933 C18  LIG     1      16.503  15.029   3.696  1.00  0.00      LIG  
ATOM   4934 C19  LIG     1      16.831  15.417   2.275  1.00  0.00      LIG  
ATOM   4935 C20  LIG     1      15.966  16.298   1.441  1.00  0.00      LIG  
ATOM   4936 C21  LIG     1      16.615  17.104   0.373  1.00  0.00      LIG  
ATOM   4937 C22  LIG     1      14.615  16.749   1.868  1.00  0.00      LIG  
ATOM   4938 C23  LIG     1      17.274  13.894   6.633  1.00  0.00      LIG  
ATOM   4939 C24  LIG     1      18.878  16.985   7.514  1.00  0.00      LIG  
ATOM   4940 C25  LIG     1      17.827  17.964   7.905  1.00  0.00      LIG  
ATOM   4941 C26  LIG     1      17.853  18.325   9.389  1.00  0.00      LIG  
ATOM   4942 C27  LIG     1      19.272  18.587   9.944  1.00  0.00      LIG  
ATOM   4943 C28  LIG     1      19.346  19.095  11.427  1.00  0.00      LIG  
ATOM   4944 C29  LIG     1      19.324  20.627  11.318  1.00  0.00      LIG  
ATOM   4945 O    LIG     1      19.654  18.715  15.608  1.00  0.00      LIG  
ATOM   4946 O1   LIG     1      20.367  14.269   6.104  1.00  0.00      LIG  
ATOM   4947 O2   LIG     1      16.203  13.638   3.747  1.00  0.00      LIG  
ATOM   4948 O3   LIG     1      17.002  19.462   9.508  1.00  0.00      LIG  
ATOM   4949 O4   LIG     1      16.009  14.878   1.211  1.00  0.00      LIG  
ATOM   4950 H    LIG     1      18.170  20.267  13.778  1.00  0.00      LIG  
ATOM   4951 H1   LIG     1      17.505  18.736  14.344  1.00  0.00      LIG  
ATOM   4952 H2   LIG     1      17.237  19.006  11.923  1.00  0.00      LIG  
ATOM   4953 H3   LIG     1      18.147  17.562  12.346  1.00  0.00      LIG  
ATOM   4954 H4   LIG     1      21.524  16.983  14.113  1.00  0.00      LIG  
ATOM   4955 H5   LIG     1      22.055  18.223  15.252  1.00  0.00      LIG  
ATOM   4956 H6   LIG     1      22.850  18.076  13.695  1.00  0.00      LIG  
ATOM   4957 H7   LIG     1      21.838  20.492  14.808  1.00  0.00      LIG  
ATOM   4958 H8   LIG     1      20.751  21.181  13.629  1.00  0.00      LIG  
ATOM   4959 H9   LIG     1      22.326  20.549  13.115  1.00  0.00      LIG  
ATOM   4960 H10  LIG     1      20.457  17.497  12.257  1.00  0.00      LIG  
ATOM   4961 H11  LIG     1      22.737  18.536  11.676  1.00  0.00      LIG  
ATOM   4962 H12  LIG     1      21.819  19.664  10.706  1.00  0.00      LIG  
ATOM   4963 H13  LIG     1      21.979  16.664  10.547  1.00  0.00      LIG  
ATOM   4964 H14  LIG     1      22.354  17.824   9.319  1.00  0.00      LIG  
ATOM   4965 H15  LIG     1      20.408  15.275  10.092  1.00  0.00      LIG  
ATOM   4966 H16  LIG     1      18.752  15.728   9.719  1.00  0.00      LIG  
ATOM   4967 H17  LIG     1      19.454  16.172  11.244  1.00  0.00      LIG  
ATOM   4968 H18  LIG     1      20.242  19.386   7.453  1.00  0.00      LIG  
ATOM   4969 H19  LIG     1      20.786  18.297   6.189  1.00  0.00      LIG  
ATOM   4970 H20  LIG     1      21.850  18.664   7.532  1.00  0.00      LIG  
ATOM   4971 H21  LIG     1      21.453  15.421   8.328  1.00  0.00      LIG  
ATOM   4972 H22  LIG     1      21.870  16.372   6.881  1.00  0.00      LIG  
ATOM   4973 H23  LIG     1      16.651  15.911   6.316  1.00  0.00      LIG  
ATOM   4974 H24  LIG     1      18.506  14.589   4.319  1.00  0.00      LIG  
ATOM   4975 H25  LIG     1      18.114  16.305   4.292  1.00  0.00      LIG  
ATOM   4976 H26  LIG     1      15.641  15.583   4.074  1.00  0.00      LIG  
ATOM   4977 H27  LIG     1      17.892  15.399   2.087  1.00  0.00      LIG  
ATOM   4978 H28  LIG     1      17.593  16.697   0.102  1.00  0.00      LIG  
ATOM   4979 H29  LIG     1      16.754  18.133   0.712  1.00  0.00      LIG  
ATOM   4980 H30  LIG     1      15.989  17.118  -0.523  1.00  0.00      LIG  
ATOM   4981 H31  LIG     1      14.684  17.495   2.657  1.00  0.00      LIG  
ATOM   4982 H32  LIG     1      14.003  15.919   2.235  1.00  0.00      LIG  
ATOM   4983 H33  LIG     1      14.097  17.213   1.026  1.00  0.00      LIG  
ATOM   4984 H34  LIG     1      17.232  13.901   7.727  1.00  0.00      LIG  
ATOM   4985 H35  LIG     1      18.061  13.201   6.323  1.00  0.00      LIG  
ATOM   4986 H36  LIG     1      16.326  13.494   6.271  1.00  0.00      LIG  
ATOM   4987 H37  LIG     1      16.830  17.591   7.657  1.00  0.00      LIG  
ATOM   4988 H38  LIG     1      17.960  18.870   7.307  1.00  0.00      LIG  
ATOM   4989 H39  LIG     1      17.397  17.518   9.957  1.00  0.00      LIG  
ATOM   4990 H40  LIG     1      19.634  19.445   9.377  1.00  0.00      LIG  
ATOM   4991 H41  LIG     1      19.304  21.134  12.279  1.00  0.00      LIG  
ATOM   4992 H42  LIG     1      18.437  20.970  10.785  1.00  0.00      LIG  
ATOM   4993 H43  LIG     1      20.193  20.999  10.772  1.00  0.00      LIG  
ATOM   4994 H44  LIG     1      16.103  13.398   4.684  1.00  0.00      LIG  
ATOM   4995 H45  LIG     1      17.083  19.781  10.423  1.00  0.00      LIG  
TER
REMARK  Energy: 273.261
REMARK  SimpleFitness: 273.261
REMARK  FullFitness: -1368.1726
REMARK  InterFull: -26.3456
REMARK  IntraFull: 311.408
REMARK  solvFull: -1896.02
REMARK  surfFull: 242.785
REMARK  extraFull: 0.0
REMARK  deltaGcompsolvpol: -1896.02
REMARK  deltaGcompsolvnonpol: 242.785
REMARK  deltaGprotsolvpol: -1897.11
REMARK  deltaGprotsolvnonpol: 243.179
REMARK  deltaGligsolvpol: -13.2046
REMARK  deltaGligsolvnonpol: 15.295
REMARK  deltaGvdw: -26.3456
REMARK  deltaGelec: 0.0
REMARK  deltaG: -7.0916457
REMARK  Cluster: 1
REMARK  ClusterRank: 5
ATOM   4915 C    LIG     1      17.895  19.708  13.043  1.00  0.00      LIG  
ATOM   4916 C1   LIG     1      17.387  20.451  11.841  1.00  0.00      LIG  
ATOM   4917 C2   LIG     1      17.664  19.713  10.537  1.00  0.00      LIG  
ATOM   4918 C3   LIG     1      19.297  19.140  12.987  1.00  0.00      LIG  
ATOM   4919 C4   LIG     1      19.332  18.000  14.003  1.00  0.00      LIG  
ATOM   4920 C5   LIG     1      20.317  20.160  13.481  1.00  0.00      LIG  
ATOM   4921 C6   LIG     1      19.536  18.551  11.583  1.00  0.00      LIG  
ATOM   4922 C7   LIG     1      20.892  17.928  11.346  1.00  0.00      LIG  
ATOM   4923 C8   LIG     1      20.719  16.796  10.357  1.00  0.00      LIG  
ATOM   4924 C9   LIG     1      19.794  17.103   9.162  1.00  0.00      LIG  
ATOM   4925 C10  LIG     1      18.476  16.333   9.399  1.00  0.00      LIG  
ATOM   4926 C11  LIG     1      20.452  16.578   7.851  1.00  0.00      LIG  
ATOM   4927 C12  LIG     1      21.819  17.198   7.543  1.00  0.00      LIG  
ATOM   4928 C13  LIG     1      20.614  15.063   7.829  1.00  0.00      LIG  
ATOM   4929 C14  LIG     1      19.748  14.625   6.706  1.00  0.00      LIG  
ATOM   4930 C15  LIG     1      19.144  15.767   5.995  1.00  0.00      LIG  
ATOM   4931 C16  LIG     1      18.069  15.684   4.932  1.00  0.00      LIG  
ATOM   4932 C17  LIG     1      17.923  14.350   4.199  1.00  0.00      LIG  
ATOM   4933 C18  LIG     1      16.976  14.281   2.992  1.00  0.00      LIG  
ATOM   4934 C19  LIG     1      17.142  15.318   1.907  1.00  0.00      LIG  
ATOM   4935 C20  LIG     1      16.091  16.242   1.400  1.00  0.00      LIG  
ATOM   4936 C21  LIG     1      16.489  17.442   0.614  1.00  0.00      LIG  
ATOM   4937 C22  LIG     1      14.749  16.279   2.022  1.00  0.00      LIG  
ATOM   4938 C23  LIG     1      16.793  15.859   5.672  1.00  0.00      LIG  
ATOM   4939 C24  LIG     1      19.557  16.841   6.688  1.00  0.00      LIG  
ATOM   4940 C25  LIG     1      19.146  18.265   6.512  1.00  0.00      LIG  
ATOM   4941 C26  LIG     1      18.583  18.873   7.799  1.00  0.00      LIG  
ATOM   4942 C27  LIG     1      19.500  18.624   9.024  1.00  0.00      LIG  
ATOM   4943 C28  LIG     1      19.144  19.388  10.350  1.00  0.00      LIG  
ATOM   4944 C29  LIG     1      19.924  20.709  10.265  1.00  0.00      LIG  
ATOM   4945 O    LIG     1      17.293  19.782  14.105  1.00  0.00      LIG  
ATOM   4946 O1   LIG     1      19.544  13.447   6.457  1.00  0.00      LIG  
ATOM   4947 O2   LIG     1      17.301  13.032   2.408  1.00  0.00      LIG  
ATOM   4948 O3   LIG     1      18.431  20.261   7.524  1.00  0.00      LIG  
ATOM   4949 O4   LIG     1      16.378  15.018   0.705  1.00  0.00      LIG  
ATOM   4950 H    LIG     1      17.823  21.452  11.844  1.00  0.00      LIG  
ATOM   4951 H1   LIG     1      16.307  20.565  11.960  1.00  0.00      LIG  
ATOM   4952 H2   LIG     1      17.290  20.335   9.723  1.00  0.00      LIG  
ATOM   4953 H3   LIG     1      17.089  18.783  10.522  1.00  0.00      LIG  
ATOM   4954 H4   LIG     1      18.627  17.209  13.731  1.00  0.00      LIG  
ATOM   4955 H5   LIG     1      19.072  18.343  15.009  1.00  0.00      LIG  
ATOM   4956 H6   LIG     1      20.327  17.557  14.071  1.00  0.00      LIG  
ATOM   4957 H7   LIG     1      20.195  20.320  14.557  1.00  0.00      LIG  
ATOM   4958 H8   LIG     1      20.200  21.137  13.013  1.00  0.00      LIG  
ATOM   4959 H9   LIG     1      21.339  19.811  13.316  1.00  0.00      LIG  
ATOM   4960 H10  LIG     1      18.845  17.710  11.605  1.00  0.00      LIG  
ATOM   4961 H11  LIG     1      21.327  17.522  12.261  1.00  0.00      LIG  
ATOM   4962 H12  LIG     1      21.607  18.659  10.963  1.00  0.00      LIG  
ATOM   4963 H13  LIG     1      20.309  15.942  10.903  1.00  0.00      LIG  
ATOM   4964 H14  LIG     1      21.712  16.474  10.048  1.00  0.00      LIG  
ATOM   4965 H15  LIG     1      18.657  15.298   9.697  1.00  0.00      LIG  
ATOM   4966 H16  LIG     1      17.826  16.311   8.524  1.00  0.00      LIG  
ATOM   4967 H17  LIG     1      17.885  16.776  10.197  1.00  0.00      LIG  
ATOM   4968 H18  LIG     1      21.809  18.289   7.533  1.00  0.00      LIG  
ATOM   4969 H19  LIG     1      22.171  16.885   6.557  1.00  0.00      LIG  
ATOM   4970 H20  LIG     1      22.575  16.878   8.263  1.00  0.00      LIG  
ATOM   4971 H21  LIG     1      20.309  14.559   8.747  1.00  0.00      LIG  
ATOM   4972 H22  LIG     1      21.631  14.769   7.594  1.00  0.00      LIG  
ATOM   4973 H23  LIG     1      18.196  16.500   4.216  1.00  0.00      LIG  
ATOM   4974 H24  LIG     1      17.563  13.602   4.913  1.00  0.00      LIG  
ATOM   4975 H25  LIG     1      18.897  13.956   3.926  1.00  0.00      LIG  
ATOM   4976 H26  LIG     1      15.941  14.228   3.340  1.00  0.00      LIG  
ATOM   4977 H27  LIG     1      18.157  15.601   1.741  1.00  0.00      LIG  
ATOM   4978 H28  LIG     1      16.445  18.339   1.235  1.00  0.00      LIG  
ATOM   4979 H29  LIG     1      15.808  17.581  -0.229  1.00  0.00      LIG  
ATOM   4980 H30  LIG     1      17.506  17.347   0.221  1.00  0.00      LIG  
ATOM   4981 H31  LIG     1      14.832  16.762   2.995  1.00  0.00      LIG  
ATOM   4982 H32  LIG     1      14.326  15.280   2.160  1.00  0.00      LIG  
ATOM   4983 H33  LIG     1      14.062  16.866   1.409  1.00  0.00      LIG  
ATOM   4984 H34  LIG     1      16.792  16.735   6.323  1.00  0.00      LIG  
ATOM   4985 H35  LIG     1      16.625  14.987   6.311  1.00  0.00      LIG  
ATOM   4986 H36  LIG     1      15.958  15.951   4.974  1.00  0.00      LIG  
ATOM   4987 H37  LIG     1      18.412  18.370   5.709  1.00  0.00      LIG  
ATOM   4988 H38  LIG     1      20.010  18.846   6.178  1.00  0.00      LIG  
ATOM   4989 H39  LIG     1      17.583  18.472   7.983  1.00  0.00      LIG  
ATOM   4990 H40  LIG     1      20.449  19.080   8.742  1.00  0.00      LIG  
ATOM   4991 H41  LIG     1      19.744  21.379  11.101  1.00  0.00      LIG  
ATOM   4992 H42  LIG     1      19.649  21.270   9.372  1.00  0.00      LIG  
ATOM   4993 H43  LIG     1      21.001  20.533  10.216  1.00  0.00      LIG  
ATOM   4994 H44  LIG     1      16.673  12.917   1.670  1.00  0.00      LIG  
ATOM   4995 H45  LIG     1      18.186  20.682   8.365  1.00  0.00      LIG  
TER
REMARK  Energy: 273.426
REMARK  SimpleFitness: 273.426
REMARK  FullFitness: -1368.1063
REMARK  InterFull: -26.6033
REMARK  IntraFull: 311.549
REMARK  solvFull: -1895.83
REMARK  surfFull: 242.778
REMARK  extraFull: 0.0
REMARK  deltaGcompsolvpol: -1895.83
REMARK  deltaGcompsolvnonpol: 242.778
REMARK  deltaGprotsolvpol: -1897.11
REMARK  deltaGprotsolvnonpol: 243.179
REMARK  deltaGligsolvpol: -13.1425
REMARK  deltaGligsolvnonpol: 15.2893
REMARK  deltaGvdw: -26.6033
REMARK  deltaGelec: 0.0
REMARK  deltaG: -7.108316
REMARK  Cluster: 1
REMARK  ClusterRank: 6
ATOM   4915 C    LIG     1      17.950  19.585  13.063  1.00  0.00      LIG  
ATOM   4916 C1   LIG     1      17.444  20.353  11.877  1.00  0.00      LIG  
ATOM   4917 C2   LIG     1      17.693  19.619  10.564  1.00  0.00      LIG  
ATOM   4918 C3   LIG     1      19.350  19.011  12.985  1.00  0.00      LIG  
ATOM   4919 C4   LIG     1      19.402  17.865  13.994  1.00  0.00      LIG  
ATOM   4920 C5   LIG     1      20.377  20.031  13.466  1.00  0.00      LIG  
ATOM   4921 C6   LIG     1      19.563  18.427  11.573  1.00  0.00      LIG  
ATOM   4922 C7   LIG     1      20.910  17.797  11.310  1.00  0.00      LIG  
ATOM   4923 C8   LIG     1      20.711  16.672  10.317  1.00  0.00      LIG  
ATOM   4924 C9   LIG     1      19.777  16.997   9.133  1.00  0.00      LIG  
ATOM   4925 C10  LIG     1      18.461  16.224   9.370  1.00  0.00      LIG  
ATOM   4926 C11  LIG     1      20.423  16.487   7.809  1.00  0.00      LIG  
ATOM   4927 C12  LIG     1      21.786  17.117   7.504  1.00  0.00      LIG  
ATOM   4928 C13  LIG     1      20.591  14.973   7.761  1.00  0.00      LIG  
ATOM   4929 C14  LIG     1      19.692  14.546   6.659  1.00  0.00      LIG  
ATOM   4930 C15  LIG     1      19.107  15.698   5.945  1.00  0.00      LIG  
ATOM   4931 C16  LIG     1      18.053  15.624   4.859  1.00  0.00      LIG  
ATOM   4932 C17  LIG     1      17.915  14.289   4.116  1.00  0.00      LIG  
ATOM   4933 C18  LIG     1      16.998  14.228   2.886  1.00  0.00      LIG  
ATOM   4934 C19  LIG     1      17.152  15.306   1.840  1.00  0.00      LIG  
ATOM   4935 C20  LIG     1      16.088  16.235   1.377  1.00  0.00      LIG  
ATOM   4936 C21  LIG     1      16.466  17.469   0.632  1.00  0.00      LIG  
ATOM   4937 C22  LIG     1      14.750  16.230   2.013  1.00  0.00      LIG  
ATOM   4938 C23  LIG     1      16.763  15.811   5.568  1.00  0.00      LIG  
ATOM   4939 C24  LIG     1      19.520  16.765   6.656  1.00  0.00      LIG  
ATOM   4940 C25  LIG     1      19.116  18.195   6.502  1.00  0.00      LIG  
ATOM   4941 C26  LIG     1      18.566  18.791   7.802  1.00  0.00      LIG  
ATOM   4942 C27  LIG     1      19.492  18.521   9.016  1.00  0.00      LIG  
ATOM   4943 C28  LIG     1      19.165  19.279  10.353  1.00  0.00      LIG  
ATOM   4944 C29  LIG     1      19.963  20.590  10.265  1.00  0.00      LIG  
ATOM   4945 O    LIG     1      17.363  19.654  14.133  1.00  0.00      LIG  
ATOM   4946 O1   LIG     1      19.443  13.374   6.434  1.00  0.00      LIG  
ATOM   4947 O2   LIG     1      17.357  13.007   2.259  1.00  0.00      LIG  
ATOM   4948 O3   LIG     1      18.417  20.184   7.549  1.00  0.00      LIG  
ATOM   4949 O4   LIG     1      16.386  15.044   0.632  1.00  0.00      LIG  
ATOM   4950 H    LIG     1      17.904  21.343  11.887  1.00  0.00      LIG  
ATOM   4951 H1   LIG     1      16.368  20.494  12.007  1.00  0.00      LIG  
ATOM   4952 H2   LIG     1      17.318  20.251   9.759  1.00  0.00      LIG  
ATOM   4953 H3   LIG     1      17.110  18.695  10.551  1.00  0.00      LIG  
ATOM   4954 H4   LIG     1      18.707  17.066  13.725  1.00  0.00      LIG  
ATOM   4955 H5   LIG     1      19.145  18.199  15.004  1.00  0.00      LIG  
ATOM   4956 H6   LIG     1      20.405  17.436  14.051  1.00  0.00      LIG  
ATOM   4957 H7   LIG     1      20.280  20.179  14.545  1.00  0.00      LIG  
ATOM   4958 H8   LIG     1      20.247  21.015  13.015  1.00  0.00      LIG  
ATOM   4959 H9   LIG     1      21.397  19.691  13.272  1.00  0.00      LIG  
ATOM   4960 H10  LIG     1      18.864  17.592  11.594  1.00  0.00      LIG  
ATOM   4961 H11  LIG     1      21.359  17.383  12.214  1.00  0.00      LIG  
ATOM   4962 H12  LIG     1      21.624  18.524  10.918  1.00  0.00      LIG  
ATOM   4963 H13  LIG     1      20.300  15.818  10.862  1.00  0.00      LIG  
ATOM   4964 H14  LIG     1      21.698  16.345   9.993  1.00  0.00      LIG  
ATOM   4965 H15  LIG     1      18.644  15.177   9.619  1.00  0.00      LIG  
ATOM   4966 H16  LIG     1      17.793  16.239   8.507  1.00  0.00      LIG  
ATOM   4967 H17  LIG     1      17.892  16.634  10.201  1.00  0.00      LIG  
ATOM   4968 H18  LIG     1      21.775  18.208   7.510  1.00  0.00      LIG  
ATOM   4969 H19  LIG     1      22.134  16.824   6.512  1.00  0.00      LIG  
ATOM   4970 H20  LIG     1      22.546  16.789   8.215  1.00  0.00      LIG  
ATOM   4971 H21  LIG     1      20.319  14.456   8.683  1.00  0.00      LIG  
ATOM   4972 H22  LIG     1      21.602  14.686   7.485  1.00  0.00      LIG  
ATOM   4973 H23  LIG     1      18.201  16.441   4.150  1.00  0.00      LIG  
ATOM   4974 H24  LIG     1      17.525  13.545   4.818  1.00  0.00      LIG  
ATOM   4975 H25  LIG     1      18.893  13.882   3.868  1.00  0.00      LIG  
ATOM   4976 H26  LIG     1      15.959  14.140   3.215  1.00  0.00      LIG  
ATOM   4977 H27  LIG     1      18.165  15.608   1.685  1.00  0.00      LIG  
ATOM   4978 H28  LIG     1      16.387  18.349   1.273  1.00  0.00      LIG  
ATOM   4979 H29  LIG     1      15.794  17.609  -0.219  1.00  0.00      LIG  
ATOM   4980 H30  LIG     1      17.492  17.412   0.255  1.00  0.00      LIG  
ATOM   4981 H31  LIG     1      14.845  16.627   3.023  1.00  0.00      LIG  
ATOM   4982 H32  LIG     1      14.321  15.224   2.071  1.00  0.00      LIG  
ATOM   4983 H33  LIG     1      14.062  16.869   1.455  1.00  0.00      LIG  
ATOM   4984 H34  LIG     1      16.761  16.666   6.247  1.00  0.00      LIG  
ATOM   4985 H35  LIG     1      16.571  14.922   6.174  1.00  0.00      LIG  
ATOM   4986 H36  LIG     1      15.946  15.938   4.855  1.00  0.00      LIG  
ATOM   4987 H37  LIG     1      18.380  18.318   5.705  1.00  0.00      LIG  
ATOM   4988 H38  LIG     1      19.983  18.777   6.173  1.00  0.00      LIG  
ATOM   4989 H39  LIG     1      17.565  18.394   7.991  1.00  0.00      LIG  
ATOM   4990 H40  LIG     1      20.439  18.975   8.728  1.00  0.00      LIG  
ATOM   4991 H41  LIG     1      19.807  21.258  11.107  1.00  0.00      LIG  
ATOM   4992 H42  LIG     1      19.684  21.163   9.382  1.00  0.00      LIG  
ATOM   4993 H43  LIG     1      21.037  20.401  10.199  1.00  0.00      LIG  
ATOM   4994 H44  LIG     1      16.728  12.900   1.521  1.00  0.00      LIG  
ATOM   4995 H45  LIG     1      18.173  20.592   8.398  1.00  0.00      LIG  
TER
REMARK  Energy: 276.4
REMARK  SimpleFitness: 276.4
REMARK  FullFitness: -1362.0504
REMARK  InterFull: -22.0175
REMARK  IntraFull: 314.266
REMARK  solvFull: -1897.07
REMARK  surfFull: 242.771
REMARK  extraFull: 0.0
REMARK  deltaGcompsolvpol: -1897.07
REMARK  deltaGcompsolvnonpol: 242.771
REMARK  deltaGprotsolvpol: -1897.11
REMARK  deltaGprotsolvnonpol: 243.179
REMARK  deltaGligsolvpol: -13.9989
REMARK  deltaGligsolvnonpol: 15.2689
REMARK  deltaGvdw: -22.0175
REMARK  deltaGelec: 0.0
REMARK  deltaG: -6.6967077
REMARK  Cluster: 1
REMARK  ClusterRank: 7
ATOM   4915 C    LIG     1      17.978  19.559  13.180  1.00  0.00      LIG  
ATOM   4916 C1   LIG     1      17.467  20.346  12.009  1.00  0.00      LIG  
ATOM   4917 C2   LIG     1      17.710  19.636  10.683  1.00  0.00      LIG  
ATOM   4918 C3   LIG     1      19.383  19.004  13.093  1.00  0.00      LIG  
ATOM   4919 C4   LIG     1      19.455  17.857  14.099  1.00  0.00      LIG  
ATOM   4920 C5   LIG     1      20.400  20.034  13.574  1.00  0.00      LIG  
ATOM   4921 C6   LIG     1      19.591  18.434  11.676  1.00  0.00      LIG  
ATOM   4922 C7   LIG     1      20.939  17.810  11.406  1.00  0.00      LIG  
ATOM   4923 C8   LIG     1      20.742  16.692  10.405  1.00  0.00      LIG  
ATOM   4924 C9   LIG     1      19.794  17.015   9.233  1.00  0.00      LIG  
ATOM   4925 C10  LIG     1      18.480  16.244   9.486  1.00  0.00      LIG  
ATOM   4926 C11  LIG     1      20.427  16.503   7.904  1.00  0.00      LIG  
ATOM   4927 C12  LIG     1      21.788  17.126   7.577  1.00  0.00      LIG  
ATOM   4928 C13  LIG     1      20.594  14.991   7.867  1.00  0.00      LIG  
ATOM   4929 C14  LIG     1      19.730  14.562   6.738  1.00  0.00      LIG  
ATOM   4930 C15  LIG     1      19.122  15.710   6.036  1.00  0.00      LIG  
ATOM   4931 C16  LIG     1      18.081  15.629   4.936  1.00  0.00      LIG  
ATOM   4932 C17  LIG     1      17.961  14.289   4.202  1.00  0.00      LIG  
ATOM   4933 C18  LIG     1      17.055  14.189   2.963  1.00  0.00      LIG  
ATOM   4934 C19  LIG     1      17.165  15.271   1.912  1.00  0.00      LIG  
ATOM   4935 C20  LIG     1      16.064  16.147   1.425  1.00  0.00      LIG  
ATOM   4936 C21  LIG     1      16.387  17.385   0.664  1.00  0.00      LIG  
ATOM   4937 C22  LIG     1      14.724  16.087   2.049  1.00  0.00      LIG  
ATOM   4938 C23  LIG     1      16.779  15.812   5.623  1.00  0.00      LIG  
ATOM   4939 C24  LIG     1      19.517  16.776   6.755  1.00  0.00      LIG  
ATOM   4940 C25  LIG     1      19.096  18.202   6.607  1.00  0.00      LIG  
ATOM   4941 C26  LIG     1      18.556  18.795   7.913  1.00  0.00      LIG  
ATOM   4942 C27  LIG     1      19.499  18.536   9.117  1.00  0.00      LIG  
ATOM   4943 C28  LIG     1      19.181  19.290  10.460  1.00  0.00      LIG  
ATOM   4944 C29  LIG     1      19.975  20.601  10.367  1.00  0.00      LIG  
ATOM   4945 O    LIG     1      17.381  19.589  14.244  1.00  0.00      LIG  
ATOM   4946 O1   LIG     1      19.523  13.387   6.486  1.00  0.00      LIG  
ATOM   4947 O2   LIG     1      17.476  12.976   2.353  1.00  0.00      LIG  
ATOM   4948 O3   LIG     1      18.390  20.186   7.656  1.00  0.00      LIG  
ATOM   4949 O4   LIG     1      16.428  14.963   0.698  1.00  0.00      LIG  
ATOM   4950 H    LIG     1      17.926  21.336  12.035  1.00  0.00      LIG  
ATOM   4951 H1   LIG     1      16.392  20.483  12.150  1.00  0.00      LIG  
ATOM   4952 H2   LIG     1      17.337  20.287   9.892  1.00  0.00      LIG  
ATOM   4953 H3   LIG     1      17.119  18.717  10.653  1.00  0.00      LIG  
ATOM   4954 H4   LIG     1      18.769  17.050  13.828  1.00  0.00      LIG  
ATOM   4955 H5   LIG     1      19.200  18.184  15.112  1.00  0.00      LIG  
ATOM   4956 H6   LIG     1      20.462  17.438  14.152  1.00  0.00      LIG  
ATOM   4957 H7   LIG     1      20.300  20.181  14.654  1.00  0.00      LIG  
ATOM   4958 H8   LIG     1      20.257  21.014  13.119  1.00  0.00      LIG  
ATOM   4959 H9   LIG     1      21.422  19.702  13.380  1.00  0.00      LIG  
ATOM   4960 H10  LIG     1      18.896  17.596  11.700  1.00  0.00      LIG  
ATOM   4961 H11  LIG     1      21.390  17.388  12.306  1.00  0.00      LIG  
ATOM   4962 H12  LIG     1      21.651  18.543  11.020  1.00  0.00      LIG  
ATOM   4963 H13  LIG     1      20.345  15.830  10.948  1.00  0.00      LIG  
ATOM   4964 H14  LIG     1      21.729  16.379  10.072  1.00  0.00      LIG  
ATOM   4965 H15  LIG     1      18.665  15.212   9.788  1.00  0.00      LIG  
ATOM   4966 H16  LIG     1      17.823  16.215   8.615  1.00  0.00      LIG  
ATOM   4967 H17  LIG     1      17.895  16.692  10.286  1.00  0.00      LIG  
ATOM   4968 H18  LIG     1      21.776  18.217   7.570  1.00  0.00      LIG  
ATOM   4969 H19  LIG     1      22.122  16.815   6.584  1.00  0.00      LIG  
ATOM   4970 H20  LIG     1      22.557  16.805   8.282  1.00  0.00      LIG  
ATOM   4971 H21  LIG     1      20.290  14.475   8.779  1.00  0.00      LIG  
ATOM   4972 H22  LIG     1      21.615  14.702   7.631  1.00  0.00      LIG  
ATOM   4973 H23  LIG     1      18.237  16.442   4.223  1.00  0.00      LIG  
ATOM   4974 H24  LIG     1      17.581  13.546   4.910  1.00  0.00      LIG  
ATOM   4975 H25  LIG     1      18.948  13.898   3.971  1.00  0.00      LIG  
ATOM   4976 H26  LIG     1      16.018  14.055   3.282  1.00  0.00      LIG  
ATOM   4977 H27  LIG     1      18.158  15.632   1.766  1.00  0.00      LIG  
ATOM   4978 H28  LIG     1      16.211  18.271   1.276  1.00  0.00      LIG  
ATOM   4979 H29  LIG     1      15.752  17.456  -0.223  1.00  0.00      LIG  
ATOM   4980 H30  LIG     1      17.432  17.393   0.339  1.00  0.00      LIG  
ATOM   4981 H31  LIG     1      14.814  16.400   3.088  1.00  0.00      LIG  
ATOM   4982 H32  LIG     1      14.299  15.079   2.024  1.00  0.00      LIG  
ATOM   4983 H33  LIG     1      14.035  16.771   1.546  1.00  0.00      LIG  
ATOM   4984 H34  LIG     1      16.754  16.688   6.272  1.00  0.00      LIG  
ATOM   4985 H35  LIG     1      16.597  14.940   6.257  1.00  0.00      LIG  
ATOM   4986 H36  LIG     1      15.967  15.897   4.898  1.00  0.00      LIG  
ATOM   4987 H37  LIG     1      18.347  18.315   5.819  1.00  0.00      LIG  
ATOM   4988 H38  LIG     1      19.952  18.791   6.264  1.00  0.00      LIG  
ATOM   4989 H39  LIG     1      17.561  18.388   8.114  1.00  0.00      LIG  
ATOM   4990 H40  LIG     1      20.441  18.994   8.815  1.00  0.00      LIG  
ATOM   4991 H41  LIG     1      19.812  21.273  11.206  1.00  0.00      LIG  
ATOM   4992 H42  LIG     1      19.693  21.166   9.478  1.00  0.00      LIG  
ATOM   4993 H43  LIG     1      21.049  20.414  10.303  1.00  0.00      LIG  
ATOM   4994 H44  LIG     1      18.302  13.178   1.885  1.00  0.00      LIG  
ATOM   4995 H45  LIG     1      18.136  20.593   8.502  1.00  0.00      LIG  
TER
REMARK  Energy: 285.708
REMARK  SimpleFitness: 285.708
REMARK  FullFitness: -1353.897
REMARK  InterFull: -20.5709
REMARK  IntraFull: 319.578
REMARK  solvFull: -1896.42
REMARK  surfFull: 243.516
REMARK  extraFull: 0.0
REMARK  deltaGcompsolvpol: -1896.42
REMARK  deltaGcompsolvnonpol: 243.516
REMARK  deltaGprotsolvpol: -1897.11
REMARK  deltaGprotsolvnonpol: 243.179
REMARK  deltaGligsolvpol: -13.1153
REMARK  deltaGligsolvnonpol: 15.0293
REMARK  deltaGvdw: -20.5709
REMARK  deltaGelec: 0.0
REMARK  deltaG: -6.4810176
REMARK  Cluster: 1
REMARK  ClusterRank: 8
ATOM   4915 C    LIG     1      19.089  20.755  14.065  1.00  0.00      LIG  
ATOM   4916 C1   LIG     1      18.663  21.448  12.802  1.00  0.00      LIG  
ATOM   4917 C2   LIG     1      18.604  20.526  11.594  1.00  0.00      LIG  
ATOM   4918 C3   LIG     1      20.183  19.708  13.996  1.00  0.00      LIG  
ATOM   4919 C4   LIG     1      19.866  18.715  15.111  1.00  0.00      LIG  
ATOM   4920 C5   LIG     1      21.535  20.316  14.359  1.00  0.00      LIG  
ATOM   4921 C6   LIG     1      20.118  18.954  12.654  1.00  0.00      LIG  
ATOM   4922 C7   LIG     1      21.218  17.942  12.429  1.00  0.00      LIG  
ATOM   4923 C8   LIG     1      20.658  16.835  11.567  1.00  0.00      LIG  
ATOM   4924 C9   LIG     1      19.824  17.318  10.365  1.00  0.00      LIG  
ATOM   4925 C10  LIG     1      18.362  16.959  10.669  1.00  0.00      LIG  
ATOM   4926 C11  LIG     1      20.273  16.556   9.090  1.00  0.00      LIG  
ATOM   4927 C12  LIG     1      21.741  16.819   8.711  1.00  0.00      LIG  
ATOM   4928 C13  LIG     1      20.097  15.048   9.183  1.00  0.00      LIG  
ATOM   4929 C14  LIG     1      19.691  14.698   7.800  1.00  0.00      LIG  
ATOM   4930 C15  LIG     1      19.209  15.879   7.064  1.00  0.00      LIG  
ATOM   4931 C16  LIG     1      18.718  15.711   5.638  1.00  0.00      LIG  
ATOM   4932 C17  LIG     1      17.537  14.729   5.511  1.00  0.00      LIG  
ATOM   4933 C18  LIG     1      16.575  14.833   4.315  1.00  0.00      LIG  
ATOM   4934 C19  LIG     1      17.216  14.915   2.958  1.00  0.00      LIG  
ATOM   4935 C20  LIG     1      16.513  15.638   1.852  1.00  0.00      LIG  
ATOM   4936 C21  LIG     1      17.301  16.357   0.818  1.00  0.00      LIG  
ATOM   4937 C22  LIG     1      15.088  16.058   1.961  1.00  0.00      LIG  
ATOM   4938 C23  LIG     1      18.489  17.037   4.958  1.00  0.00      LIG  
ATOM   4939 C24  LIG     1      19.481  16.926   7.878  1.00  0.00      LIG  
ATOM   4940 C25  LIG     1      19.306  18.405   7.670  1.00  0.00      LIG  
ATOM   4941 C26  LIG     1      19.038  19.234   8.926  1.00  0.00      LIG  
ATOM   4942 C27  LIG     1      19.950  18.842  10.109  1.00  0.00      LIG  
ATOM   4943 C28  LIG     1      19.914  19.773  11.369  1.00  0.00      LIG  
ATOM   4944 C29  LIG     1      21.037  20.794  11.127  1.00  0.00      LIG  
ATOM   4945 O    LIG     1      18.756  21.224  15.144  1.00  0.00      LIG  
ATOM   4946 O1   LIG     1      19.727  13.568   7.345  1.00  0.00      LIG  
ATOM   4947 O2   LIG     1      15.758  13.678   4.368  1.00  0.00      LIG  
ATOM   4948 O3   LIG     1      19.239  20.586   8.524  1.00  0.00      LIG  
ATOM   4949 O4   LIG     1      16.654  14.207   1.829  1.00  0.00      LIG  
ATOM   4950 H    LIG     1      19.342  22.286  12.630  1.00  0.00      LIG  
ATOM   4951 H1   LIG     1      17.667  21.864  12.977  1.00  0.00      LIG  
ATOM   4952 H2   LIG     1      18.348  21.144  10.733  1.00  0.00      LIG  
ATOM   4953 H3   LIG     1      17.791  19.808  11.728  1.00  0.00      LIG  
ATOM   4954 H4   LIG     1      18.887  18.249  14.960  1.00  0.00      LIG  
ATOM   4955 H5   LIG     1      19.853  19.200  16.092  1.00  0.00      LIG  
ATOM   4956 H6   LIG     1      20.613  17.920  15.162  1.00  0.00      LIG  
ATOM   4957 H7   LIG     1      21.513  20.699  15.384  1.00  0.00      LIG  
ATOM   4958 H8   LIG     1      21.807  21.158  13.723  1.00  0.00      LIG  
ATOM   4959 H9   LIG     1      22.333  19.571  14.309  1.00  0.00      LIG  
ATOM   4960 H10  LIG     1      19.206  18.367  12.777  1.00  0.00      LIG  
ATOM   4961 H11  LIG     1      21.570  17.503  13.365  1.00  0.00      LIG  
ATOM   4962 H12  LIG     1      22.090  18.394  11.951  1.00  0.00      LIG  
ATOM   4963 H13  LIG     1      20.027  16.212  12.206  1.00  0.00      LIG  
ATOM   4964 H14  LIG     1      21.483  16.183  11.276  1.00  0.00      LIG  
ATOM   4965 H15  LIG     1      18.271  15.959  11.099  1.00  0.00      LIG  
ATOM   4966 H16  LIG     1      17.737  16.982   9.775  1.00  0.00      LIG  
ATOM   4967 H17  LIG     1      17.913  17.647  11.385  1.00  0.00      LIG  
ATOM   4968 H18  LIG     1      21.929  17.845   8.386  1.00  0.00      LIG  
ATOM   4969 H19  LIG     1      22.044  16.175   7.882  1.00  0.00      LIG  
ATOM   4970 H20  LIG     1      22.426  16.616   9.534  1.00  0.00      LIG  
ATOM   4971 H21  LIG     1      19.313  14.706   9.860  1.00  0.00      LIG  
ATOM   4972 H22  LIG     1      21.030  14.549   9.422  1.00  0.00      LIG  
ATOM   4973 H23  LIG     1      19.547  15.247   5.106  1.00  0.00      LIG  
ATOM   4974 H24  LIG     1      16.927  14.781   6.418  1.00  0.00      LIG  
ATOM   4975 H25  LIG     1      17.952  13.716   5.529  1.00  0.00      LIG  
ATOM   4976 H26  LIG     1      15.932  15.702   4.479  1.00  0.00      LIG  
ATOM   4977 H27  LIG     1      18.273  14.803   3.020  1.00  0.00      LIG  
ATOM   4978 H28  LIG     1      16.639  16.711   0.022  1.00  0.00      LIG  
ATOM   4979 H29  LIG     1      18.053  15.714   0.360  1.00  0.00      LIG  
ATOM   4980 H30  LIG     1      17.797  17.224   1.261  1.00  0.00      LIG  
ATOM   4981 H31  LIG     1      15.006  16.979   2.540  1.00  0.00      LIG  
ATOM   4982 H32  LIG     1      14.469  15.294   2.439  1.00  0.00      LIG  
ATOM   4983 H33  LIG     1      14.679  16.248   0.967  1.00  0.00      LIG  
ATOM   4984 H34  LIG     1      18.225  16.949   3.907  1.00  0.00      LIG  
ATOM   4985 H35  LIG     1      19.387  17.660   5.001  1.00  0.00      LIG  
ATOM   4986 H36  LIG     1      17.683  17.555   5.466  1.00  0.00      LIG  
ATOM   4987 H37  LIG     1      18.485  18.619   6.988  1.00  0.00      LIG  
ATOM   4988 H38  LIG     1      20.207  18.782   7.174  1.00  0.00      LIG  
ATOM   4989 H39  LIG     1      17.984  19.140   9.203  1.00  0.00      LIG  
ATOM   4990 H40  LIG     1      20.959  19.005   9.734  1.00  0.00      LIG  
ATOM   4991 H41  LIG     1      21.122  21.549  11.905  1.00  0.00      LIG  
ATOM   4992 H42  LIG     1      20.875  21.339  10.196  1.00  0.00      LIG  
ATOM   4993 H43  LIG     1      22.009  20.303  11.049  1.00  0.00      LIG  
ATOM   4994 H44  LIG     1      16.300  12.933   4.058  1.00  0.00      LIG  
ATOM   4995 H45  LIG     1      19.213  21.122   9.335  1.00  0.00      LIG  
TER
REMARK  Energy: 258.307
REMARK  SimpleFitness: 258.307
REMARK  FullFitness: -1384.1145
REMARK  InterFull: -40.3325
REMARK  IntraFull: 305.015
REMARK  solvFull: -1892.32
REMARK  surfFull: 243.523
REMARK  extraFull: 0.0
REMARK  deltaGcompsolvpol: -1892.32
REMARK  deltaGcompsolvnonpol: 243.523
REMARK  deltaGprotsolvpol: -1897.11
REMARK  deltaGprotsolvnonpol: 243.179
REMARK  deltaGligsolvpol: -11.6213
REMARK  deltaGligsolvnonpol: 15.1239
REMARK  deltaGvdw: -40.3325
REMARK  deltaGelec: 0.0
REMARK  deltaG: -8.19926
REMARK  Cluster: 2
REMARK  ClusterRank: 0
ATOM   4915 C    LIG     1      19.687  22.485  12.083  1.00  0.00      LIG  
ATOM   4916 C1   LIG     1      18.262  22.100  11.803  1.00  0.00      LIG  
ATOM   4917 C2   LIG     1      18.128  20.754  11.107  1.00  0.00      LIG  
ATOM   4918 C3   LIG     1      20.734  22.219  11.020  1.00  0.00      LIG  
ATOM   4919 C4   LIG     1      22.052  22.044  11.770  1.00  0.00      LIG  
ATOM   4920 C5   LIG     1      20.924  23.450  10.138  1.00  0.00      LIG  
ATOM   4921 C6   LIG     1      20.408  20.898  10.295  1.00  0.00      LIG  
ATOM   4922 C7   LIG     1      21.356  20.503   9.184  1.00  0.00      LIG  
ATOM   4923 C8   LIG     1      21.406  18.991   9.140  1.00  0.00      LIG  
ATOM   4924 C9   LIG     1      20.029  18.304   9.192  1.00  0.00      LIG  
ATOM   4925 C10  LIG     1      19.934  17.601  10.563  1.00  0.00      LIG  
ATOM   4926 C11  LIG     1      19.936  17.230   8.063  1.00  0.00      LIG  
ATOM   4927 C12  LIG     1      20.168  17.773   6.644  1.00  0.00      LIG  
ATOM   4928 C13  LIG     1      20.887  16.046   8.221  1.00  0.00      LIG  
ATOM   4929 C14  LIG     1      19.971  14.867   8.249  1.00  0.00      LIG  
ATOM   4930 C15  LIG     1      18.566  15.256   8.115  1.00  0.00      LIG  
ATOM   4931 C16  LIG     1      17.412  14.294   8.074  1.00  0.00      LIG  
ATOM   4932 C17  LIG     1      17.484  13.180   7.023  1.00  0.00      LIG  
ATOM   4933 C18  LIG     1      17.888  13.550   5.594  1.00  0.00      LIG  
ATOM   4934 C19  LIG     1      17.113  14.703   5.004  1.00  0.00      LIG  
ATOM   4935 C20  LIG     1      16.908  14.810   3.531  1.00  0.00      LIG  
ATOM   4936 C21  LIG     1      15.737  15.535   2.983  1.00  0.00      LIG  
ATOM   4937 C22  LIG     1      17.532  13.831   2.601  1.00  0.00      LIG  
ATOM   4938 C23  LIG     1      17.256  13.626   9.428  1.00  0.00      LIG  
ATOM   4939 C24  LIG     1      18.590  16.591   8.079  1.00  0.00      LIG  
ATOM   4940 C25  LIG     1      17.421  17.501   8.043  1.00  0.00      LIG  
ATOM   4941 C26  LIG     1      17.508  18.568   9.125  1.00  0.00      LIG  
ATOM   4942 C27  LIG     1      18.856  19.319   9.037  1.00  0.00      LIG  
ATOM   4943 C28  LIG     1      18.963  20.667   9.829  1.00  0.00      LIG  
ATOM   4944 C29  LIG     1      18.480  21.740   8.839  1.00  0.00      LIG  
ATOM   4945 O    LIG     1      19.930  23.237  13.017  1.00  0.00      LIG  
ATOM   4946 O1   LIG     1      20.333  13.702   8.283  1.00  0.00      LIG  
ATOM   4947 O2   LIG     1      19.297  13.757   5.530  1.00  0.00      LIG  
ATOM   4948 O3   LIG     1      16.389  19.416   8.911  1.00  0.00      LIG  
ATOM   4949 O4   LIG     1      17.839  15.675   4.214  1.00  0.00      LIG  
ATOM   4950 H    LIG     1      17.801  22.900  11.219  1.00  0.00      LIG  
ATOM   4951 H1   LIG     1      17.741  22.053  12.762  1.00  0.00      LIG  
ATOM   4952 H2   LIG     1      17.068  20.603  10.905  1.00  0.00      LIG  
ATOM   4953 H3   LIG     1      18.438  19.964  11.795  1.00  0.00      LIG  
ATOM   4954 H4   LIG     1      22.011  21.186  12.449  1.00  0.00      LIG  
ATOM   4955 H5   LIG     1      22.297  22.927  12.368  1.00  0.00      LIG  
ATOM   4956 H6   LIG     1      22.885  21.892  11.081  1.00  0.00      LIG  
ATOM   4957 H7   LIG     1      21.395  24.253  10.712  1.00  0.00      LIG  
ATOM   4958 H8   LIG     1      19.983  23.855   9.767  1.00  0.00      LIG  
ATOM   4959 H9   LIG     1      21.572  23.234   9.285  1.00  0.00      LIG  
ATOM   4960 H10  LIG     1      20.580  20.166  11.087  1.00  0.00      LIG  
ATOM   4961 H11  LIG     1      22.367  20.876   9.354  1.00  0.00      LIG  
ATOM   4962 H12  LIG     1      21.035  20.903   8.220  1.00  0.00      LIG  
ATOM   4963 H13  LIG     1      21.995  18.659  10.000  1.00  0.00      LIG  
ATOM   4964 H14  LIG     1      21.995  18.693   8.273  1.00  0.00      LIG  
ATOM   4965 H15  LIG     1      20.852  17.058  10.799  1.00  0.00      LIG  
ATOM   4966 H16  LIG     1      19.113  16.883  10.619  1.00  0.00      LIG  
ATOM   4967 H17  LIG     1      19.784  18.314  11.373  1.00  0.00      LIG  
ATOM   4968 H18  LIG     1      19.498  18.595   6.385  1.00  0.00      LIG  
ATOM   4969 H19  LIG     1      20.010  16.987   5.898  1.00  0.00      LIG  
ATOM   4970 H20  LIG     1      21.194  18.122   6.508  1.00  0.00      LIG  
ATOM   4971 H21  LIG     1      21.491  16.065   9.128  1.00  0.00      LIG  
ATOM   4972 H22  LIG     1      21.546  15.950   7.354  1.00  0.00      LIG  
ATOM   4973 H23  LIG     1      16.496  14.857   7.882  1.00  0.00      LIG  
ATOM   4974 H24  LIG     1      16.495  12.714   6.986  1.00  0.00      LIG  
ATOM   4975 H25  LIG     1      18.173  12.412   7.386  1.00  0.00      LIG  
ATOM   4976 H26  LIG     1      17.687  12.658   4.997  1.00  0.00      LIG  
ATOM   4977 H27  LIG     1      16.374  15.106   5.667  1.00  0.00      LIG  
ATOM   4978 H28  LIG     1      15.331  16.236   3.715  1.00  0.00      LIG  
ATOM   4979 H29  LIG     1      14.955  14.825   2.704  1.00  0.00      LIG  
ATOM   4980 H30  LIG     1      16.024  16.097   2.091  1.00  0.00      LIG  
ATOM   4981 H31  LIG     1      16.930  12.925   2.566  1.00  0.00      LIG  
ATOM   4982 H32  LIG     1      18.543  13.550   2.904  1.00  0.00      LIG  
ATOM   4983 H33  LIG     1      17.581  14.248   1.592  1.00  0.00      LIG  
ATOM   4984 H34  LIG     1      17.197  14.363  10.234  1.00  0.00      LIG  
ATOM   4985 H35  LIG     1      18.100  12.962   9.638  1.00  0.00      LIG  
ATOM   4986 H36  LIG     1      16.346  13.022   9.448  1.00  0.00      LIG  
ATOM   4987 H37  LIG     1      16.472  16.964   8.124  1.00  0.00      LIG  
ATOM   4988 H38  LIG     1      17.403  17.985   7.066  1.00  0.00      LIG  
ATOM   4989 H39  LIG     1      17.373  18.117  10.111  1.00  0.00      LIG  
ATOM   4990 H40  LIG     1      18.902  19.653   8.000  1.00  0.00      LIG  
ATOM   4991 H41  LIG     1      18.423  22.738   9.264  1.00  0.00      LIG  
ATOM   4992 H42  LIG     1      17.477  21.521   8.472  1.00  0.00      LIG  
ATOM   4993 H43  LIG     1      19.134  21.797   7.966  1.00  0.00      LIG  
ATOM   4994 H44  LIG     1      19.675  13.328   6.319  1.00  0.00      LIG  
ATOM   4995 H45  LIG     1      16.472  20.151   9.541  1.00  0.00      LIG  
TER
REMARK  Energy: 258.372
REMARK  SimpleFitness: 258.372
REMARK  FullFitness: -1383.8861
REMARK  InterFull: -40.4581
REMARK  IntraFull: 304.914
REMARK  solvFull: -1891.92
REMARK  surfFull: 243.578
REMARK  extraFull: 0.0
REMARK  deltaGcompsolvpol: -1891.92
REMARK  deltaGcompsolvnonpol: 243.578
REMARK  deltaGprotsolvpol: -1897.11
REMARK  deltaGprotsolvnonpol: 243.179
REMARK  deltaGligsolvpol: -11.6542
REMARK  deltaGligsolvnonpol: 15.1301
REMARK  deltaGvdw: -40.4581
REMARK  deltaGelec: 0.0
REMARK  deltaG: -8.180037
REMARK  Cluster: 2
REMARK  ClusterRank: 1
ATOM   4915 C    LIG     1      19.518  22.494  12.272  1.00  0.00      LIG  
ATOM   4916 C1   LIG     1      18.107  22.100  11.943  1.00  0.00      LIG  
ATOM   4917 C2   LIG     1      18.008  20.766  11.218  1.00  0.00      LIG  
ATOM   4918 C3   LIG     1      20.601  22.254  11.239  1.00  0.00      LIG  
ATOM   4919 C4   LIG     1      21.892  22.067  12.030  1.00  0.00      LIG  
ATOM   4920 C5   LIG     1      20.817  23.503  10.389  1.00  0.00      LIG  
ATOM   4921 C6   LIG     1      20.308  20.946  10.476  1.00  0.00      LIG  
ATOM   4922 C7   LIG     1      21.292  20.582   9.386  1.00  0.00      LIG  
ATOM   4923 C8   LIG     1      21.356  19.071   9.307  1.00  0.00      LIG  
ATOM   4924 C9   LIG     1      19.984  18.371   9.313  1.00  0.00      LIG  
ATOM   4925 C10  LIG     1      19.861  17.646  10.670  1.00  0.00      LIG  
ATOM   4926 C11  LIG     1      19.930  17.311   8.166  1.00  0.00      LIG  
ATOM   4927 C12  LIG     1      20.189  17.876   6.761  1.00  0.00      LIG  
ATOM   4928 C13  LIG     1      20.892  16.136   8.333  1.00  0.00      LIG  
ATOM   4929 C14  LIG     1      19.986  14.950   8.355  1.00  0.00      LIG  
ATOM   4930 C15  LIG     1      18.580  15.322   8.196  1.00  0.00      LIG  
ATOM   4931 C16  LIG     1      17.439  14.343   8.166  1.00  0.00      LIG  
ATOM   4932 C17  LIG     1      17.524  13.217   7.129  1.00  0.00      LIG  
ATOM   4933 C18  LIG     1      17.935  13.571   5.698  1.00  0.00      LIG  
ATOM   4934 C19  LIG     1      17.162  14.719   5.096  1.00  0.00      LIG  
ATOM   4935 C20  LIG     1      16.947  14.805   3.621  1.00  0.00      LIG  
ATOM   4936 C21  LIG     1      15.784  15.535   3.066  1.00  0.00      LIG  
ATOM   4937 C22  LIG     1      17.557  13.811   2.698  1.00  0.00      LIG  
ATOM   4938 C23  LIG     1      17.293  13.688   9.529  1.00  0.00      LIG  
ATOM   4939 C24  LIG     1      18.590  16.657   8.148  1.00  0.00      LIG  
ATOM   4940 C25  LIG     1      17.414  17.558   8.088  1.00  0.00      LIG  
ATOM   4941 C26  LIG     1      17.464  18.616   9.182  1.00  0.00      LIG  
ATOM   4942 C27  LIG     1      18.807  19.378   9.143  1.00  0.00      LIG  
ATOM   4943 C28  LIG     1      18.880  20.712   9.963  1.00  0.00      LIG  
ATOM   4944 C29  LIG     1      18.415  21.801   8.981  1.00  0.00      LIG  
ATOM   4945 O    LIG     1      19.727  23.231  13.225  1.00  0.00      LIG  
ATOM   4946 O1   LIG     1      20.357  13.789   8.400  1.00  0.00      LIG  
ATOM   4947 O2   LIG     1      19.346  13.777   5.639  1.00  0.00      LIG  
ATOM   4948 O3   LIG     1      16.347  19.459   8.943  1.00  0.00      LIG  
ATOM   4949 O4   LIG     1      17.891  15.671   4.285  1.00  0.00      LIG  
ATOM   4950 H    LIG     1      17.652  22.906  11.363  1.00  0.00      LIG  
ATOM   4951 H1   LIG     1      17.561  22.026  12.887  1.00  0.00      LIG  
ATOM   4952 H2   LIG     1      16.955  20.609  10.983  1.00  0.00      LIG  
ATOM   4953 H3   LIG     1      18.305  19.965  11.899  1.00  0.00      LIG  
ATOM   4954 H4   LIG     1      21.829  21.196  12.691  1.00  0.00      LIG  
ATOM   4955 H5   LIG     1      22.115  22.939  12.653  1.00  0.00      LIG  
ATOM   4956 H6   LIG     1      22.749  21.928  11.368  1.00  0.00      LIG  
ATOM   4957 H7   LIG     1      21.243  24.303  11.001  1.00  0.00      LIG  
ATOM   4958 H8   LIG     1      19.890  23.900   9.974  1.00  0.00      LIG  
ATOM   4959 H9   LIG     1      21.513  23.313   9.569  1.00  0.00      LIG  
ATOM   4960 H10  LIG     1      20.465  20.200  11.257  1.00  0.00      LIG  
ATOM   4961 H11  LIG     1      22.295  20.957   9.596  1.00  0.00      LIG  
ATOM   4962 H12  LIG     1      20.999  21.003   8.421  1.00  0.00      LIG  
ATOM   4963 H13  LIG     1      21.928  18.723  10.170  1.00  0.00      LIG  
ATOM   4964 H14  LIG     1      21.965  18.799   8.445  1.00  0.00      LIG  
ATOM   4965 H15  LIG     1      20.773  17.100  10.919  1.00  0.00      LIG  
ATOM   4966 H16  LIG     1      19.038  16.928  10.699  1.00  0.00      LIG  
ATOM   4967 H17  LIG     1      19.692  18.346  11.488  1.00  0.00      LIG  
ATOM   4968 H18  LIG     1      19.524  18.702   6.502  1.00  0.00      LIG  
ATOM   4969 H19  LIG     1      20.048  17.101   6.000  1.00  0.00      LIG  
ATOM   4970 H20  LIG     1      21.217  18.228   6.652  1.00  0.00      LIG  
ATOM   4971 H21  LIG     1      21.487  16.162   9.246  1.00  0.00      LIG  
ATOM   4972 H22  LIG     1      21.560  16.045   7.472  1.00  0.00      LIG  
ATOM   4973 H23  LIG     1      16.516  14.893   7.968  1.00  0.00      LIG  
ATOM   4974 H24  LIG     1      16.537  12.746   7.091  1.00  0.00      LIG  
ATOM   4975 H25  LIG     1      18.214  12.455   7.506  1.00  0.00      LIG  
ATOM   4976 H26  LIG     1      17.737  12.673   5.110  1.00  0.00      LIG  
ATOM   4977 H27  LIG     1      16.434  15.141   5.760  1.00  0.00      LIG  
ATOM   4978 H28  LIG     1      15.367  16.228   3.799  1.00  0.00      LIG  
ATOM   4979 H29  LIG     1      15.007  14.827   2.767  1.00  0.00      LIG  
ATOM   4980 H30  LIG     1      16.084  16.107   2.183  1.00  0.00      LIG  
ATOM   4981 H31  LIG     1      16.928  12.923   2.651  1.00  0.00      LIG  
ATOM   4982 H32  LIG     1      18.556  13.502   3.012  1.00  0.00      LIG  
ATOM   4983 H33  LIG     1      17.631  14.230   1.691  1.00  0.00      LIG  
ATOM   4984 H34  LIG     1      17.239  14.433  10.327  1.00  0.00      LIG  
ATOM   4985 H35  LIG     1      18.139  13.028   9.741  1.00  0.00      LIG  
ATOM   4986 H36  LIG     1      16.383  13.085   9.561  1.00  0.00      LIG  
ATOM   4987 H37  LIG     1      16.469  17.010   8.141  1.00  0.00      LIG  
ATOM   4988 H38  LIG     1      17.415  18.049   7.115  1.00  0.00      LIG  
ATOM   4989 H39  LIG     1      17.304  18.155  10.159  1.00  0.00      LIG  
ATOM   4990 H40  LIG     1      18.878  19.732   8.114  1.00  0.00      LIG  
ATOM   4991 H41  LIG     1      18.342  22.791   9.424  1.00  0.00      LIG  
ATOM   4992 H42  LIG     1      17.423  21.583   8.585  1.00  0.00      LIG  
ATOM   4993 H43  LIG     1      19.091  21.877   8.126  1.00  0.00      LIG  
ATOM   4994 H44  LIG     1      19.716  13.390   6.454  1.00  0.00      LIG  
ATOM   4995 H45  LIG     1      16.409  20.191   9.581  1.00  0.00      LIG  
TER
REMARK  Energy: 259.215
REMARK  SimpleFitness: 259.215
REMARK  FullFitness: -1379.0972
REMARK  InterFull: -35.7182
REMARK  IntraFull: 306.421
REMARK  solvFull: -1893.34
REMARK  surfFull: 243.54
REMARK  extraFull: 0.0
REMARK  deltaGcompsolvpol: -1893.34
REMARK  deltaGcompsolvnonpol: 243.54
REMARK  deltaGprotsolvpol: -1897.11
REMARK  deltaGprotsolvnonpol: 243.179
REMARK  deltaGligsolvpol: -12.6205
REMARK  deltaGligsolvnonpol: 15.1073
REMARK  deltaGvdw: -35.7182
REMARK  deltaGelec: 0.0
REMARK  deltaG: -7.760843
REMARK  Cluster: 2
REMARK  ClusterRank: 2
ATOM   4915 C    LIG     1      20.006  22.861  11.965  1.00  0.00      LIG  
ATOM   4916 C1   LIG     1      18.605  22.320  11.923  1.00  0.00      LIG  
ATOM   4917 C2   LIG     1      18.494  20.992  11.189  1.00  0.00      LIG  
ATOM   4918 C3   LIG     1      20.865  22.754  10.720  1.00  0.00      LIG  
ATOM   4919 C4   LIG     1      22.307  22.688  11.218  1.00  0.00      LIG  
ATOM   4920 C5   LIG     1      20.772  24.032   9.892  1.00  0.00      LIG  
ATOM   4921 C6   LIG     1      20.552  21.437   9.984  1.00  0.00      LIG  
ATOM   4922 C7   LIG     1      21.309  21.209   8.694  1.00  0.00      LIG  
ATOM   4923 C8   LIG     1      21.519  19.718   8.548  1.00  0.00      LIG  
ATOM   4924 C9   LIG     1      20.263  18.868   8.814  1.00  0.00      LIG  
ATOM   4925 C10  LIG     1      20.514  18.101  10.129  1.00  0.00      LIG  
ATOM   4926 C11  LIG     1      20.082  17.844   7.653  1.00  0.00      LIG  
ATOM   4927 C12  LIG     1      19.946  18.476   6.258  1.00  0.00      LIG  
ATOM   4928 C13  LIG     1      21.187  16.795   7.527  1.00  0.00      LIG  
ATOM   4929 C14  LIG     1      20.433  15.507   7.495  1.00  0.00      LIG  
ATOM   4930 C15  LIG     1      19.002  15.708   7.768  1.00  0.00      LIG  
ATOM   4931 C16  LIG     1      17.960  14.627   7.792  1.00  0.00      LIG  
ATOM   4932 C17  LIG     1      17.884  13.853   6.483  1.00  0.00      LIG  
ATOM   4933 C18  LIG     1      17.806  14.724   5.230  1.00  0.00      LIG  
ATOM   4934 C19  LIG     1      17.625  13.818   4.045  1.00  0.00      LIG  
ATOM   4935 C20  LIG     1      17.174  14.185   2.677  1.00  0.00      LIG  
ATOM   4936 C21  LIG     1      17.693  13.315   1.583  1.00  0.00      LIG  
ATOM   4937 C22  LIG     1      16.733  15.553   2.282  1.00  0.00      LIG  
ATOM   4938 C23  LIG     1      18.206  13.653   8.929  1.00  0.00      LIG  
ATOM   4939 C24  LIG     1      18.859  17.030   7.891  1.00  0.00      LIG  
ATOM   4940 C25  LIG     1      17.600  17.770   8.158  1.00  0.00      LIG  
ATOM   4941 C26  LIG     1      17.756  18.823   9.243  1.00  0.00      LIG  
ATOM   4942 C27  LIG     1      18.971  19.732   8.946  1.00  0.00      LIG  
ATOM   4943 C28  LIG     1      19.079  21.053   9.779  1.00  0.00      LIG  
ATOM   4944 C29  LIG     1      18.300  22.095   8.962  1.00  0.00      LIG  
ATOM   4945 O    LIG     1      20.333  23.603  12.879  1.00  0.00      LIG  
ATOM   4946 O1   LIG     1      20.939  14.420   7.260  1.00  0.00      LIG  
ATOM   4947 O2   LIG     1      16.776  15.693   5.380  1.00  0.00      LIG  
ATOM   4948 O3   LIG     1      16.522  19.533   9.246  1.00  0.00      LIG  
ATOM   4949 O4   LIG     1      16.277  13.533   3.613  1.00  0.00      LIG  
ATOM   4950 H    LIG     1      17.958  23.079  11.479  1.00  0.00      LIG  
ATOM   4951 H1   LIG     1      18.280  22.177  12.957  1.00  0.00      LIG  
ATOM   4952 H2   LIG     1      17.437  20.722  11.172  1.00  0.00      LIG  
ATOM   4953 H3   LIG     1      19.014  20.220  11.763  1.00  0.00      LIG  
ATOM   4954 H4   LIG     1      22.471  21.806  11.844  1.00  0.00      LIG  
ATOM   4955 H5   LIG     1      22.570  23.568  11.813  1.00  0.00      LIG  
ATOM   4956 H6   LIG     1      23.014  22.649  10.386  1.00  0.00      LIG  
ATOM   4957 H7   LIG     1      21.245  24.860  10.427  1.00  0.00      LIG  
ATOM   4958 H8   LIG     1      19.744  24.340   9.703  1.00  0.00      LIG  
ATOM   4959 H9   LIG     1      21.286  23.927   8.933  1.00  0.00      LIG  
ATOM   4960 H10  LIG     1      20.950  20.699  10.682  1.00  0.00      LIG  
ATOM   4961 H11  LIG     1      22.286  21.695   8.699  1.00  0.00      LIG  
ATOM   4962 H12  LIG     1      20.767  21.605   7.832  1.00  0.00      LIG  
ATOM   4963 H13  LIG     1      22.296  19.427   9.261  1.00  0.00      LIG  
ATOM   4964 H14  LIG     1      21.959  19.529   7.569  1.00  0.00      LIG  
ATOM   4965 H15  LIG     1      21.513  17.660  10.152  1.00  0.00      LIG  
ATOM   4966 H16  LIG     1      19.801  17.290  10.294  1.00  0.00      LIG  
ATOM   4967 H17  LIG     1      20.449  18.756  10.997  1.00  0.00      LIG  
ATOM   4968 H18  LIG     1      19.129  19.197   6.190  1.00  0.00      LIG  
ATOM   4969 H19  LIG     1      19.753  17.708   5.501  1.00  0.00      LIG  
ATOM   4970 H20  LIG     1      20.863  18.982   5.952  1.00  0.00      LIG  
ATOM   4971 H21  LIG     1      21.895  16.772   8.356  1.00  0.00      LIG  
ATOM   4972 H22  LIG     1      21.737  16.907   6.589  1.00  0.00      LIG  
ATOM   4973 H23  LIG     1      16.978  15.076   7.962  1.00  0.00      LIG  
ATOM   4974 H24  LIG     1      16.998  13.212   6.531  1.00  0.00      LIG  
ATOM   4975 H25  LIG     1      18.740  13.176   6.399  1.00  0.00      LIG  
ATOM   4976 H26  LIG     1      18.744  15.268   5.097  1.00  0.00      LIG  
ATOM   4977 H27  LIG     1      18.309  12.992   4.110  1.00  0.00      LIG  
ATOM   4978 H28  LIG     1      17.174  12.365   1.514  1.00  0.00      LIG  
ATOM   4979 H29  LIG     1      18.741  13.067   1.761  1.00  0.00      LIG  
ATOM   4980 H30  LIG     1      17.610  13.818   0.616  1.00  0.00      LIG  
ATOM   4981 H31  LIG     1      16.241  15.519   1.306  1.00  0.00      LIG  
ATOM   4982 H32  LIG     1      17.591  16.223   2.204  1.00  0.00      LIG  
ATOM   4983 H33  LIG     1      16.021  15.978   2.993  1.00  0.00      LIG  
ATOM   4984 H34  LIG     1      18.249  14.174   9.890  1.00  0.00      LIG  
ATOM   4985 H35  LIG     1      19.145  13.111   8.789  1.00  0.00      LIG  
ATOM   4986 H36  LIG     1      17.398  12.918   8.976  1.00  0.00      LIG  
ATOM   4987 H37  LIG     1      16.770  17.104   8.405  1.00  0.00      LIG  
ATOM   4988 H38  LIG     1      17.310  18.267   7.234  1.00  0.00      LIG  
ATOM   4989 H39  LIG     1      17.850  18.343  10.221  1.00  0.00      LIG  
ATOM   4990 H40  LIG     1      18.774  20.108   7.942  1.00  0.00      LIG  
ATOM   4991 H41  LIG     1      18.245  23.073   9.432  1.00  0.00      LIG  
ATOM   4992 H42  LIG     1      17.266  21.786   8.806  1.00  0.00      LIG  
ATOM   4993 H43  LIG     1      18.745  22.233   7.974  1.00  0.00      LIG  
ATOM   4994 H44  LIG     1      16.939  16.144   6.225  1.00  0.00      LIG  
ATOM   4995 H45  LIG     1      16.618  20.259   9.886  1.00  0.00      LIG  
TER
REMARK  Energy: 263.382
REMARK  SimpleFitness: 263.382
REMARK  FullFitness: -1375.0135
REMARK  InterFull: -27.5536
REMARK  IntraFull: 305.117
REMARK  solvFull: -1896.53
REMARK  surfFull: 243.953
REMARK  extraFull: 0.0
REMARK  deltaGcompsolvpol: -1896.53
REMARK  deltaGcompsolvnonpol: 243.953
REMARK  deltaGprotsolvpol: -1897.11
REMARK  deltaGprotsolvnonpol: 243.179
REMARK  deltaGligsolvpol: -13.5111
REMARK  deltaGligsolvnonpol: 15.361
REMARK  deltaGvdw: -27.5536
REMARK  deltaGelec: 0.0
REMARK  deltaG: -7.114128
REMARK  Cluster: 2
REMARK  ClusterRank: 3
ATOM   4915 C    LIG     1      19.403  23.515  11.540  1.00  0.00      LIG  
ATOM   4916 C1   LIG     1      18.600  23.519  10.275  1.00  0.00      LIG  
ATOM   4917 C2   LIG     1      18.701  22.214   9.503  1.00  0.00      LIG  
ATOM   4918 C3   LIG     1      20.807  22.951  11.492  1.00  0.00      LIG  
ATOM   4919 C4   LIG     1      21.122  22.500  12.916  1.00  0.00      LIG  
ATOM   4920 C5   LIG     1      21.809  24.055  11.173  1.00  0.00      LIG  
ATOM   4921 C6   LIG     1      20.833  21.713  10.573  1.00  0.00      LIG  
ATOM   4922 C7   LIG     1      22.180  21.046  10.405  1.00  0.00      LIG  
ATOM   4923 C8   LIG     1      21.974  19.574  10.111  1.00  0.00      LIG  
ATOM   4924 C9   LIG     1      20.787  19.236   9.187  1.00  0.00      LIG  
ATOM   4925 C10  LIG     1      19.647  18.692  10.086  1.00  0.00      LIG  
ATOM   4926 C11  LIG     1      21.220  18.124   8.182  1.00  0.00      LIG  
ATOM   4927 C12  LIG     1      22.376  18.495   7.242  1.00  0.00      LIG  
ATOM   4928 C13  LIG     1      21.623  16.821   8.861  1.00  0.00      LIG  
ATOM   4929 C14  LIG     1      20.609  15.847   8.370  1.00  0.00      LIG  
ATOM   4930 C15  LIG     1      19.636  16.480   7.468  1.00  0.00      LIG  
ATOM   4931 C16  LIG     1      18.399  15.787   6.972  1.00  0.00      LIG  
ATOM   4932 C17  LIG     1      18.756  14.658   6.004  1.00  0.00      LIG  
ATOM   4933 C18  LIG     1      17.533  13.831   5.619  1.00  0.00      LIG  
ATOM   4934 C19  LIG     1      17.459  13.570   4.147  1.00  0.00      LIG  
ATOM   4935 C20  LIG     1      16.817  14.503   3.193  1.00  0.00      LIG  
ATOM   4936 C21  LIG     1      17.134  14.437   1.745  1.00  0.00      LIG  
ATOM   4937 C22  LIG     1      16.269  15.781   3.672  1.00  0.00      LIG  
ATOM   4938 C23  LIG     1      17.583  15.320   8.172  1.00  0.00      LIG  
ATOM   4939 C24  LIG     1      20.035  17.751   7.357  1.00  0.00      LIG  
ATOM   4940 C25  LIG     1      19.373  18.856   6.606  1.00  0.00      LIG  
ATOM   4941 C26  LIG     1      19.099  20.082   7.477  1.00  0.00      LIG  
ATOM   4942 C27  LIG     1      20.293  20.472   8.389  1.00  0.00      LIG  
ATOM   4943 C28  LIG     1      20.143  21.806   9.200  1.00  0.00      LIG  
ATOM   4944 C29  LIG     1      20.790  22.867   8.300  1.00  0.00      LIG  
ATOM   4945 O    LIG     1      19.048  24.215  12.477  1.00  0.00      LIG  
ATOM   4946 O1   LIG     1      20.583  14.669   8.692  1.00  0.00      LIG  
ATOM   4947 O2   LIG     1      17.594  12.584   6.302  1.00  0.00      LIG  
ATOM   4948 O3   LIG     1      18.776  21.127   6.563  1.00  0.00      LIG  
ATOM   4949 O4   LIG     1      16.113  13.348   3.674  1.00  0.00      LIG  
ATOM   4950 H    LIG     1      18.924  24.369   9.673  1.00  0.00      LIG  
ATOM   4951 H1   LIG     1      17.555  23.685  10.549  1.00  0.00      LIG  
ATOM   4952 H2   LIG     1      18.125  22.344   8.586  1.00  0.00      LIG  
ATOM   4953 H3   LIG     1      18.219  21.419  10.078  1.00  0.00      LIG  
ATOM   4954 H4   LIG     1      20.439  21.708  13.241  1.00  0.00      LIG  
ATOM   4955 H5   LIG     1      21.035  23.324  13.631  1.00  0.00      LIG  
ATOM   4956 H6   LIG     1      22.143  22.121  12.997  1.00  0.00      LIG  
ATOM   4957 H7   LIG     1      21.867  24.761  12.006  1.00  0.00      LIG  
ATOM   4958 H8   LIG     1      21.528  24.640  10.297  1.00  0.00      LIG  
ATOM   4959 H9   LIG     1      22.812  23.650  11.017  1.00  0.00      LIG  
ATOM   4960 H10  LIG     1      20.243  21.013  11.160  1.00  0.00      LIG  
ATOM   4961 H11  LIG     1      22.793  21.129  11.303  1.00  0.00      LIG  
ATOM   4962 H12  LIG     1      22.755  21.507   9.600  1.00  0.00      LIG  
ATOM   4963 H13  LIG     1      21.820  19.066  11.067  1.00  0.00      LIG  
ATOM   4964 H14  LIG     1      22.919  19.180   9.736  1.00  0.00      LIG  
ATOM   4965 H15  LIG     1      20.008  17.919  10.769  1.00  0.00      LIG  
ATOM   4966 H16  LIG     1      18.818  18.261   9.524  1.00  0.00      LIG  
ATOM   4967 H17  LIG     1      19.198  19.465  10.707  1.00  0.00      LIG  
ATOM   4968 H18  LIG     1      22.170  19.377   6.633  1.00  0.00      LIG  
ATOM   4969 H19  LIG     1      22.582  17.674   6.548  1.00  0.00      LIG  
ATOM   4970 H20  LIG     1      23.300  18.678   7.794  1.00  0.00      LIG  
ATOM   4971 H21  LIG     1      21.594  16.851   9.952  1.00  0.00      LIG  
ATOM   4972 H22  LIG     1      22.613  16.489   8.538  1.00  0.00      LIG  
ATOM   4973 H23  LIG     1      17.778  16.506   6.430  1.00  0.00      LIG  
ATOM   4974 H24  LIG     1      19.531  14.014   6.434  1.00  0.00      LIG  
ATOM   4975 H25  LIG     1      19.188  15.120   5.113  1.00  0.00      LIG  
ATOM   4976 H26  LIG     1      16.618  14.325   5.944  1.00  0.00      LIG  
ATOM   4977 H27  LIG     1      18.259  12.959   3.767  1.00  0.00      LIG  
ATOM   4978 H28  LIG     1      17.650  13.508   1.488  1.00  0.00      LIG  
ATOM   4979 H29  LIG     1      17.771  15.279   1.465  1.00  0.00      LIG  
ATOM   4980 H30  LIG     1      16.217  14.502   1.154  1.00  0.00      LIG  
ATOM   4981 H31  LIG     1      17.104  16.450   3.888  1.00  0.00      LIG  
ATOM   4982 H32  LIG     1      15.678  15.673   4.582  1.00  0.00      LIG  
ATOM   4983 H33  LIG     1      15.635  16.234   2.906  1.00  0.00      LIG  
ATOM   4984 H34  LIG     1      16.561  15.057   7.886  1.00  0.00      LIG  
ATOM   4985 H35  LIG     1      17.511  16.114   8.924  1.00  0.00      LIG  
ATOM   4986 H36  LIG     1      18.039  14.442   8.640  1.00  0.00      LIG  
ATOM   4987 H37  LIG     1      18.436  18.526   6.150  1.00  0.00      LIG  
ATOM   4988 H38  LIG     1      20.013  19.137   5.764  1.00  0.00      LIG  
ATOM   4989 H39  LIG     1      18.206  19.893   8.079  1.00  0.00      LIG  
ATOM   4990 H40  LIG     1      21.098  20.707   7.693  1.00  0.00      LIG  
ATOM   4991 H41  LIG     1      20.666  23.883   8.664  1.00  0.00      LIG  
ATOM   4992 H42  LIG     1      20.354  22.849   7.302  1.00  0.00      LIG  
ATOM   4993 H43  LIG     1      21.860  22.695   8.174  1.00  0.00      LIG  
ATOM   4994 H44  LIG     1      17.802  12.789   7.229  1.00  0.00      LIG  
ATOM   4995 H45  LIG     1      18.748  21.947   7.083  1.00  0.00      LIG  
TER
REMARK  Energy: 274.36
REMARK  SimpleFitness: 274.36
REMARK  FullFitness: -1368.1924
REMARK  InterFull: -29.8765
REMARK  IntraFull: 311.708
REMARK  solvFull: -1894.33
REMARK  surfFull: 244.306
REMARK  extraFull: 0.0
REMARK  deltaGcompsolvpol: -1894.33
REMARK  deltaGcompsolvnonpol: 244.306
REMARK  deltaGprotsolvpol: -1897.11
REMARK  deltaGprotsolvnonpol: 243.179
REMARK  deltaGligsolvpol: -10.5287
REMARK  deltaGligsolvnonpol: 15.2048
REMARK  deltaGvdw: -29.8765
REMARK  deltaGelec: 0.0
REMARK  deltaG: -7.3335824
REMARK  Cluster: 2
REMARK  ClusterRank: 4
ATOM   4915 C    LIG     1      20.200  21.029  13.285  1.00  0.00      LIG  
ATOM   4916 C1   LIG     1      18.787  21.009  12.779  1.00  0.00      LIG  
ATOM   4917 C2   LIG     1      18.534  19.923  11.745  1.00  0.00      LIG  
ATOM   4918 C3   LIG     1      21.330  20.844  12.291  1.00  0.00      LIG  
ATOM   4919 C4   LIG     1      22.483  20.231  13.083  1.00  0.00      LIG  
ATOM   4920 C5   LIG     1      21.840  22.193  11.797  1.00  0.00      LIG  
ATOM   4921 C6   LIG     1      20.902  19.836  11.207  1.00  0.00      LIG  
ATOM   4922 C7   LIG     1      21.916  19.566  10.119  1.00  0.00      LIG  
ATOM   4923 C8   LIG     1      21.736  18.134   9.662  1.00  0.00      LIG  
ATOM   4924 C9   LIG     1      20.272  17.700   9.460  1.00  0.00      LIG  
ATOM   4925 C10  LIG     1      19.929  16.733  10.619  1.00  0.00      LIG  
ATOM   4926 C11  LIG     1      20.143  16.936   8.106  1.00  0.00      LIG  
ATOM   4927 C12  LIG     1      20.559  17.740   6.867  1.00  0.00      LIG  
ATOM   4928 C13  LIG     1      20.927  15.634   8.050  1.00  0.00      LIG  
ATOM   4929 C14  LIG     1      19.877  14.581   8.014  1.00  0.00      LIG  
ATOM   4930 C15  LIG     1      18.548  15.167   7.812  1.00  0.00      LIG  
ATOM   4931 C16  LIG     1      17.274  14.386   7.684  1.00  0.00      LIG  
ATOM   4932 C17  LIG     1      17.216  13.185   6.736  1.00  0.00      LIG  
ATOM   4933 C18  LIG     1      17.826  13.221   5.333  1.00  0.00      LIG  
ATOM   4934 C19  LIG     1      17.080  13.814   4.176  1.00  0.00      LIG  
ATOM   4935 C20  LIG     1      17.112  15.244   3.762  1.00  0.00      LIG  
ATOM   4936 C21  LIG     1      16.757  15.576   2.354  1.00  0.00      LIG  
ATOM   4937 C22  LIG     1      17.834  16.290   4.535  1.00  0.00      LIG  
ATOM   4938 C23  LIG     1      16.934  13.834   9.056  1.00  0.00      LIG  
ATOM   4939 C24  LIG     1      18.735  16.487   7.936  1.00  0.00      LIG  
ATOM   4940 C25  LIG     1      17.692  17.547   8.009  1.00  0.00      LIG  
ATOM   4941 C26  LIG     1      17.837  18.411   9.258  1.00  0.00      LIG  
ATOM   4942 C27  LIG     1      19.290  18.908   9.458  1.00  0.00      LIG  
ATOM   4943 C28  LIG     1      19.510  19.990  10.572  1.00  0.00      LIG  
ATOM   4944 C29  LIG     1      19.334  21.337   9.854  1.00  0.00      LIG  
ATOM   4945 O    LIG     1      20.429  21.449  14.410  1.00  0.00      LIG  
ATOM   4946 O1   LIG     1      20.099  13.379   8.039  1.00  0.00      LIG  
ATOM   4947 O2   LIG     1      19.196  13.588   5.310  1.00  0.00      LIG  
ATOM   4948 O3   LIG     1      16.914  19.481   9.080  1.00  0.00      LIG  
ATOM   4949 O4   LIG     1      16.004  14.700   4.498  1.00  0.00      LIG  
ATOM   4950 H    LIG     1      18.550  22.000  12.387  1.00  0.00      LIG  
ATOM   4951 H1   LIG     1      18.135  20.833  13.639  1.00  0.00      LIG  
ATOM   4952 H2   LIG     1      17.501  20.030  11.409  1.00  0.00      LIG  
ATOM   4953 H3   LIG     1      18.615  18.944  12.226  1.00  0.00      LIG  
ATOM   4954 H4   LIG     1      22.204  19.258  13.501  1.00  0.00      LIG  
ATOM   4955 H5   LIG     1      22.787  20.873  13.916  1.00  0.00      LIG  
ATOM   4956 H6   LIG     1      23.366  20.089  12.457  1.00  0.00      LIG  
ATOM   4957 H7   LIG     1      22.320  22.735  12.617  1.00  0.00      LIG  
ATOM   4958 H8   LIG     1      21.042  22.839  11.430  1.00  0.00      LIG  
ATOM   4959 H9   LIG     1      22.584  22.072  11.006  1.00  0.00      LIG  
ATOM   4960 H10  LIG     1      20.863  18.916  11.790  1.00  0.00      LIG  
ATOM   4961 H11  LIG     1      22.941  19.688  10.471  1.00  0.00      LIG  
ATOM   4962 H12  LIG     1      21.794  20.251   9.277  1.00  0.00      LIG  
ATOM   4963 H13  LIG     1      22.188  17.488  10.420  1.00  0.00      LIG  
ATOM   4964 H14  LIG     1      22.349  17.985   8.773  1.00  0.00      LIG  
ATOM   4965 H15  LIG     1      20.696  15.965  10.740  1.00  0.00      LIG  
ATOM   4966 H16  LIG     1      18.976  16.218  10.484  1.00  0.00      LIG  
ATOM   4967 H17  LIG     1      19.860  17.246  11.576  1.00  0.00      LIG  
ATOM   4968 H18  LIG     1      19.996  18.669   6.749  1.00  0.00      LIG  
ATOM   4969 H19  LIG     1      20.399  17.155   5.956  1.00  0.00      LIG  
ATOM   4970 H20  LIG     1      21.621  17.992   6.886  1.00  0.00      LIG  
ATOM   4971 H21  LIG     1      21.578  15.484   8.905  1.00  0.00      LIG  
ATOM   4972 H22  LIG     1      21.509  15.559   7.128  1.00  0.00      LIG  
ATOM   4973 H23  LIG     1      16.488  15.079   7.386  1.00  0.00      LIG  
ATOM   4974 H24  LIG     1      16.174  12.867   6.657  1.00  0.00      LIG  
ATOM   4975 H25  LIG     1      17.732  12.371   7.254  1.00  0.00      LIG  
ATOM   4976 H26  LIG     1      17.810  12.163   5.083  1.00  0.00      LIG  
ATOM   4977 H27  LIG     1      16.908  13.081   3.400  1.00  0.00      LIG  
ATOM   4978 H28  LIG     1      16.289  14.727   1.847  1.00  0.00      LIG  
ATOM   4979 H29  LIG     1      17.651  15.856   1.793  1.00  0.00      LIG  
ATOM   4980 H30  LIG     1      16.057  16.414   2.325  1.00  0.00      LIG  
ATOM   4981 H31  LIG     1      18.765  15.921   4.961  1.00  0.00      LIG  
ATOM   4982 H32  LIG     1      17.217  16.682   5.344  1.00  0.00      LIG  
ATOM   4983 H33  LIG     1      18.107  17.119   3.879  1.00  0.00      LIG  
ATOM   4984 H34  LIG     1      17.025  14.593   9.836  1.00  0.00      LIG  
ATOM   4985 H35  LIG     1      17.598  13.007   9.324  1.00  0.00      LIG  
ATOM   4986 H36  LIG     1      15.910  13.456   9.062  1.00  0.00      LIG  
ATOM   4987 H37  LIG     1      16.682  17.128   7.976  1.00  0.00      LIG  
ATOM   4988 H38  LIG     1      17.772  18.178   7.120  1.00  0.00      LIG  
ATOM   4989 H39  LIG     1      17.505  17.846  10.132  1.00  0.00      LIG  
ATOM   4990 H40  LIG     1      19.511  19.461   8.545  1.00  0.00      LIG  
ATOM   4991 H41  LIG     1      19.404  22.197  10.514  1.00  0.00      LIG  
ATOM   4992 H42  LIG     1      18.354  21.407   9.381  1.00  0.00      LIG  
ATOM   4993 H43  LIG     1      20.081  21.468   9.068  1.00  0.00      LIG  
ATOM   4994 H44  LIG     1      19.587  13.234   6.130  1.00  0.00      LIG  
ATOM   4995 H45  LIG     1      17.040  20.085   9.832  1.00  0.00      LIG  
TER
REMARK  Energy: 274.148
REMARK  SimpleFitness: 274.148
REMARK  FullFitness: -1367.9736
REMARK  InterFull: -29.7797
REMARK  IntraFull: 313.318
REMARK  solvFull: -1895.59
REMARK  surfFull: 244.078
REMARK  extraFull: 0.0
REMARK  deltaGcompsolvpol: -1895.59
REMARK  deltaGcompsolvnonpol: 244.078
REMARK  deltaGprotsolvpol: -1897.11
REMARK  deltaGprotsolvnonpol: 243.179
REMARK  deltaGligsolvpol: -10.9397
REMARK  deltaGligsolvnonpol: 15.1461
REMARK  deltaGvdw: -29.7797
REMARK  deltaGelec: 0.0
REMARK  deltaG: -7.3924003
REMARK  Cluster: 2
REMARK  ClusterRank: 5
ATOM   4915 C    LIG     1      19.103  23.658  11.821  1.00  0.00      LIG  
ATOM   4916 C1   LIG     1      18.382  23.642  10.505  1.00  0.00      LIG  
ATOM   4917 C2   LIG     1      18.527  22.330   9.751  1.00  0.00      LIG  
ATOM   4918 C3   LIG     1      20.479  23.028  11.903  1.00  0.00      LIG  
ATOM   4919 C4   LIG     1      20.633  22.566  13.350  1.00  0.00      LIG  
ATOM   4920 C5   LIG     1      21.559  24.085  11.692  1.00  0.00      LIG  
ATOM   4921 C6   LIG     1      20.545  21.788  10.990  1.00  0.00      LIG  
ATOM   4922 C7   LIG     1      21.879  21.076  10.938  1.00  0.00      LIG  
ATOM   4923 C8   LIG     1      21.641  19.609  10.645  1.00  0.00      LIG  
ATOM   4924 C9   LIG     1      20.559  19.315   9.588  1.00  0.00      LIG  
ATOM   4925 C10  LIG     1      19.316  18.802  10.354  1.00  0.00      LIG  
ATOM   4926 C11  LIG     1      21.064  18.193   8.623  1.00  0.00      LIG  
ATOM   4927 C12  LIG     1      22.352  18.521   7.857  1.00  0.00      LIG  
ATOM   4928 C13  LIG     1      21.302  16.852   9.306  1.00  0.00      LIG  
ATOM   4929 C14  LIG     1      20.270  15.959   8.706  1.00  0.00      LIG  
ATOM   4930 C15  LIG     1      19.480  16.655   7.672  1.00  0.00      LIG  
ATOM   4931 C16  LIG     1      18.235  16.157   6.976  1.00  0.00      LIG  
ATOM   4932 C17  LIG     1      17.978  14.650   6.873  1.00  0.00      LIG  
ATOM   4933 C18  LIG     1      18.800  13.896   5.836  1.00  0.00      LIG  
ATOM   4934 C19  LIG     1      18.279  13.772   4.421  1.00  0.00      LIG  
ATOM   4935 C20  LIG     1      17.212  14.469   3.643  1.00  0.00      LIG  
ATOM   4936 C21  LIG     1      17.193  14.285   2.168  1.00  0.00      LIG  
ATOM   4937 C22  LIG     1      16.494  15.674   4.098  1.00  0.00      LIG  
ATOM   4938 C23  LIG     1      17.063  16.698   7.763  1.00  0.00      LIG  
ATOM   4939 C24  LIG     1      19.987  17.895   7.640  1.00  0.00      LIG  
ATOM   4940 C25  LIG     1      19.498  19.049   6.831  1.00  0.00      LIG  
ATOM   4941 C26  LIG     1      19.104  20.233   7.709  1.00  0.00      LIG  
ATOM   4942 C27  LIG     1      20.193  20.578   8.758  1.00  0.00      LIG  
ATOM   4943 C28  LIG     1      19.985  21.908   9.563  1.00  0.00      LIG  
ATOM   4944 C29  LIG     1      20.722  22.974   8.739  1.00  0.00      LIG  
ATOM   4945 O    LIG     1      18.719  24.413  12.701  1.00  0.00      LIG  
ATOM   4946 O1   LIG     1      20.166  14.775   8.992  1.00  0.00      LIG  
ATOM   4947 O2   LIG     1      20.138  14.370   5.816  1.00  0.00      LIG  
ATOM   4948 O3   LIG     1      18.867  21.308   6.805  1.00  0.00      LIG  
ATOM   4949 O4   LIG     1      16.922  13.263   4.375  1.00  0.00      LIG  
ATOM   4950 H    LIG     1      18.741  24.485   9.912  1.00  0.00      LIG  
ATOM   4951 H1   LIG     1      17.321  23.813  10.712  1.00  0.00      LIG  
ATOM   4952 H2   LIG     1      18.022  22.458   8.794  1.00  0.00      LIG  
ATOM   4953 H3   LIG     1      17.994  21.545  10.294  1.00  0.00      LIG  
ATOM   4954 H4   LIG     1      19.879  21.816  13.609  1.00  0.00      LIG  
ATOM   4955 H5   LIG     1      20.527  23.398  14.054  1.00  0.00      LIG  
ATOM   4956 H6   LIG     1      21.618  22.129  13.526  1.00  0.00      LIG  
ATOM   4957 H7   LIG     1      21.548  24.803  12.517  1.00  0.00      LIG  
ATOM   4958 H8   LIG     1      21.410  24.664  10.781  1.00  0.00      LIG  
ATOM   4959 H9   LIG     1      22.554  23.636  11.664  1.00  0.00      LIG  
ATOM   4960 H10  LIG     1      19.882  21.107  11.520  1.00  0.00      LIG  
ATOM   4961 H11  LIG     1      22.419  21.152  11.884  1.00  0.00      LIG  
ATOM   4962 H12  LIG     1      22.532  21.508  10.177  1.00  0.00      LIG  
ATOM   4963 H13  LIG     1      21.345  19.131  11.583  1.00  0.00      LIG  
ATOM   4964 H14  LIG     1      22.602  19.159  10.397  1.00  0.00      LIG  
ATOM   4965 H15  LIG     1      19.576  18.011  11.061  1.00  0.00      LIG  
ATOM   4966 H16  LIG     1      18.539  18.405   9.700  1.00  0.00      LIG  
ATOM   4967 H17  LIG     1      18.834  19.584  10.938  1.00  0.00      LIG  
ATOM   4968 H18  LIG     1      22.284  19.443   7.277  1.00  0.00      LIG  
ATOM   4969 H19  LIG     1      22.595  17.719   7.152  1.00  0.00      LIG  
ATOM   4970 H20  LIG     1      23.206  18.612   8.531  1.00  0.00      LIG  
ATOM   4971 H21  LIG     1      21.190  16.873  10.392  1.00  0.00      LIG  
ATOM   4972 H22  LIG     1      22.288  16.453   9.053  1.00  0.00      LIG  
ATOM   4973 H23  LIG     1      18.216  16.582   5.972  1.00  0.00      LIG  
ATOM   4974 H24  LIG     1      16.918  14.463   6.692  1.00  0.00      LIG  
ATOM   4975 H25  LIG     1      18.170  14.202   7.849  1.00  0.00      LIG  
ATOM   4976 H26  LIG     1      18.863  12.869   6.203  1.00  0.00      LIG  
ATOM   4977 H27  LIG     1      19.015  13.286   3.802  1.00  0.00      LIG  
ATOM   4978 H28  LIG     1      17.661  13.343   1.868  1.00  0.00      LIG  
ATOM   4979 H29  LIG     1      17.722  15.108   1.682  1.00  0.00      LIG  
ATOM   4980 H30  LIG     1      16.163  14.295   1.805  1.00  0.00      LIG  
ATOM   4981 H31  LIG     1      17.188  16.515   4.103  1.00  0.00      LIG  
ATOM   4982 H32  LIG     1      16.080  15.562   5.095  1.00  0.00      LIG  
ATOM   4983 H33  LIG     1      15.670  15.907   3.419  1.00  0.00      LIG  
ATOM   4984 H34  LIG     1      17.088  17.787   7.854  1.00  0.00      LIG  
ATOM   4985 H35  LIG     1      17.078  16.267   8.764  1.00  0.00      LIG  
ATOM   4986 H36  LIG     1      16.118  16.428   7.289  1.00  0.00      LIG  
ATOM   4987 H37  LIG     1      18.649  18.773   6.199  1.00  0.00      LIG  
ATOM   4988 H38  LIG     1      20.282  19.351   6.131  1.00  0.00      LIG  
ATOM   4989 H39  LIG     1      18.153  20.015   8.203  1.00  0.00      LIG  
ATOM   4990 H40  LIG     1      21.080  20.797   8.162  1.00  0.00      LIG  
ATOM   4991 H41  LIG     1      20.571  23.989   9.099  1.00  0.00      LIG  
ATOM   4992 H42  LIG     1      20.387  22.971   7.702  1.00  0.00      LIG  
ATOM   4993 H43  LIG     1      21.798  22.790   8.720  1.00  0.00      LIG  
ATOM   4994 H44  LIG     1      20.424  14.392   6.746  1.00  0.00      LIG  
ATOM   4995 H45  LIG     1      18.723  22.097   7.354  1.00  0.00      LIG  
TER
REMARK  Energy: 274.042
REMARK  SimpleFitness: 274.042
REMARK  FullFitness: -1367.2374
REMARK  InterFull: -29.7205
REMARK  IntraFull: 313.589
REMARK  solvFull: -1895.33
REMARK  surfFull: 244.224
REMARK  extraFull: 0.0
REMARK  deltaGcompsolvpol: -1895.33
REMARK  deltaGcompsolvnonpol: 244.224
REMARK  deltaGprotsolvpol: -1897.11
REMARK  deltaGprotsolvnonpol: 243.179
REMARK  deltaGligsolvpol: -11.759
REMARK  deltaGligsolvnonpol: 15.0126
REMARK  deltaGvdw: -29.7205
REMARK  deltaGelec: 0.0
REMARK  deltaG: -7.294306
REMARK  Cluster: 2
REMARK  ClusterRank: 6
ATOM   4915 C    LIG     1      20.477  20.597  13.144  1.00  0.00      LIG  
ATOM   4916 C1   LIG     1      19.029  20.599  12.752  1.00  0.00      LIG  
ATOM   4917 C2   LIG     1      18.701  19.525  11.727  1.00  0.00      LIG  
ATOM   4918 C3   LIG     1      21.519  20.447  12.052  1.00  0.00      LIG  
ATOM   4919 C4   LIG     1      22.732  19.809  12.726  1.00  0.00      LIG  
ATOM   4920 C5   LIG     1      21.987  21.816  11.566  1.00  0.00      LIG  
ATOM   4921 C6   LIG     1      21.013  19.475  10.968  1.00  0.00      LIG  
ATOM   4922 C7   LIG     1      21.927  19.287   9.777  1.00  0.00      LIG  
ATOM   4923 C8   LIG     1      21.746  17.877   9.262  1.00  0.00      LIG  
ATOM   4924 C9   LIG     1      20.281  17.403   9.184  1.00  0.00      LIG  
ATOM   4925 C10  LIG     1      20.089  16.357  10.307  1.00  0.00      LIG  
ATOM   4926 C11  LIG     1      20.033  16.727   7.804  1.00  0.00      LIG  
ATOM   4927 C12  LIG     1      20.241  17.650   6.590  1.00  0.00      LIG  
ATOM   4928 C13  LIG     1      20.892  15.502   7.537  1.00  0.00      LIG  
ATOM   4929 C14  LIG     1      19.917  14.526   6.983  1.00  0.00      LIG  
ATOM   4930 C15  LIG     1      18.534  14.949   7.221  1.00  0.00      LIG  
ATOM   4931 C16  LIG     1      17.321  14.121   6.860  1.00  0.00      LIG  
ATOM   4932 C17  LIG     1      17.091  13.887   5.350  1.00  0.00      LIG  
ATOM   4933 C18  LIG     1      17.221  15.158   4.513  1.00  0.00      LIG  
ATOM   4934 C19  LIG     1      16.516  15.221   3.180  1.00  0.00      LIG  
ATOM   4935 C20  LIG     1      16.916  14.601   1.886  1.00  0.00      LIG  
ATOM   4936 C21  LIG     1      16.142  14.773   0.626  1.00  0.00      LIG  
ATOM   4937 C22  LIG     1      17.817  13.424   1.973  1.00  0.00      LIG  
ATOM   4938 C23  LIG     1      17.329  12.783   7.570  1.00  0.00      LIG  
ATOM   4939 C24  LIG     1      18.646  16.192   7.720  1.00  0.00      LIG  
ATOM   4940 C25  LIG     1      17.555  17.145   8.082  1.00  0.00      LIG  
ATOM   4941 C26  LIG     1      17.827  17.992   9.324  1.00  0.00      LIG  
ATOM   4942 C27  LIG     1      19.261  18.565   9.357  1.00  0.00      LIG  
ATOM   4943 C28  LIG     1      19.567  19.624  10.471  1.00  0.00      LIG  
ATOM   4944 C29  LIG     1      19.301  20.980   9.800  1.00  0.00      LIG  
ATOM   4945 O    LIG     1      20.796  20.976  14.260  1.00  0.00      LIG  
ATOM   4946 O1   LIG     1      20.231  13.508   6.389  1.00  0.00      LIG  
ATOM   4947 O2   LIG     1      16.672  16.210   5.257  1.00  0.00      LIG  
ATOM   4948 O3   LIG     1      16.841  19.020   9.291  1.00  0.00      LIG  
ATOM   4949 O4   LIG     1      17.407  15.894   2.265  1.00  0.00      LIG  
ATOM   4950 H    LIG     1      18.769  21.597  12.394  1.00  0.00      LIG  
ATOM   4951 H1   LIG     1      18.443  20.415  13.657  1.00  0.00      LIG  
ATOM   4952 H2   LIG     1      17.643  19.633  11.487  1.00  0.00      LIG  
ATOM   4953 H3   LIG     1      18.834  18.538  12.177  1.00  0.00      LIG  
ATOM   4954 H4   LIG     1      22.488  18.825  13.141  1.00  0.00      LIG  
ATOM   4955 H5   LIG     1      23.107  20.428  13.546  1.00  0.00      LIG  
ATOM   4956 H6   LIG     1      23.559  19.680  12.025  1.00  0.00      LIG  
ATOM   4957 H7   LIG     1      22.464  22.361  12.387  1.00  0.00      LIG  
ATOM   4958 H8   LIG     1      21.168  22.445  11.216  1.00  0.00      LIG  
ATOM   4959 H9   LIG     1      22.724  21.725  10.764  1.00  0.00      LIG  
ATOM   4960 H10  LIG     1      21.043  18.527  11.506  1.00  0.00      LIG  
ATOM   4961 H11  LIG     1      22.978  19.424  10.038  1.00  0.00      LIG  
ATOM   4962 H12  LIG     1      21.710  20.007   8.985  1.00  0.00      LIG  
ATOM   4963 H13  LIG     1      22.292  17.212   9.936  1.00  0.00      LIG  
ATOM   4964 H14  LIG     1      22.269  17.794   8.308  1.00  0.00      LIG  
ATOM   4965 H15  LIG     1      20.929  15.660  10.350  1.00  0.00      LIG  
ATOM   4966 H16  LIG     1      19.183  15.758  10.193  1.00  0.00      LIG  
ATOM   4967 H17  LIG     1      20.022  16.823  11.291  1.00  0.00      LIG  
ATOM   4968 H18  LIG     1      21.265  18.025   6.538  1.00  0.00      LIG  
ATOM   4969 H19  LIG     1      19.570  18.512   6.579  1.00  0.00      LIG  
ATOM   4970 H20  LIG     1      20.062  17.107   5.656  1.00  0.00      LIG  
ATOM   4971 H21  LIG     1      21.358  15.063   8.418  1.00  0.00      LIG  
ATOM   4972 H22  LIG     1      21.651  15.720   6.787  1.00  0.00      LIG  
ATOM   4973 H23  LIG     1      16.453  14.650   7.251  1.00  0.00      LIG  
ATOM   4974 H24  LIG     1      16.091  13.465   5.218  1.00  0.00      LIG  
ATOM   4975 H25  LIG     1      17.782  13.130   4.970  1.00  0.00      LIG  
ATOM   4976 H26  LIG     1      18.287  15.379   4.405  1.00  0.00      LIG  
ATOM   4977 H27  LIG     1      15.483  15.541   3.251  1.00  0.00      LIG  
ATOM   4978 H28  LIG     1      16.465  15.654   0.061  1.00  0.00      LIG  
ATOM   4979 H29  LIG     1      15.077  14.878   0.848  1.00  0.00      LIG  
ATOM   4980 H30  LIG     1      16.282  13.907  -0.027  1.00  0.00      LIG  
ATOM   4981 H31  LIG     1      17.273  12.584   2.386  1.00  0.00      LIG  
ATOM   4982 H32  LIG     1      18.666  13.599   2.634  1.00  0.00      LIG  
ATOM   4983 H33  LIG     1      18.186  13.136   0.986  1.00  0.00      LIG  
ATOM   4984 H34  LIG     1      17.452  12.910   8.650  1.00  0.00      LIG  
ATOM   4985 H35  LIG     1      18.137  12.146   7.203  1.00  0.00      LIG  
ATOM   4986 H36  LIG     1      16.384  12.263   7.393  1.00  0.00      LIG  
ATOM   4987 H37  LIG     1      16.596  16.631   8.191  1.00  0.00      LIG  
ATOM   4988 H38  LIG     1      17.419  17.820   7.234  1.00  0.00      LIG  
ATOM   4989 H39  LIG     1      17.644  17.395  10.220  1.00  0.00      LIG  
ATOM   4990 H40  LIG     1      19.332  19.163   8.449  1.00  0.00      LIG  
ATOM   4991 H41  LIG     1      19.440  21.834  10.459  1.00  0.00      LIG  
ATOM   4992 H42  LIG     1      18.272  21.039   9.440  1.00  0.00      LIG  
ATOM   4993 H43  LIG     1      19.951  21.131   8.935  1.00  0.00      LIG  
ATOM   4994 H44  LIG     1      17.185  16.258   6.082  1.00  0.00      LIG  
ATOM   4995 H45  LIG     1      17.021  19.604  10.047  1.00  0.00      LIG  
TER
REMARK  Energy: 275.48
REMARK  SimpleFitness: 275.48
REMARK  FullFitness: -1365.8328
REMARK  InterFull: -28.4398
REMARK  IntraFull: 313.721
REMARK  solvFull: -1895.24
REMARK  surfFull: 244.126
REMARK  extraFull: 0.0
REMARK  deltaGcompsolvpol: -1895.24
REMARK  deltaGcompsolvnonpol: 244.126
REMARK  deltaGprotsolvpol: -1897.11
REMARK  deltaGprotsolvnonpol: 243.179
REMARK  deltaGligsolvpol: -12.3171
REMARK  deltaGligsolvnonpol: 15.1516
REMARK  deltaGvdw: -28.4398
REMARK  deltaGelec: 0.0
REMARK  deltaG: -7.1559095
REMARK  Cluster: 2
REMARK  ClusterRank: 7
ATOM   4915 C    LIG     1      19.058  23.915  11.778  1.00  0.00      LIG  
ATOM   4916 C1   LIG     1      18.387  23.860  10.437  1.00  0.00      LIG  
ATOM   4917 C2   LIG     1      18.492  22.503   9.757  1.00  0.00      LIG  
ATOM   4918 C3   LIG     1      20.399  23.227  11.946  1.00  0.00      LIG  
ATOM   4919 C4   LIG     1      20.482  22.841  13.421  1.00  0.00      LIG  
ATOM   4920 C5   LIG     1      21.537  24.216  11.713  1.00  0.00      LIG  
ATOM   4921 C6   LIG     1      20.430  21.936  11.104  1.00  0.00      LIG  
ATOM   4922 C7   LIG     1      21.720  21.150  11.150  1.00  0.00      LIG  
ATOM   4923 C8   LIG     1      21.390  19.685  10.957  1.00  0.00      LIG  
ATOM   4924 C9   LIG     1      20.357  19.389   9.854  1.00  0.00      LIG  
ATOM   4925 C10  LIG     1      19.042  18.988  10.565  1.00  0.00      LIG  
ATOM   4926 C11  LIG     1      20.857  18.188   8.990  1.00  0.00      LIG  
ATOM   4927 C12  LIG     1      22.210  18.398   8.299  1.00  0.00      LIG  
ATOM   4928 C13  LIG     1      20.967  16.878   9.763  1.00  0.00      LIG  
ATOM   4929 C14  LIG     1      19.945  16.001   9.123  1.00  0.00      LIG  
ATOM   4930 C15  LIG     1      19.294  16.671   7.979  1.00  0.00      LIG  
ATOM   4931 C16  LIG     1      18.148  16.159   7.143  1.00  0.00      LIG  
ATOM   4932 C17  LIG     1      18.012  14.649   6.939  1.00  0.00      LIG  
ATOM   4933 C18  LIG     1      18.931  14.053   5.883  1.00  0.00      LIG  
ATOM   4934 C19  LIG     1      18.363  13.793   4.506  1.00  0.00      LIG  
ATOM   4935 C20  LIG     1      17.287  14.458   3.717  1.00  0.00      LIG  
ATOM   4936 C21  LIG     1      17.229  14.206   2.254  1.00  0.00      LIG  
ATOM   4937 C22  LIG     1      16.594  15.692   4.138  1.00  0.00      LIG  
ATOM   4938 C23  LIG     1      16.865  16.592   7.800  1.00  0.00      LIG  
ATOM   4939 C24  LIG     1      19.840  17.893   7.944  1.00  0.00      LIG  
ATOM   4940 C25  LIG     1      19.457  19.025   7.050  1.00  0.00      LIG  
ATOM   4941 C26  LIG     1      19.062  20.266   7.845  1.00  0.00      LIG  
ATOM   4942 C27  LIG     1      20.108  20.618   8.933  1.00  0.00      LIG  
ATOM   4943 C28  LIG     1      19.933  22.003   9.650  1.00  0.00      LIG  
ATOM   4944 C29  LIG     1      20.752  22.985   8.799  1.00  0.00      LIG  
ATOM   4945 O    LIG     1      18.682  24.737  12.600  1.00  0.00      LIG  
ATOM   4946 O1   LIG     1      19.684  14.879   9.529  1.00  0.00      LIG  
ATOM   4947 O2   LIG     1      20.128  14.808   5.775  1.00  0.00      LIG  
ATOM   4948 O3   LIG     1      18.915  21.302   6.878  1.00  0.00      LIG  
ATOM   4949 O4   LIG     1      17.007  13.285   4.512  1.00  0.00      LIG  
ATOM   4950 H    LIG     1      18.815  24.650   9.816  1.00  0.00      LIG  
ATOM   4951 H1   LIG     1      17.331  24.097  10.589  1.00  0.00      LIG  
ATOM   4952 H2   LIG     1      18.031  22.599   8.773  1.00  0.00      LIG  
ATOM   4953 H3   LIG     1      17.899  21.777  10.319  1.00  0.00      LIG  
ATOM   4954 H4   LIG     1      19.686  22.142  13.693  1.00  0.00      LIG  
ATOM   4955 H5   LIG     1      20.391  23.716  14.073  1.00  0.00      LIG  
ATOM   4956 H6   LIG     1      21.440  22.373  13.656  1.00  0.00      LIG  
ATOM   4957 H7   LIG     1      21.549  24.968  12.507  1.00  0.00      LIG  
ATOM   4958 H8   LIG     1      21.435  24.764  10.776  1.00  0.00      LIG  
ATOM   4959 H9   LIG     1      22.508  23.715  11.722  1.00  0.00      LIG  
ATOM   4960 H10  LIG     1      19.707  21.322  11.640  1.00  0.00      LIG  
ATOM   4961 H11  LIG     1      22.236  21.261  12.106  1.00  0.00      LIG  
ATOM   4962 H12  LIG     1      22.421  21.483  10.382  1.00  0.00      LIG  
ATOM   4963 H13  LIG     1      21.000  19.308  11.906  1.00  0.00      LIG  
ATOM   4964 H14  LIG     1      22.328  19.149  10.811  1.00  0.00      LIG  
ATOM   4965 H15  LIG     1      19.215  18.237  11.338  1.00  0.00      LIG  
ATOM   4966 H16  LIG     1      18.291  18.584   9.885  1.00  0.00      LIG  
ATOM   4967 H17  LIG     1      18.569  19.832  11.064  1.00  0.00      LIG  
ATOM   4968 H18  LIG     1      22.232  19.284   7.660  1.00  0.00      LIG  
ATOM   4969 H19  LIG     1      22.454  17.541   7.663  1.00  0.00      LIG  
ATOM   4970 H20  LIG     1      23.023  18.488   9.022  1.00  0.00      LIG  
ATOM   4971 H21  LIG     1      20.761  16.967  10.831  1.00  0.00      LIG  
ATOM   4972 H22  LIG     1      21.950  16.424   9.625  1.00  0.00      LIG  
ATOM   4973 H23  LIG     1      18.203  16.634   6.162  1.00  0.00      LIG  
ATOM   4974 H24  LIG     1      16.973  14.396   6.718  1.00  0.00      LIG  
ATOM   4975 H25  LIG     1      18.209  14.138   7.882  1.00  0.00      LIG  
ATOM   4976 H26  LIG     1      19.233  13.073   6.261  1.00  0.00      LIG  
ATOM   4977 H27  LIG     1      19.094  13.289   3.898  1.00  0.00      LIG  
ATOM   4978 H28  LIG     1      17.681  13.246   1.986  1.00  0.00      LIG  
ATOM   4979 H29  LIG     1      17.752  15.001   1.718  1.00  0.00      LIG  
ATOM   4980 H30  LIG     1      16.191  14.212   1.919  1.00  0.00      LIG  
ATOM   4981 H31  LIG     1      17.311  16.515   4.168  1.00  0.00      LIG  
ATOM   4982 H32  LIG     1      16.133  15.593   5.117  1.00  0.00      LIG  
ATOM   4983 H33  LIG     1      15.805  15.947   3.427  1.00  0.00      LIG  
ATOM   4984 H34  LIG     1      16.904  17.609   8.205  1.00  0.00      LIG  
ATOM   4985 H35  LIG     1      16.643  15.885   8.596  1.00  0.00      LIG  
ATOM   4986 H36  LIG     1      16.042  16.550   7.088  1.00  0.00      LIG  
ATOM   4987 H37  LIG     1      18.637  18.757   6.377  1.00  0.00      LIG  
ATOM   4988 H38  LIG     1      20.298  19.259   6.392  1.00  0.00      LIG  
ATOM   4989 H39  LIG     1      18.078  20.111   8.295  1.00  0.00      LIG  
ATOM   4990 H40  LIG     1      21.037  20.754   8.377  1.00  0.00      LIG  
ATOM   4991 H41  LIG     1      20.646  24.023   9.103  1.00  0.00      LIG  
ATOM   4992 H42  LIG     1      20.449  22.950   7.753  1.00  0.00      LIG  
ATOM   4993 H43  LIG     1      21.817  22.743   8.827  1.00  0.00      LIG  
ATOM   4994 H44  LIG     1      19.857  15.710   5.538  1.00  0.00      LIG  
ATOM   4995 H45  LIG     1      18.803  22.127   7.379  1.00  0.00      LIG  
TER
REMARK  Energy: 258.683
REMARK  SimpleFitness: 258.683
REMARK  FullFitness: -1383.0671
REMARK  InterFull: -32.8312
REMARK  IntraFull: 298.673
REMARK  solvFull: -1895.7
REMARK  surfFull: 246.791
REMARK  extraFull: 0.0
REMARK  deltaGcompsolvpol: -1895.7
REMARK  deltaGcompsolvnonpol: 246.791
REMARK  deltaGprotsolvpol: -1897.11
REMARK  deltaGprotsolvnonpol: 243.179
REMARK  deltaGligsolvpol: -12.9233
REMARK  deltaGligsolvnonpol: 15.5117
REMARK  deltaGvdw: -32.8312
REMARK  deltaGelec: 0.0
REMARK  deltaG: -7.344343
REMARK  Cluster: 3
REMARK  ClusterRank: 0
ATOM   4915 C    LIG     1      16.057 -11.424  37.682  1.00  0.00      LIG  
ATOM   4916 C1   LIG     1      16.269 -10.176  38.489  1.00  0.00      LIG  
ATOM   4917 C2   LIG     1      16.698  -8.979  37.655  1.00  0.00      LIG  
ATOM   4918 C3   LIG     1      17.031 -11.747  36.565  1.00  0.00      LIG  
ATOM   4919 C4   LIG     1      16.231 -12.551  35.541  1.00  0.00      LIG  
ATOM   4920 C5   LIG     1      18.127 -12.684  37.062  1.00  0.00      LIG  
ATOM   4921 C6   LIG     1      17.501 -10.442  35.891  1.00  0.00      LIG  
ATOM   4922 C7   LIG     1      18.502 -10.590  34.767  1.00  0.00      LIG  
ATOM   4923 C8   LIG     1      18.305  -9.449  33.787  1.00  0.00      LIG  
ATOM   4924 C9   LIG     1      18.052  -8.071  34.429  1.00  0.00      LIG  
ATOM   4925 C10  LIG     1      16.549  -7.771  34.262  1.00  0.00      LIG  
ATOM   4926 C11  LIG     1      18.859  -6.971  33.667  1.00  0.00      LIG  
ATOM   4927 C12  LIG     1      20.377  -7.197  33.641  1.00  0.00      LIG  
ATOM   4928 C13  LIG     1      18.437  -6.768  32.212  1.00  0.00      LIG  
ATOM   4929 C14  LIG     1      17.918  -5.370  32.195  1.00  0.00      LIG  
ATOM   4930 C15  LIG     1      18.068  -4.707  33.497  1.00  0.00      LIG  
ATOM   4931 C16  LIG     1      17.651  -3.273  33.699  1.00  0.00      LIG  
ATOM   4932 C17  LIG     1      16.592  -3.044  34.774  1.00  0.00      LIG  
ATOM   4933 C18  LIG     1      15.359  -3.926  34.639  1.00  0.00      LIG  
ATOM   4934 C19  LIG     1      14.252  -3.431  35.514  1.00  0.00      LIG  
ATOM   4935 C20  LIG     1      14.075  -3.868  36.923  1.00  0.00      LIG  
ATOM   4936 C21  LIG     1      13.337  -2.971  37.849  1.00  0.00      LIG  
ATOM   4937 C22  LIG     1      14.977  -4.862  37.564  1.00  0.00      LIG  
ATOM   4938 C23  LIG     1      18.853  -2.404  34.015  1.00  0.00      LIG  
ATOM   4939 C24  LIG     1      18.593  -5.643  34.300  1.00  0.00      LIG  
ATOM   4940 C25  LIG     1      18.897  -5.546  35.753  1.00  0.00      LIG  
ATOM   4941 C26  LIG     1      18.199  -6.650  36.539  1.00  0.00      LIG  
ATOM   4942 C27  LIG     1      18.438  -8.058  35.936  1.00  0.00      LIG  
ATOM   4943 C28  LIG     1      17.926  -9.269  36.793  1.00  0.00      LIG  
ATOM   4944 C29  LIG     1      19.106  -9.634  37.705  1.00  0.00      LIG  
ATOM   4945 O    LIG     1      15.299 -12.282  38.110  1.00  0.00      LIG  
ATOM   4946 O1   LIG     1      17.392  -4.836  31.230  1.00  0.00      LIG  
ATOM   4947 O2   LIG     1      14.911  -3.914  33.292  1.00  0.00      LIG  
ATOM   4948 O3   LIG     1      18.690  -6.534  37.870  1.00  0.00      LIG  
ATOM   4949 O4   LIG     1      13.261  -4.427  35.868  1.00  0.00      LIG  
ATOM   4950 H    LIG     1      16.997 -10.395  39.273  1.00  0.00      LIG  
ATOM   4951 H1   LIG     1      15.320  -9.940  38.977  1.00  0.00      LIG  
ATOM   4952 H2   LIG     1      16.881  -8.155  38.345  1.00  0.00      LIG  
ATOM   4953 H3   LIG     1      15.867  -8.677  37.012  1.00  0.00      LIG  
ATOM   4954 H4   LIG     1      15.403 -11.963  35.133  1.00  0.00      LIG  
ATOM   4955 H5   LIG     1      15.806 -13.457  35.983  1.00  0.00      LIG  
ATOM   4956 H6   LIG     1      16.861 -12.872  34.710  1.00  0.00      LIG  
ATOM   4957 H7   LIG     1      17.710 -13.675  37.264  1.00  0.00      LIG  
ATOM   4958 H8   LIG     1      18.579 -12.346  37.996  1.00  0.00      LIG  
ATOM   4959 H9   LIG     1      18.916 -12.806  36.316  1.00  0.00      LIG  
ATOM   4960 H10  LIG     1      16.580 -10.132  35.403  1.00  0.00      LIG  
ATOM   4961 H11  LIG     1      18.376 -11.531  34.229  1.00  0.00      LIG  
ATOM   4962 H12  LIG     1      19.526 -10.586  35.147  1.00  0.00      LIG  
ATOM   4963 H13  LIG     1      17.447  -9.699  33.156  1.00  0.00      LIG  
ATOM   4964 H14  LIG     1      19.156  -9.446  33.107  1.00  0.00      LIG  
ATOM   4965 H15  LIG     1      16.234  -7.907  33.229  1.00  0.00      LIG  
ATOM   4966 H16  LIG     1      16.288  -6.757  34.547  1.00  0.00      LIG  
ATOM   4967 H17  LIG     1      15.911  -8.416  34.861  1.00  0.00      LIG  
ATOM   4968 H18  LIG     1      20.805  -7.344  34.635  1.00  0.00      LIG  
ATOM   4969 H19  LIG     1      20.888  -6.338  33.195  1.00  0.00      LIG  
ATOM   4970 H20  LIG     1      20.640  -8.065  33.032  1.00  0.00      LIG  
ATOM   4971 H21  LIG     1      17.665  -7.457  31.865  1.00  0.00      LIG  
ATOM   4972 H22  LIG     1      19.293  -6.823  31.533  1.00  0.00      LIG  
ATOM   4973 H23  LIG     1      17.236  -2.895  32.761  1.00  0.00      LIG  
ATOM   4974 H24  LIG     1      16.289  -1.996  34.702  1.00  0.00      LIG  
ATOM   4975 H25  LIG     1      17.019  -3.165  35.773  1.00  0.00      LIG  
ATOM   4976 H26  LIG     1      15.610  -4.954  34.887  1.00  0.00      LIG  
ATOM   4977 H27  LIG     1      13.908  -2.443  35.238  1.00  0.00      LIG  
ATOM   4978 H28  LIG     1      12.649  -2.312  37.311  1.00  0.00      LIG  
ATOM   4979 H29  LIG     1      14.041  -2.349  38.408  1.00  0.00      LIG  
ATOM   4980 H30  LIG     1      12.760  -3.564  38.563  1.00  0.00      LIG  
ATOM   4981 H31  LIG     1      15.927  -4.393  37.834  1.00  0.00      LIG  
ATOM   4982 H32  LIG     1      15.179  -5.711  36.906  1.00  0.00      LIG  
ATOM   4983 H33  LIG     1      14.518  -5.252  38.476  1.00  0.00      LIG  
ATOM   4984 H34  LIG     1      19.615  -2.486  33.234  1.00  0.00      LIG  
ATOM   4985 H35  LIG     1      19.305  -2.685  34.971  1.00  0.00      LIG  
ATOM   4986 H36  LIG     1      18.551  -1.356  34.085  1.00  0.00      LIG  
ATOM   4987 H37  LIG     1      18.610  -4.574  36.164  1.00  0.00      LIG  
ATOM   4988 H38  LIG     1      19.978  -5.610  35.904  1.00  0.00      LIG  
ATOM   4989 H39  LIG     1      17.130  -6.443  36.575  1.00  0.00      LIG  
ATOM   4990 H40  LIG     1      19.521  -8.183  35.959  1.00  0.00      LIG  
ATOM   4991 H41  LIG     1      18.884 -10.430  38.412  1.00  0.00      LIG  
ATOM   4992 H42  LIG     1      19.420  -8.784  38.309  1.00  0.00      LIG  
ATOM   4993 H43  LIG     1      19.974  -9.950  37.121  1.00  0.00      LIG  
ATOM   4994 H44  LIG     1      15.681  -4.113  32.732  1.00  0.00      LIG  
ATOM   4995 H45  LIG     1      18.561  -5.607  38.134  1.00  0.00      LIG  
TER
REMARK  Energy: 258.683
REMARK  SimpleFitness: 258.683
REMARK  FullFitness: -1383.0671
REMARK  InterFull: -32.8312
REMARK  IntraFull: 298.673
REMARK  solvFull: -1895.7
REMARK  surfFull: 246.791
REMARK  extraFull: 0.0
REMARK  deltaGcompsolvpol: -1895.7
REMARK  deltaGcompsolvnonpol: 246.791
REMARK  deltaGprotsolvpol: -1897.11
REMARK  deltaGprotsolvnonpol: 243.179
REMARK  deltaGligsolvpol: -12.9233
REMARK  deltaGligsolvnonpol: 15.5117
REMARK  deltaGvdw: -32.8312
REMARK  deltaGelec: 0.0
REMARK  deltaG: -7.344343
REMARK  Cluster: 3
REMARK  ClusterRank: 1
ATOM   4915 C    LIG     1      16.057 -11.424  37.682  1.00  0.00      LIG  
ATOM   4916 C1   LIG     1      16.269 -10.176  38.489  1.00  0.00      LIG  
ATOM   4917 C2   LIG     1      16.698  -8.979  37.655  1.00  0.00      LIG  
ATOM   4918 C3   LIG     1      17.031 -11.747  36.565  1.00  0.00      LIG  
ATOM   4919 C4   LIG     1      16.231 -12.551  35.541  1.00  0.00      LIG  
ATOM   4920 C5   LIG     1      18.127 -12.684  37.062  1.00  0.00      LIG  
ATOM   4921 C6   LIG     1      17.501 -10.442  35.891  1.00  0.00      LIG  
ATOM   4922 C7   LIG     1      18.502 -10.590  34.767  1.00  0.00      LIG  
ATOM   4923 C8   LIG     1      18.305  -9.449  33.787  1.00  0.00      LIG  
ATOM   4924 C9   LIG     1      18.052  -8.071  34.429  1.00  0.00      LIG  
ATOM   4925 C10  LIG     1      16.549  -7.771  34.262  1.00  0.00      LIG  
ATOM   4926 C11  LIG     1      18.859  -6.971  33.667  1.00  0.00      LIG  
ATOM   4927 C12  LIG     1      20.377  -7.197  33.641  1.00  0.00      LIG  
ATOM   4928 C13  LIG     1      18.437  -6.768  32.212  1.00  0.00      LIG  
ATOM   4929 C14  LIG     1      17.918  -5.370  32.195  1.00  0.00      LIG  
ATOM   4930 C15  LIG     1      18.068  -4.707  33.497  1.00  0.00      LIG  
ATOM   4931 C16  LIG     1      17.651  -3.273  33.699  1.00  0.00      LIG  
ATOM   4932 C17  LIG     1      16.592  -3.044  34.774  1.00  0.00      LIG  
ATOM   4933 C18  LIG     1      15.359  -3.926  34.639  1.00  0.00      LIG  
ATOM   4934 C19  LIG     1      14.252  -3.431  35.514  1.00  0.00      LIG  
ATOM   4935 C20  LIG     1      14.075  -3.868  36.923  1.00  0.00      LIG  
ATOM   4936 C21  LIG     1      13.337  -2.971  37.849  1.00  0.00      LIG  
ATOM   4937 C22  LIG     1      14.977  -4.862  37.564  1.00  0.00      LIG  
ATOM   4938 C23  LIG     1      18.853  -2.404  34.015  1.00  0.00      LIG  
ATOM   4939 C24  LIG     1      18.593  -5.643  34.300  1.00  0.00      LIG  
ATOM   4940 C25  LIG     1      18.897  -5.546  35.753  1.00  0.00      LIG  
ATOM   4941 C26  LIG     1      18.199  -6.650  36.539  1.00  0.00      LIG  
ATOM   4942 C27  LIG     1      18.438  -8.058  35.936  1.00  0.00      LIG  
ATOM   4943 C28  LIG     1      17.926  -9.269  36.793  1.00  0.00      LIG  
ATOM   4944 C29  LIG     1      19.106  -9.634  37.705  1.00  0.00      LIG  
ATOM   4945 O    LIG     1      15.299 -12.282  38.110  1.00  0.00      LIG  
ATOM   4946 O1   LIG     1      17.392  -4.836  31.230  1.00  0.00      LIG  
ATOM   4947 O2   LIG     1      14.911  -3.914  33.292  1.00  0.00      LIG  
ATOM   4948 O3   LIG     1      18.690  -6.534  37.870  1.00  0.00      LIG  
ATOM   4949 O4   LIG     1      13.261  -4.427  35.868  1.00  0.00      LIG  
ATOM   4950 H    LIG     1      16.997 -10.395  39.273  1.00  0.00      LIG  
ATOM   4951 H1   LIG     1      15.320  -9.940  38.977  1.00  0.00      LIG  
ATOM   4952 H2   LIG     1      16.881  -8.155  38.345  1.00  0.00      LIG  
ATOM   4953 H3   LIG     1      15.867  -8.677  37.012  1.00  0.00      LIG  
ATOM   4954 H4   LIG     1      15.403 -11.963  35.133  1.00  0.00      LIG  
ATOM   4955 H5   LIG     1      15.806 -13.457  35.983  1.00  0.00      LIG  
ATOM   4956 H6   LIG     1      16.861 -12.872  34.710  1.00  0.00      LIG  
ATOM   4957 H7   LIG     1      17.710 -13.675  37.264  1.00  0.00      LIG  
ATOM   4958 H8   LIG     1      18.579 -12.346  37.996  1.00  0.00      LIG  
ATOM   4959 H9   LIG     1      18.916 -12.806  36.316  1.00  0.00      LIG  
ATOM   4960 H10  LIG     1      16.580 -10.132  35.403  1.00  0.00      LIG  
ATOM   4961 H11  LIG     1      18.376 -11.531  34.229  1.00  0.00      LIG  
ATOM   4962 H12  LIG     1      19.526 -10.586  35.147  1.00  0.00      LIG  
ATOM   4963 H13  LIG     1      17.447  -9.699  33.156  1.00  0.00      LIG  
ATOM   4964 H14  LIG     1      19.156  -9.446  33.107  1.00  0.00      LIG  
ATOM   4965 H15  LIG     1      16.234  -7.907  33.229  1.00  0.00      LIG  
ATOM   4966 H16  LIG     1      16.288  -6.757  34.547  1.00  0.00      LIG  
ATOM   4967 H17  LIG     1      15.911  -8.416  34.861  1.00  0.00      LIG  
ATOM   4968 H18  LIG     1      20.805  -7.344  34.635  1.00  0.00      LIG  
ATOM   4969 H19  LIG     1      20.888  -6.338  33.195  1.00  0.00      LIG  
ATOM   4970 H20  LIG     1      20.640  -8.065  33.032  1.00  0.00      LIG  
ATOM   4971 H21  LIG     1      17.665  -7.457  31.865  1.00  0.00      LIG  
ATOM   4972 H22  LIG     1      19.293  -6.823  31.533  1.00  0.00      LIG  
ATOM   4973 H23  LIG     1      17.236  -2.895  32.761  1.00  0.00      LIG  
ATOM   4974 H24  LIG     1      16.289  -1.996  34.702  1.00  0.00      LIG  
ATOM   4975 H25  LIG     1      17.019  -3.165  35.773  1.00  0.00      LIG  
ATOM   4976 H26  LIG     1      15.610  -4.954  34.887  1.00  0.00      LIG  
ATOM   4977 H27  LIG     1      13.908  -2.443  35.238  1.00  0.00      LIG  
ATOM   4978 H28  LIG     1      12.649  -2.312  37.311  1.00  0.00      LIG  
ATOM   4979 H29  LIG     1      14.041  -2.349  38.408  1.00  0.00      LIG  
ATOM   4980 H30  LIG     1      12.760  -3.564  38.563  1.00  0.00      LIG  
ATOM   4981 H31  LIG     1      15.927  -4.393  37.834  1.00  0.00      LIG  
ATOM   4982 H32  LIG     1      15.179  -5.711  36.906  1.00  0.00      LIG  
ATOM   4983 H33  LIG     1      14.518  -5.252  38.476  1.00  0.00      LIG  
ATOM   4984 H34  LIG     1      19.615  -2.486  33.234  1.00  0.00      LIG  
ATOM   4985 H35  LIG     1      19.305  -2.685  34.971  1.00  0.00      LIG  
ATOM   4986 H36  LIG     1      18.551  -1.356  34.085  1.00  0.00      LIG  
ATOM   4987 H37  LIG     1      18.610  -4.574  36.164  1.00  0.00      LIG  
ATOM   4988 H38  LIG     1      19.978  -5.610  35.904  1.00  0.00      LIG  
ATOM   4989 H39  LIG     1      17.130  -6.443  36.575  1.00  0.00      LIG  
ATOM   4990 H40  LIG     1      19.521  -8.183  35.959  1.00  0.00      LIG  
ATOM   4991 H41  LIG     1      18.884 -10.430  38.412  1.00  0.00      LIG  
ATOM   4992 H42  LIG     1      19.420  -8.784  38.309  1.00  0.00      LIG  
ATOM   4993 H43  LIG     1      19.974  -9.950  37.121  1.00  0.00      LIG  
ATOM   4994 H44  LIG     1      15.681  -4.113  32.732  1.00  0.00      LIG  
ATOM   4995 H45  LIG     1      18.561  -5.607  38.134  1.00  0.00      LIG  
TER
REMARK  Energy: 259.775
REMARK  SimpleFitness: 259.775
REMARK  FullFitness: -1382.0912
REMARK  InterFull: -32.3142
REMARK  IntraFull: 299.39
REMARK  solvFull: -1896.14
REMARK  surfFull: 246.973
REMARK  extraFull: 0.0
REMARK  deltaGcompsolvpol: -1896.14
REMARK  deltaGcompsolvnonpol: 246.973
REMARK  deltaGprotsolvpol: -1897.11
REMARK  deltaGprotsolvnonpol: 243.179
REMARK  deltaGligsolvpol: -12.9859
REMARK  deltaGligsolvnonpol: 15.4704
REMARK  deltaGvdw: -32.3142
REMARK  deltaGelec: 0.0
REMARK  deltaG: -7.297411
REMARK  Cluster: 3
REMARK  ClusterRank: 2
ATOM   4915 C    LIG     1      16.156 -11.654  37.563  1.00  0.00      LIG  
ATOM   4916 C1   LIG     1      16.188 -10.409  38.402  1.00  0.00      LIG  
ATOM   4917 C2   LIG     1      16.554  -9.157  37.619  1.00  0.00      LIG  
ATOM   4918 C3   LIG     1      17.238 -11.856  36.519  1.00  0.00      LIG  
ATOM   4919 C4   LIG     1      16.600 -12.708  35.424  1.00  0.00      LIG  
ATOM   4920 C5   LIG     1      18.379 -12.696  37.082  1.00  0.00      LIG  
ATOM   4921 C6   LIG     1      17.627 -10.497  35.904  1.00  0.00      LIG  
ATOM   4922 C7   LIG     1      18.724 -10.525  34.863  1.00  0.00      LIG  
ATOM   4923 C8   LIG     1      18.476  -9.400  33.877  1.00  0.00      LIG  
ATOM   4924 C9   LIG     1      18.050  -8.062  34.512  1.00  0.00      LIG  
ATOM   4925 C10  LIG     1      16.542  -7.890  34.235  1.00  0.00      LIG  
ATOM   4926 C11  LIG     1      18.811  -6.887  33.825  1.00  0.00      LIG  
ATOM   4927 C12  LIG     1      20.340  -6.972  33.921  1.00  0.00      LIG  
ATOM   4928 C13  LIG     1      18.489  -6.712  32.342  1.00  0.00      LIG  
ATOM   4929 C14  LIG     1      17.862  -5.361  32.283  1.00  0.00      LIG  
ATOM   4930 C15  LIG     1      17.841  -4.702  33.595  1.00  0.00      LIG  
ATOM   4931 C16  LIG     1      17.285  -3.310  33.744  1.00  0.00      LIG  
ATOM   4932 C17  LIG     1      16.288  -3.089  34.873  1.00  0.00      LIG  
ATOM   4933 C18  LIG     1      15.113  -4.057  34.899  1.00  0.00      LIG  
ATOM   4934 C19  LIG     1      14.044  -3.524  35.800  1.00  0.00      LIG  
ATOM   4935 C20  LIG     1      13.989  -3.846  37.248  1.00  0.00      LIG  
ATOM   4936 C21  LIG     1      13.341  -2.865  38.155  1.00  0.00      LIG  
ATOM   4937 C22  LIG     1      14.956  -4.778  37.888  1.00  0.00      LIG  
ATOM   4938 C23  LIG     1      18.418  -2.320  33.918  1.00  0.00      LIG  
ATOM   4939 C24  LIG     1      18.374  -5.596  34.438  1.00  0.00      LIG  
ATOM   4940 C25  LIG     1      18.560  -5.498  35.912  1.00  0.00      LIG  
ATOM   4941 C26  LIG     1      17.905  -6.670  36.635  1.00  0.00      LIG  
ATOM   4942 C27  LIG     1      18.318  -8.039  36.044  1.00  0.00      LIG  
ATOM   4943 C28  LIG     1      17.865  -9.308  36.849  1.00  0.00      LIG  
ATOM   4944 C29  LIG     1      19.002  -9.572  37.846  1.00  0.00      LIG  
ATOM   4945 O    LIG     1      15.454 -12.588  37.917  1.00  0.00      LIG  
ATOM   4946 O1   LIG     1      17.402  -4.855  31.270  1.00  0.00      LIG  
ATOM   4947 O2   LIG     1      14.580  -4.173  33.589  1.00  0.00      LIG  
ATOM   4948 O3   LIG     1      18.280  -6.531  38.000  1.00  0.00      LIG  
ATOM   4949 O4   LIG     1      13.097  -4.493  36.311  1.00  0.00      LIG  
ATOM   4950 H    LIG     1      16.875 -10.577  39.234  1.00  0.00      LIG  
ATOM   4951 H1   LIG     1      15.188 -10.278  38.823  1.00  0.00      LIG  
ATOM   4952 H2   LIG     1      16.606  -8.332  38.330  1.00  0.00      LIG  
ATOM   4953 H3   LIG     1      15.747  -8.926  36.920  1.00  0.00      LIG  
ATOM   4954 H4   LIG     1      15.750 -12.195  34.965  1.00  0.00      LIG  
ATOM   4955 H5   LIG     1      16.238 -13.664  35.814  1.00  0.00      LIG  
ATOM   4956 H6   LIG     1      17.319 -12.944  34.636  1.00  0.00      LIG  
ATOM   4957 H7   LIG     1      18.039 -13.720  37.259  1.00  0.00      LIG  
ATOM   4958 H8   LIG     1      18.741 -12.326  38.042  1.00  0.00      LIG  
ATOM   4959 H9   LIG     1      19.219 -12.745  36.386  1.00  0.00      LIG  
ATOM   4960 H10  LIG     1      16.720 -10.264  35.348  1.00  0.00      LIG  
ATOM   4961 H11  LIG     1      18.741 -11.467  34.313  1.00  0.00      LIG  
ATOM   4962 H12  LIG     1      19.710 -10.416  35.319  1.00  0.00      LIG  
ATOM   4963 H13  LIG     1      17.686  -9.726  33.195  1.00  0.00      LIG  
ATOM   4964 H14  LIG     1      19.365  -9.306  33.253  1.00  0.00      LIG  
ATOM   4965 H15  LIG     1      16.321  -8.078  33.185  1.00  0.00      LIG  
ATOM   4966 H16  LIG     1      16.169  -6.894  34.472  1.00  0.00      LIG  
ATOM   4967 H17  LIG     1      15.924  -8.582  34.803  1.00  0.00      LIG  
ATOM   4968 H18  LIG     1      20.703  -7.075  34.946  1.00  0.00      LIG  
ATOM   4969 H19  LIG     1      20.802  -6.069  33.508  1.00  0.00      LIG  
ATOM   4970 H20  LIG     1      20.732  -7.813  33.345  1.00  0.00      LIG  
ATOM   4971 H21  LIG     1      17.802  -7.457  31.937  1.00  0.00      LIG  
ATOM   4972 H22  LIG     1      19.399  -6.696  31.736  1.00  0.00      LIG  
ATOM   4973 H23  LIG     1      16.769  -3.040  32.818  1.00  0.00      LIG  
ATOM   4974 H24  LIG     1      15.902  -2.074  34.741  1.00  0.00      LIG  
ATOM   4975 H25  LIG     1      16.786  -3.086  35.845  1.00  0.00      LIG  
ATOM   4976 H26  LIG     1      15.442  -5.051  35.208  1.00  0.00      LIG  
ATOM   4977 H27  LIG     1      13.662  -2.564  35.476  1.00  0.00      LIG  
ATOM   4978 H28  LIG     1      12.602  -2.255  37.627  1.00  0.00      LIG  
ATOM   4979 H29  LIG     1      14.095  -2.198  38.582  1.00  0.00      LIG  
ATOM   4980 H30  LIG     1      12.839  -3.385  38.975  1.00  0.00      LIG  
ATOM   4981 H31  LIG     1      15.944  -4.316  37.953  1.00  0.00      LIG  
ATOM   4982 H32  LIG     1      15.043  -5.714  37.332  1.00  0.00      LIG  
ATOM   4983 H33  LIG     1      14.626  -5.025  38.900  1.00  0.00      LIG  
ATOM   4984 H34  LIG     1      19.125  -2.379  33.086  1.00  0.00      LIG  
ATOM   4985 H35  LIG     1      18.964  -2.505  34.848  1.00  0.00      LIG  
ATOM   4986 H36  LIG     1      18.021  -1.302  33.959  1.00  0.00      LIG  
ATOM   4987 H37  LIG     1      18.166  -4.562  36.310  1.00  0.00      LIG  
ATOM   4988 H38  LIG     1      19.629  -5.471  36.144  1.00  0.00      LIG  
ATOM   4989 H39  LIG     1      16.820  -6.565  36.594  1.00  0.00      LIG  
ATOM   4990 H40  LIG     1      19.403  -8.062  36.148  1.00  0.00      LIG  
ATOM   4991 H41  LIG     1      18.810 -10.407  38.516  1.00  0.00      LIG  
ATOM   4992 H42  LIG     1      19.171  -8.712  38.493  1.00  0.00      LIG  
ATOM   4993 H43  LIG     1      19.942  -9.778  37.329  1.00  0.00      LIG  
ATOM   4994 H44  LIG     1      15.326  -4.359  32.995  1.00  0.00      LIG  
ATOM   4995 H45  LIG     1      18.052  -5.622  38.259  1.00  0.00      LIG  
TER
REMARK  Energy: 259.775
REMARK  SimpleFitness: 259.775
REMARK  FullFitness: -1382.0912
REMARK  InterFull: -32.3142
REMARK  IntraFull: 299.39
REMARK  solvFull: -1896.14
REMARK  surfFull: 246.973
REMARK  extraFull: 0.0
REMARK  deltaGcompsolvpol: -1896.14
REMARK  deltaGcompsolvnonpol: 246.973
REMARK  deltaGprotsolvpol: -1897.11
REMARK  deltaGprotsolvnonpol: 243.179
REMARK  deltaGligsolvpol: -12.9859
REMARK  deltaGligsolvnonpol: 15.4704
REMARK  deltaGvdw: -32.3142
REMARK  deltaGelec: 0.0
REMARK  deltaG: -7.297411
REMARK  Cluster: 3
REMARK  ClusterRank: 3
ATOM   4915 C    LIG     1      16.156 -11.654  37.563  1.00  0.00      LIG  
ATOM   4916 C1   LIG     1      16.188 -10.409  38.402  1.00  0.00      LIG  
ATOM   4917 C2   LIG     1      16.554  -9.157  37.619  1.00  0.00      LIG  
ATOM   4918 C3   LIG     1      17.238 -11.856  36.519  1.00  0.00      LIG  
ATOM   4919 C4   LIG     1      16.600 -12.708  35.424  1.00  0.00      LIG  
ATOM   4920 C5   LIG     1      18.379 -12.696  37.082  1.00  0.00      LIG  
ATOM   4921 C6   LIG     1      17.627 -10.497  35.904  1.00  0.00      LIG  
ATOM   4922 C7   LIG     1      18.724 -10.525  34.863  1.00  0.00      LIG  
ATOM   4923 C8   LIG     1      18.476  -9.400  33.877  1.00  0.00      LIG  
ATOM   4924 C9   LIG     1      18.050  -8.062  34.512  1.00  0.00      LIG  
ATOM   4925 C10  LIG     1      16.542  -7.890  34.235  1.00  0.00      LIG  
ATOM   4926 C11  LIG     1      18.811  -6.887  33.825  1.00  0.00      LIG  
ATOM   4927 C12  LIG     1      20.340  -6.972  33.921  1.00  0.00      LIG  
ATOM   4928 C13  LIG     1      18.489  -6.712  32.342  1.00  0.00      LIG  
ATOM   4929 C14  LIG     1      17.862  -5.361  32.283  1.00  0.00      LIG  
ATOM   4930 C15  LIG     1      17.841  -4.702  33.595  1.00  0.00      LIG  
ATOM   4931 C16  LIG     1      17.285  -3.310  33.744  1.00  0.00      LIG  
ATOM   4932 C17  LIG     1      16.288  -3.089  34.873  1.00  0.00      LIG  
ATOM   4933 C18  LIG     1      15.113  -4.057  34.899  1.00  0.00      LIG  
ATOM   4934 C19  LIG     1      14.044  -3.524  35.800  1.00  0.00      LIG  
ATOM   4935 C20  LIG     1      13.989  -3.846  37.248  1.00  0.00      LIG  
ATOM   4936 C21  LIG     1      13.341  -2.865  38.155  1.00  0.00      LIG  
ATOM   4937 C22  LIG     1      14.956  -4.778  37.888  1.00  0.00      LIG  
ATOM   4938 C23  LIG     1      18.418  -2.320  33.918  1.00  0.00      LIG  
ATOM   4939 C24  LIG     1      18.374  -5.596  34.438  1.00  0.00      LIG  
ATOM   4940 C25  LIG     1      18.560  -5.498  35.912  1.00  0.00      LIG  
ATOM   4941 C26  LIG     1      17.905  -6.670  36.635  1.00  0.00      LIG  
ATOM   4942 C27  LIG     1      18.318  -8.039  36.044  1.00  0.00      LIG  
ATOM   4943 C28  LIG     1      17.865  -9.308  36.849  1.00  0.00      LIG  
ATOM   4944 C29  LIG     1      19.002  -9.572  37.846  1.00  0.00      LIG  
ATOM   4945 O    LIG     1      15.454 -12.588  37.917  1.00  0.00      LIG  
ATOM   4946 O1   LIG     1      17.402  -4.855  31.270  1.00  0.00      LIG  
ATOM   4947 O2   LIG     1      14.580  -4.173  33.589  1.00  0.00      LIG  
ATOM   4948 O3   LIG     1      18.280  -6.531  38.000  1.00  0.00      LIG  
ATOM   4949 O4   LIG     1      13.097  -4.493  36.311  1.00  0.00      LIG  
ATOM   4950 H    LIG     1      16.875 -10.577  39.234  1.00  0.00      LIG  
ATOM   4951 H1   LIG     1      15.188 -10.278  38.823  1.00  0.00      LIG  
ATOM   4952 H2   LIG     1      16.606  -8.332  38.330  1.00  0.00      LIG  
ATOM   4953 H3   LIG     1      15.747  -8.926  36.920  1.00  0.00      LIG  
ATOM   4954 H4   LIG     1      15.750 -12.195  34.965  1.00  0.00      LIG  
ATOM   4955 H5   LIG     1      16.238 -13.664  35.814  1.00  0.00      LIG  
ATOM   4956 H6   LIG     1      17.319 -12.944  34.636  1.00  0.00      LIG  
ATOM   4957 H7   LIG     1      18.039 -13.720  37.259  1.00  0.00      LIG  
ATOM   4958 H8   LIG     1      18.741 -12.326  38.042  1.00  0.00      LIG  
ATOM   4959 H9   LIG     1      19.219 -12.745  36.386  1.00  0.00      LIG  
ATOM   4960 H10  LIG     1      16.720 -10.264  35.348  1.00  0.00      LIG  
ATOM   4961 H11  LIG     1      18.741 -11.467  34.313  1.00  0.00      LIG  
ATOM   4962 H12  LIG     1      19.710 -10.416  35.319  1.00  0.00      LIG  
ATOM   4963 H13  LIG     1      17.686  -9.726  33.195  1.00  0.00      LIG  
ATOM   4964 H14  LIG     1      19.365  -9.306  33.253  1.00  0.00      LIG  
ATOM   4965 H15  LIG     1      16.321  -8.078  33.185  1.00  0.00      LIG  
ATOM   4966 H16  LIG     1      16.169  -6.894  34.472  1.00  0.00      LIG  
ATOM   4967 H17  LIG     1      15.924  -8.582  34.803  1.00  0.00      LIG  
ATOM   4968 H18  LIG     1      20.703  -7.075  34.946  1.00  0.00      LIG  
ATOM   4969 H19  LIG     1      20.802  -6.069  33.508  1.00  0.00      LIG  
ATOM   4970 H20  LIG     1      20.732  -7.813  33.345  1.00  0.00      LIG  
ATOM   4971 H21  LIG     1      17.802  -7.457  31.937  1.00  0.00      LIG  
ATOM   4972 H22  LIG     1      19.399  -6.696  31.736  1.00  0.00      LIG  
ATOM   4973 H23  LIG     1      16.769  -3.040  32.818  1.00  0.00      LIG  
ATOM   4974 H24  LIG     1      15.902  -2.074  34.741  1.00  0.00      LIG  
ATOM   4975 H25  LIG     1      16.786  -3.086  35.845  1.00  0.00      LIG  
ATOM   4976 H26  LIG     1      15.442  -5.051  35.208  1.00  0.00      LIG  
ATOM   4977 H27  LIG     1      13.662  -2.564  35.476  1.00  0.00      LIG  
ATOM   4978 H28  LIG     1      12.602  -2.255  37.627  1.00  0.00      LIG  
ATOM   4979 H29  LIG     1      14.095  -2.198  38.582  1.00  0.00      LIG  
ATOM   4980 H30  LIG     1      12.839  -3.385  38.975  1.00  0.00      LIG  
ATOM   4981 H31  LIG     1      15.944  -4.316  37.953  1.00  0.00      LIG  
ATOM   4982 H32  LIG     1      15.043  -5.714  37.332  1.00  0.00      LIG  
ATOM   4983 H33  LIG     1      14.626  -5.025  38.900  1.00  0.00      LIG  
ATOM   4984 H34  LIG     1      19.125  -2.379  33.086  1.00  0.00      LIG  
ATOM   4985 H35  LIG     1      18.964  -2.505  34.848  1.00  0.00      LIG  
ATOM   4986 H36  LIG     1      18.021  -1.302  33.959  1.00  0.00      LIG  
ATOM   4987 H37  LIG     1      18.166  -4.562  36.310  1.00  0.00      LIG  
ATOM   4988 H38  LIG     1      19.629  -5.471  36.144  1.00  0.00      LIG  
ATOM   4989 H39  LIG     1      16.820  -6.565  36.594  1.00  0.00      LIG  
ATOM   4990 H40  LIG     1      19.403  -8.062  36.148  1.00  0.00      LIG  
ATOM   4991 H41  LIG     1      18.810 -10.407  38.516  1.00  0.00      LIG  
ATOM   4992 H42  LIG     1      19.171  -8.712  38.493  1.00  0.00      LIG  
ATOM   4993 H43  LIG     1      19.942  -9.778  37.329  1.00  0.00      LIG  
ATOM   4994 H44  LIG     1      15.326  -4.359  32.995  1.00  0.00      LIG  
ATOM   4995 H45  LIG     1      18.052  -5.622  38.259  1.00  0.00      LIG  
TER
REMARK  Energy: 259.775
REMARK  SimpleFitness: 259.775
REMARK  FullFitness: -1382.0912
REMARK  InterFull: -32.3142
REMARK  IntraFull: 299.39
REMARK  solvFull: -1896.14
REMARK  surfFull: 246.973
REMARK  extraFull: 0.0
REMARK  deltaGcompsolvpol: -1896.14
REMARK  deltaGcompsolvnonpol: 246.973
REMARK  deltaGprotsolvpol: -1897.11
REMARK  deltaGprotsolvnonpol: 243.179
REMARK  deltaGligsolvpol: -12.9859
REMARK  deltaGligsolvnonpol: 15.4704
REMARK  deltaGvdw: -32.3142
REMARK  deltaGelec: 0.0
REMARK  deltaG: -7.297411
REMARK  Cluster: 3
REMARK  ClusterRank: 4
ATOM   4915 C    LIG     1      16.156 -11.654  37.563  1.00  0.00      LIG  
ATOM   4916 C1   LIG     1      16.188 -10.409  38.402  1.00  0.00      LIG  
ATOM   4917 C2   LIG     1      16.554  -9.157  37.619  1.00  0.00      LIG  
ATOM   4918 C3   LIG     1      17.238 -11.856  36.519  1.00  0.00      LIG  
ATOM   4919 C4   LIG     1      16.600 -12.708  35.424  1.00  0.00      LIG  
ATOM   4920 C5   LIG     1      18.379 -12.696  37.082  1.00  0.00      LIG  
ATOM   4921 C6   LIG     1      17.627 -10.497  35.904  1.00  0.00      LIG  
ATOM   4922 C7   LIG     1      18.724 -10.525  34.863  1.00  0.00      LIG  
ATOM   4923 C8   LIG     1      18.476  -9.400  33.877  1.00  0.00      LIG  
ATOM   4924 C9   LIG     1      18.050  -8.062  34.512  1.00  0.00      LIG  
ATOM   4925 C10  LIG     1      16.542  -7.890  34.235  1.00  0.00      LIG  
ATOM   4926 C11  LIG     1      18.811  -6.887  33.825  1.00  0.00      LIG  
ATOM   4927 C12  LIG     1      20.340  -6.972  33.921  1.00  0.00      LIG  
ATOM   4928 C13  LIG     1      18.489  -6.712  32.342  1.00  0.00      LIG  
ATOM   4929 C14  LIG     1      17.862  -5.361  32.283  1.00  0.00      LIG  
ATOM   4930 C15  LIG     1      17.841  -4.702  33.595  1.00  0.00      LIG  
ATOM   4931 C16  LIG     1      17.285  -3.310  33.744  1.00  0.00      LIG  
ATOM   4932 C17  LIG     1      16.288  -3.089  34.873  1.00  0.00      LIG  
ATOM   4933 C18  LIG     1      15.113  -4.057  34.899  1.00  0.00      LIG  
ATOM   4934 C19  LIG     1      14.044  -3.524  35.800  1.00  0.00      LIG  
ATOM   4935 C20  LIG     1      13.989  -3.846  37.248  1.00  0.00      LIG  
ATOM   4936 C21  LIG     1      13.341  -2.865  38.155  1.00  0.00      LIG  
ATOM   4937 C22  LIG     1      14.956  -4.778  37.888  1.00  0.00      LIG  
ATOM   4938 C23  LIG     1      18.418  -2.320  33.918  1.00  0.00      LIG  
ATOM   4939 C24  LIG     1      18.374  -5.596  34.438  1.00  0.00      LIG  
ATOM   4940 C25  LIG     1      18.560  -5.498  35.912  1.00  0.00      LIG  
ATOM   4941 C26  LIG     1      17.905  -6.670  36.635  1.00  0.00      LIG  
ATOM   4942 C27  LIG     1      18.318  -8.039  36.044  1.00  0.00      LIG  
ATOM   4943 C28  LIG     1      17.865  -9.308  36.849  1.00  0.00      LIG  
ATOM   4944 C29  LIG     1      19.002  -9.572  37.846  1.00  0.00      LIG  
ATOM   4945 O    LIG     1      15.454 -12.588  37.917  1.00  0.00      LIG  
ATOM   4946 O1   LIG     1      17.402  -4.855  31.270  1.00  0.00      LIG  
ATOM   4947 O2   LIG     1      14.580  -4.173  33.589  1.00  0.00      LIG  
ATOM   4948 O3   LIG     1      18.280  -6.531  38.000  1.00  0.00      LIG  
ATOM   4949 O4   LIG     1      13.097  -4.493  36.311  1.00  0.00      LIG  
ATOM   4950 H    LIG     1      16.875 -10.577  39.234  1.00  0.00      LIG  
ATOM   4951 H1   LIG     1      15.188 -10.278  38.823  1.00  0.00      LIG  
ATOM   4952 H2   LIG     1      16.606  -8.332  38.330  1.00  0.00      LIG  
ATOM   4953 H3   LIG     1      15.747  -8.926  36.920  1.00  0.00      LIG  
ATOM   4954 H4   LIG     1      15.750 -12.195  34.965  1.00  0.00      LIG  
ATOM   4955 H5   LIG     1      16.238 -13.664  35.814  1.00  0.00      LIG  
ATOM   4956 H6   LIG     1      17.319 -12.944  34.636  1.00  0.00      LIG  
ATOM   4957 H7   LIG     1      18.039 -13.720  37.259  1.00  0.00      LIG  
ATOM   4958 H8   LIG     1      18.741 -12.326  38.042  1.00  0.00      LIG  
ATOM   4959 H9   LIG     1      19.219 -12.745  36.386  1.00  0.00      LIG  
ATOM   4960 H10  LIG     1      16.720 -10.264  35.348  1.00  0.00      LIG  
ATOM   4961 H11  LIG     1      18.741 -11.467  34.313  1.00  0.00      LIG  
ATOM   4962 H12  LIG     1      19.710 -10.416  35.319  1.00  0.00      LIG  
ATOM   4963 H13  LIG     1      17.686  -9.726  33.195  1.00  0.00      LIG  
ATOM   4964 H14  LIG     1      19.365  -9.306  33.253  1.00  0.00      LIG  
ATOM   4965 H15  LIG     1      16.321  -8.078  33.185  1.00  0.00      LIG  
ATOM   4966 H16  LIG     1      16.169  -6.894  34.472  1.00  0.00      LIG  
ATOM   4967 H17  LIG     1      15.924  -8.582  34.803  1.00  0.00      LIG  
ATOM   4968 H18  LIG     1      20.703  -7.075  34.946  1.00  0.00      LIG  
ATOM   4969 H19  LIG     1      20.802  -6.069  33.508  1.00  0.00      LIG  
ATOM   4970 H20  LIG     1      20.732  -7.813  33.345  1.00  0.00      LIG  
ATOM   4971 H21  LIG     1      17.802  -7.457  31.937  1.00  0.00      LIG  
ATOM   4972 H22  LIG     1      19.399  -6.696  31.736  1.00  0.00      LIG  
ATOM   4973 H23  LIG     1      16.769  -3.040  32.818  1.00  0.00      LIG  
ATOM   4974 H24  LIG     1      15.902  -2.074  34.741  1.00  0.00      LIG  
ATOM   4975 H25  LIG     1      16.786  -3.086  35.845  1.00  0.00      LIG  
ATOM   4976 H26  LIG     1      15.442  -5.051  35.208  1.00  0.00      LIG  
ATOM   4977 H27  LIG     1      13.662  -2.564  35.476  1.00  0.00      LIG  
ATOM   4978 H28  LIG     1      12.602  -2.255  37.627  1.00  0.00      LIG  
ATOM   4979 H29  LIG     1      14.095  -2.198  38.582  1.00  0.00      LIG  
ATOM   4980 H30  LIG     1      12.839  -3.385  38.975  1.00  0.00      LIG  
ATOM   4981 H31  LIG     1      15.944  -4.316  37.953  1.00  0.00      LIG  
ATOM   4982 H32  LIG     1      15.043  -5.714  37.332  1.00  0.00      LIG  
ATOM   4983 H33  LIG     1      14.626  -5.025  38.900  1.00  0.00      LIG  
ATOM   4984 H34  LIG     1      19.125  -2.379  33.086  1.00  0.00      LIG  
ATOM   4985 H35  LIG     1      18.964  -2.505  34.848  1.00  0.00      LIG  
ATOM   4986 H36  LIG     1      18.021  -1.302  33.959  1.00  0.00      LIG  
ATOM   4987 H37  LIG     1      18.166  -4.562  36.310  1.00  0.00      LIG  
ATOM   4988 H38  LIG     1      19.629  -5.471  36.144  1.00  0.00      LIG  
ATOM   4989 H39  LIG     1      16.820  -6.565  36.594  1.00  0.00      LIG  
ATOM   4990 H40  LIG     1      19.403  -8.062  36.148  1.00  0.00      LIG  
ATOM   4991 H41  LIG     1      18.810 -10.407  38.516  1.00  0.00      LIG  
ATOM   4992 H42  LIG     1      19.171  -8.712  38.493  1.00  0.00      LIG  
ATOM   4993 H43  LIG     1      19.942  -9.778  37.329  1.00  0.00      LIG  
ATOM   4994 H44  LIG     1      15.326  -4.359  32.995  1.00  0.00      LIG  
ATOM   4995 H45  LIG     1      18.052  -5.622  38.259  1.00  0.00      LIG  
TER
REMARK  Energy: 260.392
REMARK  SimpleFitness: 260.392
REMARK  FullFitness: -1381.6038
REMARK  InterFull: -31.6336
REMARK  IntraFull: 299.386
REMARK  solvFull: -1896.43
REMARK  surfFull: 247.074
REMARK  extraFull: 0.0
REMARK  deltaGcompsolvpol: -1896.43
REMARK  deltaGcompsolvnonpol: 247.074
REMARK  deltaGprotsolvpol: -1897.11
REMARK  deltaGprotsolvnonpol: 243.179
REMARK  deltaGligsolvpol: -12.9383
REMARK  deltaGligsolvnonpol: 15.4429
REMARK  deltaGvdw: -31.6336
REMARK  deltaGelec: 0.0
REMARK  deltaG: -7.2415338
REMARK  Cluster: 3
REMARK  ClusterRank: 5
ATOM   4915 C    LIG     1      16.330 -11.778  37.461  1.00  0.00      LIG  
ATOM   4916 C1   LIG     1      16.288 -10.538  38.309  1.00  0.00      LIG  
ATOM   4917 C2   LIG     1      16.615  -9.264  37.546  1.00  0.00      LIG  
ATOM   4918 C3   LIG     1      17.440 -11.926  36.438  1.00  0.00      LIG  
ATOM   4919 C4   LIG     1      16.872 -12.813  35.331  1.00  0.00      LIG  
ATOM   4920 C5   LIG     1      18.614 -12.709  37.018  1.00  0.00      LIG  
ATOM   4921 C6   LIG     1      17.768 -10.545  35.835  1.00  0.00      LIG  
ATOM   4922 C7   LIG     1      18.875 -10.514  34.804  1.00  0.00      LIG  
ATOM   4923 C8   LIG     1      18.574  -9.397  33.824  1.00  0.00      LIG  
ATOM   4924 C9   LIG     1      18.105  -8.080  34.470  1.00  0.00      LIG  
ATOM   4925 C10  LIG     1      16.594  -7.949  34.181  1.00  0.00      LIG  
ATOM   4926 C11  LIG     1      18.845  -6.881  33.802  1.00  0.00      LIG  
ATOM   4927 C12  LIG     1      20.375  -6.920  33.922  1.00  0.00      LIG  
ATOM   4928 C13  LIG     1      18.546  -6.712  32.314  1.00  0.00      LIG  
ATOM   4929 C14  LIG     1      17.904  -5.369  32.248  1.00  0.00      LIG  
ATOM   4930 C15  LIG     1      17.827  -4.719  33.564  1.00  0.00      LIG  
ATOM   4931 C16  LIG     1      17.258  -3.330  33.706  1.00  0.00      LIG  
ATOM   4932 C17  LIG     1      16.258  -3.098  34.834  1.00  0.00      LIG  
ATOM   4933 C18  LIG     1      15.091  -4.076  34.880  1.00  0.00      LIG  
ATOM   4934 C19  LIG     1      14.023  -3.550  35.788  1.00  0.00      LIG  
ATOM   4935 C20  LIG     1      13.992  -3.842  37.243  1.00  0.00      LIG  
ATOM   4936 C21  LIG     1      13.324  -2.856  38.130  1.00  0.00      LIG  
ATOM   4937 C22  LIG     1      14.997  -4.727  37.891  1.00  0.00      LIG  
ATOM   4938 C23  LIG     1      18.392  -2.338  33.872  1.00  0.00      LIG  
ATOM   4939 C24  LIG     1      18.360  -5.608  34.415  1.00  0.00      LIG  
ATOM   4940 C25  LIG     1      18.512  -5.512  35.894  1.00  0.00      LIG  
ATOM   4941 C26  LIG     1      17.880  -6.710  36.599  1.00  0.00      LIG  
ATOM   4942 C27  LIG     1      18.354  -8.059  36.005  1.00  0.00      LIG  
ATOM   4943 C28  LIG     1      17.941  -9.352  36.792  1.00  0.00      LIG  
ATOM   4944 C29  LIG     1      19.075  -9.570  37.803  1.00  0.00      LIG  
ATOM   4945 O    LIG     1      15.651 -12.741  37.782  1.00  0.00      LIG  
ATOM   4946 O1   LIG     1      17.470  -4.861  31.225  1.00  0.00      LIG  
ATOM   4947 O2   LIG     1      14.548  -4.199  33.577  1.00  0.00      LIG  
ATOM   4948 O3   LIG     1      18.224  -6.568  37.974  1.00  0.00      LIG  
ATOM   4949 O4   LIG     1      13.110  -4.536  36.330  1.00  0.00      LIG  
ATOM   4950 H    LIG     1      16.962 -10.678  39.157  1.00  0.00      LIG  
ATOM   4951 H1   LIG     1      15.274 -10.452  38.706  1.00  0.00      LIG  
ATOM   4952 H2   LIG     1      16.624  -8.446  38.267  1.00  0.00      LIG  
ATOM   4953 H3   LIG     1      15.807  -9.060  36.839  1.00  0.00      LIG  
ATOM   4954 H4   LIG     1      15.998 -12.353  34.860  1.00  0.00      LIG  
ATOM   4955 H5   LIG     1      16.563 -13.789  35.719  1.00  0.00      LIG  
ATOM   4956 H6   LIG     1      17.615 -13.006  34.554  1.00  0.00      LIG  
ATOM   4957 H7   LIG     1      18.324 -13.748  37.200  1.00  0.00      LIG  
ATOM   4958 H8   LIG     1      18.952 -12.322  37.979  1.00  0.00      LIG  
ATOM   4959 H9   LIG     1      19.462 -12.723  36.329  1.00  0.00      LIG  
ATOM   4960 H10  LIG     1      16.857 -10.348  35.270  1.00  0.00      LIG  
ATOM   4961 H11  LIG     1      18.945 -11.451  34.248  1.00  0.00      LIG  
ATOM   4962 H12  LIG     1      19.850 -10.355  35.269  1.00  0.00      LIG  
ATOM   4963 H13  LIG     1      17.791  -9.749  33.146  1.00  0.00      LIG  
ATOM   4964 H14  LIG     1      19.451  -9.261  33.190  1.00  0.00      LIG  
ATOM   4965 H15  LIG     1      16.378  -8.138  33.130  1.00  0.00      LIG  
ATOM   4966 H16  LIG     1      16.188  -6.965  34.418  1.00  0.00      LIG  
ATOM   4967 H17  LIG     1      15.997  -8.662  34.745  1.00  0.00      LIG  
ATOM   4968 H18  LIG     1      20.723  -7.029  34.951  1.00  0.00      LIG  
ATOM   4969 H19  LIG     1      20.814  -5.996  33.534  1.00  0.00      LIG  
ATOM   4970 H20  LIG     1      20.802  -7.737  33.337  1.00  0.00      LIG  
ATOM   4971 H21  LIG     1      17.874  -7.468  31.903  1.00  0.00      LIG  
ATOM   4972 H22  LIG     1      19.464  -6.690  31.719  1.00  0.00      LIG  
ATOM   4973 H23  LIG     1      16.741  -3.070  32.777  1.00  0.00      LIG  
ATOM   4974 H24  LIG     1      15.860  -2.091  34.682  1.00  0.00      LIG  
ATOM   4975 H25  LIG     1      16.760  -3.071  35.805  1.00  0.00      LIG  
ATOM   4976 H26  LIG     1      15.430  -5.067  35.189  1.00  0.00      LIG  
ATOM   4977 H27  LIG     1      13.611  -2.608  35.450  1.00  0.00      LIG  
ATOM   4978 H28  LIG     1      12.591  -2.254  37.586  1.00  0.00      LIG  
ATOM   4979 H29  LIG     1      14.067  -2.182  38.561  1.00  0.00      LIG  
ATOM   4980 H30  LIG     1      12.813  -3.369  38.949  1.00  0.00      LIG  
ATOM   4981 H31  LIG     1      15.970  -4.232  37.925  1.00  0.00      LIG  
ATOM   4982 H32  LIG     1      15.104  -5.675  37.359  1.00  0.00      LIG  
ATOM   4983 H33  LIG     1      14.694  -4.956  38.916  1.00  0.00      LIG  
ATOM   4984 H34  LIG     1      19.098  -2.400  33.037  1.00  0.00      LIG  
ATOM   4985 H35  LIG     1      18.941  -2.523  34.800  1.00  0.00      LIG  
ATOM   4986 H36  LIG     1      18.000  -1.318  33.910  1.00  0.00      LIG  
ATOM   4987 H37  LIG     1      18.081  -4.590  36.287  1.00  0.00      LIG  
ATOM   4988 H38  LIG     1      19.574  -5.454  36.146  1.00  0.00      LIG  
ATOM   4989 H39  LIG     1      16.793  -6.641  36.534  1.00  0.00      LIG  
ATOM   4990 H40  LIG     1      19.438  -8.040  36.124  1.00  0.00      LIG  
ATOM   4991 H41  LIG     1      18.917 -10.416  38.467  1.00  0.00      LIG  
ATOM   4992 H42  LIG     1      19.194  -8.708  38.458  1.00  0.00      LIG  
ATOM   4993 H43  LIG     1      20.030  -9.725  37.297  1.00  0.00      LIG  
ATOM   4994 H44  LIG     1      15.292  -4.379  32.977  1.00  0.00      LIG  
ATOM   4995 H45  LIG     1      17.942  -5.678  38.243  1.00  0.00      LIG  
TER
REMARK  Energy: 260.392
REMARK  SimpleFitness: 260.392
REMARK  FullFitness: -1381.6038
REMARK  InterFull: -31.6336
REMARK  IntraFull: 299.386
REMARK  solvFull: -1896.43
REMARK  surfFull: 247.074
REMARK  extraFull: 0.0
REMARK  deltaGcompsolvpol: -1896.43
REMARK  deltaGcompsolvnonpol: 247.074
REMARK  deltaGprotsolvpol: -1897.11
REMARK  deltaGprotsolvnonpol: 243.179
REMARK  deltaGligsolvpol: -12.9383
REMARK  deltaGligsolvnonpol: 15.4429
REMARK  deltaGvdw: -31.6336
REMARK  deltaGelec: 0.0
REMARK  deltaG: -7.2415338
REMARK  Cluster: 3
REMARK  ClusterRank: 6
ATOM   4915 C    LIG     1      16.330 -11.778  37.461  1.00  0.00      LIG  
ATOM   4916 C1   LIG     1      16.288 -10.538  38.309  1.00  0.00      LIG  
ATOM   4917 C2   LIG     1      16.615  -9.264  37.546  1.00  0.00      LIG  
ATOM   4918 C3   LIG     1      17.440 -11.926  36.438  1.00  0.00      LIG  
ATOM   4919 C4   LIG     1      16.872 -12.813  35.331  1.00  0.00      LIG  
ATOM   4920 C5   LIG     1      18.614 -12.709  37.018  1.00  0.00      LIG  
ATOM   4921 C6   LIG     1      17.768 -10.545  35.835  1.00  0.00      LIG  
ATOM   4922 C7   LIG     1      18.875 -10.514  34.804  1.00  0.00      LIG  
ATOM   4923 C8   LIG     1      18.574  -9.397  33.824  1.00  0.00      LIG  
ATOM   4924 C9   LIG     1      18.105  -8.080  34.470  1.00  0.00      LIG  
ATOM   4925 C10  LIG     1      16.594  -7.949  34.181  1.00  0.00      LIG  
ATOM   4926 C11  LIG     1      18.845  -6.881  33.802  1.00  0.00      LIG  
ATOM   4927 C12  LIG     1      20.375  -6.920  33.922  1.00  0.00      LIG  
ATOM   4928 C13  LIG     1      18.546  -6.712  32.314  1.00  0.00      LIG  
ATOM   4929 C14  LIG     1      17.904  -5.369  32.248  1.00  0.00      LIG  
ATOM   4930 C15  LIG     1      17.827  -4.719  33.564  1.00  0.00      LIG  
ATOM   4931 C16  LIG     1      17.258  -3.330  33.706  1.00  0.00      LIG  
ATOM   4932 C17  LIG     1      16.258  -3.098  34.834  1.00  0.00      LIG  
ATOM   4933 C18  LIG     1      15.091  -4.076  34.880  1.00  0.00      LIG  
ATOM   4934 C19  LIG     1      14.023  -3.550  35.788  1.00  0.00      LIG  
ATOM   4935 C20  LIG     1      13.992  -3.842  37.243  1.00  0.00      LIG  
ATOM   4936 C21  LIG     1      13.324  -2.856  38.130  1.00  0.00      LIG  
ATOM   4937 C22  LIG     1      14.997  -4.727  37.891  1.00  0.00      LIG  
ATOM   4938 C23  LIG     1      18.392  -2.338  33.872  1.00  0.00      LIG  
ATOM   4939 C24  LIG     1      18.360  -5.608  34.415  1.00  0.00      LIG  
ATOM   4940 C25  LIG     1      18.512  -5.512  35.894  1.00  0.00      LIG  
ATOM   4941 C26  LIG     1      17.880  -6.710  36.599  1.00  0.00      LIG  
ATOM   4942 C27  LIG     1      18.354  -8.059  36.005  1.00  0.00      LIG  
ATOM   4943 C28  LIG     1      17.941  -9.352  36.792  1.00  0.00      LIG  
ATOM   4944 C29  LIG     1      19.075  -9.570  37.803  1.00  0.00      LIG  
ATOM   4945 O    LIG     1      15.651 -12.741  37.782  1.00  0.00      LIG  
ATOM   4946 O1   LIG     1      17.470  -4.861  31.225  1.00  0.00      LIG  
ATOM   4947 O2   LIG     1      14.548  -4.199  33.577  1.00  0.00      LIG  
ATOM   4948 O3   LIG     1      18.224  -6.568  37.974  1.00  0.00      LIG  
ATOM   4949 O4   LIG     1      13.110  -4.536  36.330  1.00  0.00      LIG  
ATOM   4950 H    LIG     1      16.962 -10.678  39.157  1.00  0.00      LIG  
ATOM   4951 H1   LIG     1      15.274 -10.452  38.706  1.00  0.00      LIG  
ATOM   4952 H2   LIG     1      16.624  -8.446  38.267  1.00  0.00      LIG  
ATOM   4953 H3   LIG     1      15.807  -9.060  36.839  1.00  0.00      LIG  
ATOM   4954 H4   LIG     1      15.998 -12.353  34.860  1.00  0.00      LIG  
ATOM   4955 H5   LIG     1      16.563 -13.789  35.719  1.00  0.00      LIG  
ATOM   4956 H6   LIG     1      17.615 -13.006  34.554  1.00  0.00      LIG  
ATOM   4957 H7   LIG     1      18.324 -13.748  37.200  1.00  0.00      LIG  
ATOM   4958 H8   LIG     1      18.952 -12.322  37.979  1.00  0.00      LIG  
ATOM   4959 H9   LIG     1      19.462 -12.723  36.329  1.00  0.00      LIG  
ATOM   4960 H10  LIG     1      16.857 -10.348  35.270  1.00  0.00      LIG  
ATOM   4961 H11  LIG     1      18.945 -11.451  34.248  1.00  0.00      LIG  
ATOM   4962 H12  LIG     1      19.850 -10.355  35.269  1.00  0.00      LIG  
ATOM   4963 H13  LIG     1      17.791  -9.749  33.146  1.00  0.00      LIG  
ATOM   4964 H14  LIG     1      19.451  -9.261  33.190  1.00  0.00      LIG  
ATOM   4965 H15  LIG     1      16.378  -8.138  33.130  1.00  0.00      LIG  
ATOM   4966 H16  LIG     1      16.188  -6.965  34.418  1.00  0.00      LIG  
ATOM   4967 H17  LIG     1      15.997  -8.662  34.745  1.00  0.00      LIG  
ATOM   4968 H18  LIG     1      20.723  -7.029  34.951  1.00  0.00      LIG  
ATOM   4969 H19  LIG     1      20.814  -5.996  33.534  1.00  0.00      LIG  
ATOM   4970 H20  LIG     1      20.802  -7.737  33.337  1.00  0.00      LIG  
ATOM   4971 H21  LIG     1      17.874  -7.468  31.903  1.00  0.00      LIG  
ATOM   4972 H22  LIG     1      19.464  -6.690  31.719  1.00  0.00      LIG  
ATOM   4973 H23  LIG     1      16.741  -3.070  32.777  1.00  0.00      LIG  
ATOM   4974 H24  LIG     1      15.860  -2.091  34.682  1.00  0.00      LIG  
ATOM   4975 H25  LIG     1      16.760  -3.071  35.805  1.00  0.00      LIG  
ATOM   4976 H26  LIG     1      15.430  -5.067  35.189  1.00  0.00      LIG  
ATOM   4977 H27  LIG     1      13.611  -2.608  35.450  1.00  0.00      LIG  
ATOM   4978 H28  LIG     1      12.591  -2.254  37.586  1.00  0.00      LIG  
ATOM   4979 H29  LIG     1      14.067  -2.182  38.561  1.00  0.00      LIG  
ATOM   4980 H30  LIG     1      12.813  -3.369  38.949  1.00  0.00      LIG  
ATOM   4981 H31  LIG     1      15.970  -4.232  37.925  1.00  0.00      LIG  
ATOM   4982 H32  LIG     1      15.104  -5.675  37.359  1.00  0.00      LIG  
ATOM   4983 H33  LIG     1      14.694  -4.956  38.916  1.00  0.00      LIG  
ATOM   4984 H34  LIG     1      19.098  -2.400  33.037  1.00  0.00      LIG  
ATOM   4985 H35  LIG     1      18.941  -2.523  34.800  1.00  0.00      LIG  
ATOM   4986 H36  LIG     1      18.000  -1.318  33.910  1.00  0.00      LIG  
ATOM   4987 H37  LIG     1      18.081  -4.590  36.287  1.00  0.00      LIG  
ATOM   4988 H38  LIG     1      19.574  -5.454  36.146  1.00  0.00      LIG  
ATOM   4989 H39  LIG     1      16.793  -6.641  36.534  1.00  0.00      LIG  
ATOM   4990 H40  LIG     1      19.438  -8.040  36.124  1.00  0.00      LIG  
ATOM   4991 H41  LIG     1      18.917 -10.416  38.467  1.00  0.00      LIG  
ATOM   4992 H42  LIG     1      19.194  -8.708  38.458  1.00  0.00      LIG  
ATOM   4993 H43  LIG     1      20.030  -9.725  37.297  1.00  0.00      LIG  
ATOM   4994 H44  LIG     1      15.292  -4.379  32.977  1.00  0.00      LIG  
ATOM   4995 H45  LIG     1      17.942  -5.678  38.243  1.00  0.00      LIG  
TER
REMARK  Energy: 260.392
REMARK  SimpleFitness: 260.392
REMARK  FullFitness: -1381.6038
REMARK  InterFull: -31.6336
REMARK  IntraFull: 299.386
REMARK  solvFull: -1896.43
REMARK  surfFull: 247.074
REMARK  extraFull: 0.0
REMARK  deltaGcompsolvpol: -1896.43
REMARK  deltaGcompsolvnonpol: 247.074
REMARK  deltaGprotsolvpol: -1897.11
REMARK  deltaGprotsolvnonpol: 243.179
REMARK  deltaGligsolvpol: -12.9383
REMARK  deltaGligsolvnonpol: 15.4429
REMARK  deltaGvdw: -31.6336
REMARK  deltaGelec: 0.0
REMARK  deltaG: -7.2415338
REMARK  Cluster: 3
REMARK  ClusterRank: 7
ATOM   4915 C    LIG     1      16.330 -11.778  37.461  1.00  0.00      LIG  
ATOM   4916 C1   LIG     1      16.288 -10.538  38.309  1.00  0.00      LIG  
ATOM   4917 C2   LIG     1      16.615  -9.264  37.546  1.00  0.00      LIG  
ATOM   4918 C3   LIG     1      17.440 -11.926  36.438  1.00  0.00      LIG  
ATOM   4919 C4   LIG     1      16.872 -12.813  35.331  1.00  0.00      LIG  
ATOM   4920 C5   LIG     1      18.614 -12.709  37.018  1.00  0.00      LIG  
ATOM   4921 C6   LIG     1      17.768 -10.545  35.835  1.00  0.00      LIG  
ATOM   4922 C7   LIG     1      18.875 -10.514  34.804  1.00  0.00      LIG  
ATOM   4923 C8   LIG     1      18.574  -9.397  33.824  1.00  0.00      LIG  
ATOM   4924 C9   LIG     1      18.105  -8.080  34.470  1.00  0.00      LIG  
ATOM   4925 C10  LIG     1      16.594  -7.949  34.181  1.00  0.00      LIG  
ATOM   4926 C11  LIG     1      18.845  -6.881  33.802  1.00  0.00      LIG  
ATOM   4927 C12  LIG     1      20.375  -6.920  33.922  1.00  0.00      LIG  
ATOM   4928 C13  LIG     1      18.546  -6.712  32.314  1.00  0.00      LIG  
ATOM   4929 C14  LIG     1      17.904  -5.369  32.248  1.00  0.00      LIG  
ATOM   4930 C15  LIG     1      17.827  -4.719  33.564  1.00  0.00      LIG  
ATOM   4931 C16  LIG     1      17.258  -3.330  33.706  1.00  0.00      LIG  
ATOM   4932 C17  LIG     1      16.258  -3.098  34.834  1.00  0.00      LIG  
ATOM   4933 C18  LIG     1      15.091  -4.076  34.880  1.00  0.00      LIG  
ATOM   4934 C19  LIG     1      14.023  -3.550  35.788  1.00  0.00      LIG  
ATOM   4935 C20  LIG     1      13.992  -3.842  37.243  1.00  0.00      LIG  
ATOM   4936 C21  LIG     1      13.324  -2.856  38.130  1.00  0.00      LIG  
ATOM   4937 C22  LIG     1      14.997  -4.727  37.891  1.00  0.00      LIG  
ATOM   4938 C23  LIG     1      18.392  -2.338  33.872  1.00  0.00      LIG  
ATOM   4939 C24  LIG     1      18.360  -5.608  34.415  1.00  0.00      LIG  
ATOM   4940 C25  LIG     1      18.512  -5.512  35.894  1.00  0.00      LIG  
ATOM   4941 C26  LIG     1      17.880  -6.710  36.599  1.00  0.00      LIG  
ATOM   4942 C27  LIG     1      18.354  -8.059  36.005  1.00  0.00      LIG  
ATOM   4943 C28  LIG     1      17.941  -9.352  36.792  1.00  0.00      LIG  
ATOM   4944 C29  LIG     1      19.075  -9.570  37.803  1.00  0.00      LIG  
ATOM   4945 O    LIG     1      15.651 -12.741  37.782  1.00  0.00      LIG  
ATOM   4946 O1   LIG     1      17.470  -4.861  31.225  1.00  0.00      LIG  
ATOM   4947 O2   LIG     1      14.548  -4.199  33.577  1.00  0.00      LIG  
ATOM   4948 O3   LIG     1      18.224  -6.568  37.974  1.00  0.00      LIG  
ATOM   4949 O4   LIG     1      13.110  -4.536  36.330  1.00  0.00      LIG  
ATOM   4950 H    LIG     1      16.962 -10.678  39.157  1.00  0.00      LIG  
ATOM   4951 H1   LIG     1      15.274 -10.452  38.706  1.00  0.00      LIG  
ATOM   4952 H2   LIG     1      16.624  -8.446  38.267  1.00  0.00      LIG  
ATOM   4953 H3   LIG     1      15.807  -9.060  36.839  1.00  0.00      LIG  
ATOM   4954 H4   LIG     1      15.998 -12.353  34.860  1.00  0.00      LIG  
ATOM   4955 H5   LIG     1      16.563 -13.789  35.719  1.00  0.00      LIG  
ATOM   4956 H6   LIG     1      17.615 -13.006  34.554  1.00  0.00      LIG  
ATOM   4957 H7   LIG     1      18.324 -13.748  37.200  1.00  0.00      LIG  
ATOM   4958 H8   LIG     1      18.952 -12.322  37.979  1.00  0.00      LIG  
ATOM   4959 H9   LIG     1      19.462 -12.723  36.329  1.00  0.00      LIG  
ATOM   4960 H10  LIG     1      16.857 -10.348  35.270  1.00  0.00      LIG  
ATOM   4961 H11  LIG     1      18.945 -11.451  34.248  1.00  0.00      LIG  
ATOM   4962 H12  LIG     1      19.850 -10.355  35.269  1.00  0.00      LIG  
ATOM   4963 H13  LIG     1      17.791  -9.749  33.146  1.00  0.00      LIG  
ATOM   4964 H14  LIG     1      19.451  -9.261  33.190  1.00  0.00      LIG  
ATOM   4965 H15  LIG     1      16.378  -8.138  33.130  1.00  0.00      LIG  
ATOM   4966 H16  LIG     1      16.188  -6.965  34.418  1.00  0.00      LIG  
ATOM   4967 H17  LIG     1      15.997  -8.662  34.745  1.00  0.00      LIG  
ATOM   4968 H18  LIG     1      20.723  -7.029  34.951  1.00  0.00      LIG  
ATOM   4969 H19  LIG     1      20.814  -5.996  33.534  1.00  0.00      LIG  
ATOM   4970 H20  LIG     1      20.802  -7.737  33.337  1.00  0.00      LIG  
ATOM   4971 H21  LIG     1      17.874  -7.468  31.903  1.00  0.00      LIG  
ATOM   4972 H22  LIG     1      19.464  -6.690  31.719  1.00  0.00      LIG  
ATOM   4973 H23  LIG     1      16.741  -3.070  32.777  1.00  0.00      LIG  
ATOM   4974 H24  LIG     1      15.860  -2.091  34.682  1.00  0.00      LIG  
ATOM   4975 H25  LIG     1      16.760  -3.071  35.805  1.00  0.00      LIG  
ATOM   4976 H26  LIG     1      15.430  -5.067  35.189  1.00  0.00      LIG  
ATOM   4977 H27  LIG     1      13.611  -2.608  35.450  1.00  0.00      LIG  
ATOM   4978 H28  LIG     1      12.591  -2.254  37.586  1.00  0.00      LIG  
ATOM   4979 H29  LIG     1      14.067  -2.182  38.561  1.00  0.00      LIG  
ATOM   4980 H30  LIG     1      12.813  -3.369  38.949  1.00  0.00      LIG  
ATOM   4981 H31  LIG     1      15.970  -4.232  37.925  1.00  0.00      LIG  
ATOM   4982 H32  LIG     1      15.104  -5.675  37.359  1.00  0.00      LIG  
ATOM   4983 H33  LIG     1      14.694  -4.956  38.916  1.00  0.00      LIG  
ATOM   4984 H34  LIG     1      19.098  -2.400  33.037  1.00  0.00      LIG  
ATOM   4985 H35  LIG     1      18.941  -2.523  34.800  1.00  0.00      LIG  
ATOM   4986 H36  LIG     1      18.000  -1.318  33.910  1.00  0.00      LIG  
ATOM   4987 H37  LIG     1      18.081  -4.590  36.287  1.00  0.00      LIG  
ATOM   4988 H38  LIG     1      19.574  -5.454  36.146  1.00  0.00      LIG  
ATOM   4989 H39  LIG     1      16.793  -6.641  36.534  1.00  0.00      LIG  
ATOM   4990 H40  LIG     1      19.438  -8.040  36.124  1.00  0.00      LIG  
ATOM   4991 H41  LIG     1      18.917 -10.416  38.467  1.00  0.00      LIG  
ATOM   4992 H42  LIG     1      19.194  -8.708  38.458  1.00  0.00      LIG  
ATOM   4993 H43  LIG     1      20.030  -9.725  37.297  1.00  0.00      LIG  
ATOM   4994 H44  LIG     1      15.292  -4.379  32.977  1.00  0.00      LIG  
ATOM   4995 H45  LIG     1      17.942  -5.678  38.243  1.00  0.00      LIG  
TER
REMARK  Energy: 258.436
REMARK  SimpleFitness: 258.436
REMARK  FullFitness: -1381.5491
REMARK  InterFull: -36.343
REMARK  IntraFull: 296.878
REMARK  solvFull: -1886.43
REMARK  surfFull: 244.346
REMARK  extraFull: 0.0
REMARK  deltaGcompsolvpol: -1886.43
REMARK  deltaGcompsolvnonpol: 244.346
REMARK  deltaGprotsolvpol: -1897.11
REMARK  deltaGprotsolvnonpol: 243.179
REMARK  deltaGligsolvpol: -13.0409
REMARK  deltaGligsolvnonpol: 15.5324
REMARK  deltaGvdw: -36.343
REMARK  deltaGelec: 0.0
REMARK  deltaG: -7.3353
REMARK  Cluster: 4
REMARK  ClusterRank: 0
ATOM   4915 C    LIG     1      22.572  16.444  15.470  1.00  0.00      LIG  
ATOM   4916 C1   LIG     1      21.151  16.155  15.084  1.00  0.00      LIG  
ATOM   4917 C2   LIG     1      20.566  17.130  14.078  1.00  0.00      LIG  
ATOM   4918 C3   LIG     1      23.022  17.884  15.619  1.00  0.00      LIG  
ATOM   4919 C4   LIG     1      24.497  17.902  15.223  1.00  0.00      LIG  
ATOM   4920 C5   LIG     1      22.994  18.303  17.086  1.00  0.00      LIG  
ATOM   4921 C6   LIG     1      22.254  18.780  14.627  1.00  0.00      LIG  
ATOM   4922 C7   LIG     1      22.560  20.258  14.698  1.00  0.00      LIG  
ATOM   4923 C8   LIG     1      22.379  20.838  13.310  1.00  0.00      LIG  
ATOM   4924 C9   LIG     1      21.106  20.374  12.578  1.00  0.00      LIG  
ATOM   4925 C10  LIG     1      21.561  19.421  11.451  1.00  0.00      LIG  
ATOM   4926 C11  LIG     1      20.395  21.607  11.941  1.00  0.00      LIG  
ATOM   4927 C12  LIG     1      19.977  22.693  12.943  1.00  0.00      LIG  
ATOM   4928 C13  LIG     1      21.210  22.322  10.862  1.00  0.00      LIG  
ATOM   4929 C14  LIG     1      20.340  22.225   9.656  1.00  0.00      LIG  
ATOM   4930 C15  LIG     1      19.103  21.485   9.930  1.00  0.00      LIG  
ATOM   4931 C16  LIG     1      18.064  21.268   8.870  1.00  0.00      LIG  
ATOM   4932 C17  LIG     1      17.887  19.795   8.515  1.00  0.00      LIG  
ATOM   4933 C18  LIG     1      19.141  19.147   7.939  1.00  0.00      LIG  
ATOM   4934 C19  LIG     1      18.817  17.794   7.386  1.00  0.00      LIG  
ATOM   4935 C20  LIG     1      18.765  16.564   8.219  1.00  0.00      LIG  
ATOM   4936 C21  LIG     1      17.935  15.426   7.738  1.00  0.00      LIG  
ATOM   4937 C22  LIG     1      19.055  16.587   9.680  1.00  0.00      LIG  
ATOM   4938 C23  LIG     1      16.734  21.863   9.293  1.00  0.00      LIG  
ATOM   4939 C24  LIG     1      19.170  21.148  11.224  1.00  0.00      LIG  
ATOM   4940 C25  LIG     1      18.190  20.357  12.024  1.00  0.00      LIG  
ATOM   4941 C26  LIG     1      18.853  19.192  12.749  1.00  0.00      LIG  
ATOM   4942 C27  LIG     1      20.113  19.642  13.529  1.00  0.00      LIG  
ATOM   4943 C28  LIG     1      20.735  18.587  14.504  1.00  0.00      LIG  
ATOM   4944 C29  LIG     1      20.014  18.814  15.839  1.00  0.00      LIG  
ATOM   4945 O    LIG     1      23.264  15.534  15.903  1.00  0.00      LIG  
ATOM   4946 O1   LIG     1      20.621  22.672   8.553  1.00  0.00      LIG  
ATOM   4947 O2   LIG     1      19.641  19.952   6.878  1.00  0.00      LIG  
ATOM   4948 O3   LIG     1      17.842  18.658  13.599  1.00  0.00      LIG  
ATOM   4949 O4   LIG     1      19.915  16.848   7.388  1.00  0.00      LIG  
ATOM   4950 H    LIG     1      20.558  16.137  15.997  1.00  0.00      LIG  
ATOM   4951 H1   LIG     1      21.126  15.149  14.656  1.00  0.00      LIG  
ATOM   4952 H2   LIG     1      19.514  16.871  13.953  1.00  0.00      LIG  
ATOM   4953 H3   LIG     1      21.051  16.977  13.111  1.00  0.00      LIG  
ATOM   4954 H4   LIG     1      24.630  17.598  14.180  1.00  0.00      LIG  
ATOM   4955 H5   LIG     1      25.090  17.222  15.842  1.00  0.00      LIG  
ATOM   4956 H6   LIG     1      24.929  18.897  15.343  1.00  0.00      LIG  
ATOM   4957 H7   LIG     1      23.759  17.757  17.646  1.00  0.00      LIG  
ATOM   4958 H8   LIG     1      22.045  18.078  17.574  1.00  0.00      LIG  
ATOM   4959 H9   LIG     1      23.203  19.369  17.202  1.00  0.00      LIG  
ATOM   4960 H10  LIG     1      22.673  18.450  13.676  1.00  0.00      LIG  
ATOM   4961 H11  LIG     1      23.585  20.450  15.020  1.00  0.00      LIG  
ATOM   4962 H12  LIG     1      21.909  20.769  15.411  1.00  0.00      LIG  
ATOM   4963 H13  LIG     1      23.248  20.542  12.715  1.00  0.00      LIG  
ATOM   4964 H14  LIG     1      22.451  21.923  13.385  1.00  0.00      LIG  
ATOM   4965 H15  LIG     1      22.377  19.848  10.865  1.00  0.00      LIG  
ATOM   4966 H16  LIG     1      20.759  19.172  10.755  1.00  0.00      LIG  
ATOM   4967 H17  LIG     1      21.932  18.473  11.838  1.00  0.00      LIG  
ATOM   4968 H18  LIG     1      19.332  22.319  13.740  1.00  0.00      LIG  
ATOM   4969 H19  LIG     1      19.425  23.492  12.437  1.00  0.00      LIG  
ATOM   4970 H20  LIG     1      20.844  23.165  13.410  1.00  0.00      LIG  
ATOM   4971 H21  LIG     1      22.179  21.866  10.650  1.00  0.00      LIG  
ATOM   4972 H22  LIG     1      21.357  23.379  11.102  1.00  0.00      LIG  
ATOM   4973 H23  LIG     1      18.358  21.806   7.965  1.00  0.00      LIG  
ATOM   4974 H24  LIG     1      17.088  19.726   7.777  1.00  0.00      LIG  
ATOM   4975 H25  LIG     1      17.542  19.222   9.379  1.00  0.00      LIG  
ATOM   4976 H26  LIG     1      19.925  19.088   8.698  1.00  0.00      LIG  
ATOM   4977 H27  LIG     1      18.183  17.840   6.510  1.00  0.00      LIG  
ATOM   4978 H28  LIG     1      17.814  15.446   6.651  1.00  0.00      LIG  
ATOM   4979 H29  LIG     1      16.943  15.467   8.194  1.00  0.00      LIG  
ATOM   4980 H30  LIG     1      18.402  14.477   8.014  1.00  0.00      LIG  
ATOM   4981 H31  LIG     1      18.169  16.907  10.234  1.00  0.00      LIG  
ATOM   4982 H32  LIG     1      19.880  17.261   9.927  1.00  0.00      LIG  
ATOM   4983 H33  LIG     1      19.330  15.587  10.023  1.00  0.00      LIG  
ATOM   4984 H34  LIG     1      16.850  22.900   9.623  1.00  0.00      LIG  
ATOM   4985 H35  LIG     1      16.278  21.292  10.106  1.00  0.00      LIG  
ATOM   4986 H36  LIG     1      16.035  21.857   8.456  1.00  0.00      LIG  
ATOM   4987 H37  LIG     1      17.378  19.969  11.405  1.00  0.00      LIG  
ATOM   4988 H38  LIG     1      17.706  21.016  12.750  1.00  0.00      LIG  
ATOM   4989 H39  LIG     1      19.109  18.411  12.029  1.00  0.00      LIG  
ATOM   4990 H40  LIG     1      19.745  20.408  14.211  1.00  0.00      LIG  
ATOM   4991 H41  LIG     1      20.324  18.127  16.619  1.00  0.00      LIG  
ATOM   4992 H42  LIG     1      18.937  18.677  15.740  1.00  0.00      LIG  
ATOM   4993 H43  LIG     1      20.180  19.826  16.214  1.00  0.00      LIG  
ATOM   4994 H44  LIG     1      19.832  20.827   7.260  1.00  0.00      LIG  
ATOM   4995 H45  LIG     1      17.505  19.402  14.128  1.00  0.00      LIG  
TER
REMARK  Energy: 258.555
REMARK  SimpleFitness: 258.555
REMARK  FullFitness: -1381.3976
REMARK  InterFull: -35.8536
REMARK  IntraFull: 296.944
REMARK  solvFull: -1886.92
REMARK  surfFull: 244.432
REMARK  extraFull: 0.0
REMARK  deltaGcompsolvpol: -1886.92
REMARK  deltaGcompsolvnonpol: 244.432
REMARK  deltaGprotsolvpol: -1897.11
REMARK  deltaGprotsolvnonpol: 243.179
REMARK  deltaGligsolvpol: -13.0401
REMARK  deltaGligsolvnonpol: 15.5239
REMARK  deltaGvdw: -35.8536
REMARK  deltaGelec: 0.0
REMARK  deltaG: -7.3100986
REMARK  Cluster: 4
REMARK  ClusterRank: 1
ATOM   4915 C    LIG     1      22.668  16.446  15.540  1.00  0.00      LIG  
ATOM   4916 C1   LIG     1      21.244  16.139  15.174  1.00  0.00      LIG  
ATOM   4917 C2   LIG     1      20.639  17.089  14.155  1.00  0.00      LIG  
ATOM   4918 C3   LIG     1      23.116  17.891  15.639  1.00  0.00      LIG  
ATOM   4919 C4   LIG     1      24.581  17.902  15.211  1.00  0.00      LIG  
ATOM   4920 C5   LIG     1      23.118  18.352  17.094  1.00  0.00      LIG  
ATOM   4921 C6   LIG     1      22.326  18.757  14.639  1.00  0.00      LIG  
ATOM   4922 C7   LIG     1      22.627  20.238  14.669  1.00  0.00      LIG  
ATOM   4923 C8   LIG     1      22.422  20.779  13.270  1.00  0.00      LIG  
ATOM   4924 C9   LIG     1      21.133  20.300  12.576  1.00  0.00      LIG  
ATOM   4925 C10  LIG     1      21.565  19.325  11.459  1.00  0.00      LIG  
ATOM   4926 C11  LIG     1      20.407  21.520  11.932  1.00  0.00      LIG  
ATOM   4927 C12  LIG     1      20.014  22.626  12.922  1.00  0.00      LIG  
ATOM   4928 C13  LIG     1      21.195  22.212  10.819  1.00  0.00      LIG  
ATOM   4929 C14  LIG     1      20.290  22.098   9.638  1.00  0.00      LIG  
ATOM   4930 C15  LIG     1      19.062  21.363   9.957  1.00  0.00      LIG  
ATOM   4931 C16  LIG     1      17.992  21.132   8.932  1.00  0.00      LIG  
ATOM   4932 C17  LIG     1      17.804  19.654   8.599  1.00  0.00      LIG  
ATOM   4933 C18  LIG     1      19.044  19.004   7.994  1.00  0.00      LIG  
ATOM   4934 C19  LIG     1      18.717  17.641   7.468  1.00  0.00      LIG  
ATOM   4935 C20  LIG     1      18.696  16.419   8.314  1.00  0.00      LIG  
ATOM   4936 C21  LIG     1      17.882  15.259   7.859  1.00  0.00      LIG  
ATOM   4937 C22  LIG     1      19.008  16.466   9.770  1.00  0.00      LIG  
ATOM   4938 C23  LIG     1      16.675  21.731   9.387  1.00  0.00      LIG  
ATOM   4939 C24  LIG     1      19.164  21.047  11.255  1.00  0.00      LIG  
ATOM   4940 C25  LIG     1      18.206  20.270  12.093  1.00  0.00      LIG  
ATOM   4941 C26  LIG     1      18.888  19.118  12.818  1.00  0.00      LIG  
ATOM   4942 C27  LIG     1      20.162  19.586  13.563  1.00  0.00      LIG  
ATOM   4943 C28  LIG     1      20.806  18.555  14.549  1.00  0.00      LIG  
ATOM   4944 C29  LIG     1      20.108  18.805  15.892  1.00  0.00      LIG  
ATOM   4945 O    LIG     1      23.369  15.551  15.987  1.00  0.00      LIG  
ATOM   4946 O1   LIG     1      20.541  22.531   8.523  1.00  0.00      LIG  
ATOM   4947 O2   LIG     1      19.506  19.798   6.907  1.00  0.00      LIG  
ATOM   4948 O3   LIG     1      17.897  18.592  13.697  1.00  0.00      LIG  
ATOM   4949 O4   LIG     1      19.827  16.709   7.461  1.00  0.00      LIG  
ATOM   4950 H    LIG     1      20.662  16.136  16.093  1.00  0.00      LIG  
ATOM   4951 H1   LIG     1      21.222  15.125  14.768  1.00  0.00      LIG  
ATOM   4952 H2   LIG     1      19.587  16.821  14.051  1.00  0.00      LIG  
ATOM   4953 H3   LIG     1      21.111  16.917  13.185  1.00  0.00      LIG  
ATOM   4954 H4   LIG     1      24.692  17.583  14.171  1.00  0.00      LIG  
ATOM   4955 H5   LIG     1      25.188  17.232  15.828  1.00  0.00      LIG  
ATOM   4956 H6   LIG     1      25.015  18.899  15.307  1.00  0.00      LIG  
ATOM   4957 H7   LIG     1      23.887  17.814  17.656  1.00  0.00      LIG  
ATOM   4958 H8   LIG     1      22.176  18.155  17.605  1.00  0.00      LIG  
ATOM   4959 H9   LIG     1      23.343  19.418  17.174  1.00  0.00      LIG  
ATOM   4960 H10  LIG     1      22.727  18.406  13.688  1.00  0.00      LIG  
ATOM   4961 H11  LIG     1      23.656  20.441  14.970  1.00  0.00      LIG  
ATOM   4962 H12  LIG     1      21.984  20.764  15.378  1.00  0.00      LIG  
ATOM   4963 H13  LIG     1      23.279  20.462  12.668  1.00  0.00      LIG  
ATOM   4964 H14  LIG     1      22.501  21.865  13.311  1.00  0.00      LIG  
ATOM   4965 H15  LIG     1      22.372  19.739  10.852  1.00  0.00      LIG  
ATOM   4966 H16  LIG     1      20.751  19.067  10.781  1.00  0.00      LIG  
ATOM   4967 H17  LIG     1      21.940  18.384  11.858  1.00  0.00      LIG  
ATOM   4968 H18  LIG     1      19.381  22.269  13.737  1.00  0.00      LIG  
ATOM   4969 H19  LIG     1      19.457  23.419  12.412  1.00  0.00      LIG  
ATOM   4970 H20  LIG     1      20.891  23.100  13.365  1.00  0.00      LIG  
ATOM   4971 H21  LIG     1      22.155  21.749  10.588  1.00  0.00      LIG  
ATOM   4972 H22  LIG     1      21.352  23.273  11.036  1.00  0.00      LIG  
ATOM   4973 H23  LIG     1      18.259  21.660   8.013  1.00  0.00      LIG  
ATOM   4974 H24  LIG     1      16.981  19.576   7.888  1.00  0.00      LIG  
ATOM   4975 H25  LIG     1      17.488  19.092   9.481  1.00  0.00      LIG  
ATOM   4976 H26  LIG     1      19.850  18.961   8.730  1.00  0.00      LIG  
ATOM   4977 H27  LIG     1      18.068  17.670   6.602  1.00  0.00      LIG  
ATOM   4978 H28  LIG     1      17.717  15.282   6.778  1.00  0.00      LIG  
ATOM   4979 H29  LIG     1      16.907  15.266   8.354  1.00  0.00      LIG  
ATOM   4980 H30  LIG     1      18.388  14.322   8.107  1.00  0.00      LIG  
ATOM   4981 H31  LIG     1      18.133  16.805  10.331  1.00  0.00      LIG  
ATOM   4982 H32  LIG     1      19.841  17.137   9.992  1.00  0.00      LIG  
ATOM   4983 H33  LIG     1      19.277  15.468  10.128  1.00  0.00      LIG  
ATOM   4984 H34  LIG     1      16.802  22.767   9.715  1.00  0.00      LIG  
ATOM   4985 H35  LIG     1      16.236  21.160  10.209  1.00  0.00      LIG  
ATOM   4986 H36  LIG     1      15.956  21.729   8.567  1.00  0.00      LIG  
ATOM   4987 H37  LIG     1      17.378  19.871  11.502  1.00  0.00      LIG  
ATOM   4988 H38  LIG     1      17.740  20.941  12.820  1.00  0.00      LIG  
ATOM   4989 H39  LIG     1      19.132  18.328  12.104  1.00  0.00      LIG  
ATOM   4990 H40  LIG     1      19.805  20.366  14.236  1.00  0.00      LIG  
ATOM   4991 H41  LIG     1      20.437  18.138  16.682  1.00  0.00      LIG  
ATOM   4992 H42  LIG     1      19.030  18.659  15.815  1.00  0.00      LIG  
ATOM   4993 H43  LIG     1      20.272  19.827  16.241  1.00  0.00      LIG  
ATOM   4994 H44  LIG     1      19.689  20.683   7.267  1.00  0.00      LIG  
ATOM   4995 H45  LIG     1      17.577  19.340  14.230  1.00  0.00      LIG  
TER
REMARK  Energy: 259.227
REMARK  SimpleFitness: 259.227
REMARK  FullFitness: -1379.8087
REMARK  InterFull: -29.8878
REMARK  IntraFull: 297.081
REMARK  solvFull: -1891.49
REMARK  surfFull: 244.488
REMARK  extraFull: 0.0
REMARK  deltaGcompsolvpol: -1891.49
REMARK  deltaGcompsolvnonpol: 244.488
REMARK  deltaGprotsolvpol: -1897.11
REMARK  deltaGprotsolvnonpol: 243.179
REMARK  deltaGligsolvpol: -12.8792
REMARK  deltaGligsolvnonpol: 15.5058
REMARK  deltaGvdw: -29.8878
REMARK  deltaGelec: 0.0
REMARK  deltaG: -7.028252
REMARK  Cluster: 4
REMARK  ClusterRank: 2
ATOM   4915 C    LIG     1      22.815  16.454  15.626  1.00  0.00      LIG  
ATOM   4916 C1   LIG     1      21.404  16.097  15.248  1.00  0.00      LIG  
ATOM   4917 C2   LIG     1      20.780  17.007  14.206  1.00  0.00      LIG  
ATOM   4918 C3   LIG     1      23.239  17.909  15.658  1.00  0.00      LIG  
ATOM   4919 C4   LIG     1      24.699  17.927  15.214  1.00  0.00      LIG  
ATOM   4920 C5   LIG     1      23.258  18.431  17.093  1.00  0.00      LIG  
ATOM   4921 C6   LIG     1      22.423  18.725  14.636  1.00  0.00      LIG  
ATOM   4922 C7   LIG     1      22.691  20.212  14.626  1.00  0.00      LIG  
ATOM   4923 C8   LIG     1      22.448  20.724  13.223  1.00  0.00      LIG  
ATOM   4924 C9   LIG     1      21.158  20.204  12.563  1.00  0.00      LIG  
ATOM   4925 C10  LIG     1      21.594  19.222  11.454  1.00  0.00      LIG  
ATOM   4926 C11  LIG     1      20.387  21.396  11.916  1.00  0.00      LIG  
ATOM   4927 C12  LIG     1      19.993  22.511  12.897  1.00  0.00      LIG  
ATOM   4928 C13  LIG     1      21.129  22.089  10.770  1.00  0.00      LIG  
ATOM   4929 C14  LIG     1      20.183  21.960   9.625  1.00  0.00      LIG  
ATOM   4930 C15  LIG     1      18.985  21.195   9.986  1.00  0.00      LIG  
ATOM   4931 C16  LIG     1      17.879  20.945   9.002  1.00  0.00      LIG  
ATOM   4932 C17  LIG     1      17.707  19.465   8.671  1.00  0.00      LIG  
ATOM   4933 C18  LIG     1      18.923  18.852   7.986  1.00  0.00      LIG  
ATOM   4934 C19  LIG     1      18.605  17.473   7.499  1.00  0.00      LIG  
ATOM   4935 C20  LIG     1      18.739  16.257   8.345  1.00  0.00      LIG  
ATOM   4936 C21  LIG     1      17.927  15.060   7.994  1.00  0.00      LIG  
ATOM   4937 C22  LIG     1      19.228  16.324   9.751  1.00  0.00      LIG  
ATOM   4938 C23  LIG     1      16.570  21.515   9.514  1.00  0.00      LIG  
ATOM   4939 C24  LIG     1      19.137  20.886  11.279  1.00  0.00      LIG  
ATOM   4940 C25  LIG     1      18.222  20.092  12.150  1.00  0.00      LIG  
ATOM   4941 C26  LIG     1      18.953  18.964  12.861  1.00  0.00      LIG  
ATOM   4942 C27  LIG     1      20.224  19.479  13.577  1.00  0.00      LIG  
ATOM   4943 C28  LIG     1      20.908  18.484  14.572  1.00  0.00      LIG  
ATOM   4944 C29  LIG     1      20.221  18.743  15.920  1.00  0.00      LIG  
ATOM   4945 O    LIG     1      23.532  15.594  16.116  1.00  0.00      LIG  
ATOM   4946 O1   LIG     1      20.387  22.394   8.500  1.00  0.00      LIG  
ATOM   4947 O2   LIG     1      19.278  19.651   6.863  1.00  0.00      LIG  
ATOM   4948 O3   LIG     1      18.000  18.406  13.761  1.00  0.00      LIG  
ATOM   4949 O4   LIG     1      19.746  16.591   7.361  1.00  0.00      LIG  
ATOM   4950 H    LIG     1      20.806  16.094  16.158  1.00  0.00      LIG  
ATOM   4951 H1   LIG     1      21.413  15.075  14.860  1.00  0.00      LIG  
ATOM   4952 H2   LIG     1      19.737  16.708  14.100  1.00  0.00      LIG  
ATOM   4953 H3   LIG     1      21.262  16.827  13.241  1.00  0.00      LIG  
ATOM   4954 H4   LIG     1      24.796  17.608  14.172  1.00  0.00      LIG  
ATOM   4955 H5   LIG     1      25.321  17.261  15.821  1.00  0.00      LIG  
ATOM   4956 H6   LIG     1      25.127  18.927  15.306  1.00  0.00      LIG  
ATOM   4957 H7   LIG     1      24.036  17.920  17.667  1.00  0.00      LIG  
ATOM   4958 H8   LIG     1      22.322  18.252  17.623  1.00  0.00      LIG  
ATOM   4959 H9   LIG     1      23.480  19.501  17.127  1.00  0.00      LIG  
ATOM   4960 H10  LIG     1      22.821  18.357  13.689  1.00  0.00      LIG  
ATOM   4961 H11  LIG     1      23.723  20.440  14.899  1.00  0.00      LIG  
ATOM   4962 H12  LIG     1      22.052  20.737  15.339  1.00  0.00      LIG  
ATOM   4963 H13  LIG     1      23.300  20.418  12.610  1.00  0.00      LIG  
ATOM   4964 H14  LIG     1      22.500  21.812  13.246  1.00  0.00      LIG  
ATOM   4965 H15  LIG     1      22.391  19.640  10.837  1.00  0.00      LIG  
ATOM   4966 H16  LIG     1      20.779  18.946  10.785  1.00  0.00      LIG  
ATOM   4967 H17  LIG     1      21.986  18.292  11.863  1.00  0.00      LIG  
ATOM   4968 H18  LIG     1      19.396  22.152  13.738  1.00  0.00      LIG  
ATOM   4969 H19  LIG     1      19.398  23.277  12.390  1.00  0.00      LIG  
ATOM   4970 H20  LIG     1      20.870  23.019  13.304  1.00  0.00      LIG  
ATOM   4971 H21  LIG     1      22.082  21.631  10.504  1.00  0.00      LIG  
ATOM   4972 H22  LIG     1      21.286  23.152  10.976  1.00  0.00      LIG  
ATOM   4973 H23  LIG     1      18.099  21.483   8.077  1.00  0.00      LIG  
ATOM   4974 H24  LIG     1      16.841  19.371   8.014  1.00  0.00      LIG  
ATOM   4975 H25  LIG     1      17.463  18.888   9.567  1.00  0.00      LIG  
ATOM   4976 H26  LIG     1      19.782  18.845   8.661  1.00  0.00      LIG  
ATOM   4977 H27  LIG     1      17.860  17.468   6.713  1.00  0.00      LIG  
ATOM   4978 H28  LIG     1      17.614  15.079   6.946  1.00  0.00      LIG  
ATOM   4979 H29  LIG     1      17.030  15.019   8.617  1.00  0.00      LIG  
ATOM   4980 H30  LIG     1      18.506  14.147   8.161  1.00  0.00      LIG  
ATOM   4981 H31  LIG     1      18.414  16.613  10.420  1.00  0.00      LIG  
ATOM   4982 H32  LIG     1      20.044  17.041   9.869  1.00  0.00      LIG  
ATOM   4983 H33  LIG     1      19.597  15.344  10.065  1.00  0.00      LIG  
ATOM   4984 H34  LIG     1      16.689  22.554   9.836  1.00  0.00      LIG  
ATOM   4985 H35  LIG     1      16.178  20.934  10.352  1.00  0.00      LIG  
ATOM   4986 H36  LIG     1      15.818  21.497   8.724  1.00  0.00      LIG  
ATOM   4987 H37  LIG     1      17.387  19.670  11.587  1.00  0.00      LIG  
ATOM   4988 H38  LIG     1      17.763  20.757  12.888  1.00  0.00      LIG  
ATOM   4989 H39  LIG     1      19.208  18.180  12.144  1.00  0.00      LIG  
ATOM   4990 H40  LIG     1      19.856  20.261  14.241  1.00  0.00      LIG  
ATOM   4991 H41  LIG     1      20.577  18.098  16.719  1.00  0.00      LIG  
ATOM   4992 H42  LIG     1      19.146  18.571  15.864  1.00  0.00      LIG  
ATOM   4993 H43  LIG     1      20.368  19.775  16.246  1.00  0.00      LIG  
ATOM   4994 H44  LIG     1      19.482  20.538   7.207  1.00  0.00      LIG  
ATOM   4995 H45  LIG     1      18.499  17.819  14.354  1.00  0.00      LIG  
TER
REMARK  Energy: 269.335
REMARK  SimpleFitness: 269.335
REMARK  FullFitness: -1369.3706
REMARK  InterFull: -28.8196
REMARK  IntraFull: 309.714
REMARK  solvFull: -1895.46
REMARK  surfFull: 245.195
REMARK  extraFull: 0.0
REMARK  deltaGcompsolvpol: -1895.46
REMARK  deltaGcompsolvnonpol: 245.195
REMARK  deltaGprotsolvpol: -1897.11
REMARK  deltaGprotsolvnonpol: 243.179
REMARK  deltaGligsolvpol: -13.3497
REMARK  deltaGligsolvnonpol: 15.2877
REMARK  deltaGvdw: -28.8196
REMARK  deltaGelec: 0.0
REMARK  deltaG: -7.053853
REMARK  Cluster: 4
REMARK  ClusterRank: 3
ATOM   4915 C    LIG     1      24.057  16.887  16.294  1.00  0.00      LIG  
ATOM   4916 C1   LIG     1      22.671  16.343  16.449  1.00  0.00      LIG  
ATOM   4917 C2   LIG     1      21.748  16.786  15.323  1.00  0.00      LIG  
ATOM   4918 C3   LIG     1      24.208  18.367  16.013  1.00  0.00      LIG  
ATOM   4919 C4   LIG     1      25.602  18.543  15.416  1.00  0.00      LIG  
ATOM   4920 C5   LIG     1      24.201  19.172  17.307  1.00  0.00      LIG  
ATOM   4921 C6   LIG     1      23.160  18.752  14.950  1.00  0.00      LIG  
ATOM   4922 C7   LIG     1      23.174  20.185  14.469  1.00  0.00      LIG  
ATOM   4923 C8   LIG     1      22.723  20.201  13.021  1.00  0.00      LIG  
ATOM   4924 C9   LIG     1      21.530  19.280  12.694  1.00  0.00      LIG  
ATOM   4925 C10  LIG     1      22.091  18.056  11.933  1.00  0.00      LIG  
ATOM   4926 C11  LIG     1      20.534  20.031  11.755  1.00  0.00      LIG  
ATOM   4927 C12  LIG     1      19.958  21.332  12.329  1.00  0.00      LIG  
ATOM   4928 C13  LIG     1      21.112  20.380  10.387  1.00  0.00      LIG  
ATOM   4929 C14  LIG     1      20.322  19.535   9.445  1.00  0.00      LIG  
ATOM   4930 C15  LIG     1      19.264  18.775  10.144  1.00  0.00      LIG  
ATOM   4931 C16  LIG     1      18.285  17.795   9.546  1.00  0.00      LIG  
ATOM   4932 C17  LIG     1      17.898  18.049   8.086  1.00  0.00      LIG  
ATOM   4933 C18  LIG     1      18.742  17.316   7.030  1.00  0.00      LIG  
ATOM   4934 C19  LIG     1      18.067  16.047   6.568  1.00  0.00      LIG  
ATOM   4935 C20  LIG     1      18.717  14.703   6.597  1.00  0.00      LIG  
ATOM   4936 C21  LIG     1      17.839  13.503   6.675  1.00  0.00      LIG  
ATOM   4937 C22  LIG     1      20.138  14.491   6.996  1.00  0.00      LIG  
ATOM   4938 C23  LIG     1      18.749  16.369   9.801  1.00  0.00      LIG  
ATOM   4939 C24  LIG     1      19.410  19.108  11.433  1.00  0.00      LIG  
ATOM   4940 C25  LIG     1      18.651  18.570  12.598  1.00  0.00      LIG  
ATOM   4941 C26  LIG     1      19.582  17.915  13.614  1.00  0.00      LIG  
ATOM   4942 C27  LIG     1      20.790  18.815  13.982  1.00  0.00      LIG  
ATOM   4943 C28  LIG     1      21.699  18.306  15.158  1.00  0.00      LIG  
ATOM   4944 C29  LIG     1      21.080  18.913  16.425  1.00  0.00      LIG  
ATOM   4945 O    LIG     1      25.022  16.182  16.548  1.00  0.00      LIG  
ATOM   4946 O1   LIG     1      20.546  19.494   8.244  1.00  0.00      LIG  
ATOM   4947 O2   LIG     1      18.884  18.200   5.924  1.00  0.00      LIG  
ATOM   4948 O3   LIG     1      18.761  17.630  14.741  1.00  0.00      LIG  
ATOM   4949 O4   LIG     1      18.594  15.436   5.362  1.00  0.00      LIG  
ATOM   4950 H    LIG     1      22.295  16.644  17.428  1.00  0.00      LIG  
ATOM   4951 H1   LIG     1      22.741  15.252  16.443  1.00  0.00      LIG  
ATOM   4952 H2   LIG     1      20.757  16.383  15.537  1.00  0.00      LIG  
ATOM   4953 H3   LIG     1      22.086  16.332  14.388  1.00  0.00      LIG  
ATOM   4954 H4   LIG     1      25.705  17.988  14.478  1.00  0.00      LIG  
ATOM   4955 H5   LIG     1      26.380  18.189  16.098  1.00  0.00      LIG  
ATOM   4956 H6   LIG     1      25.817  19.595  15.214  1.00  0.00      LIG  
ATOM   4957 H7   LIG     1      25.134  19.010  17.854  1.00  0.00      LIG  
ATOM   4958 H8   LIG     1      23.398  18.879  17.984  1.00  0.00      LIG  
ATOM   4959 H9   LIG     1      24.118  20.243  17.106  1.00  0.00      LIG  
ATOM   4960 H10  LIG     1      23.534  18.180  14.103  1.00  0.00      LIG  
ATOM   4961 H11  LIG     1      24.169  20.631  14.524  1.00  0.00      LIG  
ATOM   4962 H12  LIG     1      22.521  20.816  15.074  1.00  0.00      LIG  
ATOM   4963 H13  LIG     1      23.574  19.892  12.407  1.00  0.00      LIG  
ATOM   4964 H14  LIG     1      22.542  21.238  12.741  1.00  0.00      LIG  
ATOM   4965 H15  LIG     1      22.768  18.354  11.129  1.00  0.00      LIG  
ATOM   4966 H16  LIG     1      21.319  17.424  11.492  1.00  0.00      LIG  
ATOM   4967 H17  LIG     1      22.663  17.398  12.581  1.00  0.00      LIG  
ATOM   4968 H18  LIG     1      19.483  21.197  13.303  1.00  0.00      LIG  
ATOM   4969 H19  LIG     1      19.199  21.746  11.658  1.00  0.00      LIG  
ATOM   4970 H20  LIG     1      20.729  22.098  12.437  1.00  0.00      LIG  
ATOM   4971 H21  LIG     1      22.176  20.158  10.282  1.00  0.00      LIG  
ATOM   4972 H22  LIG     1      20.938  21.429  10.134  1.00  0.00      LIG  
ATOM   4973 H23  LIG     1      17.356  17.929  10.105  1.00  0.00      LIG  
ATOM   4974 H24  LIG     1      17.898  19.129   7.903  1.00  0.00      LIG  
ATOM   4975 H25  LIG     1      16.852  17.749   7.974  1.00  0.00      LIG  
ATOM   4976 H26  LIG     1      19.752  17.132   7.400  1.00  0.00      LIG  
ATOM   4977 H27  LIG     1      16.989  16.106   6.641  1.00  0.00      LIG  
ATOM   4978 H28  LIG     1      16.828  13.719   6.315  1.00  0.00      LIG  
ATOM   4979 H29  LIG     1      17.767  13.158   7.710  1.00  0.00      LIG  
ATOM   4980 H30  LIG     1      18.251  12.693   6.070  1.00  0.00      LIG  
ATOM   4981 H31  LIG     1      20.205  14.302   8.070  1.00  0.00      LIG  
ATOM   4982 H32  LIG     1      20.769  15.351   6.756  1.00  0.00      LIG  
ATOM   4983 H33  LIG     1      20.547  13.623   6.472  1.00  0.00      LIG  
ATOM   4984 H34  LIG     1      18.799  16.162  10.873  1.00  0.00      LIG  
ATOM   4985 H35  LIG     1      19.746  16.190   9.389  1.00  0.00      LIG  
ATOM   4986 H36  LIG     1      18.050  15.654   9.360  1.00  0.00      LIG  
ATOM   4987 H37  LIG     1      17.889  17.848  12.291  1.00  0.00      LIG  
ATOM   4988 H38  LIG     1      18.094  19.383  13.073  1.00  0.00      LIG  
ATOM   4989 H39  LIG     1      19.928  16.957  13.216  1.00  0.00      LIG  
ATOM   4990 H40  LIG     1      20.339  19.717  14.398  1.00  0.00      LIG  
ATOM   4991 H41  LIG     1      21.543  18.566  17.346  1.00  0.00      LIG  
ATOM   4992 H42  LIG     1      20.025  18.654  16.514  1.00  0.00      LIG  
ATOM   4993 H43  LIG     1      21.141  20.003  16.417  1.00  0.00      LIG  
ATOM   4994 H44  LIG     1      19.278  19.014   6.283  1.00  0.00      LIG  
ATOM   4995 H45  LIG     1      19.355  17.310  15.442  1.00  0.00      LIG  
TER
REMARK  Energy: 269.461
REMARK  SimpleFitness: 269.461
REMARK  FullFitness: -1369.0831
REMARK  InterFull: -28.8672
REMARK  IntraFull: 309.936
REMARK  solvFull: -1895.37
REMARK  surfFull: 245.218
REMARK  extraFull: 0.0
REMARK  deltaGcompsolvpol: -1895.37
REMARK  deltaGcompsolvnonpol: 245.218
REMARK  deltaGprotsolvpol: -1897.11
REMARK  deltaGprotsolvnonpol: 243.179
REMARK  deltaGligsolvpol: -13.4018
REMARK  deltaGligsolvnonpol: 15.2907
REMARK  deltaGvdw: -28.8672
REMARK  deltaGelec: 0.0
REMARK  deltaG: -7.0477705
REMARK  Cluster: 4
REMARK  ClusterRank: 4
ATOM   4915 C    LIG     1      24.081  16.873  16.294  1.00  0.00      LIG  
ATOM   4916 C1   LIG     1      22.695  16.330  16.450  1.00  0.00      LIG  
ATOM   4917 C2   LIG     1      21.767  16.786  15.333  1.00  0.00      LIG  
ATOM   4918 C3   LIG     1      24.234  18.355  16.028  1.00  0.00      LIG  
ATOM   4919 C4   LIG     1      25.624  18.536  15.423  1.00  0.00      LIG  
ATOM   4920 C5   LIG     1      24.239  19.143  17.332  1.00  0.00      LIG  
ATOM   4921 C6   LIG     1      23.179  18.754  14.976  1.00  0.00      LIG  
ATOM   4922 C7   LIG     1      23.193  20.192  14.511  1.00  0.00      LIG  
ATOM   4923 C8   LIG     1      22.725  20.232  13.068  1.00  0.00      LIG  
ATOM   4924 C9   LIG     1      21.539  19.305  12.731  1.00  0.00      LIG  
ATOM   4925 C10  LIG     1      22.107  18.088  11.961  1.00  0.00      LIG  
ATOM   4926 C11  LIG     1      20.537  20.053  11.795  1.00  0.00      LIG  
ATOM   4927 C12  LIG     1      19.955  21.348  12.373  1.00  0.00      LIG  
ATOM   4928 C13  LIG     1      21.109  20.407  10.425  1.00  0.00      LIG  
ATOM   4929 C14  LIG     1      20.335  19.545   9.485  1.00  0.00      LIG  
ATOM   4930 C15  LIG     1      19.276  18.786  10.183  1.00  0.00      LIG  
ATOM   4931 C16  LIG     1      18.299  17.804   9.584  1.00  0.00      LIG  
ATOM   4932 C17  LIG     1      17.902  18.071   8.129  1.00  0.00      LIG  
ATOM   4933 C18  LIG     1      18.737  17.345   7.061  1.00  0.00      LIG  
ATOM   4934 C19  LIG     1      18.064  16.071   6.605  1.00  0.00      LIG  
ATOM   4935 C20  LIG     1      18.741  14.741   6.587  1.00  0.00      LIG  
ATOM   4936 C21  LIG     1      17.895  13.519   6.673  1.00  0.00      LIG  
ATOM   4937 C22  LIG     1      20.181  14.554   6.928  1.00  0.00      LIG  
ATOM   4938 C23  LIG     1      18.768  16.378   9.826  1.00  0.00      LIG  
ATOM   4939 C24  LIG     1      19.418  19.124  11.471  1.00  0.00      LIG  
ATOM   4940 C25  LIG     1      18.660  18.586  12.636  1.00  0.00      LIG  
ATOM   4941 C26  LIG     1      19.594  17.931  13.649  1.00  0.00      LIG  
ATOM   4942 C27  LIG     1      20.804  18.828  14.018  1.00  0.00      LIG  
ATOM   4943 C28  LIG     1      21.718  18.308  15.185  1.00  0.00      LIG  
ATOM   4944 C29  LIG     1      21.106  18.903  16.461  1.00  0.00      LIG  
ATOM   4945 O    LIG     1      25.046  16.163  16.537  1.00  0.00      LIG  
ATOM   4946 O1   LIG     1      20.570  19.493   8.287  1.00  0.00      LIG  
ATOM   4947 O2   LIG     1      18.860  18.234   5.956  1.00  0.00      LIG  
ATOM   4948 O3   LIG     1      18.775  17.646  14.778  1.00  0.00      LIG  
ATOM   4949 O4   LIG     1      18.553  15.488   5.369  1.00  0.00      LIG  
ATOM   4950 H    LIG     1      22.324  16.620  17.435  1.00  0.00      LIG  
ATOM   4951 H1   LIG     1      22.764  15.240  16.433  1.00  0.00      LIG  
ATOM   4952 H2   LIG     1      20.777  16.381  15.547  1.00  0.00      LIG  
ATOM   4953 H3   LIG     1      22.102  16.343  14.392  1.00  0.00      LIG  
ATOM   4954 H4   LIG     1      25.719  17.995  14.477  1.00  0.00      LIG  
ATOM   4955 H5   LIG     1      26.406  18.170  16.095  1.00  0.00      LIG  
ATOM   4956 H6   LIG     1      25.841  19.590  15.236  1.00  0.00      LIG  
ATOM   4957 H7   LIG     1      25.175  18.968  17.870  1.00  0.00      LIG  
ATOM   4958 H8   LIG     1      23.438  18.844  18.010  1.00  0.00      LIG  
ATOM   4959 H9   LIG     1      24.160  20.217  17.145  1.00  0.00      LIG  
ATOM   4960 H10  LIG     1      23.550  18.192  14.123  1.00  0.00      LIG  
ATOM   4961 H11  LIG     1      24.189  20.633  14.561  1.00  0.00      LIG  
ATOM   4962 H12  LIG     1      22.549  20.817  15.133  1.00  0.00      LIG  
ATOM   4963 H13  LIG     1      23.572  19.948  12.438  1.00  0.00      LIG  
ATOM   4964 H14  LIG     1      22.528  21.274  12.816  1.00  0.00      LIG  
ATOM   4965 H15  LIG     1      22.778  18.398  11.157  1.00  0.00      LIG  
ATOM   4966 H16  LIG     1      21.339  17.453  11.520  1.00  0.00      LIG  
ATOM   4967 H17  LIG     1      22.687  17.429  12.600  1.00  0.00      LIG  
ATOM   4968 H18  LIG     1      19.499  21.211  13.355  1.00  0.00      LIG  
ATOM   4969 H19  LIG     1      19.179  21.752  11.713  1.00  0.00      LIG  
ATOM   4970 H20  LIG     1      20.718  22.123  12.464  1.00  0.00      LIG  
ATOM   4971 H21  LIG     1      22.177  20.207  10.321  1.00  0.00      LIG  
ATOM   4972 H22  LIG     1      20.913  21.452  10.167  1.00  0.00      LIG  
ATOM   4973 H23  LIG     1      17.372  17.929  10.150  1.00  0.00      LIG  
ATOM   4974 H24  LIG     1      17.903  19.152   7.954  1.00  0.00      LIG  
ATOM   4975 H25  LIG     1      16.854  17.774   8.020  1.00  0.00      LIG  
ATOM   4976 H26  LIG     1      19.751  17.165   7.420  1.00  0.00      LIG  
ATOM   4977 H27  LIG     1      16.989  16.108   6.724  1.00  0.00      LIG  
ATOM   4978 H28  LIG     1      16.845  13.738   6.456  1.00  0.00      LIG  
ATOM   4979 H29  LIG     1      17.956  13.093   7.677  1.00  0.00      LIG  
ATOM   4980 H30  LIG     1      18.243  12.769   5.959  1.00  0.00      LIG  
ATOM   4981 H31  LIG     1      20.294  14.374   7.999  1.00  0.00      LIG  
ATOM   4982 H32  LIG     1      20.788  15.422   6.655  1.00  0.00      LIG  
ATOM   4983 H33  LIG     1      20.580  13.688   6.394  1.00  0.00      LIG  
ATOM   4984 H34  LIG     1      18.839  16.168  10.897  1.00  0.00      LIG  
ATOM   4985 H35  LIG     1      19.757  16.199   9.394  1.00  0.00      LIG  
ATOM   4986 H36  LIG     1      18.061  15.664   9.395  1.00  0.00      LIG  
ATOM   4987 H37  LIG     1      17.898  17.864  12.330  1.00  0.00      LIG  
ATOM   4988 H38  LIG     1      18.103  19.399  13.112  1.00  0.00      LIG  
ATOM   4989 H39  LIG     1      19.938  16.973  13.250  1.00  0.00      LIG  
ATOM   4990 H40  LIG     1      20.355  19.728  14.443  1.00  0.00      LIG  
ATOM   4991 H41  LIG     1      21.579  18.553  17.375  1.00  0.00      LIG  
ATOM   4992 H42  LIG     1      20.054  18.636  16.557  1.00  0.00      LIG  
ATOM   4993 H43  LIG     1      21.159  19.993  16.459  1.00  0.00      LIG  
ATOM   4994 H44  LIG     1      19.235  19.056   6.317  1.00  0.00      LIG  
ATOM   4995 H45  LIG     1      19.374  17.349  15.485  1.00  0.00      LIG  
TER
REMARK  Energy: 270.772
REMARK  SimpleFitness: 270.772
REMARK  FullFitness: -1367.8934
REMARK  InterFull: -30.0524
REMARK  IntraFull: 310.379
REMARK  solvFull: -1893.35
REMARK  surfFull: 245.13
REMARK  extraFull: 0.0
REMARK  deltaGcompsolvpol: -1893.35
REMARK  deltaGcompsolvnonpol: 245.13
REMARK  deltaGprotsolvpol: -1897.11
REMARK  deltaGprotsolvnonpol: 243.179
REMARK  deltaGligsolvpol: -13.2888
REMARK  deltaGligsolvnonpol: 15.3122
REMARK  deltaGvdw: -30.0524
REMARK  deltaGelec: 0.0
REMARK  deltaG: -7.0535393
REMARK  Cluster: 4
REMARK  ClusterRank: 5
ATOM   4915 C    LIG     1      23.996  17.099  16.212  1.00  0.00      LIG  
ATOM   4916 C1   LIG     1      22.639  16.489  16.378  1.00  0.00      LIG  
ATOM   4917 C2   LIG     1      21.663  16.976  15.317  1.00  0.00      LIG  
ATOM   4918 C3   LIG     1      24.078  18.602  16.050  1.00  0.00      LIG  
ATOM   4919 C4   LIG     1      25.442  18.887  15.426  1.00  0.00      LIG  
ATOM   4920 C5   LIG     1      24.077  19.303  17.403  1.00  0.00      LIG  
ATOM   4921 C6   LIG     1      22.980  19.024  15.054  1.00  0.00      LIG  
ATOM   4922 C7   LIG     1      22.921  20.491  14.691  1.00  0.00      LIG  
ATOM   4923 C8   LIG     1      22.413  20.608  13.267  1.00  0.00      LIG  
ATOM   4924 C9   LIG     1      21.260  19.653  12.898  1.00  0.00      LIG  
ATOM   4925 C10  LIG     1      21.862  18.522  12.023  1.00  0.00      LIG  
ATOM   4926 C11  LIG     1      20.197  20.426  12.053  1.00  0.00      LIG  
ATOM   4927 C12  LIG     1      19.564  21.638  12.749  1.00  0.00      LIG  
ATOM   4928 C13  LIG     1      20.712  20.923  10.708  1.00  0.00      LIG  
ATOM   4929 C14  LIG     1      19.952  20.109   9.717  1.00  0.00      LIG  
ATOM   4930 C15  LIG     1      18.976  19.210  10.374  1.00  0.00      LIG  
ATOM   4931 C16  LIG     1      18.074  18.183   9.734  1.00  0.00      LIG  
ATOM   4932 C17  LIG     1      17.724  18.421   8.264  1.00  0.00      LIG  
ATOM   4933 C18  LIG     1      18.710  17.829   7.244  1.00  0.00      LIG  
ATOM   4934 C19  LIG     1      18.202  16.526   6.677  1.00  0.00      LIG  
ATOM   4935 C20  LIG     1      18.979  15.251   6.702  1.00  0.00      LIG  
ATOM   4936 C21  LIG     1      18.222  13.970   6.653  1.00  0.00      LIG  
ATOM   4937 C22  LIG     1      20.378  15.154   7.212  1.00  0.00      LIG  
ATOM   4938 C23  LIG     1      18.617  16.782   9.974  1.00  0.00      LIG  
ATOM   4939 C24  LIG     1      19.122  19.466  11.681  1.00  0.00      LIG  
ATOM   4940 C25  LIG     1      18.419  18.806  12.817  1.00  0.00      LIG  
ATOM   4941 C26  LIG     1      19.406  18.126  13.760  1.00  0.00      LIG  
ATOM   4942 C27  LIG     1      20.582  19.053  14.164  1.00  0.00      LIG  
ATOM   4943 C28  LIG     1      21.546  18.501  15.271  1.00  0.00      LIG  
ATOM   4944 C29  LIG     1      20.944  18.989  16.598  1.00  0.00      LIG  
ATOM   4945 O    LIG     1      24.997  16.412  16.355  1.00  0.00      LIG  
ATOM   4946 O1   LIG     1      20.119  20.219   8.511  1.00  0.00      LIG  
ATOM   4947 O2   LIG     1      18.840  18.781   6.192  1.00  0.00      LIG  
ATOM   4948 O3   LIG     1      18.628  17.725  14.882  1.00  0.00      LIG  
ATOM   4949 O4   LIG     1      18.882  16.032   5.494  1.00  0.00      LIG  
ATOM   4950 H    LIG     1      22.289  16.705  17.389  1.00  0.00      LIG  
ATOM   4951 H1   LIG     1      22.747  15.404  16.292  1.00  0.00      LIG  
ATOM   4952 H2   LIG     1      20.697  16.514  15.528  1.00  0.00      LIG  
ATOM   4953 H3   LIG     1      21.990  16.611  14.339  1.00  0.00      LIG  
ATOM   4954 H4   LIG     1      25.534  18.417  14.442  1.00  0.00      LIG  
ATOM   4955 H5   LIG     1      26.256  18.511  16.053  1.00  0.00      LIG  
ATOM   4956 H6   LIG     1      25.609  19.960  15.307  1.00  0.00      LIG  
ATOM   4957 H7   LIG     1      25.032  19.140  17.909  1.00  0.00      LIG  
ATOM   4958 H8   LIG     1      23.307  18.922  18.076  1.00  0.00      LIG  
ATOM   4959 H9   LIG     1      23.942  20.381  17.290  1.00  0.00      LIG  
ATOM   4960 H10  LIG     1      23.349  18.538  14.155  1.00  0.00      LIG  
ATOM   4961 H11  LIG     1      23.899  20.971  14.748  1.00  0.00      LIG  
ATOM   4962 H12  LIG     1      22.269  21.044  15.370  1.00  0.00      LIG  
ATOM   4963 H13  LIG     1      23.254  20.408  12.598  1.00  0.00      LIG  
ATOM   4964 H14  LIG     1      22.162  21.654  13.093  1.00  0.00      LIG  
ATOM   4965 H15  LIG     1      22.468  18.924  11.208  1.00  0.00      LIG  
ATOM   4966 H16  LIG     1      21.109  17.871  11.577  1.00  0.00      LIG  
ATOM   4967 H17  LIG     1      22.515  17.856  12.582  1.00  0.00      LIG  
ATOM   4968 H18  LIG     1      19.123  21.396  13.718  1.00  0.00      LIG  
ATOM   4969 H19  LIG     1      18.766  22.063  12.132  1.00  0.00      LIG  
ATOM   4970 H20  LIG     1      20.294  22.436  12.905  1.00  0.00      LIG  
ATOM   4971 H21  LIG     1      21.785  20.781  10.560  1.00  0.00      LIG  
ATOM   4972 H22  LIG     1      20.464  21.976  10.549  1.00  0.00      LIG  
ATOM   4973 H23  LIG     1      17.120  18.251  10.264  1.00  0.00      LIG  
ATOM   4974 H24  LIG     1      17.591  19.497   8.104  1.00  0.00      LIG  
ATOM   4975 H25  LIG     1      16.733  17.988   8.096  1.00  0.00      LIG  
ATOM   4976 H26  LIG     1      19.705  17.723   7.681  1.00  0.00      LIG  
ATOM   4977 H27  LIG     1      17.121  16.477   6.664  1.00  0.00      LIG  
ATOM   4978 H28  LIG     1      17.223  14.101   6.225  1.00  0.00      LIG  
ATOM   4979 H29  LIG     1      18.109  13.566   7.663  1.00  0.00      LIG  
ATOM   4980 H30  LIG     1      18.762  13.239   6.047  1.00  0.00      LIG  
ATOM   4981 H31  LIG     1      20.378  14.932   8.282  1.00  0.00      LIG  
ATOM   4982 H32  LIG     1      20.947  16.074   7.049  1.00  0.00      LIG  
ATOM   4983 H33  LIG     1      20.907  14.344   6.701  1.00  0.00      LIG  
ATOM   4984 H34  LIG     1      18.612  16.537  11.039  1.00  0.00      LIG  
ATOM   4985 H35  LIG     1      19.649  16.685   9.625  1.00  0.00      LIG  
ATOM   4986 H36  LIG     1      18.001  16.038   9.463  1.00  0.00      LIG  
ATOM   4987 H37  LIG     1      17.683  18.073  12.474  1.00  0.00      LIG  
ATOM   4988 H38  LIG     1      17.835  19.552  13.363  1.00  0.00      LIG  
ATOM   4989 H39  LIG     1      19.785  17.216  13.286  1.00  0.00      LIG  
ATOM   4990 H40  LIG     1      20.103  19.897  14.663  1.00  0.00      LIG  
ATOM   4991 H41  LIG     1      21.432  18.576  17.477  1.00  0.00      LIG  
ATOM   4992 H42  LIG     1      19.895  18.706  16.682  1.00  0.00      LIG  
ATOM   4993 H43  LIG     1      20.984  20.077  16.680  1.00  0.00      LIG  
ATOM   4994 H44  LIG     1      19.126  19.607   6.620  1.00  0.00      LIG  
ATOM   4995 H45  LIG     1      19.256  17.412  15.555  1.00  0.00      LIG  
TER
REMARK  Energy: 270.772
REMARK  SimpleFitness: 270.772
REMARK  FullFitness: -1367.8934
REMARK  InterFull: -30.0524
REMARK  IntraFull: 310.379
REMARK  solvFull: -1893.35
REMARK  surfFull: 245.13
REMARK  extraFull: 0.0
REMARK  deltaGcompsolvpol: -1893.35
REMARK  deltaGcompsolvnonpol: 245.13
REMARK  deltaGprotsolvpol: -1897.11
REMARK  deltaGprotsolvnonpol: 243.179
REMARK  deltaGligsolvpol: -13.2888
REMARK  deltaGligsolvnonpol: 15.3122
REMARK  deltaGvdw: -30.0524
REMARK  deltaGelec: 0.0
REMARK  deltaG: -7.0535393
REMARK  Cluster: 4
REMARK  ClusterRank: 6
ATOM   4915 C    LIG     1      23.996  17.099  16.212  1.00  0.00      LIG  
ATOM   4916 C1   LIG     1      22.639  16.489  16.378  1.00  0.00      LIG  
ATOM   4917 C2   LIG     1      21.663  16.976  15.317  1.00  0.00      LIG  
ATOM   4918 C3   LIG     1      24.078  18.602  16.050  1.00  0.00      LIG  
ATOM   4919 C4   LIG     1      25.442  18.887  15.426  1.00  0.00      LIG  
ATOM   4920 C5   LIG     1      24.077  19.303  17.403  1.00  0.00      LIG  
ATOM   4921 C6   LIG     1      22.980  19.024  15.054  1.00  0.00      LIG  
ATOM   4922 C7   LIG     1      22.921  20.491  14.691  1.00  0.00      LIG  
ATOM   4923 C8   LIG     1      22.413  20.608  13.267  1.00  0.00      LIG  
ATOM   4924 C9   LIG     1      21.260  19.653  12.898  1.00  0.00      LIG  
ATOM   4925 C10  LIG     1      21.862  18.522  12.023  1.00  0.00      LIG  
ATOM   4926 C11  LIG     1      20.197  20.426  12.053  1.00  0.00      LIG  
ATOM   4927 C12  LIG     1      19.564  21.638  12.749  1.00  0.00      LIG  
ATOM   4928 C13  LIG     1      20.712  20.923  10.708  1.00  0.00      LIG  
ATOM   4929 C14  LIG     1      19.952  20.109   9.717  1.00  0.00      LIG  
ATOM   4930 C15  LIG     1      18.976  19.210  10.374  1.00  0.00      LIG  
ATOM   4931 C16  LIG     1      18.074  18.183   9.734  1.00  0.00      LIG  
ATOM   4932 C17  LIG     1      17.724  18.421   8.264  1.00  0.00      LIG  
ATOM   4933 C18  LIG     1      18.710  17.829   7.244  1.00  0.00      LIG  
ATOM   4934 C19  LIG     1      18.202  16.526   6.677  1.00  0.00      LIG  
ATOM   4935 C20  LIG     1      18.979  15.251   6.702  1.00  0.00      LIG  
ATOM   4936 C21  LIG     1      18.222  13.970   6.653  1.00  0.00      LIG  
ATOM   4937 C22  LIG     1      20.378  15.154   7.212  1.00  0.00      LIG  
ATOM   4938 C23  LIG     1      18.617  16.782   9.974  1.00  0.00      LIG  
ATOM   4939 C24  LIG     1      19.122  19.466  11.681  1.00  0.00      LIG  
ATOM   4940 C25  LIG     1      18.419  18.806  12.817  1.00  0.00      LIG  
ATOM   4941 C26  LIG     1      19.406  18.126  13.760  1.00  0.00      LIG  
ATOM   4942 C27  LIG     1      20.582  19.053  14.164  1.00  0.00      LIG  
ATOM   4943 C28  LIG     1      21.546  18.501  15.271  1.00  0.00      LIG  
ATOM   4944 C29  LIG     1      20.944  18.989  16.598  1.00  0.00      LIG  
ATOM   4945 O    LIG     1      24.997  16.412  16.355  1.00  0.00      LIG  
ATOM   4946 O1   LIG     1      20.119  20.219   8.511  1.00  0.00      LIG  
ATOM   4947 O2   LIG     1      18.840  18.781   6.192  1.00  0.00      LIG  
ATOM   4948 O3   LIG     1      18.628  17.725  14.882  1.00  0.00      LIG  
ATOM   4949 O4   LIG     1      18.882  16.032   5.494  1.00  0.00      LIG  
ATOM   4950 H    LIG     1      22.289  16.705  17.389  1.00  0.00      LIG  
ATOM   4951 H1   LIG     1      22.747  15.404  16.292  1.00  0.00      LIG  
ATOM   4952 H2   LIG     1      20.697  16.514  15.528  1.00  0.00      LIG  
ATOM   4953 H3   LIG     1      21.990  16.611  14.339  1.00  0.00      LIG  
ATOM   4954 H4   LIG     1      25.534  18.417  14.442  1.00  0.00      LIG  
ATOM   4955 H5   LIG     1      26.256  18.511  16.053  1.00  0.00      LIG  
ATOM   4956 H6   LIG     1      25.609  19.960  15.307  1.00  0.00      LIG  
ATOM   4957 H7   LIG     1      25.032  19.140  17.909  1.00  0.00      LIG  
ATOM   4958 H8   LIG     1      23.307  18.922  18.076  1.00  0.00      LIG  
ATOM   4959 H9   LIG     1      23.942  20.381  17.290  1.00  0.00      LIG  
ATOM   4960 H10  LIG     1      23.349  18.538  14.155  1.00  0.00      LIG  
ATOM   4961 H11  LIG     1      23.899  20.971  14.748  1.00  0.00      LIG  
ATOM   4962 H12  LIG     1      22.269  21.044  15.370  1.00  0.00      LIG  
ATOM   4963 H13  LIG     1      23.254  20.408  12.598  1.00  0.00      LIG  
ATOM   4964 H14  LIG     1      22.162  21.654  13.093  1.00  0.00      LIG  
ATOM   4965 H15  LIG     1      22.468  18.924  11.208  1.00  0.00      LIG  
ATOM   4966 H16  LIG     1      21.109  17.871  11.577  1.00  0.00      LIG  
ATOM   4967 H17  LIG     1      22.515  17.856  12.582  1.00  0.00      LIG  
ATOM   4968 H18  LIG     1      19.123  21.396  13.718  1.00  0.00      LIG  
ATOM   4969 H19  LIG     1      18.766  22.063  12.132  1.00  0.00      LIG  
ATOM   4970 H20  LIG     1      20.294  22.436  12.905  1.00  0.00      LIG  
ATOM   4971 H21  LIG     1      21.785  20.781  10.560  1.00  0.00      LIG  
ATOM   4972 H22  LIG     1      20.464  21.976  10.549  1.00  0.00      LIG  
ATOM   4973 H23  LIG     1      17.120  18.251  10.264  1.00  0.00      LIG  
ATOM   4974 H24  LIG     1      17.591  19.497   8.104  1.00  0.00      LIG  
ATOM   4975 H25  LIG     1      16.733  17.988   8.096  1.00  0.00      LIG  
ATOM   4976 H26  LIG     1      19.705  17.723   7.681  1.00  0.00      LIG  
ATOM   4977 H27  LIG     1      17.121  16.477   6.664  1.00  0.00      LIG  
ATOM   4978 H28  LIG     1      17.223  14.101   6.225  1.00  0.00      LIG  
ATOM   4979 H29  LIG     1      18.109  13.566   7.663  1.00  0.00      LIG  
ATOM   4980 H30  LIG     1      18.762  13.239   6.047  1.00  0.00      LIG  
ATOM   4981 H31  LIG     1      20.378  14.932   8.282  1.00  0.00      LIG  
ATOM   4982 H32  LIG     1      20.947  16.074   7.049  1.00  0.00      LIG  
ATOM   4983 H33  LIG     1      20.907  14.344   6.701  1.00  0.00      LIG  
ATOM   4984 H34  LIG     1      18.612  16.537  11.039  1.00  0.00      LIG  
ATOM   4985 H35  LIG     1      19.649  16.685   9.625  1.00  0.00      LIG  
ATOM   4986 H36  LIG     1      18.001  16.038   9.463  1.00  0.00      LIG  
ATOM   4987 H37  LIG     1      17.683  18.073  12.474  1.00  0.00      LIG  
ATOM   4988 H38  LIG     1      17.835  19.552  13.363  1.00  0.00      LIG  
ATOM   4989 H39  LIG     1      19.785  17.216  13.286  1.00  0.00      LIG  
ATOM   4990 H40  LIG     1      20.103  19.897  14.663  1.00  0.00      LIG  
ATOM   4991 H41  LIG     1      21.432  18.576  17.477  1.00  0.00      LIG  
ATOM   4992 H42  LIG     1      19.895  18.706  16.682  1.00  0.00      LIG  
ATOM   4993 H43  LIG     1      20.984  20.077  16.680  1.00  0.00      LIG  
ATOM   4994 H44  LIG     1      19.126  19.607   6.620  1.00  0.00      LIG  
ATOM   4995 H45  LIG     1      19.256  17.412  15.555  1.00  0.00      LIG  
TER
REMARK  Energy: 270.772
REMARK  SimpleFitness: 270.772
REMARK  FullFitness: -1367.8934
REMARK  InterFull: -30.0524
REMARK  IntraFull: 310.379
REMARK  solvFull: -1893.35
REMARK  surfFull: 245.13
REMARK  extraFull: 0.0
REMARK  deltaGcompsolvpol: -1893.35
REMARK  deltaGcompsolvnonpol: 245.13
REMARK  deltaGprotsolvpol: -1897.11
REMARK  deltaGprotsolvnonpol: 243.179
REMARK  deltaGligsolvpol: -13.2888
REMARK  deltaGligsolvnonpol: 15.3122
REMARK  deltaGvdw: -30.0524
REMARK  deltaGelec: 0.0
REMARK  deltaG: -7.0535393
REMARK  Cluster: 4
REMARK  ClusterRank: 7
ATOM   4915 C    LIG     1      23.996  17.099  16.212  1.00  0.00      LIG  
ATOM   4916 C1   LIG     1      22.639  16.489  16.378  1.00  0.00      LIG  
ATOM   4917 C2   LIG     1      21.663  16.976  15.317  1.00  0.00      LIG  
ATOM   4918 C3   LIG     1      24.078  18.602  16.050  1.00  0.00      LIG  
ATOM   4919 C4   LIG     1      25.442  18.887  15.426  1.00  0.00      LIG  
ATOM   4920 C5   LIG     1      24.077  19.303  17.403  1.00  0.00      LIG  
ATOM   4921 C6   LIG     1      22.980  19.024  15.054  1.00  0.00      LIG  
ATOM   4922 C7   LIG     1      22.921  20.491  14.691  1.00  0.00      LIG  
ATOM   4923 C8   LIG     1      22.413  20.608  13.267  1.00  0.00      LIG  
ATOM   4924 C9   LIG     1      21.260  19.653  12.898  1.00  0.00      LIG  
ATOM   4925 C10  LIG     1      21.862  18.522  12.023  1.00  0.00      LIG  
ATOM   4926 C11  LIG     1      20.197  20.426  12.053  1.00  0.00      LIG  
ATOM   4927 C12  LIG     1      19.564  21.638  12.749  1.00  0.00      LIG  
ATOM   4928 C13  LIG     1      20.712  20.923  10.708  1.00  0.00      LIG  
ATOM   4929 C14  LIG     1      19.952  20.109   9.717  1.00  0.00      LIG  
ATOM   4930 C15  LIG     1      18.976  19.210  10.374  1.00  0.00      LIG  
ATOM   4931 C16  LIG     1      18.074  18.183   9.734  1.00  0.00      LIG  
ATOM   4932 C17  LIG     1      17.724  18.421   8.264  1.00  0.00      LIG  
ATOM   4933 C18  LIG     1      18.710  17.829   7.244  1.00  0.00      LIG  
ATOM   4934 C19  LIG     1      18.202  16.526   6.677  1.00  0.00      LIG  
ATOM   4935 C20  LIG     1      18.979  15.251   6.702  1.00  0.00      LIG  
ATOM   4936 C21  LIG     1      18.222  13.970   6.653  1.00  0.00      LIG  
ATOM   4937 C22  LIG     1      20.378  15.154   7.212  1.00  0.00      LIG  
ATOM   4938 C23  LIG     1      18.617  16.782   9.974  1.00  0.00      LIG  
ATOM   4939 C24  LIG     1      19.122  19.466  11.681  1.00  0.00      LIG  
ATOM   4940 C25  LIG     1      18.419  18.806  12.817  1.00  0.00      LIG  
ATOM   4941 C26  LIG     1      19.406  18.126  13.760  1.00  0.00      LIG  
ATOM   4942 C27  LIG     1      20.582  19.053  14.164  1.00  0.00      LIG  
ATOM   4943 C28  LIG     1      21.546  18.501  15.271  1.00  0.00      LIG  
ATOM   4944 C29  LIG     1      20.944  18.989  16.598  1.00  0.00      LIG  
ATOM   4945 O    LIG     1      24.997  16.412  16.355  1.00  0.00      LIG  
ATOM   4946 O1   LIG     1      20.119  20.219   8.511  1.00  0.00      LIG  
ATOM   4947 O2   LIG     1      18.840  18.781   6.192  1.00  0.00      LIG  
ATOM   4948 O3   LIG     1      18.628  17.725  14.882  1.00  0.00      LIG  
ATOM   4949 O4   LIG     1      18.882  16.032   5.494  1.00  0.00      LIG  
ATOM   4950 H    LIG     1      22.289  16.705  17.389  1.00  0.00      LIG  
ATOM   4951 H1   LIG     1      22.747  15.404  16.292  1.00  0.00      LIG  
ATOM   4952 H2   LIG     1      20.697  16.514  15.528  1.00  0.00      LIG  
ATOM   4953 H3   LIG     1      21.990  16.611  14.339  1.00  0.00      LIG  
ATOM   4954 H4   LIG     1      25.534  18.417  14.442  1.00  0.00      LIG  
ATOM   4955 H5   LIG     1      26.256  18.511  16.053  1.00  0.00      LIG  
ATOM   4956 H6   LIG     1      25.609  19.960  15.307  1.00  0.00      LIG  
ATOM   4957 H7   LIG     1      25.032  19.140  17.909  1.00  0.00      LIG  
ATOM   4958 H8   LIG     1      23.307  18.922  18.076  1.00  0.00      LIG  
ATOM   4959 H9   LIG     1      23.942  20.381  17.290  1.00  0.00      LIG  
ATOM   4960 H10  LIG     1      23.349  18.538  14.155  1.00  0.00      LIG  
ATOM   4961 H11  LIG     1      23.899  20.971  14.748  1.00  0.00      LIG  
ATOM   4962 H12  LIG     1      22.269  21.044  15.370  1.00  0.00      LIG  
ATOM   4963 H13  LIG     1      23.254  20.408  12.598  1.00  0.00      LIG  
ATOM   4964 H14  LIG     1      22.162  21.654  13.093  1.00  0.00      LIG  
ATOM   4965 H15  LIG     1      22.468  18.924  11.208  1.00  0.00      LIG  
ATOM   4966 H16  LIG     1      21.109  17.871  11.577  1.00  0.00      LIG  
ATOM   4967 H17  LIG     1      22.515  17.856  12.582  1.00  0.00      LIG  
ATOM   4968 H18  LIG     1      19.123  21.396  13.718  1.00  0.00      LIG  
ATOM   4969 H19  LIG     1      18.766  22.063  12.132  1.00  0.00      LIG  
ATOM   4970 H20  LIG     1      20.294  22.436  12.905  1.00  0.00      LIG  
ATOM   4971 H21  LIG     1      21.785  20.781  10.560  1.00  0.00      LIG  
ATOM   4972 H22  LIG     1      20.464  21.976  10.549  1.00  0.00      LIG  
ATOM   4973 H23  LIG     1      17.120  18.251  10.264  1.00  0.00      LIG  
ATOM   4974 H24  LIG     1      17.591  19.497   8.104  1.00  0.00      LIG  
ATOM   4975 H25  LIG     1      16.733  17.988   8.096  1.00  0.00      LIG  
ATOM   4976 H26  LIG     1      19.705  17.723   7.681  1.00  0.00      LIG  
ATOM   4977 H27  LIG     1      17.121  16.477   6.664  1.00  0.00      LIG  
ATOM   4978 H28  LIG     1      17.223  14.101   6.225  1.00  0.00      LIG  
ATOM   4979 H29  LIG     1      18.109  13.566   7.663  1.00  0.00      LIG  
ATOM   4980 H30  LIG     1      18.762  13.239   6.047  1.00  0.00      LIG  
ATOM   4981 H31  LIG     1      20.378  14.932   8.282  1.00  0.00      LIG  
ATOM   4982 H32  LIG     1      20.947  16.074   7.049  1.00  0.00      LIG  
ATOM   4983 H33  LIG     1      20.907  14.344   6.701  1.00  0.00      LIG  
ATOM   4984 H34  LIG     1      18.612  16.537  11.039  1.00  0.00      LIG  
ATOM   4985 H35  LIG     1      19.649  16.685   9.625  1.00  0.00      LIG  
ATOM   4986 H36  LIG     1      18.001  16.038   9.463  1.00  0.00      LIG  
ATOM   4987 H37  LIG     1      17.683  18.073  12.474  1.00  0.00      LIG  
ATOM   4988 H38  LIG     1      17.835  19.552  13.363  1.00  0.00      LIG  
ATOM   4989 H39  LIG     1      19.785  17.216  13.286  1.00  0.00      LIG  
ATOM   4990 H40  LIG     1      20.103  19.897  14.663  1.00  0.00      LIG  
ATOM   4991 H41  LIG     1      21.432  18.576  17.477  1.00  0.00      LIG  
ATOM   4992 H42  LIG     1      19.895  18.706  16.682  1.00  0.00      LIG  
ATOM   4993 H43  LIG     1      20.984  20.077  16.680  1.00  0.00      LIG  
ATOM   4994 H44  LIG     1      19.126  19.607   6.620  1.00  0.00      LIG  
ATOM   4995 H45  LIG     1      19.256  17.412  15.555  1.00  0.00      LIG  
TER
REMARK  Energy: 259.055
REMARK  SimpleFitness: 259.055
REMARK  FullFitness: -1381.4478
REMARK  InterFull: -35.3558
REMARK  IntraFull: 306.309
REMARK  solvFull: -1895.91
REMARK  surfFull: 243.509
REMARK  extraFull: 0.0
REMARK  deltaGcompsolvpol: -1895.91
REMARK  deltaGcompsolvnonpol: 243.509
REMARK  deltaGprotsolvpol: -1897.11
REMARK  deltaGprotsolvnonpol: 243.179
REMARK  deltaGligsolvpol: -14.0605
REMARK  deltaGligsolvnonpol: 15.4433
REMARK  deltaGvdw: -35.3558
REMARK  deltaGelec: 0.0
REMARK  deltaG: -7.830437
REMARK  Cluster: 5
REMARK  ClusterRank: 0
ATOM   4915 C    LIG     1      21.943  16.281  15.052  1.00  0.00      LIG  
ATOM   4916 C1   LIG     1      20.586  15.839  14.592  1.00  0.00      LIG  
ATOM   4917 C2   LIG     1      20.270  16.302  13.178  1.00  0.00      LIG  
ATOM   4918 C3   LIG     1      22.299  17.743  14.874  1.00  0.00      LIG  
ATOM   4919 C4   LIG     1      23.817  17.852  14.982  1.00  0.00      LIG  
ATOM   4920 C5   LIG     1      21.749  18.580  16.023  1.00  0.00      LIG  
ATOM   4921 C6   LIG     1      21.868  18.137  13.446  1.00  0.00      LIG  
ATOM   4922 C7   LIG     1      22.231  19.527  12.976  1.00  0.00      LIG  
ATOM   4923 C8   LIG     1      22.477  19.462  11.479  1.00  0.00      LIG  
ATOM   4924 C9   LIG     1      21.450  18.629  10.683  1.00  0.00      LIG  
ATOM   4925 C10  LIG     1      22.137  17.305  10.284  1.00  0.00      LIG  
ATOM   4926 C11  LIG     1      21.057  19.381   9.370  1.00  0.00      LIG  
ATOM   4927 C12  LIG     1      20.493  20.791   9.590  1.00  0.00      LIG  
ATOM   4928 C13  LIG     1      22.204  19.528   8.373  1.00  0.00      LIG  
ATOM   4929 C14  LIG     1      21.787  18.653   7.241  1.00  0.00      LIG  
ATOM   4930 C15  LIG     1      20.427  18.123   7.418  1.00  0.00      LIG  
ATOM   4931 C16  LIG     1      19.841  17.230   6.349  1.00  0.00      LIG  
ATOM   4932 C17  LIG     1      18.718  16.312   6.827  1.00  0.00      LIG  
ATOM   4933 C18  LIG     1      18.526  15.060   5.981  1.00  0.00      LIG  
ATOM   4934 C19  LIG     1      17.658  14.098   6.727  1.00  0.00      LIG  
ATOM   4935 C20  LIG     1      18.190  13.181   7.766  1.00  0.00      LIG  
ATOM   4936 C21  LIG     1      17.260  12.712   8.824  1.00  0.00      LIG  
ATOM   4937 C22  LIG     1      19.639  13.127   8.103  1.00  0.00      LIG  
ATOM   4938 C23  LIG     1      19.364  18.138   5.231  1.00  0.00      LIG  
ATOM   4939 C24  LIG     1      20.048  18.560   8.633  1.00  0.00      LIG  
ATOM   4940 C25  LIG     1      18.805  18.287   9.413  1.00  0.00      LIG  
ATOM   4941 C26  LIG     1      19.147  17.544  10.697  1.00  0.00      LIG  
ATOM   4942 C27  LIG     1      20.181  18.333  11.537  1.00  0.00      LIG  
ATOM   4943 C28  LIG     1      20.430  17.813  12.996  1.00  0.00      LIG  
ATOM   4944 C29  LIG     1      19.376  18.526  13.858  1.00  0.00      LIG  
ATOM   4945 O    LIG     1      22.656  15.518  15.688  1.00  0.00      LIG  
ATOM   4946 O1   LIG     1      22.492  18.382   6.281  1.00  0.00      LIG  
ATOM   4947 O2   LIG     1      17.867  15.385   4.765  1.00  0.00      LIG  
ATOM   4948 O3   LIG     1      17.909  17.369  11.373  1.00  0.00      LIG  
ATOM   4949 O4   LIG     1      17.875  12.697   6.439  1.00  0.00      LIG  
ATOM   4950 H    LIG     1      19.849  16.206  15.306  1.00  0.00      LIG  
ATOM   4951 H1   LIG     1      20.563  14.746  14.626  1.00  0.00      LIG  
ATOM   4952 H2   LIG     1      19.252  15.985  12.947  1.00  0.00      LIG  
ATOM   4953 H3   LIG     1      20.932  15.779  12.484  1.00  0.00      LIG  
ATOM   4954 H4   LIG     1      24.310  17.336  14.154  1.00  0.00      LIG  
ATOM   4955 H5   LIG     1      24.190  17.421  15.916  1.00  0.00      LIG  
ATOM   4956 H6   LIG     1      24.137  18.896  14.968  1.00  0.00      LIG  
ATOM   4957 H7   LIG     1      22.353  18.424  16.922  1.00  0.00      LIG  
ATOM   4958 H8   LIG     1      20.728  18.308  16.295  1.00  0.00      LIG  
ATOM   4959 H9   LIG     1      21.779  19.645  15.782  1.00  0.00      LIG  
ATOM   4960 H10  LIG     1      22.518  17.487  12.863  1.00  0.00      LIG  
ATOM   4961 H11  LIG     1      23.135  19.906  13.456  1.00  0.00      LIG  
ATOM   4962 H12  LIG     1      21.439  20.244  13.201  1.00  0.00      LIG  
ATOM   4963 H13  LIG     1      23.468  19.026  11.326  1.00  0.00      LIG  
ATOM   4964 H14  LIG     1      22.565  20.485  11.115  1.00  0.00      LIG  
ATOM   4965 H15  LIG     1      23.139  17.473   9.882  1.00  0.00      LIG  
ATOM   4966 H16  LIG     1      21.579  16.731   9.544  1.00  0.00      LIG  
ATOM   4967 H17  LIG     1      22.260  16.636  11.129  1.00  0.00      LIG  
ATOM   4968 H18  LIG     1      19.694  20.819  10.333  1.00  0.00      LIG  
ATOM   4969 H19  LIG     1      20.085  21.197   8.659  1.00  0.00      LIG  
ATOM   4970 H20  LIG     1      21.272  21.484   9.916  1.00  0.00      LIG  
ATOM   4971 H21  LIG     1      23.176  19.211   8.756  1.00  0.00      LIG  
ATOM   4972 H22  LIG     1      22.284  20.553   8.001  1.00  0.00      LIG  
ATOM   4973 H23  LIG     1      20.638  16.587   5.963  1.00  0.00      LIG  
ATOM   4974 H24  LIG     1      17.782  16.880   6.864  1.00  0.00      LIG  
ATOM   4975 H25  LIG     1      18.944  15.986   7.846  1.00  0.00      LIG  
ATOM   4976 H26  LIG     1      19.495  14.619   5.728  1.00  0.00      LIG  
ATOM   4977 H27  LIG     1      16.643  14.449   6.845  1.00  0.00      LIG  
ATOM   4978 H28  LIG     1      16.217  12.862   8.531  1.00  0.00      LIG  
ATOM   4979 H29  LIG     1      17.436  13.262   9.752  1.00  0.00      LIG  
ATOM   4980 H30  LIG     1      17.413  11.647   9.017  1.00  0.00      LIG  
ATOM   4981 H31  LIG     1      19.886  13.908   8.828  1.00  0.00      LIG  
ATOM   4982 H32  LIG     1      20.278  13.256   7.225  1.00  0.00      LIG  
ATOM   4983 H33  LIG     1      19.879  12.159   8.550  1.00  0.00      LIG  
ATOM   4984 H34  LIG     1      20.178  18.757   4.842  1.00  0.00      LIG  
ATOM   4985 H35  LIG     1      18.578  18.804   5.595  1.00  0.00      LIG  
ATOM   4986 H36  LIG     1      18.964  17.567   4.393  1.00  0.00      LIG  
ATOM   4987 H37  LIG     1      18.059  17.729   8.849  1.00  0.00      LIG  
ATOM   4988 H38  LIG     1      18.300  19.227   9.653  1.00  0.00      LIG  
ATOM   4989 H39  LIG     1      19.523  16.546  10.457  1.00  0.00      LIG  
ATOM   4990 H40  LIG     1      19.710  19.304  11.700  1.00  0.00      LIG  
ATOM   4991 H41  LIG     1      19.335  18.164  14.882  1.00  0.00      LIG  
ATOM   4992 H42  LIG     1      18.370  18.386  13.466  1.00  0.00      LIG  
ATOM   4993 H43  LIG     1      19.557  19.602  13.895  1.00  0.00      LIG  
ATOM   4994 H44  LIG     1      16.997  15.744   5.009  1.00  0.00      LIG  
ATOM   4995 H45  LIG     1      18.117  16.971  12.235  1.00  0.00      LIG  
TER
REMARK  Energy: 259.108
REMARK  SimpleFitness: 259.108
REMARK  FullFitness: -1381.3667
REMARK  InterFull: -35.1037
REMARK  IntraFull: 306.319
REMARK  solvFull: -1896.06
REMARK  surfFull: 243.478
REMARK  extraFull: 0.0
REMARK  deltaGcompsolvpol: -1896.06
REMARK  deltaGcompsolvnonpol: 243.478
REMARK  deltaGprotsolvpol: -1897.11
REMARK  deltaGprotsolvnonpol: 243.179
REMARK  deltaGligsolvpol: -14.0775
REMARK  deltaGligsolvnonpol: 15.439
REMARK  deltaGvdw: -35.1037
REMARK  deltaGelec: 0.0
REMARK  deltaG: -7.8172555
REMARK  Cluster: 5
REMARK  ClusterRank: 1
ATOM   4915 C    LIG     1      21.937  16.224  15.061  1.00  0.00      LIG  
ATOM   4916 C1   LIG     1      20.589  15.772  14.585  1.00  0.00      LIG  
ATOM   4917 C2   LIG     1      20.272  16.255  13.178  1.00  0.00      LIG  
ATOM   4918 C3   LIG     1      22.280  17.691  14.903  1.00  0.00      LIG  
ATOM   4919 C4   LIG     1      23.796  17.813  15.019  1.00  0.00      LIG  
ATOM   4920 C5   LIG     1      21.720  18.508  16.061  1.00  0.00      LIG  
ATOM   4921 C6   LIG     1      21.851  18.099  13.478  1.00  0.00      LIG  
ATOM   4922 C7   LIG     1      22.206  19.498  13.026  1.00  0.00      LIG  
ATOM   4923 C8   LIG     1      22.457  19.452  11.529  1.00  0.00      LIG  
ATOM   4924 C9   LIG     1      21.433  18.629  10.720  1.00  0.00      LIG  
ATOM   4925 C10  LIG     1      22.127  17.315  10.300  1.00  0.00      LIG  
ATOM   4926 C11  LIG     1      21.036  19.401   9.420  1.00  0.00      LIG  
ATOM   4927 C12  LIG     1      20.463  20.803   9.662  1.00  0.00      LIG  
ATOM   4928 C13  LIG     1      22.183  19.574   8.428  1.00  0.00      LIG  
ATOM   4929 C14  LIG     1      21.775  18.716   7.280  1.00  0.00      LIG  
ATOM   4930 C15  LIG     1      20.420  18.170   7.447  1.00  0.00      LIG  
ATOM   4931 C16  LIG     1      19.848  17.286   6.363  1.00  0.00      LIG  
ATOM   4932 C17  LIG     1      18.717  16.366   6.817  1.00  0.00      LIG  
ATOM   4933 C18  LIG     1      18.522  15.133   5.944  1.00  0.00      LIG  
ATOM   4934 C19  LIG     1      17.669  14.144   6.673  1.00  0.00      LIG  
ATOM   4935 C20  LIG     1      18.216  13.214   7.692  1.00  0.00      LIG  
ATOM   4936 C21  LIG     1      17.294  12.702   8.739  1.00  0.00      LIG  
ATOM   4937 C22  LIG     1      19.665  13.182   8.030  1.00  0.00      LIG  
ATOM   4938 C23  LIG     1      19.392  18.202   5.242  1.00  0.00      LIG  
ATOM   4939 C24  LIG     1      20.033  18.584   8.668  1.00  0.00      LIG  
ATOM   4940 C25  LIG     1      18.793  18.288   9.443  1.00  0.00      LIG  
ATOM   4941 C26  LIG     1      19.140  17.528  10.716  1.00  0.00      LIG  
ATOM   4942 C27  LIG     1      20.166  18.312  11.569  1.00  0.00      LIG  
ATOM   4943 C28  LIG     1      20.417  17.771  13.021  1.00  0.00      LIG  
ATOM   4944 C29  LIG     1      19.356  18.461  13.894  1.00  0.00      LIG  
ATOM   4945 O    LIG     1      22.652  15.462  15.696  1.00  0.00      LIG  
ATOM   4946 O1   LIG     1      22.485  18.468   6.317  1.00  0.00      LIG  
ATOM   4947 O2   LIG     1      17.846  15.486   4.744  1.00  0.00      LIG  
ATOM   4948 O3   LIG     1      17.904  17.331  11.389  1.00  0.00      LIG  
ATOM   4949 O4   LIG     1      17.909  12.754   6.356  1.00  0.00      LIG  
ATOM   4950 H    LIG     1      19.843  16.117  15.301  1.00  0.00      LIG  
ATOM   4951 H1   LIG     1      20.581  14.679  14.599  1.00  0.00      LIG  
ATOM   4952 H2   LIG     1      19.257  15.933  12.941  1.00  0.00      LIG  
ATOM   4953 H3   LIG     1      20.940  15.750  12.477  1.00  0.00      LIG  
ATOM   4954 H4   LIG     1      24.298  17.313  14.187  1.00  0.00      LIG  
ATOM   4955 H5   LIG     1      24.170  17.373  15.949  1.00  0.00      LIG  
ATOM   4956 H6   LIG     1      24.106  18.860  15.021  1.00  0.00      LIG  
ATOM   4957 H7   LIG     1      22.321  18.345  16.961  1.00  0.00      LIG  
ATOM   4958 H8   LIG     1      20.700  18.225  16.326  1.00  0.00      LIG  
ATOM   4959 H9   LIG     1      21.743  19.577  15.835  1.00  0.00      LIG  
ATOM   4960 H10  LIG     1      22.507  17.461  12.888  1.00  0.00      LIG  
ATOM   4961 H11  LIG     1      23.106  19.878  13.512  1.00  0.00      LIG  
ATOM   4962 H12  LIG     1      21.408  20.207  13.256  1.00  0.00      LIG  
ATOM   4963 H13  LIG     1      23.448  19.017  11.375  1.00  0.00      LIG  
ATOM   4964 H14  LIG     1      22.548  20.478  11.176  1.00  0.00      LIG  
ATOM   4965 H15  LIG     1      23.125  17.495   9.893  1.00  0.00      LIG  
ATOM   4966 H16  LIG     1      21.569  16.747   9.555  1.00  0.00      LIG  
ATOM   4967 H17  LIG     1      22.260  16.637  11.135  1.00  0.00      LIG  
ATOM   4968 H18  LIG     1      19.657  20.813  10.398  1.00  0.00      LIG  
ATOM   4969 H19  LIG     1      20.061  21.224   8.734  1.00  0.00      LIG  
ATOM   4970 H20  LIG     1      21.235  21.494  10.006  1.00  0.00      LIG  
ATOM   4971 H21  LIG     1      23.157  19.259   8.806  1.00  0.00      LIG  
ATOM   4972 H22  LIG     1      22.255  20.606   8.071  1.00  0.00      LIG  
ATOM   4973 H23  LIG     1      20.650  16.645   5.985  1.00  0.00      LIG  
ATOM   4974 H24  LIG     1      17.784  16.938   6.864  1.00  0.00      LIG  
ATOM   4975 H25  LIG     1      18.939  16.018   7.830  1.00  0.00      LIG  
ATOM   4976 H26  LIG     1      19.489  14.704   5.669  1.00  0.00      LIG  
ATOM   4977 H27  LIG     1      16.649  14.476   6.798  1.00  0.00      LIG  
ATOM   4978 H28  LIG     1      16.251  12.782   8.422  1.00  0.00      LIG  
ATOM   4979 H29  LIG     1      17.418  13.274   9.661  1.00  0.00      LIG  
ATOM   4980 H30  LIG     1      17.511  11.652   8.950  1.00  0.00      LIG  
ATOM   4981 H31  LIG     1      19.897  13.956   8.766  1.00  0.00      LIG  
ATOM   4982 H32  LIG     1      20.302  13.335   7.155  1.00  0.00      LIG  
ATOM   4983 H33  LIG     1      19.923  12.212   8.463  1.00  0.00      LIG  
ATOM   4984 H34  LIG     1      20.211  18.829   4.877  1.00  0.00      LIG  
ATOM   4985 H35  LIG     1      18.595  18.862   5.596  1.00  0.00      LIG  
ATOM   4986 H36  LIG     1      19.014  17.637   4.389  1.00  0.00      LIG  
ATOM   4987 H37  LIG     1      18.052  17.732   8.871  1.00  0.00      LIG  
ATOM   4988 H38  LIG     1      18.279  19.219   9.698  1.00  0.00      LIG  
ATOM   4989 H39  LIG     1      19.524  16.536  10.459  1.00  0.00      LIG  
ATOM   4990 H40  LIG     1      19.688  19.277  11.746  1.00  0.00      LIG  
ATOM   4991 H41  LIG     1      19.310  18.074  14.908  1.00  0.00      LIG  
ATOM   4992 H42  LIG     1      18.353  18.330  13.492  1.00  0.00      LIG  
ATOM   4993 H43  LIG     1      19.535  19.537  13.957  1.00  0.00      LIG  
ATOM   4994 H44  LIG     1      16.990  15.863   5.009  1.00  0.00      LIG  
ATOM   4995 H45  LIG     1      18.115  16.917  12.243  1.00  0.00      LIG  
TER
REMARK  Energy: 259.108
REMARK  SimpleFitness: 259.108
REMARK  FullFitness: -1381.3667
REMARK  InterFull: -35.1037
REMARK  IntraFull: 306.319
REMARK  solvFull: -1896.06
REMARK  surfFull: 243.478
REMARK  extraFull: 0.0
REMARK  deltaGcompsolvpol: -1896.06
REMARK  deltaGcompsolvnonpol: 243.478
REMARK  deltaGprotsolvpol: -1897.11
REMARK  deltaGprotsolvnonpol: 243.179
REMARK  deltaGligsolvpol: -14.0775
REMARK  deltaGligsolvnonpol: 15.439
REMARK  deltaGvdw: -35.1037
REMARK  deltaGelec: 0.0
REMARK  deltaG: -7.8172555
REMARK  Cluster: 5
REMARK  ClusterRank: 2
ATOM   4915 C    LIG     1      21.937  16.224  15.061  1.00  0.00      LIG  
ATOM   4916 C1   LIG     1      20.589  15.772  14.585  1.00  0.00      LIG  
ATOM   4917 C2   LIG     1      20.272  16.255  13.178  1.00  0.00      LIG  
ATOM   4918 C3   LIG     1      22.280  17.691  14.903  1.00  0.00      LIG  
ATOM   4919 C4   LIG     1      23.796  17.813  15.019  1.00  0.00      LIG  
ATOM   4920 C5   LIG     1      21.720  18.508  16.061  1.00  0.00      LIG  
ATOM   4921 C6   LIG     1      21.851  18.099  13.478  1.00  0.00      LIG  
ATOM   4922 C7   LIG     1      22.206  19.498  13.026  1.00  0.00      LIG  
ATOM   4923 C8   LIG     1      22.457  19.452  11.529  1.00  0.00      LIG  
ATOM   4924 C9   LIG     1      21.433  18.629  10.720  1.00  0.00      LIG  
ATOM   4925 C10  LIG     1      22.127  17.315  10.300  1.00  0.00      LIG  
ATOM   4926 C11  LIG     1      21.036  19.401   9.420  1.00  0.00      LIG  
ATOM   4927 C12  LIG     1      20.463  20.803   9.662  1.00  0.00      LIG  
ATOM   4928 C13  LIG     1      22.183  19.574   8.428  1.00  0.00      LIG  
ATOM   4929 C14  LIG     1      21.775  18.716   7.280  1.00  0.00      LIG  
ATOM   4930 C15  LIG     1      20.420  18.170   7.447  1.00  0.00      LIG  
ATOM   4931 C16  LIG     1      19.848  17.286   6.363  1.00  0.00      LIG  
ATOM   4932 C17  LIG     1      18.717  16.366   6.817  1.00  0.00      LIG  
ATOM   4933 C18  LIG     1      18.522  15.133   5.944  1.00  0.00      LIG  
ATOM   4934 C19  LIG     1      17.669  14.144   6.673  1.00  0.00      LIG  
ATOM   4935 C20  LIG     1      18.216  13.214   7.692  1.00  0.00      LIG  
ATOM   4936 C21  LIG     1      17.294  12.702   8.739  1.00  0.00      LIG  
ATOM   4937 C22  LIG     1      19.665  13.182   8.030  1.00  0.00      LIG  
ATOM   4938 C23  LIG     1      19.392  18.202   5.242  1.00  0.00      LIG  
ATOM   4939 C24  LIG     1      20.033  18.584   8.668  1.00  0.00      LIG  
ATOM   4940 C25  LIG     1      18.793  18.288   9.443  1.00  0.00      LIG  
ATOM   4941 C26  LIG     1      19.140  17.528  10.716  1.00  0.00      LIG  
ATOM   4942 C27  LIG     1      20.166  18.312  11.569  1.00  0.00      LIG  
ATOM   4943 C28  LIG     1      20.417  17.771  13.021  1.00  0.00      LIG  
ATOM   4944 C29  LIG     1      19.356  18.461  13.894  1.00  0.00      LIG  
ATOM   4945 O    LIG     1      22.652  15.462  15.696  1.00  0.00      LIG  
ATOM   4946 O1   LIG     1      22.485  18.468   6.317  1.00  0.00      LIG  
ATOM   4947 O2   LIG     1      17.846  15.486   4.744  1.00  0.00      LIG  
ATOM   4948 O3   LIG     1      17.904  17.331  11.389  1.00  0.00      LIG  
ATOM   4949 O4   LIG     1      17.909  12.754   6.356  1.00  0.00      LIG  
ATOM   4950 H    LIG     1      19.843  16.117  15.301  1.00  0.00      LIG  
ATOM   4951 H1   LIG     1      20.581  14.679  14.599  1.00  0.00      LIG  
ATOM   4952 H2   LIG     1      19.257  15.933  12.941  1.00  0.00      LIG  
ATOM   4953 H3   LIG     1      20.940  15.750  12.477  1.00  0.00      LIG  
ATOM   4954 H4   LIG     1      24.298  17.313  14.187  1.00  0.00      LIG  
ATOM   4955 H5   LIG     1      24.170  17.373  15.949  1.00  0.00      LIG  
ATOM   4956 H6   LIG     1      24.106  18.860  15.021  1.00  0.00      LIG  
ATOM   4957 H7   LIG     1      22.321  18.345  16.961  1.00  0.00      LIG  
ATOM   4958 H8   LIG     1      20.700  18.225  16.326  1.00  0.00      LIG  
ATOM   4959 H9   LIG     1      21.743  19.577  15.835  1.00  0.00      LIG  
ATOM   4960 H10  LIG     1      22.507  17.461  12.888  1.00  0.00      LIG  
ATOM   4961 H11  LIG     1      23.106  19.878  13.512  1.00  0.00      LIG  
ATOM   4962 H12  LIG     1      21.408  20.207  13.256  1.00  0.00      LIG  
ATOM   4963 H13  LIG     1      23.448  19.017  11.375  1.00  0.00      LIG  
ATOM   4964 H14  LIG     1      22.548  20.478  11.176  1.00  0.00      LIG  
ATOM   4965 H15  LIG     1      23.125  17.495   9.893  1.00  0.00      LIG  
ATOM   4966 H16  LIG     1      21.569  16.747   9.555  1.00  0.00      LIG  
ATOM   4967 H17  LIG     1      22.260  16.637  11.135  1.00  0.00      LIG  
ATOM   4968 H18  LIG     1      19.657  20.813  10.398  1.00  0.00      LIG  
ATOM   4969 H19  LIG     1      20.061  21.224   8.734  1.00  0.00      LIG  
ATOM   4970 H20  LIG     1      21.235  21.494  10.006  1.00  0.00      LIG  
ATOM   4971 H21  LIG     1      23.157  19.259   8.806  1.00  0.00      LIG  
ATOM   4972 H22  LIG     1      22.255  20.606   8.071  1.00  0.00      LIG  
ATOM   4973 H23  LIG     1      20.650  16.645   5.985  1.00  0.00      LIG  
ATOM   4974 H24  LIG     1      17.784  16.938   6.864  1.00  0.00      LIG  
ATOM   4975 H25  LIG     1      18.939  16.018   7.830  1.00  0.00      LIG  
ATOM   4976 H26  LIG     1      19.489  14.704   5.669  1.00  0.00      LIG  
ATOM   4977 H27  LIG     1      16.649  14.476   6.798  1.00  0.00      LIG  
ATOM   4978 H28  LIG     1      16.251  12.782   8.422  1.00  0.00      LIG  
ATOM   4979 H29  LIG     1      17.418  13.274   9.661  1.00  0.00      LIG  
ATOM   4980 H30  LIG     1      17.511  11.652   8.950  1.00  0.00      LIG  
ATOM   4981 H31  LIG     1      19.897  13.956   8.766  1.00  0.00      LIG  
ATOM   4982 H32  LIG     1      20.302  13.335   7.155  1.00  0.00      LIG  
ATOM   4983 H33  LIG     1      19.923  12.212   8.463  1.00  0.00      LIG  
ATOM   4984 H34  LIG     1      20.211  18.829   4.877  1.00  0.00      LIG  
ATOM   4985 H35  LIG     1      18.595  18.862   5.596  1.00  0.00      LIG  
ATOM   4986 H36  LIG     1      19.014  17.637   4.389  1.00  0.00      LIG  
ATOM   4987 H37  LIG     1      18.052  17.732   8.871  1.00  0.00      LIG  
ATOM   4988 H38  LIG     1      18.279  19.219   9.698  1.00  0.00      LIG  
ATOM   4989 H39  LIG     1      19.524  16.536  10.459  1.00  0.00      LIG  
ATOM   4990 H40  LIG     1      19.688  19.277  11.746  1.00  0.00      LIG  
ATOM   4991 H41  LIG     1      19.310  18.074  14.908  1.00  0.00      LIG  
ATOM   4992 H42  LIG     1      18.353  18.330  13.492  1.00  0.00      LIG  
ATOM   4993 H43  LIG     1      19.535  19.537  13.957  1.00  0.00      LIG  
ATOM   4994 H44  LIG     1      16.990  15.863   5.009  1.00  0.00      LIG  
ATOM   4995 H45  LIG     1      18.115  16.917  12.243  1.00  0.00      LIG  
TER
REMARK  Energy: 259.793
REMARK  SimpleFitness: 259.793
REMARK  FullFitness: -1379.865
REMARK  InterFull: -32.822
REMARK  IntraFull: 306.518
REMARK  solvFull: -1897.06
REMARK  surfFull: 243.499
REMARK  extraFull: 0.0
REMARK  deltaGcompsolvpol: -1897.06
REMARK  deltaGcompsolvnonpol: 243.499
REMARK  deltaGprotsolvpol: -1897.11
REMARK  deltaGprotsolvnonpol: 243.179
REMARK  deltaGligsolvpol: -13.6671
REMARK  deltaGligsolvnonpol: 15.443
REMARK  deltaGvdw: -32.822
REMARK  deltaGelec: 0.0
REMARK  deltaG: -7.6861157
REMARK  Cluster: 5
REMARK  ClusterRank: 3
ATOM   4915 C    LIG     1      21.961  16.252  15.067  1.00  0.00      LIG  
ATOM   4916 C1   LIG     1      20.612  15.793  14.599  1.00  0.00      LIG  
ATOM   4917 C2   LIG     1      20.290  16.264  13.189  1.00  0.00      LIG  
ATOM   4918 C3   LIG     1      22.302  17.718  14.892  1.00  0.00      LIG  
ATOM   4919 C4   LIG     1      23.819  17.840  14.995  1.00  0.00      LIG  
ATOM   4920 C5   LIG     1      21.752  18.546  16.048  1.00  0.00      LIG  
ATOM   4921 C6   LIG     1      21.864  18.115  13.467  1.00  0.00      LIG  
ATOM   4922 C7   LIG     1      22.212  19.512  13.005  1.00  0.00      LIG  
ATOM   4923 C8   LIG     1      22.456  19.456  11.507  1.00  0.00      LIG  
ATOM   4924 C9   LIG     1      21.429  18.626  10.709  1.00  0.00      LIG  
ATOM   4925 C10  LIG     1      22.125  17.312  10.292  1.00  0.00      LIG  
ATOM   4926 C11  LIG     1      21.022  19.389   9.407  1.00  0.00      LIG  
ATOM   4927 C12  LIG     1      20.446  20.791   9.645  1.00  0.00      LIG  
ATOM   4928 C13  LIG     1      22.162  19.561   8.407  1.00  0.00      LIG  
ATOM   4929 C14  LIG     1      21.750  18.694   7.268  1.00  0.00      LIG  
ATOM   4930 C15  LIG     1      20.398  18.144   7.446  1.00  0.00      LIG  
ATOM   4931 C16  LIG     1      19.823  17.251   6.371  1.00  0.00      LIG  
ATOM   4932 C17  LIG     1      18.694  16.334   6.837  1.00  0.00      LIG  
ATOM   4933 C18  LIG     1      18.485  15.101   5.967  1.00  0.00      LIG  
ATOM   4934 C19  LIG     1      17.652  14.109   6.714  1.00  0.00      LIG  
ATOM   4935 C20  LIG     1      18.225  13.188   7.727  1.00  0.00      LIG  
ATOM   4936 C21  LIG     1      17.328  12.675   8.794  1.00  0.00      LIG  
ATOM   4937 C22  LIG     1      19.681  13.164   8.035  1.00  0.00      LIG  
ATOM   4938 C23  LIG     1      19.360  18.158   5.246  1.00  0.00      LIG  
ATOM   4939 C24  LIG     1      20.017  18.565   8.666  1.00  0.00      LIG  
ATOM   4940 C25  LIG     1      18.782  18.270   9.451  1.00  0.00      LIG  
ATOM   4941 C26  LIG     1      19.139  17.517  10.725  1.00  0.00      LIG  
ATOM   4942 C27  LIG     1      20.168  18.309  11.567  1.00  0.00      LIG  
ATOM   4943 C28  LIG     1      20.428  17.779  13.021  1.00  0.00      LIG  
ATOM   4944 C29  LIG     1      19.370  18.471  13.895  1.00  0.00      LIG  
ATOM   4945 O    LIG     1      22.676  15.500  15.713  1.00  0.00      LIG  
ATOM   4946 O1   LIG     1      22.454  18.442   6.301  1.00  0.00      LIG  
ATOM   4947 O2   LIG     1      17.780  15.452   4.783  1.00  0.00      LIG  
ATOM   4948 O3   LIG     1      17.908  17.320  11.407  1.00  0.00      LIG  
ATOM   4949 O4   LIG     1      17.894  12.719   6.399  1.00  0.00      LIG  
ATOM   4950 H    LIG     1      19.867  16.141  15.313  1.00  0.00      LIG  
ATOM   4951 H1   LIG     1      20.607  14.700  14.622  1.00  0.00      LIG  
ATOM   4952 H2   LIG     1      19.277  15.934  12.956  1.00  0.00      LIG  
ATOM   4953 H3   LIG     1      20.958  15.756  12.490  1.00  0.00      LIG  
ATOM   4954 H4   LIG     1      24.316  17.329  14.166  1.00  0.00      LIG  
ATOM   4955 H5   LIG     1      24.201  17.411  15.927  1.00  0.00      LIG  
ATOM   4956 H6   LIG     1      24.133  18.886  14.982  1.00  0.00      LIG  
ATOM   4957 H7   LIG     1      22.362  18.395  16.942  1.00  0.00      LIG  
ATOM   4958 H8   LIG     1      20.735  18.263  16.325  1.00  0.00      LIG  
ATOM   4959 H9   LIG     1      21.769  19.613  15.810  1.00  0.00      LIG  
ATOM   4960 H10  LIG     1      22.518  17.475  12.877  1.00  0.00      LIG  
ATOM   4961 H11  LIG     1      23.112  19.898  13.484  1.00  0.00      LIG  
ATOM   4962 H12  LIG     1      21.412  20.220  13.234  1.00  0.00      LIG  
ATOM   4963 H13  LIG     1      23.447  19.021  11.351  1.00  0.00      LIG  
ATOM   4964 H14  LIG     1      22.542  20.480  11.146  1.00  0.00      LIG  
ATOM   4965 H15  LIG     1      23.119  17.492   9.878  1.00  0.00      LIG  
ATOM   4966 H16  LIG     1      21.563  16.737   9.554  1.00  0.00      LIG  
ATOM   4967 H17  LIG     1      22.265  16.639  11.132  1.00  0.00      LIG  
ATOM   4968 H18  LIG     1      19.644  20.802  10.385  1.00  0.00      LIG  
ATOM   4969 H19  LIG     1      20.037  21.206   8.718  1.00  0.00      LIG  
ATOM   4970 H20  LIG     1      21.218  21.486   9.981  1.00  0.00      LIG  
ATOM   4971 H21  LIG     1      23.140  19.250   8.781  1.00  0.00      LIG  
ATOM   4972 H22  LIG     1      22.228  20.591   8.044  1.00  0.00      LIG  
ATOM   4973 H23  LIG     1      20.624  16.608   5.994  1.00  0.00      LIG  
ATOM   4974 H24  LIG     1      17.764  16.909   6.894  1.00  0.00      LIG  
ATOM   4975 H25  LIG     1      18.927  15.987   7.848  1.00  0.00      LIG  
ATOM   4976 H26  LIG     1      19.447  14.675   5.671  1.00  0.00      LIG  
ATOM   4977 H27  LIG     1      16.632  14.436   6.856  1.00  0.00      LIG  
ATOM   4978 H28  LIG     1      16.277  12.789   8.519  1.00  0.00      LIG  
ATOM   4979 H29  LIG     1      17.500  13.221   9.724  1.00  0.00      LIG  
ATOM   4980 H30  LIG     1      17.525  11.615   8.973  1.00  0.00      LIG  
ATOM   4981 H31  LIG     1      19.923  13.941   8.766  1.00  0.00      LIG  
ATOM   4982 H32  LIG     1      20.299  13.319   7.147  1.00  0.00      LIG  
ATOM   4983 H33  LIG     1      19.952  12.196   8.464  1.00  0.00      LIG  
ATOM   4984 H34  LIG     1      20.176  18.784   4.872  1.00  0.00      LIG  
ATOM   4985 H35  LIG     1      18.565  18.818   5.599  1.00  0.00      LIG  
ATOM   4986 H36  LIG     1      18.980  17.586   4.400  1.00  0.00      LIG  
ATOM   4987 H37  LIG     1      18.038  17.709   8.887  1.00  0.00      LIG  
ATOM   4988 H38  LIG     1      18.267  19.201   9.704  1.00  0.00      LIG  
ATOM   4989 H39  LIG     1      19.524  16.525  10.472  1.00  0.00      LIG  
ATOM   4990 H40  LIG     1      19.688  19.275  11.742  1.00  0.00      LIG  
ATOM   4991 H41  LIG     1      19.340  18.101  14.917  1.00  0.00      LIG  
ATOM   4992 H42  LIG     1      18.364  18.322  13.507  1.00  0.00      LIG  
ATOM   4993 H43  LIG     1      19.538  19.549  13.939  1.00  0.00      LIG  
ATOM   4994 H44  LIG     1      18.188  16.267   4.448  1.00  0.00      LIG  
ATOM   4995 H45  LIG     1      18.126  16.908  12.261  1.00  0.00      LIG  
TER
REMARK  Energy: 259.793
REMARK  SimpleFitness: 259.793
REMARK  FullFitness: -1379.865
REMARK  InterFull: -32.822
REMARK  IntraFull: 306.518
REMARK  solvFull: -1897.06
REMARK  surfFull: 243.499
REMARK  extraFull: 0.0
REMARK  deltaGcompsolvpol: -1897.06
REMARK  deltaGcompsolvnonpol: 243.499
REMARK  deltaGprotsolvpol: -1897.11
REMARK  deltaGprotsolvnonpol: 243.179
REMARK  deltaGligsolvpol: -13.6671
REMARK  deltaGligsolvnonpol: 15.443
REMARK  deltaGvdw: -32.822
REMARK  deltaGelec: 0.0
REMARK  deltaG: -7.6861157
REMARK  Cluster: 5
REMARK  ClusterRank: 4
ATOM   4915 C    LIG     1      21.961  16.252  15.067  1.00  0.00      LIG  
ATOM   4916 C1   LIG     1      20.612  15.793  14.599  1.00  0.00      LIG  
ATOM   4917 C2   LIG     1      20.290  16.264  13.189  1.00  0.00      LIG  
ATOM   4918 C3   LIG     1      22.302  17.718  14.892  1.00  0.00      LIG  
ATOM   4919 C4   LIG     1      23.819  17.840  14.995  1.00  0.00      LIG  
ATOM   4920 C5   LIG     1      21.752  18.546  16.048  1.00  0.00      LIG  
ATOM   4921 C6   LIG     1      21.864  18.115  13.467  1.00  0.00      LIG  
ATOM   4922 C7   LIG     1      22.212  19.512  13.005  1.00  0.00      LIG  
ATOM   4923 C8   LIG     1      22.456  19.456  11.507  1.00  0.00      LIG  
ATOM   4924 C9   LIG     1      21.429  18.626  10.709  1.00  0.00      LIG  
ATOM   4925 C10  LIG     1      22.125  17.312  10.292  1.00  0.00      LIG  
ATOM   4926 C11  LIG     1      21.022  19.389   9.407  1.00  0.00      LIG  
ATOM   4927 C12  LIG     1      20.446  20.791   9.645  1.00  0.00      LIG  
ATOM   4928 C13  LIG     1      22.162  19.561   8.407  1.00  0.00      LIG  
ATOM   4929 C14  LIG     1      21.750  18.694   7.268  1.00  0.00      LIG  
ATOM   4930 C15  LIG     1      20.398  18.144   7.446  1.00  0.00      LIG  
ATOM   4931 C16  LIG     1      19.823  17.251   6.371  1.00  0.00      LIG  
ATOM   4932 C17  LIG     1      18.694  16.334   6.837  1.00  0.00      LIG  
ATOM   4933 C18  LIG     1      18.485  15.101   5.967  1.00  0.00      LIG  
ATOM   4934 C19  LIG     1      17.652  14.109   6.714  1.00  0.00      LIG  
ATOM   4935 C20  LIG     1      18.225  13.188   7.727  1.00  0.00      LIG  
ATOM   4936 C21  LIG     1      17.328  12.675   8.794  1.00  0.00      LIG  
ATOM   4937 C22  LIG     1      19.681  13.164   8.035  1.00  0.00      LIG  
ATOM   4938 C23  LIG     1      19.360  18.158   5.246  1.00  0.00      LIG  
ATOM   4939 C24  LIG     1      20.017  18.565   8.666  1.00  0.00      LIG  
ATOM   4940 C25  LIG     1      18.782  18.270   9.451  1.00  0.00      LIG  
ATOM   4941 C26  LIG     1      19.139  17.517  10.725  1.00  0.00      LIG  
ATOM   4942 C27  LIG     1      20.168  18.309  11.567  1.00  0.00      LIG  
ATOM   4943 C28  LIG     1      20.428  17.779  13.021  1.00  0.00      LIG  
ATOM   4944 C29  LIG     1      19.370  18.471  13.895  1.00  0.00      LIG  
ATOM   4945 O    LIG     1      22.676  15.500  15.713  1.00  0.00      LIG  
ATOM   4946 O1   LIG     1      22.454  18.442   6.301  1.00  0.00      LIG  
ATOM   4947 O2   LIG     1      17.780  15.452   4.783  1.00  0.00      LIG  
ATOM   4948 O3   LIG     1      17.908  17.320  11.407  1.00  0.00      LIG  
ATOM   4949 O4   LIG     1      17.894  12.719   6.399  1.00  0.00      LIG  
ATOM   4950 H    LIG     1      19.867  16.141  15.313  1.00  0.00      LIG  
ATOM   4951 H1   LIG     1      20.607  14.700  14.622  1.00  0.00      LIG  
ATOM   4952 H2   LIG     1      19.277  15.934  12.956  1.00  0.00      LIG  
ATOM   4953 H3   LIG     1      20.958  15.756  12.490  1.00  0.00      LIG  
ATOM   4954 H4   LIG     1      24.316  17.329  14.166  1.00  0.00      LIG  
ATOM   4955 H5   LIG     1      24.201  17.411  15.927  1.00  0.00      LIG  
ATOM   4956 H6   LIG     1      24.133  18.886  14.982  1.00  0.00      LIG  
ATOM   4957 H7   LIG     1      22.362  18.395  16.942  1.00  0.00      LIG  
ATOM   4958 H8   LIG     1      20.735  18.263  16.325  1.00  0.00      LIG  
ATOM   4959 H9   LIG     1      21.769  19.613  15.810  1.00  0.00      LIG  
ATOM   4960 H10  LIG     1      22.518  17.475  12.877  1.00  0.00      LIG  
ATOM   4961 H11  LIG     1      23.112  19.898  13.484  1.00  0.00      LIG  
ATOM   4962 H12  LIG     1      21.412  20.220  13.234  1.00  0.00      LIG  
ATOM   4963 H13  LIG     1      23.447  19.021  11.351  1.00  0.00      LIG  
ATOM   4964 H14  LIG     1      22.542  20.480  11.146  1.00  0.00      LIG  
ATOM   4965 H15  LIG     1      23.119  17.492   9.878  1.00  0.00      LIG  
ATOM   4966 H16  LIG     1      21.563  16.737   9.554  1.00  0.00      LIG  
ATOM   4967 H17  LIG     1      22.265  16.639  11.132  1.00  0.00      LIG  
ATOM   4968 H18  LIG     1      19.644  20.802  10.385  1.00  0.00      LIG  
ATOM   4969 H19  LIG     1      20.037  21.206   8.718  1.00  0.00      LIG  
ATOM   4970 H20  LIG     1      21.218  21.486   9.981  1.00  0.00      LIG  
ATOM   4971 H21  LIG     1      23.140  19.250   8.781  1.00  0.00      LIG  
ATOM   4972 H22  LIG     1      22.228  20.591   8.044  1.00  0.00      LIG  
ATOM   4973 H23  LIG     1      20.624  16.608   5.994  1.00  0.00      LIG  
ATOM   4974 H24  LIG     1      17.764  16.909   6.894  1.00  0.00      LIG  
ATOM   4975 H25  LIG     1      18.927  15.987   7.848  1.00  0.00      LIG  
ATOM   4976 H26  LIG     1      19.447  14.675   5.671  1.00  0.00      LIG  
ATOM   4977 H27  LIG     1      16.632  14.436   6.856  1.00  0.00      LIG  
ATOM   4978 H28  LIG     1      16.277  12.789   8.519  1.00  0.00      LIG  
ATOM   4979 H29  LIG     1      17.500  13.221   9.724  1.00  0.00      LIG  
ATOM   4980 H30  LIG     1      17.525  11.615   8.973  1.00  0.00      LIG  
ATOM   4981 H31  LIG     1      19.923  13.941   8.766  1.00  0.00      LIG  
ATOM   4982 H32  LIG     1      20.299  13.319   7.147  1.00  0.00      LIG  
ATOM   4983 H33  LIG     1      19.952  12.196   8.464  1.00  0.00      LIG  
ATOM   4984 H34  LIG     1      20.176  18.784   4.872  1.00  0.00      LIG  
ATOM   4985 H35  LIG     1      18.565  18.818   5.599  1.00  0.00      LIG  
ATOM   4986 H36  LIG     1      18.980  17.586   4.400  1.00  0.00      LIG  
ATOM   4987 H37  LIG     1      18.038  17.709   8.887  1.00  0.00      LIG  
ATOM   4988 H38  LIG     1      18.267  19.201   9.704  1.00  0.00      LIG  
ATOM   4989 H39  LIG     1      19.524  16.525  10.472  1.00  0.00      LIG  
ATOM   4990 H40  LIG     1      19.688  19.275  11.742  1.00  0.00      LIG  
ATOM   4991 H41  LIG     1      19.340  18.101  14.917  1.00  0.00      LIG  
ATOM   4992 H42  LIG     1      18.364  18.322  13.507  1.00  0.00      LIG  
ATOM   4993 H43  LIG     1      19.538  19.549  13.939  1.00  0.00      LIG  
ATOM   4994 H44  LIG     1      18.188  16.267   4.448  1.00  0.00      LIG  
ATOM   4995 H45  LIG     1      18.126  16.908  12.261  1.00  0.00      LIG  
TER
REMARK  Energy: 272.644
REMARK  SimpleFitness: 272.644
REMARK  FullFitness: -1366.469
REMARK  InterFull: -23.8509
REMARK  IntraFull: 314.134
REMARK  solvFull: -1900.43
REMARK  surfFull: 243.678
REMARK  extraFull: 0.0
REMARK  deltaGcompsolvpol: -1900.43
REMARK  deltaGcompsolvnonpol: 243.678
REMARK  deltaGprotsolvpol: -1897.11
REMARK  deltaGprotsolvnonpol: 243.179
REMARK  deltaGligsolvpol: -13.3437
REMARK  deltaGligsolvnonpol: 14.9923
REMARK  deltaGvdw: -23.8509
REMARK  deltaGelec: 0.0
REMARK  deltaG: -7.003916
REMARK  Cluster: 5
REMARK  ClusterRank: 5
ATOM   4915 C    LIG     1      22.256  16.762  15.759  1.00  0.00      LIG  
ATOM   4916 C1   LIG     1      21.282  15.916  14.998  1.00  0.00      LIG  
ATOM   4917 C2   LIG     1      21.062  16.402  13.575  1.00  0.00      LIG  
ATOM   4918 C3   LIG     1      22.152  18.270  15.645  1.00  0.00      LIG  
ATOM   4919 C4   LIG     1      23.551  18.805  15.942  1.00  0.00      LIG  
ATOM   4920 C5   LIG     1      21.257  18.844  16.737  1.00  0.00      LIG  
ATOM   4921 C6   LIG     1      21.786  18.645  14.196  1.00  0.00      LIG  
ATOM   4922 C7   LIG     1      21.613  20.121  13.919  1.00  0.00      LIG  
ATOM   4923 C8   LIG     1      21.996  20.392  12.478  1.00  0.00      LIG  
ATOM   4924 C9   LIG     1      21.514  19.340  11.460  1.00  0.00      LIG  
ATOM   4925 C10  LIG     1      22.747  18.499  11.052  1.00  0.00      LIG  
ATOM   4926 C11  LIG     1      20.963  20.061  10.188  1.00  0.00      LIG  
ATOM   4927 C12  LIG     1      19.766  20.989  10.442  1.00  0.00      LIG  
ATOM   4928 C13  LIG     1      22.004  20.916   9.477  1.00  0.00      LIG  
ATOM   4929 C14  LIG     1      22.064  20.313   8.121  1.00  0.00      LIG  
ATOM   4930 C15  LIG     1      21.132  19.182   7.954  1.00  0.00      LIG  
ATOM   4931 C16  LIG     1      21.126  18.450   6.622  1.00  0.00      LIG  
ATOM   4932 C17  LIG     1      20.470  17.068   6.572  1.00  0.00      LIG  
ATOM   4933 C18  LIG     1      18.969  16.996   6.265  1.00  0.00      LIG  
ATOM   4934 C19  LIG     1      18.447  15.662   6.734  1.00  0.00      LIG  
ATOM   4935 C20  LIG     1      17.617  14.753   5.894  1.00  0.00      LIG  
ATOM   4936 C21  LIG     1      17.606  13.302   6.216  1.00  0.00      LIG  
ATOM   4937 C22  LIG     1      17.176  15.114   4.517  1.00  0.00      LIG  
ATOM   4938 C23  LIG     1      20.638  19.339   5.482  1.00  0.00      LIG  
ATOM   4939 C24  LIG     1      20.557  19.046   9.167  1.00  0.00      LIG  
ATOM   4940 C25  LIG     1      19.576  18.036   9.681  1.00  0.00      LIG  
ATOM   4941 C26  LIG     1      19.974  17.385  10.999  1.00  0.00      LIG  
ATOM   4942 C27  LIG     1      20.409  18.422  12.055  1.00  0.00      LIG  
ATOM   4943 C28  LIG     1      20.651  17.870  13.503  1.00  0.00      LIG  
ATOM   4944 C29  LIG     1      19.298  18.029  14.213  1.00  0.00      LIG  
ATOM   4945 O    LIG     1      22.964  16.243  16.609  1.00  0.00      LIG  
ATOM   4946 O1   LIG     1      22.852  20.674   7.258  1.00  0.00      LIG  
ATOM   4947 O2   LIG     1      18.261  18.048   6.915  1.00  0.00      LIG  
ATOM   4948 O3   LIG     1      18.824  16.649  11.408  1.00  0.00      LIG  
ATOM   4949 O4   LIG     1      17.014  15.568   6.918  1.00  0.00      LIG  
ATOM   4950 H    LIG     1      20.347  15.880  15.558  1.00  0.00      LIG  
ATOM   4951 H1   LIG     1      21.683  14.900  14.965  1.00  0.00      LIG  
ATOM   4952 H2   LIG     1      20.307  15.753  13.130  1.00  0.00      LIG  
ATOM   4953 H3   LIG     1      21.981  16.264  13.003  1.00  0.00      LIG  
ATOM   4954 H4   LIG     1      24.283  18.427  15.222  1.00  0.00      LIG  
ATOM   4955 H5   LIG     1      23.888  18.515  16.942  1.00  0.00      LIG  
ATOM   4956 H6   LIG     1      23.575  19.896  15.909  1.00  0.00      LIG  
ATOM   4957 H7   LIG     1      21.684  18.635  17.722  1.00  0.00      LIG  
ATOM   4958 H8   LIG     1      20.259  18.409  16.737  1.00  0.00      LIG  
ATOM   4959 H9   LIG     1      21.163  19.929  16.642  1.00  0.00      LIG  
ATOM   4960 H10  LIG     1      22.701  18.365  13.678  1.00  0.00      LIG  
ATOM   4961 H11  LIG     1      22.245  20.736  14.561  1.00  0.00      LIG  
ATOM   4962 H12  LIG     1      20.586  20.441  14.102  1.00  0.00      LIG  
ATOM   4963 H13  LIG     1      23.087  20.444  12.433  1.00  0.00      LIG  
ATOM   4964 H14  LIG     1      21.662  21.400  12.232  1.00  0.00      LIG  
ATOM   4965 H15  LIG     1      23.609  19.130  10.823  1.00  0.00      LIG  
ATOM   4966 H16  LIG     1      22.573  17.866  10.180  1.00  0.00      LIG  
ATOM   4967 H17  LIG     1      23.066  17.825  11.844  1.00  0.00      LIG  
ATOM   4968 H18  LIG     1      18.912  20.479  10.893  1.00  0.00      LIG  
ATOM   4969 H19  LIG     1      19.414  21.427   9.502  1.00  0.00      LIG  
ATOM   4970 H20  LIG     1      20.035  21.824  11.092  1.00  0.00      LIG  
ATOM   4971 H21  LIG     1      22.997  20.887   9.929  1.00  0.00      LIG  
ATOM   4972 H22  LIG     1      21.682  21.956   9.383  1.00  0.00      LIG  
ATOM   4973 H23  LIG     1      22.180  18.243   6.409  1.00  0.00      LIG  
ATOM   4974 H24  LIG     1      20.702  16.548   7.506  1.00  0.00      LIG  
ATOM   4975 H25  LIG     1      20.972  16.476   5.805  1.00  0.00      LIG  
ATOM   4976 H26  LIG     1      18.820  17.127   5.191  1.00  0.00      LIG  
ATOM   4977 H27  LIG     1      19.058  15.229   7.515  1.00  0.00      LIG  
ATOM   4978 H28  LIG     1      17.950  13.111   7.237  1.00  0.00      LIG  
ATOM   4979 H29  LIG     1      18.260  12.766   5.527  1.00  0.00      LIG  
ATOM   4980 H30  LIG     1      16.594  12.901   6.114  1.00  0.00      LIG  
ATOM   4981 H31  LIG     1      17.929  14.803   3.789  1.00  0.00      LIG  
ATOM   4982 H32  LIG     1      17.005  16.188   4.406  1.00  0.00      LIG  
ATOM   4983 H33  LIG     1      16.241  14.600   4.280  1.00  0.00      LIG  
ATOM   4984 H34  LIG     1      21.325  20.171   5.311  1.00  0.00      LIG  
ATOM   4985 H35  LIG     1      19.655  19.769   5.693  1.00  0.00      LIG  
ATOM   4986 H36  LIG     1      20.572  18.771   4.552  1.00  0.00      LIG  
ATOM   4987 H37  LIG     1      19.403  17.230   8.974  1.00  0.00      LIG  
ATOM   4988 H38  LIG     1      18.602  18.522   9.793  1.00  0.00      LIG  
ATOM   4989 H39  LIG     1      20.773  16.662  10.817  1.00  0.00      LIG  
ATOM   4990 H40  LIG     1      19.535  19.061  12.186  1.00  0.00      LIG  
ATOM   4991 H41  LIG     1      19.279  17.612  15.217  1.00  0.00      LIG  
ATOM   4992 H42  LIG     1      18.507  17.516  13.665  1.00  0.00      LIG  
ATOM   4993 H43  LIG     1      19.007  19.078  14.289  1.00  0.00      LIG  
ATOM   4994 H44  LIG     1      18.770  18.861   6.766  1.00  0.00      LIG  
ATOM   4995 H45  LIG     1      18.990  16.352  12.319  1.00  0.00      LIG  
TER
REMARK  Energy: 272.505
REMARK  SimpleFitness: 272.505
REMARK  FullFitness: -1366.1078
REMARK  InterFull: -26.0038
REMARK  IntraFull: 315.459
REMARK  solvFull: -1899.13
REMARK  surfFull: 243.567
REMARK  extraFull: 0.0
REMARK  deltaGcompsolvpol: -1899.13
REMARK  deltaGcompsolvnonpol: 243.567
REMARK  deltaGprotsolvpol: -1897.11
REMARK  deltaGprotsolvnonpol: 243.179
REMARK  deltaGligsolvpol: -13.4292
REMARK  deltaGligsolvnonpol: 15.0028
REMARK  deltaGvdw: -26.0038
REMARK  deltaGelec: 0.0
REMARK  deltaG: -7.134278
REMARK  Cluster: 5
REMARK  ClusterRank: 6
ATOM   4915 C    LIG     1      22.307  16.510  15.553  1.00  0.00      LIG  
ATOM   4916 C1   LIG     1      21.235  15.731  14.857  1.00  0.00      LIG  
ATOM   4917 C2   LIG     1      20.966  16.243  13.453  1.00  0.00      LIG  
ATOM   4918 C3   LIG     1      22.251  18.023  15.487  1.00  0.00      LIG  
ATOM   4919 C4   LIG     1      23.682  18.500  15.725  1.00  0.00      LIG  
ATOM   4920 C5   LIG     1      21.433  18.596  16.637  1.00  0.00      LIG  
ATOM   4921 C6   LIG     1      21.824  18.447  14.069  1.00  0.00      LIG  
ATOM   4922 C7   LIG     1      21.697  19.935  13.831  1.00  0.00      LIG  
ATOM   4923 C8   LIG     1      22.004  20.228  12.375  1.00  0.00      LIG  
ATOM   4924 C9   LIG     1      21.454  19.205  11.361  1.00  0.00      LIG  
ATOM   4925 C10  LIG     1      22.648  18.335  10.893  1.00  0.00      LIG  
ATOM   4926 C11  LIG     1      20.878  19.957  10.119  1.00  0.00      LIG  
ATOM   4927 C12  LIG     1      19.712  20.909  10.423  1.00  0.00      LIG  
ATOM   4928 C13  LIG     1      21.914  20.796   9.381  1.00  0.00      LIG  
ATOM   4929 C14  LIG     1      21.942  20.183   8.028  1.00  0.00      LIG  
ATOM   4930 C15  LIG     1      20.989  19.067   7.886  1.00  0.00      LIG  
ATOM   4931 C16  LIG     1      20.971  18.311   6.570  1.00  0.00      LIG  
ATOM   4932 C17  LIG     1      20.389  16.894   6.578  1.00  0.00      LIG  
ATOM   4933 C18  LIG     1      18.914  16.723   6.207  1.00  0.00      LIG  
ATOM   4934 C19  LIG     1      18.470  15.341   6.622  1.00  0.00      LIG  
ATOM   4935 C20  LIG     1      17.534  14.512   5.812  1.00  0.00      LIG  
ATOM   4936 C21  LIG     1      17.544  13.036   5.976  1.00  0.00      LIG  
ATOM   4937 C22  LIG     1      16.923  15.023   4.553  1.00  0.00      LIG  
ATOM   4938 C23  LIG     1      20.412  19.165   5.436  1.00  0.00      LIG  
ATOM   4939 C24  LIG     1      20.420  18.957   9.104  1.00  0.00      LIG  
ATOM   4940 C25  LIG     1      19.421  17.976   9.634  1.00  0.00      LIG  
ATOM   4941 C26  LIG     1      19.834  17.304  10.937  1.00  0.00      LIG  
ATOM   4942 C27  LIG     1      20.346  18.313  11.987  1.00  0.00      LIG  
ATOM   4943 C28  LIG     1      20.626  17.732  13.417  1.00  0.00      LIG  
ATOM   4944 C29  LIG     1      19.314  17.943  14.186  1.00  0.00      LIG  
ATOM   4945 O    LIG     1      23.084  15.934  16.299  1.00  0.00      LIG  
ATOM   4946 O1   LIG     1      22.711  20.531   7.144  1.00  0.00      LIG  
ATOM   4947 O2   LIG     1      18.116  17.720   6.839  1.00  0.00      LIG  
ATOM   4948 O3   LIG     1      18.668  16.615  11.380  1.00  0.00      LIG  
ATOM   4949 O4   LIG     1      17.080  15.190   7.001  1.00  0.00      LIG  
ATOM   4950 H    LIG     1      20.338  15.751  15.476  1.00  0.00      LIG  
ATOM   4951 H1   LIG     1      21.571  14.692  14.797  1.00  0.00      LIG  
ATOM   4952 H2   LIG     1      20.153  15.639  13.047  1.00  0.00      LIG  
ATOM   4953 H3   LIG     1      21.843  16.063  12.828  1.00  0.00      LIG  
ATOM   4954 H4   LIG     1      24.362  18.116  14.958  1.00  0.00      LIG  
ATOM   4955 H5   LIG     1      24.058  18.171  16.698  1.00  0.00      LIG  
ATOM   4956 H6   LIG     1      23.744  19.591  15.717  1.00  0.00      LIG  
ATOM   4957 H7   LIG     1      21.899  18.343  17.594  1.00  0.00      LIG  
ATOM   4958 H8   LIG     1      20.421  18.197  16.674  1.00  0.00      LIG  
ATOM   4959 H9   LIG     1      21.374  19.685  16.576  1.00  0.00      LIG  
ATOM   4960 H10  LIG     1      22.702  18.145  13.503  1.00  0.00      LIG  
ATOM   4961 H11  LIG     1      22.390  20.509  14.448  1.00  0.00      LIG  
ATOM   4962 H12  LIG     1      20.697  20.294  14.081  1.00  0.00      LIG  
ATOM   4963 H13  LIG     1      23.092  20.267  12.269  1.00  0.00      LIG  
ATOM   4964 H14  LIG     1      21.667  21.243  12.167  1.00  0.00      LIG  
ATOM   4965 H15  LIG     1      23.509  18.948  10.620  1.00  0.00      LIG  
ATOM   4966 H16  LIG     1      22.417  17.703  10.034  1.00  0.00      LIG  
ATOM   4967 H17  LIG     1      22.992  17.655  11.667  1.00  0.00      LIG  
ATOM   4968 H18  LIG     1      18.863  20.415  10.898  1.00  0.00      LIG  
ATOM   4969 H19  LIG     1      19.337  21.364   9.500  1.00  0.00      LIG  
ATOM   4970 H20  LIG     1      20.024  21.731  11.070  1.00  0.00      LIG  
ATOM   4971 H21  LIG     1      22.915  20.761   9.815  1.00  0.00      LIG  
ATOM   4972 H22  LIG     1      21.599  21.839   9.284  1.00  0.00      LIG  
ATOM   4973 H23  LIG     1      22.025  18.146   6.325  1.00  0.00      LIG  
ATOM   4974 H24  LIG     1      20.596  16.437   7.550  1.00  0.00      LIG  
ATOM   4975 H25  LIG     1      20.958  16.287   5.870  1.00  0.00      LIG  
ATOM   4976 H26  LIG     1      18.803  16.856   5.128  1.00  0.00      LIG  
ATOM   4977 H27  LIG     1      19.201  14.834   7.237  1.00  0.00      LIG  
ATOM   4978 H28  LIG     1      18.311  12.715   6.687  1.00  0.00      LIG  
ATOM   4979 H29  LIG     1      17.741  12.559   5.014  1.00  0.00      LIG  
ATOM   4980 H30  LIG     1      16.573  12.686   6.335  1.00  0.00      LIG  
ATOM   4981 H31  LIG     1      17.617  14.885   3.719  1.00  0.00      LIG  
ATOM   4982 H32  LIG     1      16.667  16.084   4.620  1.00  0.00      LIG  
ATOM   4983 H33  LIG     1      16.008  14.469   4.329  1.00  0.00      LIG  
ATOM   4984 H34  LIG     1      21.052  20.032   5.249  1.00  0.00      LIG  
ATOM   4985 H35  LIG     1      19.413  19.544   5.667  1.00  0.00      LIG  
ATOM   4986 H36  LIG     1      20.357  18.589   4.509  1.00  0.00      LIG  
ATOM   4987 H37  LIG     1      19.212  17.178   8.929  1.00  0.00      LIG  
ATOM   4988 H38  LIG     1      18.464  18.488   9.770  1.00  0.00      LIG  
ATOM   4989 H39  LIG     1      20.597  16.550  10.725  1.00  0.00      LIG  
ATOM   4990 H40  LIG     1      19.501  18.979  12.162  1.00  0.00      LIG  
ATOM   4991 H41  LIG     1      19.318  17.515  15.186  1.00  0.00      LIG  
ATOM   4992 H42  LIG     1      18.478  17.474  13.666  1.00  0.00      LIG  
ATOM   4993 H43  LIG     1      19.073  19.003  14.285  1.00  0.00      LIG  
ATOM   4994 H44  LIG     1      18.568  18.569   6.702  1.00  0.00      LIG  
ATOM   4995 H45  LIG     1      18.850  16.305  12.283  1.00  0.00      LIG  
TER
REMARK  Energy: 272.55
REMARK  SimpleFitness: 272.55
REMARK  FullFitness: -1365.8966
REMARK  InterFull: -26.2666
REMARK  IntraFull: 315.798
REMARK  solvFull: -1899.01
REMARK  surfFull: 243.582
REMARK  extraFull: 0.0
REMARK  deltaGcompsolvpol: -1899.01
REMARK  deltaGcompsolvnonpol: 243.582
REMARK  deltaGprotsolvpol: -1897.11
REMARK  deltaGprotsolvnonpol: 243.179
REMARK  deltaGligsolvpol: -13.4615
REMARK  deltaGligsolvnonpol: 15.0085
REMARK  deltaGvdw: -26.2666
REMARK  deltaGelec: 0.0
REMARK  deltaG: -7.1489387
REMARK  Cluster: 5
REMARK  ClusterRank: 7
ATOM   4915 C    LIG     1      22.321  16.404  15.499  1.00  0.00      LIG  
ATOM   4916 C1   LIG     1      21.213  15.662  14.821  1.00  0.00      LIG  
ATOM   4917 C2   LIG     1      20.938  16.185  13.422  1.00  0.00      LIG  
ATOM   4918 C3   LIG     1      22.313  17.918  15.440  1.00  0.00      LIG  
ATOM   4919 C4   LIG     1      23.761  18.349  15.660  1.00  0.00      LIG  
ATOM   4920 C5   LIG     1      21.528  18.509  16.603  1.00  0.00      LIG  
ATOM   4921 C6   LIG     1      21.880  18.359  14.028  1.00  0.00      LIG  
ATOM   4922 C7   LIG     1      21.800  19.850  13.791  1.00  0.00      LIG  
ATOM   4923 C8   LIG     1      22.095  20.134  12.330  1.00  0.00      LIG  
ATOM   4924 C9   LIG     1      21.496  19.132  11.324  1.00  0.00      LIG  
ATOM   4925 C10  LIG     1      22.653  18.224  10.839  1.00  0.00      LIG  
ATOM   4926 C11  LIG     1      20.929  19.902  10.088  1.00  0.00      LIG  
ATOM   4927 C12  LIG     1      19.800  20.893  10.407  1.00  0.00      LIG  
ATOM   4928 C13  LIG     1      21.982  20.704   9.335  1.00  0.00      LIG  
ATOM   4929 C14  LIG     1      21.977  20.084   7.985  1.00  0.00      LIG  
ATOM   4930 C15  LIG     1      20.991  18.995   7.861  1.00  0.00      LIG  
ATOM   4931 C16  LIG     1      20.941  18.226   6.554  1.00  0.00      LIG  
ATOM   4932 C17  LIG     1      20.363  16.807   6.594  1.00  0.00      LIG  
ATOM   4933 C18  LIG     1      18.895  16.620   6.205  1.00  0.00      LIG  
ATOM   4934 C19  LIG     1      18.459  15.237   6.627  1.00  0.00      LIG  
ATOM   4935 C20  LIG     1      17.510  14.410   5.831  1.00  0.00      LIG  
ATOM   4936 C21  LIG     1      17.512  12.936   5.995  1.00  0.00      LIG  
ATOM   4937 C22  LIG     1      16.889  14.927   4.578  1.00  0.00      LIG  
ATOM   4938 C23  LIG     1      20.361  19.076   5.428  1.00  0.00      LIG  
ATOM   4939 C24  LIG     1      20.426  18.914   9.082  1.00  0.00      LIG  
ATOM   4940 C25  LIG     1      19.398  17.970   9.626  1.00  0.00      LIG  
ATOM   4941 C26  LIG     1      19.805  17.287  10.925  1.00  0.00      LIG  
ATOM   4942 C27  LIG     1      20.367  18.277  11.967  1.00  0.00      LIG  
ATOM   4943 C28  LIG     1      20.649  17.685  13.392  1.00  0.00      LIG  
ATOM   4944 C29  LIG     1      19.357  17.940  14.182  1.00  0.00      LIG  
ATOM   4945 O    LIG     1      23.097  15.799  16.225  1.00  0.00      LIG  
ATOM   4946 O1   LIG     1      22.740  20.407   7.088  1.00  0.00      LIG  
ATOM   4947 O2   LIG     1      18.081  17.616   6.818  1.00  0.00      LIG  
ATOM   4948 O3   LIG     1      18.621  16.640  11.386  1.00  0.00      LIG  
ATOM   4949 O4   LIG     1      17.075  15.087   7.028  1.00  0.00      LIG  
ATOM   4950 H    LIG     1      20.327  15.713  15.455  1.00  0.00      LIG  
ATOM   4951 H1   LIG     1      21.511  14.613  14.756  1.00  0.00      LIG  
ATOM   4952 H2   LIG     1      20.098  15.611  13.030  1.00  0.00      LIG  
ATOM   4953 H3   LIG     1      21.798  15.975  12.783  1.00  0.00      LIG  
ATOM   4954 H4   LIG     1      24.419  17.945  14.884  1.00  0.00      LIG  
ATOM   4955 H5   LIG     1      24.139  18.006  16.628  1.00  0.00      LIG  
ATOM   4956 H6   LIG     1      23.857  19.437  15.653  1.00  0.00      LIG  
ATOM   4957 H7   LIG     1      22.011  18.254  17.551  1.00  0.00      LIG  
ATOM   4958 H8   LIG     1      20.511  18.126  16.665  1.00  0.00      LIG  
ATOM   4959 H9   LIG     1      21.485  19.599  16.538  1.00  0.00      LIG  
ATOM   4960 H10  LIG     1      22.739  18.028  13.450  1.00  0.00      LIG  
ATOM   4961 H11  LIG     1      22.521  20.400  14.398  1.00  0.00      LIG  
ATOM   4962 H12  LIG     1      20.817  20.242  14.056  1.00  0.00      LIG  
ATOM   4963 H13  LIG     1      23.181  20.138  12.207  1.00  0.00      LIG  
ATOM   4964 H14  LIG     1      21.788  21.161  12.128  1.00  0.00      LIG  
ATOM   4965 H15  LIG     1      23.527  18.808  10.545  1.00  0.00      LIG  
ATOM   4966 H16  LIG     1      22.387  17.590   9.992  1.00  0.00      LIG  
ATOM   4967 H17  LIG     1      22.991  17.543  11.614  1.00  0.00      LIG  
ATOM   4968 H18  LIG     1      18.942  20.428  10.897  1.00  0.00      LIG  
ATOM   4969 H19  LIG     1      19.428  21.358   9.489  1.00  0.00      LIG  
ATOM   4970 H20  LIG     1      20.149  21.704  11.048  1.00  0.00      LIG  
ATOM   4971 H21  LIG     1      22.986  20.642   9.759  1.00  0.00      LIG  
ATOM   4972 H22  LIG     1      21.698  21.756   9.235  1.00  0.00      LIG  
ATOM   4973 H23  LIG     1      21.989  18.058   6.285  1.00  0.00      LIG  
ATOM   4974 H24  LIG     1      20.555  16.377   7.581  1.00  0.00      LIG  
ATOM   4975 H25  LIG     1      20.945  16.183   5.912  1.00  0.00      LIG  
ATOM   4976 H26  LIG     1      18.798  16.741   5.124  1.00  0.00      LIG  
ATOM   4977 H27  LIG     1      19.203  14.727   7.224  1.00  0.00      LIG  
ATOM   4978 H28  LIG     1      18.317  12.607   6.657  1.00  0.00      LIG  
ATOM   4979 H29  LIG     1      17.639  12.454   5.024  1.00  0.00      LIG  
ATOM   4980 H30  LIG     1      16.561  12.599   6.417  1.00  0.00      LIG  
ATOM   4981 H31  LIG     1      17.583  14.815   3.742  1.00  0.00      LIG  
ATOM   4982 H32  LIG     1      16.612  15.982   4.661  1.00  0.00      LIG  
ATOM   4983 H33  LIG     1      15.984  14.358   4.348  1.00  0.00      LIG  
ATOM   4984 H34  LIG     1      21.004  19.934   5.217  1.00  0.00      LIG  
ATOM   4985 H35  LIG     1      19.373  19.467   5.683  1.00  0.00      LIG  
ATOM   4986 H36  LIG     1      20.274  18.494   4.508  1.00  0.00      LIG  
ATOM   4987 H37  LIG     1      19.153  17.180   8.924  1.00  0.00      LIG  
ATOM   4988 H38  LIG     1      18.462  18.517   9.772  1.00  0.00      LIG  
ATOM   4989 H39  LIG     1      20.537  16.506  10.703  1.00  0.00      LIG  
ATOM   4990 H40  LIG     1      19.548  18.972  12.155  1.00  0.00      LIG  
ATOM   4991 H41  LIG     1      19.363  17.513  15.181  1.00  0.00      LIG  
ATOM   4992 H42  LIG     1      18.498  17.498  13.676  1.00  0.00      LIG  
ATOM   4993 H43  LIG     1      19.153  19.008  14.283  1.00  0.00      LIG  
ATOM   4994 H44  LIG     1      18.531  18.467   6.684  1.00  0.00      LIG  
ATOM   4995 H45  LIG     1      18.810  16.312  12.281  1.00  0.00      LIG  
TER
REMARK  Energy: 262.203
REMARK  SimpleFitness: 262.203
REMARK  FullFitness: -1381.0818
REMARK  InterFull: -33.7478
REMARK  IntraFull: 305.008
REMARK  solvFull: -1896.03
REMARK  surfFull: 243.688
REMARK  extraFull: 0.0
REMARK  deltaGcompsolvpol: -1896.03
REMARK  deltaGcompsolvnonpol: 243.688
REMARK  deltaGprotsolvpol: -1897.11
REMARK  deltaGprotsolvnonpol: 243.179
REMARK  deltaGligsolvpol: -12.2533
REMARK  deltaGligsolvnonpol: 15.0538
REMARK  deltaGvdw: -33.7478
REMARK  deltaGelec: 0.0
REMARK  deltaG: -7.742484
REMARK  Cluster: 6
REMARK  ClusterRank: 0
ATOM   4915 C    LIG     1      19.592  22.895  10.900  1.00  0.00      LIG  
ATOM   4916 C1   LIG     1      20.347  22.511   9.661  1.00  0.00      LIG  
ATOM   4917 C2   LIG     1      20.224  21.035   9.314  1.00  0.00      LIG  
ATOM   4918 C3   LIG     1      19.638  21.966  12.097  1.00  0.00      LIG  
ATOM   4919 C4   LIG     1      18.328  22.192  12.848  1.00  0.00      LIG  
ATOM   4920 C5   LIG     1      20.743  22.388  13.060  1.00  0.00      LIG  
ATOM   4921 C6   LIG     1      19.671  20.500  11.620  1.00  0.00      LIG  
ATOM   4922 C7   LIG     1      19.778  19.458  12.710  1.00  0.00      LIG  
ATOM   4923 C8   LIG     1      19.073  18.205  12.239  1.00  0.00      LIG  
ATOM   4924 C9   LIG     1      19.342  17.818  10.770  1.00  0.00      LIG  
ATOM   4925 C10  LIG     1      18.065  18.158   9.974  1.00  0.00      LIG  
ATOM   4926 C11  LIG     1      19.606  16.285  10.677  1.00  0.00      LIG  
ATOM   4927 C12  LIG     1      20.812  15.804  11.491  1.00  0.00      LIG  
ATOM   4928 C13  LIG     1      18.441  15.426  11.145  1.00  0.00      LIG  
ATOM   4929 C14  LIG     1      18.163  14.560   9.968  1.00  0.00      LIG  
ATOM   4930 C15  LIG     1      19.017  14.885   8.815  1.00  0.00      LIG  
ATOM   4931 C16  LIG     1      18.897  14.049   7.560  1.00  0.00      LIG  
ATOM   4932 C17  LIG     1      17.714  14.425   6.659  1.00  0.00      LIG  
ATOM   4933 C18  LIG     1      17.994  15.553   5.670  1.00  0.00      LIG  
ATOM   4934 C19  LIG     1      16.902  15.696   4.653  1.00  0.00      LIG  
ATOM   4935 C20  LIG     1      16.735  14.850   3.437  1.00  0.00      LIG  
ATOM   4936 C21  LIG     1      15.481  14.905   2.651  1.00  0.00      LIG  
ATOM   4937 C22  LIG     1      17.581  13.647   3.212  1.00  0.00      LIG  
ATOM   4938 C23  LIG     1      20.179  13.886   6.766  1.00  0.00      LIG  
ATOM   4939 C24  LIG     1      19.814  15.879   9.251  1.00  0.00      LIG  
ATOM   4940 C25  LIG     1      20.871  16.644   8.523  1.00  0.00      LIG  
ATOM   4941 C26  LIG     1      20.760  18.158   8.699  1.00  0.00      LIG  
ATOM   4942 C27  LIG     1      20.553  18.583  10.172  1.00  0.00      LIG  
ATOM   4943 C28  LIG     1      20.625  20.123  10.473  1.00  0.00      LIG  
ATOM   4944 C29  LIG     1      22.098  20.384  10.818  1.00  0.00      LIG  
ATOM   4945 O    LIG     1      19.202  24.047  11.023  1.00  0.00      LIG  
ATOM   4946 O1   LIG     1      17.324  13.670   9.953  1.00  0.00      LIG  
ATOM   4947 O2   LIG     1      18.109  16.778   6.383  1.00  0.00      LIG  
ATOM   4948 O3   LIG     1      21.972  18.681   8.164  1.00  0.00      LIG  
ATOM   4949 O4   LIG     1      17.424  16.107   3.368  1.00  0.00      LIG  
ATOM   4950 H    LIG     1      21.390  22.806   9.793  1.00  0.00      LIG  
ATOM   4951 H1   LIG     1      19.940  23.100   8.835  1.00  0.00      LIG  
ATOM   4952 H2   LIG     1      20.847  20.859   8.437  1.00  0.00      LIG  
ATOM   4953 H3   LIG     1      19.192  20.821   9.025  1.00  0.00      LIG  
ATOM   4954 H4   LIG     1      17.465  21.938  12.224  1.00  0.00      LIG  
ATOM   4955 H5   LIG     1      18.215  23.235  13.159  1.00  0.00      LIG  
ATOM   4956 H6   LIG     1      18.279  21.586  13.755  1.00  0.00      LIG  
ATOM   4957 H7   LIG     1      20.513  23.367  13.491  1.00  0.00      LIG  
ATOM   4958 H8   LIG     1      21.713  22.489  12.574  1.00  0.00      LIG  
ATOM   4959 H9   LIG     1      20.840  21.683  13.889  1.00  0.00      LIG  
ATOM   4960 H10  LIG     1      18.664  20.392  11.220  1.00  0.00      LIG  
ATOM   4961 H11  LIG     1      19.309  19.786  13.639  1.00  0.00      LIG  
ATOM   4962 H12  LIG     1      20.819  19.236  12.950  1.00  0.00      LIG  
ATOM   4963 H13  LIG     1      17.999  18.366  12.368  1.00  0.00      LIG  
ATOM   4964 H14  LIG     1      19.314  17.405  12.938  1.00  0.00      LIG  
ATOM   4965 H15  LIG     1      18.004  17.654   9.009  1.00  0.00      LIG  
ATOM   4966 H16  LIG     1      17.979  19.223   9.764  1.00  0.00      LIG  
ATOM   4967 H17  LIG     1      17.174  17.890  10.541  1.00  0.00      LIG  
ATOM   4968 H18  LIG     1      21.749  16.277  11.190  1.00  0.00      LIG  
ATOM   4969 H19  LIG     1      20.949  14.725  11.370  1.00  0.00      LIG  
ATOM   4970 H20  LIG     1      20.681  15.978  12.560  1.00  0.00      LIG  
ATOM   4971 H21  LIG     1      17.550  15.996  11.406  1.00  0.00      LIG  
ATOM   4972 H22  LIG     1      18.718  14.789  11.990  1.00  0.00      LIG  
ATOM   4973 H23  LIG     1      18.678  13.034   7.907  1.00  0.00      LIG  
ATOM   4974 H24  LIG     1      16.846  14.680   7.275  1.00  0.00      LIG  
ATOM   4975 H25  LIG     1      17.438  13.532   6.092  1.00  0.00      LIG  
ATOM   4976 H26  LIG     1      18.939  15.398   5.148  1.00  0.00      LIG  
ATOM   4977 H27  LIG     1      16.015  16.175   5.041  1.00  0.00      LIG  
ATOM   4978 H28  LIG     1      14.933  15.835   2.828  1.00  0.00      LIG  
ATOM   4979 H29  LIG     1      14.837  14.069   2.929  1.00  0.00      LIG  
ATOM   4980 H30  LIG     1      15.698  14.833   1.582  1.00  0.00      LIG  
ATOM   4981 H31  LIG     1      17.093  12.771   3.645  1.00  0.00      LIG  
ATOM   4982 H32  LIG     1      18.569  13.739   3.667  1.00  0.00      LIG  
ATOM   4983 H33  LIG     1      17.714  13.472   2.141  1.00  0.00      LIG  
ATOM   4984 H34  LIG     1      20.960  13.439   7.381  1.00  0.00      LIG  
ATOM   4985 H35  LIG     1      20.560  14.828   6.371  1.00  0.00      LIG  
ATOM   4986 H36  LIG     1      20.003  13.235   5.908  1.00  0.00      LIG  
ATOM   4987 H37  LIG     1      20.851  16.441   7.453  1.00  0.00      LIG  
ATOM   4988 H38  LIG     1      21.852  16.303   8.866  1.00  0.00      LIG  
ATOM   4989 H39  LIG     1      19.945  18.533   8.076  1.00  0.00      LIG  
ATOM   4990 H40  LIG     1      21.431  18.199  10.691  1.00  0.00      LIG  
ATOM   4991 H41  LIG     1      22.325  21.428  11.018  1.00  0.00      LIG  
ATOM   4992 H42  LIG     1      22.751  20.091   9.994  1.00  0.00      LIG  
ATOM   4993 H43  LIG     1      22.409  19.811  11.694  1.00  0.00      LIG  
ATOM   4994 H44  LIG     1      17.250  16.927   6.815  1.00  0.00      LIG  
ATOM   4995 H45  LIG     1      21.990  19.626   8.395  1.00  0.00      LIG  
TER
REMARK  Energy: 262.309
REMARK  SimpleFitness: 262.309
REMARK  FullFitness: -1380.8325
REMARK  InterFull: -33.6415
REMARK  IntraFull: 305.19
REMARK  solvFull: -1895.94
REMARK  surfFull: 243.559
REMARK  extraFull: 0.0
REMARK  deltaGcompsolvpol: -1895.94
REMARK  deltaGcompsolvnonpol: 243.559
REMARK  deltaGprotsolvpol: -1897.11
REMARK  deltaGprotsolvnonpol: 243.179
REMARK  deltaGligsolvpol: -12.2131
REMARK  deltaGligsolvnonpol: 15.0715
REMARK  deltaGvdw: -33.6415
REMARK  deltaGelec: 0.0
REMARK  deltaG: -7.7432528
REMARK  Cluster: 6
REMARK  ClusterRank: 1
ATOM   4915 C    LIG     1      19.426  22.839  10.829  1.00  0.00      LIG  
ATOM   4916 C1   LIG     1      20.226  22.472   9.614  1.00  0.00      LIG  
ATOM   4917 C2   LIG     1      20.149  20.994   9.268  1.00  0.00      LIG  
ATOM   4918 C3   LIG     1      19.491  21.926  12.035  1.00  0.00      LIG  
ATOM   4919 C4   LIG     1      18.168  22.119  12.773  1.00  0.00      LIG  
ATOM   4920 C5   LIG     1      20.573  22.390  13.002  1.00  0.00      LIG  
ATOM   4921 C6   LIG     1      19.574  20.459  11.572  1.00  0.00      LIG  
ATOM   4922 C7   LIG     1      19.694  19.431  12.673  1.00  0.00      LIG  
ATOM   4923 C8   LIG     1      19.039  18.149  12.208  1.00  0.00      LIG  
ATOM   4924 C9   LIG     1      19.310  17.769  10.738  1.00  0.00      LIG  
ATOM   4925 C10  LIG     1      18.029  18.097   9.940  1.00  0.00      LIG  
ATOM   4926 C11  LIG     1      19.591  16.239  10.642  1.00  0.00      LIG  
ATOM   4927 C12  LIG     1      20.797  15.762  11.461  1.00  0.00      LIG  
ATOM   4928 C13  LIG     1      18.429  15.371  11.099  1.00  0.00      LIG  
ATOM   4929 C14  LIG     1      18.154  14.520   9.911  1.00  0.00      LIG  
ATOM   4930 C15  LIG     1      19.013  14.854   8.765  1.00  0.00      LIG  
ATOM   4931 C16  LIG     1      18.893  14.034   7.500  1.00  0.00      LIG  
ATOM   4932 C17  LIG     1      17.706  14.422   6.609  1.00  0.00      LIG  
ATOM   4933 C18  LIG     1      17.985  15.560   5.632  1.00  0.00      LIG  
ATOM   4934 C19  LIG     1      16.894  15.708   4.615  1.00  0.00      LIG  
ATOM   4935 C20  LIG     1      16.725  14.859   3.402  1.00  0.00      LIG  
ATOM   4936 C21  LIG     1      15.467  14.915   2.622  1.00  0.00      LIG  
ATOM   4937 C22  LIG     1      17.570  13.656   3.176  1.00  0.00      LIG  
ATOM   4938 C23  LIG     1      20.178  13.883   6.705  1.00  0.00      LIG  
ATOM   4939 C24  LIG     1      19.811  15.840   9.216  1.00  0.00      LIG  
ATOM   4940 C25  LIG     1      20.873  16.612   8.502  1.00  0.00      LIG  
ATOM   4941 C26  LIG     1      20.735  18.123   8.674  1.00  0.00      LIG  
ATOM   4942 C27  LIG     1      20.511  18.551  10.144  1.00  0.00      LIG  
ATOM   4943 C28  LIG     1      20.549  20.094  10.437  1.00  0.00      LIG  
ATOM   4944 C29  LIG     1      22.012  20.386  10.800  1.00  0.00      LIG  
ATOM   4945 O    LIG     1      18.987  23.974  10.932  1.00  0.00      LIG  
ATOM   4946 O1   LIG     1      17.311  13.633   9.882  1.00  0.00      LIG  
ATOM   4947 O2   LIG     1      18.110  16.780   6.351  1.00  0.00      LIG  
ATOM   4948 O3   LIG     1      21.939  18.668   8.146  1.00  0.00      LIG  
ATOM   4949 O4   LIG     1      17.416  16.115   3.329  1.00  0.00      LIG  
ATOM   4950 H    LIG     1      21.256  22.795   9.774  1.00  0.00      LIG  
ATOM   4951 H1   LIG     1      19.826  23.048   8.776  1.00  0.00      LIG  
ATOM   4952 H2   LIG     1      20.795  20.831   8.405  1.00  0.00      LIG  
ATOM   4953 H3   LIG     1      19.130  20.752   8.956  1.00  0.00      LIG  
ATOM   4954 H4   LIG     1      17.319  21.826  12.147  1.00  0.00      LIG  
ATOM   4955 H5   LIG     1      18.017  23.162  13.067  1.00  0.00      LIG  
ATOM   4956 H6   LIG     1      18.132  21.525  13.689  1.00  0.00      LIG  
ATOM   4957 H7   LIG     1      20.309  23.366  13.420  1.00  0.00      LIG  
ATOM   4958 H8   LIG     1      21.544  22.515  12.522  1.00  0.00      LIG  
ATOM   4959 H9   LIG     1      20.684  21.697  13.840  1.00  0.00      LIG  
ATOM   4960 H10  LIG     1      18.574  20.321  11.163  1.00  0.00      LIG  
ATOM   4961 H11  LIG     1      19.199  19.754  13.590  1.00  0.00      LIG  
ATOM   4962 H12  LIG     1      20.738  19.248  12.934  1.00  0.00      LIG  
ATOM   4963 H13  LIG     1      17.961  18.264  12.348  1.00  0.00      LIG  
ATOM   4964 H14  LIG     1      19.320  17.364  12.908  1.00  0.00      LIG  
ATOM   4965 H15  LIG     1      17.948  17.556   8.996  1.00  0.00      LIG  
ATOM   4966 H16  LIG     1      17.952  19.153   9.690  1.00  0.00      LIG  
ATOM   4967 H17  LIG     1      17.144  17.864  10.529  1.00  0.00      LIG  
ATOM   4968 H18  LIG     1      21.729  16.255  11.177  1.00  0.00      LIG  
ATOM   4969 H19  LIG     1      20.950  14.687  11.323  1.00  0.00      LIG  
ATOM   4970 H20  LIG     1      20.652  15.916  12.532  1.00  0.00      LIG  
ATOM   4971 H21  LIG     1      17.537  15.936  11.363  1.00  0.00      LIG  
ATOM   4972 H22  LIG     1      18.704  14.726  11.937  1.00  0.00      LIG  
ATOM   4973 H23  LIG     1      18.677  13.015   7.833  1.00  0.00      LIG  
ATOM   4974 H24  LIG     1      16.840  14.672   7.231  1.00  0.00      LIG  
ATOM   4975 H25  LIG     1      17.421  13.537   6.035  1.00  0.00      LIG  
ATOM   4976 H26  LIG     1      18.928  15.404   5.107  1.00  0.00      LIG  
ATOM   4977 H27  LIG     1      16.004  16.183   5.003  1.00  0.00      LIG  
ATOM   4978 H28  LIG     1      14.923  15.848   2.798  1.00  0.00      LIG  
ATOM   4979 H29  LIG     1      14.822  14.082   2.907  1.00  0.00      LIG  
ATOM   4980 H30  LIG     1      15.681  14.839   1.552  1.00  0.00      LIG  
ATOM   4981 H31  LIG     1      17.076  12.779   3.600  1.00  0.00      LIG  
ATOM   4982 H32  LIG     1      18.554  13.742   3.643  1.00  0.00      LIG  
ATOM   4983 H33  LIG     1      17.713  13.489   2.105  1.00  0.00      LIG  
ATOM   4984 H34  LIG     1      20.958  13.430   7.318  1.00  0.00      LIG  
ATOM   4985 H35  LIG     1      20.558  14.830   6.322  1.00  0.00      LIG  
ATOM   4986 H36  LIG     1      20.004  13.244   5.838  1.00  0.00      LIG  
ATOM   4987 H37  LIG     1      20.874  16.407   7.433  1.00  0.00      LIG  
ATOM   4988 H38  LIG     1      21.854  16.286   8.862  1.00  0.00      LIG  
ATOM   4989 H39  LIG     1      19.915  18.479   8.044  1.00  0.00      LIG  
ATOM   4990 H40  LIG     1      21.391  18.184  10.673  1.00  0.00      LIG  
ATOM   4991 H41  LIG     1      22.215  21.435  10.998  1.00  0.00      LIG  
ATOM   4992 H42  LIG     1      22.682  20.101   9.988  1.00  0.00      LIG  
ATOM   4993 H43  LIG     1      22.322  19.825  11.684  1.00  0.00      LIG  
ATOM   4994 H44  LIG     1      17.263  16.923   6.805  1.00  0.00      LIG  
ATOM   4995 H45  LIG     1      21.941  19.608   8.390  1.00  0.00      LIG  
TER
REMARK  Energy: 262.53
REMARK  SimpleFitness: 262.53
REMARK  FullFitness: -1379.9717
REMARK  InterFull: -30.2927
REMARK  IntraFull: 305.213
REMARK  solvFull: -1898.47
REMARK  surfFull: 243.578
REMARK  extraFull: 0.0
REMARK  deltaGcompsolvpol: -1898.47
REMARK  deltaGcompsolvnonpol: 243.578
REMARK  deltaGprotsolvpol: -1897.11
REMARK  deltaGprotsolvnonpol: 243.179
REMARK  deltaGligsolvpol: -11.6412
REMARK  deltaGligsolvnonpol: 15.0722
REMARK  deltaGvdw: -30.2927
REMARK  deltaGelec: 0.0
REMARK  deltaG: -7.6145635
REMARK  Cluster: 6
REMARK  ClusterRank: 2
ATOM   4915 C    LIG     1      19.433  22.893  10.830  1.00  0.00      LIG  
ATOM   4916 C1   LIG     1      20.215  22.526   9.603  1.00  0.00      LIG  
ATOM   4917 C2   LIG     1      20.132  21.046   9.265  1.00  0.00      LIG  
ATOM   4918 C3   LIG     1      19.514  21.981  12.037  1.00  0.00      LIG  
ATOM   4919 C4   LIG     1      18.200  22.174  12.792  1.00  0.00      LIG  
ATOM   4920 C5   LIG     1      20.611  22.447  12.987  1.00  0.00      LIG  
ATOM   4921 C6   LIG     1      19.590  20.513  11.574  1.00  0.00      LIG  
ATOM   4922 C7   LIG     1      19.719  19.482  12.672  1.00  0.00      LIG  
ATOM   4923 C8   LIG     1      19.044  18.210  12.208  1.00  0.00      LIG  
ATOM   4924 C9   LIG     1      19.317  17.824  10.740  1.00  0.00      LIG  
ATOM   4925 C10  LIG     1      18.036  18.140   9.941  1.00  0.00      LIG  
ATOM   4926 C11  LIG     1      19.607  16.295  10.650  1.00  0.00      LIG  
ATOM   4927 C12  LIG     1      20.820  15.834  11.464  1.00  0.00      LIG  
ATOM   4928 C13  LIG     1      18.457  15.417  11.121  1.00  0.00      LIG  
ATOM   4929 C14  LIG     1      18.194  14.546   9.943  1.00  0.00      LIG  
ATOM   4930 C15  LIG     1      19.042  14.884   8.790  1.00  0.00      LIG  
ATOM   4931 C16  LIG     1      18.933  14.046   7.535  1.00  0.00      LIG  
ATOM   4932 C17  LIG     1      17.747  14.411   6.634  1.00  0.00      LIG  
ATOM   4933 C18  LIG     1      18.015  15.551   5.656  1.00  0.00      LIG  
ATOM   4934 C19  LIG     1      16.920  15.693   4.645  1.00  0.00      LIG  
ATOM   4935 C20  LIG     1      16.752  14.849   3.427  1.00  0.00      LIG  
ATOM   4936 C21  LIG     1      15.491  14.900   2.652  1.00  0.00      LIG  
ATOM   4937 C22  LIG     1      17.605  13.655   3.187  1.00  0.00      LIG  
ATOM   4938 C23  LIG     1      20.217  13.900   6.741  1.00  0.00      LIG  
ATOM   4939 C24  LIG     1      19.823  15.889   9.225  1.00  0.00      LIG  
ATOM   4940 C25  LIG     1      20.874  16.668   8.502  1.00  0.00      LIG  
ATOM   4941 C26  LIG     1      20.726  18.179   8.667  1.00  0.00      LIG  
ATOM   4942 C27  LIG     1      20.512  18.608  10.138  1.00  0.00      LIG  
ATOM   4943 C28  LIG     1      20.551  20.150  10.429  1.00  0.00      LIG  
ATOM   4944 C29  LIG     1      22.017  20.445  10.772  1.00  0.00      LIG  
ATOM   4945 O    LIG     1      18.988  24.027  10.934  1.00  0.00      LIG  
ATOM   4946 O1   LIG     1      17.366  13.645   9.925  1.00  0.00      LIG  
ATOM   4947 O2   LIG     1      18.114  16.766   6.386  1.00  0.00      LIG  
ATOM   4948 O3   LIG     1      21.922  18.727   8.124  1.00  0.00      LIG  
ATOM   4949 O4   LIG     1      17.433  16.111   3.358  1.00  0.00      LIG  
ATOM   4950 H    LIG     1      21.248  22.852   9.743  1.00  0.00      LIG  
ATOM   4951 H1   LIG     1      19.800  23.098   8.771  1.00  0.00      LIG  
ATOM   4952 H2   LIG     1      20.762  20.880   8.390  1.00  0.00      LIG  
ATOM   4953 H3   LIG     1      19.107  20.804   8.974  1.00  0.00      LIG  
ATOM   4954 H4   LIG     1      17.344  21.878  12.177  1.00  0.00      LIG  
ATOM   4955 H5   LIG     1      18.050  23.217  13.085  1.00  0.00      LIG  
ATOM   4956 H6   LIG     1      18.176  21.583  13.710  1.00  0.00      LIG  
ATOM   4957 H7   LIG     1      20.348  23.416  13.420  1.00  0.00      LIG  
ATOM   4958 H8   LIG     1      21.570  22.586  12.487  1.00  0.00      LIG  
ATOM   4959 H9   LIG     1      20.747  21.746  13.815  1.00  0.00      LIG  
ATOM   4960 H10  LIG     1      18.587  20.377  11.172  1.00  0.00      LIG  
ATOM   4961 H11  LIG     1      19.238  19.804  13.597  1.00  0.00      LIG  
ATOM   4962 H12  LIG     1      20.763  19.282  12.919  1.00  0.00      LIG  
ATOM   4963 H13  LIG     1      17.968  18.346  12.343  1.00  0.00      LIG  
ATOM   4964 H14  LIG     1      19.311  17.420  12.908  1.00  0.00      LIG  
ATOM   4965 H15  LIG     1      17.972  17.612   8.989  1.00  0.00      LIG  
ATOM   4966 H16  LIG     1      17.944  19.198   9.703  1.00  0.00      LIG  
ATOM   4967 H17  LIG     1      17.149  17.884  10.519  1.00  0.00      LIG  
ATOM   4968 H18  LIG     1      21.747  16.329  11.168  1.00  0.00      LIG  
ATOM   4969 H19  LIG     1      20.979  14.759  11.337  1.00  0.00      LIG  
ATOM   4970 H20  LIG     1      20.683  15.998  12.534  1.00  0.00      LIG  
ATOM   4971 H21  LIG     1      17.558  15.973  11.382  1.00  0.00      LIG  
ATOM   4972 H22  LIG     1      18.746  14.787  11.966  1.00  0.00      LIG  
ATOM   4973 H23  LIG     1      18.725  13.029   7.878  1.00  0.00      LIG  
ATOM   4974 H24  LIG     1      16.875  14.650   7.250  1.00  0.00      LIG  
ATOM   4975 H25  LIG     1      17.481  13.516   6.064  1.00  0.00      LIG  
ATOM   4976 H26  LIG     1      18.963  15.415   5.131  1.00  0.00      LIG  
ATOM   4977 H27  LIG     1      16.034  16.168   5.042  1.00  0.00      LIG  
ATOM   4978 H28  LIG     1      14.947  15.833   2.826  1.00  0.00      LIG  
ATOM   4979 H29  LIG     1      14.849  14.067   2.945  1.00  0.00      LIG  
ATOM   4980 H30  LIG     1      15.699  14.817   1.581  1.00  0.00      LIG  
ATOM   4981 H31  LIG     1      17.110  12.768   3.588  1.00  0.00      LIG  
ATOM   4982 H32  LIG     1      18.583  13.736   3.665  1.00  0.00      LIG  
ATOM   4983 H33  LIG     1      17.759  13.509   2.114  1.00  0.00      LIG  
ATOM   4984 H34  LIG     1      21.000  13.456   7.354  1.00  0.00      LIG  
ATOM   4985 H35  LIG     1      20.593  14.845   6.350  1.00  0.00      LIG  
ATOM   4986 H36  LIG     1      20.045  13.251   5.881  1.00  0.00      LIG  
ATOM   4987 H37  LIG     1      20.871  16.455   7.433  1.00  0.00      LIG  
ATOM   4988 H38  LIG     1      21.858  16.353   8.861  1.00  0.00      LIG  
ATOM   4989 H39  LIG     1      19.899  18.528   8.043  1.00  0.00      LIG  
ATOM   4990 H40  LIG     1      21.397  18.243  10.659  1.00  0.00      LIG  
ATOM   4991 H41  LIG     1      22.219  21.495  10.963  1.00  0.00      LIG  
ATOM   4992 H42  LIG     1      22.674  20.159   9.951  1.00  0.00      LIG  
ATOM   4993 H43  LIG     1      22.338  19.885  11.654  1.00  0.00      LIG  
ATOM   4994 H44  LIG     1      18.626  16.564   7.187  1.00  0.00      LIG  
ATOM   4995 H45  LIG     1      21.911  19.677   8.332  1.00  0.00      LIG  
TER
REMARK  Energy: 264.884
REMARK  SimpleFitness: 264.884
REMARK  FullFitness: -1377.5957
REMARK  InterFull: -29.2247
REMARK  IntraFull: 305.35
REMARK  solvFull: -1896.93
REMARK  surfFull: 243.209
REMARK  extraFull: 0.0
REMARK  deltaGcompsolvpol: -1896.93
REMARK  deltaGcompsolvnonpol: 243.209
REMARK  deltaGprotsolvpol: -1897.11
REMARK  deltaGprotsolvnonpol: 243.179
REMARK  deltaGligsolvpol: -11.7399
REMARK  deltaGligsolvnonpol: 15.2385
REMARK  deltaGvdw: -29.2247
REMARK  deltaGelec: 0.0
REMARK  deltaG: -7.463887
REMARK  Cluster: 6
REMARK  ClusterRank: 3
ATOM   4915 C    LIG     1      19.673  23.195  10.089  1.00  0.00      LIG  
ATOM   4916 C1   LIG     1      20.573  22.730   8.984  1.00  0.00      LIG  
ATOM   4917 C2   LIG     1      20.437  21.246   8.696  1.00  0.00      LIG  
ATOM   4918 C3   LIG     1      19.521  22.321  11.318  1.00  0.00      LIG  
ATOM   4919 C4   LIG     1      18.113  22.596  11.842  1.00  0.00      LIG  
ATOM   4920 C5   LIG     1      20.469  22.784  12.419  1.00  0.00      LIG  
ATOM   4921 C6   LIG     1      19.603  20.829  10.935  1.00  0.00      LIG  
ATOM   4922 C7   LIG     1      19.577  19.858  12.093  1.00  0.00      LIG  
ATOM   4923 C8   LIG     1      18.959  18.557  11.627  1.00  0.00      LIG  
ATOM   4924 C9   LIG     1      19.386  18.091  10.222  1.00  0.00      LIG  
ATOM   4925 C10  LIG     1      18.182  18.344   9.283  1.00  0.00      LIG  
ATOM   4926 C11  LIG     1      19.699  16.563  10.253  1.00  0.00      LIG  
ATOM   4927 C12  LIG     1      20.845  16.161  11.189  1.00  0.00      LIG  
ATOM   4928 C13  LIG     1      18.524  15.686  10.663  1.00  0.00      LIG  
ATOM   4929 C14  LIG     1      18.299  14.827   9.466  1.00  0.00      LIG  
ATOM   4930 C15  LIG     1      19.255  15.120   8.391  1.00  0.00      LIG  
ATOM   4931 C16  LIG     1      19.259  14.320   7.117  1.00  0.00      LIG  
ATOM   4932 C17  LIG     1      18.697  15.062   5.915  1.00  0.00      LIG  
ATOM   4933 C18  LIG     1      17.185  14.958   5.849  1.00  0.00      LIG  
ATOM   4934 C19  LIG     1      16.568  15.569   4.620  1.00  0.00      LIG  
ATOM   4935 C20  LIG     1      16.620  15.015   3.236  1.00  0.00      LIG  
ATOM   4936 C21  LIG     1      15.566  15.437   2.273  1.00  0.00      LIG  
ATOM   4937 C22  LIG     1      17.317  13.742   2.906  1.00  0.00      LIG  
ATOM   4938 C23  LIG     1      20.624  13.825   6.743  1.00  0.00      LIG  
ATOM   4939 C24  LIG     1      20.027  16.107   8.869  1.00  0.00      LIG  
ATOM   4940 C25  LIG     1      21.132  16.839   8.183  1.00  0.00      LIG  
ATOM   4941 C26  LIG     1      21.004  18.356   8.278  1.00  0.00      LIG  
ATOM   4942 C27  LIG     1      20.643  18.844   9.701  1.00  0.00      LIG  
ATOM   4943 C28  LIG     1      20.687  20.393   9.936  1.00  0.00      LIG  
ATOM   4944 C29  LIG     1      22.110  20.664  10.447  1.00  0.00      LIG  
ATOM   4945 O    LIG     1      19.315  24.363  10.112  1.00  0.00      LIG  
ATOM   4946 O1   LIG     1      17.434  13.968   9.377  1.00  0.00      LIG  
ATOM   4947 O2   LIG     1      16.765  13.603   5.965  1.00  0.00      LIG  
ATOM   4948 O3   LIG     1      22.267  18.855   7.848  1.00  0.00      LIG  
ATOM   4949 O4   LIG     1      17.497  16.086   3.643  1.00  0.00      LIG  
ATOM   4950 H    LIG     1      21.599  23.004   9.236  1.00  0.00      LIG  
ATOM   4951 H1   LIG     1      20.306  23.283   8.082  1.00  0.00      LIG  
ATOM   4952 H2   LIG     1      21.143  21.013   7.898  1.00  0.00      LIG  
ATOM   4953 H3   LIG     1      19.434  21.040   8.311  1.00  0.00      LIG  
ATOM   4954 H4   LIG     1      17.354  22.335  11.099  1.00  0.00      LIG  
ATOM   4955 H5   LIG     1      17.977  23.653  12.095  1.00  0.00      LIG  
ATOM   4956 H6   LIG     1      17.908  22.025  12.750  1.00  0.00      LIG  
ATOM   4957 H7   LIG     1      20.230  23.810  12.714  1.00  0.00      LIG  
ATOM   4958 H8   LIG     1      21.512  22.792  12.103  1.00  0.00      LIG  
ATOM   4959 H9   LIG     1      20.380  22.160  13.311  1.00  0.00      LIG  
ATOM   4960 H10  LIG     1      18.652  20.692  10.423  1.00  0.00      LIG  
ATOM   4961 H11  LIG     1      18.985  20.238  12.928  1.00  0.00      LIG  
ATOM   4962 H12  LIG     1      20.581  19.678  12.483  1.00  0.00      LIG  
ATOM   4963 H13  LIG     1      17.874  18.689  11.633  1.00  0.00      LIG  
ATOM   4964 H14  LIG     1      19.150  17.805  12.393  1.00  0.00      LIG  
ATOM   4965 H15  LIG     1      17.255  17.971   9.719  1.00  0.00      LIG  
ATOM   4966 H16  LIG     1      18.286  17.876   8.303  1.00  0.00      LIG  
ATOM   4967 H17  LIG     1      18.027  19.404   9.089  1.00  0.00      LIG  
ATOM   4968 H18  LIG     1      21.802  16.614  10.923  1.00  0.00      LIG  
ATOM   4969 H19  LIG     1      20.994  15.077  11.163  1.00  0.00      LIG  
ATOM   4970 H20  LIG     1      20.630  16.420  12.228  1.00  0.00      LIG  
ATOM   4971 H21  LIG     1      17.628  16.253  10.903  1.00  0.00      LIG  
ATOM   4972 H22  LIG     1      18.774  15.041  11.510  1.00  0.00      LIG  
ATOM   4973 H23  LIG     1      18.688  13.405   7.285  1.00  0.00      LIG  
ATOM   4974 H24  LIG     1      19.116  14.607   5.017  1.00  0.00      LIG  
ATOM   4975 H25  LIG     1      19.009  16.111   5.910  1.00  0.00      LIG  
ATOM   4976 H26  LIG     1      16.783  15.484   6.719  1.00  0.00      LIG  
ATOM   4977 H27  LIG     1      15.707  16.170   4.867  1.00  0.00      LIG  
ATOM   4978 H28  LIG     1      15.153  16.417   2.530  1.00  0.00      LIG  
ATOM   4979 H29  LIG     1      14.747  14.713   2.274  1.00  0.00      LIG  
ATOM   4980 H30  LIG     1      15.978  15.491   1.262  1.00  0.00      LIG  
ATOM   4981 H31  LIG     1      16.717  12.901   3.255  1.00  0.00      LIG  
ATOM   4982 H32  LIG     1      18.304  13.669   3.367  1.00  0.00      LIG  
ATOM   4983 H33  LIG     1      17.445  13.650   1.824  1.00  0.00      LIG  
ATOM   4984 H34  LIG     1      20.925  13.046   7.441  1.00  0.00      LIG  
ATOM   4985 H35  LIG     1      21.382  14.605   6.733  1.00  0.00      LIG  
ATOM   4986 H36  LIG     1      20.605  13.382   5.745  1.00  0.00      LIG  
ATOM   4987 H37  LIG     1      21.187  16.579   7.124  1.00  0.00      LIG  
ATOM   4988 H38  LIG     1      22.085  16.517   8.614  1.00  0.00      LIG  
ATOM   4989 H39  LIG     1      20.258  18.699   7.556  1.00  0.00      LIG  
ATOM   4990 H40  LIG     1      21.469  18.494  10.318  1.00  0.00      LIG  
ATOM   4991 H41  LIG     1      22.315  21.712  10.654  1.00  0.00      LIG  
ATOM   4992 H42  LIG     1      22.853  20.353   9.712  1.00  0.00      LIG  
ATOM   4993 H43  LIG     1      22.316  20.111  11.367  1.00  0.00      LIG  
ATOM   4994 H44  LIG     1      17.112  13.277   6.813  1.00  0.00      LIG  
ATOM   4995 H45  LIG     1      22.258  19.813   8.017  1.00  0.00      LIG  
TER
REMARK  Energy: 264.867
REMARK  SimpleFitness: 264.867
REMARK  FullFitness: -1377.5614
REMARK  InterFull: -29.0774
REMARK  IntraFull: 305.241
REMARK  solvFull: -1896.96
REMARK  surfFull: 243.235
REMARK  extraFull: 0.0
REMARK  deltaGcompsolvpol: -1896.96
REMARK  deltaGcompsolvnonpol: 243.235
REMARK  deltaGprotsolvpol: -1897.11
REMARK  deltaGprotsolvnonpol: 243.179
REMARK  deltaGligsolvpol: -11.7341
REMARK  deltaGligsolvnonpol: 15.2381
REMARK  deltaGvdw: -29.0774
REMARK  deltaGelec: 0.0
REMARK  deltaG: -7.4496403
REMARK  Cluster: 6
REMARK  ClusterRank: 4
ATOM   4915 C    LIG     1      19.628  23.176  10.154  1.00  0.00      LIG  
ATOM   4916 C1   LIG     1      20.534  22.729   9.046  1.00  0.00      LIG  
ATOM   4917 C2   LIG     1      20.412  21.245   8.749  1.00  0.00      LIG  
ATOM   4918 C3   LIG     1      19.508  22.301  11.385  1.00  0.00      LIG  
ATOM   4919 C4   LIG     1      18.110  22.564  11.940  1.00  0.00      LIG  
ATOM   4920 C5   LIG     1      20.476  22.769  12.466  1.00  0.00      LIG  
ATOM   4921 C6   LIG     1      19.595  20.812  10.993  1.00  0.00      LIG  
ATOM   4922 C7   LIG     1      19.581  19.832  12.143  1.00  0.00      LIG  
ATOM   4923 C8   LIG     1      18.960  18.534  11.670  1.00  0.00      LIG  
ATOM   4924 C9   LIG     1      19.380  18.079  10.260  1.00  0.00      LIG  
ATOM   4925 C10  LIG     1      18.172  18.337   9.328  1.00  0.00      LIG  
ATOM   4926 C11  LIG     1      19.695  16.551  10.278  1.00  0.00      LIG  
ATOM   4927 C12  LIG     1      20.844  16.143  11.209  1.00  0.00      LIG  
ATOM   4928 C13  LIG     1      18.521  15.669  10.685  1.00  0.00      LIG  
ATOM   4929 C14  LIG     1      18.297  14.816   9.483  1.00  0.00      LIG  
ATOM   4930 C15  LIG     1      19.251  15.116   8.409  1.00  0.00      LIG  
ATOM   4931 C16  LIG     1      19.257  14.322   7.131  1.00  0.00      LIG  
ATOM   4932 C17  LIG     1      18.698  15.068   5.932  1.00  0.00      LIG  
ATOM   4933 C18  LIG     1      17.186  14.965   5.862  1.00  0.00      LIG  
ATOM   4934 C19  LIG     1      16.571  15.575   4.632  1.00  0.00      LIG  
ATOM   4935 C20  LIG     1      16.626  15.021   3.248  1.00  0.00      LIG  
ATOM   4936 C21  LIG     1      15.575  15.445   2.283  1.00  0.00      LIG  
ATOM   4937 C22  LIG     1      17.322  13.747   2.919  1.00  0.00      LIG  
ATOM   4938 C23  LIG     1      20.624  13.828   6.757  1.00  0.00      LIG  
ATOM   4939 C24  LIG     1      20.020  16.105   8.891  1.00  0.00      LIG  
ATOM   4940 C25  LIG     1      21.122  16.843   8.207  1.00  0.00      LIG  
ATOM   4941 C26  LIG     1      20.987  18.359   8.310  1.00  0.00      LIG  
ATOM   4942 C27  LIG     1      20.632  18.838   9.738  1.00  0.00      LIG  
ATOM   4943 C28  LIG     1      20.673  20.385   9.983  1.00  0.00      LIG  
ATOM   4944 C29  LIG     1      22.099  20.658  10.485  1.00  0.00      LIG  
ATOM   4945 O    LIG     1      19.243  24.335  10.176  1.00  0.00      LIG  
ATOM   4946 O1   LIG     1      17.434  13.956   9.390  1.00  0.00      LIG  
ATOM   4947 O2   LIG     1      16.765  13.609   5.978  1.00  0.00      LIG  
ATOM   4948 O3   LIG     1      22.246  18.866   7.875  1.00  0.00      LIG  
ATOM   4949 O4   LIG     1      17.503  16.091   3.657  1.00  0.00      LIG  
ATOM   4950 H    LIG     1      21.558  23.012   9.301  1.00  0.00      LIG  
ATOM   4951 H1   LIG     1      20.261  23.285   8.149  1.00  0.00      LIG  
ATOM   4952 H2   LIG     1      21.119  21.024   7.949  1.00  0.00      LIG  
ATOM   4953 H3   LIG     1      19.411  21.032   8.365  1.00  0.00      LIG  
ATOM   4954 H4   LIG     1      17.337  22.292  11.214  1.00  0.00      LIG  
ATOM   4955 H5   LIG     1      17.968  23.619  12.193  1.00  0.00      LIG  
ATOM   4956 H6   LIG     1      17.930  21.993  12.853  1.00  0.00      LIG  
ATOM   4957 H7   LIG     1      20.216  23.781  12.791  1.00  0.00      LIG  
ATOM   4958 H8   LIG     1      21.508  22.816  12.118  1.00  0.00      LIG  
ATOM   4959 H9   LIG     1      20.434  22.124  13.347  1.00  0.00      LIG  
ATOM   4960 H10  LIG     1      18.640  20.674  10.487  1.00  0.00      LIG  
ATOM   4961 H11  LIG     1      18.996  20.203  12.987  1.00  0.00      LIG  
ATOM   4962 H12  LIG     1      20.588  19.649  12.523  1.00  0.00      LIG  
ATOM   4963 H13  LIG     1      17.874  18.666  11.683  1.00  0.00      LIG  
ATOM   4964 H14  LIG     1      19.154  17.777  12.430  1.00  0.00      LIG  
ATOM   4965 H15  LIG     1      17.246  17.968   9.770  1.00  0.00      LIG  
ATOM   4966 H16  LIG     1      18.268  17.869   8.347  1.00  0.00      LIG  
ATOM   4967 H17  LIG     1      18.020  19.398   9.136  1.00  0.00      LIG  
ATOM   4968 H18  LIG     1      21.798  16.603  10.945  1.00  0.00      LIG  
ATOM   4969 H19  LIG     1      20.996  15.060  11.172  1.00  0.00      LIG  
ATOM   4970 H20  LIG     1      20.630  16.392  12.250  1.00  0.00      LIG  
ATOM   4971 H21  LIG     1      17.623  16.232  10.927  1.00  0.00      LIG  
ATOM   4972 H22  LIG     1      18.773  15.020  11.529  1.00  0.00      LIG  
ATOM   4973 H23  LIG     1      18.687  13.406   7.296  1.00  0.00      LIG  
ATOM   4974 H24  LIG     1      19.119  14.618   5.033  1.00  0.00      LIG  
ATOM   4975 H25  LIG     1      19.010  16.118   5.931  1.00  0.00      LIG  
ATOM   4976 H26  LIG     1      16.783  15.491   6.732  1.00  0.00      LIG  
ATOM   4977 H27  LIG     1      15.711  16.176   4.878  1.00  0.00      LIG  
ATOM   4978 H28  LIG     1      15.159  16.422   2.543  1.00  0.00      LIG  
ATOM   4979 H29  LIG     1      14.759  14.718   2.276  1.00  0.00      LIG  
ATOM   4980 H30  LIG     1      15.991  15.506   1.274  1.00  0.00      LIG  
ATOM   4981 H31  LIG     1      16.710  12.907   3.248  1.00  0.00      LIG  
ATOM   4982 H32  LIG     1      18.299  13.663   3.398  1.00  0.00      LIG  
ATOM   4983 H33  LIG     1      17.470  13.665   1.839  1.00  0.00      LIG  
ATOM   4984 H34  LIG     1      20.924  13.048   7.454  1.00  0.00      LIG  
ATOM   4985 H35  LIG     1      21.381  14.610   6.749  1.00  0.00      LIG  
ATOM   4986 H36  LIG     1      20.606  13.386   5.759  1.00  0.00      LIG  
ATOM   4987 H37  LIG     1      21.177  16.587   7.147  1.00  0.00      LIG  
ATOM   4988 H38  LIG     1      22.077  16.523   8.636  1.00  0.00      LIG  
ATOM   4989 H39  LIG     1      20.235  18.702   7.594  1.00  0.00      LIG  
ATOM   4990 H40  LIG     1      21.462  18.486  10.350  1.00  0.00      LIG  
ATOM   4991 H41  LIG     1      22.304  21.706  10.690  1.00  0.00      LIG  
ATOM   4992 H42  LIG     1      22.838  20.349   9.744  1.00  0.00      LIG  
ATOM   4993 H43  LIG     1      22.311  20.105  11.402  1.00  0.00      LIG  
ATOM   4994 H44  LIG     1      17.108  13.284   6.828  1.00  0.00      LIG  
ATOM   4995 H45  LIG     1      22.233  19.823   8.049  1.00  0.00      LIG  
TER
REMARK  Energy: 265.017
REMARK  SimpleFitness: 265.017
REMARK  FullFitness: -1377.4374
REMARK  InterFull: -29.3635
REMARK  IntraFull: 305.517
REMARK  solvFull: -1896.73
REMARK  surfFull: 243.139
REMARK  extraFull: 0.0
REMARK  deltaGcompsolvpol: -1896.73
REMARK  deltaGcompsolvnonpol: 243.139
REMARK  deltaGprotsolvpol: -1897.11
REMARK  deltaGprotsolvnonpol: 243.179
REMARK  deltaGligsolvpol: -11.7256
REMARK  deltaGligsolvnonpol: 15.2448
REMARK  deltaGvdw: -29.3635
REMARK  deltaGelec: 0.0
REMARK  deltaG: -7.4728656
REMARK  Cluster: 6
REMARK  ClusterRank: 5
ATOM   4915 C    LIG     1      19.638  23.189  10.039  1.00  0.00      LIG  
ATOM   4916 C1   LIG     1      20.555  22.712   8.952  1.00  0.00      LIG  
ATOM   4917 C2   LIG     1      20.423  21.226   8.675  1.00  0.00      LIG  
ATOM   4918 C3   LIG     1      19.438  22.318  11.263  1.00  0.00      LIG  
ATOM   4919 C4   LIG     1      18.010  22.592  11.725  1.00  0.00      LIG
[truncated: 1,361,300 more chars]
