# Supplementary material for: Exploring the mechanism of Alisma orientale for the treatment of pregnancy induced hypertension and potential hepato-nephrotoxicity by using network pharmacology, network toxicology, molecular docking and molecular dynamics simulation
Source: Front Pharmacol. 2022 Nov 15;13:1027112. doi: 10.3389/fphar.2022.1027112 (PMC9705790; doi:10.3389/fphar.2022.1027112)
Supplement: Supplementary file 13 [file DataSheet7.zip › IGF1/IGF854N/eadock3.err]

sib.fastconf.EADock3: running @ selenium/127.0.1.1 development version. /home/swissdock/swissdock/tmp//cache/eadock3/eadock3.jar MD5: 6b55cadf59de6f950f604b9d6d6562d2
sib.fastconf.EADock3: 5000 binding modes will be generated
sib.fastconf.EADock3: the 5000 with the most favorable SimpleFitness will be evaluated with FACTS.
sib.fastconf.EADock3: 250 binding modes will be retained
sib.fastconf.EADock3: minimize with 100 steps of SD then 250 steps of ABNR
sib.fastconf.EADock3: side chains closer than 0.0 A to any atom of the ligand will be optimized.
sib.fastconf.EADock3: Clustering radius is 2.0
sib.fastconf.EADock3: Maximum cluster size is 8
sib.fastconf.EADock3: clusters will have the exact size.
sib.fastconf.EADock3: Output file is clusters.zip
sib.fastconf.EADock3: Ligand selection is SEGID LIG
sib.fastconf.EADock3: temporary files will be kept.
sib.fastconf.EADock3: Translations allowed.
sib.fastconf.EADock3: solvation model is FACTS
sib.fastconf.EADock3: Centering rotations on the whole ligand.
sib.fastconf.EADock3: System  : 4995 atoms
sib.fastconf.EADock3: Ligand  : 81 atoms
sib.fastconf.EADock3: Receptor: 4914 atoms
sib.fastconf.EADock3:   Fixed part   : 4914 atoms
sib.fastconf.EADock3:   Flexible part: 0 atoms
sib.fastconf.EADock3: Blind docking
sib.fastconf.biodatastructures.molecules.FlexibleMoleculeBuilder: No RotateBond directive found.
sib.fastconf.biodatastructures.molecules.FlexibleMoleculeBuilder: Multiple keyword found in RotateBond directive.
sib.fastconf.biodatastructures.molecules.FlexibleMoleculeBuilder: Identify bonds.
sib.fastconf.biodatastructures.molecules.FlexibleMolecule: Total of 85 bonds found.
sib.fastconf.biodatastructures.molecules.FlexibleMolecule: Restricting dihedral rotations based on the number of atom on each side.
sib.fastconf.biodatastructures.molecules.FlexibleMolecule: 14 rotatable dihedral angles found.
sib.fastconf.biodatastructures.molecules.FlexibleMolecule: no user specified bond list.
sib.fastconf.biodatastructures.molecules.FlexibleMolecule: Filtering out dihedrals defined with an hydrogen.
sib.fastconf.biodatastructures.molecules.FlexibleMolecule: accepting bond 4929_4930_4931_4932
sib.fastconf.biodatastructures.molecules.FlexibleMolecule: accepting bond 4930_4931_4932_4933
sib.fastconf.biodatastructures.molecules.FlexibleMolecule: accepting bond 4931_4932_4933_4934
sib.fastconf.biodatastructures.molecules.FlexibleMolecule: accepting bond 4932_4933_4934_4935
sib.fastconf.biodatastructures.molecules.FlexibleMolecule: found # 57 core atoms : [ 4915 4916 4917 4918 4919 4920 4921 4922 4923 4924 4925 4926 4927 4928 4929 4930 4931 4939 4940 4941 4942 4943 4944 4945 4946 4948 4950 4951 4952 4953 4954 4955 4956 4957 4958 4959 4960 4961 4962 4963 4964 4965 4966 4967 4968 4969 4970 4971 4972 4987 4988 4989 4990 4991 4992 4993 4995 ]
sib.fastconf.biodatastructures.molecules.FlexibleMolecule: found rotatable bond # 0 between 4930 4931
sib.fastconf.biodatastructures.molecules.FlexibleMolecule: Group FIX (55): [ 4915 4916 4918 4945 4917 4950 4951 4919 4920 4921 4943 4952 4953 4954 4955 4956 4957 4958 4959 4922 4960 4942 4944 4923 4961 4962 4924 4941 4990 4991 4992 4993 4963 4964 4925 4926 4940 4948 4989 4965 4966 4967 4927 4928 4939 4987 4988 4995 4968 4969 4970 4929 4971 4972 4946 ] 
sib.fastconf.biodatastructures.molecules.FlexibleMolecule: Group ROTATABLE (24): [ 4932 4938 4973 4933 4974 4975 4934 4947 4976 4935 4949 4977 4936 4937 4978 4979 4980 4981 4982 4983 4984 4985 4986 4994 ] 
sib.fastconf.biodatastructures.molecules.FlexibleMolecule: Group ROTATABLE (Validation) (2): [ 4932 4938 ] 
sib.fastconf.biodatastructures.molecules.FlexibleMolecule: Group ROTATABLE (Non Validation) (18): [ 4933 4974 4975 4934 4947 4976 4935 4949 4977 4936 4937 4978 4979 4980 4981 4982 4983 4994 ] 
sib.fastconf.biodatastructures.molecules.FlexibleMolecule: found rotatable bond # 1 between 4931 4932
sib.fastconf.biodatastructures.molecules.FlexibleMolecule: Group FIX (61): [ 4915 4916 4918 4945 4917 4950 4951 4919 4920 4921 4943 4952 4953 4954 4955 4956 4957 4958 4959 4922 4960 4942 4944 4923 4961 4962 4924 4941 4990 4991 4992 4993 4963 4964 4925 4926 4940 4948 4989 4965 4966 4967 4927 4928 4939 4987 4988 4995 4968 4969 4970 4929 4971 4972 4930 4946 4938 4973 4984 4985 4986 ] 
sib.fastconf.biodatastructures.molecules.FlexibleMolecule: Group ROTATABLE (18): [ 4933 4974 4975 4934 4947 4976 4935 4949 4977 4936 4937 4978 4979 4980 4981 4982 4983 4994 ] 
sib.fastconf.biodatastructures.molecules.FlexibleMolecule: Group ROTATABLE (Validation) (1): [ 4933 ] 
sib.fastconf.biodatastructures.molecules.FlexibleMolecule: Group ROTATABLE (Non Validation) (15): [ 4934 4947 4976 4935 4949 4977 4936 4937 4978 4979 4980 4981 4982 4983 4994 ] 
sib.fastconf.biodatastructures.molecules.FlexibleMolecule: found rotatable bond # 2 between 4932 4933
sib.fastconf.biodatastructures.molecules.FlexibleMolecule: Group FIX (64): [ 4915 4916 4918 4945 4917 4950 4951 4919 4920 4921 4943 4952 4953 4954 4955 4956 4957 4958 4959 4922 4960 4942 4944 4923 4961 4962 4924 4941 4990 4991 4992 4993 4963 4964 4925 4926 4940 4948 4989 4965 4966 4967 4927 4928 4939 4987 4988 4995 4968 4969 4970 4929 4971 4972 4930 4946 4931 4938 4973 4974 4975 4984 4985 4986 ] 
sib.fastconf.biodatastructures.molecules.FlexibleMolecule: Group ROTATABLE (15): [ 4934 4947 4976 4935 4949 4977 4936 4937 4978 4979 4980 4981 4982 4983 4994 ] 
sib.fastconf.biodatastructures.molecules.FlexibleMolecule: Group ROTATABLE (Validation) (2): [ 4934 4947 ] 
sib.fastconf.biodatastructures.molecules.FlexibleMolecule: Group ROTATABLE (Non Validation) (11): [ 4935 4949 4977 4936 4937 4978 4979 4980 4981 4982 4983 ] 
sib.fastconf.biodatastructures.molecules.FlexibleMolecule: found rotatable bond # 3 between 4933 4934
sib.fastconf.biodatastructures.molecules.FlexibleMolecule: Group FIX (68): [ 4915 4916 4918 4945 4917 4950 4951 4919 4920 4921 4943 4952 4953 4954 4955 4956 4957 4958 4959 4922 4960 4942 4944 4923 4961 4962 4924 4941 4990 4991 4992 4993 4963 4964 4925 4926 4940 4948 4989 4965 4966 4967 4927 4928 4939 4987 4988 4995 4968 4969 4970 4929 4971 4972 4930 4946 4931 4932 4938 4973 4974 4975 4984 4985 4986 4947 4976 4994 ] 
sib.fastconf.biodatastructures.molecules.FlexibleMolecule: Group ROTATABLE (11): [ 4935 4949 4977 4936 4937 4978 4979 4980 4981 4982 4983 ] 
sib.fastconf.biodatastructures.molecules.FlexibleMolecule: Group ROTATABLE (Validation) (4): [ 4935 4949 4936 4937 ] 
sib.fastconf.biodatastructures.molecules.FlexibleMolecule: Group ROTATABLE (Non Validation) (0): [ ] 
sib.fastconf.biodatastructures.molecules.FlexibleMolecule: Bond 4930 4931 has no putative parent, best bet is root node
sib.fastconf.biodatastructures.molecules.FlexibleMoleculeRotatable bond tree initialized 5 elements
sib.fastconf.biodatastructures.molecules.FlexibleMolecule: Detecting chiral carbons
sib.fastconf.biodatastructures.molecules.FlexibleMolecule: Atom 4924 C9   [ -0.025 -1.267 -0.973 ] is chiral
sib.fastconf.biodatastructures.molecules.FlexibleMolecule: Atom 4926 C11  [ 1.35 -0.663 -1.399 ] is chiral
sib.fastconf.biodatastructures.molecules.FlexibleMolecule: Atom 4931 C16  [ 2.316 2.918 -0.256 ] is chiral
sib.fastconf.biodatastructures.molecules.FlexibleMolecule: Atom 4933 C18  [ 1.256 4.865 0.981 ] is chiral
sib.fastconf.biodatastructures.molecules.FlexibleMolecule: Atom 4934 C19  [ 0.822 5.626 -0.237 ] is chiral
sib.fastconf.biodatastructures.molecules.FlexibleMolecule: Atom 4941 C26  [ 0.545 -0.785 1.458 ] is chiral
sib.fastconf.FastconfBuilder: Initialize non bonded list.
sib.fastconf.biodatastructures.scoring.moleculargrids.grids.InsideMolecularGrid: Calculating inside grid [405][412][471]
sib.fastconf.biodatastructures.scoring.moleculargrids.grids.InsideMolecularGrid: Inside grid calculated in 750 ms
sib.fastconf.biodatastructures.scoring.moleculargrids.grids.InsideMolecularGrid: Smoothing inside grid.
sib.fastconf.biodatastructures.scoring.moleculargrids.grids.InsideMolecularGrid: Inside grid smoothed in 810 ms
sib.fastconf.biodatastructures.scoring.EvaluatorBuilder: generation of the electrostatic grid took 10 ms.
sib.fastconf.FastconfBuilder: Initial energy: 16966.584
sib.fastconf.EADock3: EADock3 starting
sib.fastconf.EADock3: Box volume 431547.03 Å
sib.fastconf.EADock3: Xmin: -24.314 Xmax: 46.616 Xsize: 70.930
sib.fastconf.EADock3: Ymin: -30.933 Ymax: 41.431 Ysize: 72.364
sib.fastconf.EADock3: Zmin: -26.413 Zmax: 57.663 Zsize: 84.076
sib.fastconf.EADock3: Calculating pocket bias.
sib.fastconf.EADock3: 3 cavities identified.
sib.fastconf.EADock3: 31 magic points identified.
sib.fastconf.EADock3: 31 pocket points were identified in 1870 ms
sib.fastconf.EADock3: Calculating surface bias.
sib.fastconf.EADock3: 10024 surface points were identified in 5290 ms
sib.fastconf.EADock3: 0.0 % done
sib.fastconf.EADock3: 0.1 % done
sib.fastconf.EADock3: 0.2 % done
sib.fastconf.EADock3: 0.3 % done
sib.fastconf.EADock3: 0.4 % done
sib.fastconf.EADock3: 0.5 % done
sib.fastconf.EADock3: 0.6 % done
sib.fastconf.EADock3: 0.7 % done
sib.fastconf.EADock3: 0.8 % done
sib.fastconf.EADock3: 0.9 % done
sib.fastconf.EADock3: 1.0 % done
sib.fastconf.EADock3: 1.1 % done
sib.fastconf.EADock3: 1.2 % done
sib.fastconf.EADock3: 1.3 % done
sib.fastconf.EADock3: 1.4 % done
sib.fastconf.EADock3: 1.5 % done
sib.fastconf.EADock3: 1.6 % done
sib.fastconf.EADock3: 1.7 % done
sib.fastconf.EADock3: 1.8 % done
sib.fastconf.EADock3: 1.9 % done
sib.fastconf.EADock3: 2.0 % done
sib.fastconf.EADock3: 2.1 % done
sib.fastconf.EADock3: 2.2 % done
sib.fastconf.EADock3: 2.3 % done
sib.fastconf.EADock3: 2.4 % done
sib.fastconf.EADock3: 2.5 % done
sib.fastconf.EADock3: 2.6 % done
sib.fastconf.EADock3: 2.7 % done
sib.fastconf.EADock3: 2.8 % done
sib.fastconf.EADock3: 2.9 % done
sib.fastconf.EADock3: 3.0 % done
sib.fastconf.EADock3: 3.1 % done
sib.fastconf.EADock3: 3.2 % done
sib.fastconf.EADock3: 3.3 % done
sib.fastconf.EADock3: 3.4 % done
sib.fastconf.EADock3: 3.5 % done
sib.fastconf.EADock3: 3.6 % done
sib.fastconf.EADock3: 3.7 % done
sib.fastconf.EADock3: 3.8 % done
sib.fastconf.EADock3: 3.9 % done
sib.fastconf.EADock3: 4.0 % done
sib.fastconf.EADock3: 4.1 % done
sib.fastconf.EADock3: 4.2 % done
sib.fastconf.EADock3: 4.3 % done
sib.fastconf.EADock3: 4.4 % done
sib.fastconf.EADock3: 4.5 % done
sib.fastconf.EADock3: 4.6 % done
sib.fastconf.EADock3: only 186/500001 BM accepted, exiting DSS.
sib.fastconf.EADock3: The generation of 186 conformations took 1238640 s
sib.fastconf.EADock3: The DSS engine failed 495001 times to find a suitable BMs within the allowed time limit of 500 ms
sib.fastconf.EADock3: Minimizing binding mode 0, energy is 222.11006, rmsd is 28.423168
sib.fastconf.EADock3: Minimizing binding mode 1, energy is 242.55278, rmsd is 28.38985
sib.fastconf.EADock3: Minimizing binding mode 2, energy is 290.16046, rmsd is 2.2356486
sib.fastconf.EADock3: Minimizing binding mode 3, energy is 348.02908, rmsd is 2.5470545
sib.fastconf.EADock3: Minimizing binding mode 4, energy is 388.28473, rmsd is 1.6309674
sib.fastconf.EADock3: Minimizing binding mode 5, energy is 392.07178, rmsd is 28.823809
sib.fastconf.EADock3: Minimizing binding mode 6, energy is 397.8395, rmsd is 3.272994
sib.fastconf.EADock3: Minimizing binding mode 7, energy is 406.09836, rmsd is 29.438835
sib.fastconf.EADock3: Minimizing binding mode 8, energy is 410.88635, rmsd is 28.408522
sib.fastconf.EADock3: Minimizing binding mode 9, energy is 411.59183, rmsd is 29.763422
sib.fastconf.EADock3: Minimizing binding mode 10, energy is 412.68756, rmsd is 2.4609888
sib.fastconf.EADock3: Minimizing binding mode 11, energy is 421.43967, rmsd is 2.0404723
sib.fastconf.EADock3: Minimizing binding mode 12, energy is 434.84702, rmsd is 28.190065
sib.fastconf.EADock3: Minimizing binding mode 13, energy is 445.50787, rmsd is 22.10181
sib.fastconf.EADock3: Minimizing binding mode 14, energy is 447.39, rmsd is 28.957878
sib.fastconf.EADock3: Minimizing binding mode 15, energy is 448.1053, rmsd is 20.342226
sib.fastconf.EADock3: Minimizing binding mode 16, energy is 449.37396, rmsd is 28.06582
sib.fastconf.EADock3: Minimizing binding mode 17, energy is 491.28287, rmsd is 1.6689686
sib.fastconf.EADock3: Minimizing binding mode 18, energy is 492.6921, rmsd is 19.334135
sib.fastconf.EADock3: Minimizing binding mode 19, energy is 518.60254, rmsd is 2.9986503
sib.fastconf.EADock3: Minimizing binding mode 20, energy is 528.52386, rmsd is 28.409964
sib.fastconf.EADock3: Minimizing binding mode 21, energy is 529.39856, rmsd is 29.811605
sib.fastconf.EADock3: Minimizing binding mode 22, energy is 549.4925, rmsd is 33.047306
sib.fastconf.EADock3: Minimizing binding mode 23, energy is 566.9973, rmsd is 28.547407
sib.fastconf.EADock3: Minimizing binding mode 24, energy is 590.73944, rmsd is 19.15494
sib.fastconf.EADock3: Minimizing binding mode 25, energy is 594.57196, rmsd is 29.919708
sib.fastconf.EADock3: Minimizing binding mode 26, energy is 631.04016, rmsd is 29.30422
sib.fastconf.EADock3: Minimizing binding mode 27, energy is 638.45386, rmsd is 29.580791
sib.fastconf.EADock3: Minimizing binding mode 28, energy is 646.9916, rmsd is 27.27945
sib.fastconf.EADock3: Minimizing binding mode 29, energy is 675.1903, rmsd is 29.899315
sib.fastconf.EADock3: Minimizing binding mode 30, energy is 677.5478, rmsd is 26.588228
sib.fastconf.EADock3: Minimizing binding mode 31, energy is 686.2397, rmsd is 29.037004
sib.fastconf.EADock3: Minimizing binding mode 32, energy is 688.5041, rmsd is 28.286253
sib.fastconf.EADock3: Minimizing binding mode 33, energy is 691.8601, rmsd is 35.92418
sib.fastconf.EADock3: Minimizing binding mode 34, energy is 692.0779, rmsd is 28.18371
sib.fastconf.EADock3: Minimizing binding mode 35, energy is 698.2251, rmsd is 26.80548
sib.fastconf.EADock3: Minimizing binding mode 36, energy is 717.6697, rmsd is 29.457777
sib.fastconf.EADock3: Minimizing binding mode 37, energy is 718.4225, rmsd is 30.158033
sib.fastconf.EADock3: Minimizing binding mode 38, energy is 727.3901, rmsd is 19.92053
sib.fastconf.EADock3: Minimizing binding mode 39, energy is 733.0722, rmsd is 29.982758
sib.fastconf.EADock3: Minimizing binding mode 40, energy is 748.5068, rmsd is 19.924963
sib.fastconf.EADock3: Minimizing binding mode 41, energy is 752.1913, rmsd is 28.440296
sib.fastconf.EADock3: Minimizing binding mode 42, energy is 761.28625, rmsd is 28.71631
sib.fastconf.EADock3: Minimizing binding mode 43, energy is 768.8563, rmsd is 26.337637
sib.fastconf.EADock3: Minimizing binding mode 44, energy is 772.9611, rmsd is 27.18503
sib.fastconf.EADock3: Minimizing binding mode 45, energy is 788.7544, rmsd is 26.215876
sib.fastconf.EADock3: Minimizing binding mode 46, energy is 790.61786, rmsd is 26.406427
sib.fastconf.EADock3: Minimizing binding mode 47, energy is 813.76984, rmsd is 26.567226
sib.fastconf.EADock3: Minimizing binding mode 48, energy is 816.0907, rmsd is 27.46117
sib.fastconf.EADock3: Minimizing binding mode 49, energy is 818.2346, rmsd is 28.127617
sib.fastconf.EADock3: Minimizing binding mode 50, energy is 824.6512, rmsd is 20.590225
sib.fastconf.EADock3: Minimizing binding mode 51, energy is 830.845, rmsd is 28.96861
sib.fastconf.EADock3: Minimizing binding mode 52, energy is 831.4226, rmsd is 19.244093
sib.fastconf.EADock3: Minimizing binding mode 53, energy is 859.1722, rmsd is 36.05945
sib.fastconf.EADock3: Minimizing binding mode 54, energy is 860.28217, rmsd is 35.15148
sib.fastconf.EADock3: Minimizing binding mode 55, energy is 873.7728, rmsd is 31.547321
sib.fastconf.EADock3: Minimizing binding mode 56, energy is 877.3666, rmsd is 27.069544
sib.fastconf.EADock3: Minimizing binding mode 57, energy is 878.1837, rmsd is 29.80867
sib.fastconf.EADock3: Minimizing binding mode 58, energy is 883.5987, rmsd is 27.604366
sib.fastconf.EADock3: Minimizing binding mode 59, energy is 897.72363, rmsd is 28.664316
sib.fastconf.EADock3: Minimizing binding mode 60, energy is 914.49023, rmsd is 3.2843373
sib.fastconf.EADock3: Minimizing binding mode 61, energy is 921.354, rmsd is 35.75736
sib.fastconf.EADock3: Minimizing binding mode 62, energy is 938.596, rmsd is 19.514856
sib.fastconf.EADock3: Minimizing binding mode 63, energy is 955.58734, rmsd is 21.194431
sib.fastconf.EADock3: Minimizing binding mode 64, energy is 970.69995, rmsd is 1.4554472
sib.fastconf.EADock3: Minimizing binding mode 65, energy is 970.99036, rmsd is 26.924353
sib.fastconf.EADock3: Minimizing binding mode 66, energy is 985.6498, rmsd is 35.17023
sib.fastconf.EADock3: Minimizing binding mode 67, energy is 988.5763, rmsd is 2.1206498
sib.fastconf.EADock3: Minimizing binding mode 68, energy is 1017.0075, rmsd is 28.39924
sib.fastconf.EADock3: Minimizing binding mode 69, energy is 1031.3123, rmsd is 30.171137
sib.fastconf.EADock3: Minimizing binding mode 70, energy is 1033.1171, rmsd is 36.75224
sib.fastconf.EADock3: Minimizing binding mode 71, energy is 1034.745, rmsd is 20.661215
sib.fastconf.EADock3: Minimizing binding mode 72, energy is 1040.4897, rmsd is 17.412472
sib.fastconf.EADock3: Minimizing binding mode 73, energy is 1045.1327, rmsd is 29.931309
sib.fastconf.EADock3: Minimizing binding mode 74, energy is 1049.2169, rmsd is 28.259815
sib.fastconf.EADock3: Minimizing binding mode 75, energy is 1055.8641, rmsd is 29.87368
sib.fastconf.EADock3: Minimizing binding mode 76, energy is 1056.85, rmsd is 18.726206
sib.fastconf.EADock3: Minimizing binding mode 77, energy is 1063.3263, rmsd is 28.819721
sib.fastconf.EADock3: Minimizing binding mode 78, energy is 1078.9714, rmsd is 20.74322
sib.fastconf.EADock3: Minimizing binding mode 79, energy is 1131.9865, rmsd is 37.397896
sib.fastconf.EADock3: Minimizing binding mode 80, energy is 1161.9796, rmsd is 28.612297
sib.fastconf.EADock3: Minimizing binding mode 81, energy is 1164.1337, rmsd is 30.00507
sib.fastconf.EADock3: Minimizing binding mode 82, energy is 1198.6802, rmsd is 35.748234
sib.fastconf.EADock3: Minimizing binding mode 83, energy is 1203.9506, rmsd is 27.471899
sib.fastconf.EADock3: Minimizing binding mode 84, energy is 1207.013, rmsd is 27.636673
sib.fastconf.EADock3: Minimizing binding mode 85, energy is 1210.2202, rmsd is 26.295218
sib.fastconf.EADock3: Minimizing binding mode 86, energy is 1231.3625, rmsd is 35.264
sib.fastconf.EADock3: Minimizing binding mode 87, energy is 1252.2762, rmsd is 29.636862
sib.fastconf.EADock3: Minimizing binding mode 88, energy is 1261.1161, rmsd is 2.231959
sib.fastconf.EADock3: Minimizing binding mode 89, energy is 1265.5791, rmsd is 3.422146
sib.fastconf.EADock3: Minimizing binding mode 90, energy is 1269.1165, rmsd is 29.554834
sib.fastconf.EADock3: Minimizing binding mode 91, energy is 1292.1843, rmsd is 22.03415
sib.fastconf.EADock3: Minimizing binding mode 92, energy is 1338.7065, rmsd is 34.181793
sib.fastconf.EADock3: Minimizing binding mode 93, energy is 1378.5126, rmsd is 28.479197
sib.fastconf.EADock3: Minimizing binding mode 94, energy is 1429.3912, rmsd is 36.829086
sib.fastconf.EADock3: Minimizing binding mode 95, energy is 1429.7406, rmsd is 22.08837
sib.fastconf.EADock3: Minimizing binding mode 96, energy is 1437.3239, rmsd is 34.72386
sib.fastconf.EADock3: Minimizing binding mode 97, energy is 1441.4446, rmsd is 20.167524
sib.fastconf.EADock3: Minimizing binding mode 98, energy is 1442.4583, rmsd is 20.688766
sib.fastconf.EADock3: Minimizing binding mode 99, energy is 1461.9331, rmsd is 27.223549
sib.fastconf.EADock3: Minimizing binding mode 100, energy is 1530.8556, rmsd is 22.213125
sib.fastconf.EADock3: Minimizing binding mode 101, energy is 1545.0453, rmsd is 35.39873
sib.fastconf.EADock3: Minimizing binding mode 102, energy is 1563.0227, rmsd is 34.432507
sib.fastconf.EADock3: Minimizing binding mode 103, energy is 1579.333, rmsd is 26.167816
sib.fastconf.EADock3: Minimizing binding mode 104, energy is 1588.1012, rmsd is 34.750324
sib.fastconf.EADock3: Minimizing binding mode 105, energy is 1614.9672, rmsd is 34.841457
sib.fastconf.EADock3: Minimizing binding mode 106, energy is 1621.4663, rmsd is 27.970963
sib.fastconf.EADock3: Minimizing binding mode 107, energy is 1681.0654, rmsd is 29.350962
sib.fastconf.EADock3: Minimizing binding mode 108, energy is 1733.4435, rmsd is 2.3889163
sib.fastconf.EADock3: Minimizing binding mode 109, energy is 1733.4681, rmsd is 19.72408
sib.fastconf.EADock3: Minimizing binding mode 110, energy is 1735.809, rmsd is 29.057957
sib.fastconf.EADock3: Minimizing binding mode 111, energy is 1750.2567, rmsd is 16.576252
sib.fastconf.EADock3: Minimizing binding mode 112, energy is 1751.3853, rmsd is 30.29019
sib.fastconf.EADock3: Minimizing binding mode 113, energy is 1753.5206, rmsd is 21.091234
sib.fastconf.EADock3: Minimizing binding mode 114, energy is 1763.302, rmsd is 29.20603
sib.fastconf.EADock3: Minimizing binding mode 115, energy is 1785.1996, rmsd is 35.454975
sib.fastconf.EADock3: Minimizing binding mode 116, energy is 1800.6451, rmsd is 35.372242
sib.fastconf.EADock3: Minimizing binding mode 117, energy is 1812.4476, rmsd is 29.376871
sib.fastconf.EADock3: Minimizing binding mode 118, energy is 1818.5994, rmsd is 35.98424
sib.fastconf.EADock3: Minimizing binding mode 119, energy is 1878.0542, rmsd is 29.50377
sib.fastconf.EADock3: Minimizing binding mode 120, energy is 1901.5073, rmsd is 40.04646
sib.fastconf.EADock3: Minimizing binding mode 121, energy is 1972.165, rmsd is 29.945723
sib.fastconf.EADock3: Minimizing binding mode 122, energy is 1979.4825, rmsd is 35.73416
sib.fastconf.EADock3: Minimizing binding mode 123, energy is 1985.1426, rmsd is 20.46987
sib.fastconf.EADock3: Minimizing binding mode 124, energy is 2016.7988, rmsd is 19.343794
sib.fastconf.EADock3: Minimizing binding mode 125, energy is 2107.788, rmsd is 26.537792
sib.fastconf.EADock3: Minimizing binding mode 126, energy is 2110.6196, rmsd is 34.940174
sib.fastconf.EADock3: Minimizing binding mode 127, energy is 2130.1433, rmsd is 26.313057
sib.fastconf.EADock3: Minimizing binding mode 128, energy is 2142.9832, rmsd is 35.004093
sib.fastconf.EADock3: Minimizing binding mode 129, energy is 2179.432, rmsd is 27.093773
sib.fastconf.EADock3: Minimizing binding mode 130, energy is 2183.2712, rmsd is 18.800076
sib.fastconf.EADock3: Minimizing binding mode 131, energy is 2183.3186, rmsd is 28.880964
sib.fastconf.EADock3: Minimizing binding mode 132, energy is 2185.5378, rmsd is 3.0351288
sib.fastconf.EADock3: Minimizing binding mode 133, energy is 2373.5781, rmsd is 35.20053
sib.fastconf.EADock3: Minimizing binding mode 134, energy is 2380.5564, rmsd is 34.501286
sib.fastconf.EADock3: Minimizing binding mode 135, energy is 2400.305, rmsd is 35.305294
sib.fastconf.EADock3: Minimizing binding mode 136, energy is 2402.6558, rmsd is 35.82296
sib.fastconf.EADock3: Minimizing binding mode 137, energy is 2415.669, rmsd is 36.596443
sib.fastconf.EADock3: Minimizing binding mode 138, energy is 2423.9666, rmsd is 34.963833
sib.fastconf.EADock3: Minimizing binding mode 139, energy is 2424.3933, rmsd is 34.332966
sib.fastconf.EADock3: Minimizing binding mode 140, energy is 2505.3618, rmsd is 34.318653
sib.fastconf.EADock3: Minimizing binding mode 141, energy is 2512.241, rmsd is 27.568018
sib.fastconf.EADock3: Minimizing binding mode 142, energy is 2590.3625, rmsd is 27.43448
sib.fastconf.EADock3: Minimizing binding mode 143, energy is 2672.5881, rmsd is 27.890942
sib.fastconf.EADock3: Minimizing binding mode 144, energy is 2679.0066, rmsd is 19.55862
sib.fastconf.EADock3: Minimizing binding mode 145, energy is 2706.973, rmsd is 35.548912
sib.fastconf.EADock3: Minimizing binding mode 146, energy is 2743.412, rmsd is 19.964766
sib.fastconf.EADock3: Minimizing binding mode 147, energy is 2770.7334, rmsd is 28.290525
sib.fastconf.EADock3: Minimizing binding mode 148, energy is 2791.5146, rmsd is 35.156693
sib.fastconf.EADock3: Minimizing binding mode 149, energy is 2853.4207, rmsd is 26.883106
sib.fastconf.EADock3: Minimizing binding mode 150, energy is 2864.6472, rmsd is 35.713375
sib.fastconf.EADock3: Minimizing binding mode 151, energy is 2909.608, rmsd is 35.65561
sib.fastconf.EADock3: Minimizing binding mode 152, energy is 2996.7463, rmsd is 29.487679
sib.fastconf.EADock3: Minimizing binding mode 153, energy is 3008.524, rmsd is 28.182562
sib.fastconf.EADock3: Minimizing binding mode 154, energy is 3171.5232, rmsd is 26.203318
sib.fastconf.EADock3: Minimizing binding mode 155, energy is 3171.6292, rmsd is 2.7648826
sib.fastconf.EADock3: Minimizing binding mode 156, energy is 3215.6353, rmsd is 35.139503
sib.fastconf.EADock3: Minimizing binding mode 157, energy is 3237.099, rmsd is 33.96545
sib.fastconf.EADock3: Minimizing binding mode 158, energy is 3237.1255, rmsd is 35.832794
sib.fastconf.EADock3: Minimizing binding mode 159, energy is 3242.9905, rmsd is 17.555676
sib.fastconf.EADock3: Minimizing binding mode 160, energy is 3260.0356, rmsd is 36.735092
sib.fastconf.EADock3: Minimizing binding mode 161, energy is 3291.6672, rmsd is 28.774776
sib.fastconf.EADock3: Minimizing binding mode 162, energy is 3530.4084, rmsd is 35.225185
sib.fastconf.EADock3: Minimizing binding mode 163, energy is 3574.333, rmsd is 36.45238
sib.fastconf.EADock3: Minimizing binding mode 164, energy is 3618.0515, rmsd is 2.709409
sib.fastconf.EADock3: Minimizing binding mode 165, energy is 3717.6306, rmsd is 29.39717
sib.fastconf.EADock3: Minimizing binding mode 166, energy is 3733.7878, rmsd is 35.58779
sib.fastconf.EADock3: Minimizing binding mode 167, energy is 3870.1716, rmsd is 28.881243
sib.fastconf.EADock3: Minimizing binding mode 168, energy is 4009.488, rmsd is 33.97774
sib.fastconf.EADock3: Minimizing binding mode 169, energy is 4089.5972, rmsd is 19.84935
sib.fastconf.EADock3: Minimizing binding mode 170, energy is 4265.4883, rmsd is 27.40389
sib.fastconf.EADock3: Minimizing binding mode 171, energy is 4307.3135, rmsd is 28.31264
sib.fastconf.EADock3: Minimizing binding mode 172, energy is 4320.906, rmsd is 36.09005
sib.fastconf.EADock3: Minimizing binding mode 173, energy is 4443.9683, rmsd is 35.18057
sib.fastconf.EADock3: Minimizing binding mode 174, energy is 4556.05, rmsd is 29.189512
sib.fastconf.EADock3: Minimizing binding mode 175, energy is 4657.9033, rmsd is 35.07587
sib.fastconf.EADock3: Minimizing binding mode 176, energy is 5088.1387, rmsd is 20.49554
sib.fastconf.EADock3: Minimizing binding mode 177, energy is 5100.4834, rmsd is 19.877468
sib.fastconf.EADock3: Minimizing binding mode 178, energy is 5229.612, rmsd is 35.000854
sib.fastconf.EADock3: Minimizing binding mode 179, energy is 5462.6606, rmsd is 35.401405
sib.fastconf.EADock3: Minimizing binding mode 180, energy is 5495.981, rmsd is 33.841995
sib.fastconf.EADock3: Minimizing binding mode 181, energy is 5639.029, rmsd is 27.606497
sib.fastconf.EADock3: Minimizing binding mode 182, energy is 5745.332, rmsd is 34.29662
sib.fastconf.EADock3: Minimizing binding mode 183, energy is 6006.0737, rmsd is 28.107697
sib.fastconf.EADock3: Minimizing binding mode 184, energy is 6080.252, rmsd is 35.508152
sib.fastconf.EADock3: Minimizing binding mode 185, energy is 6130.6226, rmsd is 35.28413
sib.fastconf.EADock3: Filter out binding modes with an energy above 3.4028235E38 (3.4028235E38 above the most favorable binding mode, which has an energy of 259.309)
sib.wrappers.md.charmm.ExtendedCharmmWrapper: CHARMM timers: CPU time: 65.68 seconds
sib.wrappers.md.charmm.ExtendedCharmmWrapper: CHARMM timers: Elapsed time: 1328.17 seconds.
sib.fastconf.EADock3: Starting clustering
sib.fastconf.EADock3: Clustering iteration 0 took 10 ms and merged 35 clusters.
sib.fastconf.EADock3: Clustering iteration 1 took 0 ms and merged 0 clusters.
sib.fastconf.EADock3: Clustering took 10 ms.
sib.fastconf.EADock3: 186 elements were gathered in 151 clusters.
sib.fastconf.EADock3: Evaluating cluster 0/151
sib.fastconf.EADock3: Evaluating binding mode 0/1 with FACTS
sib.fastconf.EADock3: Evaluating cluster 1/151
sib.fastconf.EADock3: Evaluating binding mode 0/1 with FACTS
sib.fastconf.EADock3: Evaluating cluster 2/151
sib.fastconf.EADock3: Evaluating binding mode 0/1 with FACTS
sib.fastconf.EADock3: Evaluating cluster 3/151
sib.fastconf.EADock3: Evaluating binding mode 0/1 with FACTS
sib.fastconf.EADock3: Evaluating cluster 4/151
sib.fastconf.EADock3: Evaluating binding mode 0/1 with FACTS
sib.fastconf.EADock3: Evaluating cluster 5/151
sib.fastconf.EADock3: Evaluating binding mode 0/1 with FACTS
sib.fastconf.EADock3: Evaluating cluster 6/151
sib.fastconf.EADock3: Evaluating binding mode 0/1 with FACTS
sib.fastconf.EADock3: Evaluating cluster 7/151
sib.fastconf.EADock3: Evaluating binding mode 0/1 with FACTS
sib.fastconf.EADock3: Evaluating cluster 8/151
sib.fastconf.EADock3: Evaluating binding mode 0/1 with FACTS
sib.fastconf.EADock3: Evaluating cluster 9/151
sib.fastconf.EADock3: Evaluating binding mode 0/1 with FACTS
sib.fastconf.EADock3: Evaluating cluster 10/151
sib.fastconf.EADock3: Evaluating binding mode 0/1 with FACTS
sib.fastconf.EADock3: Evaluating cluster 11/151
sib.fastconf.EADock3: Evaluating binding mode 0/1 with FACTS
sib.fastconf.EADock3: Evaluating cluster 12/151
sib.fastconf.EADock3: Evaluating binding mode 0/1 with FACTS
sib.fastconf.EADock3: Evaluating cluster 13/151
sib.fastconf.EADock3: Evaluating binding mode 0/1 with FACTS
sib.fastconf.EADock3: Evaluating cluster 14/151
sib.fastconf.EADock3: Evaluating binding mode 0/1 with FACTS
sib.fastconf.EADock3: Evaluating cluster 15/151
sib.fastconf.EADock3: Evaluating binding mode 0/1 with FACTS
sib.fastconf.EADock3: Evaluating cluster 16/151
sib.fastconf.EADock3: Evaluating binding mode 0/1 with FACTS
sib.fastconf.EADock3: Evaluating cluster 17/151
sib.fastconf.EADock3: Evaluating binding mode 0/1 with FACTS
sib.fastconf.EADock3: Evaluating cluster 18/151
sib.fastconf.EADock3: Evaluating binding mode 0/1 with FACTS
sib.fastconf.EADock3: Evaluating cluster 19/151
sib.fastconf.EADock3: Evaluating binding mode 0/2 with FACTS
sib.fastconf.EADock3: Evaluating binding mode 1/2 with FACTS
sib.fastconf.EADock3: Evaluating cluster 20/151
sib.fastconf.EADock3: Evaluating binding mode 0/1 with FACTS
sib.fastconf.EADock3: Evaluating cluster 21/151
sib.fastconf.EADock3: Evaluating binding mode 0/2 with FACTS
sib.fastconf.EADock3: Evaluating binding mode 1/2 with FACTS
sib.fastconf.EADock3: Evaluating cluster 22/151
sib.fastconf.EADock3: Evaluating binding mode 0/1 with FACTS
sib.fastconf.EADock3: Evaluating cluster 23/151
sib.fastconf.EADock3: Evaluating binding mode 0/2 with FACTS
sib.fastconf.EADock3: Evaluating binding mode 1/2 with FACTS
sib.fastconf.EADock3: Evaluating cluster 24/151
sib.fastconf.EADock3: Evaluating binding mode 0/1 with FACTS
sib.fastconf.EADock3: Evaluating cluster 25/151
sib.fastconf.EADock3: Evaluating binding mode 0/1 with FACTS
sib.fastconf.EADock3: Evaluating cluster 26/151
sib.fastconf.EADock3: Evaluating binding mode 0/1 with FACTS
sib.fastconf.EADock3: Evaluating cluster 27/151
sib.fastconf.EADock3: Evaluating binding mode 0/1 with FACTS
sib.fastconf.EADock3: Evaluating cluster 28/151
sib.fastconf.EADock3: Evaluating binding mode 0/1 with FACTS
sib.fastconf.EADock3: Evaluating cluster 29/151
sib.fastconf.EADock3: Evaluating binding mode 0/1 with FACTS
sib.fastconf.EADock3: Evaluating cluster 30/151
sib.fastconf.EADock3: Evaluating binding mode 0/2 with FACTS
sib.fastconf.EADock3: Evaluating binding mode 1/2 with FACTS
sib.fastconf.EADock3: Evaluating cluster 31/151
sib.fastconf.EADock3: Evaluating binding mode 0/1 with FACTS
sib.fastconf.EADock3: Evaluating cluster 32/151
sib.fastconf.EADock3: Evaluating binding mode 0/1 with FACTS
sib.fastconf.EADock3: Evaluating cluster 33/151
sib.fastconf.EADock3: Evaluating binding mode 0/1 with FACTS
sib.fastconf.EADock3: Evaluating cluster 34/151
sib.fastconf.EADock3: Evaluating binding mode 0/1 with FACTS
sib.fastconf.EADock3: Evaluating cluster 35/151
sib.fastconf.EADock3: Evaluating binding mode 0/5 with FACTS
sib.fastconf.EADock3: Evaluating binding mode 1/5 with FACTS
sib.fastconf.EADock3: Evaluating binding mode 2/5 with FACTS
sib.fastconf.EADock3: Evaluating binding mode 3/5 with FACTS
sib.fastconf.EADock3: Evaluating binding mode 4/5 with FACTS
sib.fastconf.EADock3: Evaluating cluster 36/151
sib.fastconf.EADock3: Evaluating binding mode 0/2 with FACTS
sib.fastconf.EADock3: Evaluating binding mode 1/2 with FACTS
sib.fastconf.EADock3: Evaluating cluster 37/151
sib.fastconf.EADock3: Evaluating binding mode 0/1 with FACTS
sib.fastconf.EADock3: Evaluating cluster 38/151
sib.fastconf.EADock3: Evaluating binding mode 0/2 with FACTS
sib.fastconf.EADock3: Evaluating binding mode 1/2 with FACTS
sib.fastconf.EADock3: Evaluating cluster 39/151
sib.fastconf.EADock3: Evaluating binding mode 0/1 with FACTS
sib.fastconf.EADock3: Evaluating cluster 40/151
sib.fastconf.EADock3: Evaluating binding mode 0/1 with FACTS
sib.fastconf.EADock3: Evaluating cluster 41/151
sib.fastconf.EADock3: Evaluating binding mode 0/1 with FACTS
sib.fastconf.EADock3: Evaluating cluster 42/151
sib.fastconf.EADock3: Evaluating binding mode 0/1 with FACTS
sib.fastconf.EADock3: Evaluating cluster 43/151
sib.fastconf.EADock3: Evaluating binding mode 0/3 with FACTS
sib.fastconf.EADock3: Evaluating binding mode 1/3 with FACTS
sib.fastconf.EADock3: Evaluating binding mode 2/3 with FACTS
sib.fastconf.EADock3: Evaluating cluster 44/151
sib.fastconf.EADock3: Evaluating binding mode 0/1 with FACTS
sib.fastconf.EADock3: Evaluating cluster 45/151
sib.fastconf.EADock3: Evaluating binding mode 0/1 with FACTS
sib.fastconf.EADock3: Evaluating cluster 46/151
sib.fastconf.EADock3: Evaluating binding mode 0/1 with FACTS
sib.fastconf.EADock3: Evaluating cluster 47/151
sib.fastconf.EADock3: Evaluating binding mode 0/1 with FACTS
sib.fastconf.EADock3: Evaluating cluster 48/151
sib.fastconf.EADock3: Evaluating binding mode 0/1 with FACTS
sib.fastconf.EADock3: Evaluating cluster 49/151
sib.fastconf.EADock3: Evaluating binding mode 0/1 with FACTS
sib.fastconf.EADock3: Evaluating cluster 50/151
sib.fastconf.EADock3: Evaluating binding mode 0/1 with FACTS
sib.fastconf.EADock3: Evaluating cluster 51/151
sib.fastconf.EADock3: Evaluating binding mode 0/1 with FACTS
sib.fastconf.EADock3: Evaluating cluster 52/151
sib.fastconf.EADock3: Evaluating binding mode 0/1 with FACTS
sib.fastconf.EADock3: Evaluating cluster 53/151
sib.fastconf.EADock3: Evaluating binding mode 0/1 with FACTS
sib.fastconf.EADock3: Evaluating cluster 54/151
sib.fastconf.EADock3: Evaluating binding mode 0/1 with FACTS
sib.fastconf.EADock3: Evaluating cluster 55/151
sib.fastconf.EADock3: Evaluating binding mode 0/1 with FACTS
sib.fastconf.EADock3: Evaluating cluster 56/151
sib.fastconf.EADock3: Evaluating binding mode 0/1 with FACTS
sib.fastconf.EADock3: Evaluating cluster 57/151
sib.fastconf.EADock3: Evaluating binding mode 0/1 with FACTS
sib.fastconf.EADock3: Evaluating cluster 58/151
sib.fastconf.EADock3: Evaluating binding mode 0/1 with FACTS
sib.fastconf.EADock3: Evaluating cluster 59/151
sib.fastconf.EADock3: Evaluating binding mode 0/1 with FACTS
sib.fastconf.EADock3: Evaluating cluster 60/151
sib.fastconf.EADock3: Evaluating binding mode 0/1 with FACTS
sib.fastconf.EADock3: Evaluating cluster 61/151
sib.fastconf.EADock3: Evaluating binding mode 0/1 with FACTS
sib.fastconf.EADock3: Evaluating cluster 62/151
sib.fastconf.EADock3: Evaluating binding mode 0/1 with FACTS
sib.fastconf.EADock3: Evaluating cluster 63/151
sib.fastconf.EADock3: Evaluating binding mode 0/1 with FACTS
sib.fastconf.EADock3: Evaluating cluster 64/151
sib.fastconf.EADock3: Evaluating binding mode 0/1 with FACTS
sib.fastconf.EADock3: Evaluating cluster 65/151
sib.fastconf.EADock3: Evaluating binding mode 0/1 with FACTS
sib.fastconf.EADock3: Evaluating cluster 66/151
sib.fastconf.EADock3: Evaluating binding mode 0/1 with FACTS
sib.fastconf.EADock3: Evaluating cluster 67/151
sib.fastconf.EADock3: Evaluating binding mode 0/1 with FACTS
sib.fastconf.EADock3: Evaluating cluster 68/151
sib.fastconf.EADock3: Evaluating binding mode 0/1 with FACTS
sib.fastconf.EADock3: Evaluating cluster 69/151
sib.fastconf.EADock3: Evaluating binding mode 0/1 with FACTS
sib.fastconf.EADock3: Evaluating cluster 70/151
sib.fastconf.EADock3: Evaluating binding mode 0/1 with FACTS
sib.fastconf.EADock3: Evaluating cluster 71/151
sib.fastconf.EADock3: Evaluating binding mode 0/1 with FACTS
sib.fastconf.EADock3: Evaluating cluster 72/151
sib.fastconf.EADock3: Evaluating binding mode 0/1 with FACTS
sib.fastconf.EADock3: Evaluating cluster 73/151
sib.fastconf.EADock3: Evaluating binding mode 0/1 with FACTS
sib.fastconf.EADock3: Evaluating cluster 74/151
sib.fastconf.EADock3: Evaluating binding mode 0/1 with FACTS
sib.fastconf.EADock3: Evaluating cluster 75/151
sib.fastconf.EADock3: Evaluating binding mode 0/1 with FACTS
sib.fastconf.EADock3: Evaluating cluster 76/151
sib.fastconf.EADock3: Evaluating binding mode 0/1 with FACTS
sib.fastconf.EADock3: Evaluating cluster 77/151
sib.fastconf.EADock3: Evaluating binding mode 0/1 with FACTS
sib.fastconf.EADock3: Evaluating cluster 78/151
sib.fastconf.EADock3: Evaluating binding mode 0/2 with FACTS
sib.fastconf.EADock3: Evaluating binding mode 1/2 with FACTS
sib.fastconf.EADock3: Evaluating cluster 79/151
sib.fastconf.EADock3: Evaluating binding mode 0/1 with FACTS
sib.fastconf.EADock3: Evaluating cluster 80/151
sib.fastconf.EADock3: Evaluating binding mode 0/1 with FACTS
sib.fastconf.EADock3: Evaluating cluster 81/151
sib.fastconf.EADock3: Evaluating binding mode 0/1 with FACTS
sib.fastconf.EADock3: Evaluating cluster 82/151
sib.fastconf.EADock3: Evaluating binding mode 0/1 with FACTS
sib.fastconf.EADock3: Evaluating cluster 83/151
sib.fastconf.EADock3: Evaluating binding mode 0/1 with FACTS
sib.fastconf.EADock3: Evaluating cluster 84/151
sib.fastconf.EADock3: Evaluating binding mode 0/1 with FACTS
sib.fastconf.EADock3: Evaluating cluster 85/151
sib.fastconf.EADock3: Evaluating binding mode 0/1 with FACTS
sib.fastconf.EADock3: Evaluating cluster 86/151
sib.fastconf.EADock3: Evaluating binding mode 0/1 with FACTS
sib.fastconf.EADock3: Evaluating cluster 87/151
sib.fastconf.EADock3: Evaluating binding mode 0/1 with FACTS
sib.fastconf.EADock3: Evaluating cluster 88/151
sib.fastconf.EADock3: Evaluating binding mode 0/1 with FACTS
sib.fastconf.EADock3: Evaluating cluster 89/151
sib.fastconf.EADock3: Evaluating binding mode 0/1 with FACTS
sib.fastconf.EADock3: Evaluating cluster 90/151
sib.fastconf.EADock3: Evaluating binding mode 0/1 with FACTS
sib.fastconf.EADock3: Evaluating cluster 91/151
sib.fastconf.EADock3: Evaluating binding mode 0/1 with FACTS
sib.fastconf.EADock3: Evaluating cluster 92/151
sib.fastconf.EADock3: Evaluating binding mode 0/1 with FACTS
sib.fastconf.EADock3: Evaluating cluster 93/151
sib.fastconf.EADock3: Evaluating binding mode 0/2 with FACTS
sib.fastconf.EADock3: Evaluating binding mode 1/2 with FACTS
sib.fastconf.EADock3: Evaluating cluster 94/151
sib.fastconf.EADock3: Evaluating binding mode 0/1 with FACTS
sib.fastconf.EADock3: Evaluating cluster 95/151
sib.fastconf.EADock3: Evaluating binding mode 0/1 with FACTS
sib.fastconf.EADock3: Evaluating cluster 96/151
sib.fastconf.EADock3: Evaluating binding mode 0/1 with FACTS
sib.fastconf.EADock3: Evaluating cluster 97/151
sib.fastconf.EADock3: Evaluating binding mode 0/1 with FACTS
sib.fastconf.EADock3: Evaluating cluster 98/151
sib.fastconf.EADock3: Evaluating binding mode 0/1 with FACTS
sib.fastconf.EADock3: Evaluating cluster 99/151
sib.fastconf.EADock3: Evaluating binding mode 0/1 with FACTS
sib.fastconf.EADock3: Evaluating cluster 100/151
sib.fastconf.EADock3: Evaluating binding mode 0/1 with FACTS
sib.fastconf.EADock3: Evaluating cluster 101/151
sib.fastconf.EADock3: Evaluating binding mode 0/1 with FACTS
sib.fastconf.EADock3: Evaluating cluster 102/151
sib.fastconf.EADock3: Evaluating binding mode 0/1 with FACTS
sib.fastconf.EADock3: Evaluating cluster 103/151
sib.fastconf.EADock3: Evaluating binding mode 0/1 with FACTS
sib.fastconf.EADock3: Evaluating cluster 104/151
sib.fastconf.EADock3: Evaluating binding mode 0/1 with FACTS
sib.fastconf.EADock3: Evaluating cluster 105/151
sib.fastconf.EADock3: Evaluating binding mode 0/3 with FACTS
sib.fastconf.EADock3: Evaluating binding mode 1/3 with FACTS
sib.fastconf.EADock3: Evaluating binding mode 2/3 with FACTS
sib.fastconf.EADock3: Evaluating cluster 106/151
sib.fastconf.EADock3: Evaluating binding mode 0/1 with FACTS
sib.fastconf.EADock3: Evaluating cluster 107/151
sib.fastconf.EADock3: Evaluating binding mode 0/1 with FACTS
sib.fastconf.EADock3: Evaluating cluster 108/151
sib.fastconf.EADock3: Evaluating binding mode 0/1 with FACTS
sib.fastconf.EADock3: Evaluating cluster 109/151
sib.fastconf.EADock3: Evaluating binding mode 0/1 with FACTS
sib.fastconf.EADock3: Evaluating cluster 110/151
sib.fastconf.EADock3: Evaluating binding mode 0/1 with FACTS
sib.fastconf.EADock3: Evaluating cluster 111/151
sib.fastconf.EADock3: Evaluating binding mode 0/4 with FACTS
sib.fastconf.EADock3: Evaluating binding mode 1/4 with FACTS
sib.fastconf.EADock3: Evaluating binding mode 2/4 with FACTS
sib.fastconf.EADock3: Evaluating binding mode 3/4 with FACTS
sib.fastconf.EADock3: Evaluating cluster 112/151
sib.fastconf.EADock3: Evaluating binding mode 0/1 with FACTS
sib.fastconf.EADock3: Evaluating cluster 113/151
sib.fastconf.EADock3: Evaluating binding mode 0/1 with FACTS
sib.fastconf.EADock3: Evaluating cluster 114/151
sib.fastconf.EADock3: Evaluating binding mode 0/1 with FACTS
sib.fastconf.EADock3: Evaluating cluster 115/151
sib.fastconf.EADock3: Evaluating binding mode 0/1 with FACTS
sib.fastconf.EADock3: Evaluating cluster 116/151
sib.fastconf.EADock3: Evaluating binding mode 0/1 with FACTS
sib.fastconf.EADock3: Evaluating cluster 117/151
sib.fastconf.EADock3: Evaluating binding mode 0/2 with FACTS
sib.fastconf.EADock3: Evaluating binding mode 1/2 with FACTS
sib.fastconf.EADock3: Evaluating cluster 118/151
sib.fastconf.EADock3: Evaluating binding mode 0/1 with FACTS
sib.fastconf.EADock3: Evaluating cluster 119/151
sib.fastconf.EADock3: Evaluating binding mode 0/1 with FACTS
sib.fastconf.EADock3: Evaluating cluster 120/151
sib.fastconf.EADock3: Evaluating binding mode 0/1 with FACTS
sib.fastconf.EADock3: Evaluating cluster 121/151
sib.fastconf.EADock3: Evaluating binding mode 0/1 with FACTS
sib.fastconf.EADock3: Evaluating cluster 122/151
sib.fastconf.EADock3: Evaluating binding mode 0/1 with FACTS
sib.fastconf.EADock3: Evaluating cluster 123/151
sib.fastconf.EADock3: Evaluating binding mode 0/1 with FACTS
sib.fastconf.EADock3: Evaluating cluster 124/151
sib.fastconf.EADock3: Evaluating binding mode 0/1 with FACTS
sib.fastconf.EADock3: Evaluating cluster 125/151
sib.fastconf.EADock3: Evaluating binding mode 0/7 with FACTS
sib.fastconf.EADock3: Evaluating binding mode 1/7 with FACTS
sib.fastconf.EADock3: Evaluating binding mode 2/7 with FACTS
sib.fastconf.EADock3: Evaluating binding mode 3/7 with FACTS
sib.fastconf.EADock3: Evaluating binding mode 4/7 with FACTS
sib.fastconf.EADock3: Evaluating binding mode 5/7 with FACTS
sib.fastconf.EADock3: Evaluating binding mode 6/7 with FACTS
sib.fastconf.EADock3: Evaluating cluster 126/151
sib.fastconf.EADock3: Evaluating binding mode 0/1 with FACTS
sib.fastconf.EADock3: Evaluating cluster 127/151
sib.fastconf.EADock3: Evaluating binding mode 0/1 with FACTS
sib.fastconf.EADock3: Evaluating cluster 128/151
sib.fastconf.EADock3: Evaluating binding mode 0/1 with FACTS
sib.fastconf.EADock3: Evaluating cluster 129/151
sib.fastconf.EADock3: Evaluating binding mode 0/1 with FACTS
sib.fastconf.EADock3: Evaluating cluster 130/151
sib.fastconf.EADock3: Evaluating binding mode 0/1 with FACTS
sib.fastconf.EADock3: Evaluating cluster 131/151
sib.fastconf.EADock3: Evaluating binding mode 0/2 with FACTS
sib.fastconf.EADock3: Evaluating binding mode 1/2 with FACTS
sib.fastconf.EADock3: Evaluating cluster 132/151
sib.fastconf.EADock3: Evaluating binding mode 0/1 with FACTS
sib.fastconf.EADock3: Evaluating cluster 133/151
sib.fastconf.EADock3: Evaluating binding mode 0/3 with FACTS
sib.fastconf.EADock3: Evaluating binding mode 1/3 with FACTS
sib.fastconf.EADock3: Evaluating binding mode 2/3 with FACTS
sib.fastconf.EADock3: Evaluating cluster 134/151
sib.fastconf.EADock3: Evaluating binding mode 0/2 with FACTS
sib.fastconf.EADock3: Evaluating binding mode 1/2 with FACTS
sib.fastconf.EADock3: Evaluating cluster 135/151
sib.fastconf.EADock3: Evaluating binding mode 0/1 with FACTS
sib.fastconf.EADock3: Evaluating cluster 136/151
sib.fastconf.EADock3: Evaluating binding mode 0/1 with FACTS
sib.fastconf.EADock3: Evaluating cluster 137/151
sib.fastconf.EADock3: Evaluating binding mode 0/1 with FACTS
sib.fastconf.EADock3: Evaluating cluster 138/151
sib.fastconf.EADock3: Evaluating binding mode 0/2 with FACTS
sib.fastconf.EADock3: Evaluating binding mode 1/2 with FACTS
sib.fastconf.EADock3: Evaluating cluster 139/151
sib.fastconf.EADock3: Evaluating binding mode 0/2 with FACTS
sib.fastconf.EADock3: Evaluating binding mode 1/2 with FACTS
sib.fastconf.EADock3: Evaluating cluster 140/151
sib.fastconf.EADock3: Evaluating binding mode 0/1 with FACTS
sib.fastconf.EADock3: Evaluating cluster 141/151
sib.fastconf.EADock3: Evaluating binding mode 0/2 with FACTS
sib.fastconf.EADock3: Evaluating binding mode 1/2 with FACTS
sib.fastconf.EADock3: Evaluating cluster 142/151
sib.fastconf.EADock3: Evaluating binding mode 0/1 with FACTS
sib.fastconf.EADock3: Evaluating cluster 143/151
sib.fastconf.EADock3: Evaluating binding mode 0/1 with FACTS
sib.fastconf.EADock3: Evaluating cluster 144/151
sib.fastconf.EADock3: Evaluating binding mode 0/1 with FACTS
sib.fastconf.EADock3: Evaluating cluster 145/151
sib.fastconf.EADock3: Evaluating binding mode 0/1 with FACTS
sib.fastconf.EADock3: Evaluating cluster 146/151
sib.fastconf.EADock3: Evaluating binding mode 0/1 with FACTS
sib.fastconf.EADock3: Evaluating cluster 147/151
sib.fastconf.EADock3: Evaluating binding mode 0/2 with FACTS
sib.fastconf.EADock3: Evaluating binding mode 1/2 with FACTS
sib.fastconf.EADock3: Evaluating cluster 148/151
sib.fastconf.EADock3: Evaluating binding mode 0/1 with FACTS
sib.fastconf.EADock3: Evaluating cluster 149/151
sib.fastconf.EADock3: Evaluating binding mode 0/2 with FACTS
sib.fastconf.EADock3: Evaluating binding mode 1/2 with FACTS
sib.fastconf.EADock3: Evaluating cluster 150/151
sib.fastconf.EADock3: Evaluating binding mode 0/1 with FACTS
sib.wrappers.md.charmm.ExtendedCharmmWrapper: CHARMM timers: CPU time: 36.44 seconds
sib.wrappers.md.charmm.ExtendedCharmmWrapper: CHARMM timers: Elapsed time: 37.037 seconds.
sib.fastconf.EADock3: Starting cluster expansion.
sib.fastconf.EADock3: System  : 4995 atoms
sib.fastconf.EADock3: Ligand  : 81 atoms
sib.fastconf.EADock3: Receptor: 4914 atoms
sib.fastconf.EADock3:   Fixed part   : 4914 atoms
sib.fastconf.EADock3:   Flexible part: 0 atoms
sib.fastconf.EADock3: Expanding cluster 0/32
sib.fastconf.EADock3: Expanding cluster 1/32
sib.fastconf.EADock3: Expanding cluster 2/32
sib.fastconf.EADock3: Expanding cluster 3/32
sib.fastconf.EADock3: Expanding cluster 4/32
sib.fastconf.EADock3: Expanding cluster 5/32
sib.fastconf.EADock3: Expanding cluster 6/32
sib.fastconf.EADock3: Expanding cluster 7/32
sib.fastconf.EADock3: Expanding cluster 8/32
sib.fastconf.EADock3: Expanding cluster 9/32
sib.fastconf.EADock3: Expanding cluster 10/32
sib.fastconf.EADock3: Expanding cluster 11/32
sib.fastconf.EADock3: Expanding cluster 12/32
sib.fastconf.EADock3: Expanding cluster 13/32
sib.fastconf.EADock3: Expanding cluster 14/32
sib.fastconf.EADock3: Expanding cluster 15/32
sib.fastconf.EADock3: Expanding cluster 16/32
sib.fastconf.EADock3: Expanding cluster 17/32
sib.fastconf.EADock3: Expanding cluster 18/32
sib.fastconf.EADock3: Expanding cluster 19/32
sib.fastconf.EADock3: Expanding cluster 20/32
sib.fastconf.EADock3: Expanding cluster 21/32
sib.fastconf.EADock3: Expanding cluster 22/32
sib.fastconf.EADock3: Expanding cluster 23/32
sib.fastconf.EADock3: Expanding cluster 24/32
sib.fastconf.EADock3: Expanding cluster 25/32
sib.fastconf.EADock3: Expanding cluster 26/32
sib.fastconf.EADock3: Expanding cluster 27/32
sib.fastconf.EADock3: Expanding cluster 28/32
sib.fastconf.EADock3: Expanding cluster 29/32
sib.fastconf.EADock3: Expanding cluster 30/32
sib.fastconf.EADock3: Expanding cluster 31/32
sib.wrappers.md.charmm.ExtendedCharmmWrapper: CHARMM timers: CPU time: 112.39 seconds
sib.wrappers.md.charmm.ExtendedCharmmWrapper: CHARMM timers: Elapsed time: 113.08 seconds.
sib.fastconf.EADock3: Starting clustering
sib.fastconf.EADock3: Clustering iteration 0 took 20 ms and merged 225 clusters.
sib.fastconf.EADock3: Clustering iteration 1 took 0 ms and merged 0 clusters.
sib.fastconf.EADock3: Clustering took 20 ms.
sib.fastconf.EADock3: 256 elements were gathered in 31 clusters.
sib.fastconf.EADock3: clusters expanded, 256 binding modes generated
sib.fastconf.EADock3: Evaluating cluster 0/31
sib.fastconf.EADock3: Evaluating binding mode 0/8 with FACTS
sib.fastconf.EADock3: Evaluating binding mode 1/8 with FACTS
sib.fastconf.EADock3: Evaluating binding mode 2/8 with FACTS
sib.fastconf.EADock3: Evaluating binding mode 3/8 with FACTS
sib.fastconf.EADock3: Evaluating binding mode 4/8 with FACTS
sib.fastconf.EADock3: Evaluating binding mode 5/8 with FACTS
sib.fastconf.EADock3: Evaluating binding mode 6/8 with FACTS
sib.fastconf.EADock3: Evaluating binding mode 7/8 with FACTS
sib.fastconf.EADock3: Evaluating cluster 1/31
sib.fastconf.EADock3: Evaluating binding mode 0/9 with FACTS
sib.fastconf.EADock3: Evaluating binding mode 1/9 with FACTS
sib.fastconf.EADock3: Evaluating binding mode 2/9 with FACTS
sib.fastconf.EADock3: Evaluating binding mode 3/9 with FACTS
sib.fastconf.EADock3: Evaluating binding mode 4/9 with FACTS
sib.fastconf.EADock3: Evaluating binding mode 5/9 with FACTS
sib.fastconf.EADock3: Evaluating binding mode 6/9 with FACTS
sib.fastconf.EADock3: Evaluating binding mode 7/9 with FACTS
sib.fastconf.EADock3: Evaluating binding mode 8/9 with FACTS
sib.fastconf.EADock3: Evaluating cluster 2/31
sib.fastconf.EADock3: Evaluating binding mode 0/8 with FACTS
sib.fastconf.EADock3: Evaluating binding mode 1/8 with FACTS
sib.fastconf.EADock3: Evaluating binding mode 2/8 with FACTS
sib.fastconf.EADock3: Evaluating binding mode 3/8 with FACTS
sib.fastconf.EADock3: Evaluating binding mode 4/8 with FACTS
sib.fastconf.EADock3: Evaluating binding mode 5/8 with FACTS
sib.fastconf.EADock3: Evaluating binding mode 6/8 with FACTS
sib.fastconf.EADock3: Evaluating binding mode 7/8 with FACTS
sib.fastconf.EADock3: Evaluating cluster 3/31
sib.fastconf.EADock3: Evaluating binding mode 0/8 with FACTS
sib.fastconf.EADock3: Evaluating binding mode 1/8 with FACTS
sib.fastconf.EADock3: Evaluating binding mode 2/8 with FACTS
sib.fastconf.EADock3: Evaluating binding mode 3/8 with FACTS
sib.fastconf.EADock3: Evaluating binding mode 4/8 with FACTS
sib.fastconf.EADock3: Evaluating binding mode 5/8 with FACTS
sib.fastconf.EADock3: Evaluating binding mode 6/8 with FACTS
sib.fastconf.EADock3: Evaluating binding mode 7/8 with FACTS
sib.fastconf.EADock3: Evaluating cluster 4/31
sib.fastconf.EADock3: Evaluating binding mode 0/8 with FACTS
sib.fastconf.EADock3: Evaluating binding mode 1/8 with FACTS
sib.fastconf.EADock3: Evaluating binding mode 2/8 with FACTS
sib.fastconf.EADock3: Evaluating binding mode 3/8 with FACTS
sib.fastconf.EADock3: Evaluating binding mode 4/8 with FACTS
sib.fastconf.EADock3: Evaluating binding mode 5/8 with FACTS
sib.fastconf.EADock3: Evaluating binding mode 6/8 with FACTS
sib.fastconf.EADock3: Evaluating binding mode 7/8 with FACTS
sib.fastconf.EADock3: Evaluating cluster 5/31
sib.fastconf.EADock3: Evaluating binding mode 0/8 with FACTS
sib.fastconf.EADock3: Evaluating binding mode 1/8 with FACTS
sib.fastconf.EADock3: Evaluating binding mode 2/8 with FACTS
sib.fastconf.EADock3: Evaluating binding mode 3/8 with FACTS
sib.fastconf.EADock3: Evaluating binding mode 4/8 with FACTS
sib.fastconf.EADock3: Evaluating binding mode 5/8 with FACTS
sib.fastconf.EADock3: Evaluating binding mode 6/8 with FACTS
sib.fastconf.EADock3: Evaluating binding mode 7/8 with FACTS
sib.fastconf.EADock3: Evaluating cluster 6/31
sib.fastconf.EADock3: Evaluating binding mode 0/8 with FACTS
sib.fastconf.EADock3: Evaluating binding mode 1/8 with FACTS
sib.fastconf.EADock3: Evaluating binding mode 2/8 with FACTS
sib.fastconf.EADock3: Evaluating binding mode 3/8 with FACTS
sib.fastconf.EADock3: Evaluating binding mode 4/8 with FACTS
sib.fastconf.EADock3: Evaluating binding mode 5/8 with FACTS
sib.fastconf.EADock3: Evaluating binding mode 6/8 with FACTS
sib.fastconf.EADock3: Evaluating binding mode 7/8 with FACTS
sib.fastconf.EADock3: Evaluating cluster 7/31
sib.fastconf.EADock3: Evaluating binding mode 0/12 with FACTS
sib.fastconf.EADock3: Evaluating binding mode 1/12 with FACTS
sib.fastconf.EADock3: Evaluating binding mode 2/12 with FACTS
sib.fastconf.EADock3: Evaluating binding mode 3/12 with FACTS
sib.fastconf.EADock3: Evaluating binding mode 4/12 with FACTS
sib.fastconf.EADock3: Evaluating binding mode 5/12 with FACTS
sib.fastconf.EADock3: Evaluating binding mode 6/12 with FACTS
sib.fastconf.EADock3: Evaluating binding mode 7/12 with FACTS
sib.fastconf.EADock3: Evaluating binding mode 8/12 with FACTS
sib.fastconf.EADock3: Evaluating binding mode 9/12 with FACTS
sib.fastconf.EADock3: Evaluating binding mode 10/12 with FACTS
sib.fastconf.EADock3: Evaluating binding mode 11/12 with FACTS
sib.fastconf.EADock3: Evaluating cluster 8/31
sib.fastconf.EADock3: Evaluating binding mode 0/8 with FACTS
sib.fastconf.EADock3: Evaluating binding mode 1/8 with FACTS
sib.fastconf.EADock3: Evaluating binding mode 2/8 with FACTS
sib.fastconf.EADock3: Evaluating binding mode 3/8 with FACTS
sib.fastconf.EADock3: Evaluating binding mode 4/8 with FACTS
sib.fastconf.EADock3: Evaluating binding mode 5/8 with FACTS
sib.fastconf.EADock3: Evaluating binding mode 6/8 with FACTS
sib.fastconf.EADock3: Evaluating binding mode 7/8 with FACTS
sib.fastconf.EADock3: Evaluating cluster 9/31
sib.fastconf.EADock3: Evaluating binding mode 0/8 with FACTS
sib.fastconf.EADock3: Evaluating binding mode 1/8 with FACTS
sib.fastconf.EADock3: Evaluating binding mode 2/8 with FACTS
sib.fastconf.EADock3: Evaluating binding mode 3/8 with FACTS
sib.fastconf.EADock3: Evaluating binding mode 4/8 with FACTS
sib.fastconf.EADock3: Evaluating binding mode 5/8 with FACTS
sib.fastconf.EADock3: Evaluating binding mode 6/8 with FACTS
sib.fastconf.EADock3: Evaluating binding mode 7/8 with FACTS
sib.fastconf.EADock3: Evaluating cluster 10/31
sib.fastconf.EADock3: Evaluating binding mode 0/9 with FACTS
sib.fastconf.EADock3: Evaluating binding mode 1/9 with FACTS
sib.fastconf.EADock3: Evaluating binding mode 2/9 with FACTS
sib.fastconf.EADock3: Evaluating binding mode 3/9 with FACTS
sib.fastconf.EADock3: Evaluating binding mode 4/9 with FACTS
sib.fastconf.EADock3: Evaluating binding mode 5/9 with FACTS
sib.fastconf.EADock3: Evaluating binding mode 6/9 with FACTS
sib.fastconf.EADock3: Evaluating binding mode 7/9 with FACTS
sib.fastconf.EADock3: Evaluating binding mode 8/9 with FACTS
sib.fastconf.EADock3: Evaluating cluster 11/31
sib.fastconf.EADock3: Evaluating binding mode 0/8 with FACTS
sib.fastconf.EADock3: Evaluating binding mode 1/8 with FACTS
sib.fastconf.EADock3: Evaluating binding mode 2/8 with FACTS
sib.fastconf.EADock3: Evaluating binding mode 3/8 with FACTS
sib.fastconf.EADock3: Evaluating binding mode 4/8 with FACTS
sib.fastconf.EADock3: Evaluating binding mode 5/8 with FACTS
sib.fastconf.EADock3: Evaluating binding mode 6/8 with FACTS
sib.fastconf.EADock3: Evaluating binding mode 7/8 with FACTS
sib.fastconf.EADock3: Evaluating cluster 12/31
sib.fastconf.EADock3: Evaluating binding mode 0/8 with FACTS
sib.fastconf.EADock3: Evaluating binding mode 1/8 with FACTS
sib.fastconf.EADock3: Evaluating binding mode 2/8 with FACTS
sib.fastconf.EADock3: Evaluating binding mode 3/8 with FACTS
sib.fastconf.EADock3: Evaluating binding mode 4/8 with FACTS
sib.fastconf.EADock3: Evaluating binding mode 5/8 with FACTS
sib.fastconf.EADock3: Evaluating binding mode 6/8 with FACTS
sib.fastconf.EADock3: Evaluating binding mode 7/8 with FACTS
sib.fastconf.EADock3: Evaluating cluster 13/31
sib.fastconf.EADock3: Evaluating binding mode 0/8 with FACTS
sib.fastconf.EADock3: Evaluating binding mode 1/8 with FACTS
sib.fastconf.EADock3: Evaluating binding mode 2/8 with FACTS
sib.fastconf.EADock3: Evaluating binding mode 3/8 with FACTS
sib.fastconf.EADock3: Evaluating binding mode 4/8 with FACTS
sib.fastconf.EADock3: Evaluating binding mode 5/8 with FACTS
sib.fastconf.EADock3: Evaluating binding mode 6/8 with FACTS
sib.fastconf.EADock3: Evaluating binding mode 7/8 with FACTS
sib.fastconf.EADock3: Evaluating cluster 14/31
sib.fastconf.EADock3: Evaluating binding mode 0/8 with FACTS
sib.fastconf.EADock3: Evaluating binding mode 1/8 with FACTS
sib.fastconf.EADock3: Evaluating binding mode 2/8 with FACTS
sib.fastconf.EADock3: Evaluating binding mode 3/8 with FACTS
sib.fastconf.EADock3: Evaluating binding mode 4/8 with FACTS
sib.fastconf.EADock3: Evaluating binding mode 5/8 with FACTS
sib.fastconf.EADock3: Evaluating binding mode 6/8 with FACTS
sib.fastconf.EADock3: Evaluating binding mode 7/8 with FACTS
sib.fastconf.EADock3: Evaluating cluster 15/31
sib.fastconf.EADock3: Evaluating binding mode 0/8 with FACTS
sib.fastconf.EADock3: Evaluating binding mode 1/8 with FACTS
sib.fastconf.EADock3: Evaluating binding mode 2/8 with FACTS
sib.fastconf.EADock3: Evaluating binding mode 3/8 with FACTS
sib.fastconf.EADock3: Evaluating binding mode 4/8 with FACTS
sib.fastconf.EADock3: Evaluating binding mode 5/8 with FACTS
sib.fastconf.EADock3: Evaluating binding mode 6/8 with FACTS
sib.fastconf.EADock3: Evaluating binding mode 7/8 with FACTS
sib.fastconf.EADock3: Evaluating cluster 16/31
sib.fastconf.EADock3: Evaluating binding mode 0/8 with FACTS
sib.fastconf.EADock3: Evaluating binding mode 1/8 with FACTS
sib.fastconf.EADock3: Evaluating binding mode 2/8 with FACTS
sib.fastconf.EADock3: Evaluating binding mode 3/8 with FACTS
sib.fastconf.EADock3: Evaluating binding mode 4/8 with FACTS
sib.fastconf.EADock3: Evaluating binding mode 5/8 with FACTS
sib.fastconf.EADock3: Evaluating binding mode 6/8 with FACTS
sib.fastconf.EADock3: Evaluating binding mode 7/8 with FACTS
sib.fastconf.EADock3: Evaluating cluster 17/31
sib.fastconf.EADock3: Evaluating binding mode 0/8 with FACTS
sib.fastconf.EADock3: Evaluating binding mode 1/8 with FACTS
sib.fastconf.EADock3: Evaluating binding mode 2/8 with FACTS
sib.fastconf.EADock3: Evaluating binding mode 3/8 with FACTS
sib.fastconf.EADock3: Evaluating binding mode 4/8 with FACTS
sib.fastconf.EADock3: Evaluating binding mode 5/8 with FACTS
sib.fastconf.EADock3: Evaluating binding mode 6/8 with FACTS
sib.fastconf.EADock3: Evaluating binding mode 7/8 with FACTS
sib.fastconf.EADock3: Evaluating cluster 18/31
sib.fastconf.EADock3: Evaluating binding mode 0/14 with FACTS
sib.fastconf.EADock3: Evaluating binding mode 1/14 with FACTS
sib.fastconf.EADock3: Evaluating binding mode 2/14 with FACTS
sib.fastconf.EADock3: Evaluating binding mode 3/14 with FACTS
sib.fastconf.EADock3: Evaluating binding mode 4/14 with FACTS
sib.fastconf.EADock3: Evaluating binding mode 5/14 with FACTS
sib.fastconf.EADock3: Evaluating binding mode 6/14 with FACTS
sib.fastconf.EADock3: Evaluating binding mode 7/14 with FACTS
sib.fastconf.EADock3: Evaluating binding mode 8/14 with FACTS
sib.fastconf.EADock3: Evaluating binding mode 9/14 with FACTS
sib.fastconf.EADock3: Evaluating binding mode 10/14 with FACTS
sib.fastconf.EADock3: Evaluating binding mode 11/14 with FACTS
sib.fastconf.EADock3: Evaluating binding mode 12/14 with FACTS
sib.fastconf.EADock3: Evaluating binding mode 13/14 with FACTS
sib.fastconf.EADock3: Evaluating cluster 19/31
sib.fastconf.EADock3: Evaluating binding mode 0/8 with FACTS
sib.fastconf.EADock3: Evaluating binding mode 1/8 with FACTS
sib.fastconf.EADock3: Evaluating binding mode 2/8 with FACTS
sib.fastconf.EADock3: Evaluating binding mode 3/8 with FACTS
sib.fastconf.EADock3: Evaluating binding mode 4/8 with FACTS
sib.fastconf.EADock3: Evaluating binding mode 5/8 with FACTS
sib.fastconf.EADock3: Evaluating binding mode 6/8 with FACTS
sib.fastconf.EADock3: Evaluating binding mode 7/8 with FACTS
sib.fastconf.EADock3: Evaluating cluster 20/31
sib.fastconf.EADock3: Evaluating binding mode 0/8 with FACTS
sib.fastconf.EADock3: Evaluating binding mode 1/8 with FACTS
sib.fastconf.EADock3: Evaluating binding mode 2/8 with FACTS
sib.fastconf.EADock3: Evaluating binding mode 3/8 with FACTS
sib.fastconf.EADock3: Evaluating binding mode 4/8 with FACTS
sib.fastconf.EADock3: Evaluating binding mode 5/8 with FACTS
sib.fastconf.EADock3: Evaluating binding mode 6/8 with FACTS
sib.fastconf.EADock3: Evaluating binding mode 7/8 with FACTS
sib.fastconf.EADock3: Evaluating cluster 21/31
sib.fastconf.EADock3: Evaluating binding mode 0/8 with FACTS
sib.fastconf.EADock3: Evaluating binding mode 1/8 with FACTS
sib.fastconf.EADock3: Evaluating binding mode 2/8 with FACTS
sib.fastconf.EADock3: Evaluating binding mode 3/8 with FACTS
sib.fastconf.EADock3: Evaluating binding mode 4/8 with FACTS
sib.fastconf.EADock3: Evaluating binding mode 5/8 with FACTS
sib.fastconf.EADock3: Evaluating binding mode 6/8 with FACTS
sib.fastconf.EADock3: Evaluating binding mode 7/8 with FACTS
sib.fastconf.EADock3: Evaluating cluster 22/31
sib.fastconf.EADock3: Evaluating binding mode 0/8 with FACTS
sib.fastconf.EADock3: Evaluating binding mode 1/8 with FACTS
sib.fastconf.EADock3: Evaluating binding mode 2/8 with FACTS
sib.fastconf.EADock3: Evaluating binding mode 3/8 with FACTS
sib.fastconf.EADock3: Evaluating binding mode 4/8 with FACTS
sib.fastconf.EADock3: Evaluating binding mode 5/8 with FACTS
sib.fastconf.EADock3: Evaluating binding mode 6/8 with FACTS
sib.fastconf.EADock3: Evaluating binding mode 7/8 with FACTS
sib.fastconf.EADock3: Evaluating cluster 23/31
sib.fastconf.EADock3: Evaluating binding mode 0/8 with FACTS
sib.fastconf.EADock3: Evaluating binding mode 1/8 with FACTS
sib.fastconf.EADock3: Evaluating binding mode 2/8 with FACTS
sib.fastconf.EADock3: Evaluating binding mode 3/8 with FACTS
sib.fastconf.EADock3: Evaluating binding mode 4/8 with FACTS
sib.fastconf.EADock3: Evaluating binding mode 5/8 with FACTS
sib.fastconf.EADock3: Evaluating binding mode 6/8 with FACTS
sib.fastconf.EADock3: Evaluating binding mode 7/8 with FACTS
sib.fastconf.EADock3: Evaluating cluster 24/31
sib.fastconf.EADock3: Evaluating binding mode 0/8 with FACTS
sib.fastconf.EADock3: Evaluating binding mode 1/8 with FACTS
sib.fastconf.EADock3: Evaluating binding mode 2/8 with FACTS
sib.fastconf.EADock3: Evaluating binding mode 3/8 with FACTS
sib.fastconf.EADock3: Evaluating binding mode 4/8 with FACTS
sib.fastconf.EADock3: Evaluating binding mode 5/8 with FACTS
sib.fastconf.EADock3: Evaluating binding mode 6/8 with FACTS
sib.fastconf.EADock3: Evaluating binding mode 7/8 with FACTS
sib.fastconf.EADock3: Evaluating cluster 25/31
sib.fastconf.EADock3: Evaluating binding mode 0/8 with FACTS
sib.fastconf.EADock3: Evaluating binding mode 1/8 with FACTS
sib.fastconf.EADock3: Evaluating binding mode 2/8 with FACTS
sib.fastconf.EADock3: Evaluating binding mode 3/8 with FACTS
sib.fastconf.EADock3: Evaluating binding mode 4/8 with FACTS
sib.fastconf.EADock3: Evaluating binding mode 5/8 with FACTS
sib.fastconf.EADock3: Evaluating binding mode 6/8 with FACTS
sib.fastconf.EADock3: Evaluating binding mode 7/8 with FACTS
sib.fastconf.EADock3: Evaluating cluster 26/31
sib.fastconf.EADock3: Evaluating binding mode 0/8 with FACTS
sib.fastconf.EADock3: Evaluating binding mode 1/8 with FACTS
sib.fastconf.EADock3: Evaluating binding mode 2/8 with FACTS
sib.fastconf.EADock3: Evaluating binding mode 3/8 with FACTS
sib.fastconf.EADock3: Evaluating binding mode 4/8 with FACTS
sib.fastconf.EADock3: Evaluating binding mode 5/8 with FACTS
sib.fastconf.EADock3: Evaluating binding mode 6/8 with FACTS
sib.fastconf.EADock3: Evaluating binding mode 7/8 with FACTS
sib.fastconf.EADock3: Evaluating cluster 27/31
sib.fastconf.EADock3: Evaluating binding mode 0/4 with FACTS
sib.fastconf.EADock3: Evaluating binding mode 1/4 with FACTS
sib.fastconf.EADock3: Evaluating binding mode 2/4 with FACTS
sib.fastconf.EADock3: Evaluating binding mode 3/4 with FACTS
sib.fastconf.EADock3: Evaluating cluster 28/31
sib.fastconf.EADock3: Evaluating binding mode 0/8 with FACTS
sib.fastconf.EADock3: Evaluating binding mode 1/8 with FACTS
sib.fastconf.EADock3: Evaluating binding mode 2/8 with FACTS
sib.fastconf.EADock3: Evaluating binding mode 3/8 with FACTS
sib.fastconf.EADock3: Evaluating binding mode 4/8 with FACTS
sib.fastconf.EADock3: Evaluating binding mode 5/8 with FACTS
sib.fastconf.EADock3: Evaluating binding mode 6/8 with FACTS
sib.fastconf.EADock3: Evaluating binding mode 7/8 with FACTS
sib.fastconf.EADock3: Evaluating cluster 29/31
sib.fastconf.EADock3: Evaluating binding mode 0/8 with FACTS
sib.fastconf.EADock3: Evaluating binding mode 1/8 with FACTS
sib.fastconf.EADock3: Evaluating binding mode 2/8 with FACTS
sib.fastconf.EADock3: Evaluating binding mode 3/8 with FACTS
sib.fastconf.EADock3: Evaluating binding mode 4/8 with FACTS
sib.fastconf.EADock3: Evaluating binding mode 5/8 with FACTS
sib.fastconf.EADock3: Evaluating binding mode 6/8 with FACTS
sib.fastconf.EADock3: Evaluating binding mode 7/8 with FACTS
sib.fastconf.EADock3: Evaluating cluster 30/31
sib.fastconf.EADock3: Evaluating binding mode 0/8 with FACTS
sib.fastconf.EADock3: Evaluating binding mode 1/8 with FACTS
sib.fastconf.EADock3: Evaluating binding mode 2/8 with FACTS
sib.fastconf.EADock3: Evaluating binding mode 3/8 with FACTS
sib.fastconf.EADock3: Evaluating binding mode 4/8 with FACTS
sib.fastconf.EADock3: Evaluating binding mode 5/8 with FACTS
sib.fastconf.EADock3: Evaluating binding mode 6/8 with FACTS
sib.fastconf.EADock3: Evaluating binding mode 7/8 with FACTS
sib.wrappers.md.charmm.ExtendedCharmmWrapper: CHARMM timers: CPU time: 26.64 seconds
sib.wrappers.md.charmm.ExtendedCharmmWrapper: CHARMM timers: Elapsed time: 27.1613 seconds.
sib.fastconf.EADock3: EADock3Cluster 0 : 12 elements, SimpleFitness: 264.83713, FullFitness: -1385.0219 , RMSD: 29.467312 , elements: [ 259.51 -1385.0219 29.467312 ] [ 259.51 -1385.0219 29.467312 ] [ 259.51 -1385.0219 29.467312 ] [ 259.752 -1384.72 29.472158 ] [ 259.752 -1384.72 29.472158 ] [ 261.476 -1379.7544 29.53339 ] [ 261.476 -1379.7544 29.53339 ] [ 261.476 -1379.7544 29.53339 ] [ 273.041 -1369.371 31.249767 ] [ 274.026 -1368.3341 31.009317 ] [ 274.258 -1368.0305 30.96437 ] [ 274.258 -1368.0305 30.96437 ] 
sib.fastconf.EADock3: EADock3Cluster 1 : 9 elements, SimpleFitness: 266.65378, FullFitness: -1384.7064 , RMSD: 27.50866 , elements: [ 257.539 -1384.7064 27.50866 ] [ 257.668 -1384.5471 27.508093 ] [ 257.703 -1384.5134 27.502222 ] [ 259.029 -1378.5752 27.712374 ] [ 259.15 -1378.5527 27.739895 ] [ 273.261 -1368.1726 27.355791 ] [ 273.426 -1368.1063 27.298065 ] [ 276.4 -1362.0504 27.337639 ] [ 285.708 -1353.897 28.142754 ] 
sib.fastconf.EADock3: EADock3Cluster 2 : 8 elements, SimpleFitness: 267.16324, FullFitness: -1384.1145 , RMSD: 28.323727 , elements: [ 258.307 -1384.1145 28.323727 ] [ 258.372 -1383.8861 28.362564 ] [ 259.215 -1379.0972 28.570166 ] [ 263.382 -1375.0135 29.17736 ] [ 274.36 -1368.1924 28.235943 ] [ 274.148 -1367.9736 29.348047 ] [ 274.042 -1367.2374 27.929127 ] [ 275.48 -1365.8328 29.39995 ] 
sib.fastconf.EADock3: EADock3Cluster 3 : 8 elements, SimpleFitness: 259.73337, FullFitness: -1383.0671 , RMSD: 40.24525 , elements: [ 258.683 -1383.0671 40.24525 ] [ 258.683 -1383.0671 40.24525 ] [ 259.775 -1382.0912 40.319653 ] [ 259.775 -1382.0912 40.319653 ] [ 259.775 -1382.0912 40.319653 ] [ 260.392 -1381.6038 40.31445 ] [ 260.392 -1381.6038 40.31445 ] [ 260.392 -1381.6038 40.31445 ] 
sib.fastconf.EADock3: EADock3Cluster 4 : 8 elements, SimpleFitness: 265.91623, FullFitness: -1381.5491 , RMSD: 30.911121 , elements: [ 258.436 -1381.5491 30.911121 ] [ 258.555 -1381.3976 30.8923 ] [ 259.227 -1379.8087 30.860664 ] [ 269.335 -1369.3706 30.660875 ] [ 269.461 -1369.0831 30.685846 ] [ 270.772 -1367.8934 30.821613 ] [ 270.772 -1367.8934 30.821613 ] [ 270.772 -1367.8934 30.821613 ] 
sib.fastconf.EADock3: EADock3Cluster 5 : 8 elements, SimpleFitness: 264.3195, FullFitness: -1381.4478 , RMSD: 29.237043 , elements: [ 259.055 -1381.4478 29.237043 ] [ 259.108 -1381.3667 29.234837 ] [ 259.108 -1381.3667 29.234837 ] [ 259.793 -1379.865 29.235043 ] [ 259.793 -1379.865 29.235043 ] [ 272.644 -1366.469 29.932388 ] [ 272.505 -1366.1078 29.764887 ] [ 272.55 -1365.8966 29.722504 ] 
sib.fastconf.EADock3: EADock3Cluster 6 : 9 elements, SimpleFitness: 268.70132, FullFitness: -1381.0818 , RMSD: 28.567148 , elements: [ 262.203 -1381.0818 28.567148 ] [ 262.309 -1380.8325 28.494503 ] [ 262.53 -1379.9717 28.535707 ] [ 264.884 -1377.5957 28.540998 ] [ 264.867 -1377.5614 28.539839 ] [ 265.017 -1377.4374 28.515827 ] [ 272.904 -1371.3098 27.445677 ] [ 272.904 -1371.307 27.446526 ] [ 290.694 -1346.8162 27.591885 ] 
sib.fastconf.EADock3: EADock3Cluster 7 : 8 elements, SimpleFitness: 264.89612, FullFitness: -1381.0801 , RMSD: 29.698349 , elements: [ 260.768 -1381.0801 29.698349 ] [ 260.768 -1381.0801 29.698349 ] [ 260.041 -1380.6552 29.002813 ] [ 260.014 -1380.6307 28.982664 ] [ 269.422 -1372.8375 29.347633 ] [ 269.422 -1372.8375 29.347633 ] [ 269.354 -1372.5392 29.296988 ] [ 269.38 -1372.5061 29.301222 ] 
sib.fastconf.EADock3: EADock3Cluster 8 : 8 elements, SimpleFitness: 260.69162, FullFitness: -1380.7122 , RMSD: 28.622826 , elements: [ 260.34 -1380.7122 28.622826 ] [ 260.34 -1380.7122 28.622826 ] [ 260.34 -1380.7122 28.622826 ] [ 260.543 -1380.62 28.623049 ] [ 260.543 -1380.62 28.623049 ] [ 260.543 -1380.62 28.623049 ] [ 261.442 -1378.3436 28.67476 ] [ 261.442 -1378.3436 28.67476 ] 
sib.fastconf.EADock3: EADock3Cluster 9 : 8 elements, SimpleFitness: 264.21973, FullFitness: -1380.061 , RMSD: 30.139708 , elements: [ 263.427 -1380.061 30.139708 ] [ 263.427 -1380.061 30.139708 ] [ 264.466 -1379.0813 30.13247 ] [ 264.466 -1379.0813 30.13247 ] [ 264.466 -1379.0813 30.13247 ] [ 264.502 -1378.9982 30.035402 ] [ 264.502 -1378.9982 30.035402 ] [ 264.502 -1378.9982 30.035402 ] 
sib.fastconf.EADock3: EADock3Cluster 10 : 8 elements, SimpleFitness: 262.12012, FullFitness: -1379.3542 , RMSD: 29.664185 , elements: [ 261.626 -1379.3542 29.664185 ] [ 261.626 -1379.3542 29.664185 ] [ 261.626 -1379.3542 29.664185 ] [ 261.626 -1379.3542 29.664185 ] [ 262.597 -1377.203 29.739052 ] [ 262.597 -1377.203 29.739052 ] [ 262.597 -1377.203 29.739052 ] [ 262.666 -1377.1284 29.717617 ] 
sib.fastconf.EADock3: EADock3Cluster 11 : 8 elements, SimpleFitness: 259.5095, FullFitness: -1379.0338 , RMSD: 28.263018 , elements: [ 259.281 -1379.0338 28.263018 ] [ 259.281 -1379.0338 28.263018 ] [ 259.281 -1379.0338 28.263018 ] [ 259.281 -1379.0338 28.263018 ] [ 259.454 -1378.6964 28.2456 ] [ 259.454 -1378.6964 28.2456 ] [ 260.022 -1378.5483 28.272121 ] [ 260.022 -1378.5483 28.272121 ] 
sib.fastconf.EADock3: EADock3Cluster 12 : 8 elements, SimpleFitness: 265.99228, FullFitness: -1378.9098 , RMSD: 28.23598 , elements: [ 265.745 -1378.9098 28.23598 ] [ 265.748 -1378.8983 28.24156 ] [ 265.748 -1378.8983 28.24156 ] [ 265.747 -1378.8849 28.237309 ] [ 264.832 -1377.9258 28.057623 ] [ 264.832 -1377.9258 28.057623 ] [ 267.643 -1371.7075 28.034042 ] [ 267.643 -1371.7075 28.034042 ] 
sib.fastconf.EADock3: EADock3Cluster 13 : 14 elements, SimpleFitness: 271.88165, FullFitness: -1378.6403 , RMSD: 26.505688 , elements: [ 262.612 -1378.6403 26.505688 ] [ 262.874 -1378.5381 26.543207 ] [ 270.933 -1370.6256 26.529833 ] [ 270.933 -1370.6256 26.529833 ] [ 270.933 -1370.6256 26.529833 ] [ 270.933 -1370.6256 26.529833 ] [ 271.06 -1370.4254 26.52798 ] [ 271.174 -1370.3474 26.516102 ] [ 271.174 -1370.3474 26.516102 ] [ 271.174 -1370.3474 26.516102 ] [ 273.577 -1369.1951 27.204191 ] [ 273.819 -1368.966 27.15034 ] [ 273.075 -1366.7805 27.290825 ] [ 292.072 -1354.48 27.52212 ] 
sib.fastconf.EADock3: EADock3Cluster 14 : 8 elements, SimpleFitness: 269.11023, FullFitness: -1378.3451 , RMSD: 31.502846 , elements: [ 267.531 -1378.3451 31.502846 ] [ 267.531 -1378.3451 31.502846 ] [ 267.531 -1378.3451 31.502846 ] [ 267.531 -1378.3451 31.502846 ] [ 270.689 -1375.3928 31.686466 ] [ 270.689 -1375.3928 31.686466 ] [ 270.69 -1375.3109 31.762484 ] [ 270.69 -1375.3109 31.762484 ] 
sib.fastconf.EADock3: EADock3Cluster 15 : 8 elements, SimpleFitness: 267.404, FullFitness: -1378.3015 , RMSD: 30.426928 , elements: [ 265.447 -1378.3015 30.426928 ] [ 265.447 -1378.3015 30.426928 ] [ 268.035 -1375.2432 29.930685 ] [ 268.035 -1375.2432 29.930685 ] [ 268.067 -1375.236 29.952093 ] [ 268.067 -1375.236 29.952093 ] [ 268.067 -1375.236 29.952093 ] [ 268.067 -1375.236 29.952093 ] 
sib.fastconf.EADock3: EADock3Cluster 16 : 8 elements, SimpleFitness: 265.31412, FullFitness: -1377.9646 , RMSD: 30.14831 , elements: [ 264.733 -1377.9646 30.14831 ] [ 264.733 -1377.9646 30.14831 ] [ 264.733 -1377.9646 30.14831 ] [ 265.584 -1377.3125 30.241343 ] [ 265.584 -1377.3125 30.241343 ] [ 265.584 -1377.3125 30.241343 ] [ 265.781 -1376.6179 30.107983 ] [ 265.781 -1376.6179 30.107983 ] 
sib.fastconf.EADock3: EADock3Cluster 17 : 8 elements, SimpleFitness: 266.7805, FullFitness: -1377.8629 , RMSD: 31.090794 , elements: [ 266.778 -1377.8629 31.090794 ] [ 266.778 -1377.8629 31.090794 ] [ 266.778 -1377.8629 31.090794 ] [ 266.908 -1377.6073 31.089588 ] [ 266.908 -1377.6073 31.089588 ] [ 266.908 -1377.6073 31.089588 ] [ 266.593 -1376.8159 31.162285 ] [ 266.593 -1376.8159 31.162285 ] 
sib.fastconf.EADock3: EADock3Cluster 18 : 8 elements, SimpleFitness: 266.54587, FullFitness: -1377.8228 , RMSD: 29.14515 , elements: [ 264.155 -1377.8228 29.14515 ] [ 264.155 -1377.7743 29.184353 ] [ 263.6 -1376.1646 29.167822 ] [ 263.683 -1376.0007 29.111069 ] [ 268.913 -1373.1273 29.028282 ] [ 268.951 -1373.1106 29.016273 ] [ 269.115 -1370.2677 29.211472 ] [ 269.795 -1369.2412 29.098137 ] 
sib.fastconf.EADock3: EADock3Cluster 19 : 8 elements, SimpleFitness: 263.9925, FullFitness: -1377.0715 , RMSD: 29.924078 , elements: [ 263.956 -1377.0715 29.924078 ] [ 263.956 -1377.0715 29.924078 ] [ 263.956 -1377.0715 29.924078 ] [ 264.008 -1377.004 29.916574 ] [ 264.016 -1376.9375 29.932728 ] [ 264.016 -1376.9375 29.932728 ] [ 264.016 -1376.9375 29.932728 ] [ 264.016 -1376.9375 29.932728 ] 
sib.fastconf.EADock3: EADock3Cluster 20 : 8 elements, SimpleFitness: 264.34647, FullFitness: -1376.7429 , RMSD: 30.90104 , elements: [ 263.933 -1376.7429 30.90104 ] [ 263.933 -1376.7429 30.90104 ] [ 264.259 -1376.481 30.938368 ] [ 264.259 -1376.481 30.938368 ] [ 264.597 -1376.1157 31.009039 ] [ 264.597 -1376.1157 31.009039 ] [ 264.597 -1376.1157 31.009039 ] [ 264.597 -1376.1157 31.009039 ] 
sib.fastconf.EADock3: EADock3Cluster 21 : 8 elements, SimpleFitness: 267.85098, FullFitness: -1376.4653 , RMSD: 31.153292 , elements: [ 266.52 -1376.4653 31.153292 ] [ 266.52 -1376.4653 31.153292 ] [ 267.984 -1374.986 31.06453 ] [ 267.984 -1374.986 31.06453 ] [ 268.45 -1374.5085 31.132767 ] [ 268.45 -1374.5085 31.132767 ] [ 268.45 -1374.5085 31.132767 ] [ 268.45 -1374.5085 31.132767 ] 
sib.fastconf.EADock3: EADock3Cluster 22 : 8 elements, SimpleFitness: 266.99924, FullFitness: -1376.016 , RMSD: 30.94616 , elements: [ 266.892 -1376.016 30.94616 ] [ 266.892 -1376.016 30.94616 ] [ 266.892 -1376.016 30.94616 ] [ 267.033 -1375.9646 30.876875 ] [ 267.033 -1375.9646 30.876875 ] [ 267.084 -1375.9596 30.874603 ] [ 267.084 -1375.9596 30.874603 ] [ 267.084 -1375.9596 30.874603 ] 
sib.fastconf.EADock3: EADock3Cluster 23 : 8 elements, SimpleFitness: 265.42374, FullFitness: -1376.0015 , RMSD: 28.64346 , elements: [ 264.066 -1376.0015 28.64346 ] [ 264.892 -1375.3296 28.653147 ] [ 264.892 -1375.3296 28.653147 ] [ 264.892 -1375.3296 28.653147 ] [ 266.162 -1374.2395 28.760815 ] [ 266.162 -1374.2395 28.760815 ] [ 266.162 -1374.2395 28.760815 ] [ 266.162 -1374.2395 28.760815 ] 
sib.fastconf.EADock3: EADock3Cluster 24 : 8 elements, SimpleFitness: 265.51834, FullFitness: -1375.9495 , RMSD: 30.371698 , elements: [ 265.354 -1375.9495 30.371698 ] [ 265.354 -1375.9495 30.371698 ] [ 265.354 -1375.9495 30.371698 ] [ 265.597 -1375.4329 30.32223 ] [ 265.597 -1375.4329 30.32223 ] [ 265.597 -1375.4329 30.32223 ] [ 265.597 -1375.4329 30.32223 ] [ 265.697 -1375.2015 30.29875 ] 
sib.fastconf.EADock3: EADock3Cluster 25 : 8 elements, SimpleFitness: 265.67075, FullFitness: -1375.5251 , RMSD: 29.621243 , elements: [ 265.606 -1375.5251 29.621243 ] [ 265.606 -1375.5251 29.621243 ] [ 265.678 -1375.3134 29.550377 ] [ 265.678 -1375.3134 29.550377 ] [ 265.678 -1375.3134 29.550377 ] [ 265.678 -1375.3134 29.550377 ] [ 265.721 -1375.1346 29.449776 ] [ 265.721 -1375.1346 29.449776 ] 
sib.fastconf.EADock3: EADock3Cluster 26 : 4 elements, SimpleFitness: 267.56177, FullFitness: -1374.7834 , RMSD: 30.97093 , elements: [ 267.317 -1374.7834 30.97093 ] [ 267.556 -1374.2957 30.972315 ] [ 267.687 -1374.2197 30.941168 ] [ 267.687 -1374.2197 30.941168 ] 
sib.fastconf.EADock3: EADock3Cluster 27 : 8 elements, SimpleFitness: 263.53537, FullFitness: -1374.2922 , RMSD: 30.134844 , elements: [ 263.538 -1374.2922 30.134844 ] [ 263.538 -1374.2922 30.134844 ] [ 263.534 -1374.2207 30.12274 ] [ 263.534 -1374.2207 30.12274 ] [ 263.534 -1374.2207 30.12274 ] [ 263.535 -1374.22 30.12189 ] [ 263.535 -1374.22 30.12189 ] [ 263.535 -1374.22 30.12189 ] 
sib.fastconf.EADock3: EADock3Cluster 28 : 8 elements, SimpleFitness: 270.423, FullFitness: -1373.5912 , RMSD: 28.882381 , elements: [ 270.423 -1373.5912 28.882381 ] [ 270.423 -1373.5912 28.882381 ] [ 270.423 -1373.5891 28.882118 ] [ 270.423 -1373.5833 28.882923 ] [ 270.423 -1373.5833 28.882923 ] [ 270.423 -1373.5833 28.882923 ] [ 270.423 -1373.5833 28.882923 ] [ 270.423 -1373.5833 28.882923 ] 
sib.fastconf.EADock3: EADock3Cluster 29 : 8 elements, SimpleFitness: 264.9094, FullFitness: -1370.2716 , RMSD: 30.37863 , elements: [ 264.726 -1370.2716 30.37863 ] [ 264.78 -1369.9683 30.263227 ] [ 264.78 -1369.9683 30.263227 ] [ 264.78 -1369.9683 30.263227 ] [ 264.78 -1369.9683 30.263227 ] [ 265.143 -1369.7924 30.169743 ] [ 265.143 -1369.7924 30.169743 ] [ 265.143 -1369.7924 30.169743 ] 
sib.fastconf.EADock3: EADock3Cluster 30 : 8 elements, SimpleFitness: 279.28262, FullFitness: -1365.8868 , RMSD: 29.157364 , elements: [ 276.097 -1365.8868 29.157364 ] [ 276.103 -1365.7899 29.15605 ] [ 276.115 -1365.7562 29.17737 ] [ 281.173 -1359.0887 29.668594 ] [ 281.187 -1358.9166 29.603523 ] [ 281.187 -1358.9166 29.603523 ] [ 281.187 -1358.9166 29.603523 ] [ 281.212 -1358.8501 29.58117 ] 
sib.wrappers.md.charmm.ExtendedCharmmWrapper: CHARMM timers: CPU time: 1.4 seconds
sib.wrappers.md.charmm.ExtendedCharmmWrapper: CHARMM timers: Elapsed time: 1.41138 seconds.
sib.wrappers.md.charmm.ExtendedCharmmWrapper: CHARMM timers: CPU time: 13.96 seconds
sib.wrappers.md.charmm.ExtendedCharmmWrapper: CHARMM timers: Elapsed time: 14.0972 seconds.
sib.fastconf.EADock3$Flusher: Closing java.util.zip.ZipOutputStream@6fadc122
sib.fastconf.EADock3$Flusher: Closing java.util.zip.ZipOutputStream@7862d875
