# Supplementary material for: Exploring the mechanism of Alisma orientale for the treatment of pregnancy induced hypertension and potential hepato-nephrotoxicity by using network pharmacology, network toxicology, molecular docking and molecular dynamics simulation
Source: Front Pharmacol. 2022 Nov 15;13:1027112. doi: 10.3389/fphar.2022.1027112 (PMC9705790; doi:10.3389/fphar.2022.1027112)
Supplement: Supplementary file 13 [file DataSheet7.zip › IGF1/IGFBIG/clusters.dock4.csv]

Cluster ClusterRank deltaG deltaGelec deltaGvdw deltaGligsolvnonpol deltaGligsolvpol deltaGprotsolvnonpol deltaGprotsolvpol deltaGcompsolvnonpol deltaGcompsolvpol extraFull surfFull solvFull IntraFull InterFull FullFitness SimpleFitness Energy
0 0 -8.393137 0.0 -41.3485 15.8442 -14.2903 243.179 -1897.11 242.473 -1893.85 0.0 242.473 -1893.85 272.288 -41.3485 -1420.4375 249.403 249.403
0 1 -8.388353 0.0 -41.2707 15.8425 -14.281 243.179 -1897.11 242.476 -1893.89 0.0 242.476 -1893.89 272.258 -41.2707 -1420.4268 249.405 249.405
0 2 -8.388353 0.0 -41.2707 15.8425 -14.281 243.179 -1897.11 242.476 -1893.89 0.0 242.476 -1893.89 272.258 -41.2707 -1420.4268 249.405 249.405
0 3 -8.362623 0.0 -40.9917 15.8423 -14.3604 243.179 -1897.11 242.508 -1894.03 0.0 242.508 -1894.03 272.105 -40.9917 -1420.4087 249.427 249.427
0 4 -8.033862 0.0 -37.7147 16.2365 -13.9672 243.179 -1897.11 243.316 -1893.97 0.0 243.316 -1893.97 269.097 -37.7147 -1419.2716 250.597 250.597
0 5 -8.266291 0.0 -44.8875 16.2241 -15.778 243.179 -1897.11 243.264 -1888.43 0.0 243.264 -1888.43 271.696 -44.8875 -1418.3575 249.938 249.938
0 6 -8.266291 0.0 -44.8875 16.2241 -15.778 243.179 -1897.11 243.264 -1888.43 0.0 243.264 -1888.43 271.696 -44.8875 -1418.3575 249.938 249.938
0 7 -8.189059 0.0 -43.698 16.217 -15.6849 243.179 -1897.11 243.358 -1889.07 0.0 243.358 -1889.07 271.248 -43.698 -1418.162 250.435 250.435
1 0 -8.44178 0.0 -42.5514 16.1674 -13.7255 243.179 -1897.11 242.964 -1892.48 0.0 242.964 -1892.48 276.452 -42.5514 -1415.6154 251.363 251.363
1 1 -8.44178 0.0 -42.5514 16.1674 -13.7255 243.179 -1897.11 242.964 -1892.48 0.0 242.964 -1892.48 276.452 -42.5514 -1415.6154 251.363 251.363
1 2 -8.44178 0.0 -42.5514 16.1674 -13.7255 243.179 -1897.11 242.964 -1892.48 0.0 242.964 -1892.48 276.452 -42.5514 -1415.6154 251.363 251.363
1 3 -8.44178 0.0 -42.5514 16.1674 -13.7255 243.179 -1897.11 242.964 -1892.48 0.0 242.964 -1892.48 276.452 -42.5514 -1415.6154 251.363 251.363
1 4 -8.44178 0.0 -42.5514 16.1674 -13.7255 243.179 -1897.11 242.964 -1892.48 0.0 242.964 -1892.48 276.452 -42.5514 -1415.6154 251.363 251.363
1 5 -8.357511 0.0 -41.4882 16.1775 -13.8151 243.179 -1897.11 242.899 -1892.72 0.0 242.899 -1892.72 277.449 -41.4882 -1413.8601 253.088 253.088
1 6 -8.357511 0.0 -41.4882 16.1775 -13.8151 243.179 -1897.11 242.899 -1892.72 0.0 242.899 -1892.72 277.449 -41.4882 -1413.8601 253.088 253.088
1 7 -7.7552643 0.0 -33.7526 16.1349 -15.5958 243.179 -1897.11 242.884 -1896.66 0.0 242.884 -1896.66 281.995 -33.7526 -1405.5336 260.086 260.086
2 0 -8.394866 0.0 -39.8025 16.1998 -15.4282 243.179 -1897.11 243.323 -1898.17 0.0 243.323 -1898.17 280.437 -39.8025 -1414.2125 253.743 253.743
2 1 -8.15251 0.0 -39.2717 16.2511 -13.7227 243.179 -1897.11 243.384 -1893.34 0.0 243.384 -1893.34 277.393 -39.2717 -1411.8346 255.117 255.117
2 2 -8.062052 0.0 -37.0718 16.2425 -13.8756 243.179 -1897.11 243.372 -1895.41 0.0 243.372 -1895.41 278.783 -37.0718 -1410.3269 255.893 255.893
2 3 -7.6885486 0.0 -33.9733 15.889 -15.9291 243.179 -1897.11 243.329 -1896.63 0.0 243.329 -1896.63 282.079 -33.9733 -1405.1953 259.433 259.433
2 4 -7.635143 0.0 -34.3681 15.8825 -16.322 243.179 -1897.11 243.329 -1895.55 0.0 243.329 -1895.55 282.408 -34.3681 -1404.1812 259.684 259.684
2 5 -7.642821 0.0 -34.5979 15.8813 -16.3329 243.179 -1897.11 243.327 -1895.33 0.0 243.327 -1895.33 282.434 -34.5979 -1404.1669 259.664 259.664
3 0 -7.573991 0.0 -35.4869 16.1832 -14.0789 243.179 -1897.11 243.786 -1890.82 0.0 243.786 -1890.82 269.282 -35.4869 -1413.2389 255.023 255.023
3 1 -7.305209 0.0 -29.5228 16.1603 -13.9561 243.179 -1897.11 243.825 -1895.62 0.0 243.825 -1895.62 269.052 -29.5228 -1412.2659 256.916 256.916
3 2 -7.305209 0.0 -29.5228 16.1603 -13.9561 243.179 -1897.11 243.825 -1895.62 0.0 243.825 -1895.62 269.052 -29.5228 -1412.2659 256.916 256.916
3 3 -7.305209 0.0 -29.5228 16.1603 -13.9561 243.179 -1897.11 243.825 -1895.62 0.0 243.825 -1895.62 269.052 -29.5228 -1412.2659 256.916 256.916
3 4 -7.305209 0.0 -29.5228 16.1603 -13.9561 243.179 -1897.11 243.825 -1895.62 0.0 243.825 -1895.62 269.052 -29.5228 -1412.2659 256.916 256.916
3 5 -7.3543506 0.0 -30.2486 16.164 -13.833 243.179 -1897.11 243.733 -1895.03 0.0 243.733 -1895.03 269.525 -30.2486 -1412.0206 257.337 257.337
3 6 -7.3543506 0.0 -30.2486 16.164 -13.833 243.179 -1897.11 243.733 -1895.03 0.0 243.733 -1895.03 269.525 -30.2486 -1412.0206 257.337 257.337
3 7 -7.3543506 0.0 -30.2486 16.164 -13.833 243.179 -1897.11 243.733 -1895.03 0.0 243.733 -1895.03 269.525 -30.2486 -1412.0206 257.337 257.337
4 0 -8.541554 0.0 -46.5606 15.6448 -14.7557 243.179 -1897.11 242.601 -1889.19 0.0 242.601 -1889.19 280.276 -46.5606 -1412.8737 253.491 253.491
4 1 -8.541554 0.0 -46.5606 15.6448 -14.7557 243.179 -1897.11 242.601 -1889.19 0.0 242.601 -1889.19 280.276 -46.5606 -1412.8737 253.491 253.491
4 2 -8.557524 0.0 -46.6387 15.6258 -14.7404 243.179 -1897.11 242.553 -1889.27 0.0 242.553 -1889.27 280.546 -46.6387 -1412.8098 253.577 253.577
4 3 -8.557524 0.0 -46.6387 15.6258 -14.7404 243.179 -1897.11 242.553 -1889.27 0.0 242.553 -1889.27 280.546 -46.6387 -1412.8098 253.577 253.577
4 4 -8.557524 0.0 -46.6387 15.6258 -14.7404 243.179 -1897.11 242.553 -1889.27 0.0 242.553 -1889.27 280.546 -46.6387 -1412.8098 253.577 253.577
4 5 -8.415566 0.0 -44.7625 15.6278 -14.707 243.179 -1897.11 242.628 -1889.93 0.0 242.628 -1889.93 280.164 -44.7625 -1411.9005 254.368 254.368
4 6 -8.415566 0.0 -44.7625 15.6278 -14.707 243.179 -1897.11 242.628 -1889.93 0.0 242.628 -1889.93 280.164 -44.7625 -1411.9005 254.368 254.368
4 7 -8.415566 0.0 -44.7625 15.6278 -14.707 243.179 -1897.11 242.628 -1889.93 0.0 242.628 -1889.93 280.164 -44.7625 -1411.9005 254.368 254.368
5 0 -8.059868 0.0 -36.799 15.9505 -15.4489 243.179 -1897.11 243.598 -1898.17 0.0 243.598 -1898.17 278.761 -36.799 -1412.61 254.553 254.553
5 1 -8.059868 0.0 -36.799 15.9505 -15.4489 243.179 -1897.11 243.598 -1898.17 0.0 243.598 -1898.17 278.761 -36.799 -1412.61 254.553 254.553
5 2 -8.059868 0.0 -36.799 15.9505 -15.4489 243.179 -1897.11 243.598 -1898.17 0.0 243.598 -1898.17 278.761 -36.799 -1412.61 254.553 254.553
5 3 -7.965942 0.0 -35.5107 15.9574 -15.3668 243.179 -1897.11 243.589 -1898.52 0.0 243.589 -1898.52 278.565 -35.5107 -1411.8767 254.804 254.804
5 4 -7.945742 0.0 -35.3216 15.9709 -15.2559 243.179 -1897.11 243.634 -1898.42 0.0 243.634 -1898.42 278.283 -35.3216 -1411.8246 254.945 254.945
5 5 -7.945742 0.0 -35.3216 15.9709 -15.2559 243.179 -1897.11 243.634 -1898.42 0.0 243.634 -1898.42 278.283 -35.3216 -1411.8246 254.945 254.945
5 6 -7.945742 0.0 -35.3216 15.9709 -15.2559 243.179 -1897.11 243.634 -1898.42 0.0 243.634 -1898.42 278.283 -35.3216 -1411.8246 254.945 254.945
5 7 -7.945742 0.0 -35.3216 15.9709 -15.2559 243.179 -1897.11 243.634 -1898.42 0.0 243.634 -1898.42 278.283 -35.3216 -1411.8246 254.945 254.945
6 0 -7.5308037 0.0 -30.2793 15.8983 -12.2571 243.179 -1897.11 244.069 -1897.22 0.0 244.069 -1897.22 272.202 -30.2793 -1411.2283 257.696 257.696
6 1 -7.5308037 0.0 -30.2793 15.8983 -12.2571 243.179 -1897.11 244.069 -1897.22 0.0 244.069 -1897.22 272.202 -30.2793 -1411.2283 257.696 257.696
6 2 -7.5308037 0.0 -30.2793 15.8983 -12.2571 243.179 -1897.11 244.069 -1897.22 0.0 244.069 -1897.22 272.202 -30.2793 -1411.2283 257.696 257.696
6 3 -7.520023 0.0 -30.1534 15.8743 -12.3108 243.179 -1897.11 244.063 -1897.32 0.0 244.063 -1897.32 272.414 -30.1534 -1410.9963 257.97 257.97
6 4 -7.520023 0.0 -30.1534 15.8743 -12.3108 243.179 -1897.11 244.063 -1897.32 0.0 244.063 -1897.32 272.414 -30.1534 -1410.9963 257.97 257.97
6 5 -7.520023 0.0 -30.1534 15.8743 -12.3108 243.179 -1897.11 244.063 -1897.32 0.0 244.063 -1897.32 272.414 -30.1534 -1410.9963 257.97 257.97
6 6 -7.520023 0.0 -30.1534 15.8743 -12.3108 243.179 -1897.11 244.063 -1897.32 0.0 244.063 -1897.32 272.414 -30.1534 -1410.9963 257.97 257.97
6 7 -7.517938 0.0 -30.0616 15.8958 -12.4074 243.179 -1897.11 244.017 -1897.42 0.0 244.017 -1897.42 273.175 -30.0616 -1410.2897 258.653 258.653
7 0 -6.9195094 0.0 -25.983 16.0727 -14.156 243.179 -1897.11 245.614 -1897.89 0.0 245.614 -1897.89 267.994 -25.983 -1410.265 258.669 258.669
7 1 -6.8835993 0.0 -25.1465 16.127 -14.202 243.179 -1897.11 245.531 -1898.43 0.0 245.531 -1898.43 268.435 -25.1465 -1409.6106 259.562 259.562
7 2 -6.8835993 0.0 -25.1465 16.127 -14.202 243.179 -1897.11 245.531 -1898.43 0.0 245.531 -1898.43 268.435 -25.1465 -1409.6106 259.562 259.562
7 3 -6.994776 0.0 -29.6326 16.1149 -14.0548 243.179 -1897.11 245.645 -1893.36 0.0 245.645 -1893.36 267.807 -29.6326 -1409.5405 258.614 258.614
7 4 -6.994776 0.0 -29.6326 16.1149 -14.0548 243.179 -1897.11 245.645 -1893.36 0.0 245.645 -1893.36 267.807 -29.6326 -1409.5405 258.614 258.614
7 5 -6.994776 0.0 -29.6326 16.1149 -14.0548 243.179 -1897.11 245.645 -1893.36 0.0 245.645 -1893.36 267.807 -29.6326 -1409.5405 258.614 258.614
7 6 -6.994776 0.0 -29.6326 16.1149 -14.0548 243.179 -1897.11 245.645 -1893.36 0.0 245.645 -1893.36 267.807 -29.6326 -1409.5405 258.614 258.614
7 7 -6.994776 0.0 -29.6326 16.1149 -14.0548 243.179 -1897.11 245.645 -1893.36 0.0 245.645 -1893.36 267.807 -29.6326 -1409.5405 258.614 258.614
8 0 -7.828279 0.0 -36.119 15.8743 -13.067 243.179 -1897.11 244.987 -1895.32 0.0 244.987 -1895.32 276.214 -36.119 -1410.238 256.415 256.415
8 1 -7.828279 0.0 -36.119 15.8743 -13.067 243.179 -1897.11 244.987 -1895.32 0.0 244.987 -1895.32 276.214 -36.119 -1410.238 256.415 256.415
8 2 -7.828279 0.0 -36.119 15.8743 -13.067 243.179 -1897.11 244.987 -1895.32 0.0 244.987 -1895.32 276.214 -36.119 -1410.238 256.415 256.415
8 3 -7.828279 0.0 -36.119 15.8743 -13.067 243.179 -1897.11 244.987 -1895.32 0.0 244.987 -1895.32 276.214 -36.119 -1410.238 256.415 256.415
8 4 -7.8270297 0.0 -36.1371 15.8718 -13.1091 243.179 -1897.11 245.008 -1895.35 0.0 245.008 -1895.35 276.278 -36.1371 -1410.2012 256.345 256.345
8 5 -7.8270297 0.0 -36.1371 15.8718 -13.1091 243.179 -1897.11 245.008 -1895.35 0.0 245.008 -1895.35 276.278 -36.1371 -1410.2012 256.345 256.345
8 6 -7.716694 0.0 -34.4043 15.9021 -12.8503 243.179 -1897.11 244.801 -1895.6 0.0 244.801 -1895.6 275.015 -34.4043 -1410.1882 256.945 256.945
8 7 -7.716694 0.0 -34.4043 15.9021 -12.8503 243.179 -1897.11 244.801 -1895.6 0.0 244.801 -1895.6 275.015 -34.4043 -1410.1882 256.945 256.945
9 0 -7.9759617 0.0 -36.7296 15.6678 -11.4648 243.179 -1897.11 243.605 -1893.37 0.0 243.605 -1893.37 276.631 -36.7296 -1409.8636 257.338 257.338
9 1 -8.026521 0.0 -38.5502 15.6701 -11.6022 243.179 -1897.11 243.653 -1891.59 0.0 243.653 -1891.59 276.647 -38.5502 -1409.8402 256.824 256.824
9 2 -8.026521 0.0 -38.5502 15.6701 -11.6022 243.179 -1897.11 243.653 -1891.59 0.0 243.653 -1891.59 276.647 -38.5502 -1409.8402 256.824 256.824
9 3 -8.026521 0.0 -38.5502 15.6701 -11.6022 243.179 -1897.11 243.653 -1891.59 0.0 243.653 -1891.59 276.647 -38.5502 -1409.8402 256.824 256.824
9 4 -8.026521 0.0 -38.5502 15.6701 -11.6022 243.179 -1897.11 243.653 -1891.59 0.0 243.653 -1891.59 276.647 -38.5502 -1409.8402 256.824 256.824
9 5 -8.0737915 0.0 -38.7869 15.6393 -11.7636 243.179 -1897.11 243.533 -1892.02 0.0 243.533 -1892.02 277.514 -38.7869 -1409.76 257.29 257.29
9 6 -8.0737915 0.0 -38.7869 15.6393 -11.7636 243.179 -1897.11 243.533 -1892.02 0.0 243.533 -1892.02 277.514 -38.7869 -1409.76 257.29 257.29
9 7 -8.0737915 0.0 -38.7869 15.6393 -11.7636 243.179 -1897.11 243.533 -1892.02 0.0 243.533 -1892.02 277.514 -38.7869 -1409.76 257.29 257.29
10 0 -7.812597 0.0 -37.816 16.3505 -13.7591 243.179 -1897.11 245.345 -1892.95 0.0 245.345 -1892.95 276.93 -37.816 -1408.491 259.528 259.528
10 1 -7.812597 0.0 -37.816 16.3505 -13.7591 243.179 -1897.11 245.345 -1892.95 0.0 245.345 -1892.95 276.93 -37.816 -1408.491 259.528 259.528
10 2 -7.903966 0.0 -38.5937 16.2935 -13.777 243.179 -1897.11 245.25 -1893.2 0.0 245.25 -1893.2 278.758 -38.5937 -1407.7856 260.49 260.49
10 3 -7.903966 0.0 -38.5937 16.2935 -13.777 243.179 -1897.11 245.25 -1893.2 0.0 245.25 -1893.2 278.758 -38.5937 -1407.7856 260.49 260.49
10 4 -7.903966 0.0 -38.5937 16.2935 -13.777 243.179 -1897.11 245.25 -1893.2 0.0 245.25 -1893.2 278.758 -38.5937 -1407.7856 260.49 260.49
10 5 -7.641073 0.0 -33.8196 16.2986 -14.3155 243.179 -1897.11 245.26 -1896.83 0.0 245.26 -1896.83 279.923 -33.8196 -1405.4666 261.487 261.487
10 6 -7.641073 0.0 -33.8196 16.2986 -14.3155 243.179 -1897.11 245.26 -1896.83 0.0 245.26 -1896.83 279.923 -33.8196 -1405.4666 261.487 261.487
10 7 -7.641073 0.0 -33.8196 16.2986 -14.3155 243.179 -1897.11 245.26 -1896.83 0.0 245.26 -1896.83 279.923 -33.8196 -1405.4666 261.487 261.487
11 0 -7.497267 0.0 -29.4835 15.8072 -15.3199 243.179 -1897.11 245.605 -1903.48 0.0 245.605 -1903.48 278.948 -29.4835 -1408.4105 262.882 262.882
11 1 -7.497267 0.0 -29.4835 15.8072 -15.3199 243.179 -1897.11 245.605 -1903.48 0.0 245.605 -1903.48 278.948 -29.4835 -1408.4105 262.882 262.882
11 2 -7.497267 0.0 -29.4835 15.8072 -15.3199 243.179 -1897.11 245.605 -1903.48 0.0 245.605 -1903.48 278.948 -29.4835 -1408.4105 262.882 262.882
11 3 -7.7079434 0.0 -32.2534 15.8739 -15.5657 243.179 -1897.11 245.331 -1902.36 0.0 245.331 -1902.36 282.081 -32.2534 -1407.2014 263.61 263.61
11 4 -7.7079434 0.0 -32.2534 15.8739 -15.5657 243.179 -1897.11 245.331 -1902.36 0.0 245.331 -1902.36 282.081 -32.2534 -1407.2014 263.61 263.61
11 5 -7.526056 0.0 -29.5202 15.8589 -15.5282 243.179 -1897.11 245.429 -1903.75 0.0 245.429 -1903.75 281.304 -29.5202 -1406.5372 264.207 264.207
11 6 -7.526056 0.0 -29.5202 15.8589 -15.5282 243.179 -1897.11 245.429 -1903.75 0.0 245.429 -1903.75 281.304 -29.5202 -1406.5372 264.207 264.207
11 7 -7.526056 0.0 -29.5202 15.8589 -15.5282 243.179 -1897.11 245.429 -1903.75 0.0 245.429 -1903.75 281.304 -29.5202 -1406.5372 264.207 264.207
12 0 -8.083365 0.0 -40.1368 15.9868 -13.6435 243.179 -1897.11 245.291 -1894.15 0.0 245.291 -1894.15 281.223 -40.1368 -1407.7728 259.142 259.142
12 1 -8.083365 0.0 -40.1368 15.9868 -13.6435 243.179 -1897.11 245.291 -1894.15 0.0 245.291 -1894.15 281.223 -40.1368 -1407.7728 259.142 259.142
12 2 -8.083365 0.0 -40.1368 15.9868 -13.6435 243.179 -1897.11 245.291 -1894.15 0.0 245.291 -1894.15 281.223 -40.1368 -1407.7728 259.142 259.142
12 3 -8.083365 0.0 -40.1368 15.9868 -13.6435 243.179 -1897.11 245.291 -1894.15 0.0 245.291 -1894.15 281.223 -40.1368 -1407.7728 259.142 259.142
12 4 -8.23217 0.0 -41.8371 16.0664 -14.0917 243.179 -1897.11 245.085 -1893.96 0.0 245.085 -1893.96 283.099 -41.8371 -1407.613 259.369 259.369
12 5 -8.23217 0.0 -41.8371 16.0664 -14.0917 243.179 -1897.11 245.085 -1893.96 0.0 245.085 -1893.96 283.099 -41.8371 -1407.613 259.369 259.369
12 6 -8.221098 0.0 -41.7506 16.0677 -14.0887 243.179 -1897.11 245.08 -1893.9 0.0 245.08 -1893.9 282.99 -41.7506 -1407.5807 259.367 259.367
12 7 -8.221098 0.0 -41.7506 16.0677 -14.0887 243.179 -1897.11 245.08 -1893.9 0.0 245.08 -1893.9 282.99 -41.7506 -1407.5807 259.367 259.367
13 0 -8.181791 0.0 -43.9988 15.6934 -14.5732 243.179 -1897.11 242.935 -1887.53 0.0 242.935 -1887.53 280.918 -43.9988 -1407.6758 258.864 258.864
13 1 -8.136046 0.0 -43.5483 15.6778 -14.5966 243.179 -1897.11 243.002 -1887.63 0.0 243.002 -1887.63 280.603 -43.5483 -1407.5734 258.947 258.947
13 2 -8.136046 0.0 -43.5483 15.6778 -14.5966 243.179 -1897.11 243.002 -1887.63 0.0 243.002 -1887.63 280.603 -43.5483 -1407.5734 258.947 258.947
13 3 -8.136046 0.0 -43.5483 15.6778 -14.5966 243.179 -1897.11 243.002 -1887.63 0.0 243.002 -1887.63 280.603 -43.5483 -1407.5734 258.947 258.947
13 4 -8.156027 0.0 -43.5875 15.6599 -14.5231 243.179 -1897.11 242.989 -1887.83 0.0 242.989 -1887.83 281.03 -43.5875 -1407.3984 259.214 259.214
13 5 -8.156027 0.0 -43.5875 15.6599 -14.5231 243.179 -1897.11 242.989 -1887.83 0.0 242.989 -1887.83 281.03 -43.5875 -1407.3984 259.214 259.214
13 6 -8.156027 0.0 -43.5875 15.6599 -14.5231 243.179 -1897.11 242.989 -1887.83 0.0 242.989 -1887.83 281.03 -43.5875 -1407.3984 259.214 259.214
13 7 -8.156027 0.0 -43.5875 15.6599 -14.5231 243.179 -1897.11 242.989 -1887.83 0.0 242.989 -1887.83 281.03 -43.5875 -1407.3984 259.214 259.214
14 0 -8.188794 0.0 -47.1311 15.7324 -13.4598 243.179 -1897.11 242.748 -1881.34 0.0 242.748 -1881.34 278.479 -47.1311 -1407.244 257.138 257.138
14 1 -8.159053 0.0 -46.5976 15.7059 -13.4386 243.179 -1897.11 242.749 -1881.7 0.0 242.749 -1881.7 278.44 -46.5976 -1407.1085 257.209 257.209
14 2 -8.159053 0.0 -46.5976 15.7059 -13.4386 243.179 -1897.11 242.749 -1881.7 0.0 242.749 -1881.7 278.44 -46.5976 -1407.1085 257.209 257.209
14 3 -8.159053 0.0 -46.5976 15.7059 -13.4386 243.179 -1897.11 242.749 -1881.7 0.0 242.749 -1881.7 278.44 -46.5976 -1407.1085 257.209 257.209
14 4 -8.159053 0.0 -46.5976 15.7059 -13.4386 243.179 -1897.11 242.749 -1881.7 0.0 242.749 -1881.7 278.44 -46.5976 -1407.1085 257.209 257.209
14 5 -8.248585 0.0 -47.5571 15.721 -13.4451 243.179 -1897.11 242.676 -1881.55 0.0 242.676 -1881.55 279.407 -47.5571 -1407.0242 257.504 257.504
14 6 -8.248585 0.0 -47.5571 15.721 -13.4451 243.179 -1897.11 242.676 -1881.55 0.0 242.676 -1881.55 279.407 -47.5571 -1407.0242 257.504 257.504
14 7 -8.248585 0.0 -47.5571 15.721 -13.4451 243.179 -1897.11 242.676 -1881.55 0.0 242.676 -1881.55 279.407 -47.5571 -1407.0242 257.504 257.504
15 0 -8.071352 0.0 -37.5709 16.3804 -15.2167 243.179 -1897.11 244.434 -1897.56 0.0 244.434 -1897.56 283.67 -37.5709 -1407.027 264.162 264.162
15 1 -8.051597 0.0 -37.8184 16.3905 -15.2163 243.179 -1897.11 244.506 -1896.95 0.0 244.506 -1896.95 283.636 -37.8184 -1406.6263 264.367 264.367
15 2 -8.051597 0.0 -37.8184 16.3905 -15.2163 243.179 -1897.11 244.506 -1896.95 0.0 244.506 -1896.95 283.636 -37.8184 -1406.6263 264.367 264.367
15 3 -8.051597 0.0 -37.8184 16.3905 -15.2163 243.179 -1897.11 244.506 -1896.95 0.0 244.506 -1896.95 283.636 -37.8184 -1406.6263 264.367 264.367
15 4 -8.051597 0.0 -37.8184 16.3905 -15.2163 243.179 -1897.11 244.506 -1896.95 0.0 244.506 -1896.95 283.636 -37.8184 -1406.6263 264.367 264.367
15 5 -7.739615 0.0 -31.9108 16.3868 -15.1481 243.179 -1897.11 244.421 -1900.79 0.0 244.421 -1900.79 283.552 -31.9108 -1404.7278 265.543 265.543
15 6 -7.739615 0.0 -31.9108 16.3868 -15.1481 243.179 -1897.11 244.421 -1900.79 0.0 244.421 -1900.79 283.552 -31.9108 -1404.7278 265.543 265.543
15 7 -7.739615 0.0 -31.9108 16.3868 -15.1481 243.179 -1897.11 244.421 -1900.79 0.0 244.421 -1900.79 283.552 -31.9108 -1404.7278 265.543 265.543
16 0 -7.896505 0.0 -35.2478 15.9607 -13.6732 243.179 -1897.11 244.952 -1898.2 0.0 244.952 -1898.2 281.965 -35.2478 -1406.5308 261.269 261.269
16 1 -7.896505 0.0 -35.2478 15.9607 -13.6732 243.179 -1897.11 244.952 -1898.2 0.0 244.952 -1898.2 281.965 -35.2478 -1406.5308 261.269 261.269
16 2 -7.896505 0.0 -35.2478 15.9607 -13.6732 243.179 -1897.11 244.952 -1898.2 0.0 244.952 -1898.2 281.965 -35.2478 -1406.5308 261.269 261.269
16 3 -7.8887997 0.0 -35.1758 15.9426 -13.6844 243.179 -1897.11 244.962 -1898.24 0.0 244.962 -1898.24 282.173 -35.1758 -1406.2808 261.474 261.474
16 4 -7.8887997 0.0 -35.1758 15.9426 -13.6844 243.179 -1897.11 244.962 -1898.24 0.0 244.962 -1898.24 282.173 -35.1758 -1406.2808 261.474 261.474
16 5 -7.8887997 0.0 -35.1758 15.9426 -13.6844 243.179 -1897.11 244.962 -1898.24 0.0 244.962 -1898.24 282.173 -35.1758 -1406.2808 261.474 261.474
16 6 -7.9934683 0.0 -37.8603 15.9629 -14.4937 243.179 -1897.11 244.95 -1896.56 0.0 244.95 -1896.56 283.508 -37.8603 -1405.9624 261.487 261.487
16 7 -7.9934683 0.0 -37.8603 15.9629 -14.4937 243.179 -1897.11 244.95 -1896.56 0.0 244.95 -1896.56 283.508 -37.8603 -1405.9624 261.487 261.487
17 0 -7.9657626 0.0 -42.685 16.4389 -14.3691 243.179 -1897.11 243.909 -1886.18 0.0 243.909 -1886.18 278.588 -42.685 -1406.3682 259.87 259.87
17 1 -7.9657626 0.0 -42.685 16.4389 -14.3691 243.179 -1897.11 243.909 -1886.18 0.0 243.909 -1886.18 278.588 -42.685 -1406.3682 259.87 259.87
17 2 -7.9657626 0.0 -42.685 16.4389 -14.3691 243.179 -1897.11 243.909 -1886.18 0.0 243.909 -1886.18 278.588 -42.685 -1406.3682 259.87 259.87
17 3 -7.9657626 0.0 -42.685 16.4389 -14.3691 243.179 -1897.11 243.909 -1886.18 0.0 243.909 -1886.18 278.588 -42.685 -1406.3682 259.87 259.87
17 4 -7.6812787 0.0 -38.6048 16.3281 -15.0165 243.179 -1897.11 243.652 -1888.26 0.0 243.652 -1888.26 283.078 -38.6048 -1400.1349 265.094 265.094
17 5 -7.4549694 0.0 -35.7721 16.2552 -14.8216 243.179 -1897.11 243.627 -1888.82 0.0 243.627 -1888.82 282.552 -35.7721 -1398.4131 266.85 266.85
17 6 -7.4549694 0.0 -35.7721 16.2552 -14.8216 243.179 -1897.11 243.627 -1888.82 0.0 243.627 -1888.82 282.552 -35.7721 -1398.4131 266.85 266.85
17 7 -7.4549694 0.0 -35.7721 16.2552 -14.8216 243.179 -1897.11 243.627 -1888.82 0.0 243.627 -1888.82 282.552 -35.7721 -1398.4131 266.85 266.85
18 0 -7.82295 0.0 -37.0607 15.9394 -16.1412 243.179 -1897.11 245.407 -1897.4 0.0 245.407 -1897.4 283.384 -37.0607 -1405.6697 261.19 261.19
18 1 -7.82295 0.0 -37.0607 15.9394 -16.1412 243.179 -1897.11 245.407 -1897.4 0.0 245.407 -1897.4 283.384 -37.0607 -1405.6697 261.19 261.19
18 2 -7.82295 0.0 -37.0607 15.9394 -16.1412 243.179 -1897.11 245.407 -1897.4 0.0 245.407 -1897.4 283.384 -37.0607 -1405.6697 261.19 261.19
18 3 -7.7315273 0.0 -36.0167 15.9768 -16.0964 243.179 -1897.11 245.454 -1897.49 0.0 245.454 -1897.49 282.464 -36.0167 -1405.5887 261.324 261.324
18 4 -7.7315273 0.0 -36.0167 15.9768 -16.0964 243.179 -1897.11 245.454 -1897.49 0.0 245.454 -1897.49 282.464 -36.0167 -1405.5887 261.324 261.324
18 5 -7.7315273 0.0 -36.0167 15.9768 -16.0964 243.179 -1897.11 245.454 -1897.49 0.0 245.454 -1897.49 282.464 -36.0167 -1405.5887 261.324 261.324
18 6 -7.66819 0.0 -35.4016 15.991 -16.0635 243.179 -1897.11 245.518 -1897.45 0.0 245.518 -1897.45 281.921 -35.4016 -1405.4126 261.403 261.403
18 7 -7.66819 0.0 -35.4016 15.991 -16.0635 243.179 -1897.11 245.518 -1897.45 0.0 245.518 -1897.45 281.921 -35.4016 -1405.4126 261.403 261.403
19 0 -7.5636134 0.0 -34.1596 16.1971 -14.7258 243.179 -1897.11 245.185 -1895.49 0.0 245.185 -1895.49 278.831 -34.1596 -1405.6335 263.267 263.267
19 1 -7.5636134 0.0 -34.1596 16.1971 -14.7258 243.179 -1897.11 245.185 -1895.49 0.0 245.185 -1895.49 278.831 -34.1596 -1405.6335 263.267 263.267
19 2 -7.5032005 0.0 -33.3834 16.1486 -14.702 243.179 -1897.11 245.189 -1895.76 0.0 245.189 -1895.76 278.741 -33.3834 -1405.2134 263.709 263.709
19 3 -7.5032005 0.0 -33.3834 16.1486 -14.702 243.179 -1897.11 245.189 -1895.76 0.0 245.189 -1895.76 278.741 -33.3834 -1405.2134 263.709 263.709
19 4 -7.5032005 0.0 -33.3834 16.1486 -14.702 243.179 -1897.11 245.189 -1895.76 0.0 245.189 -1895.76 278.741 -33.3834 -1405.2134 263.709 263.709
19 5 -7.5032005 0.0 -33.3834 16.1486 -14.702 243.179 -1897.11 245.189 -1895.76 0.0 245.189 -1895.76 278.741 -33.3834 -1405.2134 263.709 263.709
19 6 -7.454144 0.0 -32.7025 16.1537 -14.6857 243.179 -1897.11 245.217 -1896.03 0.0 245.217 -1896.03 278.316 -32.7025 -1405.1995 263.744 263.744
19 7 -7.454144 0.0 -32.7025 16.1537 -14.6857 243.179 -1897.11 245.217 -1896.03 0.0 245.217 -1896.03 278.316 -32.7025 -1405.1995 263.744 263.744
20 0 -7.3210144 0.0 -39.5736 16.0151 -15.5868 243.179 -1897.11 246.615 -1886.51 0.0 246.615 -1886.51 275.54 -39.5736 -1403.9286 255.371 255.371
20 1 -7.3210144 0.0 -39.5736 16.0151 -15.5868 243.179 -1897.11 246.615 -1886.51 0.0 246.615 -1886.51 275.54 -39.5736 -1403.9286 255.371 255.371
20 2 -7.3210144 0.0 -39.5736 16.0151 -15.5868 243.179 -1897.11 246.615 -1886.51 0.0 246.615 -1886.51 275.54 -39.5736 -1403.9286 255.371 255.371
20 3 -7.326974 0.0 -39.6255 16.0161 -15.5905 243.179 -1897.11 246.609 -1886.52 0.0 246.609 -1886.52 275.615 -39.6255 -1403.9215 255.371 255.371
20 4 -7.326974 0.0 -39.6255 16.0161 -15.5905 243.179 -1897.11 246.609 -1886.52 0.0 246.609 -1886.52 275.615 -39.6255 -1403.9215 255.371 255.371
20 5 -7.326974 0.0 -39.6255 16.0161 -15.5905 243.179 -1897.11 246.609 -1886.52 0.0 246.609 -1886.52 275.615 -39.6255 -1403.9215 255.371 255.371
20 6 -7.326974 0.0 -39.6255 16.0161 -15.5905 243.179 -1897.11 246.609 -1886.52 0.0 246.609 -1886.52 275.615 -39.6255 -1403.9215 255.371 255.371
20 7 -7.287728 0.0 -39.1972 16.0258 -15.5454 243.179 -1897.11 246.615 -1886.49 0.0 246.615 -1886.49 275.152 -39.1972 -1403.9202 255.384 255.384
21 0 -7.415953 0.0 -30.4542 16.1953 -14.9803 243.179 -1897.11 244.886 -1898.6 0.0 244.886 -1898.6 280.248 -30.4542 -1403.9202 261.782 261.782
21 1 -7.415953 0.0 -30.4542 16.1953 -14.9803 243.179 -1897.11 244.886 -1898.6 0.0 244.886 -1898.6 280.248 -30.4542 -1403.9202 261.782 261.782
21 2 -7.415953 0.0 -30.4542 16.1953 -14.9803 243.179 -1897.11 244.886 -1898.6 0.0 244.886 -1898.6 280.248 -30.4542 -1403.9202 261.782 261.782
21 3 -7.448249 0.0 -30.9597 16.2209 -15.0172 243.179 -1897.11 244.806 -1898.22 0.0 244.806 -1898.22 280.736 -30.9597 -1403.6377 262.037 262.037
21 4 -7.448249 0.0 -30.9597 16.2209 -15.0172 243.179 -1897.11 244.806 -1898.22 0.0 244.806 -1898.22 280.736 -30.9597 -1403.6377 262.037 262.037
21 5 -7.448249 0.0 -30.9597 16.2209 -15.0172 243.179 -1897.11 244.806 -1898.22 0.0 244.806 -1898.22 280.736 -30.9597 -1403.6377 262.037 262.037
21 6 -7.2828865 0.0 -26.4719 16.2256 -14.9006 243.179 -1897.11 244.76 -1902.26 0.0 244.76 -1902.26 280.625 -26.4719 -1403.3469 262.929 262.929
21 7 -7.2828865 0.0 -26.4719 16.2256 -14.9006 243.179 -1897.11 244.76 -1902.26 0.0 244.76 -1902.26 280.625 -26.4719 -1403.3469 262.929 262.929
22 0 -7.9843984 0.0 -42.4637 15.8713 -15.1873 243.179 -1897.11 244.244 -1889.04 0.0 244.244 -1889.04 283.568 -42.4637 -1403.6918 263.256 263.256
22 1 -7.9843984 0.0 -42.4637 15.8713 -15.1873 243.179 -1897.11 244.244 -1889.04 0.0 244.244 -1889.04 283.568 -42.4637 -1403.6918 263.256 263.256
22 2 -8.001814 0.0 -42.4988 15.8458 -15.3057 243.179 -1897.11 244.284 -1889.49 0.0 244.284 -1889.49 284.078 -42.4988 -1403.6267 263.353 263.353
22 3 -8.001814 0.0 -42.4988 15.8458 -15.3057 243.179 -1897.11 244.284 -1889.49 0.0 244.284 -1889.49 284.078 -42.4988 -1403.6267 263.353 263.353
22 4 -7.991266 0.0 -42.4782 15.8501 -15.2499 243.179 -1897.11 244.273 -1889.27 0.0 244.273 -1889.27 283.853 -42.4782 -1403.6223 263.291 263.291
22 5 -7.991266 0.0 -42.4782 15.8501 -15.2499 243.179 -1897.11 244.273 -1889.27 0.0 244.273 -1889.27 283.853 -42.4782 -1403.6223 263.291 263.291
22 6 -7.991266 0.0 -42.4782 15.8501 -15.2499 243.179 -1897.11 244.273 -1889.27 0.0 244.273 -1889.27 283.853 -42.4782 -1403.6223 263.291 263.291
22 7 -7.991266 0.0 -42.4782 15.8501 -15.2499 243.179 -1897.11 244.273 -1889.27 0.0 244.273 -1889.27 283.853 -42.4782 -1403.6223 263.291 263.291
23 0 -8.177144 0.0 -43.0562 15.9541 -14.9063 243.179 -1897.11 243.814 -1890.2 0.0 243.814 -1890.2 286.574 -43.0562 -1402.8682 258.77 258.77
23 1 -8.177144 0.0 -43.0562 15.9541 -14.9063 243.179 -1897.11 243.814 -1890.2 0.0 243.814 -1890.2 286.574 -43.0562 -1402.8682 258.77 258.77
23 2 -8.177144 0.0 -43.0562 15.9541 -14.9063 243.179 -1897.11 243.814 -1890.2 0.0 243.814 -1890.2 286.574 -43.0562 -1402.8682 258.77 258.77
23 3 -7.998278 0.0 -39.6789 15.959 -14.6993 243.179 -1897.11 243.799 -1892.26 0.0 243.799 -1892.26 286.148 -39.6789 -1401.992 259.539 259.539
23 4 -7.998278 0.0 -39.6789 15.959 -14.6993 243.179 -1897.11 243.799 -1892.26 0.0 243.799 -1892.26 286.148 -39.6789 -1401.992 259.539 259.539
23 5 -7.85876 0.0 -37.9598 15.9076 -14.8992 243.179 -1897.11 243.801 -1892.92 0.0 243.801 -1892.92 289.275 -37.9598 -1397.8038 262.709 262.709
23 6 -7.85876 0.0 -37.9598 15.9076 -14.8992 243.179 -1897.11 243.801 -1892.92 0.0 243.801 -1892.92 289.275 -37.9598 -1397.8038 262.709 262.709
23 7 -7.85876 0.0 -37.9598 15.9076 -14.8992 243.179 -1897.11 243.801 -1892.92 0.0 243.801 -1892.92 289.275 -37.9598 -1397.8038 262.709 262.709
24 0 -7.799904 0.0 -35.0479 16.0196 -14.4154 243.179 -1897.11 245.035 -1897.71 0.0 245.035 -1897.71 284.958 -35.0479 -1402.7648 266.119 266.119
24 1 -7.799904 0.0 -35.0479 16.0196 -14.4154 243.179 -1897.11 245.035 -1897.71 0.0 245.035 -1897.71 284.958 -35.0479 -1402.7648 266.119 266.119
24 2 -7.799904 0.0 -35.0479 16.0196 -14.4154 243.179 -1897.11 245.035 -1897.71 0.0 245.035 -1897.71 284.958 -35.0479 -1402.7648 266.119 266.119
24 3 -7.794689 0.0 -34.9364 16.0157 -14.3901 243.179 -1897.11 245.017 -1897.75 0.0 245.017 -1897.75 285.384 -34.9364 -1402.2854 266.519 266.519
24 4 -7.794689 0.0 -34.9364 16.0157 -14.3901 243.179 -1897.11 245.017 -1897.75 0.0 245.017 -1897.75 285.384 -34.9364 -1402.2854 266.519 266.519
24 5 -7.784856 0.0 -34.7799 16.0105 -14.3764 243.179 -1897.11 244.994 -1897.79 0.0 244.994 -1897.79 285.549 -34.7799 -1402.027 266.754 266.754
24 6 -7.784856 0.0 -34.7799 16.0105 -14.3764 243.179 -1897.11 244.994 -1897.79 0.0 244.994 -1897.79 285.549 -34.7799 -1402.027 266.754 266.754
24 7 -7.784856 0.0 -34.7799 16.0105 -14.3764 243.179 -1897.11 244.994 -1897.79 0.0 244.994 -1897.79 285.549 -34.7799 -1402.027 266.754 266.754
25 0 -7.377682 0.0 -30.0395 15.9793 -13.1242 243.179 -1897.11 244.211 -1896.05 0.0 244.211 -1896.05 279.907 -30.0395 -1401.9714 267.727 267.727
25 1 -7.377682 0.0 -30.0395 15.9793 -13.1242 243.179 -1897.11 244.211 -1896.05 0.0 244.211 -1896.05 279.907 -30.0395 -1401.9714 267.727 267.727
25 2 -7.7080464 0.0 -34.4627 16.0053 -13.3331 243.179 -1897.11 243.933 -1894.35 0.0 243.933 -1894.35 284.55 -34.4627 -1400.3297 269.317 269.317
25 3 -7.7080464 0.0 -34.4627 16.0053 -13.3331 243.179 -1897.11 243.933 -1894.35 0.0 243.933 -1894.35 284.55 -34.4627 -1400.3297 269.317 269.317
25 4 -7.7080464 0.0 -34.4627 16.0053 -13.3331 243.179 -1897.11 243.933 -1894.35 0.0 243.933 -1894.35 284.55 -34.4627 -1400.3297 269.317 269.317
25 5 -7.6128087 0.0 -32.9137 15.9648 -13.2797 243.179 -1897.11 243.98 -1895.27 0.0 243.98 -1895.27 284.01 -32.9137 -1400.1937 269.495 269.495
25 6 -7.6128087 0.0 -32.9137 15.9648 -13.2797 243.179 -1897.11 243.98 -1895.27 0.0 243.98 -1895.27 284.01 -32.9137 -1400.1937 269.495 269.495
25 7 -7.6128087 0.0 -32.9137 15.9648 -13.2797 243.179 -1897.11 243.98 -1895.27 0.0 243.98 -1895.27 284.01 -32.9137 -1400.1937 269.495 269.495
26 0 -7.9498386 0.0 -36.9467 15.7533 -13.7477 243.179 -1897.11 243.632 -1894.8 0.0 243.632 -1894.8 286.232 -36.9467 -1401.8828 265.755 265.755
26 1 -7.939695 0.0 -36.2245 15.7938 -13.8208 243.179 -1897.11 243.683 -1895.84 0.0 243.683 -1895.84 286.847 -36.2245 -1401.5345 266.685 266.685
27 0 -7.885152 0.0 -55.8769 15.9424 -13.3398 243.179 -1897.11 243.424 -1863.46 0.0 243.424 -1863.46 274.42 -55.8769 -1401.4929 244.179 244.179
27 1 -7.8729486 0.0 -55.8029 15.9382 -13.3544 243.179 -1897.11 243.446 -1863.43 0.0 243.446 -1863.43 274.405 -55.8029 -1401.382 244.239 244.239
27 2 -7.8729486 0.0 -55.8029 15.9382 -13.3544 243.179 -1897.11 243.446 -1863.43 0.0 243.446 -1863.43 274.405 -55.8029 -1401.382 244.239 244.239
27 3 -7.8729486 0.0 -55.8029 15.9382 -13.3544 243.179 -1897.11 243.446 -1863.43 0.0 243.446 -1863.43 274.405 -55.8029 -1401.382 244.239 244.239
27 4 -7.8551555 0.0 -55.6315 15.9368 -13.3288 243.179 -1897.11 243.439 -1863.37 0.0 243.439 -1863.37 274.239 -55.6315 -1401.3235 244.22 244.22
27 5 -7.8551555 0.0 -55.6315 15.9368 -13.3288 243.179 -1897.11 243.439 -1863.37 0.0 243.439 -1863.37 274.239 -55.6315 -1401.3235 244.22 244.22
27 6 -7.8551555 0.0 -55.6315 15.9368 -13.3288 243.179 -1897.11 243.439 -1863.37 0.0 243.439 -1863.37 274.239 -55.6315 -1401.3235 244.22 244.22
27 7 -7.8551555 0.0 -55.6315 15.9368 -13.3288 243.179 -1897.11 243.439 -1863.37 0.0 243.439 -1863.37 274.239 -55.6315 -1401.3235 244.22 244.22
28 0 -7.5927925 0.0 -40.365 16.1226 -16.9113 243.179 -1897.11 244.761 -1888.02 0.0 244.761 -1888.02 282.972 -40.365 -1400.6521 261.666 261.666
28 1 -7.5927925 0.0 -40.365 16.1226 -16.9113 243.179 -1897.11 244.761 -1888.02 0.0 244.761 -1888.02 282.972 -40.365 -1400.6521 261.666 261.666
28 2 -7.5927925 0.0 -40.365 16.1226 -16.9113 243.179 -1897.11 244.761 -1888.02 0.0 244.761 -1888.02 282.972 -40.365 -1400.6521 261.666 261.666
28 3 -7.6278987 0.0 -40.804 16.1131 -16.9099 243.179 -1897.11 244.678 -1887.8 0.0 244.678 -1887.8 283.28 -40.804 -1400.6461 261.618 261.618
28 4 -7.6278987 0.0 -40.804 16.1131 -16.9099 243.179 -1897.11 244.678 -1887.8 0.0 244.678 -1887.8 283.28 -40.804 -1400.6461 261.618 261.618
28 5 -7.434804 0.0 -37.3715 16.1091 -17.9483 243.179 -1897.11 244.694 -1891.02 0.0 244.694 -1891.02 284.314 -37.3715 -1399.3835 262.896 262.896
28 6 -7.434804 0.0 -37.3715 16.1091 -17.9483 243.179 -1897.11 244.694 -1891.02 0.0 244.694 -1891.02 284.314 -37.3715 -1399.3835 262.896 262.896
28 7 -7.434804 0.0 -37.3715 16.1091 -17.9483 243.179 -1897.11 244.694 -1891.02 0.0 244.694 -1891.02 284.314 -37.3715 -1399.3835 262.896 262.896
29 0 -7.774012 0.0 -35.7036 15.8854 -14.7954 243.179 -1897.11 243.029 -1893.76 0.0 243.029 -1893.76 285.884 -35.7036 -1400.5505 266.7 266.7
29 1 -7.774012 0.0 -35.7036 15.8854 -14.7954 243.179 -1897.11 243.029 -1893.76 0.0 243.029 -1893.76 285.884 -35.7036 -1400.5505 266.7 266.7
29 2 -7.774012 0.0 -35.7036 15.8854 -14.7954 243.179 -1897.11 243.029 -1893.76 0.0 243.029 -1893.76 285.884 -35.7036 -1400.5505 266.7 266.7
29 3 -7.777009 0.0 -35.7298 15.8929 -14.8009 243.179 -1897.11 243.021 -1893.75 0.0 243.021 -1893.75 285.93 -35.7298 -1400.5288 266.709 266.709
29 4 -7.777009 0.0 -35.7298 15.8929 -14.8009 243.179 -1897.11 243.021 -1893.75 0.0 243.021 -1893.75 285.93 -35.7298 -1400.5288 266.709 266.709
29 5 -7.777009 0.0 -35.7298 15.8929 -14.8009 243.179 -1897.11 243.021 -1893.75 0.0 243.021 -1893.75 285.93 -35.7298 -1400.5288 266.709 266.709
29 6 -7.7577667 0.0 -35.5498 15.887 -14.8108 243.179 -1897.11 243.058 -1893.79 0.0 243.058 -1893.79 285.789 -35.5498 -1400.4928 266.674 266.674
29 7 -7.7577667 0.0 -35.5498 15.887 -14.8108 243.179 -1897.11 243.058 -1893.79 0.0 243.058 -1893.79 285.789 -35.5498 -1400.4928 266.674 266.674
30 0 -7.1250696 0.0 -27.4166 16.1009 -13.409 243.179 -1897.11 245.619 -1898.25 0.0 245.619 -1898.25 279.957 -27.4166 -1400.0906 269.036 269.036
30 1 -7.1250696 0.0 -27.4166 16.1009 -13.409 243.179 -1897.11 245.619 -1898.25 0.0 245.619 -1898.25 279.957 -27.4166 -1400.0906 269.036 269.036
30 2 -7.123175 0.0 -27.3758 16.1003 -13.3652 243.179 -1897.11 245.613 -1898.23 0.0 245.613 -1898.23 279.93 -27.3758 -1400.0627 268.974 268.974
30 3 -7.123175 0.0 -27.3758 16.1003 -13.3652 243.179 -1897.11 245.613 -1898.23 0.0 245.613 -1898.23 279.93 -27.3758 -1400.0627 268.974 268.974
30 4 -7.067795 0.0 -27.7883 16.0971 -14.4338 243.179 -1897.11 245.69 -1897.88 0.0 245.69 -1897.88 280.265 -27.7883 -1399.7134 269.053 269.053
30 5 -7.067795 0.0 -27.7883 16.0971 -14.4338 243.179 -1897.11 245.69 -1897.88 0.0 245.69 -1897.88 280.265 -27.7883 -1399.7134 269.053 269.053
30 6 -7.067795 0.0 -27.7883 16.0971 -14.4338 243.179 -1897.11 245.69 -1897.88 0.0 245.69 -1897.88 280.265 -27.7883 -1399.7134 269.053 269.053
30 7 -7.067795 0.0 -27.7883 16.0971 -14.4338 243.179 -1897.11 245.69 -1897.88 0.0 245.69 -1897.88 280.265 -27.7883 -1399.7134 269.053 269.053
31 0 -6.7926145 0.0 -42.821 16.417 -14.8458 243.179 -1897.11 245.422 -1869.65 0.0 245.422 -1869.65 267.998 -42.821 -1399.051 248.052 248.052
31 1 -6.7926145 0.0 -42.821 16.417 -14.8458 243.179 -1897.11 245.422 -1869.65 0.0 245.422 -1869.65 267.998 -42.821 -1399.051 248.052 248.052
31 2 -6.7926145 0.0 -42.821 16.417 -14.8458 243.179 -1897.11 245.422 -1869.65 0.0 245.422 -1869.65 267.998 -42.821 -1399.051 248.052 248.052
31 3 -6.7844667 0.0 -42.7055 16.4153 -14.8377 243.179 -1897.11 245.422 -1869.69 0.0 245.422 -1869.69 267.992 -42.7055 -1398.9814 248.082 248.082
31 4 -6.7844667 0.0 -42.7055 16.4153 -14.8377 243.179 -1897.11 245.422 -1869.69 0.0 245.422 -1869.69 267.992 -42.7055 -1398.9814 248.082 248.082
31 5 -6.7396126 0.0 -42.37 16.3999 -14.8431 243.179 -1897.11 245.38 -1869.44 0.0 245.38 -1869.44 267.775 -42.37 -1398.6549 248.165 248.165
31 6 -6.7396126 0.0 -42.37 16.3999 -14.8431 243.179 -1897.11 245.38 -1869.44 0.0 245.38 -1869.44 267.775 -42.37 -1398.6549 248.165 248.165
31 7 -6.7396126 0.0 -42.37 16.3999 -14.8431 243.179 -1897.11 245.38 -1869.44 0.0 245.38 -1869.44 267.775 -42.37 -1398.6549 248.165 248.165
32 0 -7.2316365 0.0 -29.512 16.1882 -15.301 243.179 -1897.11 242.54 -1893.75 0.0 242.54 -1893.75 282.019 -29.512 -1398.7029 266.515 266.515
32 1 -7.223952 0.0 -29.3868 16.175 -15.2856 243.179 -1897.11 242.551 -1893.84 0.0 242.551 -1893.84 281.999 -29.3868 -1398.6768 266.564 266.564
32 2 -7.157421 0.0 -28.761 16.1315 -15.2492 243.179 -1897.11 242.615 -1893.85 0.0 242.615 -1893.85 281.478 -28.761 -1398.518 266.646 266.646
33 0 -5.851363 0.0 -18.184 15.6152 -15.4893 243.179 -1897.11 242.74 -1890.09 0.0 242.74 -1890.09 320.856 -18.184 -1344.678 323.026 323.026
33 1 -5.851363 0.0 -18.184 15.6152 -15.4893 243.179 -1897.11 242.74 -1890.09 0.0 242.74 -1890.09 320.856 -18.184 -1344.678 323.026 323.026
33 2 -4.208675 0.0 0.129335 15.7327 -13.5748 243.179 -1897.11 242.798 -1889.55 0.0 242.798 -1889.55 302.524 0.129335 -1344.0988 323.119 323.119
33 3 -5.6030207 0.0 -14.976 15.6341 -14.0332 243.179 -1897.11 242.717 -1889.47 0.0 242.717 -1889.47 319.691 -14.976 -1342.038 324.809 324.809
33 4 -5.6030207 0.0 -14.976 15.6341 -14.0332 243.179 -1897.11 242.717 -1889.47 0.0 242.717 -1889.47 319.691 -14.976 -1342.038 324.809 324.809
