# Supplementary material for: Exploring the mechanism of Alisma orientale for the treatment of pregnancy induced hypertension and potential hepato-nephrotoxicity by using network pharmacology, network toxicology, molecular docking and molecular dynamics simulation
Source: Front Pharmacol. 2022 Nov 15;13:1027112. doi: 10.3389/fphar.2022.1027112 (PMC9705790; doi:10.3389/fphar.2022.1027112)
Supplement: Supplementary file 13 [file DataSheet7.zip › IGF1/IGFBIG/clusters.dock4.pdb]

REMARK  Energy: 249.403
REMARK  SimpleFitness: 249.403
REMARK  FullFitness: -1420.4375
REMARK  InterFull: -41.3485
REMARK  IntraFull: 272.288
REMARK  solvFull: -1893.85
REMARK  surfFull: 242.473
REMARK  extraFull: 0.0
REMARK  deltaGcompsolvpol: -1893.85
REMARK  deltaGcompsolvnonpol: 242.473
REMARK  deltaGprotsolvpol: -1897.11
REMARK  deltaGprotsolvnonpol: 243.179
REMARK  deltaGligsolvpol: -14.2903
REMARK  deltaGligsolvnonpol: 15.8442
REMARK  deltaGvdw: -41.3485
REMARK  deltaGelec: 0.0
REMARK  deltaG: -8.393137
REMARK  Cluster: 0
REMARK  ClusterRank: 0
ATOM   4915 O    LIG     1      17.395  20.150   8.489  1.00  0.00      LIG  
ATOM   4916 O1   LIG     1      23.754  22.633   7.869  1.00  0.00      LIG  
ATOM   4917 O2   LIG     1      22.357  17.062  13.672  1.00  0.00      LIG  
ATOM   4918 O3   LIG     1      19.123  17.039  12.700  1.00  0.00      LIG  
ATOM   4919 O4   LIG     1      20.190  19.634  11.936  1.00  0.00      LIG  
ATOM   4920 O5   LIG     1      22.415  19.437  11.609  1.00  0.00      LIG  
ATOM   4921 C    LIG     1      19.558  19.185   7.741  1.00  0.00      LIG  
ATOM   4922 C1   LIG     1      20.143  20.541   7.276  1.00  0.00      LIG  
ATOM   4923 C2   LIG     1      19.143  18.280   6.585  1.00  0.00      LIG  
ATOM   4924 C3   LIG     1      18.989  16.819   7.047  1.00  0.00      LIG  
ATOM   4925 C4   LIG     1      21.404  20.305   6.407  1.00  0.00      LIG  
ATOM   4926 C5   LIG     1      20.043  18.422   5.370  1.00  0.00      LIG  
ATOM   4927 C6   LIG     1      18.419  19.213   8.792  1.00  0.00      LIG  
ATOM   4928 C7   LIG     1      21.417  18.933   5.731  1.00  0.00      LIG  
ATOM   4929 C8   LIG     1      18.556  16.745   8.464  1.00  0.00      LIG  
ATOM   4930 C9   LIG     1      22.764  20.602   7.084  1.00  0.00      LIG  
ATOM   4931 C10  LIG     1      20.466  21.382   8.506  1.00  0.00      LIG  
ATOM   4932 C11  LIG     1      17.725  17.862   8.983  1.00  0.00      LIG  
ATOM   4933 C12  LIG     1      20.248  15.961   7.098  1.00  0.00      LIG  
ATOM   4934 C13  LIG     1      19.175  21.384   6.431  1.00  0.00      LIG  
ATOM   4935 C14  LIG     1      19.078  15.699   9.111  1.00  0.00      LIG  
ATOM   4936 C15  LIG     1      20.016  14.966   8.221  1.00  0.00      LIG  
ATOM   4937 C16  LIG     1      17.972  16.115   6.157  1.00  0.00      LIG  
ATOM   4938 C17  LIG     1      21.422  22.506   8.188  1.00  0.00      LIG  
ATOM   4939 C18  LIG     1      22.741  21.961   7.747  1.00  0.00      LIG  
ATOM   4940 C19  LIG     1      18.797  15.248  10.518  1.00  0.00      LIG  
ATOM   4941 C20  LIG     1      23.855  20.650   6.018  1.00  0.00      LIG  
ATOM   4942 C21  LIG     1      23.219  19.567   8.113  1.00  0.00      LIG  
ATOM   4943 C22  LIG     1      20.013  15.235  11.456  1.00  0.00      LIG  
ATOM   4944 C23  LIG     1      20.361  16.542  12.195  1.00  0.00      LIG  
ATOM   4945 C24  LIG     1      21.295  16.134  13.329  1.00  0.00      LIG  
ATOM   4946 C25  LIG     1      18.257  13.829  10.457  1.00  0.00      LIG  
ATOM   4947 C26  LIG     1      21.405  16.726  14.697  1.00  0.00      LIG  
ATOM   4948 C27  LIG     1      21.003  17.523  11.192  1.00  0.00      LIG  
ATOM   4949 C28  LIG     1      21.965  15.857  15.763  1.00  0.00      LIG  
ATOM   4950 C29  LIG     1      20.605  17.891  15.175  1.00  0.00      LIG  
ATOM   4951 C30  LIG     1      21.309  18.923  11.673  1.00  0.00      LIG  
ATOM   4952 H    LIG     1      20.384  18.675   8.243  1.00  0.00      LIG  
ATOM   4953 H1   LIG     1      18.153  18.610   6.264  1.00  0.00      LIG  
ATOM   4954 H2   LIG     1      21.334  21.020   5.581  1.00  0.00      LIG  
ATOM   4955 H3   LIG     1      19.591  19.126   4.667  1.00  0.00      LIG  
ATOM   4956 H4   LIG     1      20.117  17.476   4.835  1.00  0.00      LIG  
ATOM   4957 H5   LIG     1      18.841  19.521   9.750  1.00  0.00      LIG  
ATOM   4958 H6   LIG     1      21.902  18.186   6.357  1.00  0.00      LIG  
ATOM   4959 H7   LIG     1      22.011  18.990   4.815  1.00  0.00      LIG  
ATOM   4960 H8   LIG     1      20.891  20.750   9.291  1.00  0.00      LIG  
ATOM   4961 H9   LIG     1      19.548  21.810   8.918  1.00  0.00      LIG  
ATOM   4962 H10  LIG     1      16.755  17.836   8.476  1.00  0.00      LIG  
ATOM   4963 H11  LIG     1      17.511  17.736  10.048  1.00  0.00      LIG  
ATOM   4964 H12  LIG     1      21.119  16.567   7.358  1.00  0.00      LIG  
ATOM   4965 H13  LIG     1      20.455  15.459   6.149  1.00  0.00      LIG  
ATOM   4966 H14  LIG     1      18.389  21.828   7.043  1.00  0.00      LIG  
ATOM   4967 H15  LIG     1      19.695  22.215   5.949  1.00  0.00      LIG  
ATOM   4968 H16  LIG     1      18.693  20.807   5.641  1.00  0.00      LIG  
ATOM   4969 H17  LIG     1      20.958  14.725   8.716  1.00  0.00      LIG  
ATOM   4970 H18  LIG     1      19.558  14.045   7.848  1.00  0.00      LIG  
ATOM   4971 H19  LIG     1      17.000  16.612   6.204  1.00  0.00      LIG  
ATOM   4972 H20  LIG     1      17.821  15.073   6.454  1.00  0.00      LIG  
ATOM   4973 H21  LIG     1      18.304  16.117   5.116  1.00  0.00      LIG  
ATOM   4974 H22  LIG     1      21.591  23.107   9.085  1.00  0.00      LIG  
ATOM   4975 H23  LIG     1      21.033  23.155   7.401  1.00  0.00      LIG  
ATOM   4976 H24  LIG     1      18.000  15.857  10.949  1.00  0.00      LIG  
ATOM   4977 H25  LIG     1      23.612  21.380   5.240  1.00  0.00      LIG  
ATOM   4978 H26  LIG     1      23.992  19.677   5.542  1.00  0.00      LIG  
ATOM   4979 H27  LIG     1      24.823  20.928   6.446  1.00  0.00      LIG  
ATOM   4980 H28  LIG     1      24.096  19.918   8.665  1.00  0.00      LIG  
ATOM   4981 H29  LIG     1      22.438  19.352   8.845  1.00  0.00      LIG  
ATOM   4982 H30  LIG     1      23.497  18.626   7.632  1.00  0.00      LIG  
ATOM   4983 H31  LIG     1      16.710  20.043   9.171  1.00  0.00      LIG  
ATOM   4984 H32  LIG     1      20.900  14.862  10.939  1.00  0.00      LIG  
ATOM   4985 H33  LIG     1      19.783  14.481  12.216  1.00  0.00      LIG  
ATOM   4986 H34  LIG     1      21.581  15.095  13.236  1.00  0.00      LIG  
ATOM   4987 H35  LIG     1      17.391  13.758   9.791  1.00  0.00      LIG  
ATOM   4988 H36  LIG     1      17.941  13.506  11.452  1.00  0.00      LIG  
ATOM   4989 H37  LIG     1      19.019  13.125  10.111  1.00  0.00      LIG  
ATOM   4990 H38  LIG     1      20.369  17.656  10.318  1.00  0.00      LIG  
ATOM   4991 H39  LIG     1      21.947  17.102  10.834  1.00  0.00      LIG  
ATOM   4992 H40  LIG     1      21.177  15.215  16.154  1.00  0.00      LIG  
ATOM   4993 H41  LIG     1      22.364  16.462  16.581  1.00  0.00      LIG  
ATOM   4994 H42  LIG     1      22.765  15.214  15.386  1.00  0.00      LIG  
ATOM   4995 H43  LIG     1      21.114  18.379  16.010  1.00  0.00      LIG  
ATOM   4996 H44  LIG     1      19.625  17.555  15.519  1.00  0.00      LIG  
ATOM   4997 H45  LIG     1      20.457  18.636  14.391  1.00  0.00      LIG  
ATOM   4998 H46  LIG     1      18.700  16.300  13.170  1.00  0.00      LIG  
ATOM   4999 H47  LIG     1      20.425  20.564  12.136  1.00  0.00      LIG  
TER
REMARK  Energy: 249.405
REMARK  SimpleFitness: 249.405
REMARK  FullFitness: -1420.4268
REMARK  InterFull: -41.2707
REMARK  IntraFull: 272.258
REMARK  solvFull: -1893.89
REMARK  surfFull: 242.476
REMARK  extraFull: 0.0
REMARK  deltaGcompsolvpol: -1893.89
REMARK  deltaGcompsolvnonpol: 242.476
REMARK  deltaGprotsolvpol: -1897.11
REMARK  deltaGprotsolvnonpol: 243.179
REMARK  deltaGligsolvpol: -14.281
REMARK  deltaGligsolvnonpol: 15.8425
REMARK  deltaGvdw: -41.2707
REMARK  deltaGelec: 0.0
REMARK  deltaG: -8.388353
REMARK  Cluster: 0
REMARK  ClusterRank: 1
ATOM   4915 O    LIG     1      17.397  20.157   8.491  1.00  0.00      LIG  
ATOM   4916 O1   LIG     1      23.758  22.636   7.852  1.00  0.00      LIG  
ATOM   4917 O2   LIG     1      22.372  17.078  13.678  1.00  0.00      LIG  
ATOM   4918 O3   LIG     1      19.136  17.059  12.708  1.00  0.00      LIG  
ATOM   4919 O4   LIG     1      20.212  19.650  11.929  1.00  0.00      LIG  
ATOM   4920 O5   LIG     1      22.436  19.443  11.602  1.00  0.00      LIG  
ATOM   4921 C    LIG     1      19.559  19.188   7.743  1.00  0.00      LIG  
ATOM   4922 C1   LIG     1      20.145  20.543   7.275  1.00  0.00      LIG  
ATOM   4923 C2   LIG     1      19.143  18.281   6.591  1.00  0.00      LIG  
ATOM   4924 C3   LIG     1      18.988  16.821   7.058  1.00  0.00      LIG  
ATOM   4925 C4   LIG     1      21.404  20.304   6.403  1.00  0.00      LIG  
ATOM   4926 C5   LIG     1      20.041  18.419   5.375  1.00  0.00      LIG  
ATOM   4927 C6   LIG     1      18.421  19.220   8.796  1.00  0.00      LIG  
ATOM   4928 C7   LIG     1      21.416  18.929   5.734  1.00  0.00      LIG  
ATOM   4929 C8   LIG     1      18.558  16.752   8.476  1.00  0.00      LIG  
ATOM   4930 C9   LIG     1      22.766  20.603   7.075  1.00  0.00      LIG  
ATOM   4931 C10  LIG     1      20.471  21.386   8.503  1.00  0.00      LIG  
ATOM   4932 C11  LIG     1      17.728  17.870   8.993  1.00  0.00      LIG  
ATOM   4933 C12  LIG     1      20.246  15.961   7.108  1.00  0.00      LIG  
ATOM   4934 C13  LIG     1      19.177  21.385   6.429  1.00  0.00      LIG  
ATOM   4935 C14  LIG     1      19.082  15.708   9.125  1.00  0.00      LIG  
ATOM   4936 C15  LIG     1      20.018  14.971   8.236  1.00  0.00      LIG  
ATOM   4937 C16  LIG     1      17.967  16.115   6.173  1.00  0.00      LIG  
ATOM   4938 C17  LIG     1      21.427  22.509   8.180  1.00  0.00      LIG  
ATOM   4939 C18  LIG     1      22.744  21.964   7.736  1.00  0.00      LIG  
ATOM   4940 C19  LIG     1      18.804  15.261  10.534  1.00  0.00      LIG  
ATOM   4941 C20  LIG     1      23.854  20.651   6.006  1.00  0.00      LIG  
ATOM   4942 C21  LIG     1      23.225  19.572   8.106  1.00  0.00      LIG  
ATOM   4943 C22  LIG     1      20.022  15.250  11.469  1.00  0.00      LIG  
ATOM   4944 C23  LIG     1      20.373  16.558  12.204  1.00  0.00      LIG  
ATOM   4945 C24  LIG     1      21.307  16.152  13.340  1.00  0.00      LIG  
ATOM   4946 C25  LIG     1      18.261  13.843  10.479  1.00  0.00      LIG  
ATOM   4947 C26  LIG     1      21.419  16.750  14.705  1.00  0.00      LIG  
ATOM   4948 C27  LIG     1      21.016  17.533  11.196  1.00  0.00      LIG  
ATOM   4949 C28  LIG     1      21.978  15.885  15.775  1.00  0.00      LIG  
ATOM   4950 C29  LIG     1      20.624  17.919  15.177  1.00  0.00      LIG  
ATOM   4951 C30  LIG     1      21.329  18.933  11.670  1.00  0.00      LIG  
ATOM   4952 H    LIG     1      20.385  18.680   8.247  1.00  0.00      LIG  
ATOM   4953 H1   LIG     1      18.152  18.610   6.270  1.00  0.00      LIG  
ATOM   4954 H2   LIG     1      21.333  21.016   5.575  1.00  0.00      LIG  
ATOM   4955 H3   LIG     1      19.589  19.122   4.671  1.00  0.00      LIG  
ATOM   4956 H4   LIG     1      20.114  17.471   4.841  1.00  0.00      LIG  
ATOM   4957 H5   LIG     1      18.844  19.532   9.752  1.00  0.00      LIG  
ATOM   4958 H6   LIG     1      21.899  18.184   6.363  1.00  0.00      LIG  
ATOM   4959 H7   LIG     1      22.010  18.981   4.818  1.00  0.00      LIG  
ATOM   4960 H8   LIG     1      20.899  20.755   9.286  1.00  0.00      LIG  
ATOM   4961 H9   LIG     1      19.555  21.814   8.917  1.00  0.00      LIG  
ATOM   4962 H10  LIG     1      16.757  17.842   8.486  1.00  0.00      LIG  
ATOM   4963 H11  LIG     1      17.513  17.748  10.057  1.00  0.00      LIG  
ATOM   4964 H12  LIG     1      21.119  16.568   7.362  1.00  0.00      LIG  
ATOM   4965 H13  LIG     1      20.449  15.455   6.160  1.00  0.00      LIG  
ATOM   4966 H14  LIG     1      18.393  21.832   7.042  1.00  0.00      LIG  
ATOM   4967 H15  LIG     1      19.697  22.214   5.943  1.00  0.00      LIG  
ATOM   4968 H16  LIG     1      18.692  20.807   5.642  1.00  0.00      LIG  
ATOM   4969 H17  LIG     1      20.962  14.734   8.729  1.00  0.00      LIG  
ATOM   4970 H18  LIG     1      19.560  14.048   7.868  1.00  0.00      LIG  
ATOM   4971 H19  LIG     1      16.996  16.612   6.221  1.00  0.00      LIG  
ATOM   4972 H20  LIG     1      17.818  15.074   6.473  1.00  0.00      LIG  
ATOM   4973 H21  LIG     1      18.296  16.114   5.131  1.00  0.00      LIG  
ATOM   4974 H22  LIG     1      21.599  23.112   9.076  1.00  0.00      LIG  
ATOM   4975 H23  LIG     1      21.035  23.157   7.393  1.00  0.00      LIG  
ATOM   4976 H24  LIG     1      18.009  15.872  10.965  1.00  0.00      LIG  
ATOM   4977 H25  LIG     1      23.608  21.378   5.227  1.00  0.00      LIG  
ATOM   4978 H26  LIG     1      23.990  19.676   5.530  1.00  0.00      LIG  
ATOM   4979 H27  LIG     1      24.823  20.929   6.430  1.00  0.00      LIG  
ATOM   4980 H28  LIG     1      24.102  19.926   8.656  1.00  0.00      LIG  
ATOM   4981 H29  LIG     1      22.446  19.356   8.838  1.00  0.00      LIG  
ATOM   4982 H30  LIG     1      23.506  18.631   7.626  1.00  0.00      LIG  
ATOM   4983 H31  LIG     1      16.713  20.053   9.174  1.00  0.00      LIG  
ATOM   4984 H32  LIG     1      20.908  14.874  10.952  1.00  0.00      LIG  
ATOM   4985 H33  LIG     1      19.794  14.497  12.232  1.00  0.00      LIG  
ATOM   4986 H34  LIG     1      21.589  15.111  13.252  1.00  0.00      LIG  
ATOM   4987 H35  LIG     1      17.394  13.771   9.816  1.00  0.00      LIG  
ATOM   4988 H36  LIG     1      17.947  13.524  11.476  1.00  0.00      LIG  
ATOM   4989 H37  LIG     1      19.022  13.136  10.134  1.00  0.00      LIG  
ATOM   4990 H38  LIG     1      20.380  17.664  10.324  1.00  0.00      LIG  
ATOM   4991 H39  LIG     1      21.957  17.107  10.838  1.00  0.00      LIG  
ATOM   4992 H40  LIG     1      21.190  15.244  16.168  1.00  0.00      LIG  
ATOM   4993 H41  LIG     1      22.376  16.493  16.592  1.00  0.00      LIG  
ATOM   4994 H42  LIG     1      22.779  15.241  15.402  1.00  0.00      LIG  
ATOM   4995 H43  LIG     1      21.138  18.415  16.004  1.00  0.00      LIG  
ATOM   4996 H44  LIG     1      19.645  17.586  15.531  1.00  0.00      LIG  
ATOM   4997 H45  LIG     1      20.470  18.657  14.387  1.00  0.00      LIG  
ATOM   4998 H46  LIG     1      18.714  16.324  13.185  1.00  0.00      LIG  
ATOM   4999 H47  LIG     1      20.452  20.581  12.121  1.00  0.00      LIG  
TER
REMARK  Energy: 249.405
REMARK  SimpleFitness: 249.405
REMARK  FullFitness: -1420.4268
REMARK  InterFull: -41.2707
REMARK  IntraFull: 272.258
REMARK  solvFull: -1893.89
REMARK  surfFull: 242.476
REMARK  extraFull: 0.0
REMARK  deltaGcompsolvpol: -1893.89
REMARK  deltaGcompsolvnonpol: 242.476
REMARK  deltaGprotsolvpol: -1897.11
REMARK  deltaGprotsolvnonpol: 243.179
REMARK  deltaGligsolvpol: -14.281
REMARK  deltaGligsolvnonpol: 15.8425
REMARK  deltaGvdw: -41.2707
REMARK  deltaGelec: 0.0
REMARK  deltaG: -8.388353
REMARK  Cluster: 0
REMARK  ClusterRank: 2
ATOM   4915 O    LIG     1      17.397  20.157   8.491  1.00  0.00      LIG  
ATOM   4916 O1   LIG     1      23.758  22.636   7.852  1.00  0.00      LIG  
ATOM   4917 O2   LIG     1      22.372  17.078  13.678  1.00  0.00      LIG  
ATOM   4918 O3   LIG     1      19.136  17.059  12.708  1.00  0.00      LIG  
ATOM   4919 O4   LIG     1      20.212  19.650  11.929  1.00  0.00      LIG  
ATOM   4920 O5   LIG     1      22.436  19.443  11.602  1.00  0.00      LIG  
ATOM   4921 C    LIG     1      19.559  19.188   7.743  1.00  0.00      LIG  
ATOM   4922 C1   LIG     1      20.145  20.543   7.275  1.00  0.00      LIG  
ATOM   4923 C2   LIG     1      19.143  18.281   6.591  1.00  0.00      LIG  
ATOM   4924 C3   LIG     1      18.988  16.821   7.058  1.00  0.00      LIG  
ATOM   4925 C4   LIG     1      21.404  20.304   6.403  1.00  0.00      LIG  
ATOM   4926 C5   LIG     1      20.041  18.419   5.375  1.00  0.00      LIG  
ATOM   4927 C6   LIG     1      18.421  19.220   8.796  1.00  0.00      LIG  
ATOM   4928 C7   LIG     1      21.416  18.929   5.734  1.00  0.00      LIG  
ATOM   4929 C8   LIG     1      18.558  16.752   8.476  1.00  0.00      LIG  
ATOM   4930 C9   LIG     1      22.766  20.603   7.075  1.00  0.00      LIG  
ATOM   4931 C10  LIG     1      20.471  21.386   8.503  1.00  0.00      LIG  
ATOM   4932 C11  LIG     1      17.728  17.870   8.993  1.00  0.00      LIG  
ATOM   4933 C12  LIG     1      20.246  15.961   7.108  1.00  0.00      LIG  
ATOM   4934 C13  LIG     1      19.177  21.385   6.429  1.00  0.00      LIG  
ATOM   4935 C14  LIG     1      19.082  15.708   9.125  1.00  0.00      LIG  
ATOM   4936 C15  LIG     1      20.018  14.971   8.236  1.00  0.00      LIG  
ATOM   4937 C16  LIG     1      17.967  16.115   6.173  1.00  0.00      LIG  
ATOM   4938 C17  LIG     1      21.427  22.509   8.180  1.00  0.00      LIG  
ATOM   4939 C18  LIG     1      22.744  21.964   7.736  1.00  0.00      LIG  
ATOM   4940 C19  LIG     1      18.804  15.261  10.534  1.00  0.00      LIG  
ATOM   4941 C20  LIG     1      23.854  20.651   6.006  1.00  0.00      LIG  
ATOM   4942 C21  LIG     1      23.225  19.572   8.106  1.00  0.00      LIG  
ATOM   4943 C22  LIG     1      20.022  15.250  11.469  1.00  0.00      LIG  
ATOM   4944 C23  LIG     1      20.373  16.558  12.204  1.00  0.00      LIG  
ATOM   4945 C24  LIG     1      21.307  16.152  13.340  1.00  0.00      LIG  
ATOM   4946 C25  LIG     1      18.261  13.843  10.479  1.00  0.00      LIG  
ATOM   4947 C26  LIG     1      21.419  16.750  14.705  1.00  0.00      LIG  
ATOM   4948 C27  LIG     1      21.016  17.533  11.196  1.00  0.00      LIG  
ATOM   4949 C28  LIG     1      21.978  15.885  15.775  1.00  0.00      LIG  
ATOM   4950 C29  LIG     1      20.624  17.919  15.177  1.00  0.00      LIG  
ATOM   4951 C30  LIG     1      21.329  18.933  11.670  1.00  0.00      LIG  
ATOM   4952 H    LIG     1      20.385  18.680   8.247  1.00  0.00      LIG  
ATOM   4953 H1   LIG     1      18.152  18.610   6.270  1.00  0.00      LIG  
ATOM   4954 H2   LIG     1      21.333  21.016   5.575  1.00  0.00      LIG  
ATOM   4955 H3   LIG     1      19.589  19.122   4.671  1.00  0.00      LIG  
ATOM   4956 H4   LIG     1      20.114  17.471   4.841  1.00  0.00      LIG  
ATOM   4957 H5   LIG     1      18.844  19.532   9.752  1.00  0.00      LIG  
ATOM   4958 H6   LIG     1      21.899  18.184   6.363  1.00  0.00      LIG  
ATOM   4959 H7   LIG     1      22.010  18.981   4.818  1.00  0.00      LIG  
ATOM   4960 H8   LIG     1      20.899  20.755   9.286  1.00  0.00      LIG  
ATOM   4961 H9   LIG     1      19.555  21.814   8.917  1.00  0.00      LIG  
ATOM   4962 H10  LIG     1      16.757  17.842   8.486  1.00  0.00      LIG  
ATOM   4963 H11  LIG     1      17.513  17.748  10.057  1.00  0.00      LIG  
ATOM   4964 H12  LIG     1      21.119  16.568   7.362  1.00  0.00      LIG  
ATOM   4965 H13  LIG     1      20.449  15.455   6.160  1.00  0.00      LIG  
ATOM   4966 H14  LIG     1      18.393  21.832   7.042  1.00  0.00      LIG  
ATOM   4967 H15  LIG     1      19.697  22.214   5.943  1.00  0.00      LIG  
ATOM   4968 H16  LIG     1      18.692  20.807   5.642  1.00  0.00      LIG  
ATOM   4969 H17  LIG     1      20.962  14.734   8.729  1.00  0.00      LIG  
ATOM   4970 H18  LIG     1      19.560  14.048   7.868  1.00  0.00      LIG  
ATOM   4971 H19  LIG     1      16.996  16.612   6.221  1.00  0.00      LIG  
ATOM   4972 H20  LIG     1      17.818  15.074   6.473  1.00  0.00      LIG  
ATOM   4973 H21  LIG     1      18.296  16.114   5.131  1.00  0.00      LIG  
ATOM   4974 H22  LIG     1      21.599  23.112   9.076  1.00  0.00      LIG  
ATOM   4975 H23  LIG     1      21.035  23.157   7.393  1.00  0.00      LIG  
ATOM   4976 H24  LIG     1      18.009  15.872  10.965  1.00  0.00      LIG  
ATOM   4977 H25  LIG     1      23.608  21.378   5.227  1.00  0.00      LIG  
ATOM   4978 H26  LIG     1      23.990  19.676   5.530  1.00  0.00      LIG  
ATOM   4979 H27  LIG     1      24.823  20.929   6.430  1.00  0.00      LIG  
ATOM   4980 H28  LIG     1      24.102  19.926   8.656  1.00  0.00      LIG  
ATOM   4981 H29  LIG     1      22.446  19.356   8.838  1.00  0.00      LIG  
ATOM   4982 H30  LIG     1      23.506  18.631   7.626  1.00  0.00      LIG  
ATOM   4983 H31  LIG     1      16.713  20.053   9.174  1.00  0.00      LIG  
ATOM   4984 H32  LIG     1      20.908  14.874  10.952  1.00  0.00      LIG  
ATOM   4985 H33  LIG     1      19.794  14.497  12.232  1.00  0.00      LIG  
ATOM   4986 H34  LIG     1      21.589  15.111  13.252  1.00  0.00      LIG  
ATOM   4987 H35  LIG     1      17.394  13.771   9.816  1.00  0.00      LIG  
ATOM   4988 H36  LIG     1      17.947  13.524  11.476  1.00  0.00      LIG  
ATOM   4989 H37  LIG     1      19.022  13.136  10.134  1.00  0.00      LIG  
ATOM   4990 H38  LIG     1      20.380  17.664  10.324  1.00  0.00      LIG  
ATOM   4991 H39  LIG     1      21.957  17.107  10.838  1.00  0.00      LIG  
ATOM   4992 H40  LIG     1      21.190  15.244  16.168  1.00  0.00      LIG  
ATOM   4993 H41  LIG     1      22.376  16.493  16.592  1.00  0.00      LIG  
ATOM   4994 H42  LIG     1      22.779  15.241  15.402  1.00  0.00      LIG  
ATOM   4995 H43  LIG     1      21.138  18.415  16.004  1.00  0.00      LIG  
ATOM   4996 H44  LIG     1      19.645  17.586  15.531  1.00  0.00      LIG  
ATOM   4997 H45  LIG     1      20.470  18.657  14.387  1.00  0.00      LIG  
ATOM   4998 H46  LIG     1      18.714  16.324  13.185  1.00  0.00      LIG  
ATOM   4999 H47  LIG     1      20.452  20.581  12.121  1.00  0.00      LIG  
TER
REMARK  Energy: 249.427
REMARK  SimpleFitness: 249.427
REMARK  FullFitness: -1420.4087
REMARK  InterFull: -40.9917
REMARK  IntraFull: 272.105
REMARK  solvFull: -1894.03
REMARK  surfFull: 242.508
REMARK  extraFull: 0.0
REMARK  deltaGcompsolvpol: -1894.03
REMARK  deltaGcompsolvnonpol: 242.508
REMARK  deltaGprotsolvpol: -1897.11
REMARK  deltaGprotsolvnonpol: 243.179
REMARK  deltaGligsolvpol: -14.3604
REMARK  deltaGligsolvnonpol: 15.8423
REMARK  deltaGvdw: -40.9917
REMARK  deltaGelec: 0.0
REMARK  deltaG: -8.362623
REMARK  Cluster: 0
REMARK  ClusterRank: 3
ATOM   4915 O    LIG     1      17.399  20.166   8.501  1.00  0.00      LIG  
ATOM   4916 O1   LIG     1      23.763  22.641   7.871  1.00  0.00      LIG  
ATOM   4917 O2   LIG     1      22.428  17.129  13.709  1.00  0.00      LIG  
ATOM   4918 O3   LIG     1      19.160  17.088  12.819  1.00  0.00      LIG  
ATOM   4919 O4   LIG     1      20.155  19.699  11.998  1.00  0.00      LIG  
ATOM   4920 O5   LIG     1      22.386  19.535  11.697  1.00  0.00      LIG  
ATOM   4921 C    LIG     1      19.567  19.192   7.782  1.00  0.00      LIG  
ATOM   4922 C1   LIG     1      20.155  20.540   7.298  1.00  0.00      LIG  
ATOM   4923 C2   LIG     1      19.155  18.270   6.640  1.00  0.00      LIG  
ATOM   4924 C3   LIG     1      18.993  16.817   7.126  1.00  0.00      LIG  
ATOM   4925 C4   LIG     1      21.419  20.289   6.438  1.00  0.00      LIG  
ATOM   4926 C5   LIG     1      20.063  18.388   5.427  1.00  0.00      LIG  
ATOM   4927 C6   LIG     1      18.425  19.240   8.830  1.00  0.00      LIG  
ATOM   4928 C7   LIG     1      21.436  18.905   5.787  1.00  0.00      LIG  
ATOM   4929 C8   LIG     1      18.568  16.768   8.547  1.00  0.00      LIG  
ATOM   4930 C9   LIG     1      22.777  20.597   7.117  1.00  0.00      LIG  
ATOM   4931 C10  LIG     1      20.472  21.401   8.516  1.00  0.00      LIG  
ATOM   4932 C11  LIG     1      17.737  17.891   9.050  1.00  0.00      LIG  
ATOM   4933 C12  LIG     1      20.247  15.952   7.182  1.00  0.00      LIG  
ATOM   4934 C13  LIG     1      19.191  21.369   6.434  1.00  0.00      LIG  
ATOM   4935 C14  LIG     1      19.092  15.733   9.208  1.00  0.00      LIG  
ATOM   4936 C15  LIG     1      20.019  14.979   8.324  1.00  0.00      LIG  
ATOM   4937 C16  LIG     1      17.966  16.109   6.252  1.00  0.00      LIG  
ATOM   4938 C17  LIG     1      21.430  22.520   8.183  1.00  0.00      LIG  
ATOM   4939 C18  LIG     1      22.750  21.967   7.757  1.00  0.00      LIG  
ATOM   4940 C19  LIG     1      18.821  15.304  10.625  1.00  0.00      LIG  
ATOM   4941 C20  LIG     1      23.872  20.628   6.056  1.00  0.00      LIG  
ATOM   4942 C21  LIG     1      23.226  19.581   8.167  1.00  0.00      LIG  
ATOM   4943 C22  LIG     1      20.046  15.299  11.552  1.00  0.00      LIG  
ATOM   4944 C23  LIG     1      20.393  16.607  12.289  1.00  0.00      LIG  
ATOM   4945 C24  LIG     1      21.350  16.207  13.407  1.00  0.00      LIG  
ATOM   4946 C25  LIG     1      18.275  13.887  10.590  1.00  0.00      LIG  
ATOM   4947 C26  LIG     1      21.497  16.819  14.762  1.00  0.00      LIG  
ATOM   4948 C27  LIG     1      21.007  17.597  11.277  1.00  0.00      LIG  
ATOM   4949 C28  LIG     1      22.075  15.964  15.830  1.00  0.00      LIG  
ATOM   4950 C29  LIG     1      20.717  17.997  15.240  1.00  0.00      LIG  
ATOM   4951 C30  LIG     1      21.288  19.004  11.751  1.00  0.00      LIG  
ATOM   4952 H    LIG     1      20.392  18.690   8.296  1.00  0.00      LIG  
ATOM   4953 H1   LIG     1      18.167  18.598   6.308  1.00  0.00      LIG  
ATOM   4954 H2   LIG     1      21.354  20.990   5.601  1.00  0.00      LIG  
ATOM   4955 H3   LIG     1      19.615  19.080   4.709  1.00  0.00      LIG  
ATOM   4956 H4   LIG     1      20.140  17.432   4.909  1.00  0.00      LIG  
ATOM   4957 H5   LIG     1      18.843  19.572   9.782  1.00  0.00      LIG  
ATOM   4958 H6   LIG     1      21.916  18.169   6.429  1.00  0.00      LIG  
ATOM   4959 H7   LIG     1      22.034  18.945   4.874  1.00  0.00      LIG  
ATOM   4960 H8   LIG     1      20.893  20.783   9.312  1.00  0.00      LIG  
ATOM   4961 H9   LIG     1      19.552  21.837   8.916  1.00  0.00      LIG  
ATOM   4962 H10  LIG     1      16.765  17.853   8.548  1.00  0.00      LIG  
ATOM   4963 H11  LIG     1      17.527  17.784  10.118  1.00  0.00      LIG  
ATOM   4964 H12  LIG     1      21.124  16.557   7.425  1.00  0.00      LIG  
ATOM   4965 H13  LIG     1      20.444  15.433   6.240  1.00  0.00      LIG  
ATOM   4966 H14  LIG     1      18.401  21.822   7.035  1.00  0.00      LIG  
ATOM   4967 H15  LIG     1      19.713  22.193   5.942  1.00  0.00      LIG  
ATOM   4968 H16  LIG     1      18.714  20.779   5.651  1.00  0.00      LIG  
ATOM   4969 H17  LIG     1      20.964  14.741   8.815  1.00  0.00      LIG  
ATOM   4970 H18  LIG     1      19.553  14.054   7.970  1.00  0.00      LIG  
ATOM   4971 H19  LIG     1      16.999  16.615   6.295  1.00  0.00      LIG  
ATOM   4972 H20  LIG     1      17.808  15.073   6.566  1.00  0.00      LIG  
ATOM   4973 H21  LIG     1      18.294  16.092   5.210  1.00  0.00      LIG  
ATOM   4974 H22  LIG     1      21.595  23.136   9.071  1.00  0.00      LIG  
ATOM   4975 H23  LIG     1      21.044  23.155   7.384  1.00  0.00      LIG  
ATOM   4976 H24  LIG     1      18.032  15.925  11.054  1.00  0.00      LIG  
ATOM   4977 H25  LIG     1      23.632  21.346   5.265  1.00  0.00      LIG  
ATOM   4978 H26  LIG     1      24.011  19.647   5.595  1.00  0.00      LIG  
ATOM   4979 H27  LIG     1      24.839  20.913   6.483  1.00  0.00      LIG  
ATOM   4980 H28  LIG     1      24.103  19.941   8.714  1.00  0.00      LIG  
ATOM   4981 H29  LIG     1      22.444  19.381   8.901  1.00  0.00      LIG  
ATOM   4982 H30  LIG     1      23.505  18.631   7.704  1.00  0.00      LIG  
ATOM   4983 H31  LIG     1      16.712  20.072   9.182  1.00  0.00      LIG  
ATOM   4984 H32  LIG     1      20.932  14.930  11.028  1.00  0.00      LIG  
ATOM   4985 H33  LIG     1      19.828  14.544  12.315  1.00  0.00      LIG  
ATOM   4986 H34  LIG     1      21.622  15.163  13.325  1.00  0.00      LIG  
ATOM   4987 H35  LIG     1      17.398  13.813   9.939  1.00  0.00      LIG  
ATOM   4988 H36  LIG     1      17.974  13.578  11.594  1.00  0.00      LIG  
ATOM   4989 H37  LIG     1      19.028  13.175  10.240  1.00  0.00      LIG  
ATOM   4990 H38  LIG     1      20.363  17.713  10.408  1.00  0.00      LIG  
ATOM   4991 H39  LIG     1      21.956  17.194  10.911  1.00  0.00      LIG  
ATOM   4992 H40  LIG     1      21.290  15.342  16.259  1.00  0.00      LIG  
ATOM   4993 H41  LIG     1      22.509  16.579  16.622  1.00  0.00      LIG  
ATOM   4994 H42  LIG     1      22.854  15.300  15.443  1.00  0.00      LIG  
ATOM   4995 H43  LIG     1      21.255  18.500  16.048  1.00  0.00      LIG  
ATOM   4996 H44  LIG     1      19.748  17.671  15.624  1.00  0.00      LIG  
ATOM   4997 H45  LIG     1      20.545  18.726  14.447  1.00  0.00      LIG  
ATOM   4998 H46  LIG     1      18.750  16.340  13.288  1.00  0.00      LIG  
ATOM   4999 H47  LIG     1      20.373  20.633  12.198  1.00  0.00      LIG  
TER
REMARK  Energy: 250.597
REMARK  SimpleFitness: 250.597
REMARK  FullFitness: -1419.2716
REMARK  InterFull: -37.7147
REMARK  IntraFull: 269.097
REMARK  solvFull: -1893.97
REMARK  surfFull: 243.316
REMARK  extraFull: 0.0
REMARK  deltaGcompsolvpol: -1893.97
REMARK  deltaGcompsolvnonpol: 243.316
REMARK  deltaGprotsolvpol: -1897.11
REMARK  deltaGprotsolvnonpol: 243.179
REMARK  deltaGligsolvpol: -13.9672
REMARK  deltaGligsolvnonpol: 16.2365
REMARK  deltaGvdw: -37.7147
REMARK  deltaGelec: 0.0
REMARK  deltaG: -8.033862
REMARK  Cluster: 0
REMARK  ClusterRank: 4
ATOM   4915 O    LIG     1      17.497  20.344   8.613  1.00  0.00      LIG  
ATOM   4916 O1   LIG     1      23.842  22.608   7.545  1.00  0.00      LIG  
ATOM   4917 O2   LIG     1      22.533  17.505  13.297  1.00  0.00      LIG  
ATOM   4918 O3   LIG     1      19.444  16.526  14.005  1.00  0.00      LIG  
ATOM   4919 O4   LIG     1      17.530  18.961  14.648  1.00  0.00      LIG  
ATOM   4920 O5   LIG     1      19.307  20.349  14.410  1.00  0.00      LIG  
ATOM   4921 C    LIG     1      19.595  19.216   7.891  1.00  0.00      LIG  
ATOM   4922 C1   LIG     1      20.203  20.502   7.279  1.00  0.00      LIG  
ATOM   4923 C2   LIG     1      19.131  18.201   6.846  1.00  0.00      LIG  
ATOM   4924 C3   LIG     1      18.936  16.801   7.471  1.00  0.00      LIG  
ATOM   4925 C4   LIG     1      21.428  20.156   6.397  1.00  0.00      LIG  
ATOM   4926 C5   LIG     1      20.019  18.184   5.610  1.00  0.00      LIG  
ATOM   4927 C6   LIG     1      18.491  19.390   8.967  1.00  0.00      LIG  
ATOM   4928 C7   LIG     1      21.408  18.712   5.894  1.00  0.00      LIG  
ATOM   4929 C8   LIG     1      18.546  16.915   8.899  1.00  0.00      LIG  
ATOM   4930 C9   LIG     1      22.817  20.524   6.976  1.00  0.00      LIG  
ATOM   4931 C10  LIG     1      20.582  21.438   8.422  1.00  0.00      LIG  
ATOM   4932 C11  LIG     1      17.739  18.098   9.279  1.00  0.00      LIG  
ATOM   4933 C12  LIG     1      20.178  15.921   7.586  1.00  0.00      LIG  
ATOM   4934 C13  LIG     1      19.234  21.283   6.378  1.00  0.00      LIG  
ATOM   4935 C14  LIG     1      19.140  16.009   9.683  1.00  0.00      LIG  
ATOM   4936 C15  LIG     1      20.017  15.133   8.871  1.00  0.00      LIG  
ATOM   4937 C16  LIG     1      17.879  16.037   6.688  1.00  0.00      LIG  
ATOM   4938 C17  LIG     1      21.527  22.523   7.975  1.00  0.00      LIG  
ATOM   4939 C18  LIG     1      22.823  21.935   7.521  1.00  0.00      LIG  
ATOM   4940 C19  LIG     1      19.101  15.916  11.183  1.00  0.00      LIG  
ATOM   4941 C20  LIG     1      23.850  20.486   5.854  1.00  0.00      LIG  
ATOM   4942 C21  LIG     1      23.330  19.585   8.066  1.00  0.00      LIG  
ATOM   4943 C22  LIG     1      20.305  16.662  11.792  1.00  0.00      LIG  
ATOM   4944 C23  LIG     1      20.014  17.451  13.087  1.00  0.00      LIG  
ATOM   4945 C24  LIG     1      21.259  18.003  13.765  1.00  0.00      LIG  
ATOM   4946 C25  LIG     1      19.109  14.453  11.606  1.00  0.00      LIG  
ATOM   4947 C26  LIG     1      22.279  18.926  13.181  1.00  0.00      LIG  
ATOM   4948 C27  LIG     1      18.979  18.558  12.812  1.00  0.00      LIG  
ATOM   4949 C28  LIG     1      23.071  19.754  14.130  1.00  0.00      LIG  
ATOM   4950 C29  LIG     1      22.264  19.424  11.774  1.00  0.00      LIG  
ATOM   4951 C30  LIG     1      18.631  19.416  14.005  1.00  0.00      LIG  
ATOM   4952 H    LIG     1      20.422  18.739   8.425  1.00  0.00      LIG  
ATOM   4953 H1   LIG     1      18.145  18.527   6.502  1.00  0.00      LIG  
ATOM   4954 H2   LIG     1      21.329  20.766   5.494  1.00  0.00      LIG  
ATOM   4955 H3   LIG     1      19.568  18.811   4.838  1.00  0.00      LIG  
ATOM   4956 H4   LIG     1      20.078  17.181   5.182  1.00  0.00      LIG  
ATOM   4957 H5   LIG     1      18.959  19.751   9.886  1.00  0.00      LIG  
ATOM   4958 H6   LIG     1      21.889  18.037   6.599  1.00  0.00      LIG  
ATOM   4959 H7   LIG     1      21.992  18.651   4.973  1.00  0.00      LIG  
ATOM   4960 H8   LIG     1      21.036  20.867   9.237  1.00  0.00      LIG  
ATOM   4961 H9   LIG     1      19.686  21.910   8.833  1.00  0.00      LIG  
ATOM   4962 H10  LIG     1      16.787  18.052   8.739  1.00  0.00      LIG  
ATOM   4963 H11  LIG     1      17.469  18.084  10.337  1.00  0.00      LIG  
ATOM   4964 H12  LIG     1      21.079  16.530   7.686  1.00  0.00      LIG  
ATOM   4965 H13  LIG     1      20.311  15.264   6.722  1.00  0.00      LIG  
ATOM   4966 H14  LIG     1      18.473  21.805   6.959  1.00  0.00      LIG  
ATOM   4967 H15  LIG     1      19.759  22.050   5.805  1.00  0.00      LIG  
ATOM   4968 H16  LIG     1      18.723  20.641   5.660  1.00  0.00      LIG  
ATOM   4969 H17  LIG     1      20.986  14.973   9.345  1.00  0.00      LIG  
ATOM   4970 H18  LIG     1      19.535  14.167   8.691  1.00  0.00      LIG  
ATOM   4971 H19  LIG     1      16.929  16.578   6.676  1.00  0.00      LIG  
ATOM   4972 H20  LIG     1      17.695  15.048   7.119  1.00  0.00      LIG  
ATOM   4973 H21  LIG     1      18.199  15.892   5.653  1.00  0.00      LIG  
ATOM   4974 H22  LIG     1      21.738  23.193   8.812  1.00  0.00      LIG  
ATOM   4975 H23  LIG     1      21.104  23.108   7.157  1.00  0.00      LIG  
ATOM   4976 H24  LIG     1      18.160  16.342  11.533  1.00  0.00      LIG  
ATOM   4977 H25  LIG     1      23.565  21.152   5.034  1.00  0.00      LIG  
ATOM   4978 H26  LIG     1      23.964  19.478   5.449  1.00  0.00      LIG  
ATOM   4979 H27  LIG     1      24.839  20.796   6.207  1.00  0.00      LIG  
ATOM   4980 H28  LIG     1      24.208  20.001   8.570  1.00  0.00      LIG  
ATOM   4981 H29  LIG     1      22.569  19.403   8.828  1.00  0.00      LIG  
ATOM   4982 H30  LIG     1      23.626  18.620   7.647  1.00  0.00      LIG  
ATOM   4983 H31  LIG     1      16.810  20.300   9.300  1.00  0.00      LIG  
ATOM   4984 H32  LIG     1      20.723  17.358  11.063  1.00  0.00      LIG  
ATOM   4985 H33  LIG     1      21.084  15.918  11.985  1.00  0.00      LIG  
ATOM   4986 H34  LIG     1      21.116  18.093  14.835  1.00  0.00      LIG  
ATOM   4987 H35  LIG     1      18.296  13.898  11.127  1.00  0.00      LIG  
ATOM   4988 H36  LIG     1      18.977  14.366  12.687  1.00  0.00      LIG  
ATOM   4989 H37  LIG     1      20.056  13.965  11.355  1.00  0.00      LIG  
ATOM   4990 H38  LIG     1      18.041  18.142  12.435  1.00  0.00      LIG  
ATOM   4991 H39  LIG     1      19.345  19.237  12.039  1.00  0.00      LIG  
ATOM   4992 H40  LIG     1      22.657  20.765  14.175  1.00  0.00      LIG  
ATOM   4993 H41  LIG     1      24.110  19.820  13.796  1.00  0.00      LIG  
ATOM   4994 H42  LIG     1      23.062  19.336  15.142  1.00  0.00      LIG  
ATOM   4995 H43  LIG     1      23.101  20.108  11.610  1.00  0.00      LIG  
ATOM   4996 H44  LIG     1      21.342  19.970  11.567  1.00  0.00      LIG  
ATOM   4997 H45  LIG     1      22.365  18.613  11.049  1.00  0.00      LIG  
ATOM   4998 H46  LIG     1      20.082  15.799  14.099  1.00  0.00      LIG  
ATOM   4999 H47  LIG     1      17.349  19.530  15.425  1.00  0.00      LIG  
TER
REMARK  Energy: 249.938
REMARK  SimpleFitness: 249.938
REMARK  FullFitness: -1418.3575
REMARK  InterFull: -44.8875
REMARK  IntraFull: 271.696
REMARK  solvFull: -1888.43
REMARK  surfFull: 243.264
REMARK  extraFull: 0.0
REMARK  deltaGcompsolvpol: -1888.43
REMARK  deltaGcompsolvnonpol: 243.264
REMARK  deltaGprotsolvpol: -1897.11
REMARK  deltaGprotsolvnonpol: 243.179
REMARK  deltaGligsolvpol: -15.778
REMARK  deltaGligsolvnonpol: 16.2241
REMARK  deltaGvdw: -44.8875
REMARK  deltaGelec: 0.0
REMARK  deltaG: -8.266291
REMARK  Cluster: 0
REMARK  ClusterRank: 5
ATOM   4915 O    LIG     1      17.472  20.335   8.598  1.00  0.00      LIG  
ATOM   4916 O1   LIG     1      23.849  22.582   7.642  1.00  0.00      LIG  
ATOM   4917 O2   LIG     1      22.518  17.437  13.411  1.00  0.00      LIG  
ATOM   4918 O3   LIG     1      19.372  16.567  13.980  1.00  0.00      LIG  
ATOM   4919 O4   LIG     1      17.952  20.582  13.389  1.00  0.00      LIG  
ATOM   4920 O5   LIG     1      18.724  19.266  15.062  1.00  0.00      LIG  
ATOM   4921 C    LIG     1      19.586  19.232   7.886  1.00  0.00      LIG  
ATOM   4922 C1   LIG     1      20.188  20.522   7.281  1.00  0.00      LIG  
ATOM   4923 C2   LIG     1      19.132  18.216   6.838  1.00  0.00      LIG  
ATOM   4924 C3   LIG     1      18.959  16.814   7.463  1.00  0.00      LIG  
ATOM   4925 C4   LIG     1      21.424  20.182   6.413  1.00  0.00      LIG  
ATOM   4926 C5   LIG     1      20.016  18.213   5.598  1.00  0.00      LIG  
ATOM   4927 C6   LIG     1      18.476  19.394   8.957  1.00  0.00      LIG  
ATOM   4928 C7   LIG     1      21.402  18.750   5.874  1.00  0.00      LIG  
ATOM   4929 C8   LIG     1      18.572  16.921   8.893  1.00  0.00      LIG  
ATOM   4930 C9   LIG     1      22.806  20.520   7.027  1.00  0.00      LIG  
ATOM   4931 C10  LIG     1      20.552  21.462   8.426  1.00  0.00      LIG  
ATOM   4932 C11  LIG     1      17.743  18.091   9.268  1.00  0.00      LIG  
ATOM   4933 C12  LIG     1      20.215  15.954   7.572  1.00  0.00      LIG  
ATOM   4934 C13  LIG     1      19.221  21.298   6.375  1.00  0.00      LIG  
ATOM   4935 C14  LIG     1      19.182  16.028   9.675  1.00  0.00      LIG  
ATOM   4936 C15  LIG     1      20.078  15.171   8.863  1.00  0.00      LIG  
ATOM   4937 C16  LIG     1      17.906  16.037   6.687  1.00  0.00      LIG  
ATOM   4938 C17  LIG     1      21.518  22.534   7.991  1.00  0.00      LIG  
ATOM   4939 C18  LIG     1      22.819  21.927   7.579  1.00  0.00      LIG  
ATOM   4940 C19  LIG     1      19.139  15.923  11.176  1.00  0.00      LIG  
ATOM   4941 C20  LIG     1      23.865  20.469   5.930  1.00  0.00      LIG  
ATOM   4942 C21  LIG     1      23.278  19.570   8.127  1.00  0.00      LIG  
ATOM   4943 C22  LIG     1      20.334  16.663  11.807  1.00  0.00      LIG  
ATOM   4944 C23  LIG     1      20.014  17.469  13.085  1.00  0.00      LIG  
ATOM   4945 C24  LIG     1      21.244  17.990  13.813  1.00  0.00      LIG  
ATOM   4946 C25  LIG     1      19.154  14.457  11.587  1.00  0.00      LIG  
ATOM   4947 C26  LIG     1      22.326  18.865  13.270  1.00  0.00      LIG  
ATOM   4948 C27  LIG     1      19.033  18.603  12.736  1.00  0.00      LIG  
ATOM   4949 C28  LIG     1      23.109  19.670  14.247  1.00  0.00      LIG  
ATOM   4950 C29  LIG     1      22.401  19.347  11.860  1.00  0.00      LIG  
ATOM   4951 C30  LIG     1      18.635  19.518  13.870  1.00  0.00      LIG  
ATOM   4952 H    LIG     1      20.414  18.760   8.422  1.00  0.00      LIG  
ATOM   4953 H1   LIG     1      18.142  18.529   6.498  1.00  0.00      LIG  
ATOM   4954 H2   LIG     1      21.348  20.815   5.524  1.00  0.00      LIG  
ATOM   4955 H3   LIG     1      19.555  18.841   4.831  1.00  0.00      LIG  
ATOM   4956 H4   LIG     1      20.079  17.213   5.164  1.00  0.00      LIG  
ATOM   4957 H5   LIG     1      18.935  19.764   9.877  1.00  0.00      LIG  
ATOM   4958 H6   LIG     1      21.901  18.062   6.553  1.00  0.00      LIG  
ATOM   4959 H7   LIG     1      21.973  18.716   4.943  1.00  0.00      LIG  
ATOM   4960 H8   LIG     1      20.983  20.894   9.255  1.00  0.00      LIG  
ATOM   4961 H9   LIG     1      19.651  21.945   8.814  1.00  0.00      LIG  
ATOM   4962 H10  LIG     1      16.796  18.029   8.722  1.00  0.00      LIG  
ATOM   4963 H11  LIG     1      17.466  18.072  10.324  1.00  0.00      LIG  
ATOM   4964 H12  LIG     1      21.107  16.577   7.661  1.00  0.00      LIG  
ATOM   4965 H13  LIG     1      20.351  15.295   6.710  1.00  0.00      LIG  
ATOM   4966 H14  LIG     1      18.448  21.809   6.952  1.00  0.00      LIG  
ATOM   4967 H15  LIG     1      19.745  22.075   5.812  1.00  0.00      LIG  
ATOM   4968 H16  LIG     1      18.722  20.656   5.648  1.00  0.00      LIG  
ATOM   4969 H17  LIG     1      21.053  15.041   9.332  1.00  0.00      LIG  
ATOM   4970 H18  LIG     1      19.625  14.191   8.690  1.00  0.00      LIG  
ATOM   4971 H19  LIG     1      16.951  16.570   6.679  1.00  0.00      LIG  
ATOM   4972 H20  LIG     1      17.733  15.048   7.122  1.00  0.00      LIG  
ATOM   4973 H21  LIG     1      18.222  15.893   5.651  1.00  0.00      LIG  
ATOM   4974 H22  LIG     1      21.714  23.213   8.825  1.00  0.00      LIG  
ATOM   4975 H23  LIG     1      21.123  23.111   7.154  1.00  0.00      LIG  
ATOM   4976 H24  LIG     1      18.194  16.342  11.527  1.00  0.00      LIG  
ATOM   4977 H25  LIG     1      23.608  21.141   5.105  1.00  0.00      LIG  
ATOM   4978 H26  LIG     1      23.975  19.460   5.526  1.00  0.00      LIG  
ATOM   4979 H27  LIG     1      24.849  20.764   6.307  1.00  0.00      LIG  
ATOM   4980 H28  LIG     1      24.166  19.960   8.634  1.00  0.00      LIG  
ATOM   4981 H29  LIG     1      22.508  19.417   8.885  1.00  0.00      LIG  
ATOM   4982 H30  LIG     1      23.547  18.593   7.718  1.00  0.00      LIG  
ATOM   4983 H31  LIG     1      16.798  20.304   9.298  1.00  0.00      LIG  
ATOM   4984 H32  LIG     1      20.774  17.349  11.081  1.00  0.00      LIG  
ATOM   4985 H33  LIG     1      21.100  15.914  12.030  1.00  0.00      LIG  
ATOM   4986 H34  LIG     1      21.057  18.089  14.876  1.00  0.00      LIG  
ATOM   4987 H35  LIG     1      18.352  13.899  11.094  1.00  0.00      LIG  
ATOM   4988 H36  LIG     1      19.011  14.361  12.665  1.00  0.00      LIG  
ATOM   4989 H37  LIG     1      20.108  13.980  11.342  1.00  0.00      LIG  
ATOM   4990 H38  LIG     1      18.093  18.191  12.363  1.00  0.00      LIG  
ATOM   4991 H39  LIG     1      19.482  19.224  11.956  1.00  0.00      LIG  
ATOM   4992 H40  LIG     1      22.748  20.702  14.256  1.00  0.00      LIG  
ATOM   4993 H41  LIG     1      24.166  19.676  13.968  1.00  0.00      LIG  
ATOM   4994 H42  LIG     1      23.026  19.269  15.261  1.00  0.00      LIG  
ATOM   4995 H43  LIG     1      23.305  19.945  11.719  1.00  0.00      LIG  
ATOM   4996 H44  LIG     1      21.540  19.976  11.621  1.00  0.00      LIG  
ATOM   4997 H45  LIG     1      22.448  18.523  11.145  1.00  0.00      LIG  
ATOM   4998 H46  LIG     1      18.643  16.146  13.492  1.00  0.00      LIG  
ATOM   4999 H47  LIG     1      17.576  21.111  14.125  1.00  0.00      LIG  
TER
REMARK  Energy: 249.938
REMARK  SimpleFitness: 249.938
REMARK  FullFitness: -1418.3575
REMARK  InterFull: -44.8875
REMARK  IntraFull: 271.696
REMARK  solvFull: -1888.43
REMARK  surfFull: 243.264
REMARK  extraFull: 0.0
REMARK  deltaGcompsolvpol: -1888.43
REMARK  deltaGcompsolvnonpol: 243.264
REMARK  deltaGprotsolvpol: -1897.11
REMARK  deltaGprotsolvnonpol: 243.179
REMARK  deltaGligsolvpol: -15.778
REMARK  deltaGligsolvnonpol: 16.2241
REMARK  deltaGvdw: -44.8875
REMARK  deltaGelec: 0.0
REMARK  deltaG: -8.266291
REMARK  Cluster: 0
REMARK  ClusterRank: 6
ATOM   4915 O    LIG     1      17.472  20.335   8.598  1.00  0.00      LIG  
ATOM   4916 O1   LIG     1      23.849  22.582   7.642  1.00  0.00      LIG  
ATOM   4917 O2   LIG     1      22.518  17.437  13.411  1.00  0.00      LIG  
ATOM   4918 O3   LIG     1      19.372  16.567  13.980  1.00  0.00      LIG  
ATOM   4919 O4   LIG     1      17.952  20.582  13.389  1.00  0.00      LIG  
ATOM   4920 O5   LIG     1      18.724  19.266  15.062  1.00  0.00      LIG  
ATOM   4921 C    LIG     1      19.586  19.232   7.886  1.00  0.00      LIG  
ATOM   4922 C1   LIG     1      20.188  20.522   7.281  1.00  0.00      LIG  
ATOM   4923 C2   LIG     1      19.132  18.216   6.838  1.00  0.00      LIG  
ATOM   4924 C3   LIG     1      18.959  16.814   7.463  1.00  0.00      LIG  
ATOM   4925 C4   LIG     1      21.424  20.182   6.413  1.00  0.00      LIG  
ATOM   4926 C5   LIG     1      20.016  18.213   5.598  1.00  0.00      LIG  
ATOM   4927 C6   LIG     1      18.476  19.394   8.957  1.00  0.00      LIG  
ATOM   4928 C7   LIG     1      21.402  18.750   5.874  1.00  0.00      LIG  
ATOM   4929 C8   LIG     1      18.572  16.921   8.893  1.00  0.00      LIG  
ATOM   4930 C9   LIG     1      22.806  20.520   7.027  1.00  0.00      LIG  
ATOM   4931 C10  LIG     1      20.552  21.462   8.426  1.00  0.00      LIG  
ATOM   4932 C11  LIG     1      17.743  18.091   9.268  1.00  0.00      LIG  
ATOM   4933 C12  LIG     1      20.215  15.954   7.572  1.00  0.00      LIG  
ATOM   4934 C13  LIG     1      19.221  21.298   6.375  1.00  0.00      LIG  
ATOM   4935 C14  LIG     1      19.182  16.028   9.675  1.00  0.00      LIG  
ATOM   4936 C15  LIG     1      20.078  15.171   8.863  1.00  0.00      LIG  
ATOM   4937 C16  LIG     1      17.906  16.037   6.687  1.00  0.00      LIG  
ATOM   4938 C17  LIG     1      21.518  22.534   7.991  1.00  0.00      LIG  
ATOM   4939 C18  LIG     1      22.819  21.927   7.579  1.00  0.00      LIG  
ATOM   4940 C19  LIG     1      19.139  15.923  11.176  1.00  0.00      LIG  
ATOM   4941 C20  LIG     1      23.865  20.469   5.930  1.00  0.00      LIG  
ATOM   4942 C21  LIG     1      23.278  19.570   8.127  1.00  0.00      LIG  
ATOM   4943 C22  LIG     1      20.334  16.663  11.807  1.00  0.00      LIG  
ATOM   4944 C23  LIG     1      20.014  17.469  13.085  1.00  0.00      LIG  
ATOM   4945 C24  LIG     1      21.244  17.990  13.813  1.00  0.00      LIG  
ATOM   4946 C25  LIG     1      19.154  14.457  11.587  1.00  0.00      LIG  
ATOM   4947 C26  LIG     1      22.326  18.865  13.270  1.00  0.00      LIG  
ATOM   4948 C27  LIG     1      19.033  18.603  12.736  1.00  0.00      LIG  
ATOM   4949 C28  LIG     1      23.109  19.670  14.247  1.00  0.00      LIG  
ATOM   4950 C29  LIG     1      22.401  19.347  11.860  1.00  0.00      LIG  
ATOM   4951 C30  LIG     1      18.635  19.518  13.870  1.00  0.00      LIG  
ATOM   4952 H    LIG     1      20.414  18.760   8.422  1.00  0.00      LIG  
ATOM   4953 H1   LIG     1      18.142  18.529   6.498  1.00  0.00      LIG  
ATOM   4954 H2   LIG     1      21.348  20.815   5.524  1.00  0.00      LIG  
ATOM   4955 H3   LIG     1      19.555  18.841   4.831  1.00  0.00      LIG  
ATOM   4956 H4   LIG     1      20.079  17.213   5.164  1.00  0.00      LIG  
ATOM   4957 H5   LIG     1      18.935  19.764   9.877  1.00  0.00      LIG  
ATOM   4958 H6   LIG     1      21.901  18.062   6.553  1.00  0.00      LIG  
ATOM   4959 H7   LIG     1      21.973  18.716   4.943  1.00  0.00      LIG  
ATOM   4960 H8   LIG     1      20.983  20.894   9.255  1.00  0.00      LIG  
ATOM   4961 H9   LIG     1      19.651  21.945   8.814  1.00  0.00      LIG  
ATOM   4962 H10  LIG     1      16.796  18.029   8.722  1.00  0.00      LIG  
ATOM   4963 H11  LIG     1      17.466  18.072  10.324  1.00  0.00      LIG  
ATOM   4964 H12  LIG     1      21.107  16.577   7.661  1.00  0.00      LIG  
ATOM   4965 H13  LIG     1      20.351  15.295   6.710  1.00  0.00      LIG  
ATOM   4966 H14  LIG     1      18.448  21.809   6.952  1.00  0.00      LIG  
ATOM   4967 H15  LIG     1      19.745  22.075   5.812  1.00  0.00      LIG  
ATOM   4968 H16  LIG     1      18.722  20.656   5.648  1.00  0.00      LIG  
ATOM   4969 H17  LIG     1      21.053  15.041   9.332  1.00  0.00      LIG  
ATOM   4970 H18  LIG     1      19.625  14.191   8.690  1.00  0.00      LIG  
ATOM   4971 H19  LIG     1      16.951  16.570   6.679  1.00  0.00      LIG  
ATOM   4972 H20  LIG     1      17.733  15.048   7.122  1.00  0.00      LIG  
ATOM   4973 H21  LIG     1      18.222  15.893   5.651  1.00  0.00      LIG  
ATOM   4974 H22  LIG     1      21.714  23.213   8.825  1.00  0.00      LIG  
ATOM   4975 H23  LIG     1      21.123  23.111   7.154  1.00  0.00      LIG  
ATOM   4976 H24  LIG     1      18.194  16.342  11.527  1.00  0.00      LIG  
ATOM   4977 H25  LIG     1      23.608  21.141   5.105  1.00  0.00      LIG  
ATOM   4978 H26  LIG     1      23.975  19.460   5.526  1.00  0.00      LIG  
ATOM   4979 H27  LIG     1      24.849  20.764   6.307  1.00  0.00      LIG  
ATOM   4980 H28  LIG     1      24.166  19.960   8.634  1.00  0.00      LIG  
ATOM   4981 H29  LIG     1      22.508  19.417   8.885  1.00  0.00      LIG  
ATOM   4982 H30  LIG     1      23.547  18.593   7.718  1.00  0.00      LIG  
ATOM   4983 H31  LIG     1      16.798  20.304   9.298  1.00  0.00      LIG  
ATOM   4984 H32  LIG     1      20.774  17.349  11.081  1.00  0.00      LIG  
ATOM   4985 H33  LIG     1      21.100  15.914  12.030  1.00  0.00      LIG  
ATOM   4986 H34  LIG     1      21.057  18.089  14.876  1.00  0.00      LIG  
ATOM   4987 H35  LIG     1      18.352  13.899  11.094  1.00  0.00      LIG  
ATOM   4988 H36  LIG     1      19.011  14.361  12.665  1.00  0.00      LIG  
ATOM   4989 H37  LIG     1      20.108  13.980  11.342  1.00  0.00      LIG  
ATOM   4990 H38  LIG     1      18.093  18.191  12.363  1.00  0.00      LIG  
ATOM   4991 H39  LIG     1      19.482  19.224  11.956  1.00  0.00      LIG  
ATOM   4992 H40  LIG     1      22.748  20.702  14.256  1.00  0.00      LIG  
ATOM   4993 H41  LIG     1      24.166  19.676  13.968  1.00  0.00      LIG  
ATOM   4994 H42  LIG     1      23.026  19.269  15.261  1.00  0.00      LIG  
ATOM   4995 H43  LIG     1      23.305  19.945  11.719  1.00  0.00      LIG  
ATOM   4996 H44  LIG     1      21.540  19.976  11.621  1.00  0.00      LIG  
ATOM   4997 H45  LIG     1      22.448  18.523  11.145  1.00  0.00      LIG  
ATOM   4998 H46  LIG     1      18.643  16.146  13.492  1.00  0.00      LIG  
ATOM   4999 H47  LIG     1      17.576  21.111  14.125  1.00  0.00      LIG  
TER
REMARK  Energy: 250.435
REMARK  SimpleFitness: 250.435
REMARK  FullFitness: -1418.162
REMARK  InterFull: -43.698
REMARK  IntraFull: 271.248
REMARK  solvFull: -1889.07
REMARK  surfFull: 243.358
REMARK  extraFull: 0.0
REMARK  deltaGcompsolvpol: -1889.07
REMARK  deltaGcompsolvnonpol: 243.358
REMARK  deltaGprotsolvpol: -1897.11
REMARK  deltaGprotsolvnonpol: 243.179
REMARK  deltaGligsolvpol: -15.6849
REMARK  deltaGligsolvnonpol: 16.217
REMARK  deltaGvdw: -43.698
REMARK  deltaGelec: 0.0
REMARK  deltaG: -8.189059
REMARK  Cluster: 0
REMARK  ClusterRank: 7
ATOM   4915 O    LIG     1      17.428  20.378   8.607  1.00  0.00      LIG  
ATOM   4916 O1   LIG     1      23.844  22.557   7.750  1.00  0.00      LIG  
ATOM   4917 O2   LIG     1      22.554  17.308  13.538  1.00  0.00      LIG  
ATOM   4918 O3   LIG     1      19.302  16.704  13.973  1.00  0.00      LIG  
ATOM   4919 O4   LIG     1      18.364  20.852  13.286  1.00  0.00      LIG  
ATOM   4920 O5   LIG     1      18.869  19.466  15.003  1.00  0.00      LIG  
ATOM   4921 C    LIG     1      19.549  19.288   7.904  1.00  0.00      LIG  
ATOM   4922 C1   LIG     1      20.149  20.575   7.296  1.00  0.00      LIG  
ATOM   4923 C2   LIG     1      19.099  18.266   6.861  1.00  0.00      LIG  
ATOM   4924 C3   LIG     1      18.943  16.867   7.495  1.00  0.00      LIG  
ATOM   4925 C4   LIG     1      21.394  20.229   6.443  1.00  0.00      LIG  
ATOM   4926 C5   LIG     1      19.970  18.268   5.611  1.00  0.00      LIG  
ATOM   4927 C6   LIG     1      18.440  19.450   8.976  1.00  0.00      LIG  
ATOM   4928 C7   LIG     1      21.358  18.812   5.864  1.00  0.00      LIG  
ATOM   4929 C8   LIG     1      18.564  16.981   8.926  1.00  0.00      LIG  
ATOM   4930 C9   LIG     1      22.768  20.523   7.096  1.00  0.00      LIG  
ATOM   4931 C10  LIG     1      20.502  21.524   8.437  1.00  0.00      LIG  
ATOM   4932 C11  LIG     1      17.721  18.142   9.299  1.00  0.00      LIG  
ATOM   4933 C12  LIG     1      20.208  16.021   7.599  1.00  0.00      LIG  
ATOM   4934 C13  LIG     1      19.185  21.345   6.380  1.00  0.00      LIG  
ATOM   4935 C14  LIG     1      19.195  16.105   9.712  1.00  0.00      LIG  
ATOM   4936 C15  LIG     1      20.092  15.250   8.898  1.00  0.00      LIG  
ATOM   4937 C16  LIG     1      17.890  16.078   6.730  1.00  0.00      LIG  
ATOM   4938 C17  LIG     1      21.500  22.570   8.010  1.00  0.00      LIG  
ATOM   4939 C18  LIG     1      22.800  21.930   7.649  1.00  0.00      LIG  
ATOM   4940 C19  LIG     1      19.154  16.002  11.213  1.00  0.00      LIG  
ATOM   4941 C20  LIG     1      23.857  20.443   6.032  1.00  0.00      LIG  
ATOM   4942 C21  LIG     1      23.183  19.563   8.212  1.00  0.00      LIG  
ATOM   4943 C22  LIG     1      20.378  16.683  11.853  1.00  0.00      LIG  
ATOM   4944 C23  LIG     1      20.072  17.531  13.107  1.00  0.00      LIG  
ATOM   4945 C24  LIG     1      21.305  17.939  13.898  1.00  0.00      LIG  
ATOM   4946 C25  LIG     1      19.108  14.534  11.615  1.00  0.00      LIG  
ATOM   4947 C26  LIG     1      22.466  18.747  13.423  1.00  0.00      LIG  
ATOM   4948 C27  LIG     1      19.217  18.744  12.700  1.00  0.00      LIG  
ATOM   4949 C28  LIG     1      23.252  19.478  14.454  1.00  0.00      LIG  
ATOM   4950 C29  LIG     1      22.632  19.255  12.030  1.00  0.00      LIG  
ATOM   4951 C30  LIG     1      18.875  19.713  13.807  1.00  0.00      LIG  
ATOM   4952 H    LIG     1      20.380  18.821   8.440  1.00  0.00      LIG  
ATOM   4953 H1   LIG     1      18.103  18.570   6.528  1.00  0.00      LIG  
ATOM   4954 H2   LIG     1      21.348  20.887   5.570  1.00  0.00      LIG  
ATOM   4955 H3   LIG     1      19.496  18.892   4.850  1.00  0.00      LIG  
ATOM   4956 H4   LIG     1      20.032  17.269   5.174  1.00  0.00      LIG  
ATOM   4957 H5   LIG     1      18.895  19.834   9.892  1.00  0.00      LIG  
ATOM   4958 H6   LIG     1      21.881  18.108   6.506  1.00  0.00      LIG  
ATOM   4959 H7   LIG     1      21.903  18.807   4.917  1.00  0.00      LIG  
ATOM   4960 H8   LIG     1      20.902  20.962   9.285  1.00  0.00      LIG  
ATOM   4961 H9   LIG     1      19.601  22.028   8.797  1.00  0.00      LIG  
ATOM   4962 H10  LIG     1      16.772  18.067   8.757  1.00  0.00      LIG  
ATOM   4963 H11  LIG     1      17.451  18.128  10.357  1.00  0.00      LIG  
ATOM   4964 H12  LIG     1      21.095  16.653   7.671  1.00  0.00      LIG  
ATOM   4965 H13  LIG     1      20.340  15.354   6.742  1.00  0.00      LIG  
ATOM   4966 H14  LIG     1      18.403  21.849   6.949  1.00  0.00      LIG  
ATOM   4967 H15  LIG     1      19.710  22.125   5.823  1.00  0.00      LIG  
ATOM   4968 H16  LIG     1      18.698  20.702   5.648  1.00  0.00      LIG  
ATOM   4969 H17  LIG     1      21.072  15.137   9.361  1.00  0.00      LIG  
ATOM   4970 H18  LIG     1      19.648  14.263   8.737  1.00  0.00      LIG  
ATOM   4971 H19  LIG     1      16.929  16.600   6.733  1.00  0.00      LIG  
ATOM   4972 H20  LIG     1      17.733  15.087   7.168  1.00  0.00      LIG  
ATOM   4973 H21  LIG     1      18.195  15.937   5.690  1.00  0.00      LIG  
ATOM   4974 H22  LIG     1      21.683  23.263   8.834  1.00  0.00      LIG  
ATOM   4975 H23  LIG     1      21.138  23.134   7.149  1.00  0.00      LIG  
ATOM   4976 H24  LIG     1      18.231  16.461  11.574  1.00  0.00      LIG  
ATOM   4977 H25  LIG     1      23.643  21.119   5.198  1.00  0.00      LIG  
ATOM   4978 H26  LIG     1      23.955  19.430   5.634  1.00  0.00      LIG  
ATOM   4979 H27  LIG     1      24.836  20.715   6.438  1.00  0.00      LIG  
ATOM   4980 H28  LIG     1      24.088  19.915   8.717  1.00  0.00      LIG  
ATOM   4981 H29  LIG     1      22.406  19.463   8.972  1.00  0.00      LIG  
ATOM   4982 H30  LIG     1      23.403  18.568   7.819  1.00  0.00      LIG  
ATOM   4983 H31  LIG     1      16.759  20.355   9.312  1.00  0.00      LIG  
ATOM   4984 H32  LIG     1      20.878  17.325  11.125  1.00  0.00      LIG  
ATOM   4985 H33  LIG     1      21.091  15.895  12.110  1.00  0.00      LIG  
ATOM   4986 H34  LIG     1      21.081  18.030  14.954  1.00  0.00      LIG  
ATOM   4987 H35  LIG     1      18.268  14.020  11.140  1.00  0.00      LIG  
ATOM   4988 H36  LIG     1      18.991  14.436  12.697  1.00  0.00      LIG  
ATOM   4989 H37  LIG     1      20.030  14.011  11.343  1.00  0.00      LIG  
ATOM   4990 H38  LIG     1      18.257  18.415  12.298  1.00  0.00      LIG  
ATOM   4991 H39  LIG     1      19.748  19.301  11.924  1.00  0.00      LIG  
ATOM   4992 H40  LIG     1      22.932  20.522  14.497  1.00  0.00      LIG  
ATOM   4993 H41  LIG     1      24.316  19.452  14.207  1.00  0.00      LIG  
ATOM   4994 H42  LIG     1      23.121  19.038  15.447  1.00  0.00      LIG  
ATOM   4995 H43  LIG     1      23.616  19.716  11.918  1.00  0.00      LIG  
ATOM   4996 H44  LIG     1      21.879  20.015  11.805  1.00  0.00      LIG  
ATOM   4997 H45  LIG     1      22.566  18.459  11.286  1.00  0.00      LIG  
ATOM   4998 H46  LIG     1      18.608  16.288  13.434  1.00  0.00      LIG  
ATOM   4999 H47  LIG     1      18.018  21.427  14.001  1.00  0.00      LIG  
TER
REMARK  Energy: 251.363
REMARK  SimpleFitness: 251.363
REMARK  FullFitness: -1415.6154
REMARK  InterFull: -42.5514
REMARK  IntraFull: 276.452
REMARK  solvFull: -1892.48
REMARK  surfFull: 242.964
REMARK  extraFull: 0.0
REMARK  deltaGcompsolvpol: -1892.48
REMARK  deltaGcompsolvnonpol: 242.964
REMARK  deltaGprotsolvpol: -1897.11
REMARK  deltaGprotsolvnonpol: 243.179
REMARK  deltaGligsolvpol: -13.7255
REMARK  deltaGligsolvnonpol: 16.1674
REMARK  deltaGvdw: -42.5514
REMARK  deltaGelec: 0.0
REMARK  deltaG: -8.44178
REMARK  Cluster: 1
REMARK  ClusterRank: 0
ATOM   4915 O    LIG     1      16.376  19.587   9.180  1.00  0.00      LIG  
ATOM   4916 O1   LIG     1      19.924  24.157  12.647  1.00  0.00      LIG  
ATOM   4917 O2   LIG     1      18.499  12.732  12.758  1.00  0.00      LIG  
ATOM   4918 O3   LIG     1      19.723  12.827   9.742  1.00  0.00      LIG  
ATOM   4919 O4   LIG     1      16.098  13.806   8.339  1.00  0.00      LIG  
ATOM   4920 O5   LIG     1      17.598  12.165   7.950  1.00  0.00      LIG  
ATOM   4921 C    LIG     1      18.778  20.228   9.072  1.00  0.00      LIG  
ATOM   4922 C1   LIG     1      18.486  21.674   9.547  1.00  0.00      LIG  
ATOM   4923 C2   LIG     1      19.211  20.132   7.603  1.00  0.00      LIG  
ATOM   4924 C3   LIG     1      19.871  18.766   7.293  1.00  0.00      LIG  
ATOM   4925 C4   LIG     1      19.764  22.537   9.398  1.00  0.00      LIG  
ATOM   4926 C5   LIG     1      20.058  21.321   7.167  1.00  0.00      LIG  
ATOM   4927 C6   LIG     1      17.712  19.144   9.372  1.00  0.00      LIG  
ATOM   4928 C7   LIG     1      20.733  22.004   8.336  1.00  0.00      LIG  
ATOM   4929 C8   LIG     1      19.305  17.699   8.163  1.00  0.00      LIG  
ATOM   4930 C9   LIG     1      20.512  22.882  10.711  1.00  0.00      LIG  
ATOM   4931 C10  LIG     1      17.994  21.660  10.994  1.00  0.00      LIG  
ATOM   4932 C11  LIG     1      17.872  17.902   8.504  1.00  0.00      LIG  
ATOM   4933 C12  LIG     1      21.357  18.636   7.597  1.00  0.00      LIG  
ATOM   4934 C13  LIG     1      17.370  22.369   8.750  1.00  0.00      LIG  
ATOM   4935 C14  LIG     1      20.231  16.846   8.614  1.00  0.00      LIG  
ATOM   4936 C15  LIG     1      21.554  17.202   8.040  1.00  0.00      LIG  
ATOM   4937 C16  LIG     1      19.667  18.414   5.826  1.00  0.00      LIG  
ATOM   4938 C17  LIG     1      18.115  23.018  11.649  1.00  0.00      LIG  
ATOM   4939 C18  LIG     1      19.552  23.411  11.753  1.00  0.00      LIG  
ATOM   4940 C19  LIG     1      20.196  15.712   9.613  1.00  0.00      LIG  
ATOM   4941 C20  LIG     1      21.519  23.995  10.435  1.00  0.00      LIG  
ATOM   4942 C21  LIG     1      21.298  21.727  11.335  1.00  0.00      LIG  
ATOM   4943 C22  LIG     1      18.823  15.046   9.780  1.00  0.00      LIG  
ATOM   4944 C23  LIG     1      18.776  13.644  10.415  1.00  0.00      LIG  
ATOM   4945 C24  LIG     1      19.068  13.750  11.903  1.00  0.00      LIG  
ATOM   4946 C25  LIG     1      20.718  16.259  10.934  1.00  0.00      LIG  
ATOM   4947 C26  LIG     1      19.932  12.876  12.768  1.00  0.00      LIG  
ATOM   4948 C27  LIG     1      17.374  13.056  10.192  1.00  0.00      LIG  
ATOM   4949 C28  LIG     1      20.480  13.504  13.997  1.00  0.00      LIG  
ATOM   4950 C29  LIG     1      20.586  11.592  12.389  1.00  0.00      LIG  
ATOM   4951 C30  LIG     1      17.003  12.891   8.738  1.00  0.00      LIG  
ATOM   4952 H    LIG     1      19.648  19.909   9.652  1.00  0.00      LIG  
ATOM   4953 H1   LIG     1      18.302  20.181   6.995  1.00  0.00      LIG  
ATOM   4954 H2   LIG     1      19.425  23.502   9.013  1.00  0.00      LIG  
ATOM   4955 H3   LIG     1      19.413  22.053   6.674  1.00  0.00      LIG  
ATOM   4956 H4   LIG     1      20.799  21.028   6.419  1.00  0.00      LIG  
ATOM   4957 H5   LIG     1      17.803  18.855  10.422  1.00  0.00      LIG  
ATOM   4958 H6   LIG     1      21.442  21.301   8.769  1.00  0.00      LIG  
ATOM   4959 H7   LIG     1      21.330  22.831   7.943  1.00  0.00      LIG  
ATOM   4960 H8   LIG     1      18.554  20.922  11.575  1.00  0.00      LIG  
ATOM   4961 H9   LIG     1      16.946  21.354  11.033  1.00  0.00      LIG  
ATOM   4962 H10  LIG     1      17.305  17.998   7.573  1.00  0.00      LIG  
ATOM   4963 H11  LIG     1      17.422  17.049   9.002  1.00  0.00      LIG  
ATOM   4964 H12  LIG     1      21.645  19.288   8.425  1.00  0.00      LIG  
ATOM   4965 H13  LIG     1      21.986  18.881   6.736  1.00  0.00      LIG  
ATOM   4966 H14  LIG     1      16.383  21.979   9.004  1.00  0.00      LIG  
ATOM   4967 H15  LIG     1      17.334  23.438   8.972  1.00  0.00      LIG  
ATOM   4968 H16  LIG     1      17.497  22.267   7.672  1.00  0.00      LIG  
ATOM   4969 H17  LIG     1      22.367  17.131   8.767  1.00  0.00      LIG  
ATOM   4970 H18  LIG     1      21.779  16.548   7.192  1.00  0.00      LIG  
ATOM   4971 H19  LIG     1      18.605  18.396   5.570  1.00  0.00      LIG  
ATOM   4972 H20  LIG     1      20.085  17.432   5.586  1.00  0.00      LIG  
ATOM   4973 H21  LIG     1      20.161  19.148   5.184  1.00  0.00      LIG  
ATOM   4974 H22  LIG     1      17.705  22.973  12.661  1.00  0.00      LIG  
ATOM   4975 H23  LIG     1      17.579  23.793  11.095  1.00  0.00      LIG  
ATOM   4976 H24  LIG     1      20.896  14.961   9.245  1.00  0.00      LIG  
ATOM   4977 H25  LIG     1      21.030  24.868   9.992  1.00  0.00      LIG  
ATOM   4978 H26  LIG     1      22.304  23.663   9.751  1.00  0.00      LIG  
ATOM   4979 H27  LIG     1      22.022  24.325  11.350  1.00  0.00      LIG  
ATOM   4980 H28  LIG     1      21.673  21.995  12.328  1.00  0.00      LIG  
ATOM   4981 H29  LIG     1      20.683  20.833  11.451  1.00  0.00      LIG  
ATOM   4982 H30  LIG     1      22.165  21.465  10.725  1.00  0.00      LIG  
ATOM   4983 H31  LIG     1      15.798  18.838   9.396  1.00  0.00      LIG  
ATOM   4984 H32  LIG     1      18.403  14.982   8.775  1.00  0.00      LIG  
ATOM   4985 H33  LIG     1      18.171  15.706  10.358  1.00  0.00      LIG  
ATOM   4986 H34  LIG     1      18.879  14.757  12.248  1.00  0.00      LIG  
ATOM   4987 H35  LIG     1      21.645  16.828  10.816  1.00  0.00      LIG  
ATOM   4988 H36  LIG     1      20.941  15.444  11.625  1.00  0.00      LIG  
ATOM   4989 H37  LIG     1      19.976  16.912  11.403  1.00  0.00      LIG  
ATOM   4990 H38  LIG     1      16.627  13.674  10.698  1.00  0.00      LIG  
ATOM   4991 H39  LIG     1      17.293  12.059  10.629  1.00  0.00      LIG  
ATOM   4992 H40  LIG     1      21.395  14.052  13.759  1.00  0.00      LIG  
ATOM   4993 H41  LIG     1      20.728  12.736  14.732  1.00  0.00      LIG  
ATOM   4994 H42  LIG     1      19.769  14.202  14.449  1.00  0.00      LIG  
ATOM   4995 H43  LIG     1      20.477  10.875  13.206  1.00  0.00      LIG  
ATOM   4996 H44  LIG     1      21.654  11.736  12.220  1.00  0.00      LIG  
ATOM   4997 H45  LIG     1      20.149  11.146  11.496  1.00  0.00      LIG  
ATOM   4998 H46  LIG     1      19.305  12.543   8.910  1.00  0.00      LIG  
ATOM   4999 H47  LIG     1      15.966  13.736   7.369  1.00  0.00      LIG  
TER
REMARK  Energy: 251.363
REMARK  SimpleFitness: 251.363
REMARK  FullFitness: -1415.6154
REMARK  InterFull: -42.5514
REMARK  IntraFull: 276.452
REMARK  solvFull: -1892.48
REMARK  surfFull: 242.964
REMARK  extraFull: 0.0
REMARK  deltaGcompsolvpol: -1892.48
REMARK  deltaGcompsolvnonpol: 242.964
REMARK  deltaGprotsolvpol: -1897.11
REMARK  deltaGprotsolvnonpol: 243.179
REMARK  deltaGligsolvpol: -13.7255
REMARK  deltaGligsolvnonpol: 16.1674
REMARK  deltaGvdw: -42.5514
REMARK  deltaGelec: 0.0
REMARK  deltaG: -8.44178
REMARK  Cluster: 1
REMARK  ClusterRank: 1
ATOM   4915 O    LIG     1      16.376  19.587   9.180  1.00  0.00      LIG  
ATOM   4916 O1   LIG     1      19.924  24.157  12.647  1.00  0.00      LIG  
ATOM   4917 O2   LIG     1      18.499  12.732  12.758  1.00  0.00      LIG  
ATOM   4918 O3   LIG     1      19.723  12.827   9.742  1.00  0.00      LIG  
ATOM   4919 O4   LIG     1      16.098  13.806   8.339  1.00  0.00      LIG  
ATOM   4920 O5   LIG     1      17.598  12.165   7.950  1.00  0.00      LIG  
ATOM   4921 C    LIG     1      18.778  20.228   9.072  1.00  0.00      LIG  
ATOM   4922 C1   LIG     1      18.486  21.674   9.547  1.00  0.00      LIG  
ATOM   4923 C2   LIG     1      19.211  20.132   7.603  1.00  0.00      LIG  
ATOM   4924 C3   LIG     1      19.871  18.766   7.293  1.00  0.00      LIG  
ATOM   4925 C4   LIG     1      19.764  22.537   9.398  1.00  0.00      LIG  
ATOM   4926 C5   LIG     1      20.058  21.321   7.167  1.00  0.00      LIG  
ATOM   4927 C6   LIG     1      17.712  19.144   9.372  1.00  0.00      LIG  
ATOM   4928 C7   LIG     1      20.733  22.004   8.336  1.00  0.00      LIG  
ATOM   4929 C8   LIG     1      19.305  17.699   8.163  1.00  0.00      LIG  
ATOM   4930 C9   LIG     1      20.512  22.882  10.711  1.00  0.00      LIG  
ATOM   4931 C10  LIG     1      17.994  21.660  10.994  1.00  0.00      LIG  
ATOM   4932 C11  LIG     1      17.872  17.902   8.504  1.00  0.00      LIG  
ATOM   4933 C12  LIG     1      21.357  18.636   7.597  1.00  0.00      LIG  
ATOM   4934 C13  LIG     1      17.370  22.369   8.750  1.00  0.00      LIG  
ATOM   4935 C14  LIG     1      20.231  16.846   8.614  1.00  0.00      LIG  
ATOM   4936 C15  LIG     1      21.554  17.202   8.040  1.00  0.00      LIG  
ATOM   4937 C16  LIG     1      19.667  18.414   5.826  1.00  0.00      LIG  
ATOM   4938 C17  LIG     1      18.115  23.018  11.649  1.00  0.00      LIG  
ATOM   4939 C18  LIG     1      19.552  23.411  11.753  1.00  0.00      LIG  
ATOM   4940 C19  LIG     1      20.196  15.712   9.613  1.00  0.00      LIG  
ATOM   4941 C20  LIG     1      21.519  23.995  10.435  1.00  0.00      LIG  
ATOM   4942 C21  LIG     1      21.298  21.727  11.335  1.00  0.00      LIG  
ATOM   4943 C22  LIG     1      18.823  15.046   9.780  1.00  0.00      LIG  
ATOM   4944 C23  LIG     1      18.776  13.644  10.415  1.00  0.00      LIG  
ATOM   4945 C24  LIG     1      19.068  13.750  11.903  1.00  0.00      LIG  
ATOM   4946 C25  LIG     1      20.718  16.259  10.934  1.00  0.00      LIG  
ATOM   4947 C26  LIG     1      19.932  12.876  12.768  1.00  0.00      LIG  
ATOM   4948 C27  LIG     1      17.374  13.056  10.192  1.00  0.00      LIG  
ATOM   4949 C28  LIG     1      20.480  13.504  13.997  1.00  0.00      LIG  
ATOM   4950 C29  LIG     1      20.586  11.592  12.389  1.00  0.00      LIG  
ATOM   4951 C30  LIG     1      17.003  12.891   8.738  1.00  0.00      LIG  
ATOM   4952 H    LIG     1      19.648  19.909   9.652  1.00  0.00      LIG  
ATOM   4953 H1   LIG     1      18.302  20.181   6.995  1.00  0.00      LIG  
ATOM   4954 H2   LIG     1      19.425  23.502   9.013  1.00  0.00      LIG  
ATOM   4955 H3   LIG     1      19.413  22.053   6.674  1.00  0.00      LIG  
ATOM   4956 H4   LIG     1      20.799  21.028   6.419  1.00  0.00      LIG  
ATOM   4957 H5   LIG     1      17.803  18.855  10.422  1.00  0.00      LIG  
ATOM   4958 H6   LIG     1      21.442  21.301   8.769  1.00  0.00      LIG  
ATOM   4959 H7   LIG     1      21.330  22.831   7.943  1.00  0.00      LIG  
ATOM   4960 H8   LIG     1      18.554  20.922  11.575  1.00  0.00      LIG  
ATOM   4961 H9   LIG     1      16.946  21.354  11.033  1.00  0.00      LIG  
ATOM   4962 H10  LIG     1      17.305  17.998   7.573  1.00  0.00      LIG  
ATOM   4963 H11  LIG     1      17.422  17.049   9.002  1.00  0.00      LIG  
ATOM   4964 H12  LIG     1      21.645  19.288   8.425  1.00  0.00      LIG  
ATOM   4965 H13  LIG     1      21.986  18.881   6.736  1.00  0.00      LIG  
ATOM   4966 H14  LIG     1      16.383  21.979   9.004  1.00  0.00      LIG  
ATOM   4967 H15  LIG     1      17.334  23.438   8.972  1.00  0.00      LIG  
ATOM   4968 H16  LIG     1      17.497  22.267   7.672  1.00  0.00      LIG  
ATOM   4969 H17  LIG     1      22.367  17.131   8.767  1.00  0.00      LIG  
ATOM   4970 H18  LIG     1      21.779  16.548   7.192  1.00  0.00      LIG  
ATOM   4971 H19  LIG     1      18.605  18.396   5.570  1.00  0.00      LIG  
ATOM   4972 H20  LIG     1      20.085  17.432   5.586  1.00  0.00      LIG  
ATOM   4973 H21  LIG     1      20.161  19.148   5.184  1.00  0.00      LIG  
ATOM   4974 H22  LIG     1      17.705  22.973  12.661  1.00  0.00      LIG  
ATOM   4975 H23  LIG     1      17.579  23.793  11.095  1.00  0.00      LIG  
ATOM   4976 H24  LIG     1      20.896  14.961   9.245  1.00  0.00      LIG  
ATOM   4977 H25  LIG     1      21.030  24.868   9.992  1.00  0.00      LIG  
ATOM   4978 H26  LIG     1      22.304  23.663   9.751  1.00  0.00      LIG  
ATOM   4979 H27  LIG     1      22.022  24.325  11.350  1.00  0.00      LIG  
ATOM   4980 H28  LIG     1      21.673  21.995  12.328  1.00  0.00      LIG  
ATOM   4981 H29  LIG     1      20.683  20.833  11.451  1.00  0.00      LIG  
ATOM   4982 H30  LIG     1      22.165  21.465  10.725  1.00  0.00      LIG  
ATOM   4983 H31  LIG     1      15.798  18.838   9.396  1.00  0.00      LIG  
ATOM   4984 H32  LIG     1      18.403  14.982   8.775  1.00  0.00      LIG  
ATOM   4985 H33  LIG     1      18.171  15.706  10.358  1.00  0.00      LIG  
ATOM   4986 H34  LIG     1      18.879  14.757  12.248  1.00  0.00      LIG  
ATOM   4987 H35  LIG     1      21.645  16.828  10.816  1.00  0.00      LIG  
ATOM   4988 H36  LIG     1      20.941  15.444  11.625  1.00  0.00      LIG  
ATOM   4989 H37  LIG     1      19.976  16.912  11.403  1.00  0.00      LIG  
ATOM   4990 H38  LIG     1      16.627  13.674  10.698  1.00  0.00      LIG  
ATOM   4991 H39  LIG     1      17.293  12.059  10.629  1.00  0.00      LIG  
ATOM   4992 H40  LIG     1      21.395  14.052  13.759  1.00  0.00      LIG  
ATOM   4993 H41  LIG     1      20.728  12.736  14.732  1.00  0.00      LIG  
ATOM   4994 H42  LIG     1      19.769  14.202  14.449  1.00  0.00      LIG  
ATOM   4995 H43  LIG     1      20.477  10.875  13.206  1.00  0.00      LIG  
ATOM   4996 H44  LIG     1      21.654  11.736  12.220  1.00  0.00      LIG  
ATOM   4997 H45  LIG     1      20.149  11.146  11.496  1.00  0.00      LIG  
ATOM   4998 H46  LIG     1      19.305  12.543   8.910  1.00  0.00      LIG  
ATOM   4999 H47  LIG     1      15.966  13.736   7.369  1.00  0.00      LIG  
TER
REMARK  Energy: 251.363
REMARK  SimpleFitness: 251.363
REMARK  FullFitness: -1415.6154
REMARK  InterFull: -42.5514
REMARK  IntraFull: 276.452
REMARK  solvFull: -1892.48
REMARK  surfFull: 242.964
REMARK  extraFull: 0.0
REMARK  deltaGcompsolvpol: -1892.48
REMARK  deltaGcompsolvnonpol: 242.964
REMARK  deltaGprotsolvpol: -1897.11
REMARK  deltaGprotsolvnonpol: 243.179
REMARK  deltaGligsolvpol: -13.7255
REMARK  deltaGligsolvnonpol: 16.1674
REMARK  deltaGvdw: -42.5514
REMARK  deltaGelec: 0.0
REMARK  deltaG: -8.44178
REMARK  Cluster: 1
REMARK  ClusterRank: 2
ATOM   4915 O    LIG     1      16.376  19.587   9.180  1.00  0.00      LIG  
ATOM   4916 O1   LIG     1      19.924  24.157  12.647  1.00  0.00      LIG  
ATOM   4917 O2   LIG     1      18.499  12.732  12.758  1.00  0.00      LIG  
ATOM   4918 O3   LIG     1      19.723  12.827   9.742  1.00  0.00      LIG  
ATOM   4919 O4   LIG     1      16.098  13.806   8.339  1.00  0.00      LIG  
ATOM   4920 O5   LIG     1      17.598  12.165   7.950  1.00  0.00      LIG  
ATOM   4921 C    LIG     1      18.778  20.228   9.072  1.00  0.00      LIG  
ATOM   4922 C1   LIG     1      18.486  21.674   9.547  1.00  0.00      LIG  
ATOM   4923 C2   LIG     1      19.211  20.132   7.603  1.00  0.00      LIG  
ATOM   4924 C3   LIG     1      19.871  18.766   7.293  1.00  0.00      LIG  
ATOM   4925 C4   LIG     1      19.764  22.537   9.398  1.00  0.00      LIG  
ATOM   4926 C5   LIG     1      20.058  21.321   7.167  1.00  0.00      LIG  
ATOM   4927 C6   LIG     1      17.712  19.144   9.372  1.00  0.00      LIG  
ATOM   4928 C7   LIG     1      20.733  22.004   8.336  1.00  0.00      LIG  
ATOM   4929 C8   LIG     1      19.305  17.699   8.163  1.00  0.00      LIG  
ATOM   4930 C9   LIG     1      20.512  22.882  10.711  1.00  0.00      LIG  
ATOM   4931 C10  LIG     1      17.994  21.660  10.994  1.00  0.00      LIG  
ATOM   4932 C11  LIG     1      17.872  17.902   8.504  1.00  0.00      LIG  
ATOM   4933 C12  LIG     1      21.357  18.636   7.597  1.00  0.00      LIG  
ATOM   4934 C13  LIG     1      17.370  22.369   8.750  1.00  0.00      LIG  
ATOM   4935 C14  LIG     1      20.231  16.846   8.614  1.00  0.00      LIG  
ATOM   4936 C15  LIG     1      21.554  17.202   8.040  1.00  0.00      LIG  
ATOM   4937 C16  LIG     1      19.667  18.414   5.826  1.00  0.00      LIG  
ATOM   4938 C17  LIG     1      18.115  23.018  11.649  1.00  0.00      LIG  
ATOM   4939 C18  LIG     1      19.552  23.411  11.753  1.00  0.00      LIG  
ATOM   4940 C19  LIG     1      20.196  15.712   9.613  1.00  0.00      LIG  
ATOM   4941 C20  LIG     1      21.519  23.995  10.435  1.00  0.00      LIG  
ATOM   4942 C21  LIG     1      21.298  21.727  11.335  1.00  0.00      LIG  
ATOM   4943 C22  LIG     1      18.823  15.046   9.780  1.00  0.00      LIG  
ATOM   4944 C23  LIG     1      18.776  13.644  10.415  1.00  0.00      LIG  
ATOM   4945 C24  LIG     1      19.068  13.750  11.903  1.00  0.00      LIG  
ATOM   4946 C25  LIG     1      20.718  16.259  10.934  1.00  0.00      LIG  
ATOM   4947 C26  LIG     1      19.932  12.876  12.768  1.00  0.00      LIG  
ATOM   4948 C27  LIG     1      17.374  13.056  10.192  1.00  0.00      LIG  
ATOM   4949 C28  LIG     1      20.480  13.504  13.997  1.00  0.00      LIG  
ATOM   4950 C29  LIG     1      20.586  11.592  12.389  1.00  0.00      LIG  
ATOM   4951 C30  LIG     1      17.003  12.891   8.738  1.00  0.00      LIG  
ATOM   4952 H    LIG     1      19.648  19.909   9.652  1.00  0.00      LIG  
ATOM   4953 H1   LIG     1      18.302  20.181   6.995  1.00  0.00      LIG  
ATOM   4954 H2   LIG     1      19.425  23.502   9.013  1.00  0.00      LIG  
ATOM   4955 H3   LIG     1      19.413  22.053   6.674  1.00  0.00      LIG  
ATOM   4956 H4   LIG     1      20.799  21.028   6.419  1.00  0.00      LIG  
ATOM   4957 H5   LIG     1      17.803  18.855  10.422  1.00  0.00      LIG  
ATOM   4958 H6   LIG     1      21.442  21.301   8.769  1.00  0.00      LIG  
ATOM   4959 H7   LIG     1      21.330  22.831   7.943  1.00  0.00      LIG  
ATOM   4960 H8   LIG     1      18.554  20.922  11.575  1.00  0.00      LIG  
ATOM   4961 H9   LIG     1      16.946  21.354  11.033  1.00  0.00      LIG  
ATOM   4962 H10  LIG     1      17.305  17.998   7.573  1.00  0.00      LIG  
ATOM   4963 H11  LIG     1      17.422  17.049   9.002  1.00  0.00      LIG  
ATOM   4964 H12  LIG     1      21.645  19.288   8.425  1.00  0.00      LIG  
ATOM   4965 H13  LIG     1      21.986  18.881   6.736  1.00  0.00      LIG  
ATOM   4966 H14  LIG     1      16.383  21.979   9.004  1.00  0.00      LIG  
ATOM   4967 H15  LIG     1      17.334  23.438   8.972  1.00  0.00      LIG  
ATOM   4968 H16  LIG     1      17.497  22.267   7.672  1.00  0.00      LIG  
ATOM   4969 H17  LIG     1      22.367  17.131   8.767  1.00  0.00      LIG  
ATOM   4970 H18  LIG     1      21.779  16.548   7.192  1.00  0.00      LIG  
ATOM   4971 H19  LIG     1      18.605  18.396   5.570  1.00  0.00      LIG  
ATOM   4972 H20  LIG     1      20.085  17.432   5.586  1.00  0.00      LIG  
ATOM   4973 H21  LIG     1      20.161  19.148   5.184  1.00  0.00      LIG  
ATOM   4974 H22  LIG     1      17.705  22.973  12.661  1.00  0.00      LIG  
ATOM   4975 H23  LIG     1      17.579  23.793  11.095  1.00  0.00      LIG  
ATOM   4976 H24  LIG     1      20.896  14.961   9.245  1.00  0.00      LIG  
ATOM   4977 H25  LIG     1      21.030  24.868   9.992  1.00  0.00      LIG  
ATOM   4978 H26  LIG     1      22.304  23.663   9.751  1.00  0.00      LIG  
ATOM   4979 H27  LIG     1      22.022  24.325  11.350  1.00  0.00      LIG  
ATOM   4980 H28  LIG     1      21.673  21.995  12.328  1.00  0.00      LIG  
ATOM   4981 H29  LIG     1      20.683  20.833  11.451  1.00  0.00      LIG  
ATOM   4982 H30  LIG     1      22.165  21.465  10.725  1.00  0.00      LIG  
ATOM   4983 H31  LIG     1      15.798  18.838   9.396  1.00  0.00      LIG  
ATOM   4984 H32  LIG     1      18.403  14.982   8.775  1.00  0.00      LIG  
ATOM   4985 H33  LIG     1      18.171  15.706  10.358  1.00  0.00      LIG  
ATOM   4986 H34  LIG     1      18.879  14.757  12.248  1.00  0.00      LIG  
ATOM   4987 H35  LIG     1      21.645  16.828  10.816  1.00  0.00      LIG  
ATOM   4988 H36  LIG     1      20.941  15.444  11.625  1.00  0.00      LIG  
ATOM   4989 H37  LIG     1      19.976  16.912  11.403  1.00  0.00      LIG  
ATOM   4990 H38  LIG     1      16.627  13.674  10.698  1.00  0.00      LIG  
ATOM   4991 H39  LIG     1      17.293  12.059  10.629  1.00  0.00      LIG  
ATOM   4992 H40  LIG     1      21.395  14.052  13.759  1.00  0.00      LIG  
ATOM   4993 H41  LIG     1      20.728  12.736  14.732  1.00  0.00      LIG  
ATOM   4994 H42  LIG     1      19.769  14.202  14.449  1.00  0.00      LIG  
ATOM   4995 H43  LIG     1      20.477  10.875  13.206  1.00  0.00      LIG  
ATOM   4996 H44  LIG     1      21.654  11.736  12.220  1.00  0.00      LIG  
ATOM   4997 H45  LIG     1      20.149  11.146  11.496  1.00  0.00      LIG  
ATOM   4998 H46  LIG     1      19.305  12.543   8.910  1.00  0.00      LIG  
ATOM   4999 H47  LIG     1      15.966  13.736   7.369  1.00  0.00      LIG  
TER
REMARK  Energy: 251.363
REMARK  SimpleFitness: 251.363
REMARK  FullFitness: -1415.6154
REMARK  InterFull: -42.5514
REMARK  IntraFull: 276.452
REMARK  solvFull: -1892.48
REMARK  surfFull: 242.964
REMARK  extraFull: 0.0
REMARK  deltaGcompsolvpol: -1892.48
REMARK  deltaGcompsolvnonpol: 242.964
REMARK  deltaGprotsolvpol: -1897.11
REMARK  deltaGprotsolvnonpol: 243.179
REMARK  deltaGligsolvpol: -13.7255
REMARK  deltaGligsolvnonpol: 16.1674
REMARK  deltaGvdw: -42.5514
REMARK  deltaGelec: 0.0
REMARK  deltaG: -8.44178
REMARK  Cluster: 1
REMARK  ClusterRank: 3
ATOM   4915 O    LIG     1      16.376  19.587   9.180  1.00  0.00      LIG  
ATOM   4916 O1   LIG     1      19.924  24.157  12.647  1.00  0.00      LIG  
ATOM   4917 O2   LIG     1      18.499  12.732  12.758  1.00  0.00      LIG  
ATOM   4918 O3   LIG     1      19.723  12.827   9.742  1.00  0.00      LIG  
ATOM   4919 O4   LIG     1      16.098  13.806   8.339  1.00  0.00      LIG  
ATOM   4920 O5   LIG     1      17.598  12.165   7.950  1.00  0.00      LIG  
ATOM   4921 C    LIG     1      18.778  20.228   9.072  1.00  0.00      LIG  
ATOM   4922 C1   LIG     1      18.486  21.674   9.547  1.00  0.00      LIG  
ATOM   4923 C2   LIG     1      19.211  20.132   7.603  1.00  0.00      LIG  
ATOM   4924 C3   LIG     1      19.871  18.766   7.293  1.00  0.00      LIG  
ATOM   4925 C4   LIG     1      19.764  22.537   9.398  1.00  0.00      LIG  
ATOM   4926 C5   LIG     1      20.058  21.321   7.167  1.00  0.00      LIG  
ATOM   4927 C6   LIG     1      17.712  19.144   9.372  1.00  0.00      LIG  
ATOM   4928 C7   LIG     1      20.733  22.004   8.336  1.00  0.00      LIG  
ATOM   4929 C8   LIG     1      19.305  17.699   8.163  1.00  0.00      LIG  
ATOM   4930 C9   LIG     1      20.512  22.882  10.711  1.00  0.00      LIG  
ATOM   4931 C10  LIG     1      17.994  21.660  10.994  1.00  0.00      LIG  
ATOM   4932 C11  LIG     1      17.872  17.902   8.504  1.00  0.00      LIG  
ATOM   4933 C12  LIG     1      21.357  18.636   7.597  1.00  0.00      LIG  
ATOM   4934 C13  LIG     1      17.370  22.369   8.750  1.00  0.00      LIG  
ATOM   4935 C14  LIG     1      20.231  16.846   8.614  1.00  0.00      LIG  
ATOM   4936 C15  LIG     1      21.554  17.202   8.040  1.00  0.00      LIG  
ATOM   4937 C16  LIG     1      19.667  18.414   5.826  1.00  0.00      LIG  
ATOM   4938 C17  LIG     1      18.115  23.018  11.649  1.00  0.00      LIG  
ATOM   4939 C18  LIG     1      19.552  23.411  11.753  1.00  0.00      LIG  
ATOM   4940 C19  LIG     1      20.196  15.712   9.613  1.00  0.00      LIG  
ATOM   4941 C20  LIG     1      21.519  23.995  10.435  1.00  0.00      LIG  
ATOM   4942 C21  LIG     1      21.298  21.727  11.335  1.00  0.00      LIG  
ATOM   4943 C22  LIG     1      18.823  15.046   9.780  1.00  0.00      LIG  
ATOM   4944 C23  LIG     1      18.776  13.644  10.415  1.00  0.00      LIG  
ATOM   4945 C24  LIG     1      19.068  13.750  11.903  1.00  0.00      LIG  
ATOM   4946 C25  LIG     1      20.718  16.259  10.934  1.00  0.00      LIG  
ATOM   4947 C26  LIG     1      19.932  12.876  12.768  1.00  0.00      LIG  
ATOM   4948 C27  LIG     1      17.374  13.056  10.192  1.00  0.00      LIG  
ATOM   4949 C28  LIG     1      20.480  13.504  13.997  1.00  0.00      LIG  
ATOM   4950 C29  LIG     1      20.586  11.592  12.389  1.00  0.00      LIG  
ATOM   4951 C30  LIG     1      17.003  12.891   8.738  1.00  0.00      LIG  
ATOM   4952 H    LIG     1      19.648  19.909   9.652  1.00  0.00      LIG  
ATOM   4953 H1   LIG     1      18.302  20.181   6.995  1.00  0.00      LIG  
ATOM   4954 H2   LIG     1      19.425  23.502   9.013  1.00  0.00      LIG  
ATOM   4955 H3   LIG     1      19.413  22.053   6.674  1.00  0.00      LIG  
ATOM   4956 H4   LIG     1      20.799  21.028   6.419  1.00  0.00      LIG  
ATOM   4957 H5   LIG     1      17.803  18.855  10.422  1.00  0.00      LIG  
ATOM   4958 H6   LIG     1      21.442  21.301   8.769  1.00  0.00      LIG  
ATOM   4959 H7   LIG     1      21.330  22.831   7.943  1.00  0.00      LIG  
ATOM   4960 H8   LIG     1      18.554  20.922  11.575  1.00  0.00      LIG  
ATOM   4961 H9   LIG     1      16.946  21.354  11.033  1.00  0.00      LIG  
ATOM   4962 H10  LIG     1      17.305  17.998   7.573  1.00  0.00      LIG  
ATOM   4963 H11  LIG     1      17.422  17.049   9.002  1.00  0.00      LIG  
ATOM   4964 H12  LIG     1      21.645  19.288   8.425  1.00  0.00      LIG  
ATOM   4965 H13  LIG     1      21.986  18.881   6.736  1.00  0.00      LIG  
ATOM   4966 H14  LIG     1      16.383  21.979   9.004  1.00  0.00      LIG  
ATOM   4967 H15  LIG     1      17.334  23.438   8.972  1.00  0.00      LIG  
ATOM   4968 H16  LIG     1      17.497  22.267   7.672  1.00  0.00      LIG  
ATOM   4969 H17  LIG     1      22.367  17.131   8.767  1.00  0.00      LIG  
ATOM   4970 H18  LIG     1      21.779  16.548   7.192  1.00  0.00      LIG  
ATOM   4971 H19  LIG     1      18.605  18.396   5.570  1.00  0.00      LIG  
ATOM   4972 H20  LIG     1      20.085  17.432   5.586  1.00  0.00      LIG  
ATOM   4973 H21  LIG     1      20.161  19.148   5.184  1.00  0.00      LIG  
ATOM   4974 H22  LIG     1      17.705  22.973  12.661  1.00  0.00      LIG  
ATOM   4975 H23  LIG     1      17.579  23.793  11.095  1.00  0.00      LIG  
ATOM   4976 H24  LIG     1      20.896  14.961   9.245  1.00  0.00      LIG  
ATOM   4977 H25  LIG     1      21.030  24.868   9.992  1.00  0.00      LIG  
ATOM   4978 H26  LIG     1      22.304  23.663   9.751  1.00  0.00      LIG  
ATOM   4979 H27  LIG     1      22.022  24.325  11.350  1.00  0.00      LIG  
ATOM   4980 H28  LIG     1      21.673  21.995  12.328  1.00  0.00      LIG  
ATOM   4981 H29  LIG     1      20.683  20.833  11.451  1.00  0.00      LIG  
ATOM   4982 H30  LIG     1      22.165  21.465  10.725  1.00  0.00      LIG  
ATOM   4983 H31  LIG     1      15.798  18.838   9.396  1.00  0.00      LIG  
ATOM   4984 H32  LIG     1      18.403  14.982   8.775  1.00  0.00      LIG  
ATOM   4985 H33  LIG     1      18.171  15.706  10.358  1.00  0.00      LIG  
ATOM   4986 H34  LIG     1      18.879  14.757  12.248  1.00  0.00      LIG  
ATOM   4987 H35  LIG     1      21.645  16.828  10.816  1.00  0.00      LIG  
ATOM   4988 H36  LIG     1      20.941  15.444  11.625  1.00  0.00      LIG  
ATOM   4989 H37  LIG     1      19.976  16.912  11.403  1.00  0.00      LIG  
ATOM   4990 H38  LIG     1      16.627  13.674  10.698  1.00  0.00      LIG  
ATOM   4991 H39  LIG     1      17.293  12.059  10.629  1.00  0.00      LIG  
ATOM   4992 H40  LIG     1      21.395  14.052  13.759  1.00  0.00      LIG  
ATOM   4993 H41  LIG     1      20.728  12.736  14.732  1.00  0.00      LIG  
ATOM   4994 H42  LIG     1      19.769  14.202  14.449  1.00  0.00      LIG  
ATOM   4995 H43  LIG     1      20.477  10.875  13.206  1.00  0.00      LIG  
ATOM   4996 H44  LIG     1      21.654  11.736  12.220  1.00  0.00      LIG  
ATOM   4997 H45  LIG     1      20.149  11.146  11.496  1.00  0.00      LIG  
ATOM   4998 H46  LIG     1      19.305  12.543   8.910  1.00  0.00      LIG  
ATOM   4999 H47  LIG     1      15.966  13.736   7.369  1.00  0.00      LIG  
TER
REMARK  Energy: 251.363
REMARK  SimpleFitness: 251.363
REMARK  FullFitness: -1415.6154
REMARK  InterFull: -42.5514
REMARK  IntraFull: 276.452
REMARK  solvFull: -1892.48
REMARK  surfFull: 242.964
REMARK  extraFull: 0.0
REMARK  deltaGcompsolvpol: -1892.48
REMARK  deltaGcompsolvnonpol: 242.964
REMARK  deltaGprotsolvpol: -1897.11
REMARK  deltaGprotsolvnonpol: 243.179
REMARK  deltaGligsolvpol: -13.7255
REMARK  deltaGligsolvnonpol: 16.1674
REMARK  deltaGvdw: -42.5514
REMARK  deltaGelec: 0.0
REMARK  deltaG: -8.44178
REMARK  Cluster: 1
REMARK  ClusterRank: 4
ATOM   4915 O    LIG     1      16.376  19.587   9.180  1.00  0.00      LIG  
ATOM   4916 O1   LIG     1      19.924  24.157  12.647  1.00  0.00      LIG  
ATOM   4917 O2   LIG     1      18.499  12.732  12.758  1.00  0.00      LIG  
ATOM   4918 O3   LIG     1      19.723  12.827   9.742  1.00  0.00      LIG  
ATOM   4919 O4   LIG     1      16.098  13.806   8.339  1.00  0.00      LIG  
ATOM   4920 O5   LIG     1      17.598  12.165   7.950  1.00  0.00      LIG  
ATOM   4921 C    LIG     1      18.778  20.228   9.072  1.00  0.00      LIG  
ATOM   4922 C1   LIG     1      18.486  21.674   9.547  1.00  0.00      LIG  
ATOM   4923 C2   LIG     1      19.211  20.132   7.603  1.00  0.00      LIG  
ATOM   4924 C3   LIG     1      19.871  18.766   7.293  1.00  0.00      LIG  
ATOM   4925 C4   LIG     1      19.764  22.537   9.398  1.00  0.00      LIG  
ATOM   4926 C5   LIG     1      20.058  21.321   7.167  1.00  0.00      LIG  
ATOM   4927 C6   LIG     1      17.712  19.144   9.372  1.00  0.00      LIG  
ATOM   4928 C7   LIG     1      20.733  22.004   8.336  1.00  0.00      LIG  
ATOM   4929 C8   LIG     1      19.305  17.699   8.163  1.00  0.00      LIG  
ATOM   4930 C9   LIG     1      20.512  22.882  10.711  1.00  0.00      LIG  
ATOM   4931 C10  LIG     1      17.994  21.660  10.994  1.00  0.00      LIG  
ATOM   4932 C11  LIG     1      17.872  17.902   8.504  1.00  0.00      LIG  
ATOM   4933 C12  LIG     1      21.357  18.636   7.597  1.00  0.00      LIG  
ATOM   4934 C13  LIG     1      17.370  22.369   8.750  1.00  0.00      LIG  
ATOM   4935 C14  LIG     1      20.231  16.846   8.614  1.00  0.00      LIG  
ATOM   4936 C15  LIG     1      21.554  17.202   8.040  1.00  0.00      LIG  
ATOM   4937 C16  LIG     1      19.667  18.414   5.826  1.00  0.00      LIG  
ATOM   4938 C17  LIG     1      18.115  23.018  11.649  1.00  0.00      LIG  
ATOM   4939 C18  LIG     1      19.552  23.411  11.753  1.00  0.00      LIG  
ATOM   4940 C19  LIG     1      20.196  15.712   9.613  1.00  0.00      LIG  
ATOM   4941 C20  LIG     1      21.519  23.995  10.435  1.00  0.00      LIG  
ATOM   4942 C21  LIG     1      21.298  21.727  11.335  1.00  0.00      LIG  
ATOM   4943 C22  LIG     1      18.823  15.046   9.780  1.00  0.00      LIG  
ATOM   4944 C23  LIG     1      18.776  13.644  10.415  1.00  0.00      LIG  
ATOM   4945 C24  LIG     1      19.068  13.750  11.903  1.00  0.00      LIG  
ATOM   4946 C25  LIG     1      20.718  16.259  10.934  1.00  0.00      LIG  
ATOM   4947 C26  LIG     1      19.932  12.876  12.768  1.00  0.00      LIG  
ATOM   4948 C27  LIG     1      17.374  13.056  10.192  1.00  0.00      LIG  
ATOM   4949 C28  LIG     1      20.480  13.504  13.997  1.00  0.00      LIG  
ATOM   4950 C29  LIG     1      20.586  11.592  12.389  1.00  0.00      LIG  
ATOM   4951 C30  LIG     1      17.003  12.891   8.738  1.00  0.00      LIG  
ATOM   4952 H    LIG     1      19.648  19.909   9.652  1.00  0.00      LIG  
ATOM   4953 H1   LIG     1      18.302  20.181   6.995  1.00  0.00      LIG  
ATOM   4954 H2   LIG     1      19.425  23.502   9.013  1.00  0.00      LIG  
ATOM   4955 H3   LIG     1      19.413  22.053   6.674  1.00  0.00      LIG  
ATOM   4956 H4   LIG     1      20.799  21.028   6.419  1.00  0.00      LIG  
ATOM   4957 H5   LIG     1      17.803  18.855  10.422  1.00  0.00      LIG  
ATOM   4958 H6   LIG     1      21.442  21.301   8.769  1.00  0.00      LIG  
ATOM   4959 H7   LIG     1      21.330  22.831   7.943  1.00  0.00      LIG  
ATOM   4960 H8   LIG     1      18.554  20.922  11.575  1.00  0.00      LIG  
ATOM   4961 H9   LIG     1      16.946  21.354  11.033  1.00  0.00      LIG  
ATOM   4962 H10  LIG     1      17.305  17.998   7.573  1.00  0.00      LIG  
ATOM   4963 H11  LIG     1      17.422  17.049   9.002  1.00  0.00      LIG  
ATOM   4964 H12  LIG     1      21.645  19.288   8.425  1.00  0.00      LIG  
ATOM   4965 H13  LIG     1      21.986  18.881   6.736  1.00  0.00      LIG  
ATOM   4966 H14  LIG     1      16.383  21.979   9.004  1.00  0.00      LIG  
ATOM   4967 H15  LIG     1      17.334  23.438   8.972  1.00  0.00      LIG  
ATOM   4968 H16  LIG     1      17.497  22.267   7.672  1.00  0.00      LIG  
ATOM   4969 H17  LIG     1      22.367  17.131   8.767  1.00  0.00      LIG  
ATOM   4970 H18  LIG     1      21.779  16.548   7.192  1.00  0.00      LIG  
ATOM   4971 H19  LIG     1      18.605  18.396   5.570  1.00  0.00      LIG  
ATOM   4972 H20  LIG     1      20.085  17.432   5.586  1.00  0.00      LIG  
ATOM   4973 H21  LIG     1      20.161  19.148   5.184  1.00  0.00      LIG  
ATOM   4974 H22  LIG     1      17.705  22.973  12.661  1.00  0.00      LIG  
ATOM   4975 H23  LIG     1      17.579  23.793  11.095  1.00  0.00      LIG  
ATOM   4976 H24  LIG     1      20.896  14.961   9.245  1.00  0.00      LIG  
ATOM   4977 H25  LIG     1      21.030  24.868   9.992  1.00  0.00      LIG  
ATOM   4978 H26  LIG     1      22.304  23.663   9.751  1.00  0.00      LIG  
ATOM   4979 H27  LIG     1      22.022  24.325  11.350  1.00  0.00      LIG  
ATOM   4980 H28  LIG     1      21.673  21.995  12.328  1.00  0.00      LIG  
ATOM   4981 H29  LIG     1      20.683  20.833  11.451  1.00  0.00      LIG  
ATOM   4982 H30  LIG     1      22.165  21.465  10.725  1.00  0.00      LIG  
ATOM   4983 H31  LIG     1      15.798  18.838   9.396  1.00  0.00      LIG  
ATOM   4984 H32  LIG     1      18.403  14.982   8.775  1.00  0.00      LIG  
ATOM   4985 H33  LIG     1      18.171  15.706  10.358  1.00  0.00      LIG  
ATOM   4986 H34  LIG     1      18.879  14.757  12.248  1.00  0.00      LIG  
ATOM   4987 H35  LIG     1      21.645  16.828  10.816  1.00  0.00      LIG  
ATOM   4988 H36  LIG     1      20.941  15.444  11.625  1.00  0.00      LIG  
ATOM   4989 H37  LIG     1      19.976  16.912  11.403  1.00  0.00      LIG  
ATOM   4990 H38  LIG     1      16.627  13.674  10.698  1.00  0.00      LIG  
ATOM   4991 H39  LIG     1      17.293  12.059  10.629  1.00  0.00      LIG  
ATOM   4992 H40  LIG     1      21.395  14.052  13.759  1.00  0.00      LIG  
ATOM   4993 H41  LIG     1      20.728  12.736  14.732  1.00  0.00      LIG  
ATOM   4994 H42  LIG     1      19.769  14.202  14.449  1.00  0.00      LIG  
ATOM   4995 H43  LIG     1      20.477  10.875  13.206  1.00  0.00      LIG  
ATOM   4996 H44  LIG     1      21.654  11.736  12.220  1.00  0.00      LIG  
ATOM   4997 H45  LIG     1      20.149  11.146  11.496  1.00  0.00      LIG  
ATOM   4998 H46  LIG     1      19.305  12.543   8.910  1.00  0.00      LIG  
ATOM   4999 H47  LIG     1      15.966  13.736   7.369  1.00  0.00      LIG  
TER
REMARK  Energy: 253.088
REMARK  SimpleFitness: 253.088
REMARK  FullFitness: -1413.8601
REMARK  InterFull: -41.4882
REMARK  IntraFull: 277.449
REMARK  solvFull: -1892.72
REMARK  surfFull: 242.899
REMARK  extraFull: 0.0
REMARK  deltaGcompsolvpol: -1892.72
REMARK  deltaGcompsolvnonpol: 242.899
REMARK  deltaGprotsolvpol: -1897.11
REMARK  deltaGprotsolvnonpol: 243.179
REMARK  deltaGligsolvpol: -13.8151
REMARK  deltaGligsolvnonpol: 16.1775
REMARK  deltaGvdw: -41.4882
REMARK  deltaGelec: 0.0
REMARK  deltaG: -8.357511
REMARK  Cluster: 1
REMARK  ClusterRank: 5
ATOM   4915 O    LIG     1      16.374  19.490   9.061  1.00  0.00      LIG  
ATOM   4916 O1   LIG     1      19.430  24.358  12.574  1.00  0.00      LIG  
ATOM   4917 O2   LIG     1      18.481  12.645  12.816  1.00  0.00      LIG  
ATOM   4918 O3   LIG     1      19.714  12.861   9.817  1.00  0.00      LIG  
ATOM   4919 O4   LIG     1      16.136  13.777   8.327  1.00  0.00      LIG  
ATOM   4920 O5   LIG     1      17.654  12.141   7.973  1.00  0.00      LIG  
ATOM   4921 C    LIG     1      18.770  20.188   9.104  1.00  0.00      LIG  
ATOM   4922 C1   LIG     1      18.409  21.633   9.527  1.00  0.00      LIG  
ATOM   4923 C2   LIG     1      19.336  20.080   7.681  1.00  0.00      LIG  
ATOM   4924 C3   LIG     1      20.044  18.720   7.458  1.00  0.00      LIG  
ATOM   4925 C4   LIG     1      19.665  22.536   9.453  1.00  0.00      LIG  
ATOM   4926 C5   LIG     1      20.205  21.273   7.305  1.00  0.00      LIG  
ATOM   4927 C6   LIG     1      17.706  19.083   9.330  1.00  0.00      LIG  
ATOM   4928 C7   LIG     1      20.749  21.993   8.517  1.00  0.00      LIG  
ATOM   4929 C8   LIG     1      19.394  17.660   8.271  1.00  0.00      LIG  
ATOM   4930 C9   LIG     1      20.267  22.989  10.805  1.00  0.00      LIG  
ATOM   4931 C10  LIG     1      17.821  21.609  10.935  1.00  0.00      LIG  
ATOM   4932 C11  LIG     1      17.939  17.854   8.466  1.00  0.00      LIG  
ATOM   4933 C12  LIG     1      21.485  18.618   7.943  1.00  0.00      LIG  
ATOM   4934 C13  LIG     1      17.345  22.284   8.631  1.00  0.00      LIG  
ATOM   4935 C14  LIG     1      20.273  16.838   8.865  1.00  0.00      LIG  
ATOM   4936 C15  LIG     1      21.652  17.207   8.466  1.00  0.00      LIG  
ATOM   4937 C16  LIG     1      20.007  18.359   5.980  1.00  0.00      LIG  
ATOM   4938 C17  LIG     1      17.803  22.979  11.571  1.00  0.00      LIG  
ATOM   4939 C18  LIG     1      19.189  23.509  11.728  1.00  0.00      LIG  
ATOM   4940 C19  LIG     1      20.110  15.786   9.931  1.00  0.00      LIG  
ATOM   4941 C20  LIG     1      21.220  24.154  10.560  1.00  0.00      LIG  
ATOM   4942 C21  LIG     1      21.066  21.919  11.548  1.00  0.00      LIG  
ATOM   4943 C22  LIG     1      18.765  15.046   9.893  1.00  0.00      LIG  
ATOM   4944 C23  LIG     1      18.730  13.632  10.492  1.00  0.00      LIG  
ATOM   4945 C24  LIG     1      18.991  13.711  11.986  1.00  0.00      LIG  
ATOM   4946 C25  LIG     1      20.337  16.489  11.266  1.00  0.00      LIG  
ATOM   4947 C26  LIG     1      19.903  12.862  12.825  1.00  0.00      LIG  
ATOM   4948 C27  LIG     1      17.351  13.018  10.214  1.00  0.00      LIG  
ATOM   4949 C28  LIG     1      20.436  13.504  14.053  1.00  0.00      LIG  
ATOM   4950 C29  LIG     1      20.610  11.615  12.417  1.00  0.00      LIG  
ATOM   4951 C30  LIG     1      17.033  12.863   8.746  1.00  0.00      LIG  
ATOM   4952 H    LIG     1      19.591  19.900   9.768  1.00  0.00      LIG  
ATOM   4953 H1   LIG     1      18.485  20.106   6.992  1.00  0.00      LIG  
ATOM   4954 H2   LIG     1      19.333  23.462   8.982  1.00  0.00      LIG  
ATOM   4955 H3   LIG     1      19.603  21.984   6.734  1.00  0.00      LIG  
ATOM   4956 H4   LIG     1      21.024  20.976   6.645  1.00  0.00      LIG  
ATOM   4957 H5   LIG     1      17.739  18.788  10.382  1.00  0.00      LIG  
ATOM   4958 H6   LIG     1      21.416  21.313   9.044  1.00  0.00      LIG  
ATOM   4959 H7   LIG     1      21.373  22.819   8.165  1.00  0.00      LIG  
ATOM   4960 H8   LIG     1      18.386  20.919  11.565  1.00  0.00      LIG  
ATOM   4961 H9   LIG     1      16.796  21.234  10.913  1.00  0.00      LIG  
ATOM   4962 H10  LIG     1      17.468  17.967   7.485  1.00  0.00      LIG  
ATOM   4963 H11  LIG     1      17.435  16.997   8.906  1.00  0.00      LIG  
ATOM   4964 H12  LIG     1      21.666  19.302   8.775  1.00  0.00      LIG  
ATOM   4965 H13  LIG     1      22.212  18.844   7.158  1.00  0.00      LIG  
ATOM   4966 H14  LIG     1      16.354  21.860   8.795  1.00  0.00      LIG  
ATOM   4967 H15  LIG     1      17.255  23.354   8.837  1.00  0.00      LIG  
ATOM   4968 H16  LIG     1      17.576  22.179   7.571  1.00  0.00      LIG  
ATOM   4969 H17  LIG     1      22.349  17.190   9.309  1.00  0.00      LIG  
ATOM   4970 H18  LIG     1      22.014  16.529   7.688  1.00  0.00      LIG  
ATOM   4971 H19  LIG     1      18.980  18.345   5.603  1.00  0.00      LIG  
ATOM   4972 H20  LIG     1      20.447  17.374   5.797  1.00  0.00      LIG  
ATOM   4973 H21  LIG     1      20.574  19.086   5.393  1.00  0.00      LIG  
ATOM   4974 H22  LIG     1      17.359  22.908  12.567  1.00  0.00      LIG  
ATOM   4975 H23  LIG     1      17.219  23.690  10.984  1.00  0.00      LIG  
ATOM   4976 H24  LIG     1      20.906  15.057   9.779  1.00  0.00      LIG  
ATOM   4977 H25  LIG     1      20.717  24.974  10.037  1.00  0.00      LIG  
ATOM   4978 H26  LIG     1      22.079  23.846   9.959  1.00  0.00      LIG  
ATOM   4979 H27  LIG     1      21.619  24.554  11.497  1.00  0.00      LIG  
ATOM   4980 H28  LIG     1      21.314  22.240  12.565  1.00  0.00      LIG  
ATOM   4981 H29  LIG     1      20.512  20.981  11.625  1.00  0.00      LIG  
ATOM   4982 H30  LIG     1      22.009  21.712  11.037  1.00  0.00      LIG  
ATOM   4983 H31  LIG     1      15.817  18.699   9.154  1.00  0.00      LIG  
ATOM   4984 H32  LIG     1      18.474  14.972   8.843  1.00  0.00      LIG  
ATOM   4985 H33  LIG     1      18.006  15.655  10.392  1.00  0.00      LIG  
ATOM   4986 H34  LIG     1      18.709  14.685  12.357  1.00  0.00      LIG  
ATOM   4987 H35  LIG     1      21.221  17.135  11.259  1.00  0.00      LIG  
ATOM   4988 H36  LIG     1      20.495  15.767  12.066  1.00  0.00      LIG  
ATOM   4989 H37  LIG     1      19.471  17.104  11.528  1.00  0.00      LIG  
ATOM   4990 H38  LIG     1      16.568  13.613  10.694  1.00  0.00      LIG  
ATOM   4991 H39  LIG     1      17.281  12.016  10.638  1.00  0.00      LIG  
ATOM   4992 H40  LIG     1      21.317  14.100  13.798  1.00  0.00      LIG  
ATOM   4993 H41  LIG     1      20.736  12.743  14.776  1.00  0.00      LIG  
ATOM   4994 H42  LIG     1      19.697  14.160  14.523  1.00  0.00      LIG  
ATOM   4995 H43  LIG     1      20.559  10.886  13.228  1.00  0.00      LIG  
ATOM   4996 H44  LIG     1      21.662  11.819  12.216  1.00  0.00      LIG  
ATOM   4997 H45  LIG     1      20.167  11.151  11.533  1.00  0.00      LIG  
ATOM   4998 H46  LIG     1      19.309  12.562   8.984  1.00  0.00      LIG  
ATOM   4999 H47  LIG     1      16.033  13.719   7.354  1.00  0.00      LIG  
TER
REMARK  Energy: 253.088
REMARK  SimpleFitness: 253.088
REMARK  FullFitness: -1413.8601
REMARK  InterFull: -41.4882
REMARK  IntraFull: 277.449
REMARK  solvFull: -1892.72
REMARK  surfFull: 242.899
REMARK  extraFull: 0.0
REMARK  deltaGcompsolvpol: -1892.72
REMARK  deltaGcompsolvnonpol: 242.899
REMARK  deltaGprotsolvpol: -1897.11
REMARK  deltaGprotsolvnonpol: 243.179
REMARK  deltaGligsolvpol: -13.8151
REMARK  deltaGligsolvnonpol: 16.1775
REMARK  deltaGvdw: -41.4882
REMARK  deltaGelec: 0.0
REMARK  deltaG: -8.357511
REMARK  Cluster: 1
REMARK  ClusterRank: 6
ATOM   4915 O    LIG     1      16.374  19.490   9.061  1.00  0.00      LIG  
ATOM   4916 O1   LIG     1      19.430  24.358  12.574  1.00  0.00      LIG  
ATOM   4917 O2   LIG     1      18.481  12.645  12.816  1.00  0.00      LIG  
ATOM   4918 O3   LIG     1      19.714  12.861   9.817  1.00  0.00      LIG  
ATOM   4919 O4   LIG     1      16.136  13.777   8.327  1.00  0.00      LIG  
ATOM   4920 O5   LIG     1      17.654  12.141   7.973  1.00  0.00      LIG  
ATOM   4921 C    LIG     1      18.770  20.188   9.104  1.00  0.00      LIG  
ATOM   4922 C1   LIG     1      18.409  21.633   9.527  1.00  0.00      LIG  
ATOM   4923 C2   LIG     1      19.336  20.080   7.681  1.00  0.00      LIG  
ATOM   4924 C3   LIG     1      20.044  18.720   7.458  1.00  0.00      LIG  
ATOM   4925 C4   LIG     1      19.665  22.536   9.453  1.00  0.00      LIG  
ATOM   4926 C5   LIG     1      20.205  21.273   7.305  1.00  0.00      LIG  
ATOM   4927 C6   LIG     1      17.706  19.083   9.330  1.00  0.00      LIG  
ATOM   4928 C7   LIG     1      20.749  21.993   8.517  1.00  0.00      LIG  
ATOM   4929 C8   LIG     1      19.394  17.660   8.271  1.00  0.00      LIG  
ATOM   4930 C9   LIG     1      20.267  22.989  10.805  1.00  0.00      LIG  
ATOM   4931 C10  LIG     1      17.821  21.609  10.935  1.00  0.00      LIG  
ATOM   4932 C11  LIG     1      17.939  17.854   8.466  1.00  0.00      LIG  
ATOM   4933 C12  LIG     1      21.485  18.618   7.943  1.00  0.00      LIG  
ATOM   4934 C13  LIG     1      17.345  22.284   8.631  1.00  0.00      LIG  
ATOM   4935 C14  LIG     1      20.273  16.838   8.865  1.00  0.00      LIG  
ATOM   4936 C15  LIG     1      21.652  17.207   8.466  1.00  0.00      LIG  
ATOM   4937 C16  LIG     1      20.007  18.359   5.980  1.00  0.00      LIG  
ATOM   4938 C17  LIG     1      17.803  22.979  11.571  1.00  0.00      LIG  
ATOM   4939 C18  LIG     1      19.189  23.509  11.728  1.00  0.00      LIG  
ATOM   4940 C19  LIG     1      20.110  15.786   9.931  1.00  0.00      LIG  
ATOM   4941 C20  LIG     1      21.220  24.154  10.560  1.00  0.00      LIG  
ATOM   4942 C21  LIG     1      21.066  21.919  11.548  1.00  0.00      LIG  
ATOM   4943 C22  LIG     1      18.765  15.046   9.893  1.00  0.00      LIG  
ATOM   4944 C23  LIG     1      18.730  13.632  10.492  1.00  0.00      LIG  
ATOM   4945 C24  LIG     1      18.991  13.711  11.986  1.00  0.00      LIG  
ATOM   4946 C25  LIG     1      20.337  16.489  11.266  1.00  0.00      LIG  
ATOM   4947 C26  LIG     1      19.903  12.862  12.825  1.00  0.00      LIG  
ATOM   4948 C27  LIG     1      17.351  13.018  10.214  1.00  0.00      LIG  
ATOM   4949 C28  LIG     1      20.436  13.504  14.053  1.00  0.00      LIG  
ATOM   4950 C29  LIG     1      20.610  11.615  12.417  1.00  0.00      LIG  
ATOM   4951 C30  LIG     1      17.033  12.863   8.746  1.00  0.00      LIG  
ATOM   4952 H    LIG     1      19.591  19.900   9.768  1.00  0.00      LIG  
ATOM   4953 H1   LIG     1      18.485  20.106   6.992  1.00  0.00      LIG  
ATOM   4954 H2   LIG     1      19.333  23.462   8.982  1.00  0.00      LIG  
ATOM   4955 H3   LIG     1      19.603  21.984   6.734  1.00  0.00      LIG  
ATOM   4956 H4   LIG     1      21.024  20.976   6.645  1.00  0.00      LIG  
ATOM   4957 H5   LIG     1      17.739  18.788  10.382  1.00  0.00      LIG  
ATOM   4958 H6   LIG     1      21.416  21.313   9.044  1.00  0.00      LIG  
ATOM   4959 H7   LIG     1      21.373  22.819   8.165  1.00  0.00      LIG  
ATOM   4960 H8   LIG     1      18.386  20.919  11.565  1.00  0.00      LIG  
ATOM   4961 H9   LIG     1      16.796  21.234  10.913  1.00  0.00      LIG  
ATOM   4962 H10  LIG     1      17.468  17.967   7.485  1.00  0.00      LIG  
ATOM   4963 H11  LIG     1      17.435  16.997   8.906  1.00  0.00      LIG  
ATOM   4964 H12  LIG     1      21.666  19.302   8.775  1.00  0.00      LIG  
ATOM   4965 H13  LIG     1      22.212  18.844   7.158  1.00  0.00      LIG  
ATOM   4966 H14  LIG     1      16.354  21.860   8.795  1.00  0.00      LIG  
ATOM   4967 H15  LIG     1      17.255  23.354   8.837  1.00  0.00      LIG  
ATOM   4968 H16  LIG     1      17.576  22.179   7.571  1.00  0.00      LIG  
ATOM   4969 H17  LIG     1      22.349  17.190   9.309  1.00  0.00      LIG  
ATOM   4970 H18  LIG     1      22.014  16.529   7.688  1.00  0.00      LIG  
ATOM   4971 H19  LIG     1      18.980  18.345   5.603  1.00  0.00      LIG  
ATOM   4972 H20  LIG     1      20.447  17.374   5.797  1.00  0.00      LIG  
ATOM   4973 H21  LIG     1      20.574  19.086   5.393  1.00  0.00      LIG  
ATOM   4974 H22  LIG     1      17.359  22.908  12.567  1.00  0.00      LIG  
ATOM   4975 H23  LIG     1      17.219  23.690  10.984  1.00  0.00      LIG  
ATOM   4976 H24  LIG     1      20.906  15.057   9.779  1.00  0.00      LIG  
ATOM   4977 H25  LIG     1      20.717  24.974  10.037  1.00  0.00      LIG  
ATOM   4978 H26  LIG     1      22.079  23.846   9.959  1.00  0.00      LIG  
ATOM   4979 H27  LIG     1      21.619  24.554  11.497  1.00  0.00      LIG  
ATOM   4980 H28  LIG     1      21.314  22.240  12.565  1.00  0.00      LIG  
ATOM   4981 H29  LIG     1      20.512  20.981  11.625  1.00  0.00      LIG  
ATOM   4982 H30  LIG     1      22.009  21.712  11.037  1.00  0.00      LIG  
ATOM   4983 H31  LIG     1      15.817  18.699   9.154  1.00  0.00      LIG  
ATOM   4984 H32  LIG     1      18.474  14.972   8.843  1.00  0.00      LIG  
ATOM   4985 H33  LIG     1      18.006  15.655  10.392  1.00  0.00      LIG  
ATOM   4986 H34  LIG     1      18.709  14.685  12.357  1.00  0.00      LIG  
ATOM   4987 H35  LIG     1      21.221  17.135  11.259  1.00  0.00      LIG  
ATOM   4988 H36  LIG     1      20.495  15.767  12.066  1.00  0.00      LIG  
ATOM   4989 H37  LIG     1      19.471  17.104  11.528  1.00  0.00      LIG  
ATOM   4990 H38  LIG     1      16.568  13.613  10.694  1.00  0.00      LIG  
ATOM   4991 H39  LIG     1      17.281  12.016  10.638  1.00  0.00      LIG  
ATOM   4992 H40  LIG     1      21.317  14.100  13.798  1.00  0.00      LIG  
ATOM   4993 H41  LIG     1      20.736  12.743  14.776  1.00  0.00      LIG  
ATOM   4994 H42  LIG     1      19.697  14.160  14.523  1.00  0.00      LIG  
ATOM   4995 H43  LIG     1      20.559  10.886  13.228  1.00  0.00      LIG  
ATOM   4996 H44  LIG     1      21.662  11.819  12.216  1.00  0.00      LIG  
ATOM   4997 H45  LIG     1      20.167  11.151  11.533  1.00  0.00      LIG  
ATOM   4998 H46  LIG     1      19.309  12.562   8.984  1.00  0.00      LIG  
ATOM   4999 H47  LIG     1      16.033  13.719   7.354  1.00  0.00      LIG  
TER
REMARK  Energy: 260.086
REMARK  SimpleFitness: 260.086
REMARK  FullFitness: -1405.5336
REMARK  InterFull: -33.7526
REMARK  IntraFull: 281.995
REMARK  solvFull: -1896.66
REMARK  surfFull: 242.884
REMARK  extraFull: 0.0
REMARK  deltaGcompsolvpol: -1896.66
REMARK  deltaGcompsolvnonpol: 242.884
REMARK  deltaGprotsolvpol: -1897.11
REMARK  deltaGprotsolvnonpol: 243.179
REMARK  deltaGligsolvpol: -15.5958
REMARK  deltaGligsolvnonpol: 16.1349
REMARK  deltaGvdw: -33.7526
REMARK  deltaGelec: 0.0
REMARK  deltaG: -7.7552643
REMARK  Cluster: 1
REMARK  ClusterRank: 7
ATOM   4915 O    LIG     1      16.695  19.420   8.949  1.00  0.00      LIG  
ATOM   4916 O1   LIG     1      19.418  24.566  12.239  1.00  0.00      LIG  
ATOM   4917 O2   LIG     1      18.519  12.568  12.866  1.00  0.00      LIG  
ATOM   4918 O3   LIG     1      19.706  12.814   9.892  1.00  0.00      LIG  
ATOM   4919 O4   LIG     1      16.269  13.976   8.384  1.00  0.00      LIG  
ATOM   4920 O5   LIG     1      17.442  12.074   8.058  1.00  0.00      LIG  
ATOM   4921 C    LIG     1      19.114  20.127   9.061  1.00  0.00      LIG  
ATOM   4922 C1   LIG     1      18.719  21.599   9.316  1.00  0.00      LIG  
ATOM   4923 C2   LIG     1      19.843  19.925   7.720  1.00  0.00      LIG  
ATOM   4924 C3   LIG     1      20.536  18.547   7.640  1.00  0.00      LIG  
ATOM   4925 C4   LIG     1      19.987  22.489   9.335  1.00  0.00      LIG  
ATOM   4926 C5   LIG     1      20.794  21.067   7.382  1.00  0.00      LIG  
ATOM   4927 C6   LIG     1      18.026  19.035   9.261  1.00  0.00      LIG  
ATOM   4928 C7   LIG     1      21.180  21.863   8.603  1.00  0.00      LIG  
ATOM   4929 C8   LIG     1      19.755  17.541   8.402  1.00  0.00      LIG  
ATOM   4930 C9   LIG     1      20.424  23.018  10.723  1.00  0.00      LIG  
ATOM   4931 C10  LIG     1      17.922  21.737  10.613  1.00  0.00      LIG  
ATOM   4932 C11  LIG     1      18.291  17.790   8.434  1.00  0.00      LIG  
ATOM   4933 C12  LIG     1      21.903  18.439   8.307  1.00  0.00      LIG  
ATOM   4934 C13  LIG     1      17.802  22.144   8.219  1.00  0.00      LIG  
ATOM   4935 C14  LIG     1      20.524  16.734   9.139  1.00  0.00      LIG  
ATOM   4936 C15  LIG     1      21.955  17.065   8.936  1.00  0.00      LIG  
ATOM   4937 C16  LIG     1      20.680  18.134   6.182  1.00  0.00      LIG  
ATOM   4938 C17  LIG     1      17.884  23.161  11.125  1.00  0.00      LIG  
ATOM   4939 C18  LIG     1      19.258  23.656  11.444  1.00  0.00      LIG  
ATOM   4940 C19  LIG     1      20.174  15.763  10.233  1.00  0.00      LIG  
ATOM   4941 C20  LIG     1      21.469  24.112  10.532  1.00  0.00      LIG  
ATOM   4942 C21  LIG     1      21.051  21.977  11.653  1.00  0.00      LIG  
ATOM   4943 C22  LIG     1      18.850  15.019  10.003  1.00  0.00      LIG  
ATOM   4944 C23  LIG     1      18.748  13.606  10.573  1.00  0.00      LIG  
ATOM   4945 C24  LIG     1      18.999  13.664  12.066  1.00  0.00      LIG  
ATOM   4946 C25  LIG     1      20.158  16.572  11.529  1.00  0.00      LIG  
ATOM   4947 C26  LIG     1      19.936  12.831  12.890  1.00  0.00      LIG  
ATOM   4948 C27  LIG     1      17.353  13.045  10.279  1.00  0.00      LIG  
ATOM   4949 C28  LIG     1      20.445  13.475  14.128  1.00  0.00      LIG  
ATOM   4950 C29  LIG     1      20.681  11.605  12.481  1.00  0.00      LIG  
ATOM   4951 C30  LIG     1      17.018  12.933   8.808  1.00  0.00      LIG  
ATOM   4952 H    LIG     1      19.854  19.888   9.829  1.00  0.00      LIG  
ATOM   4953 H1   LIG     1      19.080  19.936   6.935  1.00  0.00      LIG  
ATOM   4954 H2   LIG     1      19.731  23.376   8.752  1.00  0.00      LIG  
ATOM   4955 H3   LIG     1      20.308  21.740   6.672  1.00  0.00      LIG  
ATOM   4956 H4   LIG     1      21.694  20.705   6.878  1.00  0.00      LIG  
ATOM   4957 H5   LIG     1      18.022  18.766  10.322  1.00  0.00      LIG  
ATOM   4958 H6   LIG     1      21.748  21.210   9.263  1.00  0.00      LIG  
ATOM   4959 H7   LIG     1      21.871  22.647   8.284  1.00  0.00      LIG  
ATOM   4960 H8   LIG     1      18.342  21.082  11.379  1.00  0.00      LIG  
ATOM   4961 H9   LIG     1      16.890  21.412  10.457  1.00  0.00      LIG  
ATOM   4962 H10  LIG     1      17.925  17.906   7.409  1.00  0.00      LIG  
ATOM   4963 H11  LIG     1      17.707  16.964   8.833  1.00  0.00      LIG  
ATOM   4964 H12  LIG     1      22.005  19.173   9.109  1.00  0.00      LIG  
ATOM   4965 H13  LIG     1      22.729  18.592   7.606  1.00  0.00      LIG  
ATOM   4966 H14  LIG     1      16.855  21.617   8.158  1.00  0.00      LIG  
ATOM   4967 H15  LIG     1      17.540  23.180   8.422  1.00  0.00      LIG  
ATOM   4968 H16  LIG     1      18.264  22.117   7.232  1.00  0.00      LIG  
ATOM   4969 H17  LIG     1      22.520  17.088   9.872  1.00  0.00      LIG  
ATOM   4970 H18  LIG     1      22.412  16.338   8.264  1.00  0.00      LIG  
ATOM   4971 H19  LIG     1      19.710  18.125   5.677  1.00  0.00      LIG  
ATOM   4972 H20  LIG     1      21.124  17.138   6.089  1.00  0.00      LIG  
ATOM   4973 H21  LIG     1      21.332  18.832   5.650  1.00  0.00      LIG  
ATOM   4974 H22  LIG     1      17.296  23.203  12.046  1.00  0.00      LIG  
ATOM   4975 H23  LIG     1      17.433  23.838  10.398  1.00  0.00      LIG  
ATOM   4976 H24  LIG     1      20.975  15.027  10.290  1.00  0.00      LIG  
ATOM   4977 H25  LIG     1      21.096  24.895   9.864  1.00  0.00      LIG  
ATOM   4978 H26  LIG     1      22.393  23.714  10.106  1.00  0.00      LIG  
ATOM   4979 H27  LIG     1      21.743  24.583  11.480  1.00  0.00      LIG  
ATOM   4980 H28  LIG     1      21.194  22.381  12.660  1.00  0.00      LIG  
ATOM   4981 H29  LIG     1      20.428  21.085  11.745  1.00  0.00      LIG  
ATOM   4982 H30  LIG     1      22.033  21.661  11.293  1.00  0.00      LIG  
ATOM   4983 H31  LIG     1      16.133  18.651   9.142  1.00  0.00      LIG  
ATOM   4984 H32  LIG     1      18.695  14.943   8.923  1.00  0.00      LIG  
ATOM   4985 H33  LIG     1      18.032  15.616  10.415  1.00  0.00      LIG  
ATOM   4986 H34  LIG     1      18.668  14.613  12.461  1.00  0.00      LIG  
ATOM   4987 H35  LIG     1      20.983  17.288  11.596  1.00  0.00      LIG  
ATOM   4988 H36  LIG     1      20.248  15.922  12.399  1.00  0.00      LIG  
ATOM   4989 H37  LIG     1      19.221  17.127  11.624  1.00  0.00      LIG  
ATOM   4990 H38  LIG     1      16.588  13.647  10.775  1.00  0.00      LIG  
ATOM   4991 H39  LIG     1      17.248  12.037  10.683  1.00  0.00      LIG  
ATOM   4992 H40  LIG     1      21.288  14.125  13.885  1.00  0.00      LIG  
ATOM   4993 H41  LIG     1      20.798  12.717  14.829  1.00  0.00      LIG  
ATOM   4994 H42  LIG     1      19.680  14.089  14.612  1.00  0.00      LIG  
ATOM   4995 H43  LIG     1      20.582  10.841  13.253  1.00  0.00      LIG  
ATOM   4996 H44  LIG     1      21.744  11.810  12.371  1.00  0.00      LIG  
ATOM   4997 H45  LIG     1      20.314  11.174  11.550  1.00  0.00      LIG  
ATOM   4998 H46  LIG     1      20.565  13.237  10.048  1.00  0.00      LIG  
ATOM   4999 H47  LIG     1      16.111  13.891   7.420  1.00  0.00      LIG  
TER
REMARK  Energy: 253.743
REMARK  SimpleFitness: 253.743
REMARK  FullFitness: -1414.2125
REMARK  InterFull: -39.8025
REMARK  IntraFull: 280.437
REMARK  solvFull: -1898.17
REMARK  surfFull: 243.323
REMARK  extraFull: 0.0
REMARK  deltaGcompsolvpol: -1898.17
REMARK  deltaGcompsolvnonpol: 243.323
REMARK  deltaGprotsolvpol: -1897.11
REMARK  deltaGprotsolvnonpol: 243.179
REMARK  deltaGligsolvpol: -15.4282
REMARK  deltaGligsolvnonpol: 16.1998
REMARK  deltaGvdw: -39.8025
REMARK  deltaGelec: 0.0
REMARK  deltaG: -8.394866
REMARK  Cluster: 2
REMARK  ClusterRank: 0
ATOM   4915 O    LIG     1      19.528  21.629   6.473  1.00  0.00      LIG  
ATOM   4916 O1   LIG     1      18.470  23.528  13.008  1.00  0.00      LIG  
ATOM   4917 O2   LIG     1      17.328  12.235   7.762  1.00  0.00      LIG  
ATOM   4918 O3   LIG     1      19.338  13.917   6.216  1.00  0.00      LIG  
ATOM   4919 O4   LIG     1      16.687  15.186   3.512  1.00  0.00      LIG  
ATOM   4920 O5   LIG     1      18.075  13.497   2.953  1.00  0.00      LIG  
ATOM   4921 C    LIG     1      20.029  20.561   8.660  1.00  0.00      LIG  
ATOM   4922 C1   LIG     1      20.022  21.884   9.471  1.00  0.00      LIG  
ATOM   4923 C2   LIG     1      21.439  20.019   8.409  1.00  0.00      LIG  
ATOM   4924 C3   LIG     1      21.413  18.552   7.919  1.00  0.00      LIG  
ATOM   4925 C4   LIG     1      20.665  21.671  10.862  1.00  0.00      LIG  
ATOM   4926 C5   LIG     1      22.360  20.244   9.609  1.00  0.00      LIG  
ATOM   4927 C6   LIG     1      19.224  20.533   7.331  1.00  0.00      LIG  
ATOM   4928 C7   LIG     1      21.586  20.449  10.899  1.00  0.00      LIG  
ATOM   4929 C8   LIG     1      20.103  18.200   7.311  1.00  0.00      LIG  
ATOM   4930 C9   LIG     1      19.696  21.702  12.071  1.00  0.00      LIG  
ATOM   4931 C10  LIG     1      18.582  22.381   9.588  1.00  0.00      LIG  
ATOM   4932 C11  LIG     1      19.452  19.265   6.506  1.00  0.00      LIG  
ATOM   4933 C12  LIG     1      21.534  17.493   9.011  1.00  0.00      LIG  
ATOM   4934 C13  LIG     1      20.826  23.016   8.813  1.00  0.00      LIG  
ATOM   4935 C14  LIG     1      19.649  17.006   7.724  1.00  0.00      LIG  
ATOM   4936 C15  LIG     1      20.652  16.346   8.590  1.00  0.00      LIG  
ATOM   4937 C16  LIG     1      22.531  18.338   6.911  1.00  0.00      LIG  
ATOM   4938 C17  LIG     1      18.406  23.439  10.654  1.00  0.00      LIG  
ATOM   4939 C18  LIG     1      18.809  22.927  12.000  1.00  0.00      LIG  
ATOM   4940 C19  LIG     1      18.274  16.411   7.686  1.00  0.00      LIG  
ATOM   4941 C20  LIG     1      20.501  21.828  13.361  1.00  0.00      LIG  
ATOM   4942 C21  LIG     1      18.819  20.462  12.247  1.00  0.00      LIG  
ATOM   4943 C22  LIG     1      17.834  15.768   6.362  1.00  0.00      LIG  
ATOM   4944 C23  LIG     1      17.954  14.235   6.351  1.00  0.00      LIG  
ATOM   4945 C24  LIG     1      17.322  13.675   7.614  1.00  0.00      LIG  
ATOM   4946 C25  LIG     1      17.220  17.398   8.147  1.00  0.00      LIG  
ATOM   4947 C26  LIG     1      17.968  13.018   8.795  1.00  0.00      LIG  
ATOM   4948 C27  LIG     1      17.187  13.592   5.185  1.00  0.00      LIG  
ATOM   4949 C28  LIG     1      17.226  13.094  10.078  1.00  0.00      LIG  
ATOM   4950 C29  LIG     1      19.415  12.706   8.940  1.00  0.00      LIG  
ATOM   4951 C30  LIG     1      17.470  14.120   3.806  1.00  0.00      LIG  
ATOM   4952 H    LIG     1      19.527  19.829   9.300  1.00  0.00      LIG  
ATOM   4953 H1   LIG     1      21.858  20.607   7.588  1.00  0.00      LIG  
ATOM   4954 H2   LIG     1      21.333  22.524  11.015  1.00  0.00      LIG  
ATOM   4955 H3   LIG     1      22.962  21.137   9.429  1.00  0.00      LIG  
ATOM   4956 H4   LIG     1      23.087  19.437   9.722  1.00  0.00      LIG  
ATOM   4957 H5   LIG     1      18.158  20.606   7.559  1.00  0.00      LIG  
ATOM   4958 H6   LIG     1      21.020  19.544  11.120  1.00  0.00      LIG  
ATOM   4959 H7   LIG     1      22.308  20.563  11.712  1.00  0.00      LIG  
ATOM   4960 H8   LIG     1      17.917  21.541   9.803  1.00  0.00      LIG  
ATOM   4961 H9   LIG     1      18.250  22.793   8.633  1.00  0.00      LIG  
ATOM   4962 H10  LIG     1      20.088  19.468   5.638  1.00  0.00      LIG  
ATOM   4963 H11  LIG     1      18.505  18.926   6.079  1.00  0.00      LIG  
ATOM   4964 H12  LIG     1      21.142  17.862   9.961  1.00  0.00      LIG  
ATOM   4965 H13  LIG     1      22.566  17.174   9.178  1.00  0.00      LIG  
ATOM   4966 H14  LIG     1      20.380  23.339   7.877  1.00  0.00      LIG  
ATOM   4967 H15  LIG     1      20.865  23.895   9.459  1.00  0.00      LIG  
ATOM   4968 H16  LIG     1      21.857  22.733   8.601  1.00  0.00      LIG  
ATOM   4969 H17  LIG     1      20.200  15.874   9.466  1.00  0.00      LIG  
ATOM   4970 H18  LIG     1      21.212  15.595   8.025  1.00  0.00      LIG  
ATOM   4971 H19  LIG     1      22.464  19.055   6.088  1.00  0.00      LIG  
ATOM   4972 H20  LIG     1      22.492  17.333   6.482  1.00  0.00      LIG  
ATOM   4973 H21  LIG     1      23.505  18.461   7.391  1.00  0.00      LIG  
ATOM   4974 H22  LIG     1      17.353  23.729  10.711  1.00  0.00      LIG  
ATOM   4975 H23  LIG     1      18.999  24.328  10.432  1.00  0.00      LIG  
ATOM   4976 H24  LIG     1      18.284  15.661   8.474  1.00  0.00      LIG  
ATOM   4977 H25  LIG     1      21.154  22.705  13.334  1.00  0.00      LIG  
ATOM   4978 H26  LIG     1      21.121  20.946  13.533  1.00  0.00      LIG  
ATOM   4979 H27  LIG     1      19.851  21.924  14.237  1.00  0.00      LIG  
ATOM   4980 H28  LIG     1      18.011  20.644  12.963  1.00  0.00      LIG  
ATOM   4981 H29  LIG     1      18.356  20.150  11.310  1.00  0.00      LIG  
ATOM   4982 H30  LIG     1      19.405  19.622  12.629  1.00  0.00      LIG  
ATOM   4983 H31  LIG     1      19.124  21.430   5.611  1.00  0.00      LIG  
ATOM   4984 H32  LIG     1      18.404  16.199   5.532  1.00  0.00      LIG  
ATOM   4985 H33  LIG     1      16.784  16.022   6.193  1.00  0.00      LIG  
ATOM   4986 H34  LIG     1      16.368  14.158   7.786  1.00  0.00      LIG  
ATOM   4987 H35  LIG     1      17.431  17.749   9.162  1.00  0.00      LIG  
ATOM   4988 H36  LIG     1      16.237  16.923   8.143  1.00  0.00      LIG  
ATOM   4989 H37  LIG     1      17.161  18.272   7.503  1.00  0.00      LIG  
ATOM   4990 H38  LIG     1      16.109  13.643   5.349  1.00  0.00      LIG  
ATOM   4991 H39  LIG     1      17.422  12.524   5.139  1.00  0.00      LIG  
ATOM   4992 H40  LIG     1      16.145  13.140   9.923  1.00  0.00      LIG  
ATOM   4993 H41  LIG     1      17.530  13.989  10.628  1.00  0.00      LIG  
ATOM   4994 H42  LIG     1      17.448  12.223  10.698  1.00  0.00      LIG  
ATOM   4995 H43  LIG     1      19.552  11.938   9.707  1.00  0.00      LIG  
ATOM   4996 H44  LIG     1      19.961  13.598   9.254  1.00  0.00      LIG  
ATOM   4997 H45  LIG     1      19.860  12.328   8.018  1.00  0.00      LIG  
ATOM   4998 H46  LIG     1      19.775  14.272   7.009  1.00  0.00      LIG  
ATOM   4999 H47  LIG     1      16.740  15.371   2.550  1.00  0.00      LIG  
TER
REMARK  Energy: 255.117
REMARK  SimpleFitness: 255.117
REMARK  FullFitness: -1411.8346
REMARK  InterFull: -39.2717
REMARK  IntraFull: 277.393
REMARK  solvFull: -1893.34
REMARK  surfFull: 243.384
REMARK  extraFull: 0.0
REMARK  deltaGcompsolvpol: -1893.34
REMARK  deltaGcompsolvnonpol: 243.384
REMARK  deltaGprotsolvpol: -1897.11
REMARK  deltaGprotsolvnonpol: 243.179
REMARK  deltaGligsolvpol: -13.7227
REMARK  deltaGligsolvnonpol: 16.2511
REMARK  deltaGvdw: -39.2717
REMARK  deltaGelec: 0.0
REMARK  deltaG: -8.15251
REMARK  Cluster: 2
REMARK  ClusterRank: 1
ATOM   4915 O    LIG     1      20.178  21.529   6.871  1.00  0.00      LIG  
ATOM   4916 O1   LIG     1      17.597  24.241  12.653  1.00  0.00      LIG  
ATOM   4917 O2   LIG     1      17.437  12.394   7.598  1.00  0.00      LIG  
ATOM   4918 O3   LIG     1      19.889  14.061   6.905  1.00  0.00      LIG  
ATOM   4919 O4   LIG     1      16.638  13.366   3.648  1.00  0.00      LIG  
ATOM   4920 O5   LIG     1      16.374  15.375   4.623  1.00  0.00      LIG  
ATOM   4921 C    LIG     1      20.067  20.745   9.225  1.00  0.00      LIG  
ATOM   4922 C1   LIG     1      19.848  22.152   9.835  1.00  0.00      LIG  
ATOM   4923 C2   LIG     1      21.488  20.212   9.416  1.00  0.00      LIG  
ATOM   4924 C3   LIG     1      21.549  18.686   9.164  1.00  0.00      LIG  
ATOM   4925 C4   LIG     1      20.139  22.135  11.355  1.00  0.00      LIG  
ATOM   4926 C5   LIG     1      22.088  20.631  10.755  1.00  0.00      LIG  
ATOM   4927 C6   LIG     1      19.643  20.542   7.746  1.00  0.00      LIG  
ATOM   4928 C7   LIG     1      21.024  20.963  11.777  1.00  0.00      LIG  
ATOM   4929 C8   LIG     1      20.470  18.246   8.239  1.00  0.00      LIG  
ATOM   4930 C9   LIG     1      18.905  22.273  12.276  1.00  0.00      LIG  
ATOM   4931 C10  LIG     1      18.412  22.582   9.543  1.00  0.00      LIG  
ATOM   4932 C11  LIG     1      20.069  19.192   7.167  1.00  0.00      LIG  
ATOM   4933 C12  LIG     1      21.281  17.793  10.376  1.00  0.00      LIG  
ATOM   4934 C13  LIG     1      20.759  23.237   9.244  1.00  0.00      LIG  
ATOM   4935 C14  LIG     1      19.881  17.114   8.635  1.00  0.00      LIG  
ATOM   4936 C15  LIG     1      20.513  16.594   9.867  1.00  0.00      LIG  
ATOM   4937 C16  LIG     1      22.908  18.328   8.586  1.00  0.00      LIG  
ATOM   4938 C17  LIG     1      17.980  23.766  10.378  1.00  0.00      LIG  
ATOM   4939 C18  LIG     1      18.073  23.463  11.841  1.00  0.00      LIG  
ATOM   4940 C19  LIG     1      18.594  16.491   8.192  1.00  0.00      LIG  
ATOM   4941 C20  LIG     1      19.371  22.564  13.699  1.00  0.00      LIG  
ATOM   4942 C21  LIG     1      18.024  21.025  12.377  1.00  0.00      LIG  
ATOM   4943 C22  LIG     1      18.546  15.988   6.744  1.00  0.00      LIG  
ATOM   4944 C23  LIG     1      18.545  14.455   6.641  1.00  0.00      LIG  
ATOM   4945 C24  LIG     1      17.553  13.837   7.613  1.00  0.00      LIG  
ATOM   4946 C25  LIG     1      17.443  17.455   8.408  1.00  0.00      LIG  
ATOM   4947 C26  LIG     1      17.840  13.021   8.839  1.00  0.00      LIG  
ATOM   4948 C27  LIG     1      18.274  13.963   5.216  1.00  0.00      LIG  
ATOM   4949 C28  LIG     1      16.805  13.020   9.899  1.00  0.00      LIG  
ATOM   4950 C29  LIG     1      19.183  12.580   9.311  1.00  0.00      LIG  
ATOM   4951 C30  LIG     1      16.945  14.300   4.578  1.00  0.00      LIG  
ATOM   4952 H    LIG     1      19.410  20.083   9.797  1.00  0.00      LIG  
ATOM   4953 H1   LIG     1      22.112  20.677   8.647  1.00  0.00      LIG  
ATOM   4954 H2   LIG     1      20.744  23.025  11.557  1.00  0.00      LIG  
ATOM   4955 H3   LIG     1      22.694  21.528  10.606  1.00  0.00      LIG  
ATOM   4956 H4   LIG     1      22.772  19.874  11.144  1.00  0.00      LIG  
ATOM   4957 H5   LIG     1      18.554  20.616   7.675  1.00  0.00      LIG  
ATOM   4958 H6   LIG     1      20.425  20.075  11.968  1.00  0.00      LIG  
ATOM   4959 H7   LIG     1      21.523  21.203  12.719  1.00  0.00      LIG  
ATOM   4960 H8   LIG     1      17.726  21.748   9.708  1.00  0.00      LIG  
ATOM   4961 H9   LIG     1      18.306  22.841   8.489  1.00  0.00      LIG  
ATOM   4962 H10  LIG     1      20.910  19.298   6.473  1.00  0.00      LIG  
ATOM   4963 H11  LIG     1      19.251  18.791   6.564  1.00  0.00      LIG  
ATOM   4964 H12  LIG     1      20.637  18.295  11.099  1.00  0.00      LIG  
ATOM   4965 H13  LIG     1      22.198  17.499  10.896  1.00  0.00      LIG  
ATOM   4966 H14  LIG     1      20.481  23.481   8.220  1.00  0.00      LIG  
ATOM   4967 H15  LIG     1      20.688  24.167   9.813  1.00  0.00      LIG  
ATOM   4968 H16  LIG     1      21.809  22.942   9.244  1.00  0.00      LIG  
ATOM   4969 H17  LIG     1      19.771  16.267  10.601  1.00  0.00      LIG  
ATOM   4970 H18  LIG     1      21.172  15.757   9.627  1.00  0.00      LIG  
ATOM   4971 H19  LIG     1      23.092  18.867   7.652  1.00  0.00      LIG  
ATOM   4972 H20  LIG     1      22.984  17.257   8.377  1.00  0.00      LIG  
ATOM   4973 H21  LIG     1      23.704  18.587   9.289  1.00  0.00      LIG  
ATOM   4974 H22  LIG     1      16.941  24.018  10.149  1.00  0.00      LIG  
ATOM   4975 H23  LIG     1      18.600  24.642  10.171  1.00  0.00      LIG  
ATOM   4976 H24  LIG     1      18.427  15.665   8.884  1.00  0.00      LIG  
ATOM   4977 H25  LIG     1      20.010  23.453  13.731  1.00  0.00      LIG  
ATOM   4978 H26  LIG     1      19.936  21.726  14.114  1.00  0.00      LIG  
ATOM   4979 H27  LIG     1      18.524  22.732  14.372  1.00  0.00      LIG  
ATOM   4980 H28  LIG     1      17.091  21.243  12.903  1.00  0.00      LIG  
ATOM   4981 H29  LIG     1      17.760  20.620  11.399  1.00  0.00      LIG  
ATOM   4982 H30  LIG     1      18.534  20.234  12.931  1.00  0.00      LIG  
ATOM   4983 H31  LIG     1      20.020  21.211   5.966  1.00  0.00      LIG  
ATOM   4984 H32  LIG     1      19.382  16.396   6.163  1.00  0.00      LIG  
ATOM   4985 H33  LIG     1      17.633  16.383   6.301  1.00  0.00      LIG  
ATOM   4986 H34  LIG     1      16.624  14.389   7.597  1.00  0.00      LIG  
ATOM   4987 H35  LIG     1      16.496  16.944   8.217  1.00  0.00      LIG  
ATOM   4988 H36  LIG     1      17.495  18.312   7.734  1.00  0.00      LIG  
ATOM   4989 H37  LIG     1      17.432  17.825   9.438  1.00  0.00      LIG  
ATOM   4990 H38  LIG     1      18.370  12.875   5.222  1.00  0.00      LIG  
ATOM   4991 H39  LIG     1      19.047  14.329   4.549  1.00  0.00      LIG  
ATOM   4992 H40  LIG     1      17.135  13.631  10.740  1.00  0.00      LIG  
ATOM   4993 H41  LIG     1      16.627  12.004  10.262  1.00  0.00      LIG  
ATOM   4994 H42  LIG     1      15.861  13.432   9.536  1.00  0.00      LIG  
ATOM   4995 H43  LIG     1      19.765  12.101   8.520  1.00  0.00      LIG  
ATOM   4996 H44  LIG     1      19.078  11.858  10.123  1.00  0.00      LIG  
ATOM   4997 H45  LIG     1      19.744  13.434   9.696  1.00  0.00      LIG  
ATOM   4998 H46  LIG     1      19.895  13.089   6.864  1.00  0.00      LIG  
ATOM   4999 H47  LIG     1      15.851  13.633   3.126  1.00  0.00      LIG  
TER
REMARK  Energy: 255.893
REMARK  SimpleFitness: 255.893
REMARK  FullFitness: -1410.3269
REMARK  InterFull: -37.0718
REMARK  IntraFull: 278.783
REMARK  solvFull: -1895.41
REMARK  surfFull: 243.372
REMARK  extraFull: 0.0
REMARK  deltaGcompsolvpol: -1895.41
REMARK  deltaGcompsolvnonpol: 243.372
REMARK  deltaGprotsolvpol: -1897.11
REMARK  deltaGprotsolvnonpol: 243.179
REMARK  deltaGligsolvpol: -13.8756
REMARK  deltaGligsolvnonpol: 16.2425
REMARK  deltaGvdw: -37.0718
REMARK  deltaGelec: 0.0
REMARK  deltaG: -8.062052
REMARK  Cluster: 2
REMARK  ClusterRank: 2
ATOM   4915 O    LIG     1      20.291  21.484   6.921  1.00  0.00      LIG  
ATOM   4916 O1   LIG     1      17.574  24.256  12.584  1.00  0.00      LIG  
ATOM   4917 O2   LIG     1      17.458  12.398   7.633  1.00  0.00      LIG  
ATOM   4918 O3   LIG     1      19.946  14.033   6.962  1.00  0.00      LIG  
ATOM   4919 O4   LIG     1      16.781  13.438   3.592  1.00  0.00      LIG  
ATOM   4920 O5   LIG     1      16.436  15.364   4.700  1.00  0.00      LIG  
ATOM   4921 C    LIG     1      20.124  20.681   9.268  1.00  0.00      LIG  
ATOM   4922 C1   LIG     1      19.858  22.084   9.876  1.00  0.00      LIG  
ATOM   4923 C2   LIG     1      21.541  20.153   9.516  1.00  0.00      LIG  
ATOM   4924 C3   LIG     1      21.633  18.628   9.252  1.00  0.00      LIG  
ATOM   4925 C4   LIG     1      20.114  22.080  11.403  1.00  0.00      LIG  
ATOM   4926 C5   LIG     1      22.080  20.569  10.881  1.00  0.00      LIG  
ATOM   4927 C6   LIG     1      19.756  20.476   7.773  1.00  0.00      LIG  
ATOM   4928 C7   LIG     1      20.969  20.898  11.857  1.00  0.00      LIG  
ATOM   4929 C8   LIG     1      20.577  18.192   8.299  1.00  0.00      LIG  
ATOM   4930 C9   LIG     1      18.867  22.263  12.299  1.00  0.00      LIG  
ATOM   4931 C10  LIG     1      18.419  22.470   9.541  1.00  0.00      LIG  
ATOM   4932 C11  LIG     1      20.242  19.142   7.209  1.00  0.00      LIG  
ATOM   4933 C12  LIG     1      21.356  17.717  10.448  1.00  0.00      LIG  
ATOM   4934 C13  LIG     1      20.759  23.189   9.309  1.00  0.00      LIG  
ATOM   4935 C14  LIG     1      19.952  17.080   8.690  1.00  0.00      LIG  
ATOM   4936 C15  LIG     1      20.562  16.540   9.924  1.00  0.00      LIG  
ATOM   4937 C16  LIG     1      23.011  18.294   8.704  1.00  0.00      LIG  
ATOM   4938 C17  LIG     1      17.913  23.652  10.334  1.00  0.00      LIG  
ATOM   4939 C18  LIG     1      18.052  23.440  11.808  1.00  0.00      LIG  
ATOM   4940 C19  LIG     1      18.660  16.481   8.224  1.00  0.00      LIG  
ATOM   4941 C20  LIG     1      19.313  22.612  13.716  1.00  0.00      LIG  
ATOM   4942 C21  LIG     1      17.973  21.029  12.437  1.00  0.00      LIG  
ATOM   4943 C22  LIG     1      18.637  15.973   6.778  1.00  0.00      LIG  
ATOM   4944 C23  LIG     1      18.608  14.441   6.682  1.00  0.00      LIG  
ATOM   4945 C24  LIG     1      17.589  13.840   7.638  1.00  0.00      LIG  
ATOM   4946 C25  LIG     1      17.522  17.471   8.388  1.00  0.00      LIG  
ATOM   4947 C26  LIG     1      17.849  13.032   8.874  1.00  0.00      LIG  
ATOM   4948 C27  LIG     1      18.348  13.949   5.257  1.00  0.00      LIG  
ATOM   4949 C28  LIG     1      16.806  13.059   9.924  1.00  0.00      LIG  
ATOM   4950 C29  LIG     1      19.191  12.600   9.361  1.00  0.00      LIG  
ATOM   4951 C30  LIG     1      17.036  14.305   4.597  1.00  0.00      LIG  
ATOM   4952 H    LIG     1      19.449  20.013   9.813  1.00  0.00      LIG  
ATOM   4953 H1   LIG     1      22.192  20.632   8.779  1.00  0.00      LIG  
ATOM   4954 H2   LIG     1      20.736  22.957  11.607  1.00  0.00      LIG  
ATOM   4955 H3   LIG     1      22.697  21.463  10.761  1.00  0.00      LIG  
ATOM   4956 H4   LIG     1      22.741  19.808  11.302  1.00  0.00      LIG  
ATOM   4957 H5   LIG     1      18.669  20.516   7.665  1.00  0.00      LIG  
ATOM   4958 H6   LIG     1      20.355  20.011  12.010  1.00  0.00      LIG  
ATOM   4959 H7   LIG     1      21.427  21.127  12.823  1.00  0.00      LIG  
ATOM   4960 H8   LIG     1      17.757  21.615   9.700  1.00  0.00      LIG  
ATOM   4961 H9   LIG     1      18.335  22.713   8.480  1.00  0.00      LIG  
ATOM   4962 H10  LIG     1      21.134  19.272   6.589  1.00  0.00      LIG  
ATOM   4963 H11  LIG     1      19.484  18.732   6.537  1.00  0.00      LIG  
ATOM   4964 H12  LIG     1      20.731  18.216  11.189  1.00  0.00      LIG  
ATOM   4965 H13  LIG     1      22.274  17.395  10.951  1.00  0.00      LIG  
ATOM   4966 H14  LIG     1      20.480  23.453   8.289  1.00  0.00      LIG  
ATOM   4967 H15  LIG     1      20.673  24.107   9.897  1.00  0.00      LIG  
ATOM   4968 H16  LIG     1      21.811  22.901   9.308  1.00  0.00      LIG  
ATOM   4969 H17  LIG     1      19.814  16.222  10.655  1.00  0.00      LIG  
ATOM   4970 H18  LIG     1      21.204  15.691   9.678  1.00  0.00      LIG  
ATOM   4971 H19  LIG     1      23.214  18.847   7.782  1.00  0.00      LIG  
ATOM   4972 H20  LIG     1      23.103  17.226   8.484  1.00  0.00      LIG  
ATOM   4973 H21  LIG     1      23.785  18.552   9.432  1.00  0.00      LIG  
ATOM   4974 H22  LIG     1      16.853  23.808  10.115  1.00  0.00      LIG  
ATOM   4975 H23  LIG     1      18.460  24.560  10.068  1.00  0.00      LIG  
ATOM   4976 H24  LIG     1      18.456  15.670   8.923  1.00  0.00      LIG  
ATOM   4977 H25  LIG     1      19.953  23.500  13.720  1.00  0.00      LIG  
ATOM   4978 H26  LIG     1      19.869  21.790  14.173  1.00  0.00      LIG  
ATOM   4979 H27  LIG     1      18.457  22.812  14.368  1.00  0.00      LIG  
ATOM   4980 H28  LIG     1      17.029  21.282  12.928  1.00  0.00      LIG  
ATOM   4981 H29  LIG     1      17.732  20.583  11.471  1.00  0.00      LIG  
ATOM   4982 H30  LIG     1      18.461  20.262  13.044  1.00  0.00      LIG  
ATOM   4983 H31  LIG     1      20.163  21.174   6.009  1.00  0.00      LIG  
ATOM   4984 H32  LIG     1      19.497  16.360   6.219  1.00  0.00      LIG  
ATOM   4985 H33  LIG     1      17.745  16.389   6.308  1.00  0.00      LIG  
ATOM   4986 H34  LIG     1      16.660  14.396   7.592  1.00  0.00      LIG  
ATOM   4987 H35  LIG     1      16.569  16.957   8.247  1.00  0.00      LIG  
ATOM   4988 H36  LIG     1      17.574  18.263   7.640  1.00  0.00      LIG  
ATOM   4989 H37  LIG     1      17.520  17.932   9.380  1.00  0.00      LIG  
ATOM   4990 H38  LIG     1      18.421  12.859   5.268  1.00  0.00      LIG  
ATOM   4991 H39  LIG     1      19.138  14.299   4.604  1.00  0.00      LIG  
ATOM   4992 H40  LIG     1      17.142  13.673  10.763  1.00  0.00      LIG  
ATOM   4993 H41  LIG     1      16.605  12.050  10.294  1.00  0.00      LIG  
ATOM   4994 H42  LIG     1      15.872  13.483   9.549  1.00  0.00      LIG  
ATOM   4995 H43  LIG     1      19.742  12.039   8.601  1.00  0.00      LIG  
ATOM   4996 H44  LIG     1      19.086  11.961  10.240  1.00  0.00      LIG  
ATOM   4997 H45  LIG     1      19.782  13.473   9.649  1.00  0.00      LIG  
ATOM   4998 H46  LIG     1      20.151  14.360   7.853  1.00  0.00      LIG  
ATOM   4999 H47  LIG     1      16.018  13.747   3.058  1.00  0.00      LIG  
TER
REMARK  Energy: 259.433
REMARK  SimpleFitness: 259.433
REMARK  FullFitness: -1405.1953
REMARK  InterFull: -33.9733
REMARK  IntraFull: 282.079
REMARK  solvFull: -1896.63
REMARK  surfFull: 243.329
REMARK  extraFull: 0.0
REMARK  deltaGcompsolvpol: -1896.63
REMARK  deltaGcompsolvnonpol: 243.329
REMARK  deltaGprotsolvpol: -1897.11
REMARK  deltaGprotsolvnonpol: 243.179
REMARK  deltaGligsolvpol: -15.9291
REMARK  deltaGligsolvnonpol: 15.889
REMARK  deltaGvdw: -33.9733
REMARK  deltaGelec: 0.0
REMARK  deltaG: -7.6885486
REMARK  Cluster: 2
REMARK  ClusterRank: 3
ATOM   4915 O    LIG     1      20.573  22.247   7.271  1.00  0.00      LIG  
ATOM   4916 O1   LIG     1      17.657  23.902  13.519  1.00  0.00      LIG  
ATOM   4917 O2   LIG     1      17.100  13.676   9.029  1.00  0.00      LIG  
ATOM   4918 O3   LIG     1      18.893  13.057   6.788  1.00  0.00      LIG  
ATOM   4919 O4   LIG     1      16.319  14.959   3.973  1.00  0.00      LIG  
ATOM   4920 O5   LIG     1      18.207  13.732   4.079  1.00  0.00      LIG  
ATOM   4921 C    LIG     1      19.946  21.100   9.358  1.00  0.00      LIG  
ATOM   4922 C1   LIG     1      19.679  22.299  10.305  1.00  0.00      LIG  
ATOM   4923 C2   LIG     1      21.374  20.566   9.470  1.00  0.00      LIG  
ATOM   4924 C3   LIG     1      21.533  19.216   8.744  1.00  0.00      LIG  
ATOM   4925 C4   LIG     1      19.974  21.909  11.777  1.00  0.00      LIG  
ATOM   4926 C5   LIG     1      21.892  20.574  10.902  1.00  0.00      LIG  
ATOM   4927 C6   LIG     1      19.657  21.327   7.862  1.00  0.00      LIG  
ATOM   4928 C7   LIG     1      20.752  20.600  11.889  1.00  0.00      LIG  
ATOM   4929 C8   LIG     1      20.467  18.909   7.739  1.00  0.00      LIG  
ATOM   4930 C9   LIG     1      18.769  21.935  12.741  1.00  0.00      LIG  
ATOM   4931 C10  LIG     1      18.233  22.756  10.114  1.00  0.00      LIG  
ATOM   4932 C11  LIG     1      19.740  20.031   7.061  1.00  0.00      LIG  
ATOM   4933 C12  LIG     1      21.453  17.980   9.626  1.00  0.00      LIG  
ATOM   4934 C13  LIG     1      20.551  23.519   9.991  1.00  0.00      LIG  
ATOM   4935 C14  LIG     1      20.213  17.591   7.662  1.00  0.00      LIG  
ATOM   4936 C15  LIG     1      20.975  16.874   8.720  1.00  0.00      LIG  
ATOM   4937 C16  LIG     1      22.891  19.218   8.052  1.00  0.00      LIG  
ATOM   4938 C17  LIG     1      17.766  23.732  11.172  1.00  0.00      LIG  
ATOM   4939 C18  LIG     1      18.009  23.230  12.561  1.00  0.00      LIG  
ATOM   4940 C19  LIG     1      19.266  16.832   6.748  1.00  0.00      LIG  
ATOM   4941 C20  LIG     1      19.274  21.930  14.181  1.00  0.00      LIG  
ATOM   4942 C21  LIG     1      17.824  20.737  12.634  1.00  0.00      LIG  
ATOM   4943 C22  LIG     1      19.581  15.325   6.607  1.00  0.00      LIG  
ATOM   4944 C23  LIG     1      18.429  14.387   7.001  1.00  0.00      LIG  
ATOM   4945 C24  LIG     1      18.036  14.621   8.456  1.00  0.00      LIG  
ATOM   4946 C25  LIG     1      19.253  17.396   5.337  1.00  0.00      LIG  
ATOM   4947 C26  LIG     1      18.394  13.814   9.665  1.00  0.00      LIG  
ATOM   4948 C27  LIG     1      17.183  14.573   6.132  1.00  0.00      LIG  
ATOM   4949 C28  LIG     1      18.371  14.512  10.978  1.00  0.00      LIG  
ATOM   4950 C29  LIG     1      19.193  12.558   9.640  1.00  0.00      LIG  
ATOM   4951 C30  LIG     1      17.362  14.413   4.638  1.00  0.00      LIG  
ATOM   4952 H    LIG     1      19.258  20.311   9.679  1.00  0.00      LIG  
ATOM   4953 H1   LIG     1      22.027  21.264   8.942  1.00  0.00      LIG  
ATOM   4954 H2   LIG     1      20.661  22.672  12.154  1.00  0.00      LIG  
ATOM   4955 H3   LIG     1      22.485  21.480  11.054  1.00  0.00      LIG  
ATOM   4956 H4   LIG     1      22.572  19.746  11.109  1.00  0.00      LIG  
ATOM   4957 H5   LIG     1      18.659  21.743   7.710  1.00  0.00      LIG  
ATOM   4958 H6   LIG     1      20.109  19.733  11.725  1.00  0.00      LIG  
ATOM   4959 H7   LIG     1      21.174  20.498  12.891  1.00  0.00      LIG  
ATOM   4960 H8   LIG     1      17.568  21.890  10.094  1.00  0.00      LIG  
ATOM   4961 H9   LIG     1      18.119  23.242   9.143  1.00  0.00      LIG  
ATOM   4962 H10  LIG     1      20.190  20.203   6.078  1.00  0.00      LIG  
ATOM   4963 H11  LIG     1      18.708  19.708   6.894  1.00  0.00      LIG  
ATOM   4964 H12  LIG     1      20.712  18.116  10.418  1.00  0.00      LIG  
ATOM   4965 H13  LIG     1      22.410  17.730  10.091  1.00  0.00      LIG  
ATOM   4966 H14  LIG     1      20.257  23.984   9.048  1.00  0.00      LIG  
ATOM   4967 H15  LIG     1      20.454  24.283  10.767  1.00  0.00      LIG  
ATOM   4968 H16  LIG     1      21.610  23.261   9.928  1.00  0.00      LIG  
ATOM   4969 H17  LIG     1      20.348  16.173   9.277  1.00  0.00      LIG  
ATOM   4970 H18  LIG     1      21.820  16.334   8.285  1.00  0.00      LIG  
ATOM   4971 H19  LIG     1      22.961  20.039   7.332  1.00  0.00      LIG  
ATOM   4972 H20  LIG     1      23.081  18.285   7.512  1.00  0.00      LIG  
ATOM   4973 H21  LIG     1      23.690  19.344   8.787  1.00  0.00      LIG  
ATOM   4974 H22  LIG     1      16.694  23.909  11.057  1.00  0.00      LIG  
ATOM   4975 H23  LIG     1      18.286  24.687  11.067  1.00  0.00      LIG  
ATOM   4976 H24  LIG     1      18.261  16.955   7.155  1.00  0.00      LIG  
ATOM   4977 H25  LIG     1      19.964  22.760  14.362  1.00  0.00      LIG  
ATOM   4978 H26  LIG     1      19.794  20.999  14.418  1.00  0.00      LIG  
ATOM   4979 H27  LIG     1      18.449  22.015  14.895  1.00  0.00      LIG  
ATOM   4980 H28  LIG     1      16.900  20.914  13.193  1.00  0.00      LIG  
ATOM   4981 H29  LIG     1      17.546  20.518  11.602  1.00  0.00      LIG  
ATOM   4982 H30  LIG     1      18.289  19.838  13.047  1.00  0.00      LIG  
ATOM   4983 H31  LIG     1      21.464  21.900   7.449  1.00  0.00      LIG  
ATOM   4984 H32  LIG     1      20.469  15.010   7.159  1.00  0.00      LIG  
ATOM   4985 H33  LIG     1      19.860  15.116   5.572  1.00  0.00      LIG  
ATOM   4986 H34  LIG     1      17.789  15.658   8.632  1.00  0.00      LIG  
ATOM   4987 H35  LIG     1      18.737  18.354   5.289  1.00  0.00      LIG  
ATOM   4988 H36  LIG     1      18.724  16.730   4.654  1.00  0.00      LIG  
ATOM   4989 H37  LIG     1      20.269  17.536   4.963  1.00  0.00      LIG  
ATOM   4990 H38  LIG     1      16.764  15.567   6.320  1.00  0.00      LIG  
ATOM   4991 H39  LIG     1      16.435  13.830   6.421  1.00  0.00      LIG  
ATOM   4992 H40  LIG     1      19.383  14.819  11.253  1.00  0.00      LIG  
ATOM   4993 H41  LIG     1      17.993  13.843  11.755  1.00  0.00      LIG  
ATOM   4994 H42  LIG     1      17.740  15.404  10.954  1.00  0.00      LIG  
ATOM   4995 H43  LIG     1      19.420  12.225  10.656  1.00  0.00      LIG  
ATOM   4996 H44  LIG     1      20.133  12.732   9.114  1.00  0.00      LIG  
ATOM   4997 H45  LIG     1      18.663  11.749   9.128  1.00  0.00      LIG  
ATOM   4998 H46  LIG     1      19.699  12.958   7.321  1.00  0.00      LIG  
ATOM   4999 H47  LIG     1      16.382  14.733   3.021  1.00  0.00      LIG  
TER
REMARK  Energy: 259.684
REMARK  SimpleFitness: 259.684
REMARK  FullFitness: -1404.1812
REMARK  InterFull: -34.3681
REMARK  IntraFull: 282.408
REMARK  solvFull: -1895.55
REMARK  surfFull: 243.329
REMARK  extraFull: 0.0
REMARK  deltaGcompsolvpol: -1895.55
REMARK  deltaGcompsolvnonpol: 243.329
REMARK  deltaGprotsolvpol: -1897.11
REMARK  deltaGprotsolvnonpol: 243.179
REMARK  deltaGligsolvpol: -16.322
REMARK  deltaGligsolvnonpol: 15.8825
REMARK  deltaGvdw: -34.3681
REMARK  deltaGelec: 0.0
REMARK  deltaG: -7.635143
REMARK  Cluster: 2
REMARK  ClusterRank: 4
ATOM   4915 O    LIG     1      20.655  22.262   7.333  1.00  0.00      LIG  
ATOM   4916 O1   LIG     1      17.624  23.938  13.520  1.00  0.00      LIG  
ATOM   4917 O2   LIG     1      17.113  13.604   8.851  1.00  0.00      LIG  
ATOM   4918 O3   LIG     1      18.912  13.105   6.588  1.00  0.00      LIG  
ATOM   4919 O4   LIG     1      16.349  15.183   3.876  1.00  0.00      LIG  
ATOM   4920 O5   LIG     1      18.122  13.792   3.920  1.00  0.00      LIG  
ATOM   4921 C    LIG     1      19.935  21.103   9.388  1.00  0.00      LIG  
ATOM   4922 C1   LIG     1      19.665  22.295  10.344  1.00  0.00      LIG  
ATOM   4923 C2   LIG     1      21.344  20.531   9.536  1.00  0.00      LIG  
ATOM   4924 C3   LIG     1      21.491  19.187   8.796  1.00  0.00      LIG  
ATOM   4925 C4   LIG     1      19.918  21.883  11.818  1.00  0.00      LIG  
ATOM   4926 C5   LIG     1      21.818  20.505  10.982  1.00  0.00      LIG  
ATOM   4927 C6   LIG     1      19.700  21.357   7.887  1.00  0.00      LIG  
ATOM   4928 C7   LIG     1      20.651  20.549  11.935  1.00  0.00      LIG  
ATOM   4929 C8   LIG     1      20.453  18.921   7.751  1.00  0.00      LIG  
ATOM   4930 C9   LIG     1      18.698  21.942  12.762  1.00  0.00      LIG  
ATOM   4931 C10  LIG     1      18.232  22.776  10.124  1.00  0.00      LIG  
ATOM   4932 C11  LIG     1      19.772  20.070   7.070  1.00  0.00      LIG  
ATOM   4933 C12  LIG     1      21.346  17.942   9.657  1.00  0.00      LIG  
ATOM   4934 C13  LIG     1      20.564  23.503  10.065  1.00  0.00      LIG  
ATOM   4935 C14  LIG     1      20.172  17.609   7.644  1.00  0.00      LIG  
ATOM   4936 C15  LIG     1      20.879  16.860   8.717  1.00  0.00      LIG  
ATOM   4937 C16  LIG     1      22.873  19.160   8.154  1.00  0.00      LIG  
ATOM   4938 C17  LIG     1      17.754  23.754  11.174  1.00  0.00      LIG  
ATOM   4939 C18  LIG     1      17.974  23.256  12.568  1.00  0.00      LIG  
ATOM   4940 C19  LIG     1      19.241  16.879   6.690  1.00  0.00      LIG  
ATOM   4941 C20  LIG     1      19.181  21.928  14.209  1.00  0.00      LIG  
ATOM   4942 C21  LIG     1      17.726  20.768  12.640  1.00  0.00      LIG  
ATOM   4943 C22  LIG     1      19.572  15.382   6.500  1.00  0.00      LIG  
ATOM   4944 C23  LIG     1      18.433  14.416   6.863  1.00  0.00      LIG  
ATOM   4945 C24  LIG     1      18.049  14.580   8.330  1.00  0.00      LIG  
ATOM   4946 C25  LIG     1      19.242  17.487   5.297  1.00  0.00      LIG  
ATOM   4947 C26  LIG     1      18.404  13.709   9.497  1.00  0.00      LIG  
ATOM   4948 C27  LIG     1      17.177  14.625   6.012  1.00  0.00      LIG  
ATOM   4949 C28  LIG     1      18.365  14.328  10.850  1.00  0.00      LIG  
ATOM   4950 C29  LIG     1      19.211  12.460   9.408  1.00  0.00      LIG  
ATOM   4951 C30  LIG     1      17.347  14.527   4.512  1.00  0.00      LIG  
ATOM   4952 H    LIG     1      19.219  20.326   9.675  1.00  0.00      LIG  
ATOM   4953 H1   LIG     1      22.031  21.219   9.038  1.00  0.00      LIG  
ATOM   4954 H2   LIG     1      20.624  22.620  12.215  1.00  0.00      LIG  
ATOM   4955 H3   LIG     1      22.431  21.391  11.164  1.00  0.00      LIG  
ATOM   4956 H4   LIG     1      22.469  19.655  11.198  1.00  0.00      LIG  
ATOM   4957 H5   LIG     1      18.719  21.802   7.712  1.00  0.00      LIG  
ATOM   4958 H6   LIG     1      19.986  19.705  11.738  1.00  0.00      LIG  
ATOM   4959 H7   LIG     1      21.039  20.419  12.947  1.00  0.00      LIG  
ATOM   4960 H8   LIG     1      17.554  21.921  10.083  1.00  0.00      LIG  
ATOM   4961 H9   LIG     1      18.147  23.269   9.153  1.00  0.00      LIG  
ATOM   4962 H10  LIG     1      20.251  20.245   6.101  1.00  0.00      LIG  
ATOM   4963 H11  LIG     1      18.737  19.778   6.875  1.00  0.00      LIG  
ATOM   4964 H12  LIG     1      20.578  18.085  10.422  1.00  0.00      LIG  
ATOM   4965 H13  LIG     1      22.278  17.661  10.155  1.00  0.00      LIG  
ATOM   4966 H14  LIG     1      20.298  23.985   9.122  1.00  0.00      LIG  
ATOM   4967 H15  LIG     1      20.463  24.258  10.849  1.00  0.00      LIG  
ATOM   4968 H16  LIG     1      21.619  23.226  10.021  1.00  0.00      LIG  
ATOM   4969 H17  LIG     1      20.218  16.164   9.239  1.00  0.00      LIG  
ATOM   4970 H18  LIG     1      21.729  16.309   8.305  1.00  0.00      LIG  
ATOM   4971 H19  LIG     1      22.991  19.989   7.450  1.00  0.00      LIG  
ATOM   4972 H20  LIG     1      23.057  18.230   7.606  1.00  0.00      LIG  
ATOM   4973 H21  LIG     1      23.648  19.253   8.919  1.00  0.00      LIG  
ATOM   4974 H22  LIG     1      16.684  23.935  11.043  1.00  0.00      LIG  
ATOM   4975 H23  LIG     1      18.278  24.708  11.076  1.00  0.00      LIG  
ATOM   4976 H24  LIG     1      18.230  16.978   7.091  1.00  0.00      LIG  
ATOM   4977 H25  LIG     1      19.890  22.741  14.398  1.00  0.00      LIG  
ATOM   4978 H26  LIG     1      19.674  20.985  14.457  1.00  0.00      LIG  
ATOM   4979 H27  LIG     1      18.348  22.038  14.911  1.00  0.00      LIG  
ATOM   4980 H28  LIG     1      16.803  20.965  13.195  1.00  0.00      LIG  
ATOM   4981 H29  LIG     1      17.449  20.564  11.605  1.00  0.00      LIG  
ATOM   4982 H30  LIG     1      18.165  19.855  13.051  1.00  0.00      LIG  
ATOM   4983 H31  LIG     1      20.590  22.177   6.367  1.00  0.00      LIG  
ATOM   4984 H32  LIG     1      20.468  15.062   7.036  1.00  0.00      LIG  
ATOM   4985 H33  LIG     1      19.847  15.209   5.457  1.00  0.00      LIG  
ATOM   4986 H34  LIG     1      17.804  15.607   8.557  1.00  0.00      LIG  
ATOM   4987 H35  LIG     1      18.726  18.446   5.276  1.00  0.00      LIG  
ATOM   4988 H36  LIG     1      18.719  16.844   4.589  1.00  0.00      LIG  
ATOM   4989 H37  LIG     1      20.261  17.639   4.938  1.00  0.00      LIG  
ATOM   4990 H38  LIG     1      16.749  15.605   6.246  1.00  0.00      LIG  
ATOM   4991 H39  LIG     1      16.437  13.864   6.273  1.00  0.00      LIG  
ATOM   4992 H40  LIG     1      19.373  14.626  11.151  1.00  0.00      LIG  
ATOM   4993 H41  LIG     1      17.987  13.611  11.582  1.00  0.00      LIG  
ATOM   4994 H42  LIG     1      17.727  15.216  10.873  1.00  0.00      LIG  
ATOM   4995 H43  LIG     1      19.427  12.070  10.406  1.00  0.00      LIG  
ATOM   4996 H44  LIG     1      20.158  12.666   8.907  1.00  0.00      LIG  
ATOM   4997 H45  LIG     1      18.691  11.678   8.845  1.00  0.00      LIG  
ATOM   4998 H46  LIG     1      19.731  12.998   7.100  1.00  0.00      LIG  
ATOM   4999 H47  LIG     1      16.390  14.992   2.916  1.00  0.00      LIG  
TER
REMARK  Energy: 259.664
REMARK  SimpleFitness: 259.664
REMARK  FullFitness: -1404.1669
REMARK  InterFull: -34.5979
REMARK  IntraFull: 282.434
REMARK  solvFull: -1895.33
REMARK  surfFull: 243.327
REMARK  extraFull: 0.0
REMARK  deltaGcompsolvpol: -1895.33
REMARK  deltaGcompsolvnonpol: 243.327
REMARK  deltaGprotsolvpol: -1897.11
REMARK  deltaGprotsolvnonpol: 243.179
REMARK  deltaGligsolvpol: -16.3329
REMARK  deltaGligsolvnonpol: 15.8813
REMARK  deltaGvdw: -34.5979
REMARK  deltaGelec: 0.0
REMARK  deltaG: -7.642821
REMARK  Cluster: 2
REMARK  ClusterRank: 5
ATOM   4915 O    LIG     1      20.681  22.235   7.352  1.00  0.00      LIG  
ATOM   4916 O1   LIG     1      17.629  23.994  13.496  1.00  0.00      LIG  
ATOM   4917 O2   LIG     1      17.094  13.577   8.857  1.00  0.00      LIG  
ATOM   4918 O3   LIG     1      18.894  13.087   6.602  1.00  0.00      LIG  
ATOM   4919 O4   LIG     1      16.354  15.149   3.861  1.00  0.00      LIG  
ATOM   4920 O5   LIG     1      18.141  13.777   3.926  1.00  0.00      LIG  
ATOM   4921 C    LIG     1      19.928  21.089   9.403  1.00  0.00      LIG  
ATOM   4922 C1   LIG     1      19.654  22.286  10.353  1.00  0.00      LIG  
ATOM   4923 C2   LIG     1      21.331  20.507   9.569  1.00  0.00      LIG  
ATOM   4924 C3   LIG     1      21.475  19.159   8.836  1.00  0.00      LIG  
ATOM   4925 C4   LIG     1      19.899  21.884  11.831  1.00  0.00      LIG  
ATOM   4926 C5   LIG     1      21.789  20.482  11.020  1.00  0.00      LIG  
ATOM   4927 C6   LIG     1      19.713  21.340   7.898  1.00  0.00      LIG  
ATOM   4928 C7   LIG     1      20.611  20.541  11.959  1.00  0.00      LIG  
ATOM   4929 C8   LIG     1      20.448  18.897   7.778  1.00  0.00      LIG  
ATOM   4930 C9   LIG     1      18.680  21.973  12.774  1.00  0.00      LIG  
ATOM   4931 C10  LIG     1      18.223  22.765  10.121  1.00  0.00      LIG  
ATOM   4932 C11  LIG     1      19.783  20.050   7.087  1.00  0.00      LIG  
ATOM   4933 C12  LIG     1      21.307  17.919   9.700  1.00  0.00      LIG  
ATOM   4934 C13  LIG     1      20.557  23.491  10.072  1.00  0.00      LIG  
ATOM   4935 C14  LIG     1      20.158  17.588   7.672  1.00  0.00      LIG  
ATOM   4936 C15  LIG     1      20.845  16.837   8.757  1.00  0.00      LIG  
ATOM   4937 C16  LIG     1      22.865  19.115   8.212  1.00  0.00      LIG  
ATOM   4938 C17  LIG     1      17.742  23.760  11.155  1.00  0.00      LIG  
ATOM   4939 C18  LIG     1      17.969  23.289  12.557  1.00  0.00      LIG  
ATOM   4940 C19  LIG     1      19.231  16.860   6.711  1.00  0.00      LIG  
ATOM   4941 C20  LIG     1      19.165  21.979  14.221  1.00  0.00      LIG  
ATOM   4942 C21  LIG     1      17.697  20.806  12.674  1.00  0.00      LIG  
ATOM   4943 C22  LIG     1      19.561  15.363   6.521  1.00  0.00      LIG  
ATOM   4944 C23  LIG     1      18.416  14.400   6.870  1.00  0.00      LIG  
ATOM   4945 C24  LIG     1      18.015  14.565   8.333  1.00  0.00      LIG  
ATOM   4946 C25  LIG     1      19.239  17.470   5.318  1.00  0.00      LIG  
ATOM   4947 C26  LIG     1      18.382  13.709   9.506  1.00  0.00      LIG  
ATOM   4948 C27  LIG     1      17.171  14.611   6.005  1.00  0.00      LIG  
ATOM   4949 C28  LIG     1      18.331  14.337  10.854  1.00  0.00      LIG  
ATOM   4950 C29  LIG     1      19.209  12.472   9.428  1.00  0.00      LIG  
ATOM   4951 C30  LIG     1      17.354  14.507   4.507  1.00  0.00      LIG  
ATOM   4952 H    LIG     1      19.203  20.318   9.684  1.00  0.00      LIG  
ATOM   4953 H1   LIG     1      22.029  21.188   9.076  1.00  0.00      LIG  
ATOM   4954 H2   LIG     1      20.616  22.613  12.221  1.00  0.00      LIG  
ATOM   4955 H3   LIG     1      22.406  21.365  11.206  1.00  0.00      LIG  
ATOM   4956 H4   LIG     1      22.430  19.628  11.246  1.00  0.00      LIG  
ATOM   4957 H5   LIG     1      18.737  21.792   7.711  1.00  0.00      LIG  
ATOM   4958 H6   LIG     1      19.938  19.705  11.756  1.00  0.00      LIG  
ATOM   4959 H7   LIG     1      20.985  20.407  12.976  1.00  0.00      LIG  
ATOM   4960 H8   LIG     1      17.545  21.910  10.092  1.00  0.00      LIG  
ATOM   4961 H9   LIG     1      18.141  23.243   9.143  1.00  0.00      LIG  
ATOM   4962 H10  LIG     1      20.272  20.217   6.122  1.00  0.00      LIG  
ATOM   4963 H11  LIG     1      18.748  19.765   6.884  1.00  0.00      LIG  
ATOM   4964 H12  LIG     1      20.528  18.072  10.452  1.00  0.00      LIG  
ATOM   4965 H13  LIG     1      22.228  17.632  10.214  1.00  0.00      LIG  
ATOM   4966 H14  LIG     1      20.296  23.969   9.126  1.00  0.00      LIG  
ATOM   4967 H15  LIG     1      20.455  24.250  10.853  1.00  0.00      LIG  
ATOM   4968 H16  LIG     1      21.611  23.210  10.034  1.00  0.00      LIG  
ATOM   4969 H17  LIG     1      20.173  16.147   9.272  1.00  0.00      LIG  
ATOM   4970 H18  LIG     1      21.697  16.279   8.358  1.00  0.00      LIG  
ATOM   4971 H19  LIG     1      23.000  19.940   7.506  1.00  0.00      LIG  
ATOM   4972 H20  LIG     1      23.047  18.182   7.671  1.00  0.00      LIG  
ATOM   4973 H21  LIG     1      23.630  19.204   8.987  1.00  0.00      LIG  
ATOM   4974 H22  LIG     1      16.672  23.935  11.023  1.00  0.00      LIG  
ATOM   4975 H23  LIG     1      18.263  24.713  11.036  1.00  0.00      LIG  
ATOM   4976 H24  LIG     1      18.219  16.960   7.107  1.00  0.00      LIG  
ATOM   4977 H25  LIG     1      19.881  22.788  14.395  1.00  0.00      LIG  
ATOM   4978 H26  LIG     1      19.649  21.036  14.484  1.00  0.00      LIG  
ATOM   4979 H27  LIG     1      18.334  22.109  14.921  1.00  0.00      LIG  
ATOM   4980 H28  LIG     1      16.782  21.017  13.235  1.00  0.00      LIG  
ATOM   4981 H29  LIG     1      17.409  20.591  11.644  1.00  0.00      LIG  
ATOM   4982 H30  LIG     1      18.132  19.894  13.093  1.00  0.00      LIG  
ATOM   4983 H31  LIG     1      20.624  22.149   6.385  1.00  0.00      LIG  
ATOM   4984 H32  LIG     1      20.450  15.040   7.068  1.00  0.00      LIG  
ATOM   4985 H33  LIG     1      19.848  15.191   5.481  1.00  0.00      LIG  
ATOM   4986 H34  LIG     1      17.751  15.589   8.552  1.00  0.00      LIG  
ATOM   4987 H35  LIG     1      18.725  18.429   5.296  1.00  0.00      LIG  
ATOM   4988 H36  LIG     1      18.718  16.827   4.608  1.00  0.00      LIG  
ATOM   4989 H37  LIG     1      20.260  17.619   4.962  1.00  0.00      LIG  
ATOM   4990 H38  LIG     1      16.744  15.594   6.231  1.00  0.00      LIG  
ATOM   4991 H39  LIG     1      16.425  13.854   6.262  1.00  0.00      LIG  
ATOM   4992 H40  LIG     1      19.335  14.645  11.158  1.00  0.00      LIG  
ATOM   4993 H41  LIG     1      17.956  13.621  11.589  1.00  0.00      LIG  
ATOM   4994 H42  LIG     1      17.686  15.219  10.868  1.00  0.00      LIG  
ATOM   4995 H43  LIG     1      19.433  12.096  10.429  1.00  0.00      LIG  
ATOM   4996 H44  LIG     1      20.151  12.689   8.922  1.00  0.00      LIG  
ATOM   4997 H45  LIG     1      18.700  11.677   8.875  1.00  0.00      LIG  
ATOM   4998 H46  LIG     1      19.705  12.977   7.126  1.00  0.00      LIG  
ATOM   4999 H47  LIG     1      16.402  14.950   2.902  1.00  0.00      LIG  
TER
REMARK  Energy: 255.023
REMARK  SimpleFitness: 255.023
REMARK  FullFitness: -1413.2389
REMARK  InterFull: -35.4869
REMARK  IntraFull: 269.282
REMARK  solvFull: -1890.82
REMARK  surfFull: 243.786
REMARK  extraFull: 0.0
REMARK  deltaGcompsolvpol: -1890.82
REMARK  deltaGcompsolvnonpol: 243.786
REMARK  deltaGprotsolvpol: -1897.11
REMARK  deltaGprotsolvnonpol: 243.179
REMARK  deltaGligsolvpol: -14.0789
REMARK  deltaGligsolvnonpol: 16.1832
REMARK  deltaGvdw: -35.4869
REMARK  deltaGelec: 0.0
REMARK  deltaG: -7.573991
REMARK  Cluster: 3
REMARK  ClusterRank: 0
ATOM   4915 O    LIG     1      23.238  19.768  12.611  1.00  0.00      LIG  
ATOM   4916 O1   LIG     1      19.884  25.176   9.995  1.00  0.00      LIG  
ATOM   4917 O2   LIG     1      18.883  18.918   6.179  1.00  0.00      LIG  
ATOM   4918 O3   LIG     1      21.202  16.396   6.701  1.00  0.00      LIG  
ATOM   4919 O4   LIG     1      23.289  18.300   5.683  1.00  0.00      LIG  
ATOM   4920 O5   LIG     1      23.702  20.026   7.078  1.00  0.00      LIG  
ATOM   4921 C    LIG     1      20.877  20.304  12.085  1.00  0.00      LIG  
ATOM   4922 C1   LIG     1      21.014  21.830  12.301  1.00  0.00      LIG  
ATOM   4923 C2   LIG     1      20.184  19.586  13.243  1.00  0.00      LIG  
ATOM   4924 C3   LIG     1      19.709  18.181  12.814  1.00  0.00      LIG  
ATOM   4925 C4   LIG     1      19.616  22.481  12.451  1.00  0.00      LIG  
ATOM   4926 C5   LIG     1      19.091  20.431  13.892  1.00  0.00      LIG  
ATOM   4927 C6   LIG     1      22.165  19.524  11.710  1.00  0.00      LIG  
ATOM   4928 C7   LIG     1      18.553  21.502  12.966  1.00  0.00      LIG  
ATOM   4929 C8   LIG     1      20.541  17.642  11.704  1.00  0.00      LIG  
ATOM   4930 C9   LIG     1      19.099  23.278  11.224  1.00  0.00      LIG  
ATOM   4931 C10  LIG     1      21.779  22.416  11.120  1.00  0.00      LIG  
ATOM   4932 C11  LIG     1      21.978  18.006  11.683  1.00  0.00      LIG  
ATOM   4933 C12  LIG     1      18.317  18.101  12.195  1.00  0.00      LIG  
ATOM   4934 C13  LIG     1      21.815  22.216  13.554  1.00  0.00      LIG  
ATOM   4935 C14  LIG     1      19.823  17.029  10.761  1.00  0.00      LIG  
ATOM   4936 C15  LIG     1      18.386  17.041  11.116  1.00  0.00      LIG  
ATOM   4937 C16  LIG     1      19.764  17.249  14.016  1.00  0.00      LIG  
ATOM   4938 C17  LIG     1      21.587  23.909  11.012  1.00  0.00      LIG  
ATOM   4939 C18  LIG     1      20.165  24.201  10.677  1.00  0.00      LIG  
ATOM   4940 C19  LIG     1      20.291  16.506   9.432  1.00  0.00      LIG  
ATOM   4941 C20  LIG     1      17.938  24.166  11.652  1.00  0.00      LIG  
ATOM   4942 C21  LIG     1      18.582  22.418  10.073  1.00  0.00      LIG  
ATOM   4943 C22  LIG     1      19.824  17.447   8.307  1.00  0.00      LIG  
ATOM   4944 C23  LIG     1      20.852  17.688   7.186  1.00  0.00      LIG  
ATOM   4945 C24  LIG     1      20.246  18.453   6.017  1.00  0.00      LIG  
ATOM   4946 C25  LIG     1      19.738  15.104   9.222  1.00  0.00      LIG  
ATOM   4947 C26  LIG     1      19.914  19.910   5.975  1.00  0.00      LIG  
ATOM   4948 C27  LIG     1      22.129  18.332   7.770  1.00  0.00      LIG  
ATOM   4949 C28  LIG     1      19.892  20.556   4.635  1.00  0.00      LIG  
ATOM   4950 C29  LIG     1      20.055  20.854   7.118  1.00  0.00      LIG  
ATOM   4951 C30  LIG     1      23.062  19.024   6.802  1.00  0.00      LIG  
ATOM   4952 H    LIG     1      20.221  20.199  11.216  1.00  0.00      LIG  
ATOM   4953 H1   LIG     1      20.940  19.431  14.018  1.00  0.00      LIG  
ATOM   4954 H2   LIG     1      19.718  23.224  13.246  1.00  0.00      LIG  
ATOM   4955 H3   LIG     1      19.504  20.926  14.774  1.00  0.00      LIG  
ATOM   4956 H4   LIG     1      18.274  19.807  14.263  1.00  0.00      LIG  
ATOM   4957 H5   LIG     1      22.504  19.841  10.721  1.00  0.00      LIG  
ATOM   4958 H6   LIG     1      18.041  21.006  12.146  1.00  0.00      LIG  
ATOM   4959 H7   LIG     1      17.783  22.061  13.503  1.00  0.00      LIG  
ATOM   4960 H8   LIG     1      21.457  21.935  10.191  1.00  0.00      LIG  
ATOM   4961 H9   LIG     1      22.847  22.208  11.225  1.00  0.00      LIG  
ATOM   4962 H10  LIG     1      22.461  17.525  12.540  1.00  0.00      LIG  
ATOM   4963 H11  LIG     1      22.483  17.604  10.801  1.00  0.00      LIG  
ATOM   4964 H12  LIG     1      18.052  19.040  11.706  1.00  0.00      LIG  
ATOM   4965 H13  LIG     1      17.541  17.877  12.932  1.00  0.00      LIG  
ATOM   4966 H14  LIG     1      22.882  22.032  13.421  1.00  0.00      LIG  
ATOM   4967 H15  LIG     1      21.712  23.281  13.776  1.00  0.00      LIG  
ATOM   4968 H16  LIG     1      21.491  21.672  14.443  1.00  0.00      LIG  
ATOM   4969 H17  LIG     1      17.755  17.320  10.268  1.00  0.00      LIG  
ATOM   4970 H18  LIG     1      18.074  16.064  11.496  1.00  0.00      LIG  
ATOM   4971 H19  LIG     1      20.771  17.218  14.443  1.00  0.00      LIG  
ATOM   4972 H20  LIG     1      19.482  16.226  13.747  1.00  0.00      LIG  
ATOM   4973 H21  LIG     1      19.077  17.590  14.794  1.00  0.00      LIG  
ATOM   4974 H22  LIG     1      22.207  24.299  10.201  1.00  0.00      LIG  
ATOM   4975 H23  LIG     1      21.848  24.431  11.935  1.00  0.00      LIG  
ATOM   4976 H24  LIG     1      21.378  16.422   9.440  1.00  0.00      LIG  
ATOM   4977 H25  LIG     1      18.237  24.841  12.460  1.00  0.00      LIG  
ATOM   4978 H26  LIG     1      17.092  23.571  12.000  1.00  0.00      LIG  
ATOM   4979 H27  LIG     1      17.573  24.779  10.822  1.00  0.00      LIG  
ATOM   4980 H28  LIG     1      18.411  23.014   9.171  1.00  0.00      LIG  
ATOM   4981 H29  LIG     1      19.294  21.632   9.816  1.00  0.00      LIG  
ATOM   4982 H30  LIG     1      17.631  21.945  10.328  1.00  0.00      LIG  
ATOM   4983 H31  LIG     1      23.269  20.730  12.750  1.00  0.00      LIG  
ATOM   4984 H32  LIG     1      19.532  18.422   8.708  1.00  0.00      LIG  
ATOM   4985 H33  LIG     1      18.918  17.011   7.874  1.00  0.00      LIG  
ATOM   4986 H34  LIG     1      20.506  18.010   5.065  1.00  0.00      LIG  
ATOM   4987 H35  LIG     1      19.998  14.447  10.059  1.00  0.00      LIG  
ATOM   4988 H36  LIG     1      20.151  14.662   8.313  1.00  0.00      LIG  
ATOM   4989 H37  LIG     1      18.649  15.111   9.118  1.00  0.00      LIG  
ATOM   4990 H38  LIG     1      22.733  17.595   8.309  1.00  0.00      LIG  
ATOM   4991 H39  LIG     1      21.831  19.103   8.484  1.00  0.00      LIG  
ATOM   4992 H40  LIG     1      19.128  21.338   4.605  1.00  0.00      LIG  
ATOM   4993 H41  LIG     1      19.677  19.835   3.840  1.00  0.00      LIG  
ATOM   4994 H42  LIG     1      20.862  21.014   4.426  1.00  0.00      LIG  
ATOM   4995 H43  LIG     1      19.953  20.358   8.085  1.00  0.00      LIG  
ATOM   4996 H44  LIG     1      19.289  21.631   7.056  1.00  0.00      LIG  
ATOM   4997 H45  LIG     1      21.034  21.340   7.085  1.00  0.00      LIG  
ATOM   4998 H46  LIG     1      20.363  15.941   6.516  1.00  0.00      LIG  
ATOM   4999 H47  LIG     1      23.966  18.742   5.128  1.00  0.00      LIG  
TER
REMARK  Energy: 256.916
REMARK  SimpleFitness: 256.916
REMARK  FullFitness: -1412.2659
REMARK  InterFull: -29.5228
REMARK  IntraFull: 269.052
REMARK  solvFull: -1895.62
REMARK  surfFull: 243.825
REMARK  extraFull: 0.0
REMARK  deltaGcompsolvpol: -1895.62
REMARK  deltaGcompsolvnonpol: 243.825
REMARK  deltaGprotsolvpol: -1897.11
REMARK  deltaGprotsolvnonpol: 243.179
REMARK  deltaGligsolvpol: -13.9561
REMARK  deltaGligsolvnonpol: 16.1603
REMARK  deltaGvdw: -29.5228
REMARK  deltaGelec: 0.0
REMARK  deltaG: -7.305209
REMARK  Cluster: 3
REMARK  ClusterRank: 1
ATOM   4915 O    LIG     1      23.194  19.659  12.849  1.00  0.00      LIG  
ATOM   4916 O1   LIG     1      19.976  25.136  10.081  1.00  0.00      LIG  
ATOM   4917 O2   LIG     1      18.882  18.532   6.084  1.00  0.00      LIG  
ATOM   4918 O3   LIG     1      21.331  16.260   6.990  1.00  0.00      LIG  
ATOM   4919 O4   LIG     1      23.302  18.308   6.001  1.00  0.00      LIG  
ATOM   4920 O5   LIG     1      23.569  20.055   7.401  1.00  0.00      LIG  
ATOM   4921 C    LIG     1      20.883  20.257  12.211  1.00  0.00      LIG  
ATOM   4922 C1   LIG     1      21.040  21.783  12.408  1.00  0.00      LIG  
ATOM   4923 C2   LIG     1      20.147  19.571  13.361  1.00  0.00      LIG  
ATOM   4924 C3   LIG     1      19.648  18.174  12.939  1.00  0.00      LIG  
ATOM   4925 C4   LIG     1      19.646  22.451  12.497  1.00  0.00      LIG  
ATOM   4926 C5   LIG     1      19.061  20.447  13.979  1.00  0.00      LIG  
ATOM   4927 C6   LIG     1      22.164  19.447  11.890  1.00  0.00      LIG  
ATOM   4928 C7   LIG     1      18.559  21.512  13.027  1.00  0.00      LIG  
ATOM   4929 C8   LIG     1      20.479  17.608  11.841  1.00  0.00      LIG  
ATOM   4930 C9   LIG     1      19.168  23.193  11.222  1.00  0.00      LIG  
ATOM   4931 C10  LIG     1      21.853  22.349  11.248  1.00  0.00      LIG  
ATOM   4932 C11  LIG     1      21.928  17.934  11.837  1.00  0.00      LIG  
ATOM   4933 C12  LIG     1      18.259  18.118  12.309  1.00  0.00      LIG  
ATOM   4934 C13  LIG     1      21.811  22.174  13.677  1.00  0.00      LIG  
ATOM   4935 C14  LIG     1      19.754  16.999  10.902  1.00  0.00      LIG  
ATOM   4936 C15  LIG     1      18.315  17.050  11.239  1.00  0.00      LIG  
ATOM   4937 C16  LIG     1      19.674  17.251  14.149  1.00  0.00      LIG  
ATOM   4938 C17  LIG     1      21.659  23.839  11.097  1.00  0.00      LIG  
ATOM   4939 C18  LIG     1      20.242  24.137  10.732  1.00  0.00      LIG  
ATOM   4940 C19  LIG     1      20.215  16.412   9.599  1.00  0.00      LIG  
ATOM   4941 C20  LIG     1      17.943  24.038  11.554  1.00  0.00      LIG  
ATOM   4942 C21  LIG     1      18.754  22.298  10.056  1.00  0.00      LIG  
ATOM   4943 C22  LIG     1      19.748  17.275   8.413  1.00  0.00      LIG  
ATOM   4944 C23  LIG     1      20.839  17.544   7.363  1.00  0.00      LIG  
ATOM   4945 C24  LIG     1      20.288  18.187   6.100  1.00  0.00      LIG  
ATOM   4946 C25  LIG     1      19.673  14.996   9.464  1.00  0.00      LIG  
ATOM   4947 C26  LIG     1      19.845  19.603   5.940  1.00  0.00      LIG  
ATOM   4948 C27  LIG     1      22.005  18.325   8.009  1.00  0.00      LIG  
ATOM   4949 C28  LIG     1      19.953  20.178   4.571  1.00  0.00      LIG  
ATOM   4950 C29  LIG     1      19.772  20.606   7.039  1.00  0.00      LIG  
ATOM   4951 C30  LIG     1      22.972  19.036   7.091  1.00  0.00      LIG  
ATOM   4952 H    LIG     1      20.250  20.150  11.325  1.00  0.00      LIG  
ATOM   4953 H1   LIG     1      20.880  19.405  14.156  1.00  0.00      LIG  
ATOM   4954 H2   LIG     1      19.739  23.230  13.261  1.00  0.00      LIG  
ATOM   4955 H3   LIG     1      19.473  20.949  14.857  1.00  0.00      LIG  
ATOM   4956 H4   LIG     1      18.227  19.847  14.349  1.00  0.00      LIG  
ATOM   4957 H5   LIG     1      22.563  19.766  10.924  1.00  0.00      LIG  
ATOM   4958 H6   LIG     1      18.038  21.019  12.210  1.00  0.00      LIG  
ATOM   4959 H7   LIG     1      17.801  22.103  13.548  1.00  0.00      LIG  
ATOM   4960 H8   LIG     1      21.579  21.847  10.315  1.00  0.00      LIG  
ATOM   4961 H9   LIG     1      22.917  22.149  11.404  1.00  0.00      LIG  
ATOM   4962 H10  LIG     1      22.393  17.427  12.689  1.00  0.00      LIG  
ATOM   4963 H11  LIG     1      22.425  17.531  10.952  1.00  0.00      LIG  
ATOM   4964 H12  LIG     1      18.018  19.057  11.808  1.00  0.00      LIG  
ATOM   4965 H13  LIG     1      17.471  17.917  13.040  1.00  0.00      LIG  
ATOM   4966 H14  LIG     1      22.880  21.982  13.569  1.00  0.00      LIG  
ATOM   4967 H15  LIG     1      21.708  23.241  13.888  1.00  0.00      LIG  
ATOM   4968 H16  LIG     1      21.468  21.636  14.561  1.00  0.00      LIG  
ATOM   4969 H17  LIG     1      17.703  17.341  10.382  1.00  0.00      LIG  
ATOM   4970 H18  LIG     1      17.973  16.084  11.620  1.00  0.00      LIG  
ATOM   4971 H19  LIG     1      20.674  17.212  14.592  1.00  0.00      LIG  
ATOM   4972 H20  LIG     1      19.384  16.230  13.885  1.00  0.00      LIG  
ATOM   4973 H21  LIG     1      18.979  17.606  14.915  1.00  0.00      LIG  
ATOM   4974 H22  LIG     1      22.293  24.207  10.286  1.00  0.00      LIG  
ATOM   4975 H23  LIG     1      21.908  24.382  12.012  1.00  0.00      LIG  
ATOM   4976 H24  LIG     1      21.302  16.332   9.611  1.00  0.00      LIG  
ATOM   4977 H25  LIG     1      18.139  24.700  12.403  1.00  0.00      LIG  
ATOM   4978 H26  LIG     1      17.087  23.408  11.802  1.00  0.00      LIG  
ATOM   4979 H27  LIG     1      17.637  24.660  10.707  1.00  0.00      LIG  
ATOM   4980 H28  LIG     1      18.542  22.891   9.161  1.00  0.00      LIG  
ATOM   4981 H29  LIG     1      19.538  21.585   9.798  1.00  0.00      LIG  
ATOM   4982 H30  LIG     1      17.847  21.734  10.287  1.00  0.00      LIG  
ATOM   4983 H31  LIG     1      23.919  19.054  12.617  1.00  0.00      LIG  
ATOM   4984 H32  LIG     1      19.355  18.237   8.752  1.00  0.00      LIG  
ATOM   4985 H33  LIG     1      18.912  16.753   7.936  1.00  0.00      LIG  
ATOM   4986 H34  LIG     1      20.693  17.727   5.209  1.00  0.00      LIG  
ATOM   4987 H35  LIG     1      19.965  14.379  10.320  1.00  0.00      LIG  
ATOM   4988 H36  LIG     1      20.069  14.525   8.561  1.00  0.00      LIG  
ATOM   4989 H37  LIG     1      18.582  14.984   9.390  1.00  0.00      LIG  
ATOM   4990 H38  LIG     1      22.614  17.671   8.639  1.00  0.00      LIG  
ATOM   4991 H39  LIG     1      21.583  19.109   8.643  1.00  0.00      LIG  
ATOM   4992 H40  LIG     1      19.164  20.916   4.405  1.00  0.00      LIG  
ATOM   4993 H41  LIG     1      19.870  19.407   3.799  1.00  0.00      LIG  
ATOM   4994 H42  LIG     1      20.918  20.678   4.453  1.00  0.00      LIG  
ATOM   4995 H43  LIG     1      19.537  20.151   8.002  1.00  0.00      LIG  
ATOM   4996 H44  LIG     1      18.998  21.345   6.817  1.00  0.00      LIG  
ATOM   4997 H45  LIG     1      20.727  21.130   7.133  1.00  0.00      LIG  
ATOM   4998 H46  LIG     1      20.547  15.714   6.803  1.00  0.00      LIG  
ATOM   4999 H47  LIG     1      24.002  18.773   5.497  1.00  0.00      LIG  
TER
REMARK  Energy: 256.916
REMARK  SimpleFitness: 256.916
REMARK  FullFitness: -1412.2659
REMARK  InterFull: -29.5228
REMARK  IntraFull: 269.052
REMARK  solvFull: -1895.62
REMARK  surfFull: 243.825
REMARK  extraFull: 0.0
REMARK  deltaGcompsolvpol: -1895.62
REMARK  deltaGcompsolvnonpol: 243.825
REMARK  deltaGprotsolvpol: -1897.11
REMARK  deltaGprotsolvnonpol: 243.179
REMARK  deltaGligsolvpol: -13.9561
REMARK  deltaGligsolvnonpol: 16.1603
REMARK  deltaGvdw: -29.5228
REMARK  deltaGelec: 0.0
REMARK  deltaG: -7.305209
REMARK  Cluster: 3
REMARK  ClusterRank: 2
ATOM   4915 O    LIG     1      23.194  19.659  12.849  1.00  0.00      LIG  
ATOM   4916 O1   LIG     1      19.976  25.136  10.081  1.00  0.00      LIG  
ATOM   4917 O2   LIG     1      18.882  18.532   6.084  1.00  0.00      LIG  
ATOM   4918 O3   LIG     1      21.331  16.260   6.990  1.00  0.00      LIG  
ATOM   4919 O4   LIG     1      23.302  18.308   6.001  1.00  0.00      LIG  
ATOM   4920 O5   LIG     1      23.569  20.055   7.401  1.00  0.00      LIG  
ATOM   4921 C    LIG     1      20.883  20.257  12.211  1.00  0.00      LIG  
ATOM   4922 C1   LIG     1      21.040  21.783  12.408  1.00  0.00      LIG  
ATOM   4923 C2   LIG     1      20.147  19.571  13.361  1.00  0.00      LIG  
ATOM   4924 C3   LIG     1      19.648  18.174  12.939  1.00  0.00      LIG  
ATOM   4925 C4   LIG     1      19.646  22.451  12.497  1.00  0.00      LIG  
ATOM   4926 C5   LIG     1      19.061  20.447  13.979  1.00  0.00      LIG  
ATOM   4927 C6   LIG     1      22.164  19.447  11.890  1.00  0.00      LIG  
ATOM   4928 C7   LIG     1      18.559  21.512  13.027  1.00  0.00      LIG  
ATOM   4929 C8   LIG     1      20.479  17.608  11.841  1.00  0.00      LIG  
ATOM   4930 C9   LIG     1      19.168  23.193  11.222  1.00  0.00      LIG  
ATOM   4931 C10  LIG     1      21.853  22.349  11.248  1.00  0.00      LIG  
ATOM   4932 C11  LIG     1      21.928  17.934  11.837  1.00  0.00      LIG  
ATOM   4933 C12  LIG     1      18.259  18.118  12.309  1.00  0.00      LIG  
ATOM   4934 C13  LIG     1      21.811  22.174  13.677  1.00  0.00      LIG  
ATOM   4935 C14  LIG     1      19.754  16.999  10.902  1.00  0.00      LIG  
ATOM   4936 C15  LIG     1      18.315  17.050  11.239  1.00  0.00      LIG  
ATOM   4937 C16  LIG     1      19.674  17.251  14.149  1.00  0.00      LIG  
ATOM   4938 C17  LIG     1      21.659  23.839  11.097  1.00  0.00      LIG  
ATOM   4939 C18  LIG     1      20.242  24.137  10.732  1.00  0.00      LIG  
ATOM   4940 C19  LIG     1      20.215  16.412   9.599  1.00  0.00      LIG  
ATOM   4941 C20  LIG     1      17.943  24.038  11.554  1.00  0.00      LIG  
ATOM   4942 C21  LIG     1      18.754  22.298  10.056  1.00  0.00      LIG  
ATOM   4943 C22  LIG     1      19.748  17.275   8.413  1.00  0.00      LIG  
ATOM   4944 C23  LIG     1      20.839  17.544   7.363  1.00  0.00      LIG  
ATOM   4945 C24  LIG     1      20.288  18.187   6.100  1.00  0.00      LIG  
ATOM   4946 C25  LIG     1      19.673  14.996   9.464  1.00  0.00      LIG  
ATOM   4947 C26  LIG     1      19.845  19.603   5.940  1.00  0.00      LIG  
ATOM   4948 C27  LIG     1      22.005  18.325   8.009  1.00  0.00      LIG  
ATOM   4949 C28  LIG     1      19.953  20.178   4.571  1.00  0.00      LIG  
ATOM   4950 C29  LIG     1      19.772  20.606   7.039  1.00  0.00      LIG  
ATOM   4951 C30  LIG     1      22.972  19.036   7.091  1.00  0.00      LIG  
ATOM   4952 H    LIG     1      20.250  20.150  11.325  1.00  0.00      LIG  
ATOM   4953 H1   LIG     1      20.880  19.405  14.156  1.00  0.00      LIG  
ATOM   4954 H2   LIG     1      19.739  23.230  13.261  1.00  0.00      LIG  
ATOM   4955 H3   LIG     1      19.473  20.949  14.857  1.00  0.00      LIG  
ATOM   4956 H4   LIG     1      18.227  19.847  14.349  1.00  0.00      LIG  
ATOM   4957 H5   LIG     1      22.563  19.766  10.924  1.00  0.00      LIG  
ATOM   4958 H6   LIG     1      18.038  21.019  12.210  1.00  0.00      LIG  
ATOM   4959 H7   LIG     1      17.801  22.103  13.548  1.00  0.00      LIG  
ATOM   4960 H8   LIG     1      21.579  21.847  10.315  1.00  0.00      LIG  
ATOM   4961 H9   LIG     1      22.917  22.149  11.404  1.00  0.00      LIG  
ATOM   4962 H10  LIG     1      22.393  17.427  12.689  1.00  0.00      LIG  
ATOM   4963 H11  LIG     1      22.425  17.531  10.952  1.00  0.00      LIG  
ATOM   4964 H12  LIG     1      18.018  19.057  11.808  1.00  0.00      LIG  
ATOM   4965 H13  LIG     1      17.471  17.917  13.040  1.00  0.00      LIG  
ATOM   4966 H14  LIG     1      22.880  21.982  13.569  1.00  0.00      LIG  
ATOM   4967 H15  LIG     1      21.708  23.241  13.888  1.00  0.00      LIG  
ATOM   4968 H16  LIG     1      21.468  21.636  14.561  1.00  0.00      LIG  
ATOM   4969 H17  LIG     1      17.703  17.341  10.382  1.00  0.00      LIG  
ATOM   4970 H18  LIG     1      17.973  16.084  11.620  1.00  0.00      LIG  
ATOM   4971 H19  LIG     1      20.674  17.212  14.592  1.00  0.00      LIG  
ATOM   4972 H20  LIG     1      19.384  16.230  13.885  1.00  0.00      LIG  
ATOM   4973 H21  LIG     1      18.979  17.606  14.915  1.00  0.00      LIG  
ATOM   4974 H22  LIG     1      22.293  24.207  10.286  1.00  0.00      LIG  
ATOM   4975 H23  LIG     1      21.908  24.382  12.012  1.00  0.00      LIG  
ATOM   4976 H24  LIG     1      21.302  16.332   9.611  1.00  0.00      LIG  
ATOM   4977 H25  LIG     1      18.139  24.700  12.403  1.00  0.00      LIG  
ATOM   4978 H26  LIG     1      17.087  23.408  11.802  1.00  0.00      LIG  
ATOM   4979 H27  LIG     1      17.637  24.660  10.707  1.00  0.00      LIG  
ATOM   4980 H28  LIG     1      18.542  22.891   9.161  1.00  0.00      LIG  
ATOM   4981 H29  LIG     1      19.538  21.585   9.798  1.00  0.00      LIG  
ATOM   4982 H30  LIG     1      17.847  21.734  10.287  1.00  0.00      LIG  
ATOM   4983 H31  LIG     1      23.919  19.054  12.617  1.00  0.00      LIG  
ATOM   4984 H32  LIG     1      19.355  18.237   8.752  1.00  0.00      LIG  
ATOM   4985 H33  LIG     1      18.912  16.753   7.936  1.00  0.00      LIG  
ATOM   4986 H34  LIG     1      20.693  17.727   5.209  1.00  0.00      LIG  
ATOM   4987 H35  LIG     1      19.965  14.379  10.320  1.00  0.00      LIG  
ATOM   4988 H36  LIG     1      20.069  14.525   8.561  1.00  0.00      LIG  
ATOM   4989 H37  LIG     1      18.582  14.984   9.390  1.00  0.00      LIG  
ATOM   4990 H38  LIG     1      22.614  17.671   8.639  1.00  0.00      LIG  
ATOM   4991 H39  LIG     1      21.583  19.109   8.643  1.00  0.00      LIG  
ATOM   4992 H40  LIG     1      19.164  20.916   4.405  1.00  0.00      LIG  
ATOM   4993 H41  LIG     1      19.870  19.407   3.799  1.00  0.00      LIG  
ATOM   4994 H42  LIG     1      20.918  20.678   4.453  1.00  0.00      LIG  
ATOM   4995 H43  LIG     1      19.537  20.151   8.002  1.00  0.00      LIG  
ATOM   4996 H44  LIG     1      18.998  21.345   6.817  1.00  0.00      LIG  
ATOM   4997 H45  LIG     1      20.727  21.130   7.133  1.00  0.00      LIG  
ATOM   4998 H46  LIG     1      20.547  15.714   6.803  1.00  0.00      LIG  
ATOM   4999 H47  LIG     1      24.002  18.773   5.497  1.00  0.00      LIG  
TER
REMARK  Energy: 256.916
REMARK  SimpleFitness: 256.916
REMARK  FullFitness: -1412.2659
REMARK  InterFull: -29.5228
REMARK  IntraFull: 269.052
REMARK  solvFull: -1895.62
REMARK  surfFull: 243.825
REMARK  extraFull: 0.0
REMARK  deltaGcompsolvpol: -1895.62
REMARK  deltaGcompsolvnonpol: 243.825
REMARK  deltaGprotsolvpol: -1897.11
REMARK  deltaGprotsolvnonpol: 243.179
REMARK  deltaGligsolvpol: -13.9561
REMARK  deltaGligsolvnonpol: 16.1603
REMARK  deltaGvdw: -29.5228
REMARK  deltaGelec: 0.0
REMARK  deltaG: -7.305209
REMARK  Cluster: 3
REMARK  ClusterRank: 3
ATOM   4915 O    LIG     1      23.194  19.659  12.849  1.00  0.00      LIG  
ATOM   4916 O1   LIG     1      19.976  25.136  10.081  1.00  0.00      LIG  
ATOM   4917 O2   LIG     1      18.882  18.532   6.084  1.00  0.00      LIG  
ATOM   4918 O3   LIG     1      21.331  16.260   6.990  1.00  0.00      LIG  
ATOM   4919 O4   LIG     1      23.302  18.308   6.001  1.00  0.00      LIG  
ATOM   4920 O5   LIG     1      23.569  20.055   7.401  1.00  0.00      LIG  
ATOM   4921 C    LIG     1      20.883  20.257  12.211  1.00  0.00      LIG  
ATOM   4922 C1   LIG     1      21.040  21.783  12.408  1.00  0.00      LIG  
ATOM   4923 C2   LIG     1      20.147  19.571  13.361  1.00  0.00      LIG  
ATOM   4924 C3   LIG     1      19.648  18.174  12.939  1.00  0.00      LIG  
ATOM   4925 C4   LIG     1      19.646  22.451  12.497  1.00  0.00      LIG  
ATOM   4926 C5   LIG     1      19.061  20.447  13.979  1.00  0.00      LIG  
ATOM   4927 C6   LIG     1      22.164  19.447  11.890  1.00  0.00      LIG  
ATOM   4928 C7   LIG     1      18.559  21.512  13.027  1.00  0.00      LIG  
ATOM   4929 C8   LIG     1      20.479  17.608  11.841  1.00  0.00      LIG  
ATOM   4930 C9   LIG     1      19.168  23.193  11.222  1.00  0.00      LIG  
ATOM   4931 C10  LIG     1      21.853  22.349  11.248  1.00  0.00      LIG  
ATOM   4932 C11  LIG     1      21.928  17.934  11.837  1.00  0.00      LIG  
ATOM   4933 C12  LIG     1      18.259  18.118  12.309  1.00  0.00      LIG  
ATOM   4934 C13  LIG     1      21.811  22.174  13.677  1.00  0.00      LIG  
ATOM   4935 C14  LIG     1      19.754  16.999  10.902  1.00  0.00      LIG  
ATOM   4936 C15  LIG     1      18.315  17.050  11.239  1.00  0.00      LIG  
ATOM   4937 C16  LIG     1      19.674  17.251  14.149  1.00  0.00      LIG  
ATOM   4938 C17  LIG     1      21.659  23.839  11.097  1.00  0.00      LIG  
ATOM   4939 C18  LIG     1      20.242  24.137  10.732  1.00  0.00      LIG  
ATOM   4940 C19  LIG     1      20.215  16.412   9.599  1.00  0.00      LIG  
ATOM   4941 C20  LIG     1      17.943  24.038  11.554  1.00  0.00      LIG  
ATOM   4942 C21  LIG     1      18.754  22.298  10.056  1.00  0.00      LIG  
ATOM   4943 C22  LIG     1      19.748  17.275   8.413  1.00  0.00      LIG  
ATOM   4944 C23  LIG     1      20.839  17.544   7.363  1.00  0.00      LIG  
ATOM   4945 C24  LIG     1      20.288  18.187   6.100  1.00  0.00      LIG  
ATOM   4946 C25  LIG     1      19.673  14.996   9.464  1.00  0.00      LIG  
ATOM   4947 C26  LIG     1      19.845  19.603   5.940  1.00  0.00      LIG  
ATOM   4948 C27  LIG     1      22.005  18.325   8.009  1.00  0.00      LIG  
ATOM   4949 C28  LIG     1      19.953  20.178   4.571  1.00  0.00      LIG  
ATOM   4950 C29  LIG     1      19.772  20.606   7.039  1.00  0.00      LIG  
ATOM   4951 C30  LIG     1      22.972  19.036   7.091  1.00  0.00      LIG  
ATOM   4952 H    LIG     1      20.250  20.150  11.325  1.00  0.00      LIG  
ATOM   4953 H1   LIG     1      20.880  19.405  14.156  1.00  0.00      LIG  
ATOM   4954 H2   LIG     1      19.739  23.230  13.261  1.00  0.00      LIG  
ATOM   4955 H3   LIG     1      19.473  20.949  14.857  1.00  0.00      LIG  
ATOM   4956 H4   LIG     1      18.227  19.847  14.349  1.00  0.00      LIG  
ATOM   4957 H5   LIG     1      22.563  19.766  10.924  1.00  0.00      LIG  
ATOM   4958 H6   LIG     1      18.038  21.019  12.210  1.00  0.00      LIG  
ATOM   4959 H7   LIG     1      17.801  22.103  13.548  1.00  0.00      LIG  
ATOM   4960 H8   LIG     1      21.579  21.847  10.315  1.00  0.00      LIG  
ATOM   4961 H9   LIG     1      22.917  22.149  11.404  1.00  0.00      LIG  
ATOM   4962 H10  LIG     1      22.393  17.427  12.689  1.00  0.00      LIG  
ATOM   4963 H11  LIG     1      22.425  17.531  10.952  1.00  0.00      LIG  
ATOM   4964 H12  LIG     1      18.018  19.057  11.808  1.00  0.00      LIG  
ATOM   4965 H13  LIG     1      17.471  17.917  13.040  1.00  0.00      LIG  
ATOM   4966 H14  LIG     1      22.880  21.982  13.569  1.00  0.00      LIG  
ATOM   4967 H15  LIG     1      21.708  23.241  13.888  1.00  0.00      LIG  
ATOM   4968 H16  LIG     1      21.468  21.636  14.561  1.00  0.00      LIG  
ATOM   4969 H17  LIG     1      17.703  17.341  10.382  1.00  0.00      LIG  
ATOM   4970 H18  LIG     1      17.973  16.084  11.620  1.00  0.00      LIG  
ATOM   4971 H19  LIG     1      20.674  17.212  14.592  1.00  0.00      LIG  
ATOM   4972 H20  LIG     1      19.384  16.230  13.885  1.00  0.00      LIG  
ATOM   4973 H21  LIG     1      18.979  17.606  14.915  1.00  0.00      LIG  
ATOM   4974 H22  LIG     1      22.293  24.207  10.286  1.00  0.00      LIG  
ATOM   4975 H23  LIG     1      21.908  24.382  12.012  1.00  0.00      LIG  
ATOM   4976 H24  LIG     1      21.302  16.332   9.611  1.00  0.00      LIG  
ATOM   4977 H25  LIG     1      18.139  24.700  12.403  1.00  0.00      LIG  
ATOM   4978 H26  LIG     1      17.087  23.408  11.802  1.00  0.00      LIG  
ATOM   4979 H27  LIG     1      17.637  24.660  10.707  1.00  0.00      LIG  
ATOM   4980 H28  LIG     1      18.542  22.891   9.161  1.00  0.00      LIG  
ATOM   4981 H29  LIG     1      19.538  21.585   9.798  1.00  0.00      LIG  
ATOM   4982 H30  LIG     1      17.847  21.734  10.287  1.00  0.00      LIG  
ATOM   4983 H31  LIG     1      23.919  19.054  12.617  1.00  0.00      LIG  
ATOM   4984 H32  LIG     1      19.355  18.237   8.752  1.00  0.00      LIG  
ATOM   4985 H33  LIG     1      18.912  16.753   7.936  1.00  0.00      LIG  
ATOM   4986 H34  LIG     1      20.693  17.727   5.209  1.00  0.00      LIG  
ATOM   4987 H35  LIG     1      19.965  14.379  10.320  1.00  0.00      LIG  
ATOM   4988 H36  LIG     1      20.069  14.525   8.561  1.00  0.00      LIG  
ATOM   4989 H37  LIG     1      18.582  14.984   9.390  1.00  0.00      LIG  
ATOM   4990 H38  LIG     1      22.614  17.671   8.639  1.00  0.00      LIG  
ATOM   4991 H39  LIG     1      21.583  19.109   8.643  1.00  0.00      LIG  
ATOM   4992 H40  LIG     1      19.164  20.916   4.405  1.00  0.00      LIG  
ATOM   4993 H41  LIG     1      19.870  19.407   3.799  1.00  0.00      LIG  
ATOM   4994 H42  LIG     1      20.918  20.678   4.453  1.00  0.00      LIG  
ATOM   4995 H43  LIG     1      19.537  20.151   8.002  1.00  0.00      LIG  
ATOM   4996 H44  LIG     1      18.998  21.345   6.817  1.00  0.00      LIG  
ATOM   4997 H45  LIG     1      20.727  21.130   7.133  1.00  0.00      LIG  
ATOM   4998 H46  LIG     1      20.547  15.714   6.803  1.00  0.00      LIG  
ATOM   4999 H47  LIG     1      24.002  18.773   5.497  1.00  0.00      LIG  
TER
REMARK  Energy: 256.916
REMARK  SimpleFitness: 256.916
REMARK  FullFitness: -1412.2659
REMARK  InterFull: -29.5228
REMARK  IntraFull: 269.052
REMARK  solvFull: -1895.62
REMARK  surfFull: 243.825
REMARK  extraFull: 0.0
REMARK  deltaGcompsolvpol: -1895.62
REMARK  deltaGcompsolvnonpol: 243.825
REMARK  deltaGprotsolvpol: -1897.11
REMARK  deltaGprotsolvnonpol: 243.179
REMARK  deltaGligsolvpol: -13.9561
REMARK  deltaGligsolvnonpol: 16.1603
REMARK  deltaGvdw: -29.5228
REMARK  deltaGelec: 0.0
REMARK  deltaG: -7.305209
REMARK  Cluster: 3
REMARK  ClusterRank: 4
ATOM   4915 O    LIG     1      23.194  19.659  12.849  1.00  0.00      LIG  
ATOM   4916 O1   LIG     1      19.976  25.136  10.081  1.00  0.00      LIG  
ATOM   4917 O2   LIG     1      18.882  18.532   6.084  1.00  0.00      LIG  
ATOM   4918 O3   LIG     1      21.331  16.260   6.990  1.00  0.00      LIG  
ATOM   4919 O4   LIG     1      23.302  18.308   6.001  1.00  0.00      LIG  
ATOM   4920 O5   LIG     1      23.569  20.055   7.401  1.00  0.00      LIG  
ATOM   4921 C    LIG     1      20.883  20.257  12.211  1.00  0.00      LIG  
ATOM   4922 C1   LIG     1      21.040  21.783  12.408  1.00  0.00      LIG  
ATOM   4923 C2   LIG     1      20.147  19.571  13.361  1.00  0.00      LIG  
ATOM   4924 C3   LIG     1      19.648  18.174  12.939  1.00  0.00      LIG  
ATOM   4925 C4   LIG     1      19.646  22.451  12.497  1.00  0.00      LIG  
ATOM   4926 C5   LIG     1      19.061  20.447  13.979  1.00  0.00      LIG  
ATOM   4927 C6   LIG     1      22.164  19.447  11.890  1.00  0.00      LIG  
ATOM   4928 C7   LIG     1      18.559  21.512  13.027  1.00  0.00      LIG  
ATOM   4929 C8   LIG     1      20.479  17.608  11.841  1.00  0.00      LIG  
ATOM   4930 C9   LIG     1      19.168  23.193  11.222  1.00  0.00      LIG  
ATOM   4931 C10  LIG     1      21.853  22.349  11.248  1.00  0.00      LIG  
ATOM   4932 C11  LIG     1      21.928  17.934  11.837  1.00  0.00      LIG  
ATOM   4933 C12  LIG     1      18.259  18.118  12.309  1.00  0.00      LIG  
ATOM   4934 C13  LIG     1      21.811  22.174  13.677  1.00  0.00      LIG  
ATOM   4935 C14  LIG     1      19.754  16.999  10.902  1.00  0.00      LIG  
ATOM   4936 C15  LIG     1      18.315  17.050  11.239  1.00  0.00      LIG  
ATOM   4937 C16  LIG     1      19.674  17.251  14.149  1.00  0.00      LIG  
ATOM   4938 C17  LIG     1      21.659  23.839  11.097  1.00  0.00      LIG  
ATOM   4939 C18  LIG     1      20.242  24.137  10.732  1.00  0.00      LIG  
ATOM   4940 C19  LIG     1      20.215  16.412   9.599  1.00  0.00      LIG  
ATOM   4941 C20  LIG     1      17.943  24.038  11.554  1.00  0.00      LIG  
ATOM   4942 C21  LIG     1      18.754  22.298  10.056  1.00  0.00      LIG  
ATOM   4943 C22  LIG     1      19.748  17.275   8.413  1.00  0.00      LIG  
ATOM   4944 C23  LIG     1      20.839  17.544   7.363  1.00  0.00      LIG  
ATOM   4945 C24  LIG     1      20.288  18.187   6.100  1.00  0.00      LIG  
ATOM   4946 C25  LIG     1      19.673  14.996   9.464  1.00  0.00      LIG  
ATOM   4947 C26  LIG     1      19.845  19.603   5.940  1.00  0.00      LIG  
ATOM   4948 C27  LIG     1      22.005  18.325   8.009  1.00  0.00      LIG  
ATOM   4949 C28  LIG     1      19.953  20.178   4.571  1.00  0.00      LIG  
ATOM   4950 C29  LIG     1      19.772  20.606   7.039  1.00  0.00      LIG  
ATOM   4951 C30  LIG     1      22.972  19.036   7.091  1.00  0.00      LIG  
ATOM   4952 H    LIG     1      20.250  20.150  11.325  1.00  0.00      LIG  
ATOM   4953 H1   LIG     1      20.880  19.405  14.156  1.00  0.00      LIG  
ATOM   4954 H2   LIG     1      19.739  23.230  13.261  1.00  0.00      LIG  
ATOM   4955 H3   LIG     1      19.473  20.949  14.857  1.00  0.00      LIG  
ATOM   4956 H4   LIG     1      18.227  19.847  14.349  1.00  0.00      LIG  
ATOM   4957 H5   LIG     1      22.563  19.766  10.924  1.00  0.00      LIG  
ATOM   4958 H6   LIG     1      18.038  21.019  12.210  1.00  0.00      LIG  
ATOM   4959 H7   LIG     1      17.801  22.103  13.548  1.00  0.00      LIG  
ATOM   4960 H8   LIG     1      21.579  21.847  10.315  1.00  0.00      LIG  
ATOM   4961 H9   LIG     1      22.917  22.149  11.404  1.00  0.00      LIG  
ATOM   4962 H10  LIG     1      22.393  17.427  12.689  1.00  0.00      LIG  
ATOM   4963 H11  LIG     1      22.425  17.531  10.952  1.00  0.00      LIG  
ATOM   4964 H12  LIG     1      18.018  19.057  11.808  1.00  0.00      LIG  
ATOM   4965 H13  LIG     1      17.471  17.917  13.040  1.00  0.00      LIG  
ATOM   4966 H14  LIG     1      22.880  21.982  13.569  1.00  0.00      LIG  
ATOM   4967 H15  LIG     1      21.708  23.241  13.888  1.00  0.00      LIG  
ATOM   4968 H16  LIG     1      21.468  21.636  14.561  1.00  0.00      LIG  
ATOM   4969 H17  LIG     1      17.703  17.341  10.382  1.00  0.00      LIG  
ATOM   4970 H18  LIG     1      17.973  16.084  11.620  1.00  0.00      LIG  
ATOM   4971 H19  LIG     1      20.674  17.212  14.592  1.00  0.00      LIG  
ATOM   4972 H20  LIG     1      19.384  16.230  13.885  1.00  0.00      LIG  
ATOM   4973 H21  LIG     1      18.979  17.606  14.915  1.00  0.00      LIG  
ATOM   4974 H22  LIG     1      22.293  24.207  10.286  1.00  0.00      LIG  
ATOM   4975 H23  LIG     1      21.908  24.382  12.012  1.00  0.00      LIG  
ATOM   4976 H24  LIG     1      21.302  16.332   9.611  1.00  0.00      LIG  
ATOM   4977 H25  LIG     1      18.139  24.700  12.403  1.00  0.00      LIG  
ATOM   4978 H26  LIG     1      17.087  23.408  11.802  1.00  0.00      LIG  
ATOM   4979 H27  LIG     1      17.637  24.660  10.707  1.00  0.00      LIG  
ATOM   4980 H28  LIG     1      18.542  22.891   9.161  1.00  0.00      LIG  
ATOM   4981 H29  LIG     1      19.538  21.585   9.798  1.00  0.00      LIG  
ATOM   4982 H30  LIG     1      17.847  21.734  10.287  1.00  0.00      LIG  
ATOM   4983 H31  LIG     1      23.919  19.054  12.617  1.00  0.00      LIG  
ATOM   4984 H32  LIG     1      19.355  18.237   8.752  1.00  0.00      LIG  
ATOM   4985 H33  LIG     1      18.912  16.753   7.936  1.00  0.00      LIG  
ATOM   4986 H34  LIG     1      20.693  17.727   5.209  1.00  0.00      LIG  
ATOM   4987 H35  LIG     1      19.965  14.379  10.320  1.00  0.00      LIG  
ATOM   4988 H36  LIG     1      20.069  14.525   8.561  1.00  0.00      LIG  
ATOM   4989 H37  LIG     1      18.582  14.984   9.390  1.00  0.00      LIG  
ATOM   4990 H38  LIG     1      22.614  17.671   8.639  1.00  0.00      LIG  
ATOM   4991 H39  LIG     1      21.583  19.109   8.643  1.00  0.00      LIG  
ATOM   4992 H40  LIG     1      19.164  20.916   4.405  1.00  0.00      LIG  
ATOM   4993 H41  LIG     1      19.870  19.407   3.799  1.00  0.00      LIG  
ATOM   4994 H42  LIG     1      20.918  20.678   4.453  1.00  0.00      LIG  
ATOM   4995 H43  LIG     1      19.537  20.151   8.002  1.00  0.00      LIG  
ATOM   4996 H44  LIG     1      18.998  21.345   6.817  1.00  0.00      LIG  
ATOM   4997 H45  LIG     1      20.727  21.130   7.133  1.00  0.00      LIG  
ATOM   4998 H46  LIG     1      20.547  15.714   6.803  1.00  0.00      LIG  
ATOM   4999 H47  LIG     1      24.002  18.773   5.497  1.00  0.00      LIG  
TER
REMARK  Energy: 257.337
REMARK  SimpleFitness: 257.337
REMARK  FullFitness: -1412.0206
REMARK  InterFull: -30.2486
REMARK  IntraFull: 269.525
REMARK  solvFull: -1895.03
REMARK  surfFull: 243.733
REMARK  extraFull: 0.0
REMARK  deltaGcompsolvpol: -1895.03
REMARK  deltaGcompsolvnonpol: 243.733
REMARK  deltaGprotsolvpol: -1897.11
REMARK  deltaGprotsolvnonpol: 243.179
REMARK  deltaGligsolvpol: -13.833
REMARK  deltaGligsolvnonpol: 16.164
REMARK  deltaGvdw: -30.2486
REMARK  deltaGelec: 0.0
REMARK  deltaG: -7.3543506
REMARK  Cluster: 3
REMARK  ClusterRank: 5
ATOM   4915 O    LIG     1      23.200  19.625  12.840  1.00  0.00      LIG  
ATOM   4916 O1   LIG     1      20.103  24.833   9.641  1.00  0.00      LIG  
ATOM   4917 O2   LIG     1      18.864  18.310   6.024  1.00  0.00      LIG  
ATOM   4918 O3   LIG     1      21.378  16.197   7.120  1.00  0.00      LIG  
ATOM   4919 O4   LIG     1      23.292  18.326   6.155  1.00  0.00      LIG  
ATOM   4920 O5   LIG     1      23.348  20.154   7.476  1.00  0.00      LIG  
ATOM   4921 C    LIG     1      20.894  20.231  12.193  1.00  0.00      LIG  
ATOM   4922 C1   LIG     1      21.069  21.758  12.351  1.00  0.00      LIG  
ATOM   4923 C2   LIG     1      20.144  19.586  13.358  1.00  0.00      LIG  
ATOM   4924 C3   LIG     1      19.635  18.183  12.969  1.00  0.00      LIG  
ATOM   4925 C4   LIG     1      19.680  22.442  12.387  1.00  0.00      LIG  
ATOM   4926 C5   LIG     1      19.061  20.491  13.942  1.00  0.00      LIG  
ATOM   4927 C6   LIG     1      22.164  19.397  11.890  1.00  0.00      LIG  
ATOM   4928 C7   LIG     1      18.578  21.542  12.962  1.00  0.00      LIG  
ATOM   4929 C8   LIG     1      20.457  17.585  11.881  1.00  0.00      LIG  
ATOM   4930 C9   LIG     1      19.222  23.118  11.065  1.00  0.00      LIG  
ATOM   4931 C10  LIG     1      21.914  22.284  11.197  1.00  0.00      LIG  
ATOM   4932 C11  LIG     1      21.910  17.887  11.876  1.00  0.00      LIG  
ATOM   4933 C12  LIG     1      18.244  18.126  12.346  1.00  0.00      LIG  
ATOM   4934 C13  LIG     1      21.818  22.176  13.627  1.00  0.00      LIG  
ATOM   4935 C14  LIG     1      19.722  16.969  10.951  1.00  0.00      LIG  
ATOM   4936 C15  LIG     1      18.286  17.039  11.296  1.00  0.00      LIG  
ATOM   4937 C16  LIG     1      19.659  17.288  14.199  1.00  0.00      LIG  
ATOM   4938 C17  LIG     1      21.708  23.766  10.995  1.00  0.00      LIG  
ATOM   4939 C18  LIG     1      20.322  23.986  10.492  1.00  0.00      LIG  
ATOM   4940 C19  LIG     1      20.168  16.347   9.659  1.00  0.00      LIG  
ATOM   4941 C20  LIG     1      18.036  24.032  11.348  1.00  0.00      LIG  
ATOM   4942 C21  LIG     1      18.776  22.157   9.965  1.00  0.00      LIG  
ATOM   4943 C22  LIG     1      19.695  17.172   8.447  1.00  0.00      LIG  
ATOM   4944 C23  LIG     1      20.808  17.466   7.429  1.00  0.00      LIG  
ATOM   4945 C24  LIG     1      20.281  18.029   6.120  1.00  0.00      LIG  
ATOM   4946 C25  LIG     1      19.618  14.932   9.563  1.00  0.00      LIG  
ATOM   4947 C26  LIG     1      19.787  19.416   5.881  1.00  0.00      LIG  
ATOM   4948 C27  LIG     1      21.901  18.329   8.097  1.00  0.00      LIG  
ATOM   4949 C28  LIG     1      19.958  19.936   4.497  1.00  0.00      LIG  
ATOM   4950 C29  LIG     1      19.609  20.459   6.929  1.00  0.00      LIG  
ATOM   4951 C30  LIG     1      22.857  19.074   7.193  1.00  0.00      LIG  
ATOM   4952 H    LIG     1      20.261  20.108  11.310  1.00  0.00      LIG  
ATOM   4953 H1   LIG     1      20.872  19.436  14.161  1.00  0.00      LIG  
ATOM   4954 H2   LIG     1      19.775  23.261  13.107  1.00  0.00      LIG  
ATOM   4955 H3   LIG     1      19.467  21.007  14.815  1.00  0.00      LIG  
ATOM   4956 H4   LIG     1      18.217  19.908  14.321  1.00  0.00      LIG  
ATOM   4957 H5   LIG     1      22.562  19.684  10.913  1.00  0.00      LIG  
ATOM   4958 H6   LIG     1      18.033  21.033  12.171  1.00  0.00      LIG  
ATOM   4959 H7   LIG     1      17.838  22.167  13.468  1.00  0.00      LIG  
ATOM   4960 H8   LIG     1      21.666  21.748  10.275  1.00  0.00      LIG  
ATOM   4961 H9   LIG     1      22.974  22.097  11.392  1.00  0.00      LIG  
ATOM   4962 H10  LIG     1      22.361  17.396  12.745  1.00  0.00      LIG  
ATOM   4963 H11  LIG     1      22.403  17.451  11.005  1.00  0.00      LIG  
ATOM   4964 H12  LIG     1      18.008  19.057  11.828  1.00  0.00      LIG  
ATOM   4965 H13  LIG     1      17.458  17.946  13.085  1.00  0.00      LIG  
ATOM   4966 H14  LIG     1      22.882  21.941  13.561  1.00  0.00      LIG  
ATOM   4967 H15  LIG     1      21.748  23.254  13.789  1.00  0.00      LIG  
ATOM   4968 H16  LIG     1      21.431  21.693  14.525  1.00  0.00      LIG  
ATOM   4969 H17  LIG     1      17.673  17.319  10.437  1.00  0.00      LIG  
ATOM   4970 H18  LIG     1      17.939  16.082  11.697  1.00  0.00      LIG  
ATOM   4971 H19  LIG     1      20.663  17.239  14.630  1.00  0.00      LIG  
ATOM   4972 H20  LIG     1      19.348  16.267  13.960  1.00  0.00      LIG  
ATOM   4973 H21  LIG     1      18.981  17.673  14.965  1.00  0.00      LIG  
ATOM   4974 H22  LIG     1      22.403  24.137  10.238  1.00  0.00      LIG  
ATOM   4975 H23  LIG     1      21.852  24.342  11.912  1.00  0.00      LIG  
ATOM   4976 H24  LIG     1      21.256  16.260   9.665  1.00  0.00      LIG  
ATOM   4977 H25  LIG     1      18.267  24.733  12.156  1.00  0.00      LIG  
ATOM   4978 H26  LIG     1      17.154  23.455  11.637  1.00  0.00      LIG  
ATOM   4979 H27  LIG     1      17.757  24.619  10.468  1.00  0.00      LIG  
ATOM   4980 H28  LIG     1      18.601  22.685   9.022  1.00  0.00      LIG  
ATOM   4981 H29  LIG     1      19.530  21.391   9.773  1.00  0.00      LIG  
ATOM   4982 H30  LIG     1      17.840  21.657  10.226  1.00  0.00      LIG  
ATOM   4983 H31  LIG     1      23.927  19.023  12.608  1.00  0.00      LIG  
ATOM   4984 H32  LIG     1      19.248  18.122   8.755  1.00  0.00      LIG  
ATOM   4985 H33  LIG     1      18.900  16.605   7.952  1.00  0.00      LIG  
ATOM   4986 H34  LIG     1      20.745  17.553   5.268  1.00  0.00      LIG  
ATOM   4987 H35  LIG     1      19.902  14.337  10.436  1.00  0.00      LIG  
ATOM   4988 H36  LIG     1      20.014  14.434   8.674  1.00  0.00      LIG  
ATOM   4989 H37  LIG     1      18.527  14.929   9.484  1.00  0.00      LIG  
ATOM   4990 H38  LIG     1      22.520  17.729   8.769  1.00  0.00      LIG  
ATOM   4991 H39  LIG     1      21.409  19.102   8.694  1.00  0.00      LIG  
ATOM   4992 H40  LIG     1      19.197  20.689   4.276  1.00  0.00      LIG  
ATOM   4993 H41  LIG     1      19.882  19.139   3.751  1.00  0.00      LIG  
ATOM   4994 H42  LIG     1      20.940  20.405   4.395  1.00  0.00      LIG  
ATOM   4995 H43  LIG     1      19.393  20.029   7.908  1.00  0.00      LIG  
ATOM   4996 H44  LIG     1      18.779  21.120   6.662  1.00  0.00      LIG  
ATOM   4997 H45  LIG     1      20.515  21.064   7.011  1.00  0.00      LIG  
ATOM   4998 H46  LIG     1      20.630  15.613   6.909  1.00  0.00      LIG  
ATOM   4999 H47  LIG     1      23.977  18.819   5.656  1.00  0.00      LIG  
TER
REMARK  Energy: 257.337
REMARK  SimpleFitness: 257.337
REMARK  FullFitness: -1412.0206
REMARK  InterFull: -30.2486
REMARK  IntraFull: 269.525
REMARK  solvFull: -1895.03
REMARK  surfFull: 243.733
REMARK  extraFull: 0.0
REMARK  deltaGcompsolvpol: -1895.03
REMARK  deltaGcompsolvnonpol: 243.733
REMARK  deltaGprotsolvpol: -1897.11
REMARK  deltaGprotsolvnonpol: 243.179
REMARK  deltaGligsolvpol: -13.833
REMARK  deltaGligsolvnonpol: 16.164
REMARK  deltaGvdw: -30.2486
REMARK  deltaGelec: 0.0
REMARK  deltaG: -7.3543506
REMARK  Cluster: 3
REMARK  ClusterRank: 6
ATOM   4915 O    LIG     1      23.200  19.625  12.840  1.00  0.00      LIG  
ATOM   4916 O1   LIG     1      20.103  24.833   9.641  1.00  0.00      LIG  
ATOM   4917 O2   LIG     1      18.864  18.310   6.024  1.00  0.00      LIG  
ATOM   4918 O3   LIG     1      21.378  16.197   7.120  1.00  0.00      LIG  
ATOM   4919 O4   LIG     1      23.292  18.326   6.155  1.00  0.00      LIG  
ATOM   4920 O5   LIG     1      23.348  20.154   7.476  1.00  0.00      LIG  
ATOM   4921 C    LIG     1      20.894  20.231  12.193  1.00  0.00      LIG  
ATOM   4922 C1   LIG     1      21.069  21.758  12.351  1.00  0.00      LIG  
ATOM   4923 C2   LIG     1      20.144  19.586  13.358  1.00  0.00      LIG  
ATOM   4924 C3   LIG     1      19.635  18.183  12.969  1.00  0.00      LIG  
ATOM   4925 C4   LIG     1      19.680  22.442  12.387  1.00  0.00      LIG  
ATOM   4926 C5   LIG     1      19.061  20.491  13.942  1.00  0.00      LIG  
ATOM   4927 C6   LIG     1      22.164  19.397  11.890  1.00  0.00      LIG  
ATOM   4928 C7   LIG     1      18.578  21.542  12.962  1.00  0.00      LIG  
ATOM   4929 C8   LIG     1      20.457  17.585  11.881  1.00  0.00      LIG  
ATOM   4930 C9   LIG     1      19.222  23.118  11.065  1.00  0.00      LIG  
ATOM   4931 C10  LIG     1      21.914  22.284  11.197  1.00  0.00      LIG  
ATOM   4932 C11  LIG     1      21.910  17.887  11.876  1.00  0.00      LIG  
ATOM   4933 C12  LIG     1      18.244  18.126  12.346  1.00  0.00      LIG  
ATOM   4934 C13  LIG     1      21.818  22.176  13.627  1.00  0.00      LIG  
ATOM   4935 C14  LIG     1      19.722  16.969  10.951  1.00  0.00      LIG  
ATOM   4936 C15  LIG     1      18.286  17.039  11.296  1.00  0.00      LIG  
ATOM   4937 C16  LIG     1      19.659  17.288  14.199  1.00  0.00      LIG  
ATOM   4938 C17  LIG     1      21.708  23.766  10.995  1.00  0.00      LIG  
ATOM   4939 C18  LIG     1      20.322  23.986  10.492  1.00  0.00      LIG  
ATOM   4940 C19  LIG     1      20.168  16.347   9.659  1.00  0.00      LIG  
ATOM   4941 C20  LIG     1      18.036  24.032  11.348  1.00  0.00      LIG  
ATOM   4942 C21  LIG     1      18.776  22.157   9.965  1.00  0.00      LIG  
ATOM   4943 C22  LIG     1      19.695  17.172   8.447  1.00  0.00      LIG  
ATOM   4944 C23  LIG     1      20.808  17.466   7.429  1.00  0.00      LIG  
ATOM   4945 C24  LIG     1      20.281  18.029   6.120  1.00  0.00      LIG  
ATOM   4946 C25  LIG     1      19.618  14.932   9.563  1.00  0.00      LIG  
ATOM   4947 C26  LIG     1      19.787  19.416   5.881  1.00  0.00      LIG  
ATOM   4948 C27  LIG     1      21.901  18.329   8.097  1.00  0.00      LIG  
ATOM   4949 C28  LIG     1      19.958  19.936   4.497  1.00  0.00      LIG  
ATOM   4950 C29  LIG     1      19.609  20.459   6.929  1.00  0.00      LIG  
ATOM   4951 C30  LIG     1      22.857  19.074   7.193  1.00  0.00      LIG  
ATOM   4952 H    LIG     1      20.261  20.108  11.310  1.00  0.00      LIG  
ATOM   4953 H1   LIG     1      20.872  19.436  14.161  1.00  0.00      LIG  
ATOM   4954 H2   LIG     1      19.775  23.261  13.107  1.00  0.00      LIG  
ATOM   4955 H3   LIG     1      19.467  21.007  14.815  1.00  0.00      LIG  
ATOM   4956 H4   LIG     1      18.217  19.908  14.321  1.00  0.00      LIG  
ATOM   4957 H5   LIG     1      22.562  19.684  10.913  1.00  0.00      LIG  
ATOM   4958 H6   LIG     1      18.033  21.033  12.171  1.00  0.00      LIG  
ATOM   4959 H7   LIG     1      17.838  22.167  13.468  1.00  0.00      LIG  
ATOM   4960 H8   LIG     1      21.666  21.748  10.275  1.00  0.00      LIG  
ATOM   4961 H9   LIG     1      22.974  22.097  11.392  1.00  0.00      LIG  
ATOM   4962 H10  LIG     1      22.361  17.396  12.745  1.00  0.00      LIG  
ATOM   4963 H11  LIG     1      22.403  17.451  11.005  1.00  0.00      LIG  
ATOM   4964 H12  LIG     1      18.008  19.057  11.828  1.00  0.00      LIG  
ATOM   4965 H13  LIG     1      17.458  17.946  13.085  1.00  0.00      LIG  
ATOM   4966 H14  LIG     1      22.882  21.941  13.561  1.00  0.00      LIG  
ATOM   4967 H15  LIG     1      21.748  23.254  13.789  1.00  0.00      LIG  
ATOM   4968 H16  LIG     1      21.431  21.693  14.525  1.00  0.00      LIG  
ATOM   4969 H17  LIG     1      17.673  17.319  10.437  1.00  0.00      LIG  
ATOM   4970 H18  LIG     1      17.939  16.082  11.697  1.00  0.00      LIG  
ATOM   4971 H19  LIG     1      20.663  17.239  14.630  1.00  0.00      LIG  
ATOM   4972 H20  LIG     1      19.348  16.267  13.960  1.00  0.00      LIG  
ATOM   4973 H21  LIG     1      18.981  17.673  14.965  1.00  0.00      LIG  
ATOM   4974 H22  LIG     1      22.403  24.137  10.238  1.00  0.00      LIG  
ATOM   4975 H23  LIG     1      21.852  24.342  11.912  1.00  0.00      LIG  
ATOM   4976 H24  LIG     1      21.256  16.260   9.665  1.00  0.00      LIG  
ATOM   4977 H25  LIG     1      18.267  24.733  12.156  1.00  0.00      LIG  
ATOM   4978 H26  LIG     1      17.154  23.455  11.637  1.00  0.00      LIG  
ATOM   4979 H27  LIG     1      17.757  24.619  10.468  1.00  0.00      LIG  
ATOM   4980 H28  LIG     1      18.601  22.685   9.022  1.00  0.00      LIG  
ATOM   4981 H29  LIG     1      19.530  21.391   9.773  1.00  0.00      LIG  
ATOM   4982 H30  LIG     1      17.840  21.657  10.226  1.00  0.00      LIG  
ATOM   4983 H31  LIG     1      23.927  19.023  12.608  1.00  0.00      LIG  
ATOM   4984 H32  LIG     1      19.248  18.122   8.755  1.00  0.00      LIG  
ATOM   4985 H33  LIG     1      18.900  16.605   7.952  1.00  0.00      LIG  
ATOM   4986 H34  LIG     1      20.745  17.553   5.268  1.00  0.00      LIG  
ATOM   4987 H35  LIG     1      19.902  14.337  10.436  1.00  0.00      LIG  
ATOM   4988 H36  LIG     1      20.014  14.434   8.674  1.00  0.00      LIG  
ATOM   4989 H37  LIG     1      18.527  14.929   9.484  1.00  0.00      LIG  
ATOM   4990 H38  LIG     1      22.520  17.729   8.769  1.00  0.00      LIG  
ATOM   4991 H39  LIG     1      21.409  19.102   8.694  1.00  0.00      LIG  
ATOM   4992 H40  LIG     1      19.197  20.689   4.276  1.00  0.00      LIG  
ATOM   4993 H41  LIG     1      19.882  19.139   3.751  1.00  0.00      LIG  
ATOM   4994 H42  LIG     1      20.940  20.405   4.395  1.00  0.00      LIG  
ATOM   4995 H43  LIG     1      19.393  20.029   7.908  1.00  0.00      LIG  
ATOM   4996 H44  LIG     1      18.779  21.120   6.662  1.00  0.00      LIG  
ATOM   4997 H45  LIG     1      20.515  21.064   7.011  1.00  0.00      LIG  
ATOM   4998 H46  LIG     1      20.630  15.613   6.909  1.00  0.00      LIG  
ATOM   4999 H47  LIG     1      23.977  18.819   5.656  1.00  0.00      LIG  
TER
REMARK  Energy: 257.337
REMARK  SimpleFitness: 257.337
REMARK  FullFitness: -1412.0206
REMARK  InterFull: -30.2486
REMARK  IntraFull: 269.525
REMARK  solvFull: -1895.03
REMARK  surfFull: 243.733
REMARK  extraFull: 0.0
REMARK  deltaGcompsolvpol: -1895.03
REMARK  deltaGcompsolvnonpol: 243.733
REMARK  deltaGprotsolvpol: -1897.11
REMARK  deltaGprotsolvnonpol: 243.179
REMARK  deltaGligsolvpol: -13.833
REMARK  deltaGligsolvnonpol: 16.164
REMARK  deltaGvdw: -30.2486
REMARK  deltaGelec: 0.0
REMARK  deltaG: -7.3543506
REMARK  Cluster: 3
REMARK  ClusterRank: 7
ATOM   4915 O    LIG     1      23.200  19.625  12.840  1.00  0.00      LIG  
ATOM   4916 O1   LIG     1      20.103  24.833   9.641  1.00  0.00      LIG  
ATOM   4917 O2   LIG     1      18.864  18.310   6.024  1.00  0.00      LIG  
ATOM   4918 O3   LIG     1      21.378  16.197   7.120  1.00  0.00      LIG  
ATOM   4919 O4   LIG     1      23.292  18.326   6.155  1.00  0.00      LIG  
ATOM   4920 O5   LIG     1      23.348  20.154   7.476  1.00  0.00      LIG  
ATOM   4921 C    LIG     1      20.894  20.231  12.193  1.00  0.00      LIG  
ATOM   4922 C1   LIG     1      21.069  21.758  12.351  1.00  0.00      LIG  
ATOM   4923 C2   LIG     1      20.144  19.586  13.358  1.00  0.00      LIG  
ATOM   4924 C3   LIG     1      19.635  18.183  12.969  1.00  0.00      LIG  
ATOM   4925 C4   LIG     1      19.680  22.442  12.387  1.00  0.00      LIG  
ATOM   4926 C5   LIG     1      19.061  20.491  13.942  1.00  0.00      LIG  
ATOM   4927 C6   LIG     1      22.164  19.397  11.890  1.00  0.00      LIG  
ATOM   4928 C7   LIG     1      18.578  21.542  12.962  1.00  0.00      LIG  
ATOM   4929 C8   LIG     1      20.457  17.585  11.881  1.00  0.00      LIG  
ATOM   4930 C9   LIG     1      19.222  23.118  11.065  1.00  0.00      LIG  
ATOM   4931 C10  LIG     1      21.914  22.284  11.197  1.00  0.00      LIG  
ATOM   4932 C11  LIG     1      21.910  17.887  11.876  1.00  0.00      LIG  
ATOM   4933 C12  LIG     1      18.244  18.126  12.346  1.00  0.00      LIG  
ATOM   4934 C13  LIG     1      21.818  22.176  13.627  1.00  0.00      LIG  
ATOM   4935 C14  LIG     1      19.722  16.969  10.951  1.00  0.00      LIG  
ATOM   4936 C15  LIG     1      18.286  17.039  11.296  1.00  0.00      LIG  
ATOM   4937 C16  LIG     1      19.659  17.288  14.199  1.00  0.00      LIG  
ATOM   4938 C17  LIG     1      21.708  23.766  10.995  1.00  0.00      LIG  
ATOM   4939 C18  LIG     1      20.322  23.986  10.492  1.00  0.00      LIG  
ATOM   4940 C19  LIG     1      20.168  16.347   9.659  1.00  0.00      LIG  
ATOM   4941 C20  LIG     1      18.036  24.032  11.348  1.00  0.00      LIG  
ATOM   4942 C21  LIG     1      18.776  22.157   9.965  1.00  0.00      LIG  
ATOM   4943 C22  LIG     1      19.695  17.172   8.447  1.00  0.00      LIG  
ATOM   4944 C23  LIG     1      20.808  17.466   7.429  1.00  0.00      LIG  
ATOM   4945 C24  LIG     1      20.281  18.029   6.120  1.00  0.00      LIG  
ATOM   4946 C25  LIG     1      19.618  14.932   9.563  1.00  0.00      LIG  
ATOM   4947 C26  LIG     1      19.787  19.416   5.881  1.00  0.00      LIG  
ATOM   4948 C27  LIG     1      21.901  18.329   8.097  1.00  0.00      LIG  
ATOM   4949 C28  LIG     1      19.958  19.936   4.497  1.00  0.00      LIG  
ATOM   4950 C29  LIG     1      19.609  20.459   6.929  1.00  0.00      LIG  
ATOM   4951 C30  LIG     1      22.857  19.074   7.193  1.00  0.00      LIG  
ATOM   4952 H    LIG     1      20.261  20.108  11.310  1.00  0.00      LIG  
ATOM   4953 H1   LIG     1      20.872  19.436  14.161  1.00  0.00      LIG  
ATOM   4954 H2   LIG     1      19.775  23.261  13.107  1.00  0.00      LIG  
ATOM   4955 H3   LIG     1      19.467  21.007  14.815  1.00  0.00      LIG  
ATOM   4956 H4   LIG     1      18.217  19.908  14.321  1.00  0.00      LIG  
ATOM   4957 H5   LIG     1      22.562  19.684  10.913  1.00  0.00      LIG  
ATOM   4958 H6   LIG     1      18.033  21.033  12.171  1.00  0.00      LIG  
ATOM   4959 H7   LIG     1      17.838  22.167  13.468  1.00  0.00      LIG  
ATOM   4960 H8   LIG     1      21.666  21.748  10.275  1.00  0.00      LIG  
ATOM   4961 H9   LIG     1      22.974  22.097  11.392  1.00  0.00      LIG  
ATOM   4962 H10  LIG     1      22.361  17.396  12.745  1.00  0.00      LIG  
ATOM   4963 H11  LIG     1      22.403  17.451  11.005  1.00  0.00      LIG  
ATOM   4964 H12  LIG     1      18.008  19.057  11.828  1.00  0.00      LIG  
ATOM   4965 H13  LIG     1      17.458  17.946  13.085  1.00  0.00      LIG  
ATOM   4966 H14  LIG     1      22.882  21.941  13.561  1.00  0.00      LIG  
ATOM   4967 H15  LIG     1      21.748  23.254  13.789  1.00  0.00      LIG  
ATOM   4968 H16  LIG     1      21.431  21.693  14.525  1.00  0.00      LIG  
ATOM   4969 H17  LIG     1      17.673  17.319  10.437  1.00  0.00      LIG  
ATOM   4970 H18  LIG     1      17.939  16.082  11.697  1.00  0.00      LIG  
ATOM   4971 H19  LIG     1      20.663  17.239  14.630  1.00  0.00      LIG  
ATOM   4972 H20  LIG     1      19.348  16.267  13.960  1.00  0.00      LIG  
ATOM   4973 H21  LIG     1      18.981  17.673  14.965  1.00  0.00      LIG  
ATOM   4974 H22  LIG     1      22.403  24.137  10.238  1.00  0.00      LIG  
ATOM   4975 H23  LIG     1      21.852  24.342  11.912  1.00  0.00      LIG  
ATOM   4976 H24  LIG     1      21.256  16.260   9.665  1.00  0.00      LIG  
ATOM   4977 H25  LIG     1      18.267  24.733  12.156  1.00  0.00      LIG  
ATOM   4978 H26  LIG     1      17.154  23.455  11.637  1.00  0.00      LIG  
ATOM   4979 H27  LIG     1      17.757  24.619  10.468  1.00  0.00      LIG  
ATOM   4980 H28  LIG     1      18.601  22.685   9.022  1.00  0.00      LIG  
ATOM   4981 H29  LIG     1      19.530  21.391   9.773  1.00  0.00      LIG  
ATOM   4982 H30  LIG     1      17.840  21.657  10.226  1.00  0.00      LIG  
ATOM   4983 H31  LIG     1      23.927  19.023  12.608  1.00  0.00      LIG  
ATOM   4984 H32  LIG     1      19.248  18.122   8.755  1.00  0.00      LIG  
ATOM   4985 H33  LIG     1      18.900  16.605   7.952  1.00  0.00      LIG  
ATOM   4986 H34  LIG     1      20.745  17.553   5.268  1.00  0.00      LIG  
ATOM   4987 H35  LIG     1      19.902  14.337  10.436  1.00  0.00      LIG  
ATOM   4988 H36  LIG     1      20.014  14.434   8.674  1.00  0.00      LIG  
ATOM   4989 H37  LIG     1      18.527  14.929   9.484  1.00  0.00      LIG  
ATOM   4990 H38  LIG     1      22.520  17.729   8.769  1.00  0.00      LIG  
ATOM   4991 H39  LIG     1      21.409  19.102   8.694  1.00  0.00      LIG  
ATOM   4992 H40  LIG     1      19.197  20.689   4.276  1.00  0.00      LIG  
ATOM   4993 H41  LIG     1      19.882  19.139   3.751  1.00  0.00      LIG  
ATOM   4994 H42  LIG     1      20.940  20.405   4.395  1.00  0.00      LIG  
ATOM   4995 H43  LIG     1      19.393  20.029   7.908  1.00  0.00      LIG  
ATOM   4996 H44  LIG     1      18.779  21.120   6.662  1.00  0.00      LIG  
ATOM   4997 H45  LIG     1      20.515  21.064   7.011  1.00  0.00      LIG  
ATOM   4998 H46  LIG     1      20.630  15.613   6.909  1.00  0.00      LIG  
ATOM   4999 H47  LIG     1      23.977  18.819   5.656  1.00  0.00      LIG  
TER
REMARK  Energy: 253.491
REMARK  SimpleFitness: 253.491
REMARK  FullFitness: -1412.8737
REMARK  InterFull: -46.5606
REMARK  IntraFull: 280.276
REMARK  solvFull: -1889.19
REMARK  surfFull: 242.601
REMARK  extraFull: 0.0
REMARK  deltaGcompsolvpol: -1889.19
REMARK  deltaGcompsolvnonpol: 242.601
REMARK  deltaGprotsolvpol: -1897.11
REMARK  deltaGprotsolvnonpol: 243.179
REMARK  deltaGligsolvpol: -14.7557
REMARK  deltaGligsolvnonpol: 15.6448
REMARK  deltaGvdw: -46.5606
REMARK  deltaGelec: 0.0
REMARK  deltaG: -8.541554
REMARK  Cluster: 4
REMARK  ClusterRank: 0
ATOM   4915 O    LIG     1      17.495  21.339  10.377  1.00  0.00      LIG  
ATOM   4916 O1   LIG     1      19.699  18.879  16.480  1.00  0.00      LIG  
ATOM   4917 O2   LIG     1      19.689  13.118   9.118  1.00  0.00      LIG  
ATOM   4918 O3   LIG     1      20.449  15.185   7.422  1.00  0.00      LIG  
ATOM   4919 O4   LIG     1      17.095  12.566   6.100  1.00  0.00      LIG  
ATOM   4920 O5   LIG     1      16.884  14.427   4.822  1.00  0.00      LIG  
ATOM   4921 C    LIG     1      19.135  19.637  11.094  1.00  0.00      LIG  
ATOM   4922 C1   LIG     1      19.156  19.820  12.634  1.00  0.00      LIG  
ATOM   4923 C2   LIG     1      20.247  20.420  10.388  1.00  0.00      LIG  
ATOM   4924 C3   LIG     1      20.356  20.037   8.897  1.00  0.00      LIG  
ATOM   4925 C4   LIG     1      20.562  19.496  13.210  1.00  0.00      LIG  
ATOM   4926 C5   LIG     1      21.567  20.382  11.147  1.00  0.00      LIG  
ATOM   4927 C6   LIG     1      17.803  19.946  10.374  1.00  0.00      LIG  
ATOM   4928 C7   LIG     1      21.594  19.232  12.122  1.00  0.00      LIG  
ATOM   4929 C8   LIG     1      19.200  19.238   8.398  1.00  0.00      LIG  
ATOM   4930 C9   LIG     1      20.616  18.433  14.324  1.00  0.00      LIG  
ATOM   4931 C10  LIG     1      18.068  18.929  13.233  1.00  0.00      LIG  
ATOM   4932 C11  LIG     1      17.821  19.495   8.914  1.00  0.00      LIG  
ATOM   4933 C12  LIG     1      21.513  19.121   8.511  1.00  0.00      LIG  
ATOM   4934 C13  LIG     1      18.828  21.251  13.065  1.00  0.00      LIG  
ATOM   4935 C14  LIG     1      19.570  18.296   7.525  1.00  0.00      LIG  
ATOM   4936 C15  LIG     1      21.039  18.346   7.302  1.00  0.00      LIG  
ATOM   4937 C16  LIG     1      20.477  21.321   8.086  1.00  0.00      LIG  
ATOM   4938 C17  LIG     1      18.103  18.834  14.745  1.00  0.00      LIG  
ATOM   4939 C18  LIG     1      19.491  18.712  15.288  1.00  0.00      LIG  
ATOM   4940 C19  LIG     1      18.648  17.419   6.722  1.00  0.00      LIG  
ATOM   4941 C20  LIG     1      21.915  18.583  15.110  1.00  0.00      LIG  
ATOM   4942 C21  LIG     1      20.589  16.980  13.850  1.00  0.00      LIG  
ATOM   4943 C22  LIG     1      18.204  16.119   7.420  1.00  0.00      LIG  
ATOM   4944 C23  LIG     1      19.068  14.840   7.361  1.00  0.00      LIG  
ATOM   4945 C24  LIG     1      18.659  13.946   8.522  1.00  0.00      LIG  
ATOM   4946 C25  LIG     1      19.138  17.261   5.299  1.00  0.00      LIG  
ATOM   4947 C26  LIG     1      19.043  14.109   9.954  1.00  0.00      LIG  
ATOM   4948 C27  LIG     1      18.935  14.048   6.051  1.00  0.00      LIG  
ATOM   4949 C28  LIG     1      18.149  13.518  10.979  1.00  0.00      LIG  
ATOM   4950 C29  LIG     1      19.931  15.201  10.450  1.00  0.00      LIG  
ATOM   4951 C30  LIG     1      17.531  13.743   5.600  1.00  0.00      LIG  
ATOM   4952 H    LIG     1      19.315  18.569  10.931  1.00  0.00      LIG  
ATOM   4953 H1   LIG     1      19.955  21.473  10.402  1.00  0.00      LIG  
ATOM   4954 H2   LIG     1      20.904  20.421  13.685  1.00  0.00      LIG  
ATOM   4955 H3   LIG     1      21.659  21.306  11.723  1.00  0.00      LIG  
ATOM   4956 H4   LIG     1      22.442  20.367  10.496  1.00  0.00      LIG  
ATOM   4957 H5   LIG     1      16.964  19.444  10.858  1.00  0.00      LIG  
ATOM   4958 H6   LIG     1      21.413  18.287  11.604  1.00  0.00      LIG  
ATOM   4959 H7   LIG     1      22.596  19.175  12.552  1.00  0.00      LIG  
ATOM   4960 H8   LIG     1      18.137  17.927  12.804  1.00  0.00      LIG  
ATOM   4961 H9   LIG     1      17.079  19.299  12.954  1.00  0.00      LIG  
ATOM   4962 H10  LIG     1      17.330  20.226   8.263  1.00  0.00      LIG  
ATOM   4963 H11  LIG     1      17.239  18.572   8.848  1.00  0.00      LIG  
ATOM   4964 H12  LIG     1      21.725  18.403   9.310  1.00  0.00      LIG  
ATOM   4965 H13  LIG     1      22.433  19.672   8.298  1.00  0.00      LIG  
ATOM   4966 H14  LIG     1      17.779  21.492  12.875  1.00  0.00      LIG  
ATOM   4967 H15  LIG     1      18.999  21.389  14.136  1.00  0.00      LIG  
ATOM   4968 H16  LIG     1      19.448  21.982  12.542  1.00  0.00      LIG  
ATOM   4969 H17  LIG     1      21.511  17.364   7.274  1.00  0.00      LIG  
ATOM   4970 H18  LIG     1      21.271  18.878   6.375  1.00  0.00      LIG  
ATOM   4971 H19  LIG     1      19.612  21.971   8.248  1.00  0.00      LIG  
ATOM   4972 H20  LIG     1      20.548  21.123   7.013  1.00  0.00      LIG  
ATOM   4973 H21  LIG     1      21.373  21.872   8.383  1.00  0.00      LIG  
ATOM   4974 H22  LIG     1      17.519  17.972  15.080  1.00  0.00      LIG  
ATOM   4975 H23  LIG     1      17.664  19.735  15.180  1.00  0.00      LIG  
ATOM   4976 H24  LIG     1      17.725  17.990   6.622  1.00  0.00      LIG  
ATOM   4977 H25  LIG     1      22.040  19.603  15.484  1.00  0.00      LIG  
ATOM   4978 H26  LIG     1      22.782  18.343  14.490  1.00  0.00      LIG  
ATOM   4979 H27  LIG     1      21.943  17.904  15.968  1.00  0.00      LIG  
ATOM   4980 H28  LIG     1      20.425  16.298  14.690  1.00  0.00      LIG  
ATOM   4981 H29  LIG     1      19.801  16.795  13.120  1.00  0.00      LIG  
ATOM   4982 H30  LIG     1      21.540  16.706  13.386  1.00  0.00      LIG  
ATOM   4983 H31  LIG     1      17.406  21.607  11.308  1.00  0.00      LIG  
ATOM   4984 H32  LIG     1      17.200  15.876   7.066  1.00  0.00      LIG  
ATOM   4985 H33  LIG     1      18.049  16.374   8.474  1.00  0.00      LIG  
ATOM   4986 H34  LIG     1      17.686  13.505   8.356  1.00  0.00      LIG  
ATOM   4987 H35  LIG     1      18.396  16.721   4.706  1.00  0.00      LIG  
ATOM   4988 H36  LIG     1      19.298  18.235   4.827  1.00  0.00      LIG  
ATOM   4989 H37  LIG     1      20.079  16.707   5.258  1.00  0.00      LIG  
ATOM   4990 H38  LIG     1      19.492  13.109   6.125  1.00  0.00      LIG  
ATOM   4991 H39  LIG     1      19.419  14.568   5.224  1.00  0.00      LIG  
ATOM   4992 H40  LIG     1      17.481  14.290  11.371  1.00  0.00      LIG  
ATOM   4993 H41  LIG     1      18.737  13.117  11.809  1.00  0.00      LIG  
ATOM   4994 H42  LIG     1      17.537  12.709  10.569  1.00  0.00      LIG  
ATOM   4995 H43  LIG     1      20.269  14.973  11.464  1.00  0.00      LIG  
ATOM   4996 H44  LIG     1      19.384  16.147  10.480  1.00  0.00      LIG  
ATOM   4997 H45  LIG     1      20.821  15.334   9.832  1.00  0.00      LIG  
ATOM   4998 H46  LIG     1      20.566  15.683   8.248  1.00  0.00      LIG  
ATOM   4999 H47  LIG     1      16.221  12.330   5.716  1.00  0.00      LIG  
TER
REMARK  Energy: 253.491
REMARK  SimpleFitness: 253.491
REMARK  FullFitness: -1412.8737
REMARK  InterFull: -46.5606
REMARK  IntraFull: 280.276
REMARK  solvFull: -1889.19
REMARK  surfFull: 242.601
REMARK  extraFull: 0.0
REMARK  deltaGcompsolvpol: -1889.19
REMARK  deltaGcompsolvnonpol: 242.601
REMARK  deltaGprotsolvpol: -1897.11
REMARK  deltaGprotsolvnonpol: 243.179
REMARK  deltaGligsolvpol: -14.7557
REMARK  deltaGligsolvnonpol: 15.6448
REMARK  deltaGvdw: -46.5606
REMARK  deltaGelec: 0.0
REMARK  deltaG: -8.541554
REMARK  Cluster: 4
REMARK  ClusterRank: 1
ATOM   4915 O    LIG     1      17.495  21.339  10.377  1.00  0.00      LIG  
ATOM   4916 O1   LIG     1      19.699  18.879  16.480  1.00  0.00      LIG  
ATOM   4917 O2   LIG     1      19.689  13.118   9.118  1.00  0.00      LIG  
ATOM   4918 O3   LIG     1      20.449  15.185   7.422  1.00  0.00      LIG  
ATOM   4919 O4   LIG     1      17.095  12.566   6.100  1.00  0.00      LIG  
ATOM   4920 O5   LIG     1      16.884  14.427   4.822  1.00  0.00      LIG  
ATOM   4921 C    LIG     1      19.135  19.637  11.094  1.00  0.00      LIG  
ATOM   4922 C1   LIG     1      19.156  19.820  12.634  1.00  0.00      LIG  
ATOM   4923 C2   LIG     1      20.247  20.420  10.388  1.00  0.00      LIG  
ATOM   4924 C3   LIG     1      20.356  20.037   8.897  1.00  0.00      LIG  
ATOM   4925 C4   LIG     1      20.562  19.496  13.210  1.00  0.00      LIG  
ATOM   4926 C5   LIG     1      21.567  20.382  11.147  1.00  0.00      LIG  
ATOM   4927 C6   LIG     1      17.803  19.946  10.374  1.00  0.00      LIG  
ATOM   4928 C7   LIG     1      21.594  19.232  12.122  1.00  0.00      LIG  
ATOM   4929 C8   LIG     1      19.200  19.238   8.398  1.00  0.00      LIG  
ATOM   4930 C9   LIG     1      20.616  18.433  14.324  1.00  0.00      LIG  
ATOM   4931 C10  LIG     1      18.068  18.929  13.233  1.00  0.00      LIG  
ATOM   4932 C11  LIG     1      17.821  19.495   8.914  1.00  0.00      LIG  
ATOM   4933 C12  LIG     1      21.513  19.121   8.511  1.00  0.00      LIG  
ATOM   4934 C13  LIG     1      18.828  21.251  13.065  1.00  0.00      LIG  
ATOM   4935 C14  LIG     1      19.570  18.296   7.525  1.00  0.00      LIG  
ATOM   4936 C15  LIG     1      21.039  18.346   7.302  1.00  0.00      LIG  
ATOM   4937 C16  LIG     1      20.477  21.321   8.086  1.00  0.00      LIG  
ATOM   4938 C17  LIG     1      18.103  18.834  14.745  1.00  0.00      LIG  
ATOM   4939 C18  LIG     1      19.491  18.712  15.288  1.00  0.00      LIG  
ATOM   4940 C19  LIG     1      18.648  17.419   6.722  1.00  0.00      LIG  
ATOM   4941 C20  LIG     1      21.915  18.583  15.110  1.00  0.00      LIG  
ATOM   4942 C21  LIG     1      20.589  16.980  13.850  1.00  0.00      LIG  
ATOM   4943 C22  LIG     1      18.204  16.119   7.420  1.00  0.00      LIG  
ATOM   4944 C23  LIG     1      19.068  14.840   7.361  1.00  0.00      LIG  
ATOM   4945 C24  LIG     1      18.659  13.946   8.522  1.00  0.00      LIG  
ATOM   4946 C25  LIG     1      19.138  17.261   5.299  1.00  0.00      LIG  
ATOM   4947 C26  LIG     1      19.043  14.109   9.954  1.00  0.00      LIG  
ATOM   4948 C27  LIG     1      18.935  14.048   6.051  1.00  0.00      LIG  
ATOM   4949 C28  LIG     1      18.149  13.518  10.979  1.00  0.00      LIG  
ATOM   4950 C29  LIG     1      19.931  15.201  10.450  1.00  0.00      LIG  
ATOM   4951 C30  LIG     1      17.531  13.743   5.600  1.00  0.00      LIG  
ATOM   4952 H    LIG     1      19.315  18.569  10.931  1.00  0.00      LIG  
ATOM   4953 H1   LIG     1      19.955  21.473  10.402  1.00  0.00      LIG  
ATOM   4954 H2   LIG     1      20.904  20.421  13.685  1.00  0.00      LIG  
ATOM   4955 H3   LIG     1      21.659  21.306  11.723  1.00  0.00      LIG  
ATOM   4956 H4   LIG     1      22.442  20.367  10.496  1.00  0.00      LIG  
ATOM   4957 H5   LIG     1      16.964  19.444  10.858  1.00  0.00      LIG  
ATOM   4958 H6   LIG     1      21.413  18.287  11.604  1.00  0.00      LIG  
ATOM   4959 H7   LIG     1      22.596  19.175  12.552  1.00  0.00      LIG  
ATOM   4960 H8   LIG     1      18.137  17.927  12.804  1.00  0.00      LIG  
ATOM   4961 H9   LIG     1      17.079  19.299  12.954  1.00  0.00      LIG  
ATOM   4962 H10  LIG     1      17.330  20.226   8.263  1.00  0.00      LIG  
ATOM   4963 H11  LIG     1      17.239  18.572   8.848  1.00  0.00      LIG  
ATOM   4964 H12  LIG     1      21.725  18.403   9.310  1.00  0.00      LIG  
ATOM   4965 H13  LIG     1      22.433  19.672   8.298  1.00  0.00      LIG  
ATOM   4966 H14  LIG     1      17.779  21.492  12.875  1.00  0.00      LIG  
ATOM   4967 H15  LIG     1      18.999  21.389  14.136  1.00  0.00      LIG  
ATOM   4968 H16  LIG     1      19.448  21.982  12.542  1.00  0.00      LIG  
ATOM   4969 H17  LIG     1      21.511  17.364   7.274  1.00  0.00      LIG  
ATOM   4970 H18  LIG     1      21.271  18.878   6.375  1.00  0.00      LIG  
ATOM   4971 H19  LIG     1      19.612  21.971   8.248  1.00  0.00      LIG  
ATOM   4972 H20  LIG     1      20.548  21.123   7.013  1.00  0.00      LIG  
ATOM   4973 H21  LIG     1      21.373  21.872   8.383  1.00  0.00      LIG  
ATOM   4974 H22  LIG     1      17.519  17.972  15.080  1.00  0.00      LIG  
ATOM   4975 H23  LIG     1      17.664  19.735  15.180  1.00  0.00      LIG  
ATOM   4976 H24  LIG     1      17.725  17.990   6.622  1.00  0.00      LIG  
ATOM   4977 H25  LIG     1      22.040  19.603  15.484  1.00  0.00      LIG  
ATOM   4978 H26  LIG     1      22.782  18.343  14.490  1.00  0.00      LIG  
ATOM   4979 H27  LIG     1      21.943  17.904  15.968  1.00  0.00      LIG  
ATOM   4980 H28  LIG     1      20.425  16.298  14.690  1.00  0.00      LIG  
ATOM   4981 H29  LIG     1      19.801  16.795  13.120  1.00  0.00      LIG  
ATOM   4982 H30  LIG     1      21.540  16.706  13.386  1.00  0.00      LIG  
ATOM   4983 H31  LIG     1      17.406  21.607  11.308  1.00  0.00      LIG  
ATOM   4984 H32  LIG     1      17.200  15.876   7.066  1.00  0.00      LIG  
ATOM   4985 H33  LIG     1      18.049  16.374   8.474  1.00  0.00      LIG  
ATOM   4986 H34  LIG     1      17.686  13.505   8.356  1.00  0.00      LIG  
ATOM   4987 H35  LIG     1      18.396  16.721   4.706  1.00  0.00      LIG  
ATOM   4988 H36  LIG     1      19.298  18.235   4.827  1.00  0.00      LIG  
ATOM   4989 H37  LIG     1      20.079  16.707   5.258  1.00  0.00      LIG  
ATOM   4990 H38  LIG     1      19.492  13.109   6.125  1.00  0.00      LIG  
ATOM   4991 H39  LIG     1      19.419  14.568   5.224  1.00  0.00      LIG  
ATOM   4992 H40  LIG     1      17.481  14.290  11.371  1.00  0.00      LIG  
ATOM   4993 H41  LIG     1      18.737  13.117  11.809  1.00  0.00      LIG  
ATOM   4994 H42  LIG     1      17.537  12.709  10.569  1.00  0.00      LIG  
ATOM   4995 H43  LIG     1      20.269  14.973  11.464  1.00  0.00      LIG  
ATOM   4996 H44  LIG     1      19.384  16.147  10.480  1.00  0.00      LIG  
ATOM   4997 H45  LIG     1      20.821  15.334   9.832  1.00  0.00      LIG  
ATOM   4998 H46  LIG     1      20.566  15.683   8.248  1.00  0.00      LIG  
ATOM   4999 H47  LIG     1      16.221  12.330   5.716  1.00  0.00      LIG  
TER
REMARK  Energy: 253.577
REMARK  SimpleFitness: 253.577
REMARK  FullFitness: -1412.8098
REMARK  InterFull: -46.6387
REMARK  IntraFull: 280.546
REMARK  solvFull: -1889.27
REMARK  surfFull: 242.553
REMARK  extraFull: 0.0
REMARK  deltaGcompsolvpol: -1889.27
REMARK  deltaGcompsolvnonpol: 242.553
REMARK  deltaGprotsolvpol: -1897.11
REMARK  deltaGprotsolvnonpol: 243.179
REMARK  deltaGligsolvpol: -14.7404
REMARK  deltaGligsolvnonpol: 15.6258
REMARK  deltaGvdw: -46.6387
REMARK  deltaGelec: 0.0
REMARK  deltaG: -8.557524
REMARK  Cluster: 4
REMARK  ClusterRank: 2
ATOM   4915 O    LIG     1      17.579  21.382  10.328  1.00  0.00      LIG  
ATOM   4916 O1   LIG     1      19.599  18.884  16.450  1.00  0.00      LIG  
ATOM   4917 O2   LIG     1      19.665  13.086   9.082  1.00  0.00      LIG  
ATOM   4918 O3   LIG     1      20.450  15.170   7.409  1.00  0.00      LIG  
ATOM   4919 O4   LIG     1      17.122  12.531   6.073  1.00  0.00      LIG  
ATOM   4920 O5   LIG     1      16.846  14.424   4.856  1.00  0.00      LIG  
ATOM   4921 C    LIG     1      19.141  19.622  11.069  1.00  0.00      LIG  
ATOM   4922 C1   LIG     1      19.145  19.804  12.609  1.00  0.00      LIG  
ATOM   4923 C2   LIG     1      20.293  20.369  10.384  1.00  0.00      LIG  
ATOM   4924 C3   LIG     1      20.404  20.004   8.889  1.00  0.00      LIG  
ATOM   4925 C4   LIG     1      20.526  19.414  13.204  1.00  0.00      LIG  
ATOM   4926 C5   LIG     1      21.599  20.268  11.163  1.00  0.00      LIG  
ATOM   4927 C6   LIG     1      17.832  19.978  10.331  1.00  0.00      LIG  
ATOM   4928 C7   LIG     1      21.563  19.113  12.130  1.00  0.00      LIG  
ATOM   4929 C8   LIG     1      19.234  19.237   8.373  1.00  0.00      LIG  
ATOM   4930 C9   LIG     1      20.514  18.347  14.314  1.00  0.00      LIG  
ATOM   4931 C10  LIG     1      18.007  18.964  13.190  1.00  0.00      LIG  
ATOM   4932 C11  LIG     1      17.855  19.522   8.873  1.00  0.00      LIG  
ATOM   4933 C12  LIG     1      21.544  19.068   8.499  1.00  0.00      LIG  
ATOM   4934 C13  LIG     1      18.875  21.248  13.038  1.00  0.00      LIG  
ATOM   4935 C14  LIG     1      19.593  18.288   7.501  1.00  0.00      LIG  
ATOM   4936 C15  LIG     1      21.061  18.317   7.279  1.00  0.00      LIG  
ATOM   4937 C16  LIG     1      20.562  21.295   8.096  1.00  0.00      LIG  
ATOM   4938 C17  LIG     1      18.018  18.857  14.702  1.00  0.00      LIG  
ATOM   4939 C18  LIG     1      19.394  18.686  15.262  1.00  0.00      LIG  
ATOM   4940 C19  LIG     1      18.658  17.419   6.704  1.00  0.00      LIG  
ATOM   4941 C20  LIG     1      21.810  18.428  15.114  1.00  0.00      LIG  
ATOM   4942 C21  LIG     1      20.420  16.898  13.836  1.00  0.00      LIG  
ATOM   4943 C22  LIG     1      18.211  16.123   7.409  1.00  0.00      LIG  
ATOM   4944 C23  LIG     1      19.066  14.837   7.346  1.00  0.00      LIG  
ATOM   4945 C24  LIG     1      18.648  13.942   8.503  1.00  0.00      LIG  
ATOM   4946 C25  LIG     1      19.141  17.257   5.279  1.00  0.00      LIG  
ATOM   4947 C26  LIG     1      19.043  14.079   9.934  1.00  0.00      LIG  
ATOM   4948 C27  LIG     1      18.929  14.050   6.033  1.00  0.00      LIG  
ATOM   4949 C28  LIG     1      18.142  13.495  10.957  1.00  0.00      LIG  
ATOM   4950 C29  LIG     1      19.956  15.145  10.440  1.00  0.00      LIG  
ATOM   4951 C30  LIG     1      17.525  13.730   5.596  1.00  0.00      LIG  
ATOM   4952 H    LIG     1      19.283  18.548  10.906  1.00  0.00      LIG  
ATOM   4953 H1   LIG     1      20.043  21.432  10.409  1.00  0.00      LIG  
ATOM   4954 H2   LIG     1      20.900  20.321  13.690  1.00  0.00      LIG  
ATOM   4955 H3   LIG     1      21.723  21.186  11.745  1.00  0.00      LIG  
ATOM   4956 H4   LIG     1      22.483  20.220  10.526  1.00  0.00      LIG  
ATOM   4957 H5   LIG     1      16.968  19.508  10.804  1.00  0.00      LIG  
ATOM   4958 H6   LIG     1      21.350  18.177  11.604  1.00  0.00      LIG  
ATOM   4959 H7   LIG     1      22.555  19.010  12.573  1.00  0.00      LIG  
ATOM   4960 H8   LIG     1      18.030  17.963  12.754  1.00  0.00      LIG  
ATOM   4961 H9   LIG     1      17.043  19.389  12.903  1.00  0.00      LIG  
ATOM   4962 H10  LIG     1      17.385  20.262   8.217  1.00  0.00      LIG  
ATOM   4963 H11  LIG     1      17.255  18.610   8.803  1.00  0.00      LIG  
ATOM   4964 H12  LIG     1      21.734  18.336   9.291  1.00  0.00      LIG  
ATOM   4965 H13  LIG     1      22.477  19.602   8.300  1.00  0.00      LIG  
ATOM   4966 H14  LIG     1      17.842  21.535  12.830  1.00  0.00      LIG  
ATOM   4967 H15  LIG     1      19.035  21.376  14.111  1.00  0.00      LIG  
ATOM   4968 H16  LIG     1      19.537  21.951  12.527  1.00  0.00      LIG  
ATOM   4969 H17  LIG     1      21.521  17.329   7.238  1.00  0.00      LIG  
ATOM   4970 H18  LIG     1      21.300  18.858   6.359  1.00  0.00      LIG  
ATOM   4971 H19  LIG     1      19.712  21.964   8.263  1.00  0.00      LIG  
ATOM   4972 H20  LIG     1      20.634  21.110   7.019  1.00  0.00      LIG  
ATOM   4973 H21  LIG     1      21.470  21.819   8.405  1.00  0.00      LIG  
ATOM   4974 H22  LIG     1      17.403  18.013  15.025  1.00  0.00      LIG  
ATOM   4975 H23  LIG     1      17.604  19.771  15.136  1.00  0.00      LIG  
ATOM   4976 H24  LIG     1      17.739  17.995   6.607  1.00  0.00      LIG  
ATOM   4977 H25  LIG     1      21.984  19.441  15.489  1.00  0.00      LIG  
ATOM   4978 H26  LIG     1      22.670  18.140  14.505  1.00  0.00      LIG  
ATOM   4979 H27  LIG     1      21.789  17.750  15.974  1.00  0.00      LIG  
ATOM   4980 H28  LIG     1      20.233  16.223  14.678  1.00  0.00      LIG  
ATOM   4981 H29  LIG     1      19.617  16.747  13.113  1.00  0.00      LIG  
ATOM   4982 H30  LIG     1      21.354  16.584  13.363  1.00  0.00      LIG  
ATOM   4983 H31  LIG     1      17.519  21.657  11.259  1.00  0.00      LIG  
ATOM   4984 H32  LIG     1      17.203  15.882   7.063  1.00  0.00      LIG  
ATOM   4985 H33  LIG     1      18.067  16.380   8.463  1.00  0.00      LIG  
ATOM   4986 H34  LIG     1      17.665  13.523   8.339  1.00  0.00      LIG  
ATOM   4987 H35  LIG     1      18.395  16.719   4.689  1.00  0.00      LIG  
ATOM   4988 H36  LIG     1      19.301  18.230   4.804  1.00  0.00      LIG  
ATOM   4989 H37  LIG     1      20.079  16.701   5.235  1.00  0.00      LIG  
ATOM   4990 H38  LIG     1      19.497  13.118   6.099  1.00  0.00      LIG  
ATOM   4991 H39  LIG     1      19.398  14.580   5.204  1.00  0.00      LIG  
ATOM   4992 H40  LIG     1      17.499  14.277  11.369  1.00  0.00      LIG  
ATOM   4993 H41  LIG     1      18.725  13.063  11.774  1.00  0.00      LIG  
ATOM   4994 H42  LIG     1      17.504  12.711  10.538  1.00  0.00      LIG  
ATOM   4995 H43  LIG     1      20.311  14.884  11.440  1.00  0.00      LIG  
ATOM   4996 H44  LIG     1      19.424  16.097  10.505  1.00  0.00      LIG  
ATOM   4997 H45  LIG     1      20.835  15.281   9.808  1.00  0.00      LIG  
ATOM   4998 H46  LIG     1      20.569  15.674   8.232  1.00  0.00      LIG  
ATOM   4999 H47  LIG     1      16.243  12.289   5.702  1.00  0.00      LIG  
TER
REMARK  Energy: 253.577
REMARK  SimpleFitness: 253.577
REMARK  FullFitness: -1412.8098
REMARK  InterFull: -46.6387
REMARK  IntraFull: 280.546
REMARK  solvFull: -1889.27
REMARK  surfFull: 242.553
REMARK  extraFull: 0.0
REMARK  deltaGcompsolvpol: -1889.27
REMARK  deltaGcompsolvnonpol: 242.553
REMARK  deltaGprotsolvpol: -1897.11
REMARK  deltaGprotsolvnonpol: 243.179
REMARK  deltaGligsolvpol: -14.7404
REMARK  deltaGligsolvnonpol: 15.6258
REMARK  deltaGvdw: -46.6387
REMARK  deltaGelec: 0.0
REMARK  deltaG: -8.557524
REMARK  Cluster: 4
REMARK  ClusterRank: 3
ATOM   4915 O    LIG     1      17.579  21.382  10.328  1.00  0.00      LIG  
ATOM   4916 O1   LIG     1      19.599  18.884  16.450  1.00  0.00      LIG  
ATOM   4917 O2   LIG     1      19.665  13.086   9.082  1.00  0.00      LIG  
ATOM   4918 O3   LIG     1      20.450  15.170   7.409  1.00  0.00      LIG  
ATOM   4919 O4   LIG     1      17.122  12.531   6.073  1.00  0.00      LIG  
ATOM   4920 O5   LIG     1      16.846  14.424   4.856  1.00  0.00      LIG  
ATOM   4921 C    LIG     1      19.141  19.622  11.069  1.00  0.00      LIG  
ATOM   4922 C1   LIG     1      19.145  19.804  12.609  1.00  0.00      LIG  
ATOM   4923 C2   LIG     1      20.293  20.369  10.384  1.00  0.00      LIG  
ATOM   4924 C3   LIG     1      20.404  20.004   8.889  1.00  0.00      LIG  
ATOM   4925 C4   LIG     1      20.526  19.414  13.204  1.00  0.00      LIG  
ATOM   4926 C5   LIG     1      21.599  20.268  11.163  1.00  0.00      LIG  
ATOM   4927 C6   LIG     1      17.832  19.978  10.331  1.00  0.00      LIG  
ATOM   4928 C7   LIG     1      21.563  19.113  12.130  1.00  0.00      LIG  
ATOM   4929 C8   LIG     1      19.234  19.237   8.373  1.00  0.00      LIG  
ATOM   4930 C9   LIG     1      20.514  18.347  14.314  1.00  0.00      LIG  
ATOM   4931 C10  LIG     1      18.007  18.964  13.190  1.00  0.00      LIG  
ATOM   4932 C11  LIG     1      17.855  19.522   8.873  1.00  0.00      LIG  
ATOM   4933 C12  LIG     1      21.544  19.068   8.499  1.00  0.00      LIG  
ATOM   4934 C13  LIG     1      18.875  21.248  13.038  1.00  0.00      LIG  
ATOM   4935 C14  LIG     1      19.593  18.288   7.501  1.00  0.00      LIG  
ATOM   4936 C15  LIG     1      21.061  18.317   7.279  1.00  0.00      LIG  
ATOM   4937 C16  LIG     1      20.562  21.295   8.096  1.00  0.00      LIG  
ATOM   4938 C17  LIG     1      18.018  18.857  14.702  1.00  0.00      LIG  
ATOM   4939 C18  LIG     1      19.394  18.686  15.262  1.00  0.00      LIG  
ATOM   4940 C19  LIG     1      18.658  17.419   6.704  1.00  0.00      LIG  
ATOM   4941 C20  LIG     1      21.810  18.428  15.114  1.00  0.00      LIG  
ATOM   4942 C21  LIG     1      20.420  16.898  13.836  1.00  0.00      LIG  
ATOM   4943 C22  LIG     1      18.211  16.123   7.409  1.00  0.00      LIG  
ATOM   4944 C23  LIG     1      19.066  14.837   7.346  1.00  0.00      LIG  
ATOM   4945 C24  LIG     1      18.648  13.942   8.503  1.00  0.00      LIG  
ATOM   4946 C25  LIG     1      19.141  17.257   5.279  1.00  0.00      LIG  
ATOM   4947 C26  LIG     1      19.043  14.079   9.934  1.00  0.00      LIG  
ATOM   4948 C27  LIG     1      18.929  14.050   6.033  1.00  0.00      LIG  
ATOM   4949 C28  LIG     1      18.142  13.495  10.957  1.00  0.00      LIG  
ATOM   4950 C29  LIG     1      19.956  15.145  10.440  1.00  0.00      LIG  
ATOM   4951 C30  LIG     1      17.525  13.730   5.596  1.00  0.00      LIG  
ATOM   4952 H    LIG     1      19.283  18.548  10.906  1.00  0.00      LIG  
ATOM   4953 H1   LIG     1      20.043  21.432  10.409  1.00  0.00      LIG  
ATOM   4954 H2   LIG     1      20.900  20.321  13.690  1.00  0.00      LIG  
ATOM   4955 H3   LIG     1      21.723  21.186  11.745  1.00  0.00      LIG  
ATOM   4956 H4   LIG     1      22.483  20.220  10.526  1.00  0.00      LIG  
ATOM   4957 H5   LIG     1      16.968  19.508  10.804  1.00  0.00      LIG  
ATOM   4958 H6   LIG     1      21.350  18.177  11.604  1.00  0.00      LIG  
ATOM   4959 H7   LIG     1      22.555  19.010  12.573  1.00  0.00      LIG  
ATOM   4960 H8   LIG     1      18.030  17.963  12.754  1.00  0.00      LIG  
ATOM   4961 H9   LIG     1      17.043  19.389  12.903  1.00  0.00      LIG  
ATOM   4962 H10  LIG     1      17.385  20.262   8.217  1.00  0.00      LIG  
ATOM   4963 H11  LIG     1      17.255  18.610   8.803  1.00  0.00      LIG  
ATOM   4964 H12  LIG     1      21.734  18.336   9.291  1.00  0.00      LIG  
ATOM   4965 H13  LIG     1      22.477  19.602   8.300  1.00  0.00      LIG  
ATOM   4966 H14  LIG     1      17.842  21.535  12.830  1.00  0.00      LIG  
ATOM   4967 H15  LIG     1      19.035  21.376  14.111  1.00  0.00      LIG  
ATOM   4968 H16  LIG     1      19.537  21.951  12.527  1.00  0.00      LIG  
ATOM   4969 H17  LIG     1      21.521  17.329   7.238  1.00  0.00      LIG  
ATOM   4970 H18  LIG     1      21.300  18.858   6.359  1.00  0.00      LIG  
ATOM   4971 H19  LIG     1      19.712  21.964   8.263  1.00  0.00      LIG  
ATOM   4972 H20  LIG     1      20.634  21.110   7.019  1.00  0.00      LIG  
ATOM   4973 H21  LIG     1      21.470  21.819   8.405  1.00  0.00      LIG  
ATOM   4974 H22  LIG     1      17.403  18.013  15.025  1.00  0.00      LIG  
ATOM   4975 H23  LIG     1      17.604  19.771  15.136  1.00  0.00      LIG  
ATOM   4976 H24  LIG     1      17.739  17.995   6.607  1.00  0.00      LIG  
ATOM   4977 H25  LIG     1      21.984  19.441  15.489  1.00  0.00      LIG  
ATOM   4978 H26  LIG     1      22.670  18.140  14.505  1.00  0.00      LIG  
ATOM   4979 H27  LIG     1      21.789  17.750  15.974  1.00  0.00      LIG  
ATOM   4980 H28  LIG     1      20.233  16.223  14.678  1.00  0.00      LIG  
ATOM   4981 H29  LIG     1      19.617  16.747  13.113  1.00  0.00      LIG  
ATOM   4982 H30  LIG     1      21.354  16.584  13.363  1.00  0.00      LIG  
ATOM   4983 H31  LIG     1      17.519  21.657  11.259  1.00  0.00      LIG  
ATOM   4984 H32  LIG     1      17.203  15.882   7.063  1.00  0.00      LIG  
ATOM   4985 H33  LIG     1      18.067  16.380   8.463  1.00  0.00      LIG  
ATOM   4986 H34  LIG     1      17.665  13.523   8.339  1.00  0.00      LIG  
ATOM   4987 H35  LIG     1      18.395  16.719   4.689  1.00  0.00      LIG  
ATOM   4988 H36  LIG     1      19.301  18.230   4.804  1.00  0.00      LIG  
ATOM   4989 H37  LIG     1      20.079  16.701   5.235  1.00  0.00      LIG  
ATOM   4990 H38  LIG     1      19.497  13.118   6.099  1.00  0.00      LIG  
ATOM   4991 H39  LIG     1      19.398  14.580   5.204  1.00  0.00      LIG  
ATOM   4992 H40  LIG     1      17.499  14.277  11.369  1.00  0.00      LIG  
ATOM   4993 H41  LIG     1      18.725  13.063  11.774  1.00  0.00      LIG  
ATOM   4994 H42  LIG     1      17.504  12.711  10.538  1.00  0.00      LIG  
ATOM   4995 H43  LIG     1      20.311  14.884  11.440  1.00  0.00      LIG  
ATOM   4996 H44  LIG     1      19.424  16.097  10.505  1.00  0.00      LIG  
ATOM   4997 H45  LIG     1      20.835  15.281   9.808  1.00  0.00      LIG  
ATOM   4998 H46  LIG     1      20.569  15.674   8.232  1.00  0.00      LIG  
ATOM   4999 H47  LIG     1      16.243  12.289   5.702  1.00  0.00      LIG  
TER
REMARK  Energy: 253.577
REMARK  SimpleFitness: 253.577
REMARK  FullFitness: -1412.8098
REMARK  InterFull: -46.6387
REMARK  IntraFull: 280.546
REMARK  solvFull: -1889.27
REMARK  surfFull: 242.553
REMARK  extraFull: 0.0
REMARK  deltaGcompsolvpol: -1889.27
REMARK  deltaGcompsolvnonpol: 242.553
REMARK  deltaGprotsolvpol: -1897.11
REMARK  deltaGprotsolvnonpol: 243.179
REMARK  deltaGligsolvpol: -14.7404
REMARK  deltaGligsolvnonpol: 15.6258
REMARK  deltaGvdw: -46.6387
REMARK  deltaGelec: 0.0
REMARK  deltaG: -8.557524
REMARK  Cluster: 4
REMARK  ClusterRank: 4
ATOM   4915 O    LIG     1      17.579  21.382  10.328  1.00  0.00      LIG  
ATOM   4916 O1   LIG     1      19.599  18.884  16.450  1.00  0.00      LIG  
ATOM   4917 O2   LIG     1      19.665  13.086   9.082  1.00  0.00      LIG  
ATOM   4918 O3   LIG     1      20.450  15.170   7.409  1.00  0.00      LIG  
ATOM   4919 O4   LIG     1      17.122  12.531   6.073  1.00  0.00      LIG  
ATOM   4920 O5   LIG     1      16.846  14.424   4.856  1.00  0.00      LIG  
ATOM   4921 C    LIG     1      19.141  19.622  11.069  1.00  0.00      LIG  
ATOM   4922 C1   LIG     1      19.145  19.804  12.609  1.00  0.00      LIG  
ATOM   4923 C2   LIG     1      20.293  20.369  10.384  1.00  0.00      LIG  
ATOM   4924 C3   LIG     1      20.404  20.004   8.889  1.00  0.00      LIG  
ATOM   4925 C4   LIG     1      20.526  19.414  13.204  1.00  0.00      LIG  
ATOM   4926 C5   LIG     1      21.599  20.268  11.163  1.00  0.00      LIG  
ATOM   4927 C6   LIG     1      17.832  19.978  10.331  1.00  0.00      LIG  
ATOM   4928 C7   LIG     1      21.563  19.113  12.130  1.00  0.00      LIG  
ATOM   4929 C8   LIG     1      19.234  19.237   8.373  1.00  0.00      LIG  
ATOM   4930 C9   LIG     1      20.514  18.347  14.314  1.00  0.00      LIG  
ATOM   4931 C10  LIG     1      18.007  18.964  13.190  1.00  0.00      LIG  
ATOM   4932 C11  LIG     1      17.855  19.522   8.873  1.00  0.00      LIG  
ATOM   4933 C12  LIG     1      21.544  19.068   8.499  1.00  0.00      LIG  
ATOM   4934 C13  LIG     1      18.875  21.248  13.038  1.00  0.00      LIG  
ATOM   4935 C14  LIG     1      19.593  18.288   7.501  1.00  0.00      LIG  
ATOM   4936 C15  LIG     1      21.061  18.317   7.279  1.00  0.00      LIG  
ATOM   4937 C16  LIG     1      20.562  21.295   8.096  1.00  0.00      LIG  
ATOM   4938 C17  LIG     1      18.018  18.857  14.702  1.00  0.00      LIG  
ATOM   4939 C18  LIG     1      19.394  18.686  15.262  1.00  0.00      LIG  
ATOM   4940 C19  LIG     1      18.658  17.419   6.704  1.00  0.00      LIG  
ATOM   4941 C20  LIG     1      21.810  18.428  15.114  1.00  0.00      LIG  
ATOM   4942 C21  LIG     1      20.420  16.898  13.836  1.00  0.00      LIG  
ATOM   4943 C22  LIG     1      18.211  16.123   7.409  1.00  0.00      LIG  
ATOM   4944 C23  LIG     1      19.066  14.837   7.346  1.00  0.00      LIG  
ATOM   4945 C24  LIG     1      18.648  13.942   8.503  1.00  0.00      LIG  
ATOM   4946 C25  LIG     1      19.141  17.257   5.279  1.00  0.00      LIG  
ATOM   4947 C26  LIG     1      19.043  14.079   9.934  1.00  0.00      LIG  
ATOM   4948 C27  LIG     1      18.929  14.050   6.033  1.00  0.00      LIG  
ATOM   4949 C28  LIG     1      18.142  13.495  10.957  1.00  0.00      LIG  
ATOM   4950 C29  LIG     1      19.956  15.145  10.440  1.00  0.00      LIG  
ATOM   4951 C30  LIG     1      17.525  13.730   5.596  1.00  0.00      LIG  
ATOM   4952 H    LIG     1      19.283  18.548  10.906  1.00  0.00      LIG  
ATOM   4953 H1   LIG     1      20.043  21.432  10.409  1.00  0.00      LIG  
ATOM   4954 H2   LIG     1      20.900  20.321  13.690  1.00  0.00      LIG  
ATOM   4955 H3   LIG     1      21.723  21.186  11.745  1.00  0.00      LIG  
ATOM   4956 H4   LIG     1      22.483  20.220  10.526  1.00  0.00      LIG  
ATOM   4957 H5   LIG     1      16.968  19.508  10.804  1.00  0.00      LIG  
ATOM   4958 H6   LIG     1      21.350  18.177  11.604  1.00  0.00      LIG  
ATOM   4959 H7   LIG     1      22.555  19.010  12.573  1.00  0.00      LIG  
ATOM   4960 H8   LIG     1      18.030  17.963  12.754  1.00  0.00      LIG  
ATOM   4961 H9   LIG     1      17.043  19.389  12.903  1.00  0.00      LIG  
ATOM   4962 H10  LIG     1      17.385  20.262   8.217  1.00  0.00      LIG  
ATOM   4963 H11  LIG     1      17.255  18.610   8.803  1.00  0.00      LIG  
ATOM   4964 H12  LIG     1      21.734  18.336   9.291  1.00  0.00      LIG  
ATOM   4965 H13  LIG     1      22.477  19.602   8.300  1.00  0.00      LIG  
ATOM   4966 H14  LIG     1      17.842  21.535  12.830  1.00  0.00      LIG  
ATOM   4967 H15  LIG     1      19.035  21.376  14.111  1.00  0.00      LIG  
ATOM   4968 H16  LIG     1      19.537  21.951  12.527  1.00  0.00      LIG  
ATOM   4969 H17  LIG     1      21.521  17.329   7.238  1.00  0.00      LIG  
ATOM   4970 H18  LIG     1      21.300  18.858   6.359  1.00  0.00      LIG  
ATOM   4971 H19  LIG     1      19.712  21.964   8.263  1.00  0.00      LIG  
ATOM   4972 H20  LIG     1      20.634  21.110   7.019  1.00  0.00      LIG  
ATOM   4973 H21  LIG     1      21.470  21.819   8.405  1.00  0.00      LIG  
ATOM   4974 H22  LIG     1      17.403  18.013  15.025  1.00  0.00      LIG  
ATOM   4975 H23  LIG     1      17.604  19.771  15.136  1.00  0.00      LIG  
ATOM   4976 H24  LIG     1      17.739  17.995   6.607  1.00  0.00      LIG  
ATOM   4977 H25  LIG     1      21.984  19.441  15.489  1.00  0.00      LIG  
ATOM   4978 H26  LIG     1      22.670  18.140  14.505  1.00  0.00      LIG  
ATOM   4979 H27  LIG     1      21.789  17.750  15.974  1.00  0.00      LIG  
ATOM   4980 H28  LIG     1      20.233  16.223  14.678  1.00  0.00      LIG  
ATOM   4981 H29  LIG     1      19.617  16.747  13.113  1.00  0.00      LIG  
ATOM   4982 H30  LIG     1      21.354  16.584  13.363  1.00  0.00      LIG  
ATOM   4983 H31  LIG     1      17.519  21.657  11.259  1.00  0.00      LIG  
ATOM   4984 H32  LIG     1      17.203  15.882   7.063  1.00  0.00      LIG  
ATOM   4985 H33  LIG     1      18.067  16.380   8.463  1.00  0.00      LIG  
ATOM   4986 H34  LIG     1      17.665  13.523   8.339  1.00  0.00      LIG  
ATOM   4987 H35  LIG     1      18.395  16.719   4.689  1.00  0.00      LIG  
ATOM   4988 H36  LIG     1      19.301  18.230   4.804  1.00  0.00      LIG  
ATOM   4989 H37  LIG     1      20.079  16.701   5.235  1.00  0.00      LIG  
ATOM   4990 H38  LIG     1      19.497  13.118   6.099  1.00  0.00      LIG  
ATOM   4991 H39  LIG     1      19.398  14.580   5.204  1.00  0.00      LIG  
ATOM   4992 H40  LIG     1      17.499  14.277  11.369  1.00  0.00      LIG  
ATOM   4993 H41  LIG     1      18.725  13.063  11.774  1.00  0.00      LIG  
ATOM   4994 H42  LIG     1      17.504  12.711  10.538  1.00  0.00      LIG  
ATOM   4995 H43  LIG     1      20.311  14.884  11.440  1.00  0.00      LIG  
ATOM   4996 H44  LIG     1      19.424  16.097  10.505  1.00  0.00      LIG  
ATOM   4997 H45  LIG     1      20.835  15.281   9.808  1.00  0.00      LIG  
ATOM   4998 H46  LIG     1      20.569  15.674   8.232  1.00  0.00      LIG  
ATOM   4999 H47  LIG     1      16.243  12.289   5.702  1.00  0.00      LIG  
TER
REMARK  Energy: 254.368
REMARK  SimpleFitness: 254.368
REMARK  FullFitness: -1411.9005
REMARK  InterFull: -44.7625
REMARK  IntraFull: 280.164
REMARK  solvFull: -1889.93
REMARK  surfFull: 242.628
REMARK  extraFull: 0.0
REMARK  deltaGcompsolvpol: -1889.93
REMARK  deltaGcompsolvnonpol: 242.628
REMARK  deltaGprotsolvpol: -1897.11
REMARK  deltaGprotsolvnonpol: 243.179
REMARK  deltaGligsolvpol: -14.707
REMARK  deltaGligsolvnonpol: 15.6278
REMARK  deltaGvdw: -44.7625
REMARK  deltaGelec: 0.0
REMARK  deltaG: -8.415566
REMARK  Cluster: 4
REMARK  ClusterRank: 5
ATOM   4915 O    LIG     1      17.702  21.345  10.434  1.00  0.00      LIG  
ATOM   4916 O1   LIG     1      19.887  18.796  16.499  1.00  0.00      LIG  
ATOM   4917 O2   LIG     1      19.676  13.123   9.117  1.00  0.00      LIG  
ATOM   4918 O3   LIG     1      20.447  15.197   7.423  1.00  0.00      LIG  
ATOM   4919 O4   LIG     1      17.113  12.543   6.132  1.00  0.00      LIG  
ATOM   4920 O5   LIG     1      16.859  14.401   4.859  1.00  0.00      LIG  
ATOM   4921 C    LIG     1      19.272  19.574  11.120  1.00  0.00      LIG  
ATOM   4922 C1   LIG     1      19.323  19.741  12.661  1.00  0.00      LIG  
ATOM   4923 C2   LIG     1      20.400  20.327  10.405  1.00  0.00      LIG  
ATOM   4924 C3   LIG     1      20.453  19.986   8.900  1.00  0.00      LIG  
ATOM   4925 C4   LIG     1      20.726  19.370  13.211  1.00  0.00      LIG  
ATOM   4926 C5   LIG     1      21.733  20.214  11.134  1.00  0.00      LIG  
ATOM   4927 C6   LIG     1      17.940  19.938  10.428  1.00  0.00      LIG  
ATOM   4928 C7   LIG     1      21.723  19.059  12.102  1.00  0.00      LIG  
ATOM   4929 C8   LIG     1      19.270  19.216   8.414  1.00  0.00      LIG  
ATOM   4930 C9   LIG     1      20.766  18.317  14.335  1.00  0.00      LIG  
ATOM   4931 C10  LIG     1      18.220  18.876  13.270  1.00  0.00      LIG  
ATOM   4932 C11  LIG     1      17.908  19.478   8.972  1.00  0.00      LIG  
ATOM   4933 C12  LIG     1      21.585  19.067   8.449  1.00  0.00      LIG  
ATOM   4934 C13  LIG     1      19.045  21.177  13.111  1.00  0.00      LIG  
ATOM   4935 C14  LIG     1      19.604  18.290   7.508  1.00  0.00      LIG  
ATOM   4936 C15  LIG     1      21.063  18.337   7.233  1.00  0.00      LIG  
ATOM   4937 C16  LIG     1      20.568  21.292   8.123  1.00  0.00      LIG  
ATOM   4938 C17  LIG     1      18.269  18.774  14.782  1.00  0.00      LIG  
ATOM   4939 C18  LIG     1      19.661  18.631  15.310  1.00  0.00      LIG  
ATOM   4940 C19  LIG     1      18.651  17.432   6.720  1.00  0.00      LIG  
ATOM   4941 C20  LIG     1      22.078  18.444  15.102  1.00  0.00      LIG  
ATOM   4942 C21  LIG     1      20.698  16.861  13.876  1.00  0.00      LIG  
ATOM   4943 C22  LIG     1      18.201  16.135   7.419  1.00  0.00      LIG  
ATOM   4944 C23  LIG     1      19.065  14.855   7.367  1.00  0.00      LIG  
ATOM   4945 C24  LIG     1      18.655  13.970   8.535  1.00  0.00      LIG  
ATOM   4946 C25  LIG     1      19.109  17.267   5.288  1.00  0.00      LIG  
ATOM   4947 C26  LIG     1      19.058  14.124   9.962  1.00  0.00      LIG  
ATOM   4948 C27  LIG     1      18.930  14.053   6.063  1.00  0.00      LIG  
ATOM   4949 C28  LIG     1      18.163  13.550  10.997  1.00  0.00      LIG  
ATOM   4950 C29  LIG     1      19.973  15.195  10.453  1.00  0.00      LIG  
ATOM   4951 C30  LIG     1      17.526  13.727   5.628  1.00  0.00      LIG  
ATOM   4952 H    LIG     1      19.408  18.502  10.941  1.00  0.00      LIG  
ATOM   4953 H1   LIG     1      20.156  21.391  10.455  1.00  0.00      LIG  
ATOM   4954 H2   LIG     1      21.111  20.286  13.670  1.00  0.00      LIG  
ATOM   4955 H3   LIG     1      21.885  21.130  11.713  1.00  0.00      LIG  
ATOM   4956 H4   LIG     1      22.595  20.158  10.467  1.00  0.00      LIG  
ATOM   4957 H5   LIG     1      17.092  19.480  10.939  1.00  0.00      LIG  
ATOM   4958 H6   LIG     1      21.486  18.126  11.584  1.00  0.00      LIG  
ATOM   4959 H7   LIG     1      22.729  18.950  12.513  1.00  0.00      LIG  
ATOM   4960 H8   LIG     1      18.260  17.875  12.836  1.00  0.00      LIG  
ATOM   4961 H9   LIG     1      17.237  19.273  13.006  1.00  0.00      LIG  
ATOM   4962 H10  LIG     1      17.397  20.209   8.337  1.00  0.00      LIG  
ATOM   4963 H11  LIG     1      17.324  18.554   8.931  1.00  0.00      LIG  
ATOM   4964 H12  LIG     1      21.811  18.323   9.219  1.00  0.00      LIG  
ATOM   4965 H13  LIG     1      22.505  19.614   8.224  1.00  0.00      LIG  
ATOM   4966 H14  LIG     1      18.002  21.451  12.938  1.00  0.00      LIG  
ATOM   4967 H15  LIG     1      19.239  21.300  14.179  1.00  0.00      LIG  
ATOM   4968 H16  LIG     1      19.681  21.892  12.584  1.00  0.00      LIG  
ATOM   4969 H17  LIG     1      21.528  17.354   7.153  1.00  0.00      LIG  
ATOM   4970 H18  LIG     1      21.264  18.901   6.317  1.00  0.00      LIG  
ATOM   4971 H19  LIG     1      19.720  21.949   8.334  1.00  0.00      LIG  
ATOM   4972 H20  LIG     1      20.601  21.126   7.042  1.00  0.00      LIG  
ATOM   4973 H21  LIG     1      21.483  21.819   8.408  1.00  0.00      LIG  
ATOM   4974 H22  LIG     1      17.679  17.917  15.117  1.00  0.00      LIG  
ATOM   4975 H23  LIG     1      17.846  19.678  15.226  1.00  0.00      LIG  
ATOM   4976 H24  LIG     1      17.735  18.019   6.641  1.00  0.00      LIG  
ATOM   4977 H25  LIG     1      22.230  19.465  15.464  1.00  0.00      LIG  
ATOM   4978 H26  LIG     1      22.931  18.179  14.473  1.00  0.00      LIG  
ATOM   4979 H27  LIG     1      22.102  17.773  15.966  1.00  0.00      LIG  
ATOM   4980 H28  LIG     1      20.562  16.191  14.731  1.00  0.00      LIG  
ATOM   4981 H29  LIG     1      19.873  16.680  13.186  1.00  0.00      LIG  
ATOM   4982 H30  LIG     1      21.622  16.568  13.372  1.00  0.00      LIG  
ATOM   4983 H31  LIG     1      16.832  21.484  10.024  1.00  0.00      LIG  
ATOM   4984 H32  LIG     1      17.199  15.891   7.061  1.00  0.00      LIG  
ATOM   4985 H33  LIG     1      18.044  16.392   8.472  1.00  0.00      LIG  
ATOM   4986 H34  LIG     1      17.673  13.546   8.380  1.00  0.00      LIG  
ATOM   4987 H35  LIG     1      18.353  16.730   4.711  1.00  0.00      LIG  
ATOM   4988 H36  LIG     1      19.265  18.239   4.810  1.00  0.00      LIG  
ATOM   4989 H37  LIG     1      20.046  16.708   5.228  1.00  0.00      LIG  
ATOM   4990 H38  LIG     1      19.498  13.121   6.138  1.00  0.00      LIG  
ATOM   4991 H39  LIG     1      19.399  14.575   5.228  1.00  0.00      LIG  
ATOM   4992 H40  LIG     1      17.520  14.335  11.402  1.00  0.00      LIG  
ATOM   4993 H41  LIG     1      18.752  13.129  11.816  1.00  0.00      LIG  
ATOM   4994 H42  LIG     1      17.525  12.759  10.590  1.00  0.00      LIG  
ATOM   4995 H43  LIG     1      20.333  14.945  11.454  1.00  0.00      LIG  
ATOM   4996 H44  LIG     1      19.440  16.148  10.511  1.00  0.00      LIG  
ATOM   4997 H45  LIG     1      20.849  15.327   9.816  1.00  0.00      LIG  
ATOM   4998 H46  LIG     1      20.562  15.719   8.235  1.00  0.00      LIG  
ATOM   4999 H47  LIG     1      16.236  12.297   5.760  1.00  0.00      LIG  
TER
REMARK  Energy: 254.368
REMARK  SimpleFitness: 254.368
REMARK  FullFitness: -1411.9005
REMARK  InterFull: -44.7625
REMARK  IntraFull: 280.164
REMARK  solvFull: -1889.93
REMARK  surfFull: 242.628
REMARK  extraFull: 0.0
REMARK  deltaGcompsolvpol: -1889.93
REMARK  deltaGcompsolvnonpol: 242.628
REMARK  deltaGprotsolvpol: -1897.11
REMARK  deltaGprotsolvnonpol: 243.179
REMARK  deltaGligsolvpol: -14.707
REMARK  deltaGligsolvnonpol: 15.6278
REMARK  deltaGvdw: -44.7625
REMARK  deltaGelec: 0.0
REMARK  deltaG: -8.415566
REMARK  Cluster: 4
REMARK  ClusterRank: 6
ATOM   4915 O    LIG     1      17.702  21.345  10.434  1.00  0.00      LIG  
ATOM   4916 O1   LIG     1      19.887  18.796  16.499  1.00  0.00      LIG  
ATOM   4917 O2   LIG     1      19.676  13.123   9.117  1.00  0.00      LIG  
ATOM   4918 O3   LIG     1      20.447  15.197   7.423  1.00  0.00      LIG  
ATOM   4919 O4   LIG     1      17.113  12.543   6.132  1.00  0.00      LIG  
ATOM   4920 O5   LIG     1      16.859  14.401   4.859  1.00  0.00      LIG  
ATOM   4921 C    LIG     1      19.272  19.574  11.120  1.00  0.00      LIG  
ATOM   4922 C1   LIG     1      19.323  19.741  12.661  1.00  0.00      LIG  
ATOM   4923 C2   LIG     1      20.400  20.327  10.405  1.00  0.00      LIG  
ATOM   4924 C3   LIG     1      20.453  19.986   8.900  1.00  0.00      LIG  
ATOM   4925 C4   LIG     1      20.726  19.370  13.211  1.00  0.00      LIG  
ATOM   4926 C5   LIG     1      21.733  20.214  11.134  1.00  0.00      LIG  
ATOM   4927 C6   LIG     1      17.940  19.938  10.428  1.00  0.00      LIG  
ATOM   4928 C7   LIG     1      21.723  19.059  12.102  1.00  0.00      LIG  
ATOM   4929 C8   LIG     1      19.270  19.216   8.414  1.00  0.00      LIG  
ATOM   4930 C9   LIG     1      20.766  18.317  14.335  1.00  0.00      LIG  
ATOM   4931 C10  LIG     1      18.220  18.876  13.270  1.00  0.00      LIG  
ATOM   4932 C11  LIG     1      17.908  19.478   8.972  1.00  0.00      LIG  
ATOM   4933 C12  LIG     1      21.585  19.067   8.449  1.00  0.00      LIG  
ATOM   4934 C13  LIG     1      19.045  21.177  13.111  1.00  0.00      LIG  
ATOM   4935 C14  LIG     1      19.604  18.290   7.508  1.00  0.00      LIG  
ATOM   4936 C15  LIG     1      21.063  18.337   7.233  1.00  0.00      LIG  
ATOM   4937 C16  LIG     1      20.568  21.292   8.123  1.00  0.00      LIG  
ATOM   4938 C17  LIG     1      18.269  18.774  14.782  1.00  0.00      LIG  
ATOM   4939 C18  LIG     1      19.661  18.631  15.310  1.00  0.00      LIG  
ATOM   4940 C19  LIG     1      18.651  17.432   6.720  1.00  0.00      LIG  
ATOM   4941 C20  LIG     1      22.078  18.444  15.102  1.00  0.00      LIG  
ATOM   4942 C21  LIG     1      20.698  16.861  13.876  1.00  0.00      LIG  
ATOM   4943 C22  LIG     1      18.201  16.135   7.419  1.00  0.00      LIG  
ATOM   4944 C23  LIG     1      19.065  14.855   7.367  1.00  0.00      LIG  
ATOM   4945 C24  LIG     1      18.655  13.970   8.535  1.00  0.00      LIG  
ATOM   4946 C25  LIG     1      19.109  17.267   5.288  1.00  0.00      LIG  
ATOM   4947 C26  LIG     1      19.058  14.124   9.962  1.00  0.00      LIG  
ATOM   4948 C27  LIG     1      18.930  14.053   6.063  1.00  0.00      LIG  
ATOM   4949 C28  LIG     1      18.163  13.550  10.997  1.00  0.00      LIG  
ATOM   4950 C29  LIG     1      19.973  15.195  10.453  1.00  0.00      LIG  
ATOM   4951 C30  LIG     1      17.526  13.727   5.628  1.00  0.00      LIG  
ATOM   4952 H    LIG     1      19.408  18.502  10.941  1.00  0.00      LIG  
ATOM   4953 H1   LIG     1      20.156  21.391  10.455  1.00  0.00      LIG  
ATOM   4954 H2   LIG     1      21.111  20.286  13.670  1.00  0.00      LIG  
ATOM   4955 H3   LIG     1      21.885  21.130  11.713  1.00  0.00      LIG  
ATOM   4956 H4   LIG     1      22.595  20.158  10.467  1.00  0.00      LIG  
ATOM   4957 H5   LIG     1      17.092  19.480  10.939  1.00  0.00      LIG  
ATOM   4958 H6   LIG     1      21.486  18.126  11.584  1.00  0.00      LIG  
ATOM   4959 H7   LIG     1      22.729  18.950  12.513  1.00  0.00      LIG  
ATOM   4960 H8   LIG     1      18.260  17.875  12.836  1.00  0.00      LIG  
ATOM   4961 H9   LIG     1      17.237  19.273  13.006  1.00  0.00      LIG  
ATOM   4962 H10  LIG     1      17.397  20.209   8.337  1.00  0.00      LIG  
ATOM   4963 H11  LIG     1      17.324  18.554   8.931  1.00  0.00      LIG  
ATOM   4964 H12  LIG     1      21.811  18.323   9.219  1.00  0.00      LIG  
ATOM   4965 H13  LIG     1      22.505  19.614   8.224  1.00  0.00      LIG  
ATOM   4966 H14  LIG     1      18.002  21.451  12.938  1.00  0.00      LIG  
ATOM   4967 H15  LIG     1      19.239  21.300  14.179  1.00  0.00      LIG  
ATOM   4968 H16  LIG     1      19.681  21.892  12.584  1.00  0.00      LIG  
ATOM   4969 H17  LIG     1      21.528  17.354   7.153  1.00  0.00      LIG  
ATOM   4970 H18  LIG     1      21.264  18.901   6.317  1.00  0.00      LIG  
ATOM   4971 H19  LIG     1      19.720  21.949   8.334  1.00  0.00      LIG  
ATOM   4972 H20  LIG     1      20.601  21.126   7.042  1.00  0.00      LIG  
ATOM   4973 H21  LIG     1      21.483  21.819   8.408  1.00  0.00      LIG  
ATOM   4974 H22  LIG     1      17.679  17.917  15.117  1.00  0.00      LIG  
ATOM   4975 H23  LIG     1      17.846  19.678  15.226  1.00  0.00      LIG  
ATOM   4976 H24  LIG     1      17.735  18.019   6.641  1.00  0.00      LIG  
ATOM   4977 H25  LIG     1      22.230  19.465  15.464  1.00  0.00      LIG  
ATOM   4978 H26  LIG     1      22.931  18.179  14.473  1.00  0.00      LIG  
ATOM   4979 H27  LIG     1      22.102  17.773  15.966  1.00  0.00      LIG  
ATOM   4980 H28  LIG     1      20.562  16.191  14.731  1.00  0.00      LIG  
ATOM   4981 H29  LIG     1      19.873  16.680  13.186  1.00  0.00      LIG  
ATOM   4982 H30  LIG     1      21.622  16.568  13.372  1.00  0.00      LIG  
ATOM   4983 H31  LIG     1      16.832  21.484  10.024  1.00  0.00      LIG  
ATOM   4984 H32  LIG     1      17.199  15.891   7.061  1.00  0.00      LIG  
ATOM   4985 H33  LIG     1      18.044  16.392   8.472  1.00  0.00      LIG  
ATOM   4986 H34  LIG     1      17.673  13.546   8.380  1.00  0.00      LIG  
ATOM   4987 H35  LIG     1      18.353  16.730   4.711  1.00  0.00      LIG  
ATOM   4988 H36  LIG     1      19.265  18.239   4.810  1.00  0.00      LIG  
ATOM   4989 H37  LIG     1      20.046  16.708   5.228  1.00  0.00      LIG  
ATOM   4990 H38  LIG     1      19.498  13.121   6.138  1.00  0.00      LIG  
ATOM   4991 H39  LIG     1      19.399  14.575   5.228  1.00  0.00      LIG  
ATOM   4992 H40  LIG     1      17.520  14.335  11.402  1.00  0.00      LIG  
ATOM   4993 H41  LIG     1      18.752  13.129  11.816  1.00  0.00      LIG  
ATOM   4994 H42  LIG     1      17.525  12.759  10.590  1.00  0.00      LIG  
ATOM   4995 H43  LIG     1      20.333  14.945  11.454  1.00  0.00      LIG  
ATOM   4996 H44  LIG     1      19.440  16.148  10.511  1.00  0.00      LIG  
ATOM   4997 H45  LIG     1      20.849  15.327   9.816  1.00  0.00      LIG  
ATOM   4998 H46  LIG     1      20.562  15.719   8.235  1.00  0.00      LIG  
ATOM   4999 H47  LIG     1      16.236  12.297   5.760  1.00  0.00      LIG  
TER
REMARK  Energy: 254.368
REMARK  SimpleFitness: 254.368
REMARK  FullFitness: -1411.9005
REMARK  InterFull: -44.7625
REMARK  IntraFull: 280.164
REMARK  solvFull: -1889.93
REMARK  surfFull: 242.628
REMARK  extraFull: 0.0
REMARK  deltaGcompsolvpol: -1889.93
REMARK  deltaGcompsolvnonpol: 242.628
REMARK  deltaGprotsolvpol: -1897.11
REMARK  deltaGprotsolvnonpol: 243.179
REMARK  deltaGligsolvpol: -14.707
REMARK  deltaGligsolvnonpol: 15.6278
REMARK  deltaGvdw: -44.7625
REMARK  deltaGelec: 0.0
REMARK  deltaG: -8.415566
REMARK  Cluster: 4
REMARK  ClusterRank: 7
ATOM   4915 O    LIG     1      17.702  21.345  10.434  1.00  0.00      LIG  
ATOM   4916 O1   LIG     1      19.887  18.796  16.499  1.00  0.00      LIG  
ATOM   4917 O2   LIG     1      19.676  13.123   9.117  1.00  0.00      LIG  
ATOM   4918 O3   LIG     1      20.447  15.197   7.423  1.00  0.00      LIG  
ATOM   4919 O4   LIG     1      17.113  12.543   6.132  1.00  0.00      LIG  
ATOM   4920 O5   LIG     1      16.859  14.401   4.859  1.00  0.00      LIG  
ATOM   4921 C    LIG     1      19.272  19.574  11.120  1.00  0.00      LIG  
ATOM   4922 C1   LIG     1      19.323  19.741  12.661  1.00  0.00      LIG  
ATOM   4923 C2   LIG     1      20.400  20.327  10.405  1.00  0.00      LIG  
ATOM   4924 C3   LIG     1      20.453  19.986   8.900  1.00  0.00      LIG  
ATOM   4925 C4   LIG     1      20.726  19.370  13.211  1.00  0.00      LIG  
ATOM   4926 C5   LIG     1      21.733  20.214  11.134  1.00  0.00      LIG  
ATOM   4927 C6   LIG     1      17.940  19.938  10.428  1.00  0.00      LIG  
ATOM   4928 C7   LIG     1      21.723  19.059  12.102  1.00  0.00      LIG  
ATOM   4929 C8   LIG     1      19.270  19.216   8.414  1.00  0.00      LIG  
ATOM   4930 C9   LIG     1      20.766  18.317  14.335  1.00  0.00      LIG  
ATOM   4931 C10  LIG     1      18.220  18.876  13.270  1.00  0.00      LIG  
ATOM   4932 C11  LIG     1      17.908  19.478   8.972  1.00  0.00      LIG  
ATOM   4933 C12  LIG     1      21.585  19.067   8.449  1.00  0.00      LIG  
ATOM   4934 C13  LIG     1      19.045  21.177  13.111  1.00  0.00      LIG  
ATOM   4935 C14  LIG     1      19.604  18.290   7.508  1.00  0.00      LIG  
ATOM   4936 C15  LIG     1      21.063  18.337   7.233  1.00  0.00      LIG  
ATOM   4937 C16  LIG     1      20.568  21.292   8.123  1.00  0.00      LIG  
ATOM   4938 C17  LIG     1      18.269  18.774  14.782  1.00  0.00      LIG  
ATOM   4939 C18  LIG     1      19.661  18.631  15.310  1.00  0.00      LIG  
ATOM   4940 C19  LIG     1      18.651  17.432   6.720  1.00  0.00      LIG  
ATOM   4941 C20  LIG     1      22.078  18.444  15.102  1.00  0.00      LIG  
ATOM   4942 C21  LIG     1      20.698  16.861  13.876  1.00  0.00      LIG  
ATOM   4943 C22  LIG     1      18.201  16.135   7.419  1.00  0.00      LIG  
ATOM   4944 C23  LIG     1      19.065  14.855   7.367  1.00  0.00      LIG  
ATOM   4945 C24  LIG     1      18.655  13.970   8.535  1.00  0.00      LIG  
ATOM   4946 C25  LIG     1      19.109  17.267   5.288  1.00  0.00      LIG  
ATOM   4947 C26  LIG     1      19.058  14.124   9.962  1.00  0.00      LIG  
ATOM   4948 C27  LIG     1      18.930  14.053   6.063  1.00  0.00      LIG  
ATOM   4949 C28  LIG     1      18.163  13.550  10.997  1.00  0.00      LIG  
ATOM   4950 C29  LIG     1      19.973  15.195  10.453  1.00  0.00      LIG  
ATOM   4951 C30  LIG     1      17.526  13.727   5.628  1.00  0.00      LIG  
ATOM   4952 H    LIG     1      19.408  18.502  10.941  1.00  0.00      LIG  
ATOM   4953 H1   LIG     1      20.156  21.391  10.455  1.00  0.00      LIG  
ATOM   4954 H2   LIG     1      21.111  20.286  13.670  1.00  0.00      LIG  
ATOM   4955 H3   LIG     1      21.885  21.130  11.713  1.00  0.00      LIG  
ATOM   4956 H4   LIG     1      22.595  20.158  10.467  1.00  0.00      LIG  
ATOM   4957 H5   LIG     1      17.092  19.480  10.939  1.00  0.00      LIG  
ATOM   4958 H6   LIG     1      21.486  18.126  11.584  1.00  0.00      LIG  
ATOM   4959 H7   LIG     1      22.729  18.950  12.513  1.00  0.00      LIG  
ATOM   4960 H8   LIG     1      18.260  17.875  12.836  1.00  0.00      LIG  
ATOM   4961 H9   LIG     1      17.237  19.273  13.006  1.00  0.00      LIG  
ATOM   4962 H10  LIG     1      17.397  20.209   8.337  1.00  0.00      LIG  
ATOM   4963 H11  LIG     1      17.324  18.554   8.931  1.00  0.00      LIG  
ATOM   4964 H12  LIG     1      21.811  18.323   9.219  1.00  0.00      LIG  
ATOM   4965 H13  LIG     1      22.505  19.614   8.224  1.00  0.00      LIG  
ATOM   4966 H14  LIG     1      18.002  21.451  12.938  1.00  0.00      LIG  
ATOM   4967 H15  LIG     1      19.239  21.300  14.179  1.00  0.00      LIG  
ATOM   4968 H16  LIG     1      19.681  21.892  12.584  1.00  0.00      LIG  
ATOM   4969 H17  LIG     1      21.528  17.354   7.153  1.00  0.00      LIG  
ATOM   4970 H18  LIG     1      21.264  18.901   6.317  1.00  0.00      LIG  
ATOM   4971 H19  LIG     1      19.720  21.949   8.334  1.00  0.00      LIG  
ATOM   4972 H20  LIG     1      20.601  21.126   7.042  1.00  0.00      LIG  
ATOM   4973 H21  LIG     1      21.483  21.819   8.408  1.00  0.00      LIG  
ATOM   4974 H22  LIG     1      17.679  17.917  15.117  1.00  0.00      LIG  
ATOM   4975 H23  LIG     1      17.846  19.678  15.226  1.00  0.00      LIG  
ATOM   4976 H24  LIG     1      17.735  18.019   6.641  1.00  0.00      LIG  
ATOM   4977 H25  LIG     1      22.230  19.465  15.464  1.00  0.00      LIG  
ATOM   4978 H26  LIG     1      22.931  18.179  14.473  1.00  0.00      LIG  
ATOM   4979 H27  LIG     1      22.102  17.773  15.966  1.00  0.00      LIG  
ATOM   4980 H28  LIG     1      20.562  16.191  14.731  1.00  0.00      LIG  
ATOM   4981 H29  LIG     1      19.873  16.680  13.186  1.00  0.00      LIG  
ATOM   4982 H30  LIG     1      21.622  16.568  13.372  1.00  0.00      LIG  
ATOM   4983 H31  LIG     1      16.832  21.484  10.024  1.00  0.00      LIG  
ATOM   4984 H32  LIG     1      17.199  15.891   7.061  1.00  0.00      LIG  
ATOM   4985 H33  LIG     1      18.044  16.392   8.472  1.00  0.00      LIG  
ATOM   4986 H34  LIG     1      17.673  13.546   8.380  1.00  0.00      LIG  
ATOM   4987 H35  LIG     1      18.353  16.730   4.711  1.00  0.00      LIG  
ATOM   4988 H36  LIG     1      19.265  18.239   4.810  1.00  0.00      LIG  
ATOM   4989 H37  LIG     1      20.046  16.708   5.228  1.00  0.00      LIG  
ATOM   4990 H38  LIG     1      19.498  13.121   6.138  1.00  0.00      LIG  
ATOM   4991 H39  LIG     1      19.399  14.575   5.228  1.00  0.00      LIG  
ATOM   4992 H40  LIG     1      17.520  14.335  11.402  1.00  0.00      LIG  
ATOM   4993 H41  LIG     1      18.752  13.129  11.816  1.00  0.00      LIG  
ATOM   4994 H42  LIG     1      17.525  12.759  10.590  1.00  0.00      LIG  
ATOM   4995 H43  LIG     1      20.333  14.945  11.454  1.00  0.00      LIG  
ATOM   4996 H44  LIG     1      19.440  16.148  10.511  1.00  0.00      LIG  
ATOM   4997 H45  LIG     1      20.849  15.327   9.816  1.00  0.00      LIG  
ATOM   4998 H46  LIG     1      20.562  15.719   8.235  1.00  0.00      LIG  
ATOM   4999 H47  LIG     1      16.236  12.297   5.760  1.00  0.00      LIG  
TER
REMARK  Energy: 254.553
REMARK  SimpleFitness: 254.553
REMARK  FullFitness: -1412.61
REMARK  InterFull: -36.799
REMARK  IntraFull: 278.761
REMARK  solvFull: -1898.17
REMARK  surfFull: 243.598
REMARK  extraFull: 0.0
REMARK  deltaGcompsolvpol: -1898.17
REMARK  deltaGcompsolvnonpol: 243.598
REMARK  deltaGprotsolvpol: -1897.11
REMARK  deltaGprotsolvnonpol: 243.179
REMARK  deltaGligsolvpol: -15.4489
REMARK  deltaGligsolvnonpol: 15.9505
REMARK  deltaGvdw: -36.799
REMARK  deltaGelec: 0.0
REMARK  deltaG: -8.059868
REMARK  Cluster: 5
REMARK  ClusterRank: 0
ATOM   4915 O    LIG     1      19.175  17.746   4.716  1.00  0.00      LIG  
ATOM   4916 O1   LIG     1      19.179  12.336   8.957  1.00  0.00      LIG  
ATOM   4917 O2   LIG     1      27.570  20.119   6.036  1.00  0.00      LIG  
ATOM   4918 O3   LIG     1      24.686  20.710   4.566  1.00  0.00      LIG  
ATOM   4919 O4   LIG     1      26.737  17.008   3.875  1.00  0.00      LIG  
ATOM   4920 O5   LIG     1      26.648  19.150   3.174  1.00  0.00      LIG  
ATOM   4921 C    LIG     1      19.548  17.614   7.176  1.00  0.00      LIG  
ATOM   4922 C1   LIG     1      18.968  16.176   7.340  1.00  0.00      LIG  
ATOM   4923 C2   LIG     1      18.663  18.732   7.723  1.00  0.00      LIG  
ATOM   4924 C3   LIG     1      19.490  20.016   7.954  1.00  0.00      LIG  
ATOM   4925 C4   LIG     1      18.436  15.909   8.770  1.00  0.00      LIG  
ATOM   4926 C5   LIG     1      17.876  18.320   8.954  1.00  0.00      LIG  
ATOM   4927 C6   LIG     1      20.074  18.043   5.773  1.00  0.00      LIG  
ATOM   4928 C7   LIG     1      18.519  17.147   9.650  1.00  0.00      LIG  
ATOM   4929 C8   LIG     1      20.590  20.135   6.968  1.00  0.00      LIG  
ATOM   4930 C9   LIG     1      18.970  14.653   9.501  1.00  0.00      LIG  
ATOM   4931 C10  LIG     1      20.098  15.221   6.982  1.00  0.00      LIG  
ATOM   4932 C11  LIG     1      20.364  19.541   5.633  1.00  0.00      LIG  
ATOM   4933 C12  LIG     1      20.282  20.118   9.255  1.00  0.00      LIG  
ATOM   4934 C13  LIG     1      17.778  15.868   6.429  1.00  0.00      LIG  
ATOM   4935 C14  LIG     1      21.705  20.666   7.472  1.00  0.00      LIG  
ATOM   4936 C15  LIG     1      21.536  20.913   8.926  1.00  0.00      LIG  
ATOM   4937 C16  LIG     1      18.575  21.228   7.845  1.00  0.00      LIG  
ATOM   4938 C17  LIG     1      19.742  13.770   7.186  1.00  0.00      LIG  
ATOM   4939 C18  LIG     1      19.261  13.493   8.572  1.00  0.00      LIG  
ATOM   4940 C19  LIG     1      22.974  20.979   6.730  1.00  0.00      LIG  
ATOM   4941 C20  LIG     1      17.902  14.155  10.466  1.00  0.00      LIG  
ATOM   4942 C21  LIG     1      20.198  14.925  10.356  1.00  0.00      LIG  
ATOM   4943 C22  LIG     1      23.845  19.724   6.564  1.00  0.00      LIG  
ATOM   4944 C23  LIG     1      25.079  19.869   5.650  1.00  0.00      LIG  
ATOM   4945 C24  LIG     1      26.227  20.437   6.480  1.00  0.00      LIG  
ATOM   4946 C25  LIG     1      23.707  22.130   7.403  1.00  0.00      LIG  
ATOM   4947 C26  LIG     1      27.205  21.512   6.118  1.00  0.00      LIG  
ATOM   4948 C27  LIG     1      25.366  18.446   5.137  1.00  0.00      LIG  
ATOM   4949 C28  LIG     1      27.865  22.238   7.238  1.00  0.00      LIG  
ATOM   4950 C29  LIG     1      27.258  22.212   4.803  1.00  0.00      LIG  
ATOM   4951 C30  LIG     1      26.352  18.299   3.998  1.00  0.00      LIG  
ATOM   4952 H    LIG     1      20.441  17.616   7.808  1.00  0.00      LIG  
ATOM   4953 H1   LIG     1      17.923  18.965   6.952  1.00  0.00      LIG  
ATOM   4954 H2   LIG     1      17.362  15.734   8.664  1.00  0.00      LIG  
ATOM   4955 H3   LIG     1      16.869  18.026   8.647  1.00  0.00      LIG  
ATOM   4956 H4   LIG     1      17.755  19.153   9.650  1.00  0.00      LIG  
ATOM   4957 H5   LIG     1      20.997  17.494   5.569  1.00  0.00      LIG  
ATOM   4958 H6   LIG     1      19.551  17.393   9.904  1.00  0.00      LIG  
ATOM   4959 H7   LIG     1      17.993  16.973  10.592  1.00  0.00      LIG  
ATOM   4960 H8   LIG     1      20.984  15.465   7.576  1.00  0.00      LIG  
ATOM   4961 H9   LIG     1      20.381  15.347   5.935  1.00  0.00      LIG  
ATOM   4962 H10  LIG     1      19.534  20.070   5.154  1.00  0.00      LIG  
ATOM   4963 H11  LIG     1      21.224  19.681   4.971  1.00  0.00      LIG  
ATOM   4964 H12  LIG     1      20.594  19.128   9.596  1.00  0.00      LIG  
ATOM   4965 H13  LIG     1      19.708  20.584  10.060  1.00  0.00      LIG  
ATOM   4966 H14  LIG     1      18.092  15.701   5.397  1.00  0.00      LIG  
ATOM   4967 H15  LIG     1      17.258  14.959   6.744  1.00  0.00      LIG  
ATOM   4968 H16  LIG     1      17.052  16.682   6.448  1.00  0.00      LIG  
ATOM   4969 H17  LIG     1      22.386  20.549   9.509  1.00  0.00      LIG  
ATOM   4970 H18  LIG     1      21.389  21.979   9.122  1.00  0.00      LIG  
ATOM   4971 H19  LIG     1      18.108  21.276   6.858  1.00  0.00      LIG  
ATOM   4972 H20  LIG     1      19.122  22.162   7.999  1.00  0.00      LIG  
ATOM   4973 H21  LIG     1      17.781  21.183   8.595  1.00  0.00      LIG  
ATOM   4974 H22  LIG     1      20.635  13.164   7.019  1.00  0.00      LIG  
ATOM   4975 H23  LIG     1      18.970  13.445   6.483  1.00  0.00      LIG  
ATOM   4976 H24  LIG     1      22.674  21.326   5.739  1.00  0.00      LIG  
ATOM   4977 H25  LIG     1      16.992  13.863   9.933  1.00  0.00      LIG  
ATOM   4978 H26  LIG     1      17.638  14.928  11.191  1.00  0.00      LIG  
ATOM   4979 H27  LIG     1      18.247  13.288  11.039  1.00  0.00      LIG  
ATOM   4980 H28  LIG     1      20.614  13.996  10.753  1.00  0.00      LIG  
ATOM   4981 H29  LIG     1      20.978  15.425   9.777  1.00  0.00      LIG  
ATOM   4982 H30  LIG     1      19.956  15.550  11.220  1.00  0.00      LIG  
ATOM   4983 H31  LIG     1      18.324  18.154   4.952  1.00  0.00      LIG  
ATOM   4984 H32  LIG     1      23.204  18.951   6.129  1.00  0.00      LIG  
ATOM   4985 H33  LIG     1      24.139  19.339   7.545  1.00  0.00      LIG  
ATOM   4986 H34  LIG     1      26.042  20.285   7.535  1.00  0.00      LIG  
ATOM   4987 H35  LIG     1      23.038  22.974   7.597  1.00  0.00      LIG  
ATOM   4988 H36  LIG     1      24.510  22.499   6.760  1.00  0.00      LIG  
ATOM   4989 H37  LIG     1      24.156  21.814   8.349  1.00  0.00      LIG  
ATOM   4990 H38  LIG     1      24.436  18.004   4.767  1.00  0.00      LIG  
ATOM   4991 H39  LIG     1      25.725  17.844   5.977  1.00  0.00      LIG  
ATOM   4992 H40  LIG     1      27.359  23.190   7.415  1.00  0.00      LIG  
ATOM   4993 H41  LIG     1      28.910  22.443   6.991  1.00  0.00      LIG  
ATOM   4994 H42  LIG     1      27.838  21.658   8.166  1.00  0.00      LIG  
ATOM   4995 H43  LIG     1      28.254  22.634   4.644  1.00  0.00      LIG  
ATOM   4996 H44  LIG     1      26.532  23.030   4.784  1.00  0.00      LIG  
ATOM   4997 H45  LIG     1      27.044  21.541   3.968  1.00  0.00      LIG  
ATOM   4998 H46  LIG     1      24.563  21.600   4.937  1.00  0.00      LIG  
ATOM   4999 H47  LIG     1      27.289  16.912   3.071  1.00  0.00      LIG  
TER
REMARK  Energy: 254.553
REMARK  SimpleFitness: 254.553
REMARK  FullFitness: -1412.61
REMARK  InterFull: -36.799
REMARK  IntraFull: 278.761
REMARK  solvFull: -1898.17
REMARK  surfFull: 243.598
REMARK  extraFull: 0.0
REMARK  deltaGcompsolvpol: -1898.17
REMARK  deltaGcompsolvnonpol: 243.598
REMARK  deltaGprotsolvpol: -1897.11
REMARK  deltaGprotsolvnonpol: 243.179
REMARK  deltaGligsolvpol: -15.4489
REMARK  deltaGligsolvnonpol: 15.9505
REMARK  deltaGvdw: -36.799
REMARK  deltaGelec: 0.0
REMARK  deltaG: -8.059868
REMARK  Cluster: 5
REMARK  ClusterRank: 1
ATOM   4915 O    LIG     1      19.175  17.746   4.716  1.00  0.00      LIG  
ATOM   4916 O1   LIG     1      19.179  12.336   8.957  1.00  0.00      LIG  
ATOM   4917 O2   LIG     1      27.570  20.119   6.036  1.00  0.00      LIG  
ATOM   4918 O3   LIG     1      24.686  20.710   4.566  1.00  0.00      LIG  
ATOM   4919 O4   LIG     1      26.737  17.008   3.875  1.00  0.00      LIG  
ATOM   4920 O5   LIG     1      26.648  19.150   3.174  1.00  0.00      LIG  
ATOM   4921 C    LIG     1      19.548  17.614   7.176  1.00  0.00      LIG  
ATOM   4922 C1   LIG     1      18.968  16.176   7.340  1.00  0.00      LIG  
ATOM   4923 C2   LIG     1      18.663  18.732   7.723  1.00  0.00      LIG  
ATOM   4924 C3   LIG     1      19.490  20.016   7.954  1.00  0.00      LIG  
ATOM   4925 C4   LIG     1      18.436  15.909   8.770  1.00  0.00      LIG  
ATOM   4926 C5   LIG     1      17.876  18.320   8.954  1.00  0.00      LIG  
ATOM   4927 C6   LIG     1      20.074  18.043   5.773  1.00  0.00      LIG  
ATOM   4928 C7   LIG     1      18.519  17.147   9.650  1.00  0.00      LIG  
ATOM   4929 C8   LIG     1      20.590  20.135   6.968  1.00  0.00      LIG  
ATOM   4930 C9   LIG     1      18.970  14.653   9.501  1.00  0.00      LIG  
ATOM   4931 C10  LIG     1      20.098  15.221   6.982  1.00  0.00      LIG  
ATOM   4932 C11  LIG     1      20.364  19.541   5.633  1.00  0.00      LIG  
ATOM   4933 C12  LIG     1      20.282  20.118   9.255  1.00  0.00      LIG  
ATOM   4934 C13  LIG     1      17.778  15.868   6.429  1.00  0.00      LIG  
ATOM   4935 C14  LIG     1      21.705  20.666   7.472  1.00  0.00      LIG  
ATOM   4936 C15  LIG     1      21.536  20.913   8.926  1.00  0.00      LIG  
ATOM   4937 C16  LIG     1      18.575  21.228   7.845  1.00  0.00      LIG  
ATOM   4938 C17  LIG     1      19.742  13.770   7.186  1.00  0.00      LIG  
ATOM   4939 C18  LIG     1      19.261  13.493   8.572  1.00  0.00      LIG  
ATOM   4940 C19  LIG     1      22.974  20.979   6.730  1.00  0.00      LIG  
ATOM   4941 C20  LIG     1      17.902  14.155  10.466  1.00  0.00      LIG  
ATOM   4942 C21  LIG     1      20.198  14.925  10.356  1.00  0.00      LIG  
ATOM   4943 C22  LIG     1      23.845  19.724   6.564  1.00  0.00      LIG  
ATOM   4944 C23  LIG     1      25.079  19.869   5.650  1.00  0.00      LIG  
ATOM   4945 C24  LIG     1      26.227  20.437   6.480  1.00  0.00      LIG  
ATOM   4946 C25  LIG     1      23.707  22.130   7.403  1.00  0.00      LIG  
ATOM   4947 C26  LIG     1      27.205  21.512   6.118  1.00  0.00      LIG  
ATOM   4948 C27  LIG     1      25.366  18.446   5.137  1.00  0.00      LIG  
ATOM   4949 C28  LIG     1      27.865  22.238   7.238  1.00  0.00      LIG  
ATOM   4950 C29  LIG     1      27.258  22.212   4.803  1.00  0.00      LIG  
ATOM   4951 C30  LIG     1      26.352  18.299   3.998  1.00  0.00      LIG  
ATOM   4952 H    LIG     1      20.441  17.616   7.808  1.00  0.00      LIG  
ATOM   4953 H1   LIG     1      17.923  18.965   6.952  1.00  0.00      LIG  
ATOM   4954 H2   LIG     1      17.362  15.734   8.664  1.00  0.00      LIG  
ATOM   4955 H3   LIG     1      16.869  18.026   8.647  1.00  0.00      LIG  
ATOM   4956 H4   LIG     1      17.755  19.153   9.650  1.00  0.00      LIG  
ATOM   4957 H5   LIG     1      20.997  17.494   5.569  1.00  0.00      LIG  
ATOM   4958 H6   LIG     1      19.551  17.393   9.904  1.00  0.00      LIG  
ATOM   4959 H7   LIG     1      17.993  16.973  10.592  1.00  0.00      LIG  
ATOM   4960 H8   LIG     1      20.984  15.465   7.576  1.00  0.00      LIG  
ATOM   4961 H9   LIG     1      20.381  15.347   5.935  1.00  0.00      LIG  
ATOM   4962 H10  LIG     1      19.534  20.070   5.154  1.00  0.00      LIG  
ATOM   4963 H11  LIG     1      21.224  19.681   4.971  1.00  0.00      LIG  
ATOM   4964 H12  LIG     1      20.594  19.128   9.596  1.00  0.00      LIG  
ATOM   4965 H13  LIG     1      19.708  20.584  10.060  1.00  0.00      LIG  
ATOM   4966 H14  LIG     1      18.092  15.701   5.397  1.00  0.00      LIG  
ATOM   4967 H15  LIG     1      17.258  14.959   6.744  1.00  0.00      LIG  
ATOM   4968 H16  LIG     1      17.052  16.682   6.448  1.00  0.00      LIG  
ATOM   4969 H17  LIG     1      22.386  20.549   9.509  1.00  0.00      LIG  
ATOM   4970 H18  LIG     1      21.389  21.979   9.122  1.00  0.00      LIG  
ATOM   4971 H19  LIG     1      18.108  21.276   6.858  1.00  0.00      LIG  
ATOM   4972 H20  LIG     1      19.122  22.162   7.999  1.00  0.00      LIG  
ATOM   4973 H21  LIG     1      17.781  21.183   8.595  1.00  0.00      LIG  
ATOM   4974 H22  LIG     1      20.635  13.164   7.019  1.00  0.00      LIG  
ATOM   4975 H23  LIG     1      18.970  13.445   6.483  1.00  0.00      LIG  
ATOM   4976 H24  LIG     1      22.674  21.326   5.739  1.00  0.00      LIG  
ATOM   4977 H25  LIG     1      16.992  13.863   9.933  1.00  0.00      LIG  
ATOM   4978 H26  LIG     1      17.638  14.928  11.191  1.00  0.00      LIG  
ATOM   4979 H27  LIG     1      18.247  13.288  11.039  1.00  0.00      LIG  
ATOM   4980 H28  LIG     1      20.614  13.996  10.753  1.00  0.00      LIG  
ATOM   4981 H29  LIG     1      20.978  15.425   9.777  1.00  0.00      LIG  
ATOM   4982 H30  LIG     1      19.956  15.550  11.220  1.00  0.00      LIG  
ATOM   4983 H31  LIG     1      18.324  18.154   4.952  1.00  0.00      LIG  
ATOM   4984 H32  LIG     1      23.204  18.951   6.129  1.00  0.00      LIG  
ATOM   4985 H33  LIG     1      24.139  19.339   7.545  1.00  0.00      LIG  
ATOM   4986 H34  LIG     1      26.042  20.285   7.535  1.00  0.00      LIG  
ATOM   4987 H35  LIG     1      23.038  22.974   7.597  1.00  0.00      LIG  
ATOM   4988 H36  LIG     1      24.510  22.499   6.760  1.00  0.00      LIG  
ATOM   4989 H37  LIG     1      24.156  21.814   8.349  1.00  0.00      LIG  
ATOM   4990 H38  LIG     1      24.436  18.004   4.767  1.00  0.00      LIG  
ATOM   4991 H39  LIG     1      25.725  17.844   5.977  1.00  0.00      LIG  
ATOM   4992 H40  LIG     1      27.359  23.190   7.415  1.00  0.00      LIG  
ATOM   4993 H41  LIG     1      28.910  22.443   6.991  1.00  0.00      LIG  
ATOM   4994 H42  LIG     1      27.838  21.658   8.166  1.00  0.00      LIG  
ATOM   4995 H43  LIG     1      28.254  22.634   4.644  1.00  0.00      LIG  
ATOM   4996 H44  LIG     1      26.532  23.030   4.784  1.00  0.00      LIG  
ATOM   4997 H45  LIG     1      27.044  21.541   3.968  1.00  0.00      LIG  
ATOM   4998 H46  LIG     1      24.563  21.600   4.937  1.00  0.00      LIG  
ATOM   4999 H47  LIG     1      27.289  16.912   3.071  1.00  0.00      LIG  
TER
REMARK  Energy: 254.553
REMARK  SimpleFitness: 254.553
REMARK  FullFitness: -1412.61
REMARK  InterFull: -36.799
REMARK  IntraFull: 278.761
REMARK  solvFull: -1898.17
REMARK  surfFull: 243.598
REMARK  extraFull: 0.0
REMARK  deltaGcompsolvpol: -1898.17
REMARK  deltaGcompsolvnonpol: 243.598
REMARK  deltaGprotsolvpol: -1897.11
REMARK  deltaGprotsolvnonpol: 243.179
REMARK  deltaGligsolvpol: -15.4489
REMARK  deltaGligsolvnonpol: 15.9505
REMARK  deltaGvdw: -36.799
REMARK  deltaGelec: 0.0
REMARK  deltaG: -8.059868
REMARK  Cluster: 5
REMARK  ClusterRank: 2
ATOM   4915 O    LIG     1      19.175  17.746   4.716  1.00  0.00      LIG  
ATOM   4916 O1   LIG     1      19.179  12.336   8.957  1.00  0.00      LIG  
ATOM   4917 O2   LIG     1      27.570  20.119   6.036  1.00  0.00      LIG  
ATOM   4918 O3   LIG     1      24.686  20.710   4.566  1.00  0.00      LIG  
ATOM   4919 O4   LIG     1      26.737  17.008   3.875  1.00  0.00      LIG  
ATOM   4920 O5   LIG     1      26.648  19.150   3.174  1.00  0.00      LIG  
ATOM   4921 C    LIG     1      19.548  17.614   7.176  1.00  0.00      LIG  
ATOM   4922 C1   LIG     1      18.968  16.176   7.340  1.00  0.00      LIG  
ATOM   4923 C2   LIG     1      18.663  18.732   7.723  1.00  0.00      LIG  
ATOM   4924 C3   LIG     1      19.490  20.016   7.954  1.00  0.00      LIG  
ATOM   4925 C4   LIG     1      18.436  15.909   8.770  1.00  0.00      LIG  
ATOM   4926 C5   LIG     1      17.876  18.320   8.954  1.00  0.00      LIG  
ATOM   4927 C6   LIG     1      20.074  18.043   5.773  1.00  0.00      LIG  
ATOM   4928 C7   LIG     1      18.519  17.147   9.650  1.00  0.00      LIG  
ATOM   4929 C8   LIG     1      20.590  20.135   6.968  1.00  0.00      LIG  
ATOM   4930 C9   LIG     1      18.970  14.653   9.501  1.00  0.00      LIG  
ATOM   4931 C10  LIG     1      20.098  15.221   6.982  1.00  0.00      LIG  
ATOM   4932 C11  LIG     1      20.364  19.541   5.633  1.00  0.00      LIG  
ATOM   4933 C12  LIG     1      20.282  20.118   9.255  1.00  0.00      LIG  
ATOM   4934 C13  LIG     1      17.778  15.868   6.429  1.00  0.00      LIG  
ATOM   4935 C14  LIG     1      21.705  20.666   7.472  1.00  0.00      LIG  
ATOM   4936 C15  LIG     1      21.536  20.913   8.926  1.00  0.00      LIG  
ATOM   4937 C16  LIG     1      18.575  21.228   7.845  1.00  0.00      LIG  
ATOM   4938 C17  LIG     1      19.742  13.770   7.186  1.00  0.00      LIG  
ATOM   4939 C18  LIG     1      19.261  13.493   8.572  1.00  0.00      LIG  
ATOM   4940 C19  LIG     1      22.974  20.979   6.730  1.00  0.00      LIG  
ATOM   4941 C20  LIG     1      17.902  14.155  10.466  1.00  0.00      LIG  
ATOM   4942 C21  LIG     1      20.198  14.925  10.356  1.00  0.00      LIG  
ATOM   4943 C22  LIG     1      23.845  19.724   6.564  1.00  0.00      LIG  
ATOM   4944 C23  LIG     1      25.079  19.869   5.650  1.00  0.00      LIG  
ATOM   4945 C24  LIG     1      26.227  20.437   6.480  1.00  0.00      LIG  
ATOM   4946 C25  LIG     1      23.707  22.130   7.403  1.00  0.00      LIG  
ATOM   4947 C26  LIG     1      27.205  21.512   6.118  1.00  0.00      LIG  
ATOM   4948 C27  LIG     1      25.366  18.446   5.137  1.00  0.00      LIG  
ATOM   4949 C28  LIG     1      27.865  22.238   7.238  1.00  0.00      LIG  
ATOM   4950 C29  LIG     1      27.258  22.212   4.803  1.00  0.00      LIG  
ATOM   4951 C30  LIG     1      26.352  18.299   3.998  1.00  0.00      LIG  
ATOM   4952 H    LIG     1      20.441  17.616   7.808  1.00  0.00      LIG  
ATOM   4953 H1   LIG     1      17.923  18.965   6.952  1.00  0.00      LIG  
ATOM   4954 H2   LIG     1      17.362  15.734   8.664  1.00  0.00      LIG  
ATOM   4955 H3   LIG     1      16.869  18.026   8.647  1.00  0.00      LIG  
ATOM   4956 H4   LIG     1      17.755  19.153   9.650  1.00  0.00      LIG  
ATOM   4957 H5   LIG     1      20.997  17.494   5.569  1.00  0.00      LIG  
ATOM   4958 H6   LIG     1      19.551  17.393   9.904  1.00  0.00      LIG  
ATOM   4959 H7   LIG     1      17.993  16.973  10.592  1.00  0.00      LIG  
ATOM   4960 H8   LIG     1      20.984  15.465   7.576  1.00  0.00      LIG  
ATOM   4961 H9   LIG     1      20.381  15.347   5.935  1.00  0.00      LIG  
ATOM   4962 H10  LIG     1      19.534  20.070   5.154  1.00  0.00      LIG  
ATOM   4963 H11  LIG     1      21.224  19.681   4.971  1.00  0.00      LIG  
ATOM   4964 H12  LIG     1      20.594  19.128   9.596  1.00  0.00      LIG  
ATOM   4965 H13  LIG     1      19.708  20.584  10.060  1.00  0.00      LIG  
ATOM   4966 H14  LIG     1      18.092  15.701   5.397  1.00  0.00      LIG  
ATOM   4967 H15  LIG     1      17.258  14.959   6.744  1.00  0.00      LIG  
ATOM   4968 H16  LIG     1      17.052  16.682   6.448  1.00  0.00      LIG  
ATOM   4969 H17  LIG     1      22.386  20.549   9.509  1.00  0.00      LIG  
ATOM   4970 H18  LIG     1      21.389  21.979   9.122  1.00  0.00      LIG  
ATOM   4971 H19  LIG     1      18.108  21.276   6.858  1.00  0.00      LIG  
ATOM   4972 H20  LIG     1      19.122  22.162   7.999  1.00  0.00      LIG  
ATOM   4973 H21  LIG     1      17.781  21.183   8.595  1.00  0.00      LIG  
ATOM   4974 H22  LIG     1      20.635  13.164   7.019  1.00  0.00      LIG  
ATOM   4975 H23  LIG     1      18.970  13.445   6.483  1.00  0.00      LIG  
ATOM   4976 H24  LIG     1      22.674  21.326   5.739  1.00  0.00      LIG  
ATOM   4977 H25  LIG     1      16.992  13.863   9.933  1.00  0.00      LIG  
ATOM   4978 H26  LIG     1      17.638  14.928  11.191  1.00  0.00      LIG  
ATOM   4979 H27  LIG     1      18.247  13.288  11.039  1.00  0.00      LIG  
ATOM   4980 H28  LIG     1      20.614  13.996  10.753  1.00  0.00      LIG  
ATOM   4981 H29  LIG     1      20.978  15.425   9.777  1.00  0.00      LIG  
ATOM   4982 H30  LIG     1      19.956  15.550  11.220  1.00  0.00      LIG  
ATOM   4983 H31  LIG     1      18.324  18.154   4.952  1.00  0.00      LIG  
ATOM   4984 H32  LIG     1      23.204  18.951   6.129  1.00  0.00      LIG  
ATOM   4985 H33  LIG     1      24.139  19.339   7.545  1.00  0.00      LIG  
ATOM   4986 H34  LIG     1      26.042  20.285   7.535  1.00  0.00      LIG  
ATOM   4987 H35  LIG     1      23.038  22.974   7.597  1.00  0.00      LIG  
ATOM   4988 H36  LIG     1      24.510  22.499   6.760  1.00  0.00      LIG  
ATOM   4989 H37  LIG     1      24.156  21.814   8.349  1.00  0.00      LIG  
ATOM   4990 H38  LIG     1      24.436  18.004   4.767  1.00  0.00      LIG  
ATOM   4991 H39  LIG     1      25.725  17.844   5.977  1.00  0.00      LIG  
ATOM   4992 H40  LIG     1      27.359  23.190   7.415  1.00  0.00      LIG  
ATOM   4993 H41  LIG     1      28.910  22.443   6.991  1.00  0.00      LIG  
ATOM   4994 H42  LIG     1      27.838  21.658   8.166  1.00  0.00      LIG  
ATOM   4995 H43  LIG     1      28.254  22.634   4.644  1.00  0.00      LIG  
ATOM   4996 H44  LIG     1      26.532  23.030   4.784  1.00  0.00      LIG  
ATOM   4997 H45  LIG     1      27.044  21.541   3.968  1.00  0.00      LIG  
ATOM   4998 H46  LIG     1      24.563  21.600   4.937  1.00  0.00      LIG  
ATOM   4999 H47  LIG     1      27.289  16.912   3.071  1.00  0.00      LIG  
TER
REMARK  Energy: 254.804
REMARK  SimpleFitness: 254.804
REMARK  FullFitness: -1411.8767
REMARK  InterFull: -35.5107
REMARK  IntraFull: 278.565
REMARK  solvFull: -1898.52
REMARK  surfFull: 243.589
REMARK  extraFull: 0.0
REMARK  deltaGcompsolvpol: -1898.52
REMARK  deltaGcompsolvnonpol: 243.589
REMARK  deltaGprotsolvpol: -1897.11
REMARK  deltaGprotsolvnonpol: 243.179
REMARK  deltaGligsolvpol: -15.3668
REMARK  deltaGligsolvnonpol: 15.9574
REMARK  deltaGvdw: -35.5107
REMARK  deltaGelec: 0.0
REMARK  deltaG: -7.965942
REMARK  Cluster: 5
REMARK  ClusterRank: 3
ATOM   4915 O    LIG     1      19.232  17.848   4.678  1.00  0.00      LIG  
ATOM   4916 O1   LIG     1      19.233  12.409   8.882  1.00  0.00      LIG  
ATOM   4917 O2   LIG     1      27.543  20.291   5.842  1.00  0.00      LIG  
ATOM   4918 O3   LIG     1      24.600  20.713   4.524  1.00  0.00      LIG  
ATOM   4919 O4   LIG     1      26.589  17.006   3.826  1.00  0.00      LIG  
ATOM   4920 O5   LIG     1      26.614  19.169   3.182  1.00  0.00      LIG  
ATOM   4921 C    LIG     1      19.571  17.705   7.147  1.00  0.00      LIG  
ATOM   4922 C1   LIG     1      19.000  16.261   7.293  1.00  0.00      LIG  
ATOM   4923 C2   LIG     1      18.674  18.811   7.700  1.00  0.00      LIG  
ATOM   4924 C3   LIG     1      19.489  20.096   7.960  1.00  0.00      LIG  
ATOM   4925 C4   LIG     1      18.459  15.975   8.716  1.00  0.00      LIG  
ATOM   4926 C5   LIG     1      17.874  18.378   8.914  1.00  0.00      LIG  
ATOM   4927 C6   LIG     1      20.107  18.155   5.754  1.00  0.00      LIG  
ATOM   4928 C7   LIG     1      18.522  17.207   9.606  1.00  0.00      LIG  
ATOM   4929 C8   LIG     1      20.591  20.233   6.979  1.00  0.00      LIG  
ATOM   4930 C9   LIG     1      19.006  14.723   9.442  1.00  0.00      LIG  
ATOM   4931 C10  LIG     1      20.139  15.316   6.932  1.00  0.00      LIG  
ATOM   4932 C11  LIG     1      20.371  19.659   5.633  1.00  0.00      LIG  
ATOM   4933 C12  LIG     1      20.277  20.181   9.267  1.00  0.00      LIG  
ATOM   4934 C13  LIG     1      17.821  15.954   6.369  1.00  0.00      LIG  
ATOM   4935 C14  LIG     1      21.708  20.740   7.497  1.00  0.00      LIG  
ATOM   4936 C15  LIG     1      21.541  20.966   8.954  1.00  0.00      LIG  
ATOM   4937 C16  LIG     1      18.562  21.300   7.873  1.00  0.00      LIG  
ATOM   4938 C17  LIG     1      19.792  13.861   7.122  1.00  0.00      LIG  
ATOM   4939 C18  LIG     1      19.306  13.573   8.504  1.00  0.00      LIG  
ATOM   4940 C19  LIG     1      22.981  21.046   6.760  1.00  0.00      LIG  
ATOM   4941 C20  LIG     1      17.951  14.208  10.414  1.00  0.00      LIG  
ATOM   4942 C21  LIG     1      20.234  15.005  10.295  1.00  0.00      LIG  
ATOM   4943 C22  LIG     1      23.847  19.788   6.588  1.00  0.00      LIG  
ATOM   4944 C23  LIG     1      25.043  19.919   5.623  1.00  0.00      LIG  
ATOM   4945 C24  LIG     1      26.220  20.524   6.385  1.00  0.00      LIG  
ATOM   4946 C25  LIG     1      23.722  22.187   7.439  1.00  0.00      LIG  
ATOM   4947 C26  LIG     1      27.114  21.660   5.991  1.00  0.00      LIG  
ATOM   4948 C27  LIG     1      25.322  18.484   5.146  1.00  0.00      LIG  
ATOM   4949 C28  LIG     1      27.804  22.392   7.089  1.00  0.00      LIG  
ATOM   4950 C29  LIG     1      27.049  22.396   4.694  1.00  0.00      LIG  
ATOM   4951 C30  LIG     1      26.275  18.312   3.983  1.00  0.00      LIG  
ATOM   4952 H    LIG     1      20.460  17.707   7.786  1.00  0.00      LIG  
ATOM   4953 H1   LIG     1      17.942  19.050   6.924  1.00  0.00      LIG  
ATOM   4954 H2   LIG     1      17.387  15.788   8.602  1.00  0.00      LIG  
ATOM   4955 H3   LIG     1      16.874  18.076   8.589  1.00  0.00      LIG  
ATOM   4956 H4   LIG     1      17.734  19.203   9.616  1.00  0.00      LIG  
ATOM   4957 H5   LIG     1      21.042  17.623   5.560  1.00  0.00      LIG  
ATOM   4958 H6   LIG     1      19.550  17.462   9.866  1.00  0.00      LIG  
ATOM   4959 H7   LIG     1      17.994  17.023  10.544  1.00  0.00      LIG  
ATOM   4960 H8   LIG     1      21.020  15.561   7.531  1.00  0.00      LIG  
ATOM   4961 H9   LIG     1      20.427  15.454   5.888  1.00  0.00      LIG  
ATOM   4962 H10  LIG     1      19.532  20.182   5.161  1.00  0.00      LIG  
ATOM   4963 H11  LIG     1      21.227  19.820   4.971  1.00  0.00      LIG  
ATOM   4964 H12  LIG     1      20.579  19.188   9.605  1.00  0.00      LIG  
ATOM   4965 H13  LIG     1      19.702  20.649  10.071  1.00  0.00      LIG  
ATOM   4966 H14  LIG     1      18.146  15.803   5.337  1.00  0.00      LIG  
ATOM   4967 H15  LIG     1      17.305  15.038   6.670  1.00  0.00      LIG  
ATOM   4968 H16  LIG     1      17.090  16.764   6.395  1.00  0.00      LIG  
ATOM   4969 H17  LIG     1      22.386  20.580   9.531  1.00  0.00      LIG  
ATOM   4970 H18  LIG     1      21.407  22.031   9.168  1.00  0.00      LIG  
ATOM   4971 H19  LIG     1      18.090  21.358   6.888  1.00  0.00      LIG  
ATOM   4972 H20  LIG     1      19.102  22.236   8.041  1.00  0.00      LIG  
ATOM   4973 H21  LIG     1      17.771  21.234   8.626  1.00  0.00      LIG  
ATOM   4974 H22  LIG     1      20.691  13.262   6.956  1.00  0.00      LIG  
ATOM   4975 H23  LIG     1      19.029  13.536   6.411  1.00  0.00      LIG  
ATOM   4976 H24  LIG     1      22.684  21.400   5.771  1.00  0.00      LIG  
ATOM   4977 H25  LIG     1      17.042  13.901   9.887  1.00  0.00      LIG  
ATOM   4978 H26  LIG     1      17.679  14.975  11.143  1.00  0.00      LIG  
ATOM   4979 H27  LIG     1      18.314  13.345  10.982  1.00  0.00      LIG  
ATOM   4980 H28  LIG     1      20.656  14.078  10.692  1.00  0.00      LIG  
ATOM   4981 H29  LIG     1      21.010  15.509   9.714  1.00  0.00      LIG  
ATOM   4982 H30  LIG     1      19.987  15.630  11.159  1.00  0.00      LIG  
ATOM   4983 H31  LIG     1      19.594  18.284   3.888  1.00  0.00      LIG  
ATOM   4984 H32  LIG     1      23.193  19.005   6.193  1.00  0.00      LIG  
ATOM   4985 H33  LIG     1      24.180  19.423   7.564  1.00  0.00      LIG  
ATOM   4986 H34  LIG     1      26.117  20.330   7.444  1.00  0.00      LIG  
ATOM   4987 H35  LIG     1      23.057  23.030   7.647  1.00  0.00      LIG  
ATOM   4988 H36  LIG     1      24.518  22.559   6.791  1.00  0.00      LIG  
ATOM   4989 H37  LIG     1      24.178  21.858   8.377  1.00  0.00      LIG  
ATOM   4990 H38  LIG     1      24.383  18.030   4.814  1.00  0.00      LIG  
ATOM   4991 H39  LIG     1      25.709  17.905   5.989  1.00  0.00      LIG  
ATOM   4992 H40  LIG     1      27.258  23.309   7.325  1.00  0.00      LIG  
ATOM   4993 H41  LIG     1      28.818  22.664   6.785  1.00  0.00      LIG  
ATOM   4994 H42  LIG     1      27.869  21.790   8.000  1.00  0.00      LIG  
ATOM   4995 H43  LIG     1      27.997  22.905   4.504  1.00  0.00      LIG  
ATOM   4996 H44  LIG     1      26.261  23.152   4.730  1.00  0.00      LIG  
ATOM   4997 H45  LIG     1      26.856  21.730   3.849  1.00  0.00      LIG  
ATOM   4998 H46  LIG     1      24.470  21.612   4.870  1.00  0.00      LIG  
ATOM   4999 H47  LIG     1      27.118  16.899   3.008  1.00  0.00      LIG  
TER
REMARK  Energy: 254.945
REMARK  SimpleFitness: 254.945
REMARK  FullFitness: -1411.8246
REMARK  InterFull: -35.3216
REMARK  IntraFull: 278.283
REMARK  solvFull: -1898.42
REMARK  surfFull: 243.634
REMARK  extraFull: 0.0
REMARK  deltaGcompsolvpol: -1898.42
REMARK  deltaGcompsolvnonpol: 243.634
REMARK  deltaGprotsolvpol: -1897.11
REMARK  deltaGprotsolvnonpol: 243.179
REMARK  deltaGligsolvpol: -15.2559
REMARK  deltaGligsolvnonpol: 15.9709
REMARK  deltaGvdw: -35.3216
REMARK  deltaGelec: 0.0
REMARK  deltaG: -7.945742
REMARK  Cluster: 5
REMARK  ClusterRank: 4
ATOM   4915 O    LIG     1      19.242  17.841   4.674  1.00  0.00      LIG  
ATOM   4916 O1   LIG     1      19.151  12.419   8.890  1.00  0.00      LIG  
ATOM   4917 O2   LIG     1      27.590  20.063   5.963  1.00  0.00      LIG  
ATOM   4918 O3   LIG     1      24.692  20.712   4.558  1.00  0.00      LIG  
ATOM   4919 O4   LIG     1      26.688  16.988   3.823  1.00  0.00      LIG  
ATOM   4920 O5   LIG     1      26.597  19.129   3.119  1.00  0.00      LIG  
ATOM   4921 C    LIG     1      19.568  17.700   7.143  1.00  0.00      LIG  
ATOM   4922 C1   LIG     1      18.984  16.262   7.290  1.00  0.00      LIG  
ATOM   4923 C2   LIG     1      18.683  18.818   7.692  1.00  0.00      LIG  
ATOM   4924 C3   LIG     1      19.518  20.091   7.951  1.00  0.00      LIG  
ATOM   4925 C4   LIG     1      18.446  15.985   8.718  1.00  0.00      LIG  
ATOM   4926 C5   LIG     1      17.873  18.395   8.904  1.00  0.00      LIG  
ATOM   4927 C6   LIG     1      20.115  18.141   5.752  1.00  0.00      LIG  
ATOM   4928 C7   LIG     1      18.506  17.221   9.604  1.00  0.00      LIG  
ATOM   4929 C8   LIG     1      20.622  20.215   6.970  1.00  0.00      LIG  
ATOM   4930 C9   LIG     1      18.998  14.738   9.448  1.00  0.00      LIG  
ATOM   4931 C10  LIG     1      20.109  15.304   6.922  1.00  0.00      LIG  
ATOM   4932 C11  LIG     1      20.393  19.642   5.628  1.00  0.00      LIG  
ATOM   4933 C12  LIG     1      20.307  20.165   9.256  1.00  0.00      LIG  
ATOM   4934 C13  LIG     1      17.796  15.966   6.373  1.00  0.00      LIG  
ATOM   4935 C14  LIG     1      21.746  20.714   7.487  1.00  0.00      LIG  
ATOM   4936 C15  LIG     1      21.577  20.941   8.944  1.00  0.00      LIG  
ATOM   4937 C16  LIG     1      18.613  21.311   7.862  1.00  0.00      LIG  
ATOM   4938 C17  LIG     1      19.755  13.852   7.130  1.00  0.00      LIG  
ATOM   4939 C18  LIG     1      19.261  13.576   8.513  1.00  0.00      LIG  
ATOM   4940 C19  LIG     1      23.025  21.006   6.752  1.00  0.00      LIG  
ATOM   4941 C20  LIG     1      17.960  14.246  10.448  1.00  0.00      LIG  
ATOM   4942 C21  LIG     1      20.248  15.017  10.268  1.00  0.00      LIG  
ATOM   4943 C22  LIG     1      23.867  19.733   6.564  1.00  0.00      LIG  
ATOM   4944 C23  LIG     1      25.088  19.859   5.630  1.00  0.00      LIG  
ATOM   4945 C24  LIG     1      26.263  20.400   6.440  1.00  0.00      LIG  
ATOM   4946 C25  LIG     1      23.788  22.126   7.445  1.00  0.00      LIG  
ATOM   4947 C26  LIG     1      27.252  21.461   6.069  1.00  0.00      LIG  
ATOM   4948 C27  LIG     1      25.340  18.436   5.102  1.00  0.00      LIG  
ATOM   4949 C28  LIG     1      27.952  22.162   7.180  1.00  0.00      LIG  
ATOM   4950 C29  LIG     1      27.284  22.177   4.760  1.00  0.00      LIG  
ATOM   4951 C30  LIG     1      26.308  18.281   3.947  1.00  0.00      LIG  
ATOM   4952 H    LIG     1      20.453  17.692   7.786  1.00  0.00      LIG  
ATOM   4953 H1   LIG     1      17.956  19.066   6.914  1.00  0.00      LIG  
ATOM   4954 H2   LIG     1      17.375  15.793   8.606  1.00  0.00      LIG  
ATOM   4955 H3   LIG     1      16.872  18.100   8.576  1.00  0.00      LIG  
ATOM   4956 H4   LIG     1      17.738  19.224   9.603  1.00  0.00      LIG  
ATOM   4957 H5   LIG     1      21.046  17.599   5.564  1.00  0.00      LIG  
ATOM   4958 H6   LIG     1      19.532  17.469   9.876  1.00  0.00      LIG  
ATOM   4959 H7   LIG     1      17.966  17.043  10.536  1.00  0.00      LIG  
ATOM   4960 H8   LIG     1      21.001  15.548   7.506  1.00  0.00      LIG  
ATOM   4961 H9   LIG     1      20.384  15.431   5.873  1.00  0.00      LIG  
ATOM   4962 H10  LIG     1      19.556  20.171   5.160  1.00  0.00      LIG  
ATOM   4963 H11  LIG     1      21.247  19.796   4.963  1.00  0.00      LIG  
ATOM   4964 H12  LIG     1      20.602  19.167   9.588  1.00  0.00      LIG  
ATOM   4965 H13  LIG     1      19.737  20.631  10.064  1.00  0.00      LIG  
ATOM   4966 H14  LIG     1      18.109  15.821   5.337  1.00  0.00      LIG  
ATOM   4967 H15  LIG     1      17.281  15.049   6.671  1.00  0.00      LIG  
ATOM   4968 H16  LIG     1      17.067  16.776   6.411  1.00  0.00      LIG  
ATOM   4969 H17  LIG     1      22.418  20.550   9.523  1.00  0.00      LIG  
ATOM   4970 H18  LIG     1      21.450  22.006   9.158  1.00  0.00      LIG  
ATOM   4971 H19  LIG     1      18.134  21.373   6.881  1.00  0.00      LIG  
ATOM   4972 H20  LIG     1      19.170  22.239   8.019  1.00  0.00      LIG  
ATOM   4973 H21  LIG     1      17.827  21.267   8.620  1.00  0.00      LIG  
ATOM   4974 H22  LIG     1      20.650  13.246   6.972  1.00  0.00      LIG  
ATOM   4975 H23  LIG     1      18.990  13.526   6.422  1.00  0.00      LIG  
ATOM   4976 H24  LIG     1      22.734  21.380   5.768  1.00  0.00      LIG  
ATOM   4977 H25  LIG     1      17.031  13.957   9.946  1.00  0.00      LIG  
ATOM   4978 H26  LIG     1      17.722  15.020  11.182  1.00  0.00      LIG  
ATOM   4979 H27  LIG     1      18.320  13.378  11.010  1.00  0.00      LIG  
ATOM   4980 H28  LIG     1      20.668  14.090  10.666  1.00  0.00      LIG  
ATOM   4981 H29  LIG     1      21.017  15.505   9.664  1.00  0.00      LIG  
ATOM   4982 H30  LIG     1      20.031  15.655  11.129  1.00  0.00      LIG  
ATOM   4983 H31  LIG     1      19.584  18.316   3.897  1.00  0.00      LIG  
ATOM   4984 H32  LIG     1      23.204  18.975   6.136  1.00  0.00      LIG  
ATOM   4985 H33  LIG     1      24.170  19.336   7.538  1.00  0.00      LIG  
ATOM   4986 H34  LIG     1      26.097  20.239   7.497  1.00  0.00      LIG  
ATOM   4987 H35  LIG     1      23.142  22.984   7.653  1.00  0.00      LIG  
ATOM   4988 H36  LIG     1      24.600  22.483   6.808  1.00  0.00      LIG  
ATOM   4989 H37  LIG     1      24.227  21.781   8.385  1.00  0.00      LIG  
ATOM   4990 H38  LIG     1      24.398  18.012   4.743  1.00  0.00      LIG  
ATOM   4991 H39  LIG     1      25.702  17.821   5.930  1.00  0.00      LIG  
ATOM   4992 H40  LIG     1      27.466  23.120   7.385  1.00  0.00      LIG  
ATOM   4993 H41  LIG     1      28.994  22.354   6.907  1.00  0.00      LIG  
ATOM   4994 H42  LIG     1      27.944  21.571   8.100  1.00  0.00      LIG  
ATOM   4995 H43  LIG     1      28.281  22.587   4.582  1.00  0.00      LIG  
ATOM   4996 H44  LIG     1      26.568  23.003   4.768  1.00  0.00      LIG  
ATOM   4997 H45  LIG     1      27.042  21.518   3.923  1.00  0.00      LIG  
ATOM   4998 H46  LIG     1      24.587  21.600   4.937  1.00  0.00      LIG  
ATOM   4999 H47  LIG     1      27.227  16.890   3.011  1.00  0.00      LIG  
TER
REMARK  Energy: 254.945
REMARK  SimpleFitness: 254.945
REMARK  FullFitness: -1411.8246
REMARK  InterFull: -35.3216
REMARK  IntraFull: 278.283
REMARK  solvFull: -1898.42
REMARK  surfFull: 243.634
REMARK  extraFull: 0.0
REMARK  deltaGcompsolvpol: -1898.42
REMARK  deltaGcompsolvnonpol: 243.634
REMARK  deltaGprotsolvpol: -1897.11
REMARK  deltaGprotsolvnonpol: 243.179
REMARK  deltaGligsolvpol: -15.2559
REMARK  deltaGligsolvnonpol: 15.9709
REMARK  deltaGvdw: -35.3216
REMARK  deltaGelec: 0.0
REMARK  deltaG: -7.945742
REMARK  Cluster: 5
REMARK  ClusterRank: 5
ATOM   4915 O    LIG     1      19.242  17.841   4.674  1.00  0.00      LIG  
ATOM   4916 O1   LIG     1      19.151  12.419   8.890  1.00  0.00      LIG  
ATOM   4917 O2   LIG     1      27.590  20.063   5.963  1.00  0.00      LIG  
ATOM   4918 O3   LIG     1      24.692  20.712   4.558  1.00  0.00      LIG  
ATOM   4919 O4   LIG     1      26.688  16.988   3.823  1.00  0.00      LIG  
ATOM   4920 O5   LIG     1      26.597  19.129   3.119  1.00  0.00      LIG  
ATOM   4921 C    LIG     1      19.568  17.700   7.143  1.00  0.00      LIG  
ATOM   4922 C1   LIG     1      18.984  16.262   7.290  1.00  0.00      LIG  
ATOM   4923 C2   LIG     1      18.683  18.818   7.692  1.00  0.00      LIG  
ATOM   4924 C3   LIG     1      19.518  20.091   7.951  1.00  0.00      LIG  
ATOM   4925 C4   LIG     1      18.446  15.985   8.718  1.00  0.00      LIG  
ATOM   4926 C5   LIG     1      17.873  18.395   8.904  1.00  0.00      LIG  
ATOM   4927 C6   LIG     1      20.115  18.141   5.752  1.00  0.00      LIG  
ATOM   4928 C7   LIG     1      18.506  17.221   9.604  1.00  0.00      LIG  
ATOM   4929 C8   LIG     1      20.622  20.215   6.970  1.00  0.00      LIG  
ATOM   4930 C9   LIG     1      18.998  14.738   9.448  1.00  0.00      LIG  
ATOM   4931 C10  LIG     1      20.109  15.304   6.922  1.00  0.00      LIG  
ATOM   4932 C11  LIG     1      20.393  19.642   5.628  1.00  0.00      LIG  
ATOM   4933 C12  LIG     1      20.307  20.165   9.256  1.00  0.00      LIG  
ATOM   4934 C13  LIG     1      17.796  15.966   6.373  1.00  0.00      LIG  
ATOM   4935 C14  LIG     1      21.746  20.714   7.487  1.00  0.00      LIG  
ATOM   4936 C15  LIG     1      21.577  20.941   8.944  1.00  0.00      LIG  
ATOM   4937 C16  LIG     1      18.613  21.311   7.862  1.00  0.00      LIG  
ATOM   4938 C17  LIG     1      19.755  13.852   7.130  1.00  0.00      LIG  
ATOM   4939 C18  LIG     1      19.261  13.576   8.513  1.00  0.00      LIG  
ATOM   4940 C19  LIG     1      23.025  21.006   6.752  1.00  0.00      LIG  
ATOM   4941 C20  LIG     1      17.960  14.246  10.448  1.00  0.00      LIG  
ATOM   4942 C21  LIG     1      20.248  15.017  10.268  1.00  0.00      LIG  
ATOM   4943 C22  LIG     1      23.867  19.733   6.564  1.00  0.00      LIG  
ATOM   4944 C23  LIG     1      25.088  19.859   5.630  1.00  0.00      LIG  
ATOM   4945 C24  LIG     1      26.263  20.400   6.440  1.00  0.00      LIG  
ATOM   4946 C25  LIG     1      23.788  22.126   7.445  1.00  0.00      LIG  
ATOM   4947 C26  LIG     1      27.252  21.461   6.069  1.00  0.00      LIG  
ATOM   4948 C27  LIG     1      25.340  18.436   5.102  1.00  0.00      LIG  
ATOM   4949 C28  LIG     1      27.952  22.162   7.180  1.00  0.00      LIG  
ATOM   4950 C29  LIG     1      27.284  22.177   4.760  1.00  0.00      LIG  
ATOM   4951 C30  LIG     1      26.308  18.281   3.947  1.00  0.00      LIG  
ATOM   4952 H    LIG     1      20.453  17.692   7.786  1.00  0.00      LIG  
ATOM   4953 H1   LIG     1      17.956  19.066   6.914  1.00  0.00      LIG  
ATOM   4954 H2   LIG     1      17.375  15.793   8.606  1.00  0.00      LIG  
ATOM   4955 H3   LIG     1      16.872  18.100   8.576  1.00  0.00      LIG  
ATOM   4956 H4   LIG     1      17.738  19.224   9.603  1.00  0.00      LIG  
ATOM   4957 H5   LIG     1      21.046  17.599   5.564  1.00  0.00      LIG  
ATOM   4958 H6   LIG     1      19.532  17.469   9.876  1.00  0.00      LIG  
ATOM   4959 H7   LIG     1      17.966  17.043  10.536  1.00  0.00      LIG  
ATOM   4960 H8   LIG     1      21.001  15.548   7.506  1.00  0.00      LIG  
ATOM   4961 H9   LIG     1      20.384  15.431   5.873  1.00  0.00      LIG  
ATOM   4962 H10  LIG     1      19.556  20.171   5.160  1.00  0.00      LIG  
ATOM   4963 H11  LIG     1      21.247  19.796   4.963  1.00  0.00      LIG  
ATOM   4964 H12  LIG     1      20.602  19.167   9.588  1.00  0.00      LIG  
ATOM   4965 H13  LIG     1      19.737  20.631  10.064  1.00  0.00      LIG  
ATOM   4966 H14  LIG     1      18.109  15.821   5.337  1.00  0.00      LIG  
ATOM   4967 H15  LIG     1      17.281  15.049   6.671  1.00  0.00      LIG  
ATOM   4968 H16  LIG     1      17.067  16.776   6.411  1.00  0.00      LIG  
ATOM   4969 H17  LIG     1      22.418  20.550   9.523  1.00  0.00      LIG  
ATOM   4970 H18  LIG     1      21.450  22.006   9.158  1.00  0.00      LIG  
ATOM   4971 H19  LIG     1      18.134  21.373   6.881  1.00  0.00      LIG  
ATOM   4972 H20  LIG     1      19.170  22.239   8.019  1.00  0.00      LIG  
ATOM   4973 H21  LIG     1      17.827  21.267   8.620  1.00  0.00      LIG  
ATOM   4974 H22  LIG     1      20.650  13.246   6.972  1.00  0.00      LIG  
ATOM   4975 H23  LIG     1      18.990  13.526   6.422  1.00  0.00      LIG  
ATOM   4976 H24  LIG     1      22.734  21.380   5.768  1.00  0.00      LIG  
ATOM   4977 H25  LIG     1      17.031  13.957   9.946  1.00  0.00      LIG  
ATOM   4978 H26  LIG     1      17.722  15.020  11.182  1.00  0.00      LIG  
ATOM   4979 H27  LIG     1      18.320  13.378  11.010  1.00  0.00      LIG  
ATOM   4980 H28  LIG     1      20.668  14.090  10.666  1.00  0.00      LIG  
ATOM   4981 H29  LIG     1      21.017  15.505   9.664  1.00  0.00      LIG  
ATOM   4982 H30  LIG     1      20.031  15.655  11.129  1.00  0.00      LIG  
ATOM   4983 H31  LIG     1      19.584  18.316   3.897  1.00  0.00      LIG  
ATOM   4984 H32  LIG     1      23.204  18.975   6.136  1.00  0.00      LIG  
ATOM   4985 H33  LIG     1      24.170  19.336   7.538  1.00  0.00      LIG  
ATOM   4986 H34  LIG     1      26.097  20.239   7.497  1.00  0.00      LIG  
ATOM   4987 H35  LIG     1      23.142  22.984   7.653  1.00  0.00      LIG  
ATOM   4988 H36  LIG     1      24.600  22.483   6.808  1.00  0.00      LIG  
ATOM   4989 H37  LIG     1      24.227  21.781   8.385  1.00  0.00      LIG  
ATOM   4990 H38  LIG     1      24.398  18.012   4.743  1.00  0.00      LIG  
ATOM   4991 H39  LIG     1      25.702  17.821   5.930  1.00  0.00      LIG  
ATOM   4992 H40  LIG     1      27.466  23.120   7.385  1.00  0.00      LIG  
ATOM   4993 H41  LIG     1      28.994  22.354   6.907  1.00  0.00      LIG  
ATOM   4994 H42  LIG     1      27.944  21.571   8.100  1.00  0.00      LIG  
ATOM   4995 H43  LIG     1      28.281  22.587   4.582  1.00  0.00      LIG  
ATOM   4996 H44  LIG     1      26.568  23.003   4.768  1.00  0.00      LIG  
ATOM   4997 H45  LIG     1      27.042  21.518   3.923  1.00  0.00      LIG  
ATOM   4998 H46  LIG     1      24.587  21.600   4.937  1.00  0.00      LIG  
ATOM   4999 H47  LIG     1      27.227  16.890   3.011  1.00  0.00      LIG  
TER
REMARK  Energy: 254.945
REMARK  SimpleFitness: 254.945
REMARK  FullFitness: -1411.8246
REMARK  InterFull: -35.3216
REMARK  IntraFull: 278.283
REMARK  solvFull: -1898.42
REMARK  surfFull: 243.634
REMARK  extraFull: 0.0
REMARK  deltaGcompsolvpol: -1898.42
REMARK  deltaGcompsolvnonpol: 243.634
REMARK  deltaGprotsolvpol: -1897.11
REMARK  deltaGprotsolvnonpol: 243.179
REMARK  deltaGligsolvpol: -15.2559
REMARK  deltaGligsolvnonpol: 15.9709
REMARK  deltaGvdw: -35.3216
REMARK  deltaGelec: 0.0
REMARK  deltaG: -7.945742
REMARK  Cluster: 5
REMARK  ClusterRank: 6
ATOM   4915 O    LIG     1      19.242  17.841   4.674  1.00  0.00      LIG  
ATOM   4916 O1   LIG     1      19.151  12.419   8.890  1.00  0.00      LIG  
ATOM   4917 O2   LIG     1      27.590  20.063   5.963  1.00  0.00      LIG  
ATOM   4918 O3   LIG     1      24.692  20.712   4.558  1.00  0.00      LIG  
ATOM   4919 O4   LIG     1      26.688  16.988   3.823  1.00  0.00      LIG  
ATOM   4920 O5   LIG     1      26.597  19.129   3.119  1.00  0.00      LIG  
ATOM   4921 C    LIG     1      19.568  17.700   7.143  1.00  0.00      LIG  
ATOM   4922 C1   LIG     1      18.984  16.262   7.290  1.00  0.00      LIG  
ATOM   4923 C2   LIG     1      18.683  18.818   7.692  1.00  0.00      LIG  
ATOM   4924 C3   LIG     1      19.518  20.091   7.951  1.00  0.00      LIG  
ATOM   4925 C4   LIG     1      18.446  15.985   8.718  1.00  0.00      LIG  
ATOM   4926 C5   LIG     1      17.873  18.395   8.904  1.00  0.00      LIG  
ATOM   4927 C6   LIG     1      20.115  18.141   5.752  1.00  0.00      LIG  
ATOM   4928 C7   LIG     1      18.506  17.221   9.604  1.00  0.00      LIG  
ATOM   4929 C8   LIG     1      20.622  20.215   6.970  1.00  0.00      LIG  
ATOM   4930 C9   LIG     1      18.998  14.738   9.448  1.00  0.00      LIG  
ATOM   4931 C10  LIG     1      20.109  15.304   6.922  1.00  0.00      LIG  
ATOM   4932 C11  LIG     1      20.393  19.642   5.628  1.00  0.00      LIG  
ATOM   4933 C12  LIG     1      20.307  20.165   9.256  1.00  0.00      LIG  
ATOM   4934 C13  LIG     1      17.796  15.966   6.373  1.00  0.00      LIG  
ATOM   4935 C14  LIG     1      21.746  20.714   7.487  1.00  0.00      LIG  
ATOM   4936 C15  LIG     1      21.577  20.941   8.944  1.00  0.00      LIG  
ATOM   4937 C16  LIG     1      18.613  21.311   7.862  1.00  0.00      LIG  
ATOM   4938 C17  LIG     1      19.755  13.852   7.130  1.00  0.00      LIG  
ATOM   4939 C18  LIG     1      19.261  13.576   8.513  1.00  0.00      LIG  
ATOM   4940 C19  LIG     1      23.025  21.006   6.752  1.00  0.00      LIG  
ATOM   4941 C20  LIG     1      17.960  14.246  10.448  1.00  0.00      LIG  
ATOM   4942 C21  LIG     1      20.248  15.017  10.268  1.00  0.00      LIG  
ATOM   4943 C22  LIG     1      23.867  19.733   6.564  1.00  0.00      LIG  
ATOM   4944 C23  LIG     1      25.088  19.859   5.630  1.00  0.00      LIG  
ATOM   4945 C24  LIG     1      26.263  20.400   6.440  1.00  0.00      LIG  
ATOM   4946 C25  LIG     1      23.788  22.126   7.445  1.00  0.00      LIG  
ATOM   4947 C26  LIG     1      27.252  21.461   6.069  1.00  0.00      LIG  
ATOM   4948 C27  LIG     1      25.340  18.436   5.102  1.00  0.00      LIG  
ATOM   4949 C28  LIG     1      27.952  22.162   7.180  1.00  0.00      LIG  
ATOM   4950 C29  LIG     1      27.284  22.177   4.760  1.00  0.00      LIG  
ATOM   4951 C30  LIG     1      26.308  18.281   3.947  1.00  0.00      LIG  
ATOM   4952 H    LIG     1      20.453  17.692   7.786  1.00  0.00      LIG  
ATOM   4953 H1   LIG     1      17.956  19.066   6.914  1.00  0.00      LIG  
ATOM   4954 H2   LIG     1      17.375  15.793   8.606  1.00  0.00      LIG  
ATOM   4955 H3   LIG     1      16.872  18.100   8.576  1.00  0.00      LIG  
ATOM   4956 H4   LIG     1      17.738  19.224   9.603  1.00  0.00      LIG  
ATOM   4957 H5   LIG     1      21.046  17.599   5.564  1.00  0.00      LIG  
ATOM   4958 H6   LIG     1      19.532  17.469   9.876  1.00  0.00      LIG  
ATOM   4959 H7   LIG     1      17.966  17.043  10.536  1.00  0.00      LIG  
ATOM   4960 H8   LIG     1      21.001  15.548   7.506  1.00  0.00      LIG  
ATOM   4961 H9   LIG     1      20.384  15.431   5.873  1.00  0.00      LIG  
ATOM   4962 H10  LIG     1      19.556  20.171   5.160  1.00  0.00      LIG  
ATOM   4963 H11  LIG     1      21.247  19.796   4.963  1.00  0.00      LIG  
ATOM   4964 H12  LIG     1      20.602  19.167   9.588  1.00  0.00      LIG  
ATOM   4965 H13  LIG     1      19.737  20.631  10.064  1.00  0.00      LIG  
ATOM   4966 H14  LIG     1      18.109  15.821   5.337  1.00  0.00      LIG  
ATOM   4967 H15  LIG     1      17.281  15.049   6.671  1.00  0.00      LIG  
ATOM   4968 H16  LIG     1      17.067  16.776   6.411  1.00  0.00      LIG  
ATOM   4969 H17  LIG     1      22.418  20.550   9.523  1.00  0.00      LIG  
ATOM   4970 H18  LIG     1      21.450  22.006   9.158  1.00  0.00      LIG  
ATOM   4971 H19  LIG     1      18.134  21.373   6.881  1.00  0.00      LIG  
ATOM   4972 H20  LIG     1      19.170  22.239   8.019  1.00  0.00      LIG  
ATOM   4973 H21  LIG     1      17.827  21.267   8.620  1.00  0.00      LIG  
ATOM   4974 H22  LIG     1      20.650  13.246   6.972  1.00  0.00      LIG  
ATOM   4975 H23  LIG     1      18.990  13.526   6.422  1.00  0.00      LIG  
ATOM   4976 H24  LIG     1      22.734  21.380   5.768  1.00  0.00      LIG  
ATOM   4977 H25  LIG     1      17.031  13.957   9.946  1.00  0.00      LIG  
ATOM   4978 H26  LIG     1      17.722  15.020  11.182  1.00  0.00      LIG  
ATOM   4979 H27  LIG     1      18.320  13.378  11.010  1.00  0.00      LIG  
ATOM   4980 H28  LIG     1      20.668  14.090  10.666  1.00  0.00      LIG  
ATOM   4981 H29  LIG     1      21.017  15.505   9.664  1.00  0.00      LIG  
ATOM   4982 H30  LIG     1      20.031  15.655  11.129  1.00  0.00      LIG  
ATOM   4983 H31  LIG     1      19.584  18.316   3.897  1.00  0.00      LIG  
ATOM   4984 H32  LIG     1      23.204  18.975   6.136  1.00  0.00      LIG  
ATOM   4985 H33  LIG     1      24.170  19.336   7.538  1.00  0.00      LIG  
ATOM   4986 H34  LIG     1      26.097  20.239   7.497  1.00  0.00      LIG  
ATOM   4987 H35  LIG     1      23.142  22.984   7.653  1.00  0.00      LIG  
ATOM   4988 H36  LIG     1      24.600  22.483   6.808  1.00  0.00      LIG  
ATOM   4989 H37  LIG     1      24.227  21.781   8.385  1.00  0.00      LIG  
ATOM   4990 H38  LIG     1      24.398  18.012   4.743  1.00  0.00      LIG  
ATOM   4991 H39  LIG     1      25.702  17.821   5.930  1.00  0.00      LIG  
ATOM   4992 H40  LIG     1      27.466  23.120   7.385  1.00  0.00      LIG  
ATOM   4993 H41  LIG     1      28.994  22.354   6.907  1.00  0.00      LIG  
ATOM   4994 H42  LIG     1      27.944  21.571   8.100  1.00  0.00      LIG  
ATOM   4995 H43  LIG     1      28.281  22.587   4.582  1.00  0.00      LIG  
ATOM   4996 H44  LIG     1      26.568  23.003   4.768  1.00  0.00      LIG  
ATOM   4997 H45  LIG     1      27.042  21.518   3.923  1.00  0.00      LIG  
ATOM   4998 H46  LIG     1      24.587  21.600   4.937  1.00  0.00      LIG  
ATOM   4999 H47  LIG     1      27.227  16.890   3.011  1.00  0.00      LIG  
TER
REMARK  Energy: 254.945
REMARK  SimpleFitness: 254.945
REMARK  FullFitness: -1411.8246
REMARK  InterFull: -35.3216
REMARK  IntraFull: 278.283
REMARK  solvFull: -1898.42
REMARK  surfFull: 243.634
REMARK  extraFull: 0.0
REMARK  deltaGcompsolvpol: -1898.42
REMARK  deltaGcompsolvnonpol: 243.634
REMARK  deltaGprotsolvpol: -1897.11
REMARK  deltaGprotsolvnonpol: 243.179
REMARK  deltaGligsolvpol: -15.2559
REMARK  deltaGligsolvnonpol: 15.9709
REMARK  deltaGvdw: -35.3216
REMARK  deltaGelec: 0.0
REMARK  deltaG: -7.945742
REMARK  Cluster: 5
REMARK  ClusterRank: 7
ATOM   4915 O    LIG     1      19.242  17.841   4.674  1.00  0.00      LIG  
ATOM   4916 O1   LIG     1      19.151  12.419   8.890  1.00  0.00      LIG  
ATOM   4917 O2   LIG     1      27.590  20.063   5.963  1.00  0.00      LIG  
ATOM   4918 O3   LIG     1      24.692  20.712   4.558  1.00  0.00      LIG  
ATOM   4919 O4   LIG     1      26.688  16.988   3.823  1.00  0.00      LIG  
ATOM   4920 O5   LIG     1      26.597  19.129   3.119  1.00  0.00      LIG  
ATOM   4921 C    LIG     1      19.568  17.700   7.143  1.00  0.00      LIG  
ATOM   4922 C1   LIG     1      18.984  16.262   7.290  1.00  0.00      LIG  
ATOM   4923 C2   LIG     1      18.683  18.818   7.692  1.00  0.00      LIG  
ATOM   4924 C3   LIG     1      19.518  20.091   7.951  1.00  0.00      LIG  
ATOM   4925 C4   LIG     1      18.446  15.985   8.718  1.00  0.00      LIG  
ATOM   4926 C5   LIG     1      17.873  18.395   8.904  1.00  0.00      LIG  
ATOM   4927 C6   LIG     1      20.115  18.141   5.752  1.00  0.00      LIG  
ATOM   4928 C7   LIG     1      18.506  17.221   9.604  1.00  0.00      LIG  
ATOM   4929 C8   LIG     1      20.622  20.215   6.970  1.00  0.00      LIG  
ATOM   4930 C9   LIG     1      18.998  14.738   9.448  1.00  0.00      LIG  
ATOM   4931 C10  LIG     1      20.109  15.304   6.922  1.00  0.00      LIG  
ATOM   4932 C11  LIG     1      20.393  19.642   5.628  1.00  0.00      LIG  
ATOM   4933 C12  LIG     1      20.307  20.165   9.256  1.00  0.00      LIG  
ATOM   4934 C13  LIG     1      17.796  15.966   6.373  1.00  0.00      LIG  
ATOM   4935 C14  LIG     1      21.746  20.714   7.487  1.00  0.00      LIG  
ATOM   4936 C15  LIG     1      21.577  20.941   8.944  1.00  0.00      LIG  
ATOM   4937 C16  LIG     1      18.613  21.311   7.862  1.00  0.00      LIG  
ATOM   4938 C17  LIG     1      19.755  13.852   7.130  1.00  0.00      LIG  
ATOM   4939 C18  LIG     1      19.261  13.576   8.513  1.00  0.00      LIG  
ATOM   4940 C19  LIG     1      23.025  21.006   6.752  1.00  0.00      LIG  
ATOM   4941 C20  LIG     1      17.960  14.246  10.448  1.00  0.00      LIG  
ATOM   4942 C21  LIG     1      20.248  15.017  10.268  1.00  0.00      LIG  
ATOM   4943 C22  LIG     1      23.867  19.733   6.564  1.00  0.00      LIG  
ATOM   4944 C23  LIG     1      25.088  19.859   5.630  1.00  0.00      LIG  
ATOM   4945 C24  LIG     1      26.263  20.400   6.440  1.00  0.00      LIG  
ATOM   4946 C25  LIG     1      23.788  22.126   7.445  1.00  0.00      LIG  
ATOM   4947 C26  LIG     1      27.252  21.461   6.069  1.00  0.00      LIG  
ATOM   4948 C27  LIG     1      25.340  18.436   5.102  1.00  0.00      LIG  
ATOM   4949 C28  LIG     1      27.952  22.162   7.180  1.00  0.00      LIG  
ATOM   4950 C29  LIG     1      27.284  22.177   4.760  1.00  0.00      LIG  
ATOM   4951 C30  LIG     1      26.308  18.281   3.947  1.00  0.00      LIG  
ATOM   4952 H    LIG     1      20.453  17.692   7.786  1.00  0.00      LIG  
ATOM   4953 H1   LIG     1      17.956  19.066   6.914  1.00  0.00      LIG  
ATOM   4954 H2   LIG     1      17.375  15.793   8.606  1.00  0.00      LIG  
ATOM   4955 H3   LIG     1      16.872  18.100   8.576  1.00  0.00      LIG  
ATOM   4956 H4   LIG     1      17.738  19.224   9.603  1.00  0.00      LIG  
ATOM   4957 H5   LIG     1      21.046  17.599   5.564  1.00  0.00      LIG  
ATOM   4958 H6   LIG     1      19.532  17.469   9.876  1.00  0.00      LIG  
ATOM   4959 H7   LIG     1      17.966  17.043  10.536  1.00  0.00      LIG  
ATOM   4960 H8   LIG     1      21.001  15.548   7.506  1.00  0.00      LIG  
ATOM   4961 H9   LIG     1      20.384  15.431   5.873  1.00  0.00      LIG  
ATOM   4962 H10  LIG     1      19.556  20.171   5.160  1.00  0.00      LIG  
ATOM   4963 H11  LIG     1      21.247  19.796   4.963  1.00  0.00      LIG  
ATOM   4964 H12  LIG     1      20.602  19.167   9.588  1.00  0.00      LIG  
ATOM   4965 H13  LIG     1      19.737  20.631  10.064  1.00  0.00      LIG  
ATOM   4966 H14  LIG     1      18.109  15.821   5.337  1.00  0.00      LIG  
ATOM   4967 H15  LIG     1      17.281  15.049   6.671  1.00  0.00      LIG  
ATOM   4968 H16  LIG     1      17.067  16.776   6.411  1.00  0.00      LIG  
ATOM   4969 H17  LIG     1      22.418  20.550   9.523  1.00  0.00      LIG  
ATOM   4970 H18  LIG     1      21.450  22.006   9.158  1.00  0.00      LIG  
ATOM   4971 H19  LIG     1      18.134  21.373   6.881  1.00  0.00      LIG  
ATOM   4972 H20  LIG     1      19.170  22.239   8.019  1.00  0.00      LIG  
ATOM   4973 H21  LIG     1      17.827  21.267   8.620  1.00  0.00      LIG  
ATOM   4974 H22  LIG     1      20.650  13.246   6.972  1.00  0.00      LIG  
ATOM   4975 H23  LIG     1      18.990  13.526   6.422  1.00  0.00      LIG  
ATOM   4976 H24  LIG     1      22.734  21.380   5.768  1.00  0.00      LIG  
ATOM   4977 H25  LIG     1      17.031  13.957   9.946  1.00  0.00      LIG  
ATOM   4978 H26  LIG     1      17.722  15.020  11.182  1.00  0.00      LIG  
ATOM   4979 H27  LIG     1      18.320  13.378  11.010  1.00  0.00      LIG  
ATOM   4980 H28  LIG     1      20.668  14.090  10.666  1.00  0.00      LIG  
ATOM   4981 H29  LIG     1      21.017  15.505   9.664  1.00  0.00      LIG  
ATOM   4982 H30  LIG     1      20.031  15.655  11.129  1.00  0.00      LIG  
ATOM   4983 H31  LIG     1      19.584  18.316   3.897  1.00  0.00      LIG  
ATOM   4984 H32  LIG     1      23.204  18.975   6.136  1.00  0.00      LIG  
ATOM   4985 H33  LIG     1      24.170  19.336   7.538  1.00  0.00      LIG  
ATOM   4986 H34  LIG     1      26.097  20.239   7.497  1.00  0.00      LIG  
ATOM   4987 H35  LIG     1      23.142  22.984   7.653  1.00  0.00      LIG  
ATOM   4988 H36  LIG     1      24.600  22.483   6.808  1.00  0.00      LIG  
ATOM   4989 H37  LIG     1      24.227  21.781   8.385  1.00  0.00      LIG  
ATOM   4990 H38  LIG     1      24.398  18.012   4.743  1.00  0.00      LIG  
ATOM   4991 H39  LIG     1      25.702  17.821   5.930  1.00  0.00      LIG  
ATOM   4992 H40  LIG     1      27.466  23.120   7.385  1.00  0.00      LIG  
ATOM   4993 H41  LIG     1      28.994  22.354   6.907  1.00  0.00      LIG  
ATOM   4994 H42  LIG     1      27.944  21.571   8.100  1.00  0.00      LIG  
ATOM   4995 H43  LIG     1      28.281  22.587   4.582  1.00  0.00      LIG  
ATOM   4996 H44  LIG     1      26.568  23.003   4.768  1.00  0.00      LIG  
ATOM   4997 H45  LIG     1      27.042  21.518   3.923  1.00  0.00      LIG  
ATOM   4998 H46  LIG     1      24.587  21.600   4.937  1.00  0.00      LIG  
ATOM   4999 H47  LIG     1      27.227  16.890   3.011  1.00  0.00      LIG  
TER
REMARK  Energy: 257.696
REMARK  SimpleFitness: 257.696
REMARK  FullFitness: -1411.2283
REMARK  InterFull: -30.2793
REMARK  IntraFull: 272.202
REMARK  solvFull: -1897.22
REMARK  surfFull: 244.069
REMARK  extraFull: 0.0
REMARK  deltaGcompsolvpol: -1897.22
REMARK  deltaGcompsolvnonpol: 244.069
REMARK  deltaGprotsolvpol: -1897.11
REMARK  deltaGprotsolvnonpol: 243.179
REMARK  deltaGligsolvpol: -12.2571
REMARK  deltaGligsolvnonpol: 15.8983
REMARK  deltaGvdw: -30.2793
REMARK  deltaGelec: 0.0
REMARK  deltaG: -7.5308037
REMARK  Cluster: 6
REMARK  ClusterRank: 0
ATOM   4915 O    LIG     1      23.421  19.905   9.113  1.00  0.00      LIG  
ATOM   4916 O1   LIG     1      16.950  22.434   7.904  1.00  0.00      LIG  
ATOM   4917 O2   LIG     1      17.858  14.638   8.941  1.00  0.00      LIG  
ATOM   4918 O3   LIG     1      20.446  14.114  11.122  1.00  0.00      LIG  
ATOM   4919 O4   LIG     1      20.329  17.205   7.539  1.00  0.00      LIG  
ATOM   4920 O5   LIG     1      18.737  17.548   9.110  1.00  0.00      LIG  
ATOM   4921 C    LIG     1      21.357  20.511  10.329  1.00  0.00      LIG  
ATOM   4922 C1   LIG     1      20.803  21.539   9.323  1.00  0.00      LIG  
ATOM   4923 C2   LIG     1      22.034  21.109  11.557  1.00  0.00      LIG  
ATOM   4924 C3   LIG     1      22.003  20.083  12.709  1.00  0.00      LIG  
ATOM   4925 C4   LIG     1      19.803  22.487  10.026  1.00  0.00      LIG  
ATOM   4926 C5   LIG     1      21.525  22.491  11.937  1.00  0.00      LIG  
ATOM   4927 C6   LIG     1      22.285  19.389   9.799  1.00  0.00      LIG  
ATOM   4928 C7   LIG     1      20.103  22.752  11.503  1.00  0.00      LIG  
ATOM   4929 C8   LIG     1      22.054  18.694  12.175  1.00  0.00      LIG  
ATOM   4930 C9   LIG     1      18.308  22.150   9.832  1.00  0.00      LIG  
ATOM   4931 C10  LIG     1      20.135  20.762   8.193  1.00  0.00      LIG  
ATOM   4932 C11  LIG     1      22.820  18.483  10.917  1.00  0.00      LIG  
ATOM   4933 C12  LIG     1      20.716  20.027  13.528  1.00  0.00      LIG  
ATOM   4934 C13  LIG     1      21.869  22.418   8.660  1.00  0.00      LIG  
ATOM   4935 C14  LIG     1      21.227  17.861  12.812  1.00  0.00      LIG  
ATOM   4936 C15  LIG     1      20.501  18.570  13.892  1.00  0.00      LIG  
ATOM   4937 C16  LIG     1      23.177  20.327  13.645  1.00  0.00      LIG  
ATOM   4938 C17  LIG     1      19.107  21.576   7.447  1.00  0.00      LIG  
ATOM   4939 C18  LIG     1      18.008  22.029   8.360  1.00  0.00      LIG  
ATOM   4940 C19  LIG     1      20.956  16.417  12.508  1.00  0.00      LIG  
ATOM   4941 C20  LIG     1      17.461  23.304  10.356  1.00  0.00      LIG  
ATOM   4942 C21  LIG     1      17.795  20.892  10.537  1.00  0.00      LIG  
ATOM   4943 C22  LIG     1      19.603  16.205  11.806  1.00  0.00      LIG  
ATOM   4944 C23  LIG     1      19.667  15.199  10.637  1.00  0.00      LIG  
ATOM   4945 C24  LIG     1      18.293  14.640  10.328  1.00  0.00      LIG  
ATOM   4946 C25  LIG     1      21.007  15.617  13.805  1.00  0.00      LIG  
ATOM   4947 C26  LIG     1      18.037  13.364   9.588  1.00  0.00      LIG  
ATOM   4948 C27  LIG     1      20.403  15.786   9.416  1.00  0.00      LIG  
ATOM   4949 C28  LIG     1      16.778  12.662   9.891  1.00  0.00      LIG  
ATOM   4950 C29  LIG     1      19.084  12.511   8.951  1.00  0.00      LIG  
ATOM   4951 C30  LIG     1      19.716  16.935   8.716  1.00  0.00      LIG  
ATOM   4952 H    LIG     1      20.460  20.000  10.686  1.00  0.00      LIG  
ATOM   4953 H1   LIG     1      23.088  21.257  11.304  1.00  0.00      LIG  
ATOM   4954 H2   LIG     1      19.939  23.460   9.542  1.00  0.00      LIG  
ATOM   4955 H3   LIG     1      22.162  23.238  11.458  1.00  0.00      LIG  
ATOM   4956 H4   LIG     1      21.623  22.661  13.012  1.00  0.00      LIG  
ATOM   4957 H5   LIG     1      21.742  18.775   9.081  1.00  0.00      LIG  
ATOM   4958 H6   LIG     1      19.445  22.175  12.148  1.00  0.00      LIG  
ATOM   4959 H7   LIG     1      19.873  23.798  11.723  1.00  0.00      LIG  
ATOM   4960 H8   LIG     1      19.651  19.870   8.594  1.00  0.00      LIG  
ATOM   4961 H9   LIG     1      20.889  20.407   7.486  1.00  0.00      LIG  
ATOM   4962 H10  LIG     1      23.878  18.680  11.119  1.00  0.00      LIG  
ATOM   4963 H11  LIG     1      22.778  17.443  10.588  1.00  0.00      LIG  
ATOM   4964 H12  LIG     1      19.863  20.340  12.922  1.00  0.00      LIG  
ATOM   4965 H13  LIG     1      20.752  20.668  14.413  1.00  0.00      LIG  
ATOM   4966 H14  LIG     1      22.461  21.848   7.941  1.00  0.00      LIG  
ATOM   4967 H15  LIG     1      21.406  23.237   8.104  1.00  0.00      LIG  
ATOM   4968 H16  LIG     1      22.554  22.858   9.386  1.00  0.00      LIG  
ATOM   4969 H17  LIG     1      19.435  18.325  13.906  1.00  0.00      LIG  
ATOM   4970 H18  LIG     1      20.940  18.336  14.866  1.00  0.00      LIG  
ATOM   4971 H19  LIG     1      24.125  20.291  13.101  1.00  0.00      LIG  
ATOM   4972 H20  LIG     1      23.217  19.577  14.442  1.00  0.00      LIG  
ATOM   4973 H21  LIG     1      23.094  21.309  14.117  1.00  0.00      LIG  
ATOM   4974 H22  LIG     1      18.657  20.966   6.659  1.00  0.00      LIG  
ATOM   4975 H23  LIG     1      19.571  22.452   6.989  1.00  0.00      LIG  
ATOM   4976 H24  LIG     1      21.759  16.052  11.866  1.00  0.00      LIG  
ATOM   4977 H25  LIG     1      17.748  24.250   9.887  1.00  0.00      LIG  
ATOM   4978 H26  LIG     1      17.553  23.414  11.439  1.00  0.00      LIG  
ATOM   4979 H27  LIG     1      16.401  23.139  10.155  1.00  0.00      LIG  
ATOM   4980 H28  LIG     1      16.745  20.712  10.290  1.00  0.00      LIG  
ATOM   4981 H29  LIG     1      18.349  19.999  10.244  1.00  0.00      LIG  
ATOM   4982 H30  LIG     1      17.858  20.987  11.623  1.00  0.00      LIG  
ATOM   4983 H31  LIG     1      24.010  19.152   8.940  1.00  0.00      LIG  
ATOM   4984 H32  LIG     1      19.174  17.148  11.458  1.00  0.00      LIG  
ATOM   4985 H33  LIG     1      18.905  15.826  12.558  1.00  0.00      LIG  
ATOM   4986 H34  LIG     1      17.569  14.920  11.082  1.00  0.00      LIG  
ATOM   4987 H35  LIG     1      21.948  15.785  14.338  1.00  0.00      LIG  
ATOM   4988 H36  LIG     1      20.932  14.547  13.597  1.00  0.00      LIG  
ATOM   4989 H37  LIG     1      20.180  15.877  14.473  1.00  0.00      LIG  
ATOM   4990 H38  LIG     1      20.567  15.000   8.675  1.00  0.00      LIG  
ATOM   4991 H39  LIG     1      21.395  16.128   9.712  1.00  0.00      LIG  
ATOM   4992 H40  LIG     1      16.907  12.034  10.773  1.00  0.00      LIG  
ATOM   4993 H41  LIG     1      16.499  12.026   9.048  1.00  0.00      LIG  
ATOM   4994 H42  LIG     1      15.963  13.362  10.090  1.00  0.00      LIG  
ATOM   4995 H43  LIG     1      18.646  11.923   8.140  1.00  0.00      LIG  
ATOM   4996 H44  LIG     1      19.498  11.816   9.686  1.00  0.00      LIG  
ATOM   4997 H45  LIG     1      19.905  13.092   8.531  1.00  0.00      LIG  
ATOM   4998 H46  LIG     1      19.943  13.726  11.858  1.00  0.00      LIG  
ATOM   4999 H47  LIG     1      19.869  17.945   7.090  1.00  0.00      LIG  
TER
REMARK  Energy: 257.696
REMARK  SimpleFitness: 257.696
REMARK  FullFitness: -1411.2283
REMARK  InterFull: -30.2793
REMARK  IntraFull: 272.202
REMARK  solvFull: -1897.22
REMARK  surfFull: 244.069
REMARK  extraFull: 0.0
REMARK  deltaGcompsolvpol: -1897.22
REMARK  deltaGcompsolvnonpol: 244.069
REMARK  deltaGprotsolvpol: -1897.11
REMARK  deltaGprotsolvnonpol: 243.179
REMARK  deltaGligsolvpol: -12.2571
REMARK  deltaGligsolvnonpol: 15.8983
REMARK  deltaGvdw: -30.2793
REMARK  deltaGelec: 0.0
REMARK  deltaG: -7.5308037
REMARK  Cluster: 6
REMARK  ClusterRank: 1
ATOM   4915 O    LIG     1      23.421  19.905   9.113  1.00  0.00      LIG  
ATOM   4916 O1   LIG     1      16.950  22.434   7.904  1.00  0.00      LIG  
ATOM   4917 O2   LIG     1      17.858  14.638   8.941  1.00  0.00      LIG  
ATOM   4918 O3   LIG     1      20.446  14.114  11.122  1.00  0.00      LIG  
ATOM   4919 O4   LIG     1      20.329  17.205   7.539  1.00  0.00      LIG  
ATOM   4920 O5   LIG     1      18.737  17.548   9.110  1.00  0.00      LIG  
ATOM   4921 C    LIG     1      21.357  20.511  10.329  1.00  0.00      LIG  
ATOM   4922 C1   LIG     1      20.803  21.539   9.323  1.00  0.00      LIG  
ATOM   4923 C2   LIG     1      22.034  21.109  11.557  1.00  0.00      LIG  
ATOM   4924 C3   LIG     1      22.003  20.083  12.709  1.00  0.00      LIG  
ATOM   4925 C4   LIG     1      19.803  22.487  10.026  1.00  0.00      LIG  
ATOM   4926 C5   LIG     1      21.525  22.491  11.937  1.00  0.00      LIG  
ATOM   4927 C6   LIG     1      22.285  19.389   9.799  1.00  0.00      LIG  
ATOM   4928 C7   LIG     1      20.103  22.752  11.503  1.00  0.00      LIG  
ATOM   4929 C8   LIG     1      22.054  18.694  12.175  1.00  0.00      LIG  
ATOM   4930 C9   LIG     1      18.308  22.150   9.832  1.00  0.00      LIG  
ATOM   4931 C10  LIG     1      20.135  20.762   8.193  1.00  0.00      LIG  
ATOM   4932 C11  LIG     1      22.820  18.483  10.917  1.00  0.00      LIG  
ATOM   4933 C12  LIG     1      20.716  20.027  13.528  1.00  0.00      LIG  
ATOM   4934 C13  LIG     1      21.869  22.418   8.660  1.00  0.00      LIG  
ATOM   4935 C14  LIG     1      21.227  17.861  12.812  1.00  0.00      LIG  
ATOM   4936 C15  LIG     1      20.501  18.570  13.892  1.00  0.00      LIG  
ATOM   4937 C16  LIG     1      23.177  20.327  13.645  1.00  0.00      LIG  
ATOM   4938 C17  LIG     1      19.107  21.576   7.447  1.00  0.00      LIG  
ATOM   4939 C18  LIG     1      18.008  22.029   8.360  1.00  0.00      LIG  
ATOM   4940 C19  LIG     1      20.956  16.417  12.508  1.00  0.00      LIG  
ATOM   4941 C20  LIG     1      17.461  23.304  10.356  1.00  0.00      LIG  
ATOM   4942 C21  LIG     1      17.795  20.892  10.537  1.00  0.00      LIG  
ATOM   4943 C22  LIG     1      19.603  16.205  11.806  1.00  0.00      LIG  
ATOM   4944 C23  LIG     1      19.667  15.199  10.637  1.00  0.00      LIG  
ATOM   4945 C24  LIG     1      18.293  14.640  10.328  1.00  0.00      LIG  
ATOM   4946 C25  LIG     1      21.007  15.617  13.805  1.00  0.00      LIG  
ATOM   4947 C26  LIG     1      18.037  13.364   9.588  1.00  0.00      LIG  
ATOM   4948 C27  LIG     1      20.403  15.786   9.416  1.00  0.00      LIG  
ATOM   4949 C28  LIG     1      16.778  12.662   9.891  1.00  0.00      LIG  
ATOM   4950 C29  LIG     1      19.084  12.511   8.951  1.00  0.00      LIG  
ATOM   4951 C30  LIG     1      19.716  16.935   8.716  1.00  0.00      LIG  
ATOM   4952 H    LIG     1      20.460  20.000  10.686  1.00  0.00      LIG  
ATOM   4953 H1   LIG     1      23.088  21.257  11.304  1.00  0.00      LIG  
ATOM   4954 H2   LIG     1      19.939  23.460   9.542  1.00  0.00      LIG  
ATOM   4955 H3   LIG     1      22.162  23.238  11.458  1.00  0.00      LIG  
ATOM   4956 H4   LIG     1      21.623  22.661  13.012  1.00  0.00      LIG  
ATOM   4957 H5   LIG     1      21.742  18.775   9.081  1.00  0.00      LIG  
ATOM   4958 H6   LIG     1      19.445  22.175  12.148  1.00  0.00      LIG  
ATOM   4959 H7   LIG     1      19.873  23.798  11.723  1.00  0.00      LIG  
ATOM   4960 H8   LIG     1      19.651  19.870   8.594  1.00  0.00      LIG  
ATOM   4961 H9   LIG     1      20.889  20.407   7.486  1.00  0.00      LIG  
ATOM   4962 H10  LIG     1      23.878  18.680  11.119  1.00  0.00      LIG  
ATOM   4963 H11  LIG     1      22.778  17.443  10.588  1.00  0.00      LIG  
ATOM   4964 H12  LIG     1      19.863  20.340  12.922  1.00  0.00      LIG  
ATOM   4965 H13  LIG     1      20.752  20.668  14.413  1.00  0.00      LIG  
ATOM   4966 H14  LIG     1      22.461  21.848   7.941  1.00  0.00      LIG  
ATOM   4967 H15  LIG     1      21.406  23.237   8.104  1.00  0.00      LIG  
ATOM   4968 H16  LIG     1      22.554  22.858   9.386  1.00  0.00      LIG  
ATOM   4969 H17  LIG     1      19.435  18.325  13.906  1.00  0.00      LIG  
ATOM   4970 H18  LIG     1      20.940  18.336  14.866  1.00  0.00      LIG  
ATOM   4971 H19  LIG     1      24.125  20.291  13.101  1.00  0.00      LIG  
ATOM   4972 H20  LIG     1      23.217  19.577  14.442  1.00  0.00      LIG  
ATOM   4973 H21  LIG     1      23.094  21.309  14.117  1.00  0.00      LIG  
ATOM   4974 H22  LIG     1      18.657  20.966   6.659  1.00  0.00      LIG  
ATOM   4975 H23  LIG     1      19.571  22.452   6.989  1.00  0.00      LIG  
ATOM   4976 H24  LIG     1      21.759  16.052  11.866  1.00  0.00      LIG  
ATOM   4977 H25  LIG     1      17.748  24.250   9.887  1.00  0.00      LIG  
ATOM   4978 H26  LIG     1      17.553  23.414  11.439  1.00  0.00      LIG  
ATOM   4979 H27  LIG     1      16.401  23.139  10.155  1.00  0.00      LIG  
ATOM   4980 H28  LIG     1      16.745  20.712  10.290  1.00  0.00      LIG  
ATOM   4981 H29  LIG     1      18.349  19.999  10.244  1.00  0.00      LIG  
ATOM   4982 H30  LIG     1      17.858  20.987  11.623  1.00  0.00      LIG  
ATOM   4983 H31  LIG     1      24.010  19.152   8.940  1.00  0.00      LIG  
ATOM   4984 H32  LIG     1      19.174  17.148  11.458  1.00  0.00      LIG  
ATOM   4985 H33  LIG     1      18.905  15.826  12.558  1.00  0.00      LIG  
ATOM   4986 H34  LIG     1      17.569  14.920  11.082  1.00  0.00      LIG  
ATOM   4987 H35  LIG     1      21.948  15.785  14.338  1.00  0.00      LIG  
ATOM   4988 H36  LIG     1      20.932  14.547  13.597  1.00  0.00      LIG  
ATOM   4989 H37  LIG     1      20.180  15.877  14.473  1.00  0.00      LIG  
ATOM   4990 H38  LIG     1      20.567  15.000   8.675  1.00  0.00      LIG  
ATOM   4991 H39  LIG     1      21.395  16.128   9.712  1.00  0.00      LIG  
ATOM   4992 H40  LIG     1      16.907  12.034  10.773  1.00  0.00      LIG  
ATOM   4993 H41  LIG     1      16.499  12.026   9.048  1.00  0.00      LIG  
ATOM   4994 H42  LIG     1      15.963  13.362  10.090  1.00  0.00      LIG  
ATOM   4995 H43  LIG     1      18.646  11.923   8.140  1.00  0.00      LIG  
ATOM   4996 H44  LIG     1      19.498  11.816   9.686  1.00  0.00      LIG  
ATOM   4997 H45  LIG     1      19.905  13.092   8.531  1.00  0.00      LIG  
ATOM   4998 H46  LIG     1      19.943  13.726  11.858  1.00  0.00      LIG  
ATOM   4999 H47  LIG     1      19.869  17.945   7.090  1.00  0.00      LIG  
TER
REMARK  Energy: 257.696
REMARK  SimpleFitness: 257.696
REMARK  FullFitness: -1411.2283
REMARK  InterFull: -30.2793
REMARK  IntraFull: 272.202
REMARK  solvFull: -1897.22
REMARK  surfFull: 244.069
REMARK  extraFull: 0.0
REMARK  deltaGcompsolvpol: -1897.22
REMARK  deltaGcompsolvnonpol: 244.069
REMARK  deltaGprotsolvpol: -1897.11
REMARK  deltaGprotsolvnonpol: 243.179
REMARK  deltaGligsolvpol: -12.2571
REMARK  deltaGligsolvnonpol: 15.8983
REMARK  deltaGvdw: -30.2793
REMARK  deltaGelec: 0.0
REMARK  deltaG: -7.5308037
REMARK  Cluster: 6
REMARK  ClusterRank: 2
ATOM   4915 O    LIG     1      23.421  19.905   9.113  1.00  0.00      LIG  
ATOM   4916 O1   LIG     1      16.950  22.434   7.904  1.00  0.00      LIG  
ATOM   4917 O2   LIG     1      17.858  14.638   8.941  1.00  0.00      LIG  
ATOM   4918 O3   LIG     1      20.446  14.114  11.122  1.00  0.00      LIG  
ATOM   4919 O4   LIG     1      20.329  17.205   7.539  1.00  0.00      LIG  
ATOM   4920 O5   LIG     1      18.737  17.548   9.110  1.00  0.00      LIG  
ATOM   4921 C    LIG     1      21.357  20.511  10.329  1.00  0.00      LIG  
ATOM   4922 C1   LIG     1      20.803  21.539   9.323  1.00  0.00      LIG  
ATOM   4923 C2   LIG     1      22.034  21.109  11.557  1.00  0.00      LIG  
ATOM   4924 C3   LIG     1      22.003  20.083  12.709  1.00  0.00      LIG  
ATOM   4925 C4   LIG     1      19.803  22.487  10.026  1.00  0.00      LIG  
ATOM   4926 C5   LIG     1      21.525  22.491  11.937  1.00  0.00      LIG  
ATOM   4927 C6   LIG     1      22.285  19.389   9.799  1.00  0.00      LIG  
ATOM   4928 C7   LIG     1      20.103  22.752  11.503  1.00  0.00      LIG  
ATOM   4929 C8   LIG     1      22.054  18.694  12.175  1.00  0.00      LIG  
ATOM   4930 C9   LIG     1      18.308  22.150   9.832  1.00  0.00      LIG  
ATOM   4931 C10  LIG     1      20.135  20.762   8.193  1.00  0.00      LIG  
ATOM   4932 C11  LIG     1      22.820  18.483  10.917  1.00  0.00      LIG  
ATOM   4933 C12  LIG     1      20.716  20.027  13.528  1.00  0.00      LIG  
ATOM   4934 C13  LIG     1      21.869  22.418   8.660  1.00  0.00      LIG  
ATOM   4935 C14  LIG     1      21.227  17.861  12.812  1.00  0.00      LIG  
ATOM   4936 C15  LIG     1      20.501  18.570  13.892  1.00  0.00      LIG  
ATOM   4937 C16  LIG     1      23.177  20.327  13.645  1.00  0.00      LIG  
ATOM   4938 C17  LIG     1      19.107  21.576   7.447  1.00  0.00      LIG  
ATOM   4939 C18  LIG     1      18.008  22.029   8.360  1.00  0.00      LIG  
ATOM   4940 C19  LIG     1      20.956  16.417  12.508  1.00  0.00      LIG  
ATOM   4941 C20  LIG     1      17.461  23.304  10.356  1.00  0.00      LIG  
ATOM   4942 C21  LIG     1      17.795  20.892  10.537  1.00  0.00      LIG  
ATOM   4943 C22  LIG     1      19.603  16.205  11.806  1.00  0.00      LIG  
ATOM   4944 C23  LIG     1      19.667  15.199  10.637  1.00  0.00      LIG  
ATOM   4945 C24  LIG     1      18.293  14.640  10.328  1.00  0.00      LIG  
ATOM   4946 C25  LIG     1      21.007  15.617  13.805  1.00  0.00      LIG  
ATOM   4947 C26  LIG     1      18.037  13.364   9.588  1.00  0.00      LIG  
ATOM   4948 C27  LIG     1      20.403  15.786   9.416  1.00  0.00      LIG  
ATOM   4949 C28  LIG     1      16.778  12.662   9.891  1.00  0.00      LIG  
ATOM   4950 C29  LIG     1      19.084  12.511   8.951  1.00  0.00      LIG  
ATOM   4951 C30  LIG     1      19.716  16.935   8.716  1.00  0.00      LIG  
ATOM   4952 H    LIG     1      20.460  20.000  10.686  1.00  0.00      LIG  
ATOM   4953 H1   LIG     1      23.088  21.257  11.304  1.00  0.00      LIG  
ATOM   4954 H2   LIG     1      19.939  23.460   9.542  1.00  0.00      LIG  
ATOM   4955 H3   LIG     1      22.162  23.238  11.458  1.00  0.00      LIG  
ATOM   4956 H4   LIG     1      21.623  22.661  13.012  1.00  0.00      LIG  
ATOM   4957 H5   LIG     1      21.742  18.775   9.081  1.00  0.00      LIG  
ATOM   4958 H6   LIG     1      19.445  22.175  12.148  1.00  0.00      LIG  
ATOM   4959 H7   LIG     1      19.873  23.798  11.723  1.00  0.00      LIG  
ATOM   4960 H8   LIG     1      19.651  19.870   8.594  1.00  0.00      LIG  
ATOM   4961 H9   LIG     1      20.889  20.407   7.486  1.00  0.00      LIG  
ATOM   4962 H10  LIG     1      23.878  18.680  11.119  1.00  0.00      LIG  
ATOM   4963 H11  LIG     1      22.778  17.443  10.588  1.00  0.00      LIG  
ATOM   4964 H12  LIG     1      19.863  20.340  12.922  1.00  0.00      LIG  
ATOM   4965 H13  LIG     1      20.752  20.668  14.413  1.00  0.00      LIG  
ATOM   4966 H14  LIG     1      22.461  21.848   7.941  1.00  0.00      LIG  
ATOM   4967 H15  LIG     1      21.406  23.237   8.104  1.00  0.00      LIG  
ATOM   4968 H16  LIG     1      22.554  22.858   9.386  1.00  0.00      LIG  
ATOM   4969 H17  LIG     1      19.435  18.325  13.906  1.00  0.00      LIG  
ATOM   4970 H18  LIG     1      20.940  18.336  14.866  1.00  0.00      LIG  
ATOM   4971 H19  LIG     1      24.125  20.291  13.101  1.00  0.00      LIG  
ATOM   4972 H20  LIG     1      23.217  19.577  14.442  1.00  0.00      LIG  
ATOM   4973 H21  LIG     1      23.094  21.309  14.117  1.00  0.00      LIG  
ATOM   4974 H22  LIG     1      18.657  20.966   6.659  1.00  0.00      LIG  
ATOM   4975 H23  LIG     1      19.571  22.452   6.989  1.00  0.00      LIG  
ATOM   4976 H24  LIG     1      21.759  16.052  11.866  1.00  0.00      LIG  
ATOM   4977 H25  LIG     1      17.748  24.250   9.887  1.00  0.00      LIG  
ATOM   4978 H26  LIG     1      17.553  23.414  11.439  1.00  0.00      LIG  
ATOM   4979 H27  LIG     1      16.401  23.139  10.155  1.00  0.00      LIG  
ATOM   4980 H28  LIG     1      16.745  20.712  10.290  1.00  0.00      LIG  
ATOM   4981 H29  LIG     1      18.349  19.999  10.244  1.00  0.00      LIG  
ATOM   4982 H30  LIG     1      17.858  20.987  11.623  1.00  0.00      LIG  
ATOM   4983 H31  LIG     1      24.010  19.152   8.940  1.00  0.00      LIG  
ATOM   4984 H32  LIG     1      19.174  17.148  11.458  1.00  0.00      LIG  
ATOM   4985 H33  LIG     1      18.905  15.826  12.558  1.00  0.00      LIG  
ATOM   4986 H34  LIG     1      17.569  14.920  11.082  1.00  0.00      LIG  
ATOM   4987 H35  LIG     1      21.948  15.785  14.338  1.00  0.00      LIG  
ATOM   4988 H36  LIG     1      20.932  14.547  13.597  1.00  0.00      LIG  
ATOM   4989 H37  LIG     1      20.180  15.877  14.473  1.00  0.00      LIG  
ATOM   4990 H38  LIG     1      20.567  15.000   8.675  1.00  0.00      LIG  
ATOM   4991 H39  LIG     1      21.395  16.128   9.712  1.00  0.00      LIG  
ATOM   4992 H40  LIG     1      16.907  12.034  10.773  1.00  0.00      LIG  
ATOM   4993 H41  LIG     1      16.499  12.026   9.048  1.00  0.00      LIG  
ATOM   4994 H42  LIG     1      15.963  13.362  10.090  1.00  0.00      LIG  
ATOM   4995 H43  LIG     1      18.646  11.923   8.140  1.00  0.00      LIG  
ATOM   4996 H44  LIG     1      19.498  11.816   9.686  1.00  0.00      LIG  
ATOM   4997 H45  LIG     1      19.905  13.092   8.531  1.00  0.00      LIG  
ATOM   4998 H46  LIG     1      19.943  13.726  11.858  1.00  0.00      LIG  
ATOM   4999 H47  LIG     1      19.869  17.945   7.090  1.00  0.00      LIG  
TER
REMARK  Energy: 257.97
REMARK  SimpleFitness: 257.97
REMARK  FullFitness: -1410.9963
REMARK  InterFull: -30.1534
REMARK  IntraFull: 272.414
REMARK  solvFull: -1897.32
REMARK  surfFull: 244.063
REMARK  extraFull: 0.0
REMARK  deltaGcompsolvpol: -1897.32
REMARK  deltaGcompsolvnonpol: 244.063
REMARK  deltaGprotsolvpol: -1897.11
REMARK  deltaGprotsolvnonpol: 243.179
REMARK  deltaGligsolvpol: -12.3108
REMARK  deltaGligsolvnonpol: 15.8743
REMARK  deltaGvdw: -30.1534
REMARK  deltaGelec: 0.0
REMARK  deltaG: -7.520023
REMARK  Cluster: 6
REMARK  ClusterRank: 3
ATOM   4915 O    LIG     1      23.354  19.939   9.026  1.00  0.00      LIG  
ATOM   4916 O1   LIG     1      16.888  22.473   7.868  1.00  0.00      LIG  
ATOM   4917 O2   LIG     1      17.817  14.688   9.034  1.00  0.00      LIG  
ATOM   4918 O3   LIG     1      20.480  14.194  11.154  1.00  0.00      LIG  
ATOM   4919 O4   LIG     1      20.219  17.243   7.546  1.00  0.00      LIG  
ATOM   4920 O5   LIG     1      18.657  17.574   9.146  1.00  0.00      LIG  
ATOM   4921 C    LIG     1      21.323  20.564  10.283  1.00  0.00      LIG  
ATOM   4922 C1   LIG     1      20.742  21.569   9.267  1.00  0.00      LIG  
ATOM   4923 C2   LIG     1      22.029  21.194  11.478  1.00  0.00      LIG  
ATOM   4924 C3   LIG     1      22.050  20.188  12.649  1.00  0.00      LIG  
ATOM   4925 C4   LIG     1      19.755  22.530   9.969  1.00  0.00      LIG  
ATOM   4926 C5   LIG     1      21.507  22.575  11.847  1.00  0.00      LIG  
ATOM   4927 C6   LIG     1      22.242  19.433   9.754  1.00  0.00      LIG  
ATOM   4928 C7   LIG     1      20.070  22.800  11.443  1.00  0.00      LIG  
ATOM   4929 C8   LIG     1      22.078  18.789  12.142  1.00  0.00      LIG  
ATOM   4930 C9   LIG     1      18.255  22.202   9.792  1.00  0.00      LIG  
ATOM   4931 C10  LIG     1      20.051  20.762   8.171  1.00  0.00      LIG  
ATOM   4932 C11  LIG     1      22.814  18.553  10.873  1.00  0.00      LIG  
ATOM   4933 C12  LIG     1      20.807  20.150  13.532  1.00  0.00      LIG  
ATOM   4934 C13  LIG     1      21.785  22.441   8.559  1.00  0.00      LIG  
ATOM   4935 C14  LIG     1      21.264  17.968  12.809  1.00  0.00      LIG  
ATOM   4936 C15  LIG     1      20.585  18.697  13.908  1.00  0.00      LIG  
ATOM   4937 C16  LIG     1      23.266  20.456  13.522  1.00  0.00      LIG  
ATOM   4938 C17  LIG     1      19.021  21.560   7.411  1.00  0.00      LIG  
ATOM   4939 C18  LIG     1      17.941  22.052   8.325  1.00  0.00      LIG  
ATOM   4940 C19  LIG     1      20.981  16.519  12.526  1.00  0.00      LIG  
ATOM   4941 C20  LIG     1      17.425  23.376  10.297  1.00  0.00      LIG  
ATOM   4942 C21  LIG     1      17.735  20.966  10.531  1.00  0.00      LIG  
ATOM   4943 C22  LIG     1      19.625  16.297  11.831  1.00  0.00      LIG  
ATOM   4944 C23  LIG     1      19.673  15.266  10.680  1.00  0.00      LIG  
ATOM   4945 C24  LIG     1      18.296  14.688  10.407  1.00  0.00      LIG  
ATOM   4946 C25  LIG     1      21.023  15.744  13.837  1.00  0.00      LIG  
ATOM   4947 C26  LIG     1      18.034  13.412   9.666  1.00  0.00      LIG  
ATOM   4948 C27  LIG     1      20.370  15.850   9.437  1.00  0.00      LIG  
ATOM   4949 C28  LIG     1      16.797  12.685  10.008  1.00  0.00      LIG  
ATOM   4950 C29  LIG     1      19.072  12.579   8.988  1.00  0.00      LIG  
ATOM   4951 C30  LIG     1      19.653  16.988   8.748  1.00  0.00      LIG  
ATOM   4952 H    LIG     1      20.437  20.060  10.678  1.00  0.00      LIG  
ATOM   4953 H1   LIG     1      23.072  21.357  11.190  1.00  0.00      LIG  
ATOM   4954 H2   LIG     1      19.892  23.499   9.479  1.00  0.00      LIG  
ATOM   4955 H3   LIG     1      22.117  23.325  11.339  1.00  0.00      LIG  
ATOM   4956 H4   LIG     1      21.628  22.768  12.916  1.00  0.00      LIG  
ATOM   4957 H5   LIG     1      21.682  18.799   9.067  1.00  0.00      LIG  
ATOM   4958 H6   LIG     1      19.438  22.203  12.094  1.00  0.00      LIG  
ATOM   4959 H7   LIG     1      19.815  23.838  11.672  1.00  0.00      LIG  
ATOM   4960 H8   LIG     1      19.564  19.890   8.610  1.00  0.00      LIG  
ATOM   4961 H9   LIG     1      20.792  20.377   7.466  1.00  0.00      LIG  
ATOM   4962 H10  LIG     1      23.876  18.757  11.046  1.00  0.00      LIG  
ATOM   4963 H11  LIG     1      22.768  17.506  10.569  1.00  0.00      LIG  
ATOM   4964 H12  LIG     1      19.928  20.474  12.976  1.00  0.00      LIG  
ATOM   4965 H13  LIG     1      20.904  20.788  14.415  1.00  0.00      LIG  
ATOM   4966 H14  LIG     1      22.379  21.860   7.851  1.00  0.00      LIG  
ATOM   4967 H15  LIG     1      21.301  23.231   7.979  1.00  0.00      LIG  
ATOM   4968 H16  LIG     1      22.468  22.921   9.261  1.00  0.00      LIG  
ATOM   4969 H17  LIG     1      19.517  18.468  13.959  1.00  0.00      LIG  
ATOM   4970 H18  LIG     1      21.052  18.466  14.869  1.00  0.00      LIG  
ATOM   4971 H19  LIG     1      24.188  20.395  12.936  1.00  0.00      LIG  
ATOM   4972 H20  LIG     1      23.338  19.734  14.341  1.00  0.00      LIG  
ATOM   4973 H21  LIG     1      23.211  21.455  13.961  1.00  0.00      LIG  
ATOM   4974 H22  LIG     1      18.555  20.928   6.649  1.00  0.00      LIG  
ATOM   4975 H23  LIG     1      19.486  22.416   6.920  1.00  0.00      LIG  
ATOM   4976 H24  LIG     1      21.779  16.138  11.889  1.00  0.00      LIG  
ATOM   4977 H25  LIG     1      17.719  24.308   9.806  1.00  0.00      LIG  
ATOM   4978 H26  LIG     1      17.524  23.511  11.377  1.00  0.00      LIG  
ATOM   4979 H27  LIG     1      16.362  23.218  10.104  1.00  0.00      LIG  
ATOM   4980 H28  LIG     1      16.697  20.757  10.254  1.00  0.00      LIG  
ATOM   4981 H29  LIG     1      18.315  20.071  10.301  1.00  0.00      LIG  
ATOM   4982 H30  LIG     1      17.757  21.113  11.614  1.00  0.00      LIG  
ATOM   4983 H31  LIG     1      23.947  19.187   8.862  1.00  0.00      LIG  
ATOM   4984 H32  LIG     1      19.207  17.238  11.467  1.00  0.00      LIG  
ATOM   4985 H33  LIG     1      18.925  15.946  12.594  1.00  0.00      LIG  
ATOM   4986 H34  LIG     1      17.592  14.966  11.180  1.00  0.00      LIG  
ATOM   4987 H35  LIG     1      21.963  15.919  14.369  1.00  0.00      LIG  
ATOM   4988 H36  LIG     1      20.937  14.670  13.655  1.00  0.00      LIG  
ATOM   4989 H37  LIG     1      20.196  16.025  14.495  1.00  0.00      LIG  
ATOM   4990 H38  LIG     1      20.519  15.062   8.697  1.00  0.00      LIG  
ATOM   4991 H39  LIG     1      21.366  16.202   9.709  1.00  0.00      LIG  
ATOM   4992 H40  LIG     1      16.514  12.014   9.195  1.00  0.00      LIG  
ATOM   4993 H41  LIG     1      15.966  13.367  10.205  1.00  0.00      LIG  
ATOM   4994 H42  LIG     1      16.963  12.088  10.904  1.00  0.00      LIG  
ATOM   4995 H43  LIG     1      18.609  11.996   8.187  1.00  0.00      LIG  
ATOM   4996 H44  LIG     1      19.519  11.882   9.701  1.00  0.00      LIG  
ATOM   4997 H45  LIG     1      19.874  13.170   8.546  1.00  0.00      LIG  
ATOM   4998 H46  LIG     1      20.006  13.799  11.906  1.00  0.00      LIG  
ATOM   4999 H47  LIG     1      19.707  17.941   7.087  1.00  0.00      LIG  
TER
REMARK  Energy: 257.97
REMARK  SimpleFitness: 257.97
REMARK  FullFitness: -1410.9963
REMARK  InterFull: -30.1534
REMARK  IntraFull: 272.414
REMARK  solvFull: -1897.32
REMARK  surfFull: 244.063
REMARK  extraFull: 0.0
REMARK  deltaGcompsolvpol: -1897.32
REMARK  deltaGcompsolvnonpol: 244.063
REMARK  deltaGprotsolvpol: -1897.11
REMARK  deltaGprotsolvnonpol: 243.179
REMARK  deltaGligsolvpol: -12.3108
REMARK  deltaGligsolvnonpol: 15.8743
REMARK  deltaGvdw: -30.1534
REMARK  deltaGelec: 0.0
REMARK  deltaG: -7.520023
REMARK  Cluster: 6
REMARK  ClusterRank: 4
ATOM   4915 O    LIG     1      23.354  19.939   9.026  1.00  0.00      LIG  
ATOM   4916 O1   LIG     1      16.888  22.473   7.868  1.00  0.00      LIG  
ATOM   4917 O2   LIG     1      17.817  14.688   9.034  1.00  0.00      LIG  
ATOM   4918 O3   LIG     1      20.480  14.194  11.154  1.00  0.00      LIG  
ATOM   4919 O4   LIG     1      20.219  17.243   7.546  1.00  0.00      LIG  
ATOM   4920 O5   LIG     1      18.657  17.574   9.146  1.00  0.00      LIG  
ATOM   4921 C    LIG     1      21.323  20.564  10.283  1.00  0.00      LIG  
ATOM   4922 C1   LIG     1      20.742  21.569   9.267  1.00  0.00      LIG  
ATOM   4923 C2   LIG     1      22.029  21.194  11.478  1.00  0.00      LIG  
ATOM   4924 C3   LIG     1      22.050  20.188  12.649  1.00  0.00      LIG  
ATOM   4925 C4   LIG     1      19.755  22.530   9.969  1.00  0.00      LIG  
ATOM   4926 C5   LIG     1      21.507  22.575  11.847  1.00  0.00      LIG  
ATOM   4927 C6   LIG     1      22.242  19.433   9.754  1.00  0.00      LIG  
ATOM   4928 C7   LIG     1      20.070  22.800  11.443  1.00  0.00      LIG  
ATOM   4929 C8   LIG     1      22.078  18.789  12.142  1.00  0.00      LIG  
ATOM   4930 C9   LIG     1      18.255  22.202   9.792  1.00  0.00      LIG  
ATOM   4931 C10  LIG     1      20.051  20.762   8.171  1.00  0.00      LIG  
ATOM   4932 C11  LIG     1      22.814  18.553  10.873  1.00  0.00      LIG  
ATOM   4933 C12  LIG     1      20.807  20.150  13.532  1.00  0.00      LIG  
ATOM   4934 C13  LIG     1      21.785  22.441   8.559  1.00  0.00      LIG  
ATOM   4935 C14  LIG     1      21.264  17.968  12.809  1.00  0.00      LIG  
ATOM   4936 C15  LIG     1      20.585  18.697  13.908  1.00  0.00      LIG  
ATOM   4937 C16  LIG     1      23.266  20.456  13.522  1.00  0.00      LIG  
ATOM   4938 C17  LIG     1      19.021  21.560   7.411  1.00  0.00      LIG  
ATOM   4939 C18  LIG     1      17.941  22.052   8.325  1.00  0.00      LIG  
ATOM   4940 C19  LIG     1      20.981  16.519  12.526  1.00  0.00      LIG  
ATOM   4941 C20  LIG     1      17.425  23.376  10.297  1.00  0.00      LIG  
ATOM   4942 C21  LIG     1      17.735  20.966  10.531  1.00  0.00      LIG  
ATOM   4943 C22  LIG     1      19.625  16.297  11.831  1.00  0.00      LIG  
ATOM   4944 C23  LIG     1      19.673  15.266  10.680  1.00  0.00      LIG  
ATOM   4945 C24  LIG     1      18.296  14.688  10.407  1.00  0.00      LIG  
ATOM   4946 C25  LIG     1      21.023  15.744  13.837  1.00  0.00      LIG  
ATOM   4947 C26  LIG     1      18.034  13.412   9.666  1.00  0.00      LIG  
ATOM   4948 C27  LIG     1      20.370  15.850   9.437  1.00  0.00      LIG  
ATOM   4949 C28  LIG     1      16.797  12.685  10.008  1.00  0.00      LIG  
ATOM   4950 C29  LIG     1      19.072  12.579   8.988  1.00  0.00      LIG  
ATOM   4951 C30  LIG     1      19.653  16.988   8.748  1.00  0.00      LIG  
ATOM   4952 H    LIG     1      20.437  20.060  10.678  1.00  0.00      LIG  
ATOM   4953 H1   LIG     1      23.072  21.357  11.190  1.00  0.00      LIG  
ATOM   4954 H2   LIG     1      19.892  23.499   9.479  1.00  0.00      LIG  
ATOM   4955 H3   LIG     1      22.117  23.325  11.339  1.00  0.00      LIG  
ATOM   4956 H4   LIG     1      21.628  22.768  12.916  1.00  0.00      LIG  
ATOM   4957 H5   LIG     1      21.682  18.799   9.067  1.00  0.00      LIG  
ATOM   4958 H6   LIG     1      19.438  22.203  12.094  1.00  0.00      LIG  
ATOM   4959 H7   LIG     1      19.815  23.838  11.672  1.00  0.00      LIG  
ATOM   4960 H8   LIG     1      19.564  19.890   8.610  1.00  0.00      LIG  
ATOM   4961 H9   LIG     1      20.792  20.377   7.466  1.00  0.00      LIG  
ATOM   4962 H10  LIG     1      23.876  18.757  11.046  1.00  0.00      LIG  
ATOM   4963 H11  LIG     1      22.768  17.506  10.569  1.00  0.00      LIG  
ATOM   4964 H12  LIG     1      19.928  20.474  12.976  1.00  0.00      LIG  
ATOM   4965 H13  LIG     1      20.904  20.788  14.415  1.00  0.00      LIG  
ATOM   4966 H14  LIG     1      22.379  21.860   7.851  1.00  0.00      LIG  
ATOM   4967 H15  LIG     1      21.301  23.231   7.979  1.00  0.00      LIG  
ATOM   4968 H16  LIG     1      22.468  22.921   9.261  1.00  0.00      LIG  
ATOM   4969 H17  LIG     1      19.517  18.468  13.959  1.00  0.00      LIG  
ATOM   4970 H18  LIG     1      21.052  18.466  14.869  1.00  0.00      LIG  
ATOM   4971 H19  LIG     1      24.188  20.395  12.936  1.00  0.00      LIG  
ATOM   4972 H20  LIG     1      23.338  19.734  14.341  1.00  0.00      LIG  
ATOM   4973 H21  LIG     1      23.211  21.455  13.961  1.00  0.00      LIG  
ATOM   4974 H22  LIG     1      18.555  20.928   6.649  1.00  0.00      LIG  
ATOM   4975 H23  LIG     1      19.486  22.416   6.920  1.00  0.00      LIG  
ATOM   4976 H24  LIG     1      21.779  16.138  11.889  1.00  0.00      LIG  
ATOM   4977 H25  LIG     1      17.719  24.308   9.806  1.00  0.00      LIG  
ATOM   4978 H26  LIG     1      17.524  23.511  11.377  1.00  0.00      LIG  
ATOM   4979 H27  LIG     1      16.362  23.218  10.104  1.00  0.00      LIG  
ATOM   4980 H28  LIG     1      16.697  20.757  10.254  1.00  0.00      LIG  
ATOM   4981 H29  LIG     1      18.315  20.071  10.301  1.00  0.00      LIG  
ATOM   4982 H30  LIG     1      17.757  21.113  11.614  1.00  0.00      LIG  
ATOM   4983 H31  LIG     1      23.947  19.187   8.862  1.00  0.00      LIG  
ATOM   4984 H32  LIG     1      19.207  17.238  11.467  1.00  0.00      LIG  
ATOM   4985 H33  LIG     1      18.925  15.946  12.594  1.00  0.00      LIG  
ATOM   4986 H34  LIG     1      17.592  14.966  11.180  1.00  0.00      LIG  
ATOM   4987 H35  LIG     1      21.963  15.919  14.369  1.00  0.00      LIG  
ATOM   4988 H36  LIG     1      20.937  14.670  13.655  1.00  0.00      LIG  
ATOM   4989 H37  LIG     1      20.196  16.025  14.495  1.00  0.00      LIG  
ATOM   4990 H38  LIG     1      20.519  15.062   8.697  1.00  0.00      LIG  
ATOM   4991 H39  LIG     1      21.366  16.202   9.709  1.00  0.00      LIG  
ATOM   4992 H40  LIG     1      16.514  12.014   9.195  1.00  0.00      LIG  
ATOM   4993 H41  LIG     1      15.966  13.367  10.205  1.00  0.00      LIG  
ATOM   4994 H42  LIG     1      16.963  12.088  10.904  1.00  0.00      LIG  
ATOM   4995 H43  LIG     1      18.609  11.996   8.187  1.00  0.00      LIG  
ATOM   4996 H44  LIG     1      19.519  11.882   9.701  1.00  0.00      LIG  
ATOM   4997 H45  LIG     1      19.874  13.170   8.546  1.00  0.00      LIG  
ATOM   4998 H46  LIG     1      20.006  13.799  11.906  1.00  0.00      LIG  
ATOM   4999 H47  LIG     1      19.707  17.941   7.087  1.00  0.00      LIG  
TER
REMARK  Energy: 257.97
REMARK  SimpleFitness: 257.97
REMARK  FullFitness: -1410.9963
REMARK  InterFull: -30.1534
REMARK  IntraFull: 272.414
REMARK  solvFull: -1897.32
REMARK  surfFull: 244.063
REMARK  extraFull: 0.0
REMARK  deltaGcompsolvpol: -1897.32
REMARK  deltaGcompsolvnonpol: 244.063
REMARK  deltaGprotsolvpol: -1897.11
REMARK  deltaGprotsolvnonpol: 243.179
REMARK  deltaGligsolvpol: -12.3108
REMARK  deltaGligsolvnonpol: 15.8743
REMARK  deltaGvdw: -30.1534
REMARK  deltaGelec: 0.0
REMARK  deltaG: -7.520023
REMARK  Cluster: 6
REMARK  ClusterRank: 5
ATOM   4915 O    LIG     1      23.354  19.939   9.026  1.00  0.00      LIG  
ATOM   4916 O1   LIG     1      16.888  22.473   7.868  1.00  0.00      LIG  
ATOM   4917 O2   LIG     1      17.817  14.688   9.034  1.00  0.00      LIG  
ATOM   4918 O3   LIG     1      20.480  14.194  11.154  1.00  0.00      LIG  
ATOM   4919 O4   LIG     1      20.219  17.243   7.546  1.00  0.00      LIG  
ATOM   4920 O5   LIG     1      18.657  17.574   9.146  1.00  0.00      LIG  
ATOM   4921 C    LIG     1      21.323  20.564  10.283  1.00  0.00      LIG  
ATOM   4922 C1   LIG     1      20.742  21.569   9.267  1.00  0.00      LIG  
ATOM   4923 C2   LIG     1      22.029  21.194  11.478  1.00  0.00      LIG  
ATOM   4924 C3   LIG     1      22.050  20.188  12.649  1.00  0.00      LIG  
ATOM   4925 C4   LIG     1      19.755  22.530   9.969  1.00  0.00      LIG  
ATOM   4926 C5   LIG     1      21.507  22.575  11.847  1.00  0.00      LIG  
ATOM   4927 C6   LIG     1      22.242  19.433   9.754  1.00  0.00      LIG  
ATOM   4928 C7   LIG     1      20.070  22.800  11.443  1.00  0.00      LIG  
ATOM   4929 C8   LIG     1      22.078  18.789  12.142  1.00  0.00      LIG  
ATOM   4930 C9   LIG     1      18.255  22.202   9.792  1.00  0.00      LIG  
ATOM   4931 C10  LIG     1      20.051  20.762   8.171  1.00  0.00      LIG  
ATOM   4932 C11  LIG     1      22.814  18.553  10.873  1.00  0.00      LIG  
ATOM   4933 C12  LIG     1      20.807  20.150  13.532  1.00  0.00      LIG  
ATOM   4934 C13  LIG     1      21.785  22.441   8.559  1.00  0.00      LIG  
ATOM   4935 C14  LIG     1      21.264  17.968  12.809  1.00  0.00      LIG  
ATOM   4936 C15  LIG     1      20.585  18.697  13.908  1.00  0.00      LIG  
ATOM   4937 C16  LIG     1      23.266  20.456  13.522  1.00  0.00      LIG  
ATOM   4938 C17  LIG     1      19.021  21.560   7.411  1.00  0.00      LIG  
ATOM   4939 C18  LIG     1      17.941  22.052   8.325  1.00  0.00      LIG  
ATOM   4940 C19  LIG     1      20.981  16.519  12.526  1.00  0.00      LIG  
ATOM   4941 C20  LIG     1      17.425  23.376  10.297  1.00  0.00      LIG  
ATOM   4942 C21  LIG     1      17.735  20.966  10.531  1.00  0.00      LIG  
ATOM   4943 C22  LIG     1      19.625  16.297  11.831  1.00  0.00      LIG  
ATOM   4944 C23  LIG     1      19.673  15.266  10.680  1.00  0.00      LIG  
ATOM   4945 C24  LIG     1      18.296  14.688  10.407  1.00  0.00      LIG  
ATOM   4946 C25  LIG     1      21.023  15.744  13.837  1.00  0.00      LIG  
ATOM   4947 C26  LIG     1      18.034  13.412   9.666  1.00  0.00      LIG  
ATOM   4948 C27  LIG     1      20.370  15.850   9.437  1.00  0.00      LIG  
ATOM   4949 C28  LIG     1      16.797  12.685  10.008  1.00  0.00      LIG  
ATOM   4950 C29  LIG     1      19.072  12.579   8.988  1.00  0.00      LIG  
ATOM   4951 C30  LIG     1      19.653  16.988   8.748  1.00  0.00      LIG  
ATOM   4952 H    LIG     1      20.437  20.060  10.678  1.00  0.00      LIG  
ATOM   4953 H1   LIG     1      23.072  21.357  11.190  1.00  0.00      LIG  
ATOM   4954 H2   LIG     1      19.892  23.499   9.479  1.00  0.00      LIG  
ATOM   4955 H3   LIG     1      22.117  23.325  11.339  1.00  0.00      LIG  
ATOM   4956 H4   LIG     1      21.628  22.768  12.916  1.00  0.00      LIG  
ATOM   4957 H5   LIG     1      21.682  18.799   9.067  1.00  0.00      LIG  
ATOM   4958 H6   LIG     1      19.438  22.203  12.094  1.00  0.00      LIG  
ATOM   4959 H7   LIG     1      19.815  23.838  11.672  1.00  0.00      LIG  
ATOM   4960 H8   LIG     1      19.564  19.890   8.610  1.00  0.00      LIG  
ATOM   4961 H9   LIG     1      20.792  20.377   7.466  1.00  0.00      LIG  
ATOM   4962 H10  LIG     1      23.876  18.757  11.046  1.00  0.00      LIG  
ATOM   4963 H11  LIG     1      22.768  17.506  10.569  1.00  0.00      LIG  
ATOM   4964 H12  LIG     1      19.928  20.474  12.976  1.00  0.00      LIG  
ATOM   4965 H13  LIG     1      20.904  20.788  14.415  1.00  0.00      LIG  
ATOM   4966 H14  LIG     1      22.379  21.860   7.851  1.00  0.00      LIG  
ATOM   4967 H15  LIG     1      21.301  23.231   7.979  1.00  0.00      LIG  
ATOM   4968 H16  LIG     1      22.468  22.921   9.261  1.00  0.00      LIG  
ATOM   4969 H17  LIG     1      19.517  18.468  13.959  1.00  0.00      LIG  
ATOM   4970 H18  LIG     1      21.052  18.466  14.869  1.00  0.00      LIG  
ATOM   4971 H19  LIG     1      24.188  20.395  12.936  1.00  0.00      LIG  
ATOM   4972 H20  LIG     1      23.338  19.734  14.341  1.00  0.00      LIG  
ATOM   4973 H21  LIG     1      23.211  21.455  13.961  1.00  0.00      LIG  
ATOM   4974 H22  LIG     1      18.555  20.928   6.649  1.00  0.00      LIG  
ATOM   4975 H23  LIG     1      19.486  22.416   6.920  1.00  0.00      LIG  
ATOM   4976 H24  LIG     1      21.779  16.138  11.889  1.00  0.00      LIG  
ATOM   4977 H25  LIG     1      17.719  24.308   9.806  1.00  0.00      LIG  
ATOM   4978 H26  LIG     1      17.524  23.511  11.377  1.00  0.00      LIG  
ATOM   4979 H27  LIG     1      16.362  23.218  10.104  1.00  0.00      LIG  
ATOM   4980 H28  LIG     1      16.697  20.757  10.254  1.00  0.00      LIG  
ATOM   4981 H29  LIG     1      18.315  20.071  10.301  1.00  0.00      LIG  
ATOM   4982 H30  LIG     1      17.757  21.113  11.614  1.00  0.00      LIG  
ATOM   4983 H31  LIG     1      23.947  19.187   8.862  1.00  0.00      LIG  
ATOM   4984 H32  LIG     1      19.207  17.238  11.467  1.00  0.00      LIG  
ATOM   4985 H33  LIG     1      18.925  15.946  12.594  1.00  0.00      LIG  
ATOM   4986 H34  LIG     1      17.592  14.966  11.180  1.00  0.00      LIG  
ATOM   4987 H35  LIG     1      21.963  15.919  14.369  1.00  0.00      LIG  
ATOM   4988 H36  LIG     1      20.937  14.670  13.655  1.00  0.00      LIG  
ATOM   4989 H37  LIG     1      20.196  16.025  14.495  1.00  0.00      LIG  
ATOM   4990 H38  LIG     1      20.519  15.062   8.697  1.00  0.00      LIG  
ATOM   4991 H39  LIG     1      21.366  16.202   9.709  1.00  0.00      LIG  
ATOM   4992 H40  LIG     1      16.514  12.014   9.195  1.00  0.00      LIG  
ATOM   4993 H41  LIG     1      15.966  13.367  10.205  1.00  0.00      LIG  
ATOM   4994 H42  LIG     1      16.963  12.088  10.904  1.00  0.00      LIG  
ATOM   4995 H43  LIG     1      18.609  11.996   8.187  1.00  0.00      LIG  
ATOM   4996 H44  LIG     1      19.519  11.882   9.701  1.00  0.00      LIG  
ATOM   4997 H45  LIG     1      19.874  13.170   8.546  1.00  0.00      LIG  
ATOM   4998 H46  LIG     1      20.006  13.799  11.906  1.00  0.00      LIG  
ATOM   4999 H47  LIG     1      19.707  17.941   7.087  1.00  0.00      LIG  
TER
REMARK  Energy: 257.97
REMARK  SimpleFitness: 257.97
REMARK  FullFitness: -1410.9963
REMARK  InterFull: -30.1534
REMARK  IntraFull: 272.414
REMARK  solvFull: -1897.32
REMARK  surfFull: 244.063
REMARK  extraFull: 0.0
REMARK  deltaGcompsolvpol: -1897.32
REMARK  deltaGcompsolvnonpol: 244.063
REMARK  deltaGprotsolvpol: -1897.11
REMARK  deltaGprotsolvnonpol: 243.179
REMARK  deltaGligsolvpol: -12.3108
REMARK  deltaGligsolvnonpol: 15.8743
REMARK  deltaGvdw: -30.1534
REMARK  deltaGelec: 0.0
REMARK  deltaG: -7.520023
REMARK  Cluster: 6
REMARK  ClusterRank: 6
ATOM   4915 O    LIG     1      23.354  19.939   9.026  1.00  0.00      LIG  
ATOM   4916 O1   LIG     1      16.888  22.473   7.868  1.00  0.00      LIG  
ATOM   4917 O2   LIG     1      17.817  14.688   9.034  1.00  0.00      LIG  
ATOM   4918 O3   LIG     1      20.480  14.194  11.154  1.00  0.00      LIG  
ATOM   4919 O4   LIG     1      20.219  17.243   7.546  1.00  0.00      LIG  
ATOM   4920 O5   LIG     1      18.657  17.574   9.146  1.00  0.00      LIG  
ATOM   4921 C    LIG     1      21.323  20.564  10.283  1.00  0.00      LIG  
ATOM   4922 C1   LIG     1      20.742  21.569   9.267  1.00  0.00      LIG  
ATOM   4923 C2   LIG     1      22.029  21.194  11.478  1.00  0.00      LIG  
ATOM   4924 C3   LIG     1      22.050  20.188  12.649  1.00  0.00      LIG  
ATOM   4925 C4   LIG     1      19.755  22.530   9.969  1.00  0.00      LIG  
ATOM   4926 C5   LIG     1      21.507  22.575  11.847  1.00  0.00      LIG  
ATOM   4927 C6   LIG     1      22.242  19.433   9.754  1.00  0.00      LIG  
ATOM   4928 C7   LIG     1      20.070  22.800  11.443  1.00  0.00      LIG  
ATOM   4929 C8   LIG     1      22.078  18.789  12.142  1.00  0.00      LIG  
ATOM   4930 C9   LIG     1      18.255  22.202   9.792  1.00  0.00      LIG  
ATOM   4931 C10  LIG     1      20.051  20.762   8.171  1.00  0.00      LIG  
ATOM   4932 C11  LIG     1      22.814  18.553  10.873  1.00  0.00      LIG  
ATOM   4933 C12  LIG     1      20.807  20.150  13.532  1.00  0.00      LIG  
ATOM   4934 C13  LIG     1      21.785  22.441   8.559  1.00  0.00      LIG  
ATOM   4935 C14  LIG     1      21.264  17.968  12.809  1.00  0.00      LIG  
ATOM   4936 C15  LIG     1      20.585  18.697  13.908  1.00  0.00      LIG  
ATOM   4937 C16  LIG     1      23.266  20.456  13.522  1.00  0.00      LIG  
ATOM   4938 C17  LIG     1      19.021  21.560   7.411  1.00  0.00      LIG  
ATOM   4939 C18  LIG     1      17.941  22.052   8.325  1.00  0.00      LIG  
ATOM   4940 C19  LIG     1      20.981  16.519  12.526  1.00  0.00      LIG  
ATOM   4941 C20  LIG     1      17.425  23.376  10.297  1.00  0.00      LIG  
ATOM   4942 C21  LIG     1      17.735  20.966  10.531  1.00  0.00      LIG  
ATOM   4943 C22  LIG     1      19.625  16.297  11.831  1.00  0.00      LIG  
ATOM   4944 C23  LIG     1      19.673  15.266  10.680  1.00  0.00      LIG  
ATOM   4945 C24  LIG     1      18.296  14.688  10.407  1.00  0.00      LIG  
ATOM   4946 C25  LIG     1      21.023  15.744  13.837  1.00  0.00      LIG  
ATOM   4947 C26  LIG     1      18.034  13.412   9.666  1.00  0.00      LIG  
ATOM   4948 C27  LIG     1      20.370  15.850   9.437  1.00  0.00      LIG  
ATOM   4949 C28  LIG     1      16.797  12.685  10.008  1.00  0.00      LIG  
ATOM   4950 C29  LIG     1      19.072  12.579   8.988  1.00  0.00      LIG  
ATOM   4951 C30  LIG     1      19.653  16.988   8.748  1.00  0.00      LIG  
ATOM   4952 H    LIG     1      20.437  20.060  10.678  1.00  0.00      LIG  
ATOM   4953 H1   LIG     1      23.072  21.357  11.190  1.00  0.00      LIG  
ATOM   4954 H2   LIG     1      19.892  23.499   9.479  1.00  0.00      LIG  
ATOM   4955 H3   LIG     1      22.117  23.325  11.339  1.00  0.00      LIG  
ATOM   4956 H4   LIG     1      21.628  22.768  12.916  1.00  0.00      LIG  
ATOM   4957 H5   LIG     1      21.682  18.799   9.067  1.00  0.00      LIG  
ATOM   4958 H6   LIG     1      19.438  22.203  12.094  1.00  0.00      LIG  
ATOM   4959 H7   LIG     1      19.815  23.838  11.672  1.00  0.00      LIG  
ATOM   4960 H8   LIG     1      19.564  19.890   8.610  1.00  0.00      LIG  
ATOM   4961 H9   LIG     1      20.792  20.377   7.466  1.00  0.00      LIG  
ATOM   4962 H10  LIG     1      23.876  18.757  11.046  1.00  0.00      LIG  
ATOM   4963 H11  LIG     1      22.768  17.506  10.569  1.00  0.00      LIG  
ATOM   4964 H12  LIG     1      19.928  20.474  12.976  1.00  0.00      LIG  
ATOM   4965 H13  LIG     1      20.904  20.788  14.415  1.00  0.00      LIG  
ATOM   4966 H14  LIG     1      22.379  21.860   7.851  1.00  0.00      LIG  
ATOM   4967 H15  LIG     1      21.301  23.231   7.979  1.00  0.00      LIG  
ATOM   4968 H16  LIG     1      22.468  22.921   9.261  1.00  0.00      LIG  
ATOM   4969 H17  LIG     1      19.517  18.468  13.959  1.00  0.00      LIG  
ATOM   4970 H18  LIG     1      21.052  18.466  14.869  1.00  0.00      LIG  
ATOM   4971 H19  LIG     1      24.188  20.395  12.936  1.00  0.00      LIG  
ATOM   4972 H20  LIG     1      23.338  19.734  14.341  1.00  0.00      LIG  
ATOM   4973 H21  LIG     1      23.211  21.455  13.961  1.00  0.00      LIG  
ATOM   4974 H22  LIG     1      18.555  20.928   6.649  1.00  0.00      LIG  
ATOM   4975 H23  LIG     1      19.486  22.416   6.920  1.00  0.00      LIG  
ATOM   4976 H24  LIG     1      21.779  16.138  11.889  1.00  0.00      LIG  
ATOM   4977 H25  LIG     1      17.719  24.308   9.806  1.00  0.00      LIG  
ATOM   4978 H26  LIG     1      17.524  23.511  11.377  1.00  0.00      LIG  
ATOM   4979 H27  LIG     1      16.362  23.218  10.104  1.00  0.00      LIG  
ATOM   4980 H28  LIG     1      16.697  20.757  10.254  1.00  0.00      LIG  
ATOM   4981 H29  LIG     1      18.315  20.071  10.301  1.00  0.00      LIG  
ATOM   4982 H30  LIG     1      17.757  21.113  11.614  1.00  0.00      LIG  
ATOM   4983 H31  LIG     1      23.947  19.187   8.862  1.00  0.00      LIG  
ATOM   4984 H32  LIG     1      19.207  17.238  11.467  1.00  0.00      LIG  
ATOM   4985 H33  LIG     1      18.925  15.946  12.594  1.00  0.00      LIG  
ATOM   4986 H34  LIG     1      17.592  14.966  11.180  1.00  0.00      LIG  
ATOM   4987 H35  LIG     1      21.963  15.919  14.369  1.00  0.00      LIG  
ATOM   4988 H36  LIG     1      20.937  14.670  13.655  1.00  0.00      LIG  
ATOM   4989 H37  LIG     1      20.196  16.025  14.495  1.00  0.00      LIG  
ATOM   4990 H38  LIG     1      20.519  15.062   8.697  1.00  0.00      LIG  
ATOM   4991 H39  LIG     1      21.366  16.202   9.709  1.00  0.00      LIG  
ATOM   4992 H40  LIG     1      16.514  12.014   9.195  1.00  0.00      LIG  
ATOM   4993 H41  LIG     1      15.966  13.367  10.205  1.00  0.00      LIG  
ATOM   4994 H42  LIG     1      16.963  12.088  10.904  1.00  0.00      LIG  
ATOM   4995 H43  LIG     1      18.609  11.996   8.187  1.00  0.00      LIG  
ATOM   4996 H44  LIG     1      19.519  11.882   9.701  1.00  0.00      LIG  
ATOM   4997 H45  LIG     1      19.874  13.170   8.546  1.00  0.00      LIG  
ATOM   4998 H46  LIG     1      20.006  13.799  11.906  1.00  0.00      LIG  
ATOM   4999 H47  LIG     1      19.707  17.941   7.087  1.00  0.00      LIG  
TER
REMARK  Energy: 258.653
REMARK  SimpleFitness: 258.653
REMARK  FullFitness: -1410.2897
REMARK  InterFull: -30.0616
REMARK  IntraFull: 273.175
REMARK  solvFull: -1897.42
REMARK  surfFull: 244.017
REMARK  extraFull: 0.0
REMARK  deltaGcompsolvpol: -1897.42
REMARK  deltaGcompsolvnonpol: 244.017
REMARK  deltaGprotsolvpol: -1897.11
REMARK  deltaGprotsolvnonpol: 243.179
REMARK  deltaGligsolvpol: -12.4074
REMARK  deltaGligsolvnonpol: 15.8958
REMARK  deltaGvdw: -30.0616
REMARK  deltaGelec: 0.0
REMARK  deltaG: -7.517938
REMARK  Cluster: 6
REMARK  ClusterRank: 7
ATOM   4915 O    LIG     1      23.304  19.837   8.732  1.00  0.00      LIG  
ATOM   4916 O1   LIG     1      16.842  22.507   7.911  1.00  0.00      LIG  
ATOM   4917 O2   LIG     1      17.800  14.614   8.890  1.00  0.00      LIG  
ATOM   4918 O3   LIG     1      20.449  14.162  11.018  1.00  0.00      LIG  
ATOM   4919 O4   LIG     1      20.278  17.097   7.308  1.00  0.00      LIG  
ATOM   4920 O5   LIG     1      18.706  17.501   8.882  1.00  0.00      LIG  
ATOM   4921 C    LIG     1      21.356  20.521  10.095  1.00  0.00      LIG  
ATOM   4922 C1   LIG     1      20.751  21.539   9.108  1.00  0.00      LIG  
ATOM   4923 C2   LIG     1      22.128  21.128  11.261  1.00  0.00      LIG  
ATOM   4924 C3   LIG     1      22.163  20.121  12.432  1.00  0.00      LIG  
ATOM   4925 C4   LIG     1      19.815  22.516   9.859  1.00  0.00      LIG  
ATOM   4926 C5   LIG     1      21.662  22.522  11.649  1.00  0.00      LIG  
ATOM   4927 C6   LIG     1      22.217  19.367   9.522  1.00  0.00      LIG  
ATOM   4928 C7   LIG     1      20.214  22.787  11.312  1.00  0.00      LIG  
ATOM   4929 C8   LIG     1      22.141  18.724  11.918  1.00  0.00      LIG  
ATOM   4930 C9   LIG     1      18.303  22.210   9.761  1.00  0.00      LIG  
ATOM   4931 C10  LIG     1      19.995  20.751   8.042  1.00  0.00      LIG  
ATOM   4932 C11  LIG     1      22.820  18.478  10.618  1.00  0.00      LIG  
ATOM   4933 C12  LIG     1      20.943  20.109  13.350  1.00  0.00      LIG  
ATOM   4934 C13  LIG     1      21.782  22.388   8.357  1.00  0.00      LIG  
ATOM   4935 C14  LIG     1      21.326  17.923  12.607  1.00  0.00      LIG  
ATOM   4936 C15  LIG     1      20.693  18.662  13.726  1.00  0.00      LIG  
ATOM   4937 C16  LIG     1      23.412  20.351  13.267  1.00  0.00      LIG  
ATOM   4938 C17  LIG     1      18.938  21.568   7.343  1.00  0.00      LIG  
ATOM   4939 C18  LIG     1      17.912  22.075   8.312  1.00  0.00      LIG  
ATOM   4940 C19  LIG     1      20.999  16.484  12.333  1.00  0.00      LIG  
ATOM   4941 C20  LIG     1      17.519  23.392  10.322  1.00  0.00      LIG  
ATOM   4942 C21  LIG     1      17.804  20.973  10.512  1.00  0.00      LIG  
ATOM   4943 C22  LIG     1      19.645  16.300  11.623  1.00  0.00      LIG  
ATOM   4944 C23  LIG     1      19.670  15.233  10.505  1.00  0.00      LIG  
ATOM   4945 C24  LIG     1      18.286  14.667  10.258  1.00  0.00      LIG  
ATOM   4946 C25  LIG     1      21.008  15.716  13.650  1.00  0.00      LIG  
ATOM   4947 C26  LIG     1      18.012  13.364   9.575  1.00  0.00      LIG  
ATOM   4948 C27  LIG     1      20.379  15.753   9.239  1.00  0.00      LIG  
ATOM   4949 C28  LIG     1      16.776  12.664   9.965  1.00  0.00      LIG  
ATOM   4950 C29  LIG     1      19.037  12.491   8.926  1.00  0.00      LIG  
ATOM   4951 C30  LIG     1      19.684  16.874   8.503  1.00  0.00      LIG  
ATOM   4952 H    LIG     1      20.477  20.037  10.525  1.00  0.00      LIG  
ATOM   4953 H1   LIG     1      23.163  21.258  10.932  1.00  0.00      LIG  
ATOM   4954 H2   LIG     1      19.941  23.481   9.358  1.00  0.00      LIG  
ATOM   4955 H3   LIG     1      22.268  23.255  11.111  1.00  0.00      LIG  
ATOM   4956 H4   LIG     1      21.838  22.711  12.711  1.00  0.00      LIG  
ATOM   4957 H5   LIG     1      21.604  18.747   8.870  1.00  0.00      LIG  
ATOM   4958 H6   LIG     1      19.595  22.216  11.999  1.00  0.00      LIG  
ATOM   4959 H7   LIG     1      20.003  23.835  11.542  1.00  0.00      LIG  
ATOM   4960 H8   LIG     1      19.522  19.878   8.494  1.00  0.00      LIG  
ATOM   4961 H9   LIG     1      20.694  20.364   7.296  1.00  0.00      LIG  
ATOM   4962 H10  LIG     1      23.891  18.668  10.746  1.00  0.00      LIG  
ATOM   4963 H11  LIG     1      22.749  17.432  10.317  1.00  0.00      LIG  
ATOM   4964 H12  LIG     1      20.056  20.456  12.820  1.00  0.00      LIG  
ATOM   4965 H13  LIG     1      21.077  20.741  14.232  1.00  0.00      LIG  
ATOM   4966 H14  LIG     1      22.324  21.796   7.617  1.00  0.00      LIG  
ATOM   4967 H15  LIG     1      21.295  23.197   7.808  1.00  0.00      LIG  
ATOM   4968 H16  LIG     1      22.514  22.840   9.027  1.00  0.00      LIG  
ATOM   4969 H17  LIG     1      19.621  18.462  13.799  1.00  0.00      LIG  
ATOM   4970 H18  LIG     1      21.175  18.411  14.676  1.00  0.00      LIG  
ATOM   4971 H19  LIG     1      24.313  20.283  12.650  1.00  0.00      LIG  
ATOM   4972 H20  LIG     1      23.498  19.613  14.071  1.00  0.00      LIG  
ATOM   4973 H21  LIG     1      23.389  21.343  13.725  1.00  0.00      LIG  
ATOM   4974 H22  LIG     1      18.425  20.946   6.605  1.00  0.00      LIG  
ATOM   4975 H23  LIG     1      19.391  22.417   6.827  1.00  0.00      LIG  
ATOM   4976 H24  LIG     1      21.793  16.078  11.706  1.00  0.00      LIG  
ATOM   4977 H25  LIG     1      17.811  24.327   9.833  1.00  0.00      LIG  
ATOM   4978 H26  LIG     1      17.674  23.506  11.398  1.00  0.00      LIG  
ATOM   4979 H27  LIG     1      16.444  23.261  10.180  1.00  0.00      LIG  
ATOM   4980 H28  LIG     1      16.737  20.815  10.328  1.00  0.00      LIG  
ATOM   4981 H29  LIG     1      18.320  20.063  10.203  1.00  0.00      LIG  
ATOM   4982 H30  LIG     1      17.931  21.082  11.591  1.00  0.00      LIG  
ATOM   4983 H31  LIG     1      23.831  19.058   8.488  1.00  0.00      LIG  
ATOM   4984 H32  LIG     1      19.271  17.244  11.222  1.00  0.00      LIG  
ATOM   4985 H33  LIG     1      18.919  16.001  12.386  1.00  0.00      LIG  
ATOM   4986 H34  LIG     1      17.591  14.968  11.031  1.00  0.00      LIG  
ATOM   4987 H35  LIG     1      21.944  15.870  14.196  1.00  0.00      LIG  
ATOM   4988 H36  LIG     1      20.904  14.643  13.473  1.00  0.00      LIG  
ATOM   4989 H37  LIG     1      20.177  16.014  14.296  1.00  0.00      LIG  
ATOM   4990 H38  LIG     1      20.514  14.931   8.534  1.00  0.00      LIG  
ATOM   4991 H39  LIG     1      21.383  16.095   9.493  1.00  0.00      LIG  
ATOM   4992 H40  LIG     1      16.480  11.971   9.174  1.00  0.00      LIG  
ATOM   4993 H41  LIG     1      15.957  13.362  10.152  1.00  0.00      LIG  
ATOM   4994 H42  LIG     1      16.949  12.093  10.878  1.00  0.00      LIG  
ATOM   4995 H43  LIG     1      18.554  11.815   8.216  1.00  0.00      LIG  
ATOM   4996 H44  LIG     1      19.544  11.883   9.679  1.00  0.00      LIG  
ATOM   4997 H45  LIG     1      19.791  13.056   8.377  1.00  0.00      LIG  
ATOM   4998 H46  LIG     1      19.965  13.819  11.788  1.00  0.00      LIG  
ATOM   4999 H47  LIG     1      19.799  17.809   6.833  1.00  0.00      LIG  
TER
REMARK  Energy: 258.669
REMARK  SimpleFitness: 258.669
REMARK  FullFitness: -1410.265
REMARK  InterFull: -25.983
REMARK  IntraFull: 267.994
REMARK  solvFull: -1897.89
REMARK  surfFull: 245.614
REMARK  extraFull: 0.0
REMARK  deltaGcompsolvpol: -1897.89
REMARK  deltaGcompsolvnonpol: 245.614
REMARK  deltaGprotsolvpol: -1897.11
REMARK  deltaGprotsolvnonpol: 243.179
REMARK  deltaGligsolvpol: -14.156
REMARK  deltaGligsolvnonpol: 16.0727
REMARK  deltaGvdw: -25.983
REMARK  deltaGelec: 0.0
REMARK  deltaG: -6.9195094
REMARK  Cluster: 7
REMARK  ClusterRank: 0
ATOM   4915 O    LIG     1      18.922  18.488  12.710  1.00  0.00      LIG  
ATOM   4916 O1   LIG     1      20.722  25.098  13.482  1.00  0.00      LIG  
ATOM   4917 O2   LIG     1      24.859  18.810   5.990  1.00  0.00      LIG  
ATOM   4918 O3   LIG     1      23.645  17.999   9.076  1.00  0.00      LIG  
ATOM   4919 O4   LIG     1      24.382  20.449  10.402  1.00  0.00      LIG  
ATOM   4920 O5   LIG     1      23.679  22.322   9.349  1.00  0.00      LIG  
ATOM   4921 C    LIG     1      19.069  20.459  11.208  1.00  0.00      LIG  
ATOM   4922 C1   LIG     1      18.839  21.507  12.322  1.00  0.00      LIG  
ATOM   4923 C2   LIG     1      17.827  20.252  10.354  1.00  0.00      LIG  
ATOM   4924 C3   LIG     1      18.182  19.533   9.049  1.00  0.00      LIG  
ATOM   4925 C4   LIG     1      18.473  22.879  11.696  1.00  0.00      LIG  
ATOM   4926 C5   LIG     1      17.015  21.522  10.128  1.00  0.00      LIG  
ATOM   4927 C6   LIG     1      19.635  19.073  11.626  1.00  0.00      LIG  
ATOM   4928 C7   LIG     1      17.855  22.761  10.300  1.00  0.00      LIG  
ATOM   4929 C8   LIG     1      19.361  18.646   9.181  1.00  0.00      LIG  
ATOM   4930 C9   LIG     1      19.587  23.954  11.714  1.00  0.00      LIG  
ATOM   4931 C10  LIG     1      20.101  21.603  13.169  1.00  0.00      LIG  
ATOM   4932 C11  LIG     1      19.627  18.027  10.503  1.00  0.00      LIG  
ATOM   4933 C12  LIG     1      18.611  20.379   7.858  1.00  0.00      LIG  
ATOM   4934 C13  LIG     1      17.707  21.138  13.297  1.00  0.00      LIG  
ATOM   4935 C14  LIG     1      20.037  18.539   8.035  1.00  0.00      LIG  
ATOM   4936 C15  LIG     1      19.472  19.460   7.012  1.00  0.00      LIG  
ATOM   4937 C16  LIG     1      16.984  18.694   8.660  1.00  0.00      LIG  
ATOM   4938 C17  LIG     1      20.130  22.871  13.989  1.00  0.00      LIG  
ATOM   4939 C18  LIG     1      20.205  24.061  13.090  1.00  0.00      LIG  
ATOM   4940 C19  LIG     1      21.164  17.597   7.728  1.00  0.00      LIG  
ATOM   4941 C20  LIG     1      18.968  25.314  11.407  1.00  0.00      LIG  
ATOM   4942 C21  LIG     1      20.711  23.745  10.699  1.00  0.00      LIG  
ATOM   4943 C22  LIG     1      22.389  18.253   7.086  1.00  0.00      LIG  
ATOM   4944 C23  LIG     1      23.382  18.946   8.042  1.00  0.00      LIG  
ATOM   4945 C24  LIG     1      24.718  19.240   7.368  1.00  0.00      LIG  
ATOM   4946 C25  LIG     1      20.634  16.548   6.767  1.00  0.00      LIG  
ATOM   4947 C26  LIG     1      24.977  20.221   6.273  1.00  0.00      LIG  
ATOM   4948 C27  LIG     1      22.749  20.190   8.698  1.00  0.00      LIG  
ATOM   4949 C28  LIG     1      26.362  20.745   6.134  1.00  0.00      LIG  
ATOM   4950 C29  LIG     1      23.927  21.060   5.629  1.00  0.00      LIG  
ATOM   4951 C30  LIG     1      23.692  21.104   9.441  1.00  0.00      LIG  
ATOM   4952 H    LIG     1      19.832  20.890  10.552  1.00  0.00      LIG  
ATOM   4953 H1   LIG     1      17.171  19.577  10.912  1.00  0.00      LIG  
ATOM   4954 H2   LIG     1      17.672  23.285  12.322  1.00  0.00      LIG  
ATOM   4955 H3   LIG     1      16.206  21.559  10.861  1.00  0.00      LIG  
ATOM   4956 H4   LIG     1      16.527  21.524   9.150  1.00  0.00      LIG  
ATOM   4957 H5   LIG     1      20.666  19.203  11.965  1.00  0.00      LIG  
ATOM   4958 H6   LIG     1      18.618  22.760   9.522  1.00  0.00      LIG  
ATOM   4959 H7   LIG     1      17.221  23.630  10.106  1.00  0.00      LIG  
ATOM   4960 H8   LIG     1      20.985  21.556  12.526  1.00  0.00      LIG  
ATOM   4961 H9   LIG     1      20.164  20.745  13.844  1.00  0.00      LIG  
ATOM   4962 H10  LIG     1      18.868  17.257  10.677  1.00  0.00      LIG  
ATOM   4963 H11  LIG     1      20.588  17.506  10.508  1.00  0.00      LIG  
ATOM   4964 H12  LIG     1      19.222  21.226   8.186  1.00  0.00      LIG  
ATOM   4965 H13  LIG     1      17.766  20.774   7.292  1.00  0.00      LIG  
ATOM   4966 H14  LIG     1      18.013  20.345  13.983  1.00  0.00      LIG  
ATOM   4967 H15  LIG     1      17.425  21.991  13.919  1.00  0.00      LIG  
ATOM   4968 H16  LIG     1      16.802  20.801  12.790  1.00  0.00      LIG  
ATOM   4969 H17  LIG     1      20.238  20.034   6.486  1.00  0.00      LIG  
ATOM   4970 H18  LIG     1      18.872  18.906   6.284  1.00  0.00      LIG  
ATOM   4971 H19  LIG     1      16.741  18.005   9.466  1.00  0.00      LIG  
ATOM   4972 H20  LIG     1      17.158  18.104   7.756  1.00  0.00      LIG  
ATOM   4973 H21  LIG     1      16.111  19.326   8.493  1.00  0.00      LIG  
ATOM   4974 H22  LIG     1      21.021  22.875  14.622  1.00  0.00      LIG  
ATOM   4975 H23  LIG     1      19.248  22.968  14.627  1.00  0.00      LIG  
ATOM   4976 H24  LIG     1      21.464  17.061   8.631  1.00  0.00      LIG  
ATOM   4977 H25  LIG     1      18.158  25.541  12.107  1.00  0.00      LIG  
ATOM   4978 H26  LIG     1      18.562  25.348  10.394  1.00  0.00      LIG  
ATOM   4979 H27  LIG     1      19.705  26.119  11.477  1.00  0.00      LIG  
ATOM   4980 H28  LIG     1      21.532  24.449  10.868  1.00  0.00      LIG  
ATOM   4981 H29  LIG     1      21.131  22.739  10.757  1.00  0.00      LIG  
ATOM   4982 H30  LIG     1      20.359  23.906   9.677  1.00  0.00      LIG  
ATOM   4983 H31  LIG     1      19.242  17.573  12.793  1.00  0.00      LIG  
ATOM   4984 H32  LIG     1      22.082  18.934   6.292  1.00  0.00      LIG  
ATOM   4985 H33  LIG     1      22.914  17.445   6.577  1.00  0.00      LIG  
ATOM   4986 H34  LIG     1      25.552  19.067   8.038  1.00  0.00      LIG  
ATOM   4987 H35  LIG     1      19.724  16.075   7.149  1.00  0.00      LIG  
ATOM   4988 H36  LIG     1      21.379  15.761   6.625  1.00  0.00      LIG  
ATOM   4989 H37  LIG     1      20.416  16.981   5.786  1.00  0.00      LIG  
ATOM   4990 H38  LIG     1      21.973  19.906   9.414  1.00  0.00      LIG  
ATOM   4991 H39  LIG     1      22.280  20.803   7.925  1.00  0.00      LIG  
ATOM   4992 H40  LIG     1      26.456  21.694   6.668  1.00  0.00      LIG  
ATOM   4993 H41  LIG     1      26.596  20.919   5.080  1.00  0.00      LIG  
ATOM   4994 H42  LIG     1      27.102  20.048   6.539  1.00  0.00      LIG  
ATOM   4995 H43  LIG     1      24.247  21.354   4.626  1.00  0.00      LIG  
ATOM   4996 H44  LIG     1      23.769  21.969   6.215  1.00  0.00      LIG  
ATOM   4997 H45  LIG     1      22.971  20.546   5.531  1.00  0.00      LIG  
ATOM   4998 H46  LIG     1      24.121  18.487   9.772  1.00  0.00      LIG  
ATOM   4999 H47  LIG     1      24.889  21.096  10.938  1.00  0.00      LIG  
TER
REMARK  Energy: 259.562
REMARK  SimpleFitness: 259.562
REMARK  FullFitness: -1409.6106
REMARK  InterFull: -25.1465
REMARK  IntraFull: 268.435
REMARK  solvFull: -1898.43
REMARK  surfFull: 245.531
REMARK  extraFull: 0.0
REMARK  deltaGcompsolvpol: -1898.43
REMARK  deltaGcompsolvnonpol: 245.531
REMARK  deltaGprotsolvpol: -1897.11
REMARK  deltaGprotsolvnonpol: 243.179
REMARK  deltaGligsolvpol: -14.202
REMARK  deltaGligsolvnonpol: 16.127
REMARK  deltaGvdw: -25.1465
REMARK  deltaGelec: 0.0
REMARK  deltaG: -6.8835993
REMARK  Cluster: 7
REMARK  ClusterRank: 1
ATOM   4915 O    LIG     1      18.834  18.332  12.664  1.00  0.00      LIG  
ATOM   4916 O1   LIG     1      20.477  24.991  13.433  1.00  0.00      LIG  
ATOM   4917 O2   LIG     1      24.908  18.975   6.088  1.00  0.00      LIG  
ATOM   4918 O3   LIG     1      23.756  17.793   9.078  1.00  0.00      LIG  
ATOM   4919 O4   LIG     1      24.489  20.071  10.641  1.00  0.00      LIG  
ATOM   4920 O5   LIG     1      23.656  22.043   9.921  1.00  0.00      LIG  
ATOM   4921 C    LIG     1      18.961  20.313  11.178  1.00  0.00      LIG  
ATOM   4922 C1   LIG     1      18.677  21.353  12.286  1.00  0.00      LIG  
ATOM   4923 C2   LIG     1      17.750  20.067  10.287  1.00  0.00      LIG  
ATOM   4924 C3   LIG     1      18.178  19.392   8.980  1.00  0.00      LIG  
ATOM   4925 C4   LIG     1      18.288  22.712  11.650  1.00  0.00      LIG  
ATOM   4926 C5   LIG     1      16.894  21.304  10.053  1.00  0.00      LIG  
ATOM   4927 C6   LIG     1      19.557  18.941  11.600  1.00  0.00      LIG  
ATOM   4928 C7   LIG     1      17.677  22.577  10.251  1.00  0.00      LIG  
ATOM   4929 C8   LIG     1      19.378  18.544   9.147  1.00  0.00      LIG  
ATOM   4930 C9   LIG     1      19.382  23.807  11.667  1.00  0.00      LIG  
ATOM   4931 C10  LIG     1      19.914  21.485  13.167  1.00  0.00      LIG  
ATOM   4932 C11  LIG     1      19.602  17.905  10.468  1.00  0.00      LIG  
ATOM   4933 C12  LIG     1      18.626  20.282   7.830  1.00  0.00      LIG  
ATOM   4934 C13  LIG     1      17.534  20.956  13.234  1.00  0.00      LIG  
ATOM   4935 C14  LIG     1      20.098  18.484   8.025  1.00  0.00      LIG  
ATOM   4936 C15  LIG     1      19.555  19.416   7.001  1.00  0.00      LIG  
ATOM   4937 C16  LIG     1      17.039  18.509   8.516  1.00  0.00      LIG  
ATOM   4938 C17  LIG     1      19.897  22.767  13.967  1.00  0.00      LIG  
ATOM   4939 C18  LIG     1      19.977  23.944  13.050  1.00  0.00      LIG  
ATOM   4940 C19  LIG     1      21.240  17.558   7.740  1.00  0.00      LIG  
ATOM   4941 C20  LIG     1      18.749  25.152  11.327  1.00  0.00      LIG  
ATOM   4942 C21  LIG     1      20.526  23.604  10.672  1.00  0.00      LIG  
ATOM   4943 C22  LIG     1      22.474  18.241   7.145  1.00  0.00      LIG  
ATOM   4944 C23  LIG     1      23.465  18.846   8.159  1.00  0.00      LIG  
ATOM   4945 C24  LIG     1      24.784  19.239   7.509  1.00  0.00      LIG  
ATOM   4946 C25  LIG     1      20.735  16.524   6.751  1.00  0.00      LIG  
ATOM   4947 C26  LIG     1      25.011  20.346   6.532  1.00  0.00      LIG  
ATOM   4948 C27  LIG     1      22.816  19.996   8.956  1.00  0.00      LIG  
ATOM   4949 C28  LIG     1      26.388  20.903   6.438  1.00  0.00      LIG  
ATOM   4950 C29  LIG     1      23.944  21.236   5.994  1.00  0.00      LIG  
ATOM   4951 C30  LIG     1      23.744  20.831   9.806  1.00  0.00      LIG  
ATOM   4952 H    LIG     1      19.727  20.768  10.544  1.00  0.00      LIG  
ATOM   4953 H1   LIG     1      17.108  19.352  10.810  1.00  0.00      LIG  
ATOM   4954 H2   LIG     1      17.478  23.108  12.270  1.00  0.00      LIG  
ATOM   4955 H3   LIG     1      16.063  21.300  10.762  1.00  0.00      LIG  
ATOM   4956 H4   LIG     1      16.433  21.293   9.062  1.00  0.00      LIG  
ATOM   4957 H5   LIG     1      20.577  19.097  11.962  1.00  0.00      LIG  
ATOM   4958 H6   LIG     1      18.441  22.622   9.477  1.00  0.00      LIG  
ATOM   4959 H7   LIG     1      17.006  23.420  10.065  1.00  0.00      LIG  
ATOM   4960 H8   LIG     1      20.817  21.447  12.552  1.00  0.00      LIG  
ATOM   4961 H9   LIG     1      19.973  20.640  13.857  1.00  0.00      LIG  
ATOM   4962 H10  LIG     1      18.843  17.128  10.606  1.00  0.00      LIG  
ATOM   4963 H11  LIG     1      20.567  17.392  10.501  1.00  0.00      LIG  
ATOM   4964 H12  LIG     1      19.195  21.138   8.205  1.00  0.00      LIG
[truncated: 1,441,064 more chars]
