# Supplementary material for: Exploring the mechanism of Alisma orientale for the treatment of pregnancy induced hypertension and potential hepato-nephrotoxicity by using network pharmacology, network toxicology, molecular docking and molecular dynamics simulation
Source: Front Pharmacol. 2022 Nov 15;13:1027112. doi: 10.3389/fphar.2022.1027112 (PMC9705790; doi:10.3389/fphar.2022.1027112)
Supplement: Supplementary file 13 [file DataSheet7.zip › IGF1/IGFBIG/eadock3.err]

sib.fastconf.EADock3: running @ selenium/127.0.1.1 development version. /home/swissdock/swissdock/tmp//cache/eadock3/eadock3.jar MD5: 6b55cadf59de6f950f604b9d6d6562d2
sib.fastconf.EADock3: 5000 binding modes will be generated
sib.fastconf.EADock3: the 5000 with the most favorable SimpleFitness will be evaluated with FACTS.
sib.fastconf.EADock3: 250 binding modes will be retained
sib.fastconf.EADock3: minimize with 100 steps of SD then 250 steps of ABNR
sib.fastconf.EADock3: side chains closer than 0.0 A to any atom of the ligand will be optimized.
sib.fastconf.EADock3: Clustering radius is 2.0
sib.fastconf.EADock3: Maximum cluster size is 8
sib.fastconf.EADock3: clusters will have the exact size.
sib.fastconf.EADock3: Output file is clusters.zip
sib.fastconf.EADock3: Ligand selection is SEGID LIG
sib.fastconf.EADock3: temporary files will be kept.
sib.fastconf.EADock3: Translations allowed.
sib.fastconf.EADock3: solvation model is FACTS
sib.fastconf.EADock3: Centering rotations on the whole ligand.
sib.fastconf.EADock3: System  : 4999 atoms
sib.fastconf.EADock3: Ligand  : 85 atoms
sib.fastconf.EADock3: Receptor: 4914 atoms
sib.fastconf.EADock3:   Fixed part   : 4914 atoms
sib.fastconf.EADock3:   Flexible part: 0 atoms
sib.fastconf.EADock3: Blind docking
sib.fastconf.biodatastructures.molecules.FlexibleMoleculeBuilder: No RotateBond directive found.
sib.fastconf.biodatastructures.molecules.FlexibleMoleculeBuilder: Multiple keyword found in RotateBond directive.
sib.fastconf.biodatastructures.molecules.FlexibleMoleculeBuilder: Identify bonds.
sib.fastconf.biodatastructures.molecules.FlexibleMolecule: Total of 89 bonds found.
sib.fastconf.biodatastructures.molecules.FlexibleMolecule: Restricting dihedral rotations based on the number of atom on each side.
sib.fastconf.biodatastructures.molecules.FlexibleMolecule: 16 rotatable dihedral angles found.
sib.fastconf.biodatastructures.molecules.FlexibleMolecule: no user specified bond list.
sib.fastconf.biodatastructures.molecules.FlexibleMolecule: Filtering out dihedrals defined with an hydrogen.
sib.fastconf.biodatastructures.molecules.FlexibleMolecule: accepting bond 4929_4935_4940_4943
sib.fastconf.biodatastructures.molecules.FlexibleMolecule: accepting bond 4935_4940_4943_4944
sib.fastconf.biodatastructures.molecules.FlexibleMolecule: accepting bond 4940_4943_4944_4918
sib.fastconf.biodatastructures.molecules.FlexibleMolecule: accepting bond 4918_4944_4945_4917
sib.fastconf.biodatastructures.molecules.FlexibleMolecule: accepting bond 4918_4944_4948_4951
sib.fastconf.biodatastructures.molecules.FlexibleMolecule: accepting bond 4944_4948_4951_4919
sib.fastconf.biodatastructures.molecules.FlexibleMolecule: found # 55 core atoms : [ 4915 4916 4921 4922 4923 4924 4925 4926 4927 4928 4929 4930 4931 4932 4933 4934 4935 4936 4937 4938 4939 4940 4941 4942 4952 4953 4954 4955 4956 4957 4958 4959 4960 4961 4962 4963 4964 4965 4966 4967 4968 4969 4970 4971 4972 4973 4974 4975 4977 4978 4979 4980 4981 4982 4983 ]
sib.fastconf.biodatastructures.molecules.FlexibleMolecule: found rotatable bond # 0 between 4935 4940
sib.fastconf.biodatastructures.molecules.FlexibleMolecule: Group FIX (53): [ 4915 4927 4983 4921 4932 4957 4922 4923 4952 4929 4962 4963 4925 4931 4934 4924 4926 4953 4928 4930 4954 4938 4960 4961 4966 4967 4968 4933 4937 4955 4956 4936 4958 4959 4939 4941 4942 4974 4975 4964 4965 4971 4972 4973 4969 4970 4916 4977 4978 4979 4980 4981 4982 ] 
sib.fastconf.biodatastructures.molecules.FlexibleMolecule: Group ROTATABLE (30): [ 4917 4945 4947 4918 4944 4998 4919 4951 4999 4920 4943 4946 4976 4984 4985 4948 4986 4987 4988 4989 4949 4950 4990 4991 4992 4993 4994 4995 4996 4997 ] 
sib.fastconf.biodatastructures.molecules.FlexibleMolecule: Group ROTATABLE (Validation) (2): [ 4943 4946 ] 
sib.fastconf.biodatastructures.molecules.FlexibleMolecule: Group ROTATABLE (Non Validation) (24): [ 4917 4945 4947 4918 4944 4998 4919 4951 4999 4920 4984 4985 4948 4986 4949 4950 4990 4991 4992 4993 4994 4995 4996 4997 ] 
sib.fastconf.biodatastructures.molecules.FlexibleMolecule: found rotatable bond # 1 between 4940 4943
sib.fastconf.biodatastructures.molecules.FlexibleMolecule: Group FIX (59): [ 4915 4927 4983 4921 4932 4957 4922 4923 4952 4929 4962 4963 4925 4931 4934 4924 4926 4953 4935 4928 4930 4954 4938 4960 4961 4966 4967 4968 4933 4937 4955 4956 4936 4958 4959 4939 4941 4942 4974 4975 4964 4965 4971 4972 4973 4969 4970 4946 4976 4916 4977 4978 4979 4980 4981 4982 4987 4988 4989 ] 
sib.fastconf.biodatastructures.molecules.FlexibleMolecule: Group ROTATABLE (24): [ 4917 4945 4947 4918 4944 4998 4919 4951 4999 4920 4984 4985 4948 4986 4949 4950 4990 4991 4992 4993 4994 4995 4996 4997 ] 
sib.fastconf.biodatastructures.molecules.FlexibleMolecule: Group ROTATABLE (Validation) (1): [ 4944 ] 
sib.fastconf.biodatastructures.molecules.FlexibleMolecule: Group ROTATABLE (Non Validation) (21): [ 4917 4945 4947 4918 4998 4919 4951 4999 4920 4948 4986 4949 4950 4990 4991 4992 4993 4994 4995 4996 4997 ] 
sib.fastconf.biodatastructures.molecules.FlexibleMolecule: found rotatable bond # 2 between 4943 4944
sib.fastconf.biodatastructures.molecules.FlexibleMolecule: Group FIX (62): [ 4915 4927 4983 4921 4932 4957 4922 4923 4952 4929 4962 4963 4925 4931 4934 4924 4926 4953 4935 4928 4930 4954 4938 4960 4961 4966 4967 4968 4933 4937 4955 4956 4936 4940 4958 4959 4939 4941 4942 4974 4975 4964 4965 4971 4972 4973 4969 4970 4946 4976 4916 4977 4978 4979 4980 4981 4982 4984 4985 4987 4988 4989 ] 
sib.fastconf.biodatastructures.molecules.FlexibleMolecule: Group ROTATABLE (21): [ 4917 4945 4947 4918 4998 4919 4951 4999 4920 4948 4986 4949 4950 4990 4991 4992 4993 4994 4995 4996 4997 ] 
sib.fastconf.biodatastructures.molecules.FlexibleMolecule: Group ROTATABLE (Validation) (3): [ 4945 4918 4948 ] 
sib.fastconf.biodatastructures.molecules.FlexibleMolecule: Group ROTATABLE (Non Validation) (17): [ 4917 4947 4919 4951 4999 4920 4986 4949 4950 4990 4991 4992 4993 4994 4995 4996 4997 ] 
sib.fastconf.biodatastructures.molecules.FlexibleMolecule: found rotatable bond # 3 between 4944 4945
sib.fastconf.biodatastructures.molecules.FlexibleMolecule: Group FIX (72): [ 4915 4927 4983 4921 4932 4957 4922 4923 4952 4929 4962 4963 4925 4931 4934 4924 4926 4953 4935 4928 4930 4954 4938 4960 4961 4966 4967 4968 4933 4937 4955 4956 4936 4940 4958 4959 4939 4941 4942 4974 4975 4964 4965 4971 4972 4973 4969 4970 4943 4946 4976 4916 4977 4978 4979 4980 4981 4982 4984 4985 4987 4988 4989 4918 4948 4998 4951 4990 4991 4919 4920 4999 ] 
sib.fastconf.biodatastructures.molecules.FlexibleMolecule: Group ROTATABLE (11): [ 4917 4947 4986 4949 4950 4992 4993 4994 4995 4996 4997 ] 
sib.fastconf.biodatastructures.molecules.FlexibleMolecule: Group ROTATABLE (Validation) (4): [ 4917 4947 4949 4950 ] 
sib.fastconf.biodatastructures.molecules.FlexibleMolecule: Group ROTATABLE (Non Validation) (0): [ ] 
sib.fastconf.biodatastructures.molecules.FlexibleMolecule: found rotatable bond # 4 between 4944 4948
sib.fastconf.biodatastructures.molecules.FlexibleMolecule: Group FIX (77): [ 4915 4927 4983 4921 4932 4957 4922 4923 4952 4929 4962 4963 4925 4931 4934 4924 4926 4953 4935 4928 4930 4954 4938 4960 4961 4966 4967 4968 4933 4937 4955 4956 4936 4940 4958 4959 4939 4941 4942 4974 4975 4964 4965 4971 4972 4973 4969 4970 4943 4946 4976 4916 4977 4978 4979 4980 4981 4982 4984 4985 4987 4988 4989 4918 4945 4998 4917 4947 4986 4949 4950 4992 4993 4994 4995 4996 4997 ] 
sib.fastconf.biodatastructures.molecules.FlexibleMolecule: Group ROTATABLE (6): [ 4919 4951 4999 4920 4990 4991 ] 
sib.fastconf.biodatastructures.molecules.FlexibleMolecule: Group ROTATABLE (Validation) (1): [ 4951 ] 
sib.fastconf.biodatastructures.molecules.FlexibleMolecule: Group ROTATABLE (Non Validation) (3): [ 4919 4999 4920 ] 
sib.fastconf.biodatastructures.molecules.FlexibleMolecule: found rotatable bond # 5 between 4948 4951
sib.fastconf.biodatastructures.molecules.FlexibleMolecule: Group FIX (80): [ 4915 4927 4983 4921 4932 4957 4922 4923 4952 4929 4962 4963 4925 4931 4934 4924 4926 4953 4935 4928 4930 4954 4938 4960 4961 4966 4967 4968 4933 4937 4955 4956 4936 4940 4958 4959 4939 4941 4942 4974 4975 4964 4965 4971 4972 4973 4969 4970 4943 4946 4976 4916 4977 4978 4979 4980 4981 4982 4944 4984 4985 4987 4988 4989 4918 4945 4998 4917 4947 4986 4990 4991 4949 4950 4992 4993 4994 4995 4996 4997 ] 
sib.fastconf.biodatastructures.molecules.FlexibleMolecule: Group ROTATABLE (3): [ 4919 4999 4920 ] 
sib.fastconf.biodatastructures.molecules.FlexibleMolecule: Group ROTATABLE (Validation) (2): [ 4919 4920 ] 
sib.fastconf.biodatastructures.molecules.FlexibleMolecule: Group ROTATABLE (Non Validation) (0): [ ] 
sib.fastconf.biodatastructures.molecules.FlexibleMolecule: Bond 4935 4940 has no putative parent, best bet is root node
sib.fastconf.biodatastructures.molecules.FlexibleMolecule: Bond 4944 4948 has no parent, best bet is 4943 4944
sib.fastconf.biodatastructures.molecules.FlexibleMoleculeRotatable bond tree initialized 7 elements
sib.fastconf.biodatastructures.molecules.FlexibleMolecule: Detecting chiral carbons
sib.fastconf.biodatastructures.molecules.FlexibleMolecule: Atom 4921 C    [ 5.571 -1.389 0.727 ] is chiral
sib.fastconf.biodatastructures.molecules.FlexibleMolecule: Atom 4923 C2   [ 6.197 -2.44 1.641 ] is chiral
sib.fastconf.biodatastructures.molecules.FlexibleMolecule: Atom 4924 C3   [ 7.661 -2.103 1.976 ] is chiral
sib.fastconf.biodatastructures.molecules.FlexibleMolecule: Atom 4927 C6   [ 5.578 -0.015 1.449 ] is chiral
sib.fastconf.biodatastructures.molecules.FlexibleMolecule: Atom 4940 C19  [ 9.927 0.901 1.421 ] is chiral
sib.fastconf.FastconfBuilder: Initialize non bonded list.
sib.fastconf.biodatastructures.scoring.moleculargrids.grids.InsideMolecularGrid: Calculating inside grid [405][412][471]
sib.fastconf.biodatastructures.scoring.moleculargrids.grids.InsideMolecularGrid: Inside grid calculated in 880 ms
sib.fastconf.biodatastructures.scoring.moleculargrids.grids.InsideMolecularGrid: Smoothing inside grid.
sib.fastconf.biodatastructures.scoring.moleculargrids.grids.InsideMolecularGrid: Inside grid smoothed in 1000 ms
sib.fastconf.biodatastructures.scoring.EvaluatorBuilder: generation of the electrostatic grid took 10 ms.
sib.fastconf.FastconfBuilder: Initial energy: 18924.465
sib.fastconf.EADock3: EADock3 starting
sib.fastconf.EADock3: Box volume 431547.03 ?
sib.fastconf.EADock3: Xmin: -24.314 Xmax: 46.616 Xsize: 70.930
sib.fastconf.EADock3: Ymin: -30.933 Ymax: 41.431 Ysize: 72.364
sib.fastconf.EADock3: Zmin: -26.413 Zmax: 57.663 Zsize: 84.076
sib.fastconf.EADock3: Calculating pocket bias.
sib.fastconf.EADock3: 3 cavities identified.
sib.fastconf.EADock3: 31 magic points identified.
sib.fastconf.EADock3: 31 pocket points were identified in 1960 ms
sib.fastconf.EADock3: Calculating surface bias.
sib.fastconf.EADock3: 10024 surface points were identified in 5900 ms
sib.fastconf.EADock3: 0.0 % done
sib.fastconf.EADock3: 0.1 % done
sib.fastconf.EADock3: 0.2 % done
sib.fastconf.EADock3: 0.3 % done
sib.fastconf.EADock3: 0.4 % done
sib.fastconf.EADock3: 0.5 % done
sib.fastconf.EADock3: 0.6 % done
sib.fastconf.EADock3: 0.7 % done
sib.fastconf.EADock3: 0.8 % done
sib.fastconf.EADock3: 0.9 % done
sib.fastconf.EADock3: 1.0 % done
sib.fastconf.EADock3: 1.1 % done
sib.fastconf.EADock3: 1.2 % done
sib.fastconf.EADock3: 1.3 % done
sib.fastconf.EADock3: 1.4 % done
sib.fastconf.EADock3: 1.5 % done
sib.fastconf.EADock3: 1.6 % done
sib.fastconf.EADock3: 1.7 % done
sib.fastconf.EADock3: 1.8 % done
sib.fastconf.EADock3: 1.9 % done
sib.fastconf.EADock3: 2.0 % done
sib.fastconf.EADock3: 2.1 % done
sib.fastconf.EADock3: 2.2 % done
sib.fastconf.EADock3: 2.3 % done
sib.fastconf.EADock3: 2.4 % done
sib.fastconf.EADock3: 2.5 % done
sib.fastconf.EADock3: 2.6 % done
sib.fastconf.EADock3: 2.7 % done
sib.fastconf.EADock3: 2.8 % done
sib.fastconf.EADock3: 2.9 % done
sib.fastconf.EADock3: 3.0 % done
sib.fastconf.EADock3: 3.1 % done
sib.fastconf.EADock3: 3.2 % done
sib.fastconf.EADock3: 3.3 % done
sib.fastconf.EADock3: 3.4 % done
sib.fastconf.EADock3: 3.5 % done
sib.fastconf.EADock3: 3.6 % done
sib.fastconf.EADock3: 3.7 % done
sib.fastconf.EADock3: 3.8 % done
sib.fastconf.EADock3: 3.9 % done
sib.fastconf.EADock3: 4.0 % done
sib.fastconf.EADock3: 4.1 % done
sib.fastconf.EADock3: 4.2 % done
sib.fastconf.EADock3: 4.3 % done
sib.fastconf.EADock3: 4.4 % done
sib.fastconf.EADock3: 4.5 % done
sib.fastconf.EADock3: only 199/500001 BM accepted, exiting DSS.
sib.fastconf.EADock3: The generation of 199 conformations took 1647890 s
sib.fastconf.EADock3: The DSS engine failed 495001 times to find a suitable BMs within the allowed time limit of 500 ms
sib.fastconf.EADock3: Minimizing binding mode 0, energy is 286.74115, rmsd is 25.89404
sib.fastconf.EADock3: Minimizing binding mode 1, energy is 335.3037, rmsd is 25.356226
sib.fastconf.EADock3: Minimizing binding mode 2, energy is 336.6, rmsd is 25.430164
sib.fastconf.EADock3: Minimizing binding mode 3, energy is 372.68903, rmsd is 32.187996
sib.fastconf.EADock3: Minimizing binding mode 4, energy is 372.9217, rmsd is 32.398438
sib.fastconf.EADock3: Minimizing binding mode 5, energy is 376.28094, rmsd is 24.403921
sib.fastconf.EADock3: Minimizing binding mode 6, energy is 389.10464, rmsd is 25.266146
sib.fastconf.EADock3: Minimizing binding mode 7, energy is 417.97824, rmsd is 25.287342
sib.fastconf.EADock3: Minimizing binding mode 8, energy is 421.60995, rmsd is 26.083204
sib.fastconf.EADock3: Minimizing binding mode 9, energy is 443.75754, rmsd is 2.5270991
sib.fastconf.EADock3: Minimizing binding mode 10, energy is 445.4201, rmsd is 19.469643
sib.fastconf.EADock3: Minimizing binding mode 11, energy is 447.60648, rmsd is 25.559696
sib.fastconf.EADock3: Minimizing binding mode 12, energy is 481.66266, rmsd is 24.82663
sib.fastconf.EADock3: Minimizing binding mode 13, energy is 487.86914, rmsd is 25.670473
sib.fastconf.EADock3: Minimizing binding mode 14, energy is 523.70337, rmsd is 20.797733
sib.fastconf.EADock3: Minimizing binding mode 15, energy is 533.1858, rmsd is 32.891903
sib.fastconf.EADock3: Minimizing binding mode 16, energy is 580.0712, rmsd is 28.535975
sib.fastconf.EADock3: Minimizing binding mode 17, energy is 612.5393, rmsd is 26.446175
sib.fastconf.EADock3: Minimizing binding mode 18, energy is 616.0267, rmsd is 25.178848
sib.fastconf.EADock3: Minimizing binding mode 19, energy is 634.25916, rmsd is 25.812727
sib.fastconf.EADock3: Minimizing binding mode 20, energy is 634.7424, rmsd is 32.64304
sib.fastconf.EADock3: Minimizing binding mode 21, energy is 656.9054, rmsd is 20.885065
sib.fastconf.EADock3: Minimizing binding mode 22, energy is 658.24457, rmsd is 33.54077
sib.fastconf.EADock3: Minimizing binding mode 23, energy is 658.354, rmsd is 25.675104
sib.fastconf.EADock3: Minimizing binding mode 24, energy is 691.33606, rmsd is 20.569704
sib.fastconf.EADock3: Minimizing binding mode 25, energy is 697.33606, rmsd is 24.273178
sib.fastconf.EADock3: Minimizing binding mode 26, energy is 701.8732, rmsd is 34.48465
sib.fastconf.EADock3: Minimizing binding mode 27, energy is 702.55365, rmsd is 32.53045
sib.fastconf.EADock3: Minimizing binding mode 28, energy is 703.47974, rmsd is 24.906214
sib.fastconf.EADock3: Minimizing binding mode 29, energy is 703.9634, rmsd is 24.880209
sib.fastconf.EADock3: Minimizing binding mode 30, energy is 708.70966, rmsd is 25.013565
sib.fastconf.EADock3: Minimizing binding mode 31, energy is 716.3092, rmsd is 23.635084
sib.fastconf.EADock3: Minimizing binding mode 32, energy is 726.99646, rmsd is 26.045656
sib.fastconf.EADock3: Minimizing binding mode 33, energy is 733.62787, rmsd is 33.016865
sib.fastconf.EADock3: Minimizing binding mode 34, energy is 744.2847, rmsd is 26.249651
sib.fastconf.EADock3: Minimizing binding mode 35, energy is 759.70844, rmsd is 24.244982
sib.fastconf.EADock3: Minimizing binding mode 36, energy is 796.65234, rmsd is 20.699467
sib.fastconf.EADock3: Minimizing binding mode 37, energy is 798.5285, rmsd is 25.333233
sib.fastconf.EADock3: Minimizing binding mode 38, energy is 830.81946, rmsd is 33.62477
sib.fastconf.EADock3: Minimizing binding mode 39, energy is 874.58563, rmsd is 19.66586
sib.fastconf.EADock3: Minimizing binding mode 40, energy is 879.4092, rmsd is 33.521168
sib.fastconf.EADock3: Minimizing binding mode 41, energy is 908.09515, rmsd is 34.228962
sib.fastconf.EADock3: Minimizing binding mode 42, energy is 924.2623, rmsd is 23.944794
sib.fastconf.EADock3: Minimizing binding mode 43, energy is 974.97894, rmsd is 23.56196
sib.fastconf.EADock3: Minimizing binding mode 44, energy is 985.1231, rmsd is 20.25394
sib.fastconf.EADock3: Minimizing binding mode 45, energy is 990.8809, rmsd is 26.076181
sib.fastconf.EADock3: Minimizing binding mode 46, energy is 991.96027, rmsd is 19.627337
sib.fastconf.EADock3: Minimizing binding mode 47, energy is 1006.4782, rmsd is 32.164703
sib.fastconf.EADock3: Minimizing binding mode 48, energy is 1023.58386, rmsd is 19.794294
sib.fastconf.EADock3: Minimizing binding mode 49, energy is 1032.4194, rmsd is 24.4488
sib.fastconf.EADock3: Minimizing binding mode 50, energy is 1036.382, rmsd is 18.762463
sib.fastconf.EADock3: Minimizing binding mode 51, energy is 1047.3544, rmsd is 22.234371
sib.fastconf.EADock3: Minimizing binding mode 52, energy is 1053.1338, rmsd is 23.495901
sib.fastconf.EADock3: Minimizing binding mode 53, energy is 1071.0206, rmsd is 24.841722
sib.fastconf.EADock3: Minimizing binding mode 54, energy is 1076.4423, rmsd is 41.925747
sib.fastconf.EADock3: Minimizing binding mode 55, energy is 1088.6254, rmsd is 23.284103
sib.fastconf.EADock3: Minimizing binding mode 56, energy is 1100.9458, rmsd is 24.649666
sib.fastconf.EADock3: Minimizing binding mode 57, energy is 1115.3937, rmsd is 27.353323
sib.fastconf.EADock3: Minimizing binding mode 58, energy is 1122.0521, rmsd is 25.693316
sib.fastconf.EADock3: Minimizing binding mode 59, energy is 1124.1299, rmsd is 33.427544
sib.fastconf.EADock3: Minimizing binding mode 60, energy is 1135.1735, rmsd is 19.8318
sib.fastconf.EADock3: Minimizing binding mode 61, energy is 1135.3264, rmsd is 23.532963
sib.fastconf.EADock3: Minimizing binding mode 62, energy is 1139.4962, rmsd is 25.078056
sib.fastconf.EADock3: Minimizing binding mode 63, energy is 1145.9503, rmsd is 19.327639
sib.fastconf.EADock3: Minimizing binding mode 64, energy is 1163.9149, rmsd is 26.735998
sib.fastconf.EADock3: Minimizing binding mode 65, energy is 1176.7039, rmsd is 20.855902
sib.fastconf.EADock3: Minimizing binding mode 66, energy is 1185.6802, rmsd is 17.763111
sib.fastconf.EADock3: Minimizing binding mode 67, energy is 1202.5419, rmsd is 25.666199
sib.fastconf.EADock3: Minimizing binding mode 68, energy is 1216.879, rmsd is 22.233814
sib.fastconf.EADock3: Minimizing binding mode 69, energy is 1239.9738, rmsd is 25.178452
sib.fastconf.EADock3: Minimizing binding mode 70, energy is 1246.3271, rmsd is 32.511497
sib.fastconf.EADock3: Minimizing binding mode 71, energy is 1251.9385, rmsd is 32.753956
sib.fastconf.EADock3: Minimizing binding mode 72, energy is 1265.5994, rmsd is 25.427164
sib.fastconf.EADock3: Minimizing binding mode 73, energy is 1287.6302, rmsd is 32.890717
sib.fastconf.EADock3: Minimizing binding mode 74, energy is 1293.0916, rmsd is 21.296055
sib.fastconf.EADock3: Minimizing binding mode 75, energy is 1301.3794, rmsd is 24.88113
sib.fastconf.EADock3: Minimizing binding mode 76, energy is 1357.0784, rmsd is 19.913904
sib.fastconf.EADock3: Minimizing binding mode 77, energy is 1371.9515, rmsd is 22.34753
sib.fastconf.EADock3: Minimizing binding mode 78, energy is 1391.5011, rmsd is 21.255806
sib.fastconf.EADock3: Minimizing binding mode 79, energy is 1402.5215, rmsd is 24.068464
sib.fastconf.EADock3: Minimizing binding mode 80, energy is 1411.4026, rmsd is 23.679255
sib.fastconf.EADock3: Minimizing binding mode 81, energy is 1444.6326, rmsd is 20.920946
sib.fastconf.EADock3: Minimizing binding mode 82, energy is 1473.2228, rmsd is 32.75629
sib.fastconf.EADock3: Minimizing binding mode 83, energy is 1482.4767, rmsd is 26.13248
sib.fastconf.EADock3: Minimizing binding mode 84, energy is 1512.5646, rmsd is 24.720829
sib.fastconf.EADock3: Minimizing binding mode 85, energy is 1519.613, rmsd is 26.452381
sib.fastconf.EADock3: Minimizing binding mode 86, energy is 1533.273, rmsd is 34.856464
sib.fastconf.EADock3: Minimizing binding mode 87, energy is 1533.4287, rmsd is 31.83989
sib.fastconf.EADock3: Minimizing binding mode 88, energy is 1567.525, rmsd is 20.852406
sib.fastconf.EADock3: Minimizing binding mode 89, energy is 1568.1163, rmsd is 26.104065
sib.fastconf.EADock3: Minimizing binding mode 90, energy is 1569.6958, rmsd is 23.586601
sib.fastconf.EADock3: Minimizing binding mode 91, energy is 1570.8723, rmsd is 24.994263
sib.fastconf.EADock3: Minimizing binding mode 92, energy is 1572.6945, rmsd is 31.43943
sib.fastconf.EADock3: Minimizing binding mode 93, energy is 1582.5872, rmsd is 19.236485
sib.fastconf.EADock3: Minimizing binding mode 94, energy is 1615.1605, rmsd is 23.176725
sib.fastconf.EADock3: Minimizing binding mode 95, energy is 1623.3491, rmsd is 24.533865
sib.fastconf.EADock3: Minimizing binding mode 96, energy is 1644.3922, rmsd is 24.292433
sib.fastconf.EADock3: Minimizing binding mode 97, energy is 1647.0709, rmsd is 3.2232351
sib.fastconf.EADock3: Minimizing binding mode 98, energy is 1668.3816, rmsd is 25.998518
sib.fastconf.EADock3: Minimizing binding mode 99, energy is 1686.7968, rmsd is 23.329002
sib.fastconf.EADock3: Minimizing binding mode 100, energy is 1687.716, rmsd is 32.646442
sib.fastconf.EADock3: Minimizing binding mode 101, energy is 1696.8694, rmsd is 20.002747
sib.fastconf.EADock3: Minimizing binding mode 102, energy is 1728.3236, rmsd is 24.592966
sib.fastconf.EADock3: Minimizing binding mode 103, energy is 1761.0015, rmsd is 27.242273
sib.fastconf.EADock3: Minimizing binding mode 104, energy is 1767.5355, rmsd is 34.156315
sib.fastconf.EADock3: Minimizing binding mode 105, energy is 1805.9132, rmsd is 25.045511
sib.fastconf.EADock3: Minimizing binding mode 106, energy is 1819.0432, rmsd is 20.795254
sib.fastconf.EADock3: Minimizing binding mode 107, energy is 1842.4188, rmsd is 31.632143
sib.fastconf.EADock3: Minimizing binding mode 108, energy is 1874.4081, rmsd is 22.780815
sib.fastconf.EADock3: Minimizing binding mode 109, energy is 1884.6584, rmsd is 25.257164
sib.fastconf.EADock3: Minimizing binding mode 110, energy is 1925.074, rmsd is 33.783756
sib.fastconf.EADock3: Minimizing binding mode 111, energy is 1940.0519, rmsd is 23.385523
sib.fastconf.EADock3: Minimizing binding mode 112, energy is 1964.8142, rmsd is 23.492777
sib.fastconf.EADock3: Minimizing binding mode 113, energy is 1985.0299, rmsd is 21.895187
sib.fastconf.EADock3: Minimizing binding mode 114, energy is 2004.3452, rmsd is 23.491617
sib.fastconf.EADock3: Minimizing binding mode 115, energy is 2016.1288, rmsd is 21.992775
sib.fastconf.EADock3: Minimizing binding mode 116, energy is 2027.7081, rmsd is 32.584015
sib.fastconf.EADock3: Minimizing binding mode 117, energy is 2030.8167, rmsd is 24.910387
sib.fastconf.EADock3: Minimizing binding mode 118, energy is 2048.2715, rmsd is 24.381056
sib.fastconf.EADock3: Minimizing binding mode 119, energy is 2053.4155, rmsd is 24.512985
sib.fastconf.EADock3: Minimizing binding mode 120, energy is 2089.6892, rmsd is 26.41786
sib.fastconf.EADock3: Minimizing binding mode 121, energy is 2099.8157, rmsd is 33.74306
sib.fastconf.EADock3: Minimizing binding mode 122, energy is 2148.3972, rmsd is 21.54384
sib.fastconf.EADock3: Minimizing binding mode 123, energy is 2151.444, rmsd is 33.540146
sib.fastconf.EADock3: Minimizing binding mode 124, energy is 2171.917, rmsd is 33.055756
sib.fastconf.EADock3: Minimizing binding mode 125, energy is 2182.3853, rmsd is 21.687077
sib.fastconf.EADock3: Minimizing binding mode 126, energy is 2195.965, rmsd is 22.497377
sib.fastconf.EADock3: Minimizing binding mode 127, energy is 2228.055, rmsd is 31.81862
sib.fastconf.EADock3: Minimizing binding mode 128, energy is 2256.6055, rmsd is 27.033785
sib.fastconf.EADock3: Minimizing binding mode 129, energy is 2362.3276, rmsd is 32.59625
sib.fastconf.EADock3: Minimizing binding mode 130, energy is 2372.7783, rmsd is 22.636728
sib.fastconf.EADock3: Minimizing binding mode 131, energy is 2373.2024, rmsd is 22.829296
sib.fastconf.EADock3: Minimizing binding mode 132, energy is 2406.2866, rmsd is 34.797607
sib.fastconf.EADock3: Minimizing binding mode 133, energy is 2409.2317, rmsd is 32.190434
sib.fastconf.EADock3: Minimizing binding mode 134, energy is 2433.815, rmsd is 26.099358
sib.fastconf.EADock3: Minimizing binding mode 135, energy is 2441.2356, rmsd is 33.50832
sib.fastconf.EADock3: Minimizing binding mode 136, energy is 2463.0671, rmsd is 32.82486
sib.fastconf.EADock3: Minimizing binding mode 137, energy is 2508.7622, rmsd is 31.294592
sib.fastconf.EADock3: Minimizing binding mode 138, energy is 2667.5837, rmsd is 23.157076
sib.fastconf.EADock3: Minimizing binding mode 139, energy is 2693.4558, rmsd is 3.44997
sib.fastconf.EADock3: Minimizing binding mode 140, energy is 2715.3506, rmsd is 33.393913
sib.fastconf.EADock3: Minimizing binding mode 141, energy is 2738.013, rmsd is 34.10908
sib.fastconf.EADock3: Minimizing binding mode 142, energy is 2744.4004, rmsd is 22.510979
sib.fastconf.EADock3: Minimizing binding mode 143, energy is 2794.5486, rmsd is 23.478233
sib.fastconf.EADock3: Minimizing binding mode 144, energy is 2805.0186, rmsd is 22.219654
sib.fastconf.EADock3: Minimizing binding mode 145, energy is 2828.2808, rmsd is 24.739887
sib.fastconf.EADock3: Minimizing binding mode 146, energy is 2874.367, rmsd is 2.3835537
sib.fastconf.EADock3: Minimizing binding mode 147, energy is 2945.9783, rmsd is 24.760225
sib.fastconf.EADock3: Minimizing binding mode 148, energy is 3009.4167, rmsd is 23.939093
sib.fastconf.EADock3: Minimizing binding mode 149, energy is 3099.9883, rmsd is 40.458908
sib.fastconf.EADock3: Minimizing binding mode 150, energy is 3100.1628, rmsd is 32.29389
sib.fastconf.EADock3: Minimizing binding mode 151, energy is 3173.8025, rmsd is 33.52138
sib.fastconf.EADock3: Minimizing binding mode 152, energy is 3201.124, rmsd is 19.188927
sib.fastconf.EADock3: Minimizing binding mode 153, energy is 3214.3938, rmsd is 25.18504
sib.fastconf.EADock3: Minimizing binding mode 154, energy is 3261.3743, rmsd is 26.845865
sib.fastconf.EADock3: Minimizing binding mode 155, energy is 3327.1353, rmsd is 32.507874
sib.fastconf.EADock3: Minimizing binding mode 156, energy is 3337.5208, rmsd is 24.632595
sib.fastconf.EADock3: Minimizing binding mode 157, energy is 3376.4802, rmsd is 33.16577
sib.fastconf.EADock3: Minimizing binding mode 158, energy is 3398.6191, rmsd is 25.637623
sib.fastconf.EADock3: Minimizing binding mode 159, energy is 3497.0894, rmsd is 25.604467
sib.fastconf.EADock3: Minimizing binding mode 160, energy is 3522.6372, rmsd is 32.01643
sib.fastconf.EADock3: Minimizing binding mode 161, energy is 3570.1365, rmsd is 32.16675
sib.fastconf.EADock3: Minimizing binding mode 162, energy is 3588.6538, rmsd is 31.785461
sib.fastconf.EADock3: Minimizing binding mode 163, energy is 3713.5957, rmsd is 3.0354652
sib.fastconf.EADock3: Minimizing binding mode 164, energy is 3739.519, rmsd is 23.384937
sib.fastconf.EADock3: Minimizing binding mode 165, energy is 3821.1692, rmsd is 32.008057
sib.fastconf.EADock3: Minimizing binding mode 166, energy is 3840.3975, rmsd is 31.018988
sib.fastconf.EADock3: Minimizing binding mode 167, energy is 3936.9973, rmsd is 31.421024
sib.fastconf.EADock3: Minimizing binding mode 168, energy is 3978.4731, rmsd is 22.1446
sib.fastconf.EADock3: Minimizing binding mode 169, energy is 3990.2122, rmsd is 32.74215
sib.fastconf.EADock3: Minimizing binding mode 170, energy is 4040.041, rmsd is 23.79966
sib.fastconf.EADock3: Minimizing binding mode 171, energy is 4082.8706, rmsd is 22.193016
sib.fastconf.EADock3: Minimizing binding mode 172, energy is 4087.0059, rmsd is 30.242184
sib.fastconf.EADock3: Minimizing binding mode 173, energy is 4166.151, rmsd is 32.39173
sib.fastconf.EADock3: Minimizing binding mode 174, energy is 4178.9136, rmsd is 33.568813
sib.fastconf.EADock3: Minimizing binding mode 175, energy is 4184.303, rmsd is 21.584263
sib.fastconf.EADock3: Minimizing binding mode 176, energy is 4192.8164, rmsd is 31.818485
sib.fastconf.EADock3: Minimizing binding mode 177, energy is 4271.79, rmsd is 19.493698
sib.fastconf.EADock3: Minimizing binding mode 178, energy is 4285.645, rmsd is 33.062607
sib.fastconf.EADock3: Minimizing binding mode 179, energy is 4353.253, rmsd is 26.148972
sib.fastconf.EADock3: Minimizing binding mode 180, energy is 4541.2915, rmsd is 31.898977
sib.fastconf.EADock3: Minimizing binding mode 181, energy is 4577.314, rmsd is 32.528114
sib.fastconf.EADock3: Minimizing binding mode 182, energy is 4581.384, rmsd is 23.166815
sib.fastconf.EADock3: Minimizing binding mode 183, energy is 4635.1885, rmsd is 31.525051
sib.fastconf.EADock3: Minimizing binding mode 184, energy is 4682.3154, rmsd is 22.545712
sib.fastconf.EADock3: Minimizing binding mode 185, energy is 4782.07, rmsd is 32.293972
sib.fastconf.EADock3: Minimizing binding mode 186, energy is 4789.793, rmsd is 31.198957
sib.fastconf.EADock3: Minimizing binding mode 187, energy is 4817.773, rmsd is 31.967798
sib.fastconf.EADock3: Minimizing binding mode 188, energy is 4859.4507, rmsd is 3.3574023
sib.fastconf.EADock3: Minimizing binding mode 189, energy is 4913.1274, rmsd is 32.093246
sib.fastconf.EADock3: Minimizing binding mode 190, energy is 4964.698, rmsd is 32.949177
sib.fastconf.EADock3: Minimizing binding mode 191, energy is 5020.5537, rmsd is 33.378593
sib.fastconf.EADock3: Minimizing binding mode 192, energy is 5287.4463, rmsd is 32.51401
sib.fastconf.EADock3: Minimizing binding mode 193, energy is 5415.8423, rmsd is 30.828758
sib.fastconf.EADock3: Minimizing binding mode 194, energy is 5595.8286, rmsd is 23.275982
sib.fastconf.EADock3: Minimizing binding mode 195, energy is 5944.382, rmsd is 20.183634
sib.fastconf.EADock3: Minimizing binding mode 196, energy is 5972.3975, rmsd is 22.60484
sib.fastconf.EADock3: Minimizing binding mode 197, energy is 5984.699, rmsd is 32.887535
sib.fastconf.EADock3: Minimizing binding mode 198, energy is 6819.2407, rmsd is 25.35332
sib.fastconf.EADock3: Filter out binding modes with an energy above 3.4028235E38 (3.4028235E38 above the most favorable binding mode, which has an energy of 246.409)
sib.wrappers.md.charmm.ExtendedCharmmWrapper: CHARMM timers: CPU time: 88.64 seconds
sib.wrappers.md.charmm.ExtendedCharmmWrapper: CHARMM timers: Elapsed time: 1763.44 seconds.
sib.fastconf.EADock3: Starting clustering
sib.fastconf.EADock3: Clustering iteration 0 took 10 ms and merged 15 clusters.
sib.fastconf.EADock3: Clustering iteration 1 took 10 ms and merged 0 clusters.
sib.fastconf.EADock3: Clustering took 20 ms.
sib.fastconf.EADock3: 199 elements were gathered in 184 clusters.
sib.fastconf.EADock3: Evaluating cluster 0/184
sib.fastconf.EADock3: Evaluating binding mode 0/1 with FACTS
sib.fastconf.EADock3: Evaluating cluster 1/184
sib.fastconf.EADock3: Evaluating binding mode 0/1 with FACTS
sib.fastconf.EADock3: Evaluating cluster 2/184
sib.fastconf.EADock3: Evaluating binding mode 0/1 with FACTS
sib.fastconf.EADock3: Evaluating cluster 3/184
sib.fastconf.EADock3: Evaluating binding mode 0/1 with FACTS
sib.fastconf.EADock3: Evaluating cluster 4/184
sib.fastconf.EADock3: Evaluating binding mode 0/1 with FACTS
sib.fastconf.EADock3: Evaluating cluster 5/184
sib.fastconf.EADock3: Evaluating binding mode 0/1 with FACTS
sib.fastconf.EADock3: Evaluating cluster 6/184
sib.fastconf.EADock3: Evaluating binding mode 0/1 with FACTS
sib.fastconf.EADock3: Evaluating cluster 7/184
sib.fastconf.EADock3: Evaluating binding mode 0/1 with FACTS
sib.fastconf.EADock3: Evaluating cluster 8/184
sib.fastconf.EADock3: Evaluating binding mode 0/1 with FACTS
sib.fastconf.EADock3: Evaluating cluster 9/184
sib.fastconf.EADock3: Evaluating binding mode 0/1 with FACTS
sib.fastconf.EADock3: Evaluating cluster 10/184
sib.fastconf.EADock3: Evaluating binding mode 0/1 with FACTS
sib.fastconf.EADock3: Evaluating cluster 11/184
sib.fastconf.EADock3: Evaluating binding mode 0/1 with FACTS
sib.fastconf.EADock3: Evaluating cluster 12/184
sib.fastconf.EADock3: Evaluating binding mode 0/1 with FACTS
sib.fastconf.EADock3: Evaluating cluster 13/184
sib.fastconf.EADock3: Evaluating binding mode 0/1 with FACTS
sib.fastconf.EADock3: Evaluating cluster 14/184
sib.fastconf.EADock3: Evaluating binding mode 0/1 with FACTS
sib.fastconf.EADock3: Evaluating cluster 15/184
sib.fastconf.EADock3: Evaluating binding mode 0/1 with FACTS
sib.fastconf.EADock3: Evaluating cluster 16/184
sib.fastconf.EADock3: Evaluating binding mode 0/1 with FACTS
sib.fastconf.EADock3: Evaluating cluster 17/184
sib.fastconf.EADock3: Evaluating binding mode 0/1 with FACTS
sib.fastconf.EADock3: Evaluating cluster 18/184
sib.fastconf.EADock3: Evaluating binding mode 0/1 with FACTS
sib.fastconf.EADock3: Evaluating cluster 19/184
sib.fastconf.EADock3: Evaluating binding mode 0/1 with FACTS
sib.fastconf.EADock3: Evaluating cluster 20/184
sib.fastconf.EADock3: Evaluating binding mode 0/1 with FACTS
sib.fastconf.EADock3: Evaluating cluster 21/184
sib.fastconf.EADock3: Evaluating binding mode 0/1 with FACTS
sib.fastconf.EADock3: Evaluating cluster 22/184
sib.fastconf.EADock3: Evaluating binding mode 0/1 with FACTS
sib.fastconf.EADock3: Evaluating cluster 23/184
sib.fastconf.EADock3: Evaluating binding mode 0/1 with FACTS
sib.fastconf.EADock3: Evaluating cluster 24/184
sib.fastconf.EADock3: Evaluating binding mode 0/1 with FACTS
sib.fastconf.EADock3: Evaluating cluster 25/184
sib.fastconf.EADock3: Evaluating binding mode 0/1 with FACTS
sib.fastconf.EADock3: Evaluating cluster 26/184
sib.fastconf.EADock3: Evaluating binding mode 0/1 with FACTS
sib.fastconf.EADock3: Evaluating cluster 27/184
sib.fastconf.EADock3: Evaluating binding mode 0/1 with FACTS
sib.fastconf.EADock3: Evaluating cluster 28/184
sib.fastconf.EADock3: Evaluating binding mode 0/1 with FACTS
sib.fastconf.EADock3: Evaluating cluster 29/184
sib.fastconf.EADock3: Evaluating binding mode 0/1 with FACTS
sib.fastconf.EADock3: Evaluating cluster 30/184
sib.fastconf.EADock3: Evaluating binding mode 0/1 with FACTS
sib.fastconf.EADock3: Evaluating cluster 31/184
sib.fastconf.EADock3: Evaluating binding mode 0/1 with FACTS
sib.fastconf.EADock3: Evaluating cluster 32/184
sib.fastconf.EADock3: Evaluating binding mode 0/1 with FACTS
sib.fastconf.EADock3: Evaluating cluster 33/184
sib.fastconf.EADock3: Evaluating binding mode 0/1 with FACTS
sib.fastconf.EADock3: Evaluating cluster 34/184
sib.fastconf.EADock3: Evaluating binding mode 0/1 with FACTS
sib.fastconf.EADock3: Evaluating cluster 35/184
sib.fastconf.EADock3: Evaluating binding mode 0/1 with FACTS
sib.fastconf.EADock3: Evaluating cluster 36/184
sib.fastconf.EADock3: Evaluating binding mode 0/1 with FACTS
sib.fastconf.EADock3: Evaluating cluster 37/184
sib.fastconf.EADock3: Evaluating binding mode 0/1 with FACTS
sib.fastconf.EADock3: Evaluating cluster 38/184
sib.fastconf.EADock3: Evaluating binding mode 0/1 with FACTS
sib.fastconf.EADock3: Evaluating cluster 39/184
sib.fastconf.EADock3: Evaluating binding mode 0/2 with FACTS
sib.fastconf.EADock3: Evaluating binding mode 1/2 with FACTS
sib.fastconf.EADock3: Evaluating cluster 40/184
sib.fastconf.EADock3: Evaluating binding mode 0/1 with FACTS
sib.fastconf.EADock3: Evaluating cluster 41/184
sib.fastconf.EADock3: Evaluating binding mode 0/1 with FACTS
sib.fastconf.EADock3: Evaluating cluster 42/184
sib.fastconf.EADock3: Evaluating binding mode 0/1 with FACTS
sib.fastconf.EADock3: Evaluating cluster 43/184
sib.fastconf.EADock3: Evaluating binding mode 0/1 with FACTS
sib.fastconf.EADock3: Evaluating cluster 44/184
sib.fastconf.EADock3: Evaluating binding mode 0/1 with FACTS
sib.fastconf.EADock3: Evaluating cluster 45/184
sib.fastconf.EADock3: Evaluating binding mode 0/1 with FACTS
sib.fastconf.EADock3: Evaluating cluster 46/184
sib.fastconf.EADock3: Evaluating binding mode 0/1 with FACTS
sib.fastconf.EADock3: Evaluating cluster 47/184
sib.fastconf.EADock3: Evaluating binding mode 0/1 with FACTS
sib.fastconf.EADock3: Evaluating cluster 48/184
sib.fastconf.EADock3: Evaluating binding mode 0/1 with FACTS
sib.fastconf.EADock3: Evaluating cluster 49/184
sib.fastconf.EADock3: Evaluating binding mode 0/2 with FACTS
sib.fastconf.EADock3: Evaluating binding mode 1/2 with FACTS
sib.fastconf.EADock3: Evaluating cluster 50/184
sib.fastconf.EADock3: Evaluating binding mode 0/1 with FACTS
sib.fastconf.EADock3: Evaluating cluster 51/184
sib.fastconf.EADock3: Evaluating binding mode 0/1 with FACTS
sib.fastconf.EADock3: Evaluating cluster 52/184
sib.fastconf.EADock3: Evaluating binding mode 0/1 with FACTS
sib.fastconf.EADock3: Evaluating cluster 53/184
sib.fastconf.EADock3: Evaluating binding mode 0/2 with FACTS
sib.fastconf.EADock3: Evaluating binding mode 1/2 with FACTS
sib.fastconf.EADock3: Evaluating cluster 54/184
sib.fastconf.EADock3: Evaluating binding mode 0/1 with FACTS
sib.fastconf.EADock3: Evaluating cluster 55/184
sib.fastconf.EADock3: Evaluating binding mode 0/1 with FACTS
sib.fastconf.EADock3: Evaluating cluster 56/184
sib.fastconf.EADock3: Evaluating binding mode 0/1 with FACTS
sib.fastconf.EADock3: Evaluating cluster 57/184
sib.fastconf.EADock3: Evaluating binding mode 0/1 with FACTS
sib.fastconf.EADock3: Evaluating cluster 58/184
sib.fastconf.EADock3: Evaluating binding mode 0/1 with FACTS
sib.fastconf.EADock3: Evaluating cluster 59/184
sib.fastconf.EADock3: Evaluating binding mode 0/1 with FACTS
sib.fastconf.EADock3: Evaluating cluster 60/184
sib.fastconf.EADock3: Evaluating binding mode 0/1 with FACTS
sib.fastconf.EADock3: Evaluating cluster 61/184
sib.fastconf.EADock3: Evaluating binding mode 0/2 with FACTS
sib.fastconf.EADock3: Evaluating binding mode 1/2 with FACTS
sib.fastconf.EADock3: Evaluating cluster 62/184
sib.fastconf.EADock3: Evaluating binding mode 0/1 with FACTS
sib.fastconf.EADock3: Evaluating cluster 63/184
sib.fastconf.EADock3: Evaluating binding mode 0/1 with FACTS
sib.fastconf.EADock3: Evaluating cluster 64/184
sib.fastconf.EADock3: Evaluating binding mode 0/1 with FACTS
sib.fastconf.EADock3: Evaluating cluster 65/184
sib.fastconf.EADock3: Evaluating binding mode 0/1 with FACTS
sib.fastconf.EADock3: Evaluating cluster 66/184
sib.fastconf.EADock3: Evaluating binding mode 0/1 with FACTS
sib.fastconf.EADock3: Evaluating cluster 67/184
sib.fastconf.EADock3: Evaluating binding mode 0/1 with FACTS
sib.fastconf.EADock3: Evaluating cluster 68/184
sib.fastconf.EADock3: Evaluating binding mode 0/1 with FACTS
sib.fastconf.EADock3: Evaluating cluster 69/184
sib.fastconf.EADock3: Evaluating binding mode 0/1 with FACTS
sib.fastconf.EADock3: Evaluating cluster 70/184
sib.fastconf.EADock3: Evaluating binding mode 0/1 with FACTS
sib.fastconf.EADock3: Evaluating cluster 71/184
sib.fastconf.EADock3: Evaluating binding mode 0/2 with FACTS
sib.fastconf.EADock3: Evaluating binding mode 1/2 with FACTS
sib.fastconf.EADock3: Evaluating cluster 72/184
sib.fastconf.EADock3: Evaluating binding mode 0/1 with FACTS
sib.fastconf.EADock3: Evaluating cluster 73/184
sib.fastconf.EADock3: Evaluating binding mode 0/1 with FACTS
sib.fastconf.EADock3: Evaluating cluster 74/184
sib.fastconf.EADock3: Evaluating binding mode 0/1 with FACTS
sib.fastconf.EADock3: Evaluating cluster 75/184
sib.fastconf.EADock3: Evaluating binding mode 0/1 with FACTS
sib.fastconf.EADock3: Evaluating cluster 76/184
sib.fastconf.EADock3: Evaluating binding mode 0/1 with FACTS
sib.fastconf.EADock3: Evaluating cluster 77/184
sib.fastconf.EADock3: Evaluating binding mode 0/1 with FACTS
sib.fastconf.EADock3: Evaluating cluster 78/184
sib.fastconf.EADock3: Evaluating binding mode 0/1 with FACTS
sib.fastconf.EADock3: Evaluating cluster 79/184
sib.fastconf.EADock3: Evaluating binding mode 0/1 with FACTS
sib.fastconf.EADock3: Evaluating cluster 80/184
sib.fastconf.EADock3: Evaluating binding mode 0/2 with FACTS
sib.fastconf.EADock3: Evaluating binding mode 1/2 with FACTS
sib.fastconf.EADock3: Evaluating cluster 81/184
sib.fastconf.EADock3: Evaluating binding mode 0/1 with FACTS
sib.fastconf.EADock3: Evaluating cluster 82/184
sib.fastconf.EADock3: Evaluating binding mode 0/1 with FACTS
sib.fastconf.EADock3: Evaluating cluster 83/184
sib.fastconf.EADock3: Evaluating binding mode 0/1 with FACTS
sib.fastconf.EADock3: Evaluating cluster 84/184
sib.fastconf.EADock3: Evaluating binding mode 0/1 with FACTS
sib.fastconf.EADock3: Evaluating cluster 85/184
sib.fastconf.EADock3: Evaluating binding mode 0/1 with FACTS
sib.fastconf.EADock3: Evaluating cluster 86/184
sib.fastconf.EADock3: Evaluating binding mode 0/1 with FACTS
sib.fastconf.EADock3: Evaluating cluster 87/184
sib.fastconf.EADock3: Evaluating binding mode 0/1 with FACTS
sib.fastconf.EADock3: Evaluating cluster 88/184
sib.fastconf.EADock3: Evaluating binding mode 0/2 with FACTS
sib.fastconf.EADock3: Evaluating binding mode 1/2 with FACTS
sib.fastconf.EADock3: Evaluating cluster 89/184
sib.fastconf.EADock3: Evaluating binding mode 0/1 with FACTS
sib.fastconf.EADock3: Evaluating cluster 90/184
sib.fastconf.EADock3: Evaluating binding mode 0/4 with FACTS
sib.fastconf.EADock3: Evaluating binding mode 1/4 with FACTS
sib.fastconf.EADock3: Evaluating binding mode 2/4 with FACTS
sib.fastconf.EADock3: Evaluating binding mode 3/4 with FACTS
sib.fastconf.EADock3: Evaluating cluster 91/184
sib.fastconf.EADock3: Evaluating binding mode 0/1 with FACTS
sib.fastconf.EADock3: Evaluating cluster 92/184
sib.fastconf.EADock3: Evaluating binding mode 0/1 with FACTS
sib.fastconf.EADock3: Evaluating cluster 93/184
sib.fastconf.EADock3: Evaluating binding mode 0/1 with FACTS
sib.fastconf.EADock3: Evaluating cluster 94/184
sib.fastconf.EADock3: Evaluating binding mode 0/1 with FACTS
sib.fastconf.EADock3: Evaluating cluster 95/184
sib.fastconf.EADock3: Evaluating binding mode 0/1 with FACTS
sib.fastconf.EADock3: Evaluating cluster 96/184
sib.fastconf.EADock3: Evaluating binding mode 0/1 with FACTS
sib.fastconf.EADock3: Evaluating cluster 97/184
sib.fastconf.EADock3: Evaluating binding mode 0/1 with FACTS
sib.fastconf.EADock3: Evaluating cluster 98/184
sib.fastconf.EADock3: Evaluating binding mode 0/1 with FACTS
sib.fastconf.EADock3: Evaluating cluster 99/184
sib.fastconf.EADock3: Evaluating binding mode 0/1 with FACTS
sib.fastconf.EADock3: Evaluating cluster 100/184
sib.fastconf.EADock3: Evaluating binding mode 0/1 with FACTS
sib.fastconf.EADock3: Evaluating cluster 101/184
sib.fastconf.EADock3: Evaluating binding mode 0/1 with FACTS
sib.fastconf.EADock3: Evaluating cluster 102/184
sib.fastconf.EADock3: Evaluating binding mode 0/1 with FACTS
sib.fastconf.EADock3: Evaluating cluster 103/184
sib.fastconf.EADock3: Evaluating binding mode 0/1 with FACTS
sib.fastconf.EADock3: Evaluating cluster 104/184
sib.fastconf.EADock3: Evaluating binding mode 0/1 with FACTS
sib.fastconf.EADock3: Evaluating cluster 105/184
sib.fastconf.EADock3: Evaluating binding mode 0/1 with FACTS
sib.fastconf.EADock3: Evaluating cluster 106/184
sib.fastconf.EADock3: Evaluating binding mode 0/1 with FACTS
sib.fastconf.EADock3: Evaluating cluster 107/184
sib.fastconf.EADock3: Evaluating binding mode 0/1 with FACTS
sib.fastconf.EADock3: Evaluating cluster 108/184
sib.fastconf.EADock3: Evaluating binding mode 0/1 with FACTS
sib.fastconf.EADock3: Evaluating cluster 109/184
sib.fastconf.EADock3: Evaluating binding mode 0/1 with FACTS
sib.fastconf.EADock3: Evaluating cluster 110/184
sib.fastconf.EADock3: Evaluating binding mode 0/1 with FACTS
sib.fastconf.EADock3: Evaluating cluster 111/184
sib.fastconf.EADock3: Evaluating binding mode 0/1 with FACTS
sib.fastconf.EADock3: Evaluating cluster 112/184
sib.fastconf.EADock3: Evaluating binding mode 0/1 with FACTS
sib.fastconf.EADock3: Evaluating cluster 113/184
sib.fastconf.EADock3: Evaluating binding mode 0/1 with FACTS
sib.fastconf.EADock3: Evaluating cluster 114/184
sib.fastconf.EADock3: Evaluating binding mode 0/1 with FACTS
sib.fastconf.EADock3: Evaluating cluster 115/184
sib.fastconf.EADock3: Evaluating binding mode 0/1 with FACTS
sib.fastconf.EADock3: Evaluating cluster 116/184
sib.fastconf.EADock3: Evaluating binding mode 0/1 with FACTS
sib.fastconf.EADock3: Evaluating cluster 117/184
sib.fastconf.EADock3: Evaluating binding mode 0/1 with FACTS
sib.fastconf.EADock3: Evaluating cluster 118/184
sib.fastconf.EADock3: Evaluating binding mode 0/2 with FACTS
sib.fastconf.EADock3: Evaluating binding mode 1/2 with FACTS
sib.fastconf.EADock3: Evaluating cluster 119/184
sib.fastconf.EADock3: Evaluating binding mode 0/1 with FACTS
sib.fastconf.EADock3: Evaluating cluster 120/184
sib.fastconf.EADock3: Evaluating binding mode 0/1 with FACTS
sib.fastconf.EADock3: Evaluating cluster 121/184
sib.fastconf.EADock3: Evaluating binding mode 0/1 with FACTS
sib.fastconf.EADock3: Evaluating cluster 122/184
sib.fastconf.EADock3: Evaluating binding mode 0/2 with FACTS
sib.fastconf.EADock3: Evaluating binding mode 1/2 with FACTS
sib.fastconf.EADock3: Evaluating cluster 123/184
sib.fastconf.EADock3: Evaluating binding mode 0/1 with FACTS
sib.fastconf.EADock3: Evaluating cluster 124/184
sib.fastconf.EADock3: Evaluating binding mode 0/1 with FACTS
sib.fastconf.EADock3: Evaluating cluster 125/184
sib.fastconf.EADock3: Evaluating binding mode 0/1 with FACTS
sib.fastconf.EADock3: Evaluating cluster 126/184
sib.fastconf.EADock3: Evaluating binding mode 0/1 with FACTS
sib.fastconf.EADock3: Evaluating cluster 127/184
sib.fastconf.EADock3: Evaluating binding mode 0/1 with FACTS
sib.fastconf.EADock3: Evaluating cluster 128/184
sib.fastconf.EADock3: Evaluating binding mode 0/1 with FACTS
sib.fastconf.EADock3: Evaluating cluster 129/184
sib.fastconf.EADock3: Evaluating binding mode 0/1 with FACTS
sib.fastconf.EADock3: Evaluating cluster 130/184
sib.fastconf.EADock3: Evaluating binding mode 0/1 with FACTS
sib.fastconf.EADock3: Evaluating cluster 131/184
sib.fastconf.EADock3: Evaluating binding mode 0/1 with FACTS
sib.fastconf.EADock3: Evaluating cluster 132/184
sib.fastconf.EADock3: Evaluating binding mode 0/1 with FACTS
sib.fastconf.EADock3: Evaluating cluster 133/184
sib.fastconf.EADock3: Evaluating binding mode 0/1 with FACTS
sib.fastconf.EADock3: Evaluating cluster 134/184
sib.fastconf.EADock3: Evaluating binding mode 0/1 with FACTS
sib.fastconf.EADock3: Evaluating cluster 135/184
sib.fastconf.EADock3: Evaluating binding mode 0/1 with FACTS
sib.fastconf.EADock3: Evaluating cluster 136/184
sib.fastconf.EADock3: Evaluating binding mode 0/1 with FACTS
sib.fastconf.EADock3: Evaluating cluster 137/184
sib.fastconf.EADock3: Evaluating binding mode 0/1 with FACTS
sib.fastconf.EADock3: Evaluating cluster 138/184
sib.fastconf.EADock3: Evaluating binding mode 0/1 with FACTS
sib.fastconf.EADock3: Evaluating cluster 139/184
sib.fastconf.EADock3: Evaluating binding mode 0/1 with FACTS
sib.fastconf.EADock3: Evaluating cluster 140/184
sib.fastconf.EADock3: Evaluating binding mode 0/1 with FACTS
sib.fastconf.EADock3: Evaluating cluster 141/184
sib.fastconf.EADock3: Evaluating binding mode 0/1 with FACTS
sib.fastconf.EADock3: Evaluating cluster 142/184
sib.fastconf.EADock3: Evaluating binding mode 0/1 with FACTS
sib.fastconf.EADock3: Evaluating cluster 143/184
sib.fastconf.EADock3: Evaluating binding mode 0/1 with FACTS
sib.fastconf.EADock3: Evaluating cluster 144/184
sib.fastconf.EADock3: Evaluating binding mode 0/1 with FACTS
sib.fastconf.EADock3: Evaluating cluster 145/184
sib.fastconf.EADock3: Evaluating binding mode 0/1 with FACTS
sib.fastconf.EADock3: Evaluating cluster 146/184
sib.fastconf.EADock3: Evaluating binding mode 0/1 with FACTS
sib.fastconf.EADock3: Evaluating cluster 147/184
sib.fastconf.EADock3: Evaluating binding mode 0/1 with FACTS
sib.fastconf.EADock3: Evaluating cluster 148/184
sib.fastconf.EADock3: Evaluating binding mode 0/2 with FACTS
sib.fastconf.EADock3: Evaluating binding mode 1/2 with FACTS
sib.fastconf.EADock3: Evaluating cluster 149/184
sib.fastconf.EADock3: Evaluating binding mode 0/1 with FACTS
sib.fastconf.EADock3: Evaluating cluster 150/184
sib.fastconf.EADock3: Evaluating binding mode 0/1 with FACTS
sib.fastconf.EADock3: Evaluating cluster 151/184
sib.fastconf.EADock3: Evaluating binding mode 0/1 with FACTS
sib.fastconf.EADock3: Evaluating cluster 152/184
sib.fastconf.EADock3: Evaluating binding mode 0/1 with FACTS
sib.fastconf.EADock3: Evaluating cluster 153/184
sib.fastconf.EADock3: Evaluating binding mode 0/1 with FACTS
sib.fastconf.EADock3: Evaluating cluster 154/184
sib.fastconf.EADock3: Evaluating binding mode 0/1 with FACTS
sib.fastconf.EADock3: Evaluating cluster 155/184
sib.fastconf.EADock3: Evaluating binding mode 0/1 with FACTS
sib.fastconf.EADock3: Evaluating cluster 156/184
sib.fastconf.EADock3: Evaluating binding mode 0/1 with FACTS
sib.fastconf.EADock3: Evaluating cluster 157/184
sib.fastconf.EADock3: Evaluating binding mode 0/1 with FACTS
sib.fastconf.EADock3: Evaluating cluster 158/184
sib.fastconf.EADock3: Evaluating binding mode 0/1 with FACTS
sib.fastconf.EADock3: Evaluating cluster 159/184
sib.fastconf.EADock3: Evaluating binding mode 0/1 with FACTS
sib.fastconf.EADock3: Evaluating cluster 160/184
sib.fastconf.EADock3: Evaluating binding mode 0/2 with FACTS
sib.fastconf.EADock3: Evaluating binding mode 1/2 with FACTS
sib.fastconf.EADock3: Evaluating cluster 161/184
sib.fastconf.EADock3: Evaluating binding mode 0/1 with FACTS
sib.fastconf.EADock3: Evaluating cluster 162/184
sib.fastconf.EADock3: Evaluating binding mode 0/1 with FACTS
sib.fastconf.EADock3: Evaluating cluster 163/184
sib.fastconf.EADock3: Evaluating binding mode 0/1 with FACTS
sib.fastconf.EADock3: Evaluating cluster 164/184
sib.fastconf.EADock3: Evaluating binding mode 0/1 with FACTS
sib.fastconf.EADock3: Evaluating cluster 165/184
sib.fastconf.EADock3: Evaluating binding mode 0/1 with FACTS
sib.fastconf.EADock3: Evaluating cluster 166/184
sib.fastconf.EADock3: Evaluating binding mode 0/1 with FACTS
sib.fastconf.EADock3: Evaluating cluster 167/184
sib.fastconf.EADock3: Evaluating binding mode 0/1 with FACTS
sib.fastconf.EADock3: Evaluating cluster 168/184
sib.fastconf.EADock3: Evaluating binding mode 0/1 with FACTS
sib.fastconf.EADock3: Evaluating cluster 169/184
sib.fastconf.EADock3: Evaluating binding mode 0/1 with FACTS
sib.fastconf.EADock3: Evaluating cluster 170/184
sib.fastconf.EADock3: Evaluating binding mode 0/1 with FACTS
sib.fastconf.EADock3: Evaluating cluster 171/184
sib.fastconf.EADock3: Evaluating binding mode 0/1 with FACTS
sib.fastconf.EADock3: Evaluating cluster 172/184
sib.fastconf.EADock3: Evaluating binding mode 0/1 with FACTS
sib.fastconf.EADock3: Evaluating cluster 173/184
sib.fastconf.EADock3: Evaluating binding mode 0/1 with FACTS
sib.fastconf.EADock3: Evaluating cluster 174/184
sib.fastconf.EADock3: Evaluating binding mode 0/1 with FACTS
sib.fastconf.EADock3: Evaluating cluster 175/184
sib.fastconf.EADock3: Evaluating binding mode 0/1 with FACTS
sib.fastconf.EADock3: Evaluating cluster 176/184
sib.fastconf.EADock3: Evaluating binding mode 0/1 with FACTS
sib.fastconf.EADock3: Evaluating cluster 177/184
sib.fastconf.EADock3: Evaluating binding mode 0/1 with FACTS
sib.fastconf.EADock3: Evaluating cluster 178/184
sib.fastconf.EADock3: Evaluating binding mode 0/1 with FACTS
sib.fastconf.EADock3: Evaluating cluster 179/184
sib.fastconf.EADock3: Evaluating binding mode 0/1 with FACTS
sib.fastconf.EADock3: Evaluating cluster 180/184
sib.fastconf.EADock3: Evaluating binding mode 0/2 with FACTS
sib.fastconf.EADock3: Evaluating binding mode 1/2 with FACTS
sib.fastconf.EADock3: Evaluating cluster 181/184
sib.fastconf.EADock3: Evaluating binding mode 0/1 with FACTS
sib.fastconf.EADock3: Evaluating cluster 182/184
sib.fastconf.EADock3: Evaluating binding mode 0/1 with FACTS
sib.fastconf.EADock3: Evaluating cluster 183/184
sib.fastconf.EADock3: Evaluating binding mode 0/1 with FACTS
sib.wrappers.md.charmm.ExtendedCharmmWrapper: CHARMM timers: CPU time: 45.24 seconds
sib.wrappers.md.charmm.ExtendedCharmmWrapper: CHARMM timers: Elapsed time: 45.6952 seconds.
sib.fastconf.EADock3: Starting cluster expansion.
sib.fastconf.EADock3: System  : 4999 atoms
sib.fastconf.EADock3: Ligand  : 85 atoms
sib.fastconf.EADock3: Receptor: 4914 atoms
sib.fastconf.EADock3:   Fixed part   : 4914 atoms
sib.fastconf.EADock3:   Flexible part: 0 atoms
sib.fastconf.EADock3: Expanding cluster 0/32
sib.fastconf.EADock3: Expanding cluster 1/32
sib.fastconf.EADock3: Expanding cluster 2/32
sib.fastconf.EADock3: Expanding cluster 3/32
sib.fastconf.EADock3: Expanding cluster 4/32
sib.fastconf.EADock3: Expanding cluster 5/32
sib.fastconf.EADock3: Expanding cluster 6/32
sib.fastconf.EADock3: Expanding cluster 7/32
sib.fastconf.EADock3: Expanding cluster 8/32
sib.fastconf.EADock3: Expanding cluster 9/32
sib.fastconf.EADock3: Expanding cluster 10/32
sib.fastconf.EADock3: Expanding cluster 11/32
sib.fastconf.EADock3: Expanding cluster 12/32
sib.fastconf.EADock3: Expanding cluster 13/32
sib.fastconf.EADock3: Expanding cluster 14/32
sib.fastconf.EADock3: Expanding cluster 15/32
sib.fastconf.EADock3: Expanding cluster 16/32
sib.fastconf.EADock3: Expanding cluster 17/32
sib.fastconf.EADock3: Expanding cluster 18/32
sib.fastconf.EADock3: Expanding cluster 19/32
sib.fastconf.EADock3: Expanding cluster 20/32
sib.fastconf.EADock3: Expanding cluster 21/32
sib.fastconf.EADock3: Expanding cluster 22/32
sib.fastconf.EADock3: Expanding cluster 23/32
sib.fastconf.EADock3: Expanding cluster 24/32
sib.fastconf.EADock3: Expanding cluster 25/32
sib.fastconf.EADock3: Expanding cluster 26/32
sib.fastconf.EADock3: Expanding cluster 27/32
sib.fastconf.EADock3: Expanding cluster 28/32
sib.fastconf.EADock3: Expanding cluster 29/32
sib.fastconf.EADock3: Expanding cluster 30/32
sib.fastconf.EADock3: Expanding cluster 31/32
sib.wrappers.md.charmm.ExtendedCharmmWrapper: CHARMM timers: CPU time: 140.94 seconds
sib.wrappers.md.charmm.ExtendedCharmmWrapper: CHARMM timers: Elapsed time: 141.857 seconds.
sib.fastconf.EADock3: Starting clustering
sib.fastconf.EADock3: Clustering iteration 0 took 10 ms and merged 222 clusters.
sib.fastconf.EADock3: Clustering iteration 1 took 0 ms and merged 0 clusters.
sib.fastconf.EADock3: Clustering took 10 ms.
sib.fastconf.EADock3: 256 elements were gathered in 34 clusters.
sib.fastconf.EADock3: clusters expanded, 256 binding modes generated
sib.fastconf.EADock3: Evaluating cluster 0/34
sib.fastconf.EADock3: Evaluating binding mode 0/8 with FACTS
sib.fastconf.EADock3: Evaluating binding mode 1/8 with FACTS
sib.fastconf.EADock3: Evaluating binding mode 2/8 with FACTS
sib.fastconf.EADock3: Evaluating binding mode 3/8 with FACTS
sib.fastconf.EADock3: Evaluating binding mode 4/8 with FACTS
sib.fastconf.EADock3: Evaluating binding mode 5/8 with FACTS
sib.fastconf.EADock3: Evaluating binding mode 6/8 with FACTS
sib.fastconf.EADock3: Evaluating binding mode 7/8 with FACTS
sib.fastconf.EADock3: Evaluating cluster 1/34
sib.fastconf.EADock3: Evaluating binding mode 0/6 with FACTS
sib.fastconf.EADock3: Evaluating binding mode 1/6 with FACTS
sib.fastconf.EADock3: Evaluating binding mode 2/6 with FACTS
sib.fastconf.EADock3: Evaluating binding mode 3/6 with FACTS
sib.fastconf.EADock3: Evaluating binding mode 4/6 with FACTS
sib.fastconf.EADock3: Evaluating binding mode 5/6 with FACTS
sib.fastconf.EADock3: Evaluating cluster 2/34
sib.fastconf.EADock3: Evaluating binding mode 0/2 with FACTS
sib.fastconf.EADock3: Evaluating binding mode 1/2 with FACTS
sib.fastconf.EADock3: Evaluating cluster 3/34
sib.fastconf.EADock3: Evaluating binding mode 0/8 with FACTS
sib.fastconf.EADock3: Evaluating binding mode 1/8 with FACTS
sib.fastconf.EADock3: Evaluating binding mode 2/8 with FACTS
sib.fastconf.EADock3: Evaluating binding mode 3/8 with FACTS
sib.fastconf.EADock3: Evaluating binding mode 4/8 with FACTS
sib.fastconf.EADock3: Evaluating binding mode 5/8 with FACTS
sib.fastconf.EADock3: Evaluating binding mode 6/8 with FACTS
sib.fastconf.EADock3: Evaluating binding mode 7/8 with FACTS
sib.fastconf.EADock3: Evaluating cluster 4/34
sib.fastconf.EADock3: Evaluating binding mode 0/8 with FACTS
sib.fastconf.EADock3: Evaluating binding mode 1/8 with FACTS
sib.fastconf.EADock3: Evaluating binding mode 2/8 with FACTS
sib.fastconf.EADock3: Evaluating binding mode 3/8 with FACTS
sib.fastconf.EADock3: Evaluating binding mode 4/8 with FACTS
sib.fastconf.EADock3: Evaluating binding mode 5/8 with FACTS
sib.fastconf.EADock3: Evaluating binding mode 6/8 with FACTS
sib.fastconf.EADock3: Evaluating binding mode 7/8 with FACTS
sib.fastconf.EADock3: Evaluating cluster 5/34
sib.fastconf.EADock3: Evaluating binding mode 0/8 with FACTS
sib.fastconf.EADock3: Evaluating binding mode 1/8 with FACTS
sib.fastconf.EADock3: Evaluating binding mode 2/8 with FACTS
sib.fastconf.EADock3: Evaluating binding mode 3/8 with FACTS
sib.fastconf.EADock3: Evaluating binding mode 4/8 with FACTS
sib.fastconf.EADock3: Evaluating binding mode 5/8 with FACTS
sib.fastconf.EADock3: Evaluating binding mode 6/8 with FACTS
sib.fastconf.EADock3: Evaluating binding mode 7/8 with FACTS
sib.fastconf.EADock3: Evaluating cluster 6/34
sib.fastconf.EADock3: Evaluating binding mode 0/8 with FACTS
sib.fastconf.EADock3: Evaluating binding mode 1/8 with FACTS
sib.fastconf.EADock3: Evaluating binding mode 2/8 with FACTS
sib.fastconf.EADock3: Evaluating binding mode 3/8 with FACTS
sib.fastconf.EADock3: Evaluating binding mode 4/8 with FACTS
sib.fastconf.EADock3: Evaluating binding mode 5/8 with FACTS
sib.fastconf.EADock3: Evaluating binding mode 6/8 with FACTS
sib.fastconf.EADock3: Evaluating binding mode 7/8 with FACTS
sib.fastconf.EADock3: Evaluating cluster 7/34
sib.fastconf.EADock3: Evaluating binding mode 0/8 with FACTS
sib.fastconf.EADock3: Evaluating binding mode 1/8 with FACTS
sib.fastconf.EADock3: Evaluating binding mode 2/8 with FACTS
sib.fastconf.EADock3: Evaluating binding mode 3/8 with FACTS
sib.fastconf.EADock3: Evaluating binding mode 4/8 with FACTS
sib.fastconf.EADock3: Evaluating binding mode 5/8 with FACTS
sib.fastconf.EADock3: Evaluating binding mode 6/8 with FACTS
sib.fastconf.EADock3: Evaluating binding mode 7/8 with FACTS
sib.fastconf.EADock3: Evaluating cluster 8/34
sib.fastconf.EADock3: Evaluating binding mode 0/8 with FACTS
sib.fastconf.EADock3: Evaluating binding mode 1/8 with FACTS
sib.fastconf.EADock3: Evaluating binding mode 2/8 with FACTS
sib.fastconf.EADock3: Evaluating binding mode 3/8 with FACTS
sib.fastconf.EADock3: Evaluating binding mode 4/8 with FACTS
sib.fastconf.EADock3: Evaluating binding mode 5/8 with FACTS
sib.fastconf.EADock3: Evaluating binding mode 6/8 with FACTS
sib.fastconf.EADock3: Evaluating binding mode 7/8 with FACTS
sib.fastconf.EADock3: Evaluating cluster 9/34
sib.fastconf.EADock3: Evaluating binding mode 0/8 with FACTS
sib.fastconf.EADock3: Evaluating binding mode 1/8 with FACTS
sib.fastconf.EADock3: Evaluating binding mode 2/8 with FACTS
sib.fastconf.EADock3: Evaluating binding mode 3/8 with FACTS
sib.fastconf.EADock3: Evaluating binding mode 4/8 with FACTS
sib.fastconf.EADock3: Evaluating binding mode 5/8 with FACTS
sib.fastconf.EADock3: Evaluating binding mode 6/8 with FACTS
sib.fastconf.EADock3: Evaluating binding mode 7/8 with FACTS
sib.fastconf.EADock3: Evaluating cluster 10/34
sib.fastconf.EADock3: Evaluating binding mode 0/8 with FACTS
sib.fastconf.EADock3: Evaluating binding mode 1/8 with FACTS
sib.fastconf.EADock3: Evaluating binding mode 2/8 with FACTS
sib.fastconf.EADock3: Evaluating binding mode 3/8 with FACTS
sib.fastconf.EADock3: Evaluating binding mode 4/8 with FACTS
sib.fastconf.EADock3: Evaluating binding mode 5/8 with FACTS
sib.fastconf.EADock3: Evaluating binding mode 6/8 with FACTS
sib.fastconf.EADock3: Evaluating binding mode 7/8 with FACTS
sib.fastconf.EADock3: Evaluating cluster 11/34
sib.fastconf.EADock3: Evaluating binding mode 0/8 with FACTS
sib.fastconf.EADock3: Evaluating binding mode 1/8 with FACTS
sib.fastconf.EADock3: Evaluating binding mode 2/8 with FACTS
sib.fastconf.EADock3: Evaluating binding mode 3/8 with FACTS
sib.fastconf.EADock3: Evaluating binding mode 4/8 with FACTS
sib.fastconf.EADock3: Evaluating binding mode 5/8 with FACTS
sib.fastconf.EADock3: Evaluating binding mode 6/8 with FACTS
sib.fastconf.EADock3: Evaluating binding mode 7/8 with FACTS
sib.fastconf.EADock3: Evaluating cluster 12/34
sib.fastconf.EADock3: Evaluating binding mode 0/8 with FACTS
sib.fastconf.EADock3: Evaluating binding mode 1/8 with FACTS
sib.fastconf.EADock3: Evaluating binding mode 2/8 with FACTS
sib.fastconf.EADock3: Evaluating binding mode 3/8 with FACTS
sib.fastconf.EADock3: Evaluating binding mode 4/8 with FACTS
sib.fastconf.EADock3: Evaluating binding mode 5/8 with FACTS
sib.fastconf.EADock3: Evaluating binding mode 6/8 with FACTS
sib.fastconf.EADock3: Evaluating binding mode 7/8 with FACTS
sib.fastconf.EADock3: Evaluating cluster 13/34
sib.fastconf.EADock3: Evaluating binding mode 0/8 with FACTS
sib.fastconf.EADock3: Evaluating binding mode 1/8 with FACTS
sib.fastconf.EADock3: Evaluating binding mode 2/8 with FACTS
sib.fastconf.EADock3: Evaluating binding mode 3/8 with FACTS
sib.fastconf.EADock3: Evaluating binding mode 4/8 with FACTS
sib.fastconf.EADock3: Evaluating binding mode 5/8 with FACTS
sib.fastconf.EADock3: Evaluating binding mode 6/8 with FACTS
sib.fastconf.EADock3: Evaluating binding mode 7/8 with FACTS
sib.fastconf.EADock3: Evaluating cluster 14/34
sib.fastconf.EADock3: Evaluating binding mode 0/8 with FACTS
sib.fastconf.EADock3: Evaluating binding mode 1/8 with FACTS
sib.fastconf.EADock3: Evaluating binding mode 2/8 with FACTS
sib.fastconf.EADock3: Evaluating binding mode 3/8 with FACTS
sib.fastconf.EADock3: Evaluating binding mode 4/8 with FACTS
sib.fastconf.EADock3: Evaluating binding mode 5/8 with FACTS
sib.fastconf.EADock3: Evaluating binding mode 6/8 with FACTS
sib.fastconf.EADock3: Evaluating binding mode 7/8 with FACTS
sib.fastconf.EADock3: Evaluating cluster 15/34
sib.fastconf.EADock3: Evaluating binding mode 0/8 with FACTS
sib.fastconf.EADock3: Evaluating binding mode 1/8 with FACTS
sib.fastconf.EADock3: Evaluating binding mode 2/8 with FACTS
sib.fastconf.EADock3: Evaluating binding mode 3/8 with FACTS
sib.fastconf.EADock3: Evaluating binding mode 4/8 with FACTS
sib.fastconf.EADock3: Evaluating binding mode 5/8 with FACTS
sib.fastconf.EADock3: Evaluating binding mode 6/8 with FACTS
sib.fastconf.EADock3: Evaluating binding mode 7/8 with FACTS
sib.fastconf.EADock3: Evaluating cluster 16/34
sib.fastconf.EADock3: Evaluating binding mode 0/8 with FACTS
sib.fastconf.EADock3: Evaluating binding mode 1/8 with FACTS
sib.fastconf.EADock3: Evaluating binding mode 2/8 with FACTS
sib.fastconf.EADock3: Evaluating binding mode 3/8 with FACTS
sib.fastconf.EADock3: Evaluating binding mode 4/8 with FACTS
sib.fastconf.EADock3: Evaluating binding mode 5/8 with FACTS
sib.fastconf.EADock3: Evaluating binding mode 6/8 with FACTS
sib.fastconf.EADock3: Evaluating binding mode 7/8 with FACTS
sib.fastconf.EADock3: Evaluating cluster 17/34
sib.fastconf.EADock3: Evaluating binding mode 0/8 with FACTS
sib.fastconf.EADock3: Evaluating binding mode 1/8 with FACTS
sib.fastconf.EADock3: Evaluating binding mode 2/8 with FACTS
sib.fastconf.EADock3: Evaluating binding mode 3/8 with FACTS
sib.fastconf.EADock3: Evaluating binding mode 4/8 with FACTS
sib.fastconf.EADock3: Evaluating binding mode 5/8 with FACTS
sib.fastconf.EADock3: Evaluating binding mode 6/8 with FACTS
sib.fastconf.EADock3: Evaluating binding mode 7/8 with FACTS
sib.fastconf.EADock3: Evaluating cluster 18/34
sib.fastconf.EADock3: Evaluating binding mode 0/8 with FACTS
sib.fastconf.EADock3: Evaluating binding mode 1/8 with FACTS
sib.fastconf.EADock3: Evaluating binding mode 2/8 with FACTS
sib.fastconf.EADock3: Evaluating binding mode 3/8 with FACTS
sib.fastconf.EADock3: Evaluating binding mode 4/8 with FACTS
sib.fastconf.EADock3: Evaluating binding mode 5/8 with FACTS
sib.fastconf.EADock3: Evaluating binding mode 6/8 with FACTS
sib.fastconf.EADock3: Evaluating binding mode 7/8 with FACTS
sib.fastconf.EADock3: Evaluating cluster 19/34
sib.fastconf.EADock3: Evaluating binding mode 0/8 with FACTS
sib.fastconf.EADock3: Evaluating binding mode 1/8 with FACTS
sib.fastconf.EADock3: Evaluating binding mode 2/8 with FACTS
sib.fastconf.EADock3: Evaluating binding mode 3/8 with FACTS
sib.fastconf.EADock3: Evaluating binding mode 4/8 with FACTS
sib.fastconf.EADock3: Evaluating binding mode 5/8 with FACTS
sib.fastconf.EADock3: Evaluating binding mode 6/8 with FACTS
sib.fastconf.EADock3: Evaluating binding mode 7/8 with FACTS
sib.fastconf.EADock3: Evaluating cluster 20/34
sib.fastconf.EADock3: Evaluating binding mode 0/8 with FACTS
sib.fastconf.EADock3: Evaluating binding mode 1/8 with FACTS
sib.fastconf.EADock3: Evaluating binding mode 2/8 with FACTS
sib.fastconf.EADock3: Evaluating binding mode 3/8 with FACTS
sib.fastconf.EADock3: Evaluating binding mode 4/8 with FACTS
sib.fastconf.EADock3: Evaluating binding mode 5/8 with FACTS
sib.fastconf.EADock3: Evaluating binding mode 6/8 with FACTS
sib.fastconf.EADock3: Evaluating binding mode 7/8 with FACTS
sib.fastconf.EADock3: Evaluating cluster 21/34
sib.fastconf.EADock3: Evaluating binding mode 0/8 with FACTS
sib.fastconf.EADock3: Evaluating binding mode 1/8 with FACTS
sib.fastconf.EADock3: Evaluating binding mode 2/8 with FACTS
sib.fastconf.EADock3: Evaluating binding mode 3/8 with FACTS
sib.fastconf.EADock3: Evaluating binding mode 4/8 with FACTS
sib.fastconf.EADock3: Evaluating binding mode 5/8 with FACTS
sib.fastconf.EADock3: Evaluating binding mode 6/8 with FACTS
sib.fastconf.EADock3: Evaluating binding mode 7/8 with FACTS
sib.fastconf.EADock3: Evaluating cluster 22/34
sib.fastconf.EADock3: Evaluating binding mode 0/8 with FACTS
sib.fastconf.EADock3: Evaluating binding mode 1/8 with FACTS
sib.fastconf.EADock3: Evaluating binding mode 2/8 with FACTS
sib.fastconf.EADock3: Evaluating binding mode 3/8 with FACTS
sib.fastconf.EADock3: Evaluating binding mode 4/8 with FACTS
sib.fastconf.EADock3: Evaluating binding mode 5/8 with FACTS
sib.fastconf.EADock3: Evaluating binding mode 6/8 with FACTS
sib.fastconf.EADock3: Evaluating binding mode 7/8 with FACTS
sib.fastconf.EADock3: Evaluating cluster 23/34
sib.fastconf.EADock3: Evaluating binding mode 0/8 with FACTS
sib.fastconf.EADock3: Evaluating binding mode 1/8 with FACTS
sib.fastconf.EADock3: Evaluating binding mode 2/8 with FACTS
sib.fastconf.EADock3: Evaluating binding mode 3/8 with FACTS
sib.fastconf.EADock3: Evaluating binding mode 4/8 with FACTS
sib.fastconf.EADock3: Evaluating binding mode 5/8 with FACTS
sib.fastconf.EADock3: Evaluating binding mode 6/8 with FACTS
sib.fastconf.EADock3: Evaluating binding mode 7/8 with FACTS
sib.fastconf.EADock3: Evaluating cluster 24/34
sib.fastconf.EADock3: Evaluating binding mode 0/8 with FACTS
sib.fastconf.EADock3: Evaluating binding mode 1/8 with FACTS
sib.fastconf.EADock3: Evaluating binding mode 2/8 with FACTS
sib.fastconf.EADock3: Evaluating binding mode 3/8 with FACTS
sib.fastconf.EADock3: Evaluating binding mode 4/8 with FACTS
sib.fastconf.EADock3: Evaluating binding mode 5/8 with FACTS
sib.fastconf.EADock3: Evaluating binding mode 6/8 with FACTS
sib.fastconf.EADock3: Evaluating binding mode 7/8 with FACTS
sib.fastconf.EADock3: Evaluating cluster 25/34
sib.fastconf.EADock3: Evaluating binding mode 0/8 with FACTS
sib.fastconf.EADock3: Evaluating binding mode 1/8 with FACTS
sib.fastconf.EADock3: Evaluating binding mode 2/8 with FACTS
sib.fastconf.EADock3: Evaluating binding mode 3/8 with FACTS
sib.fastconf.EADock3: Evaluating binding mode 4/8 with FACTS
sib.fastconf.EADock3: Evaluating binding mode 5/8 with FACTS
sib.fastconf.EADock3: Evaluating binding mode 6/8 with FACTS
sib.fastconf.EADock3: Evaluating binding mode 7/8 with FACTS
sib.fastconf.EADock3: Evaluating cluster 26/34
sib.fastconf.EADock3: Evaluating binding mode 0/8 with FACTS
sib.fastconf.EADock3: Evaluating binding mode 1/8 with FACTS
sib.fastconf.EADock3: Evaluating binding mode 2/8 with FACTS
sib.fastconf.EADock3: Evaluating binding mode 3/8 with FACTS
sib.fastconf.EADock3: Evaluating binding mode 4/8 with FACTS
sib.fastconf.EADock3: Evaluating binding mode 5/8 with FACTS
sib.fastconf.EADock3: Evaluating binding mode 6/8 with FACTS
sib.fastconf.EADock3: Evaluating binding mode 7/8 with FACTS
sib.fastconf.EADock3: Evaluating cluster 27/34
sib.fastconf.EADock3: Evaluating binding mode 0/8 with FACTS
sib.fastconf.EADock3: Evaluating binding mode 1/8 with FACTS
sib.fastconf.EADock3: Evaluating binding mode 2/8 with FACTS
sib.fastconf.EADock3: Evaluating binding mode 3/8 with FACTS
sib.fastconf.EADock3: Evaluating binding mode 4/8 with FACTS
sib.fastconf.EADock3: Evaluating binding mode 5/8 with FACTS
sib.fastconf.EADock3: Evaluating binding mode 6/8 with FACTS
sib.fastconf.EADock3: Evaluating binding mode 7/8 with FACTS
sib.fastconf.EADock3: Evaluating cluster 28/34
sib.fastconf.EADock3: Evaluating binding mode 0/3 with FACTS
sib.fastconf.EADock3: Evaluating binding mode 1/3 with FACTS
sib.fastconf.EADock3: Evaluating binding mode 2/3 with FACTS
sib.fastconf.EADock3: Evaluating cluster 29/34
sib.fastconf.EADock3: Evaluating binding mode 0/5 with FACTS
sib.fastconf.EADock3: Evaluating binding mode 1/5 with FACTS
sib.fastconf.EADock3: Evaluating binding mode 2/5 with FACTS
sib.fastconf.EADock3: Evaluating binding mode 3/5 with FACTS
sib.fastconf.EADock3: Evaluating binding mode 4/5 with FACTS
sib.fastconf.EADock3: Evaluating cluster 30/34
sib.fastconf.EADock3: Evaluating binding mode 0/8 with FACTS
sib.fastconf.EADock3: Evaluating binding mode 1/8 with FACTS
sib.fastconf.EADock3: Evaluating binding mode 2/8 with FACTS
sib.fastconf.EADock3: Evaluating binding mode 3/8 with FACTS
sib.fastconf.EADock3: Evaluating binding mode 4/8 with FACTS
sib.fastconf.EADock3: Evaluating binding mode 5/8 with FACTS
sib.fastconf.EADock3: Evaluating binding mode 6/8 with FACTS
sib.fastconf.EADock3: Evaluating binding mode 7/8 with FACTS
sib.fastconf.EADock3: Evaluating cluster 31/34
sib.fastconf.EADock3: Evaluating binding mode 0/8 with FACTS
sib.fastconf.EADock3: Evaluating binding mode 1/8 with FACTS
sib.fastconf.EADock3: Evaluating binding mode 2/8 with FACTS
sib.fastconf.EADock3: Evaluating binding mode 3/8 with FACTS
sib.fastconf.EADock3: Evaluating binding mode 4/8 with FACTS
sib.fastconf.EADock3: Evaluating binding mode 5/8 with FACTS
sib.fastconf.EADock3: Evaluating binding mode 6/8 with FACTS
sib.fastconf.EADock3: Evaluating binding mode 7/8 with FACTS
sib.fastconf.EADock3: Evaluating cluster 32/34
sib.fastconf.EADock3: Evaluating binding mode 0/8 with FACTS
sib.fastconf.EADock3: Evaluating binding mode 1/8 with FACTS
sib.fastconf.EADock3: Evaluating binding mode 2/8 with FACTS
sib.fastconf.EADock3: Evaluating binding mode 3/8 with FACTS
sib.fastconf.EADock3: Evaluating binding mode 4/8 with FACTS
sib.fastconf.EADock3: Evaluating binding mode 5/8 with FACTS
sib.fastconf.EADock3: Evaluating binding mode 6/8 with FACTS
sib.fastconf.EADock3: Evaluating binding mode 7/8 with FACTS
sib.fastconf.EADock3: Evaluating cluster 33/34
sib.fastconf.EADock3: Evaluating binding mode 0/8 with FACTS
sib.fastconf.EADock3: Evaluating binding mode 1/8 with FACTS
sib.fastconf.EADock3: Evaluating binding mode 2/8 with FACTS
sib.fastconf.EADock3: Evaluating binding mode 3/8 with FACTS
sib.fastconf.EADock3: Evaluating binding mode 4/8 with FACTS
sib.fastconf.EADock3: Evaluating binding mode 5/8 with FACTS
sib.fastconf.EADock3: Evaluating binding mode 6/8 with FACTS
sib.fastconf.EADock3: Evaluating binding mode 7/8 with FACTS
sib.wrappers.md.charmm.ExtendedCharmmWrapper: CHARMM timers: CPU time: 24.75 seconds
sib.wrappers.md.charmm.ExtendedCharmmWrapper: CHARMM timers: Elapsed time: 25.1344 seconds.
sib.fastconf.EADock3: EADock3Cluster 0 : 8 elements, SimpleFitness: 249.81851, FullFitness: -1420.4375 , RMSD: 25.865976 , elements: [ 249.403 -1420.4375 25.865976 ] [ 249.405 -1420.4268 25.874971 ] [ 249.405 -1420.4268 25.874971 ] [ 249.427 -1420.4087 25.918547 ] [ 250.597 -1419.2716 26.220966 ] [ 249.938 -1418.3575 26.228754 ] [ 249.938 -1418.3575 26.228754 ] [ 250.435 -1418.162 26.281454 ] 
sib.fastconf.EADock3: EADock3Cluster 1 : 8 elements, SimpleFitness: 252.88464, FullFitness: -1415.6154 , RMSD: 25.394936 , elements: [ 251.363 -1415.6154 25.394936 ] [ 251.363 -1415.6154 25.394936 ] [ 251.363 -1415.6154 25.394936 ] [ 251.363 -1415.6154 25.394936 ] [ 251.363 -1415.6154 25.394936 ] [ 253.088 -1413.8601 25.397676 ] [ 253.088 -1413.8601 25.397676 ] [ 260.086 -1405.5336 25.477436 ] 
sib.fastconf.EADock3: EADock3Cluster 2 : 6 elements, SimpleFitness: 257.25565, FullFitness: -1414.2125 , RMSD: 24.96874 , elements: [ 253.743 -1414.2125 24.96874 ] [ 255.117 -1411.8346 25.24007 ] [ 255.893 -1410.3269 25.245127 ] [ 259.433 -1405.1953 25.472404 ] [ 259.684 -1404.1812 25.452156 ] [ 259.664 -1404.1669 25.44654 ] 
sib.fastconf.EADock3: EADock3Cluster 3 : 8 elements, SimpleFitness: 256.83725, FullFitness: -1413.2389 , RMSD: 26.984324 , elements: [ 255.023 -1413.2389 26.984324 ] [ 256.916 -1412.2659 26.958817 ] [ 256.916 -1412.2659 26.958817 ] [ 256.916 -1412.2659 26.958817 ] [ 256.916 -1412.2659 26.958817 ] [ 257.337 -1412.0206 26.90163 ] [ 257.337 -1412.0206 26.90163 ] [ 257.337 -1412.0206 26.90163 ] 
sib.fastconf.EADock3: EADock3Cluster 4 : 8 elements, SimpleFitness: 253.85214, FullFitness: -1412.8737 , RMSD: 25.136206 , elements: [ 253.491 -1412.8737 25.136206 ] [ 253.491 -1412.8737 25.136206 ] [ 253.577 -1412.8098 25.101576 ] [ 253.577 -1412.8098 25.101576 ] [ 253.577 -1412.8098 25.101576 ] [ 254.368 -1411.9005 25.152346 ] [ 254.368 -1411.9005 25.152346 ] [ 254.368 -1411.9005 25.152346 ] 
sib.fastconf.EADock3: EADock3Cluster 5 : 8 elements, SimpleFitness: 254.7804, FullFitness: -1412.61 , RMSD: 25.372486 , elements: [ 254.553 -1412.61 25.372486 ] [ 254.553 -1412.61 25.372486 ] [ 254.553 -1412.61 25.372486 ] [ 254.804 -1411.8767 25.41282 ] [ 254.945 -1411.8246 25.405672 ] [ 254.945 -1411.8246 25.405672 ] [ 254.945 -1411.8246 25.405672 ] [ 254.945 -1411.8246 25.405672 ] 
sib.fastconf.EADock3: EADock3Cluster 6 : 8 elements, SimpleFitness: 257.9526, FullFitness: -1411.2283 , RMSD: 26.274717 , elements: [ 257.696 -1411.2283 26.274717 ] [ 257.696 -1411.2283 26.274717 ] [ 257.696 -1411.2283 26.274717 ] [ 257.97 -1410.9963 26.307077 ] [ 257.97 -1410.9963 26.307077 ] [ 257.97 -1410.9963 26.307077 ] [ 257.97 -1410.9963 26.307077 ] [ 258.653 -1410.2897 26.230684 ] 
sib.fastconf.EADock3: EADock3Cluster 7 : 8 elements, SimpleFitness: 258.85788, FullFitness: -1410.265 , RMSD: 27.628527 , elements: [ 258.669 -1410.265 27.628527 ] [ 259.562 -1409.6106 27.528423 ] [ 259.562 -1409.6106 27.528423 ] [ 258.614 -1409.5405 27.617498 ] [ 258.614 -1409.5405 27.617498 ] [ 258.614 -1409.5405 27.617498 ] [ 258.614 -1409.5405 27.617498 ] [ 258.614 -1409.5405 27.617498 ] 
sib.fastconf.EADock3: EADock3Cluster 8 : 8 elements, SimpleFitness: 256.53, FullFitness: -1410.238 , RMSD: 25.149986 , elements: [ 256.415 -1410.238 25.149986 ] [ 256.415 -1410.238 25.149986 ] [ 256.415 -1410.238 25.149986 ] [ 256.415 -1410.238 25.149986 ] [ 256.345 -1410.2012 25.147207 ] [ 256.345 -1410.2012 25.147207 ] [ 256.945 -1410.1882 25.200207 ] [ 256.945 -1410.1882 25.200207 ] 
sib.fastconf.EADock3: EADock3Cluster 9 : 8 elements, SimpleFitness: 257.063, FullFitness: -1409.8636 , RMSD: 25.182798 , elements: [ 257.338 -1409.8636 25.182798 ] [ 256.824 -1409.8402 25.31356 ] [ 256.824 -1409.8402 25.31356 ] [ 256.824 -1409.8402 25.31356 ] [ 256.824 -1409.8402 25.31356 ] [ 257.29 -1409.76 25.266443 ] [ 257.29 -1409.76 25.266443 ] [ 257.29 -1409.76 25.266443 ] 
sib.fastconf.EADock3: EADock3Cluster 10 : 8 elements, SimpleFitness: 260.62338, FullFitness: -1408.491 , RMSD: 25.742178 , elements: [ 259.528 -1408.491 25.742178 ] [ 259.528 -1408.491 25.742178 ] [ 260.49 -1407.7856 25.66197 ] [ 260.49 -1407.7856 25.66197 ] [ 260.49 -1407.7856 25.66197 ] [ 261.487 -1405.4666 25.697304 ] [ 261.487 -1405.4666 25.697304 ] [ 261.487 -1405.4666 25.697304 ] 
sib.fastconf.EADock3: EADock3Cluster 11 : 8 elements, SimpleFitness: 263.56088, FullFitness: -1408.4105 , RMSD: 26.196198 , elements: [ 262.882 -1408.4105 26.196198 ] [ 262.882 -1408.4105 26.196198 ] [ 262.882 -1408.4105 26.196198 ] [ 263.61 -1407.2014 25.800892 ] [ 263.61 -1407.2014 25.800892 ] [ 264.207 -1406.5372 25.969135 ] [ 264.207 -1406.5372 25.969135 ] [ 264.207 -1406.5372 25.969135 ] 
sib.fastconf.EADock3: EADock3Cluster 12 : 8 elements, SimpleFitness: 259.255, FullFitness: -1407.7728 , RMSD: 25.102781 , elements: [ 259.142 -1407.7728 25.102781 ] [ 259.142 -1407.7728 25.102781 ] [ 259.142 -1407.7728 25.102781 ] [ 259.142 -1407.7728 25.102781 ] [ 259.369 -1407.613 24.927687 ] [ 259.369 -1407.613 24.927687 ] [ 259.367 -1407.5807 24.931494 ] [ 259.367 -1407.5807 24.931494 ] 
sib.fastconf.EADock3: EADock3Cluster 13 : 8 elements, SimpleFitness: 259.07013, FullFitness: -1407.6758 , RMSD: 25.604216 , elements: [ 258.864 -1407.6758 25.604216 ] [ 258.947 -1407.5734 25.666447 ] [ 258.947 -1407.5734 25.666447 ] [ 258.947 -1407.5734 25.666447 ] [ 259.214 -1407.3984 25.637999 ] [ 259.214 -1407.3984 25.637999 ] [ 259.214 -1407.3984 25.637999 ] [ 259.214 -1407.3984 25.637999 ] 
sib.fastconf.EADock3: EADock3Cluster 14 : 8 elements, SimpleFitness: 257.31076, FullFitness: -1407.244 , RMSD: 26.750126 , elements: [ 257.138 -1407.244 26.750126 ] [ 257.209 -1407.1085 26.783594 ] [ 257.209 -1407.1085 26.783594 ] [ 257.209 -1407.1085 26.783594 ] [ 257.209 -1407.1085 26.783594 ] [ 257.504 -1407.0242 26.699457 ] [ 257.504 -1407.0242 26.699457 ] [ 257.504 -1407.0242 26.699457 ] 
sib.fastconf.EADock3: EADock3Cluster 15 : 8 elements, SimpleFitness: 264.78235, FullFitness: -1407.027 , RMSD: 26.563618 , elements: [ 264.162 -1407.027 26.563618 ] [ 264.367 -1406.6263 26.665442 ] [ 264.367 -1406.6263 26.665442 ] [ 264.367 -1406.6263 26.665442 ] [ 264.367 -1406.6263 26.665442 ] [ 265.543 -1404.7278 26.546213 ] [ 265.543 -1404.7278 26.546213 ] [ 265.543 -1404.7278 26.546213 ] 
sib.fastconf.EADock3: EADock3Cluster 16 : 8 elements, SimpleFitness: 261.4004, FullFitness: -1406.5308 , RMSD: 25.527895 , elements: [ 261.269 -1406.5308 25.527895 ] [ 261.269 -1406.5308 25.527895 ] [ 261.269 -1406.5308 25.527895 ] [ 261.474 -1406.2808 25.587996 ] [ 261.474 -1406.2808 25.587996 ] [ 261.474 -1406.2808 25.587996 ] [ 261.487 -1405.9624 25.554836 ] [ 261.487 -1405.9624 25.554836 ] 
sib.fastconf.EADock3: EADock3Cluster 17 : 8 elements, SimpleFitness: 263.1405, FullFitness: -1406.3682 , RMSD: 25.258974 , elements: [ 259.87 -1406.3682 25.258974 ] [ 259.87 -1406.3682 25.258974 ] [ 259.87 -1406.3682 25.258974 ] [ 259.87 -1406.3682 25.258974 ] [ 265.094 -1400.1349 24.935728 ] [ 266.85 -1398.4131 24.995934 ] [ 266.85 -1398.4131 24.995934 ] [ 266.85 -1398.4131 24.995934 ] 
sib.fastconf.EADock3: EADock3Cluster 18 : 8 elements, SimpleFitness: 261.29352, FullFitness: -1405.6697 , RMSD: 25.598152 , elements: [ 261.19 -1405.6697 25.598152 ] [ 261.19 -1405.6697 25.598152 ] [ 261.19 -1405.6697 25.598152 ] [ 261.324 -1405.5887 25.67955 ] [ 261.324 -1405.5887 25.67955 ] [ 261.324 -1405.5887 25.67955 ] [ 261.403 -1405.4126 25.751066 ] [ 261.403 -1405.4126 25.751066 ] 
sib.fastconf.EADock3: EADock3Cluster 19 : 8 elements, SimpleFitness: 263.60724, FullFitness: -1405.6335 , RMSD: 27.53802 , elements: [ 263.267 -1405.6335 27.53802 ] [ 263.267 -1405.6335 27.53802 ] [ 263.709 -1405.2134 27.553938 ] [ 263.709 -1405.2134 27.553938 ] [ 263.709 -1405.2134 27.553938 ] [ 263.709 -1405.2134 27.553938 ] [ 263.744 -1405.1995 27.578629 ] [ 263.744 -1405.1995 27.578629 ] 
sib.fastconf.EADock3: EADock3Cluster 20 : 8 elements, SimpleFitness: 255.37262, FullFitness: -1403.9286 , RMSD: 42.93101 , elements: [ 255.371 -1403.9286 42.93101 ] [ 255.371 -1403.9286 42.93101 ] [ 255.371 -1403.9286 42.93101 ] [ 255.371 -1403.9215 42.925915 ] [ 255.371 -1403.9215 42.925915 ] [ 255.371 -1403.9215 42.925915 ] [ 255.371 -1403.9215 42.925915 ] [ 255.384 -1403.9202 42.948204 ] 
sib.fastconf.EADock3: EADock3Cluster 21 : 8 elements, SimpleFitness: 262.16437, FullFitness: -1403.9202 , RMSD: 26.437454 , elements: [ 261.782 -1403.9202 26.437454 ] [ 261.782 -1403.9202 26.437454 ] [ 261.782 -1403.9202 26.437454 ] [ 262.037 -1403.6377 26.355988 ] [ 262.037 -1403.6377 26.355988 ] [ 262.037 -1403.6377 26.355988 ] [ 262.929 -1403.3469 26.297695 ] [ 262.929 -1403.3469 26.297695 ] 
sib.fastconf.EADock3: EADock3Cluster 22 : 8 elements, SimpleFitness: 263.29776, FullFitness: -1403.6918 , RMSD: 25.926563 , elements: [ 263.256 -1403.6918 25.926563 ] [ 263.256 -1403.6918 25.926563 ] [ 263.353 -1403.6267 25.943188 ] [ 263.353 -1403.6267 25.943188 ] [ 263.291 -1403.6223 25.951342 ] [ 263.291 -1403.6223 25.951342 ] [ 263.291 -1403.6223 25.951342 ] [ 263.291 -1403.6223 25.951342 ] 
sib.fastconf.EADock3: EADock3Cluster 23 : 8 elements, SimpleFitness: 260.43936, FullFitness: -1402.8682 , RMSD: 25.101465 , elements: [ 258.77 -1402.8682 25.101465 ] [ 258.77 -1402.8682 25.101465 ] [ 258.77 -1402.8682 25.101465 ] [ 259.539 -1401.992 25.08282 ] [ 259.539 -1401.992 25.08282 ] [ 262.709 -1397.8038 25.036503 ] [ 262.709 -1397.8038 25.036503 ] [ 262.709 -1397.8038 25.036503 ] 
sib.fastconf.EADock3: EADock3Cluster 24 : 8 elements, SimpleFitness: 266.45712, FullFitness: -1402.7648 , RMSD: 25.95902 , elements: [ 266.119 -1402.7648 25.95902 ] [ 266.119 -1402.7648 25.95902 ] [ 266.119 -1402.7648 25.95902 ] [ 266.519 -1402.2854 25.940311 ] [ 266.519 -1402.2854 25.940311 ] [ 266.754 -1402.027 25.942719 ] [ 266.754 -1402.027 25.942719 ] [ 266.754 -1402.027 25.942719 ] 
sib.fastconf.EADock3: EADock3Cluster 25 : 8 elements, SimpleFitness: 268.98627, FullFitness: -1401.9714 , RMSD: 26.38841 , elements: [ 267.727 -1401.9714 26.38841 ] [ 267.727 -1401.9714 26.38841 ] [ 269.317 -1400.3297 26.25854 ] [ 269.317 -1400.3297 26.25854 ] [ 269.317 -1400.3297 26.25854 ] [ 269.495 -1400.1937 26.290346 ] [ 269.495 -1400.1937 26.290346 ] [ 269.495 -1400.1937 26.290346 ] 
sib.fastconf.EADock3: EADock3Cluster 26 : 2 elements, SimpleFitness: 266.22, FullFitness: -1401.8828 , RMSD: 25.718714 , elements: [ 265.755 -1401.8828 25.718714 ] [ 266.685 -1401.5345 25.755259 ] 
sib.fastconf.EADock3: EADock3Cluster 27 : 8 elements, SimpleFitness: 244.22198, FullFitness: -1401.4929 , RMSD: 32.745975 , elements: [ 244.179 -1401.4929 32.745975 ] [ 244.239 -1401.382 32.74364 ] [ 244.239 -1401.382 32.74364 ] [ 244.239 -1401.382 32.74364 ] [ 244.22 -1401.3235 32.740086 ] [ 244.22 -1401.3235 32.740086 ] [ 244.22 -1401.3235 32.740086 ] [ 244.22 -1401.3235 32.740086 ] 
sib.fastconf.EADock3: EADock3Cluster 28 : 8 elements, SimpleFitness: 262.11523, FullFitness: -1400.6521 , RMSD: 25.9161 , elements: [ 261.666 -1400.6521 25.9161 ] [ 261.666 -1400.6521 25.9161 ] [ 261.666 -1400.6521 25.9161 ] [ 261.618 -1400.6461 25.857721 ] [ 261.618 -1400.6461 25.857721 ] [ 262.896 -1399.3835 25.886074 ] [ 262.896 -1399.3835 25.886074 ] [ 262.896 -1399.3835 25.886074 ] 
sib.fastconf.EADock3: EADock3Cluster 29 : 8 elements, SimpleFitness: 266.6969, FullFitness: -1400.5505 , RMSD: 24.59963 , elements: [ 266.7 -1400.5505 24.59963 ] [ 266.7 -1400.5505 24.59963 ] [ 266.7 -1400.5505 24.59963 ] [ 266.709 -1400.5288 24.591366 ] [ 266.709 -1400.5288 24.591366 ] [ 266.709 -1400.5288 24.591366 ] [ 266.674 -1400.4928 24.651443 ] [ 266.674 -1400.4928 24.651443 ] 
sib.fastconf.EADock3: EADock3Cluster 30 : 8 elements, SimpleFitness: 269.029, FullFitness: -1400.0906 , RMSD: 27.664246 , elements: [ 269.036 -1400.0906 27.664246 ] [ 269.036 -1400.0906 27.664246 ] [ 268.974 -1400.0627 27.644222 ] [ 268.974 -1400.0627 27.644222 ] [ 269.053 -1399.7134 27.69857 ] [ 269.053 -1399.7134 27.69857 ] [ 269.053 -1399.7134 27.69857 ] [ 269.053 -1399.7134 27.69857 ] 
sib.fastconf.EADock3: EADock3Cluster 31 : 8 elements, SimpleFitness: 248.1019, FullFitness: -1399.051 , RMSD: 33.484303 , elements: [ 248.052 -1399.051 33.484303 ] [ 248.052 -1399.051 33.484303 ] [ 248.052 -1399.051 33.484303 ] [ 248.082 -1398.9814 33.487274 ] [ 248.082 -1398.9814 33.487274 ] [ 248.165 -1398.6549 33.46686 ] [ 248.165 -1398.6549 33.46686 ] [ 248.165 -1398.6549 33.46686 ] 
sib.fastconf.EADock3: EADock3Cluster 32 : 3 elements, SimpleFitness: 266.57498, FullFitness: -1398.7029 , RMSD: 24.056425 , elements: [ 266.515 -1398.7029 24.056425 ] [ 266.564 -1398.6768 24.078648 ] [ 266.646 -1398.518 24.148922 ] 
sib.fastconf.EADock3: EADock3Cluster 33 : 5 elements, SimpleFitness: 323.75778, FullFitness: -1344.678 , RMSD: 23.809238 , elements: [ 323.026 -1344.678 23.809238 ] [ 323.026 -1344.678 23.809238 ] [ 323.119 -1344.0988 24.037743 ] [ 324.809 -1342.038 23.814676 ] [ 324.809 -1342.038 23.814676 ] 
sib.wrappers.md.charmm.ExtendedCharmmWrapper: CHARMM timers: CPU time: 1.72 seconds
sib.wrappers.md.charmm.ExtendedCharmmWrapper: CHARMM timers: Elapsed time: 1.73349 seconds.
sib.wrappers.md.charmm.ExtendedCharmmWrapper: CHARMM timers: CPU time: 16.8 seconds
sib.wrappers.md.charmm.ExtendedCharmmWrapper: CHARMM timers: Elapsed time: 16.931 seconds.
sib.fastconf.EADock3$Flusher: Closing java.util.zip.ZipOutputStream@c7cb61
sib.fastconf.EADock3$Flusher: Closing java.util.zip.ZipOutputStream@135ab821
