# Supplementary material for: Exploring the mechanism of Alisma orientale for the treatment of pregnancy induced hypertension and potential hepato-nephrotoxicity by using network pharmacology, network toxicology, molecular docking and molecular dynamics simulation
Source: Front Pharmacol. 2022 Nov 15;13:1027112. doi: 10.3389/fphar.2022.1027112 (PMC9705790; doi:10.3389/fphar.2022.1027112)
Supplement: Supplementary file 13 [file DataSheet7.zip › IGF1/IGFBIG/target.pdb]

REMARK  PYCHARMM CRD
REMARK   DATE:    10/ 5/22      4:42:42      CREATED BY USER: root
REMARK 
ATOM      1 N    GLU   991      10.736 -10.400  40.275  1.00  1.00      1S   
ATOM      2 HT1  GLU   991      10.687  -9.549  40.871  1.00  0.00      1S   
ATOM      3 HT2  GLU   991      10.873 -11.239  40.873  1.00  0.00      1S   
ATOM      4 HT3  GLU   991       9.850 -10.506  39.741  1.00  0.00      1S   
ATOM      5 CA   GLU   991      11.875 -10.291  39.323  1.00  1.00      1S   
ATOM      6 HA   GLU   991      12.786 -10.339  39.903  1.00  0.00      1S   
ATOM      7 CB   GLU   991      11.818 -11.439  38.281  1.00  1.00      1S   
ATOM      8 HB1  GLU   991      12.725 -11.384  37.635  1.00  0.00      1S   
ATOM      9 HB2  GLU   991      10.927 -11.317  37.625  1.00  0.00      1S   
ATOM     10 CG   GLU   991      11.731 -12.850  38.889  1.00  1.00      1S   
ATOM     11 HG1  GLU   991      10.903 -12.906  39.628  1.00  0.00      1S   
ATOM     12 HG2  GLU   991      12.680 -13.119  39.395  1.00  0.00      1S   
ATOM     13 CD   GLU   991      11.441 -13.850  37.772  1.00  1.00      1S   
ATOM     14 OE1  GLU   991      12.292 -13.978  36.853  1.00  1.00      1S   
ATOM     15 OE2  GLU   991      10.352 -14.481  37.817  1.00  1.00      1S   
ATOM     16 C    GLU   991      11.813  -8.967  38.623  1.00  1.00      1S   
ATOM     17 O    GLU   991      12.594  -8.061  38.906  1.00  1.00      1S   
ATOM     18 N    TRP   992      10.840  -8.832  37.695  1.00  1.00      1S   
ATOM     19 HN   TRP   992      10.230  -9.589  37.478  1.00  0.00      1S   
ATOM     20 CA   TRP   992      10.592  -7.635  36.941  1.00  1.00      1S   
ATOM     21 HA   TRP   992      11.476  -7.010  36.940  1.00  0.00      1S   
ATOM     22 CB   TRP   992      10.177  -7.942  35.479  1.00  1.00      1S   
ATOM     23 HB1  TRP   992       9.899  -7.002  34.958  1.00  0.00      1S   
ATOM     24 HB2  TRP   992       9.285  -8.605  35.486  1.00  0.00      1S   
ATOM     25 CG   TRP   992      11.269  -8.629  34.679  1.00  1.00      1S   
ATOM     26 CD1  TRP   992      11.714  -9.917  34.793  1.00  1.00      1S   
ATOM     27 HD1  TRP   992      11.303 -10.652  35.466  1.00  0.00      1S   
ATOM     28 NE1  TRP   992      12.755 -10.144  33.928  1.00  1.00      1S   
ATOM     29 HE1  TRP   992      13.255 -10.979  33.843  1.00  0.00      1S   
ATOM     30 CE2  TRP   992      12.998  -8.991  33.218  1.00  1.00      1S   
ATOM     31 CD2  TRP   992      12.078  -8.015  33.654  1.00  1.00      1S   
ATOM     32 CE3  TRP   992      12.073  -6.739  33.103  1.00  1.00      1S   
ATOM     33 HE3  TRP   992      11.362  -5.994  33.405  1.00  0.00      1S   
ATOM     34 CZ3  TRP   992      13.012  -6.450  32.100  1.00  1.00      1S   
ATOM     35 HZ3  TRP   992      13.025  -5.470  31.650  1.00  0.00      1S   
ATOM     36 CZ2  TRP   992      13.931  -8.703  32.229  1.00  1.00      1S   
ATOM     37 HZ2  TRP   992      14.640  -9.441  31.889  1.00  0.00      1S   
ATOM     38 CH2  TRP   992      13.925  -7.420  31.666  1.00  1.00      1S   
ATOM     39 HH2  TRP   992      14.629  -7.179  30.882  1.00  0.00      1S   
ATOM     40 C    TRP   992       9.490  -6.882  37.625  1.00  1.00      1S   
ATOM     41 O    TRP   992       9.310  -5.702  37.372  1.00  1.00      1S   
ATOM     42 N    GLU   993       8.729  -7.523  38.544  1.00  1.00      1S   
ATOM     43 HN   GLU   993       8.861  -8.487  38.748  1.00  0.00      1S   
ATOM     44 CA   GLU   993       7.664  -6.872  39.275  1.00  1.00      1S   
ATOM     45 HA   GLU   993       6.963  -6.524  38.538  1.00  0.00      1S   
ATOM     46 CB   GLU   993       6.925  -7.840  40.226  1.00  1.00      1S   
ATOM     47 HB1  GLU   993       7.473  -7.906  41.192  1.00  0.00      1S   
ATOM     48 HB2  GLU   993       6.943  -8.863  39.791  1.00  0.00      1S   
ATOM     49 CG   GLU   993       5.465  -7.429  40.505  1.00  1.00      1S   
ATOM     50 HG1  GLU   993       5.404  -6.326  40.627  1.00  0.00      1S   
ATOM     51 HG2  GLU   993       5.118  -7.901  41.448  1.00  0.00      1S   
ATOM     52 CD   GLU   993       4.516  -7.856  39.382  1.00  1.00      1S   
ATOM     53 OE1  GLU   993       3.361  -7.359  39.397  1.00  1.00      1S   
ATOM     54 OE2  GLU   993       4.907  -8.677  38.512  1.00  1.00      1S   
ATOM     55 C    GLU   993       8.204  -5.707  40.085  1.00  1.00      1S   
ATOM     56 O    GLU   993       9.230  -5.847  40.748  1.00  1.00      1S   
ATOM     57 N    VAL   994       7.557  -4.521  40.001  1.00  1.00      1S   
ATOM     58 HN   VAL   994       6.721  -4.416  39.465  1.00  0.00      1S   
ATOM     59 CA   VAL   994       8.044  -3.324  40.650  1.00  1.00      1S   
ATOM     60 HA   VAL   994       8.802  -3.588  41.375  1.00  0.00      1S   
ATOM     61 CB   VAL   994       8.637  -2.274  39.708  1.00  1.00      1S   
ATOM     62 HB   VAL   994       8.911  -1.365  40.292  1.00  0.00      1S   
ATOM     63 CG1  VAL   994       9.939  -2.833  39.103  1.00  1.00      1S   
ATOM     64 HG11 VAL   994       9.707  -3.654  38.400  1.00  0.00      1S   
ATOM     65 HG12 VAL   994      10.606  -3.226  39.898  1.00  0.00      1S   
ATOM     66 HG13 VAL   994      10.476  -2.042  38.540  1.00  0.00      1S   
ATOM     67 CG2  VAL   994       7.638  -1.860  38.606  1.00  1.00      1S   
ATOM     68 HG21 VAL   994       6.733  -1.391  39.043  1.00  0.00      1S   
ATOM     69 HG22 VAL   994       7.333  -2.738  38.002  1.00  0.00      1S   
ATOM     70 HG23 VAL   994       8.113  -1.125  37.922  1.00  0.00      1S   
ATOM     71 C    VAL   994       6.912  -2.729  41.427  1.00  1.00      1S   
ATOM     72 O    VAL   994       5.738  -2.948  41.127  1.00  1.00      1S   
ATOM     73 N    ALA   995       7.267  -1.940  42.468  1.00  1.00      1S   
ATOM     74 HN   ALA   995       8.225  -1.797  42.698  1.00  0.00      1S   
ATOM     75 CA   ALA   995       6.328  -1.252  43.314  1.00  1.00      1S   
ATOM     76 HA   ALA   995       5.606  -1.968  43.683  1.00  0.00      1S   
ATOM     77 CB   ALA   995       7.030  -0.575  44.503  1.00  1.00      1S   
ATOM     78 HB1  ALA   995       7.804   0.120  44.124  1.00  0.00      1S   
ATOM     79 HB2  ALA   995       7.536  -1.334  45.136  1.00  0.00      1S   
ATOM     80 HB3  ALA   995       6.312  -0.009  45.133  1.00  0.00      1S   
ATOM     81 C    ALA   995       5.625  -0.193  42.510  1.00  1.00      1S   
ATOM     82 O    ALA   995       6.241   0.722  41.974  1.00  1.00      1S   
ATOM     83 N    ARG   996       4.292  -0.321  42.399  1.00  1.00      1S   
ATOM     84 HN   ARG   996       3.823  -1.093  42.820  1.00  0.00      1S   
ATOM     85 CA   ARG   996       3.436   0.563  41.646  1.00  1.00      1S   
ATOM     86 HA   ARG   996       3.864   0.695  40.662  1.00  0.00      1S   
ATOM     87 CB   ARG   996       2.045  -0.067  41.505  1.00  1.00      1S   
ATOM     88 HB1  ARG   996       2.174  -0.936  40.834  1.00  0.00      1S   
ATOM     89 HB2  ARG   996       1.333   0.635  41.020  1.00  0.00      1S   
ATOM     90 CG   ARG   996       1.447  -0.618  42.808  1.00  1.00      1S   
ATOM     91 HG1  ARG   996       1.122   0.242  43.424  1.00  0.00      1S   
ATOM     92 HG2  ARG   996       2.193  -1.203  43.386  1.00  0.00      1S   
ATOM     93 CD   ARG   996       0.262  -1.534  42.522  1.00  1.00      1S   
ATOM     94 HD1  ARG   996       0.584  -2.374  41.869  1.00  0.00      1S   
ATOM     95 HD2  ARG   996      -0.528  -0.975  41.999  1.00  0.00      1S   
ATOM     96 NE   ARG   996      -0.289  -2.131  43.787  1.00  1.00      1S   
ATOM     97 HE   ARG   996      -0.185  -3.116  43.905  1.00  0.00      1S   
ATOM     98 CZ   ARG   996      -1.053  -1.462  44.688  1.00  1.00      1S   
ATOM     99 NH1  ARG   996      -1.357  -0.154  44.554  1.00  1.00      1S   
ATOM    100 HH11 ARG   996      -0.966   0.359  43.781  1.00  0.00      1S   
ATOM    101 HH12 ARG   996      -1.753   0.350  45.315  1.00  0.00      1S   
ATOM    102 NH2  ARG   996      -1.534  -2.139  45.779  1.00  1.00      1S   
ATOM    103 HH21 ARG   996      -1.330  -3.107  45.884  1.00  0.00      1S   
ATOM    104 HH22 ARG   996      -2.069  -1.649  46.459  1.00  0.00      1S   
ATOM    105 C    ARG   996       3.310   1.919  42.288  1.00  1.00      1S   
ATOM    106 O    ARG   996       2.951   2.896  41.635  1.00  1.00      1S   
ATOM    107 N    GLU   997       3.664   2.002  43.587  1.00  1.00      1S   
ATOM    108 HN   GLU   997       3.904   1.171  44.086  1.00  0.00      1S   
ATOM    109 CA   GLU   997       3.718   3.207  44.379  1.00  1.00      1S   
ATOM    110 HA   GLU   997       2.808   3.770  44.225  1.00  0.00      1S   
ATOM    111 CB   GLU   997       3.918   2.884  45.882  1.00  1.00      1S   
ATOM    112 HB1  GLU   997       4.223   3.809  46.422  1.00  0.00      1S   
ATOM    113 HB2  GLU   997       4.739   2.142  45.991  1.00  0.00      1S   
ATOM    114 CG   GLU   997       2.663   2.363  46.613  1.00  1.00      1S   
ATOM    115 HG1  GLU   997       1.896   3.169  46.626  1.00  0.00      1S   
ATOM    116 HG2  GLU   997       2.920   2.110  47.663  1.00  0.00      1S   
ATOM    117 CD   GLU   997       2.065   1.129  45.947  1.00  1.00      1S   
ATOM    118 OE1  GLU   997       2.777   0.098  45.808  1.00  1.00      1S   
ATOM    119 OE2  GLU   997       0.877   1.228  45.551  1.00  1.00      1S   
ATOM    120 C    GLU   997       4.890   4.041  43.936  1.00  1.00      1S   
ATOM    121 O    GLU   997       4.862   5.268  44.014  1.00  1.00      1S   
ATOM    122 N    LYS   998       5.949   3.374  43.427  1.00  1.00      1S   
ATOM    123 HN   LYS   998       5.933   2.379  43.347  1.00  0.00      1S   
ATOM    124 CA   LYS   998       7.146   4.002  42.936  1.00  1.00      1S   
ATOM    125 HA   LYS   998       7.354   4.874  43.539  1.00  0.00      1S   
ATOM    126 CB   LYS   998       8.348   3.031  43.026  1.00  1.00      1S   
ATOM    127 HB1  LYS   998       9.233   3.471  42.528  1.00  0.00      1S   
ATOM    128 HB2  LYS   998       8.119   2.090  42.486  1.00  0.00      1S   
ATOM    129 CG   LYS   998       8.725   2.700  44.478  1.00  1.00      1S   
ATOM    130 HG1  LYS   998       7.878   2.168  44.964  1.00  0.00      1S   
ATOM    131 HG2  LYS   998       8.887   3.650  45.033  1.00  0.00      1S   
ATOM    132 CD   LYS   998       9.993   1.840  44.592  1.00  1.00      1S   
ATOM    133 HD1  LYS   998      10.838   2.390  44.119  1.00  0.00      1S   
ATOM    134 HD2  LYS   998       9.844   0.895  44.024  1.00  0.00      1S   
ATOM    135 CE   LYS   998      10.343   1.513  46.049  1.00  1.00      1S   
ATOM    136 HE1  LYS   998       9.525   0.929  46.523  1.00  0.00      1S   
ATOM    137 HE2  LYS   998      10.504   2.450  46.625  1.00  0.00      1S   
ATOM    138 NZ   LYS   998      11.584   0.710  46.134  1.00  1.00      1S   
ATOM    139 HZ1  LYS   998      12.367   1.236  45.696  1.00  0.00      1S   
ATOM    140 HZ2  LYS   998      11.451  -0.191  45.632  1.00  0.00      1S   
ATOM    141 HZ3  LYS   998      11.808   0.521  47.132  1.00  0.00      1S   
ATOM    142 C    LYS   998       6.988   4.453  41.501  1.00  1.00      1S   
ATOM    143 O    LYS   998       7.975   4.808  40.866  1.00  1.00      1S   
ATOM    144 N    ILE   999       5.751   4.463  40.952  1.00  1.00      1S   
ATOM    145 HN   ILE   999       4.948   4.193  41.481  1.00  0.00      1S   
ATOM    146 CA   ILE   999       5.489   4.849  39.584  1.00  1.00      1S   
ATOM    147 HA   ILE   999       6.388   5.241  39.129  1.00  0.00      1S   
ATOM    148 CB   ILE   999       4.952   3.694  38.744  1.00  1.00      1S   
ATOM    149 HB   ILE   999       3.965   3.373  39.152  1.00  0.00      1S   
ATOM    150 CG2  ILE   999       4.740   4.163  37.290  1.00  1.00      1S   
ATOM    151 HG21 ILE   999       5.664   4.639  36.896  1.00  0.00      1S   
ATOM    152 HG22 ILE   999       3.909   4.895  37.220  1.00  0.00      1S   
ATOM    153 HG23 ILE   999       4.488   3.292  36.650  1.00  0.00      1S   
ATOM    154 CG1  ILE   999       5.876   2.449  38.811  1.00  1.00      1S   
ATOM    155 HG11 ILE   999       5.403   1.629  38.228  1.00  0.00      1S   
ATOM    156 HG12 ILE   999       5.947   2.102  39.864  1.00  0.00      1S   
ATOM    157 CD   ILE   999       7.288   2.674  38.270  1.00  1.00      1S   
ATOM    158 HD1  ILE   999       7.805   3.469  38.842  1.00  0.00      1S   
ATOM    159 HD2  ILE   999       7.262   2.977  37.202  1.00  0.00      1S   
ATOM    160 HD3  ILE   999       7.892   1.747  38.358  1.00  0.00      1S   
ATOM    161 C    ILE   999       4.471   5.957  39.623  1.00  1.00      1S   
ATOM    162 O    ILE   999       3.385   5.787  40.175  1.00  1.00      1S   
ATOM    163 N    THR  1000       4.811   7.130  39.034  1.00  1.00      1S   
ATOM    164 HN   THR  1000       5.705   7.259  38.607  1.00  0.00      1S   
ATOM    165 CA   THR  1000       3.929   8.278  38.995  1.00  1.00      1S   
ATOM    166 HA   THR  1000       2.966   8.000  39.395  1.00  0.00      1S   
ATOM    167 CB   THR  1000       4.428   9.472  39.806  1.00  1.00      1S   
ATOM    168 HB   THR  1000       3.717  10.323  39.704  1.00  0.00      1S   
ATOM    169 OG1  THR  1000       5.721   9.903  39.390  1.00  1.00      1S   
ATOM    170 HG1  THR  1000       5.619  10.182  38.476  1.00  0.00      1S   
ATOM    171 CG2  THR  1000       4.498   9.071  41.293  1.00  1.00      1S   
ATOM    172 HG21 THR  1000       5.227   8.246  41.446  1.00  0.00      1S   
ATOM    173 HG22 THR  1000       3.503   8.733  41.651  1.00  0.00      1S   
ATOM    174 HG23 THR  1000       4.821   9.936  41.910  1.00  0.00      1S   
ATOM    175 C    THR  1000       3.717   8.676  37.553  1.00  1.00      1S   
ATOM    176 O    THR  1000       4.645   9.097  36.867  1.00  1.00      1S   
ATOM    177 N    MET  1001       2.461   8.556  37.069  1.00  1.00      1S   
ATOM    178 HN   MET  1001       1.721   8.228  37.654  1.00  0.00      1S   
ATOM    179 CA   MET  1001       2.066   8.890  35.720  1.00  1.00      1S   
ATOM    180 HA   MET  1001       2.871   8.637  35.043  1.00  0.00      1S   
ATOM    181 CB   MET  1001       0.788   8.127  35.304  1.00  1.00      1S   
ATOM    182 HB1  MET  1001       0.464   8.456  34.291  1.00  0.00      1S   
ATOM    183 HB2  MET  1001      -0.028   8.364  36.022  1.00  0.00      1S   
ATOM    184 CG   MET  1001       1.001   6.602  35.270  1.00  1.00      1S   
ATOM    185 HG1  MET  1001       1.527   6.278  36.193  1.00  0.00      1S   
ATOM    186 HG2  MET  1001       1.676   6.389  34.416  1.00  0.00      1S   
ATOM    187 SD   MET  1001      -0.521   5.629  35.080  1.00  1.00      1S   
ATOM    188 CE   MET  1001      -0.679   5.033  36.785  1.00  1.00      1S   
ATOM    189 HE1  MET  1001      -0.769   5.880  37.498  1.00  0.00      1S   
ATOM    190 HE2  MET  1001       0.203   4.423  37.076  1.00  0.00      1S   
ATOM    191 HE3  MET  1001      -1.583   4.395  36.891  1.00  0.00      1S   
ATOM    192 C    MET  1001       1.798  10.371  35.634  1.00  1.00      1S   
ATOM    193 O    MET  1001       1.211  10.962  36.539  1.00  1.00      1S   
ATOM    194 N    SER  1002       2.255  11.002  34.530  1.00  1.00      1S   
ATOM    195 HN   SER  1002       2.735  10.501  33.811  1.00  0.00      1S   
ATOM    196 CA   SER  1002       2.185  12.430  34.323  1.00  1.00      1S   
ATOM    197 HA   SER  1002       1.919  12.912  35.254  1.00  0.00      1S   
ATOM    198 CB   SER  1002       3.529  13.033  33.846  1.00  1.00      1S   
ATOM    199 HB1  SER  1002       3.461  14.141  33.801  1.00  0.00      1S   
ATOM    200 HB2  SER  1002       3.807  12.654  32.841  1.00  0.00      1S   
ATOM    201 OG   SER  1002       4.575  12.673  34.742  1.00  1.00      1S   
ATOM    202 HG1  SER  1002       4.360  13.073  35.588  1.00  0.00      1S   
ATOM    203 C    SER  1002       1.093  12.726  33.327  1.00  1.00      1S   
ATOM    204 O    SER  1002       0.034  13.220  33.708  1.00  1.00      1S   
ATOM    205 N    ARG  1003       1.323  12.438  32.022  1.00  1.00      1S   
ATOM    206 HN   ARG  1003       2.174  12.011  31.727  1.00  0.00      1S   
ATOM    207 CA   ARG  1003       0.378  12.752  30.969  1.00  1.00      1S   
ATOM    208 HA   ARG  1003      -0.587  12.979  31.401  1.00  0.00      1S   
ATOM    209 CB   ARG  1003       0.844  13.963  30.133  1.00  1.00      1S   
ATOM    210 HB1  ARG  1003       0.971  14.826  30.824  1.00  0.00      1S   
ATOM    211 HB2  ARG  1003       0.053  14.246  29.404  1.00  0.00      1S   
ATOM    212 CG   ARG  1003       2.168  13.751  29.382  1.00  1.00      1S   
ATOM    213 HG1  ARG  1003       2.039  12.913  28.663  1.00  0.00      1S   
ATOM    214 HG2  ARG  1003       2.972  13.463  30.093  1.00  0.00      1S   
ATOM    215 CD   ARG  1003       2.584  15.021  28.629  1.00  1.00      1S   
ATOM    216 HD1  ARG  1003       2.879  15.810  29.354  1.00  0.00      1S   
ATOM    217 HD2  ARG  1003       1.751  15.405  28.002  1.00  0.00      1S   
ATOM    218 NE   ARG  1003       3.765  14.732  27.748  1.00  1.00      1S   
ATOM    219 HE   ARG  1003       4.662  15.072  28.024  1.00  0.00      1S   
ATOM    220 CZ   ARG  1003       3.657  14.090  26.554  1.00  1.00      1S   
ATOM    221 NH1  ARG  1003       2.487  13.563  26.124  1.00  1.00      1S   
ATOM    222 HH11 ARG  1003       1.684  13.584  26.726  1.00  0.00      1S   
ATOM    223 HH12 ARG  1003       2.450  13.032  25.284  1.00  0.00      1S   
ATOM    224 NH2  ARG  1003       4.764  13.960  25.763  1.00  1.00      1S   
ATOM    225 HH21 ARG  1003       5.655  14.198  26.141  1.00  0.00      1S   
ATOM    226 HH22 ARG  1003       4.699  13.459  24.907  1.00  0.00      1S   
ATOM    227 C    ARG  1003       0.193  11.544  30.085  1.00  1.00      1S   
ATOM    228 O    ARG  1003       0.662  10.461  30.419  1.00  1.00      1S   
ATOM    229 N    GLU  1004      -0.519  11.707  28.939  1.00  1.00      1S   
ATOM    230 HN   GLU  1004      -0.879  12.600  28.686  1.00  0.00      1S   
ATOM    231 CA   GLU  1004      -0.844  10.641  28.015  1.00  1.00      1S   
ATOM    232 HA   GLU  1004      -0.607   9.687  28.460  1.00  0.00      1S   
ATOM    233 CB   GLU  1004      -2.336  10.639  27.611  1.00  1.00      1S   
ATOM    234 HB1  GLU  1004      -2.510   9.855  26.837  1.00  0.00      1S   
ATOM    235 HB2  GLU  1004      -2.618  11.625  27.182  1.00  0.00      1S   
ATOM    236 CG   GLU  1004      -3.236  10.319  28.812  1.00  1.00      1S   
ATOM    237 HG1  GLU  1004      -3.097  11.057  29.629  1.00  0.00      1S   
ATOM    238 HG2  GLU  1004      -2.912   9.321  29.154  1.00  0.00      1S   
ATOM    239 CD   GLU  1004      -4.719  10.205  28.473  1.00  1.00      1S   
ATOM    240 OE1  GLU  1004      -5.497   9.861  29.405  1.00  1.00      1S   
ATOM    241 OE2  GLU  1004      -5.093  10.435  27.295  1.00  1.00      1S   
ATOM    242 C    GLU  1004      -0.054  10.786  26.748  1.00  1.00      1S   
ATOM    243 O    GLU  1004       0.095  11.886  26.222  1.00  1.00      1S   
ATOM    244 N    LEU  1005       0.448   9.646  26.221  1.00  1.00      1S   
ATOM    245 HN   LEU  1005       0.319   8.771  26.687  1.00  0.00      1S   
ATOM    246 CA   LEU  1005       1.150   9.570  24.962  1.00  1.00      1S   
ATOM    247 HA   LEU  1005       1.478  10.556  24.671  1.00  0.00      1S   
ATOM    248 CB   LEU  1005       2.364   8.612  25.020  1.00  1.00      1S   
ATOM    249 HB1  LEU  1005       2.751   8.429  23.992  1.00  0.00      1S   
ATOM    250 HB2  LEU  1005       2.037   7.636  25.441  1.00  0.00      1S   
ATOM    251 CG   LEU  1005       3.537   9.152  25.867  1.00  1.00      1S   
ATOM    252 HG   LEU  1005       3.132   9.404  26.873  1.00  0.00      1S   
ATOM    253 CD1  LEU  1005       4.630   8.086  26.058  1.00  1.00      1S   
ATOM    254 HD11 LEU  1005       5.062   7.799  25.076  1.00  0.00      1S   
ATOM    255 HD12 LEU  1005       4.209   7.180  26.542  1.00  0.00      1S   
ATOM    256 HD13 LEU  1005       5.445   8.484  26.699  1.00  0.00      1S   
ATOM    257 CD2  LEU  1005       4.146  10.431  25.263  1.00  1.00      1S   
ATOM    258 HD21 LEU  1005       3.398  11.245  25.220  1.00  0.00      1S   
ATOM    259 HD22 LEU  1005       4.517  10.235  24.236  1.00  0.00      1S   
ATOM    260 HD23 LEU  1005       4.999  10.776  25.882  1.00  0.00      1S   
ATOM    261 C    LEU  1005       0.211   9.091  23.887  1.00  1.00      1S   
ATOM    262 O    LEU  1005       0.249   9.599  22.767  1.00  1.00      1S   
ATOM    263 N    GLY  1006      -0.660   8.102  24.184  1.00  1.00      1S   
ATOM    264 HN   GLY  1006      -0.712   7.674  25.085  1.00  0.00      1S   
ATOM    265 CA   GLY  1006      -1.571   7.620  23.174  1.00  1.00      1S   
ATOM    266 HA1  GLY  1006      -0.990   7.230  22.351  1.00  0.00      1S   
ATOM    267 HA2  GLY  1006      -2.234   8.429  22.902  1.00  0.00      1S   
ATOM    268 C    GLY  1006      -2.389   6.510  23.742  1.00  1.00      1S   
ATOM    269 O    GLY  1006      -2.262   6.180  24.912  1.00  1.00      1S   
ATOM    270 N    GLN  1007      -3.269   5.911  22.914  1.00  1.00      1S   
ATOM    271 HN   GLN  1007      -3.338   6.187  21.960  1.00  0.00      1S   
ATOM    272 CA   GLN  1007      -4.209   4.896  23.329  1.00  1.00      1S   
ATOM    273 HA   GLN  1007      -4.298   4.884  24.403  1.00  0.00      1S   
ATOM    274 CB   GLN  1007      -5.595   5.161  22.700  1.00  1.00      1S   
ATOM    275 HB1  GLN  1007      -5.444   5.256  21.614  1.00  0.00      1S   
ATOM    276 HB2  GLN  1007      -5.972   6.141  23.067  1.00  0.00      1S   
ATOM    277 CG   GLN  1007      -6.681   4.085  22.882  1.00  1.00      1S   
ATOM    278 HG1  GLN  1007      -6.390   3.157  22.347  1.00  0.00      1S   
ATOM    279 HG2  GLN  1007      -7.630   4.453  22.435  1.00  0.00      1S   
ATOM    280 CD   GLN  1007      -6.910   3.806  24.366  1.00  1.00      1S   
ATOM    281 OE1  GLN  1007      -7.085   4.729  25.166  1.00  1.00      1S   
ATOM    282 NE2  GLN  1007      -6.918   2.496  24.737  1.00  1.00      1S   
ATOM    283 HE21 GLN  1007      -6.695   1.788  24.066  1.00  0.00      1S   
ATOM    284 HE22 GLN  1007      -7.105   2.255  25.689  1.00  0.00      1S   
ATOM    285 C    GLN  1007      -3.722   3.560  22.856  1.00  1.00      1S   
ATOM    286 O    GLN  1007      -3.742   3.277  21.665  1.00  1.00      1S   
ATOM    287 N    GLY  1008      -3.296   2.678  23.783  1.00  1.00      1S   
ATOM    288 HN   GLY  1008      -3.312   2.887  24.759  1.00  0.00      1S   
ATOM    289 CA   GLY  1008      -2.791   1.371  23.427  1.00  1.00      1S   
ATOM    290 HA1  GLY  1008      -2.232   1.006  24.275  1.00  0.00      1S   
ATOM    291 HA2  GLY  1008      -2.189   1.452  22.533  1.00  0.00      1S   
ATOM    292 C    GLY  1008      -3.921   0.420  23.170  1.00  1.00      1S   
ATOM    293 O    GLY  1008      -5.094   0.757  23.312  1.00  1.00      1S   
ATOM    294 N    SER  1009      -3.582  -0.824  22.779  1.00  1.00      1S   
ATOM    295 HN   SER  1009      -2.627  -1.085  22.656  1.00  0.00      1S   
ATOM    296 CA   SER  1009      -4.554  -1.836  22.423  1.00  1.00      1S   
ATOM    297 HA   SER  1009      -5.283  -1.392  21.760  1.00  0.00      1S   
ATOM    298 CB   SER  1009      -3.892  -3.046  21.726  1.00  1.00      1S   
ATOM    299 HB1  SER  1009      -4.661  -3.797  21.442  1.00  0.00      1S   
ATOM    300 HB2  SER  1009      -3.152  -3.526  22.398  1.00  0.00      1S   
ATOM    301 OG   SER  1009      -3.206  -2.626  20.554  1.00  1.00      1S   
ATOM    302 HG1  SER  1009      -2.784  -3.409  20.191  1.00  0.00      1S   
ATOM    303 C    SER  1009      -5.264  -2.327  23.656  1.00  1.00      1S   
ATOM    304 O    SER  1009      -6.487  -2.444  23.686  1.00  1.00      1S   
ATOM    305 N    PHE  1010      -4.482  -2.600  24.719  1.00  1.00      1S   
ATOM    306 HN   PHE  1010      -3.494  -2.481  24.668  1.00  0.00      1S   
ATOM    307 CA   PHE  1010      -4.971  -3.126  25.965  1.00  1.00      1S   
ATOM    308 HA   PHE  1010      -5.858  -3.718  25.782  1.00  0.00      1S   
ATOM    309 CB   PHE  1010      -3.917  -4.001  26.689  1.00  1.00      1S   
ATOM    310 HB1  PHE  1010      -4.275  -4.283  27.701  1.00  0.00      1S   
ATOM    311 HB2  PHE  1010      -2.959  -3.450  26.798  1.00  0.00      1S   
ATOM    312 CG   PHE  1010      -3.646  -5.274  25.922  1.00  1.00      1S   
ATOM    313 CD1  PHE  1010      -2.926  -5.248  24.710  1.00  1.00      1S   
ATOM    314 HD1  PHE  1010      -2.570  -4.313  24.313  1.00  0.00      1S   
ATOM    315 CE1  PHE  1010      -2.626  -6.426  24.021  1.00  1.00      1S   
ATOM    316 HE1  PHE  1010      -2.088  -6.390  23.085  1.00  0.00      1S   
ATOM    317 CZ   PHE  1010      -3.006  -7.654  24.558  1.00  1.00      1S   
ATOM    318 HZ   PHE  1010      -2.732  -8.567  24.057  1.00  0.00      1S   
ATOM    319 CD2  PHE  1010      -4.044  -6.521  26.436  1.00  1.00      1S   
ATOM    320 HD2  PHE  1010      -4.572  -6.577  27.378  1.00  0.00      1S   
ATOM    321 CE2  PHE  1010      -3.718  -7.700  25.756  1.00  1.00      1S   
ATOM    322 HE2  PHE  1010      -4.008  -8.658  26.138  1.00  0.00      1S   
ATOM    323 C    PHE  1010      -5.361  -1.987  26.869  1.00  1.00      1S   
ATOM    324 O    PHE  1010      -6.116  -2.197  27.810  1.00  1.00      1S   
ATOM    325 N    GLY  1011      -4.884  -0.748  26.604  1.00  1.00      1S   
ATOM    326 HN   GLY  1011      -4.310  -0.554  25.812  1.00  0.00      1S   
ATOM    327 CA   GLY  1011      -5.224   0.370  27.450  1.00  1.00      1S   
ATOM    328 HA1  GLY  1011      -5.046   0.090  28.478  1.00  0.00      1S   
ATOM    329 HA2  GLY  1011      -6.244   0.653  27.235  1.00  0.00      1S   
ATOM    330 C    GLY  1011      -4.329   1.523  27.137  1.00  1.00      1S   
ATOM    331 O    GLY  1011      -3.292   1.363  26.501  1.00  1.00      1S   
ATOM    332 N    MET  1012      -4.721   2.728  27.621  1.00  1.00      1S   
ATOM    333 HN   MET  1012      -5.565   2.797  28.146  1.00  0.00      1S   
ATOM    334 CA   MET  1012      -4.049   3.998  27.429  1.00  1.00      1S   
ATOM    335 HA   MET  1012      -4.109   4.228  26.377  1.00  0.00      1S   
ATOM    336 CB   MET  1012      -4.765   5.106  28.243  1.00  1.00      1S   
ATOM    337 HB1  MET  1012      -4.561   4.947  29.325  1.00  0.00      1S   
ATOM    338 HB2  MET  1012      -5.862   4.986  28.103  1.00  0.00      1S   
ATOM    339 CG   MET  1012      -4.397   6.559  27.878  1.00  1.00      1S   
ATOM    340 HG1  MET  1012      -3.294   6.675  27.922  1.00  0.00      1S   
ATOM    341 HG2  MET  1012      -4.816   7.222  28.667  1.00  0.00      1S   
ATOM    342 SD   MET  1012      -5.013   7.121  26.260  1.00  1.00      1S   
ATOM    343 CE   MET  1012      -6.741   7.436  26.726  1.00  1.00      1S   
ATOM    344 HE1  MET  1012      -6.808   8.240  27.490  1.00  0.00      1S   
ATOM    345 HE2  MET  1012      -7.223   6.526  27.139  1.00  0.00      1S   
ATOM    346 HE3  MET  1012      -7.331   7.758  25.841  1.00  0.00      1S   
ATOM    347 C    MET  1012      -2.592   3.944  27.842  1.00  1.00      1S   
ATOM    348 O    MET  1012      -2.223   3.271  28.797  1.00  1.00      1S   
ATOM    349 N    VAL  1013      -1.708   4.631  27.102  1.00  1.00      1S   
ATOM    350 HN   VAL  1013      -2.000   5.185  26.322  1.00  0.00      1S   
ATOM    351 CA   VAL  1013      -0.291   4.643  27.360  1.00  1.00      1S   
ATOM    352 HA   VAL  1013      -0.041   3.913  28.116  1.00  0.00      1S   
ATOM    353 CB   VAL  1013       0.520   4.354  26.112  1.00  1.00      1S   
ATOM    354 HB   VAL  1013       0.345   5.180  25.391  1.00  0.00      1S   
ATOM    355 CG1  VAL  1013       2.028   4.271  26.421  1.00  1.00      1S   
ATOM    356 HG11 VAL  1013       2.230   3.436  27.122  1.00  0.00      1S   
ATOM    357 HG12 VAL  1013       2.405   5.216  26.865  1.00  0.00      1S   
ATOM    358 HG13 VAL  1013       2.595   4.080  25.485  1.00  0.00      1S   
ATOM    359 CG2  VAL  1013       0.018   3.042  25.475  1.00  1.00      1S   
ATOM    360 HG21 VAL  1013      -0.995   3.182  25.046  1.00  0.00      1S   
ATOM    361 HG22 VAL  1013      -0.016   2.225  26.225  1.00  0.00      1S   
ATOM    362 HG23 VAL  1013       0.699   2.736  24.652  1.00  0.00      1S   
ATOM    363 C    VAL  1013       0.023   6.022  27.871  1.00  1.00      1S   
ATOM    364 O    VAL  1013      -0.321   7.022  27.244  1.00  1.00      1S   
ATOM    365 N    TYR  1014       0.678   6.089  29.048  1.00  1.00      1S   
ATOM    366 HN   TYR  1014       0.967   5.250  29.507  1.00  0.00      1S   
ATOM    367 CA   TYR  1014       1.019   7.310  29.729  1.00  1.00      1S   
ATOM    368 HA   TYR  1014       0.552   8.142  29.227  1.00  0.00      1S   
ATOM    369 CB   TYR  1014       0.583   7.300  31.220  1.00  1.00      1S   
ATOM    370 HB1  TYR  1014       0.774   8.282  31.699  1.00  0.00      1S   
ATOM    371 HB2  TYR  1014       1.131   6.528  31.791  1.00  0.00      1S   
ATOM    372 CG   TYR  1014      -0.889   7.021  31.356  1.00  1.00      1S   
ATOM    373 CD1  TYR  1014      -1.820   7.995  30.985  1.00  1.00      1S   
ATOM    374 HD1  TYR  1014      -1.462   8.933  30.594  1.00  0.00      1S   
ATOM    375 CE1  TYR  1014      -3.195   7.769  31.135  1.00  1.00      1S   
ATOM    376 HE1  TYR  1014      -3.908   8.525  30.852  1.00  0.00      1S   
ATOM    377 CZ   TYR  1014      -3.656   6.566  31.666  1.00  1.00      1S   
ATOM    378 OH   TYR  1014      -5.043   6.344  31.795  1.00  1.00      1S   
ATOM    379 HH   TYR  1014      -5.496   7.098  31.408  1.00  0.00      1S   
ATOM    380 CD2  TYR  1014      -1.361   5.816  31.899  1.00  1.00      1S   
ATOM    381 HD2  TYR  1014      -0.652   5.066  32.213  1.00  0.00      1S   
ATOM    382 CE2  TYR  1014      -2.737   5.596  32.072  1.00  1.00      1S   
ATOM    383 HE2  TYR  1014      -3.097   4.684  32.519  1.00  0.00      1S   
ATOM    384 C    TYR  1014       2.514   7.513  29.657  1.00  1.00      1S   
ATOM    385 O    TYR  1014       3.242   6.737  29.043  1.00  1.00      1S   
ATOM    386 N    GLU  1015       2.994   8.600  30.294  1.00  1.00      1S   
ATOM    387 HN   GLU  1015       2.372   9.228  30.760  1.00  0.00      1S   
ATOM    388 CA   GLU  1015       4.387   8.955  30.375  1.00  1.00      1S   
ATOM    389 HA   GLU  1015       5.013   8.098  30.168  1.00  0.00      1S   
ATOM    390 CB   GLU  1015       4.726  10.154  29.459  1.00  1.00      1S   
ATOM    391 HB1  GLU  1015       4.122  11.036  29.768  1.00  0.00      1S   
ATOM    392 HB2  GLU  1015       4.417   9.899  28.425  1.00  0.00      1S   
ATOM    393 CG   GLU  1015       6.224  10.512  29.426  1.00  1.00      1S   
ATOM    394 HG1  GLU  1015       6.769   9.747  28.836  1.00  0.00      1S   
ATOM    395 HG2  GLU  1015       6.642  10.526  30.453  1.00  0.00      1S   
ATOM    396 CD   GLU  1015       6.442  11.884  28.796  1.00  1.00      1S   
ATOM    397 OE1  GLU  1015       5.899  12.121  27.690  1.00  1.00      1S   
ATOM    398 OE2  GLU  1015       7.166  12.712  29.413  1.00  1.00      1S   
ATOM    399 C    GLU  1015       4.588   9.401  31.792  1.00  1.00      1S   
ATOM    400 O    GLU  1015       3.770  10.161  32.300  1.00  1.00      1S   
ATOM    401 N    GLY  1016       5.668   8.954  32.471  1.00  1.00      1S   
ATOM    402 HN   GLY  1016       6.341   8.337  32.065  1.00  0.00      1S   
ATOM    403 CA   GLY  1016       5.894   9.368  33.834  1.00  1.00      1S   
ATOM    404 HA1  GLY  1016       5.226   8.797  34.460  1.00  0.00      1S   
ATOM    405 HA2  GLY  1016       5.753  10.438  33.899  1.00  0.00      1S   
ATOM    406 C    GLY  1016       7.302   9.084  34.245  1.00  1.00      1S   
ATOM    407 O    GLY  1016       8.212   9.089  33.419  1.00  1.00      1S   
ATOM    408 N    VAL  1017       7.512   8.867  35.565  1.00  1.00      1S   
ATOM    409 HN   VAL  1017       6.750   8.853  36.211  1.00  0.00      1S   
ATOM    410 CA   VAL  1017       8.817   8.652  36.150  1.00  1.00      1S   
ATOM    411 HA   VAL  1017       9.515   8.384  35.370  1.00  0.00      1S   
ATOM    412 CB   VAL  1017       9.347   9.864  36.919  1.00  1.00      1S   
ATOM    413 HB   VAL  1017       8.671  10.100  37.772  1.00  0.00      1S   
ATOM    414 CG1  VAL  1017      10.764   9.610  37.475  1.00  1.00      1S   
ATOM    415 HG11 VAL  1017      11.437   9.255  36.669  1.00  0.00      1S   
ATOM    416 HG12 VAL  1017      10.754   8.864  38.295  1.00  0.00      1S   
ATOM    417 HG13 VAL  1017      11.182  10.553  37.883  1.00  0.00      1S   
ATOM    418 CG2  VAL  1017       9.377  11.087  35.980  1.00  1.00      1S   
ATOM    419 HG21 VAL  1017       8.349  11.407  35.712  1.00  0.00      1S   
ATOM    420 HG22 VAL  1017       9.935  10.845  35.050  1.00  0.00      1S   
ATOM    421 HG23 VAL  1017       9.885  11.937  36.483  1.00  0.00      1S   
ATOM    422 C    VAL  1017       8.679   7.474  37.078  1.00  1.00      1S   
ATOM    423 O    VAL  1017       7.615   7.244  37.653  1.00  1.00      1S   
ATOM    424 N    ALA  1018       9.769   6.689  37.226  1.00  1.00      1S   
ATOM    425 HN   ALA  1018      10.611   6.882  36.726  1.00  0.00      1S   
ATOM    426 CA   ALA  1018       9.817   5.544  38.087  1.00  1.00      1S   
ATOM    427 HA   ALA  1018       8.904   5.467  38.656  1.00  0.00      1S   
ATOM    428 CB   ALA  1018      10.025   4.277  37.259  1.00  1.00      1S   
ATOM    429 HB1  ALA  1018      11.021   4.278  36.769  1.00  0.00      1S   
ATOM    430 HB2  ALA  1018       9.251   4.206  36.466  1.00  0.00      1S   
ATOM    431 HB3  ALA  1018       9.933   3.388  37.913  1.00  0.00      1S   
ATOM    432 C    ALA  1018      10.973   5.682  39.040  1.00  1.00      1S   
ATOM    433 O    ALA  1018      12.006   6.244  38.688  1.00  1.00      1S   
ATOM    434 N    LYS  1019      10.817   5.166  40.282  1.00  1.00      1S   
ATOM    435 HN   LYS  1019       9.964   4.720  40.549  1.00  0.00      1S   
ATOM    436 CA   LYS  1019      11.816   5.269  41.321  1.00  1.00      1S   
ATOM    437 HA   LYS  1019      12.490   6.081  41.088  1.00  0.00      1S   
ATOM    438 CB   LYS  1019      11.222   5.533  42.726  1.00  1.00      1S   
ATOM    439 HB1  LYS  1019      12.054   5.772  43.423  1.00  0.00      1S   
ATOM    440 HB2  LYS  1019      10.730   4.618  43.114  1.00  0.00      1S   
ATOM    441 CG   LYS  1019      10.184   6.667  42.754  1.00  1.00      1S   
ATOM    442 HG1  LYS  1019       9.360   6.430  42.048  1.00  0.00      1S   
ATOM    443 HG2  LYS  1019      10.658   7.611  42.409  1.00  0.00      1S   
ATOM    444 CD   LYS  1019       9.554   6.884  44.139  1.00  1.00      1S   
ATOM    445 HD1  LYS  1019       9.129   5.922  44.502  1.00  0.00      1S   
ATOM    446 HD2  LYS  1019       8.713   7.605  44.023  1.00  0.00      1S   
ATOM    447 CE   LYS  1019      10.556   7.427  45.162  1.00  1.00      1S   
ATOM    448 HE1  LYS  1019      11.035   8.350  44.772  1.00  0.00      1S   
ATOM    449 HE2  LYS  1019      11.340   6.673  45.385  1.00  0.00      1S   
ATOM    450 NZ   LYS  1019       9.885   7.769  46.436  1.00  1.00      1S   
ATOM    451 HZ1  LYS  1019       9.441   6.920  46.838  1.00  0.00      1S   
ATOM    452 HZ2  LYS  1019       9.158   8.491  46.258  1.00  0.00      1S   
ATOM    453 HZ3  LYS  1019      10.588   8.144  47.104  1.00  0.00      1S   
ATOM    454 C    LYS  1019      12.589   3.977  41.380  1.00  1.00      1S   
ATOM    455 O    LYS  1019      12.029   2.924  41.681  1.00  1.00      1S   
ATOM    456 N    GLY  1020      13.909   4.047  41.090  1.00  1.00      1S   
ATOM    457 HN   GLY  1020      14.320   4.929  40.860  1.00  0.00      1S   
ATOM    458 CA   GLY  1020      14.849   2.951  41.188  1.00  1.00      1S   
ATOM    459 HA1  GLY  1020      14.848   2.604  42.211  1.00  0.00      1S   
ATOM    460 HA2  GLY  1020      15.808   3.336  40.872  1.00  0.00      1S   
ATOM    461 C    GLY  1020      14.499   1.798  40.295  1.00  1.00      1S   
ATOM    462 O    GLY  1020      14.195   0.709  40.779  1.00  1.00      1S   
ATOM    463 N    VAL  1021      14.525   2.022  38.963  1.00  1.00      1S   
ATOM    464 HN   VAL  1021      14.758   2.919  38.597  1.00  0.00      1S   
ATOM    465 CA   VAL  1021      14.182   1.010  37.985  1.00  1.00      1S   
ATOM    466 HA   VAL  1021      13.882   0.101  38.488  1.00  0.00      1S   
ATOM    467 CB   VAL  1021      13.044   1.420  37.063  1.00  1.00      1S   
ATOM    468 HB   VAL  1021      12.891   0.637  36.284  1.00  0.00      1S   
ATOM    469 CG1  VAL  1021      11.760   1.492  37.902  1.00  1.00      1S   
ATOM    470 HG11 VAL  1021      11.808   2.348  38.609  1.00  0.00      1S   
ATOM    471 HG12 VAL  1021      11.610   0.558  38.482  1.00  0.00      1S   
ATOM    472 HG13 VAL  1021      10.888   1.628  37.228  1.00  0.00      1S   
ATOM    473 CG2  VAL  1021      13.338   2.757  36.358  1.00  1.00      1S   
ATOM    474 HG21 VAL  1021      14.227   2.664  35.714  1.00  0.00      1S   
ATOM    475 HG22 VAL  1021      13.508   3.575  37.090  1.00  0.00      1S   
ATOM    476 HG23 VAL  1021      12.487   3.043  35.706  1.00  0.00      1S   
ATOM    477 C    VAL  1021      15.386   0.661  37.157  1.00  1.00      1S   
ATOM    478 O    VAL  1021      15.381  -0.355  36.463  1.00  1.00      1S   
ATOM    479 N    VAL  1022      16.448   1.497  37.205  1.00  1.00      1S   
ATOM    480 HN   VAL  1022      16.459   2.298  37.798  1.00  0.00      1S   
ATOM    481 CA   VAL  1022      17.654   1.269  36.449  1.00  1.00      1S   
ATOM    482 HA   VAL  1022      17.623   0.292  35.987  1.00  0.00      1S   
ATOM    483 CB   VAL  1022      17.901   2.315  35.366  1.00  1.00      1S   
ATOM    484 HB   VAL  1022      18.088   3.312  35.822  1.00  0.00      1S   
ATOM    485 CG1  VAL  1022      19.119   1.933  34.504  1.00  1.00      1S   
ATOM    486 HG11 VAL  1022      19.031   0.890  34.139  1.00  0.00      1S   
ATOM    487 HG12 VAL  1022      20.060   2.045  35.081  1.00  0.00      1S   
ATOM    488 HG13 VAL  1022      19.179   2.610  33.625  1.00  0.00      1S   
ATOM    489 CG2  VAL  1022      16.647   2.451  34.484  1.00  1.00      1S   
ATOM    490 HG21 VAL  1022      15.945   3.164  34.956  1.00  0.00      1S   
ATOM    491 HG22 VAL  1022      16.143   1.472  34.347  1.00  0.00      1S   
ATOM    492 HG23 VAL  1022      16.913   2.860  33.487  1.00  0.00      1S   
ATOM    493 C    VAL  1022      18.764   1.268  37.458  1.00  1.00      1S   
ATOM    494 O    VAL  1022      18.730   2.013  38.436  1.00  1.00      1S   
ATOM    495 N    LYS  1023      19.783   0.403  37.234  1.00  1.00      1S   
ATOM    496 HN   LYS  1023      19.756  -0.208  36.448  1.00  0.00      1S   
ATOM    497 CA   LYS  1023      20.971   0.285  38.044  1.00  1.00      1S   
ATOM    498 HA   LYS  1023      20.669  -0.033  39.033  1.00  0.00      1S   
ATOM    499 CB   LYS  1023      21.947  -0.750  37.436  1.00  1.00      1S   
ATOM    500 HB1  LYS  1023      22.207  -0.436  36.400  1.00  0.00      1S   
ATOM    501 HB2  LYS  1023      21.424  -1.730  37.367  1.00  0.00      1S   
ATOM    502 CG   LYS  1023      23.247  -0.947  38.229  1.00  1.00      1S   
ATOM    503 HG1  LYS  1023      22.994  -1.280  39.258  1.00  0.00      1S   
ATOM    504 HG2  LYS  1023      23.781   0.025  38.303  1.00  0.00      1S   
ATOM    505 CD   LYS  1023      24.212  -1.941  37.569  1.00  1.00      1S   
ATOM    506 HD1  LYS  1023      24.406  -1.601  36.526  1.00  0.00      1S   
ATOM    507 HD2  LYS  1023      23.730  -2.942  37.515  1.00  0.00      1S   
ATOM    508 CE   LYS  1023      25.559  -2.044  38.296  1.00  1.00      1S   
ATOM    509 HE1  LYS  1023      26.062  -1.054  38.330  1.00  0.00      1S   
ATOM    510 HE2  LYS  1023      26.219  -2.774  37.782  1.00  0.00      1S   
ATOM    511 NZ   LYS  1023      25.372  -2.503  39.692  1.00  1.00      1S   
ATOM    512 HZ1  LYS  1023      24.793  -3.367  39.697  1.00  0.00      1S   
ATOM    513 HZ2  LYS  1023      24.888  -1.755  40.231  1.00  0.00      1S   
ATOM    514 HZ3  LYS  1023      26.297  -2.698  40.124  1.00  0.00      1S   
ATOM    515 C    LYS  1023      21.685   1.610  38.145  1.00  1.00      1S   
ATOM    516 O    LYS  1023      21.930   2.267  37.135  1.00  1.00      1S   
ATOM    517 N    ASP  1024      21.998   2.022  39.398  1.00  1.00      1S   
ATOM    518 HN   ASP  1024      21.778   1.450  40.185  1.00  0.00      1S   
ATOM    519 CA   ASP  1024      22.735   3.223  39.725  1.00  1.00      1S   
ATOM    520 HA   ASP  1024      22.816   3.239  40.802  1.00  0.00      1S   
ATOM    521 CB   ASP  1024      24.179   3.244  39.130  1.00  1.00      1S   
ATOM    522 HB1  ASP  1024      24.701   4.179  39.423  1.00  0.00      1S   
ATOM    523 HB2  ASP  1024      24.120   3.216  38.020  1.00  0.00      1S   
ATOM    524 CG   ASP  1024      25.039   2.061  39.592  1.00  1.00      1S   
ATOM    525 OD1  ASP  1024      26.162   1.919  39.038  1.00  1.00      1S   
ATOM    526 OD2  ASP  1024      24.607   1.284  40.486  1.00  1.00      1S   
ATOM    527 C    ASP  1024      21.971   4.471  39.327  1.00  1.00      1S   
ATOM    528 O    ASP  1024      22.574   5.467  38.928  1.00  1.00      1S   
ATOM    529 N    GLU  1025      20.614   4.443  39.426  1.00  1.00      1S   
ATOM    530 HN   GLU  1025      20.130   3.632  39.747  1.00  0.00      1S   
ATOM    531 CA   GLU  1025      19.782   5.553  39.014  1.00  1.00      1S   
ATOM    532 HA   GLU  1025      20.399   6.433  38.985  1.00  0.00      1S   
ATOM    533 CB   GLU  1025      19.189   5.381  37.598  1.00  1.00      1S   
ATOM    534 HB1  GLU  1025      18.352   6.102  37.451  1.00  0.00      1S   
ATOM    535 HB2  GLU  1025      18.778   4.356  37.499  1.00  0.00      1S   
ATOM    536 CG   GLU  1025      20.236   5.643  36.498  1.00  1.00      1S   
ATOM    537 HG1  GLU  1025      21.069   4.912  36.585  1.00  0.00      1S   
ATOM    538 HG2  GLU  1025      20.652   6.665  36.632  1.00  0.00      1S   
ATOM    539 CD   GLU  1025      19.622   5.550  35.104  1.00  1.00      1S   
ATOM    540 OE1  GLU  1025      18.560   6.188  34.873  1.00  1.00      1S   
ATOM    541 OE2  GLU  1025      20.219   4.848  34.246  1.00  1.00      1S   
ATOM    542 C    GLU  1025      18.633   5.738  39.992  1.00  1.00      1S   
ATOM    543 O    GLU  1025      17.942   4.764  40.295  1.00  1.00      1S   
ATOM    544 N    PRO  1026      18.380   6.949  40.509  1.00  1.00      1S   
ATOM    545 CD   PRO  1026      19.262   8.111  40.357  1.00  1.00      1S   
ATOM    546 HD1  PRO  1026      19.471   8.314  39.284  1.00  0.00      1S   
ATOM    547 HD2  PRO  1026      20.206   7.908  40.907  1.00  0.00      1S   
ATOM    548 CA   PRO  1026      17.304   7.218  41.454  1.00  1.00      1S   
ATOM    549 HA   PRO  1026      17.261   6.433  42.197  1.00  0.00      1S   
ATOM    550 CB   PRO  1026      17.681   8.576  42.074  1.00  1.00      1S   
ATOM    551 HB1  PRO  1026      18.333   8.395  42.957  1.00  0.00      1S   
ATOM    552 HB2  PRO  1026      16.805   9.177  42.392  1.00  0.00      1S   
ATOM    553 CG   PRO  1026      18.514   9.276  40.996  1.00  1.00      1S   
ATOM    554 HG1  PRO  1026      17.845   9.742  40.240  1.00  0.00      1S   
ATOM    555 HG2  PRO  1026      19.192  10.049  41.405  1.00  0.00      1S   
ATOM    556 C    PRO  1026      15.953   7.305  40.778  1.00  1.00      1S   
ATOM    557 O    PRO  1026      15.021   6.661  41.249  1.00  1.00      1S   
ATOM    558 N    GLU  1027      15.819   8.123  39.712  1.00  1.00      1S   
ATOM    559 HN   GLU  1027      16.600   8.633  39.364  1.00  0.00      1S   
ATOM    560 CA   GLU  1027      14.587   8.350  39.003  1.00  1.00      1S   
ATOM    561 HA   GLU  1027      13.843   7.634  39.312  1.00  0.00      1S   
ATOM    562 CB   GLU  1027      14.044   9.787  39.184  1.00  1.00      1S   
ATOM    563 HB1  GLU  1027      13.352  10.040  38.352  1.00  0.00      1S   
ATOM    564 HB2  GLU  1027      14.894  10.503  39.145  1.00  0.00      1S   
ATOM    565 CG   GLU  1027      13.269   9.961  40.505  1.00  1.00      1S   
ATOM    566 HG1  GLU  1027      13.910   9.668  41.363  1.00  0.00      1S   
ATOM    567 HG2  GLU  1027      12.373   9.304  40.492  1.00  0.00      1S   
ATOM    568 CD   GLU  1027      12.813  11.409  40.684  1.00  1.00      1S   
ATOM    569 OE1  GLU  1027      12.219  11.974  39.728  1.00  1.00      1S   
ATOM    570 OE2  GLU  1027      13.046  11.965  41.790  1.00  1.00      1S   
ATOM    571 C    GLU  1027      14.895   8.122  37.554  1.00  1.00      1S   
ATOM    572 O    GLU  1027      16.038   8.274  37.125  1.00  1.00      1S   
ATOM    573 N    THR  1028      13.871   7.726  36.764  1.00  1.00      1S   
ATOM    574 HN   THR  1028      12.952   7.589  37.128  1.00  0.00      1S   
ATOM    575 CA   THR  1028      14.061   7.421  35.365  1.00  1.00      1S   
ATOM    576 HA   THR  1028      14.842   8.053  34.964  1.00  0.00      1S   
ATOM    577 CB   THR  1028      14.385   5.953  35.110  1.00  1.00      1S   
ATOM    578 HB   THR  1028      13.523   5.324  35.426  1.00  0.00      1S   
ATOM    579 OG1  THR  1028      15.508   5.539  35.879  1.00  1.00      1S   
ATOM    580 HG1  THR  1028      16.258   6.057  35.569  1.00  0.00      1S   
ATOM    581 CG2  THR  1028      14.684   5.687  33.622  1.00  1.00      1S   
ATOM    582 HG21 THR  1028      15.530   6.319  33.278  1.00  0.00      1S   
ATOM    583 HG22 THR  1028      13.798   5.904  32.991  1.00  0.00      1S   
ATOM    584 HG23 THR  1028      14.953   4.621  33.468  1.00  0.00      1S   
ATOM    585 C    THR  1028      12.778   7.751  34.659  1.00  1.00      1S   
ATOM    586 O    THR  1028      11.712   7.281  35.049  1.00  1.00      1S   
ATOM    587 N    ARG  1029      12.860   8.559  33.575  1.00  1.00      1S   
ATOM    588 HN   ARG  1029      13.730   8.956  33.298  1.00  0.00      1S   
ATOM    589 CA   ARG  1029      11.740   8.885  32.721  1.00  1.00      1S   
ATOM    590 HA   ARG  1029      10.907   9.191  33.339  1.00  0.00      1S   
ATOM    591 CB   ARG  1029      12.083   9.995  31.711  1.00  1.00      1S   
ATOM    592 HB1  ARG  1029      11.188  10.192  31.079  1.00  0.00      1S   
ATOM    593 HB2  ARG  1029      12.903   9.652  31.039  1.00  0.00      1S   
ATOM    594 CG   ARG  1029      12.535  11.302  32.377  1.00  1.00      1S   
ATOM    595 HG1  ARG  1029      13.477  11.118  32.941  1.00  0.00      1S   
ATOM    596 HG2  ARG  1029      11.763  11.634  33.106  1.00  0.00      1S   
ATOM    597 CD   ARG  1029      12.797  12.415  31.360  1.00  1.00      1S   
ATOM    598 HD1  ARG  1029      13.531  12.078  30.595  1.00  0.00      1S   
ATOM    599 HD2  ARG  1029      13.169  13.331  31.867  1.00  0.00      1S   
ATOM    600 NE   ARG  1029      11.497  12.728  30.686  1.00  1.00      1S   
ATOM    601 HE   ARG  1029      10.669  12.250  30.980  1.00  0.00      1S   
ATOM    602 CZ   ARG  1029      11.399  13.662  29.702  1.00  1.00      1S   
ATOM    603 NH1  ARG  1029      12.490  14.358  29.293  1.00  1.00      1S   
ATOM    604 HH11 ARG  1029      13.380  14.182  29.710  1.00  0.00      1S   
ATOM    605 HH12 ARG  1029      12.388  15.049  28.575  1.00  0.00      1S   
ATOM    606 NH2  ARG  1029      10.190  13.902  29.127  1.00  1.00      1S   
ATOM    607 HH21 ARG  1029       9.376  13.401  29.419  1.00  0.00      1S   
ATOM    608 HH22 ARG  1029      10.125  14.604  28.417  1.00  0.00      1S   
ATOM    609 C    ARG  1029      11.359   7.676  31.912  1.00  1.00      1S   
ATOM    610 O    ARG  1029      12.218   7.056  31.286  1.00  1.00      1S   
ATOM    611 N    VAL  1030      10.062   7.295  31.942  1.00  1.00      1S   
ATOM    612 HN   VAL  1030       9.365   7.827  32.422  1.00  0.00      1S   
ATOM    613 CA   VAL  1030       9.621   6.043  31.376  1.00  1.00      1S   
ATOM    614 HA   VAL  1030      10.321   5.725  30.617  1.00  0.00      1S   
ATOM    615 CB   VAL  1030       9.534   4.924  32.393  1.00  1.00      1S   
ATOM    616 HB   VAL  1030       9.170   4.012  31.871  1.00  0.00      1S   
ATOM    617 CG1  VAL  1030      10.944   4.596  32.931  1.00  1.00      1S   
ATOM    618 HG11 VAL  1030      11.310   5.411  33.583  1.00  0.00      1S   
ATOM    619 HG12 VAL  1030      11.659   4.468  32.091  1.00  0.00      1S   
ATOM    620 HG13 VAL  1030      10.930   3.662  33.527  1.00  0.00      1S   
ATOM    621 CG2  VAL  1030       8.541   5.284  33.515  1.00  1.00      1S   
ATOM    622 HG21 VAL  1030       7.527   5.444  33.096  1.00  0.00      1S   
ATOM    623 HG22 VAL  1030       8.855   6.202  34.051  1.00  0.00      1S   
ATOM    624 HG23 VAL  1030       8.482   4.455  34.250  1.00  0.00      1S   
ATOM    625 C    VAL  1030       8.283   6.212  30.694  1.00  1.00      1S   
ATOM    626 O    VAL  1030       7.581   7.202  30.892  1.00  1.00      1S   
ATOM    627 N    ALA  1031       7.918   5.211  29.858  1.00  1.00      1S   
ATOM    628 HN   ALA  1031       8.532   4.439  29.697  1.00  0.00      1S   
ATOM    629 CA   ALA  1031       6.644   5.122  29.187  1.00  1.00      1S   
ATOM    630 HA   ALA  1031       6.120   6.066  29.253  1.00  0.00      1S   
ATOM    631 CB   ALA  1031       6.797   4.720  27.707  1.00  1.00      1S   
ATOM    632 HB1  ALA  1031       7.300   3.734  27.613  1.00  0.00      1S   
ATOM    633 HB2  ALA  1031       7.418   5.468  27.172  1.00  0.00      1S   
ATOM    634 HB3  ALA  1031       5.807   4.669  27.205  1.00  0.00      1S   
ATOM    635 C    ALA  1031       5.846   4.055  29.892  1.00  1.00      1S   
ATOM    636 O    ALA  1031       6.315   2.930  30.055  1.00  1.00      1S   
ATOM    637 N    ILE  1032       4.619   4.402  30.347  1.00  1.00      1S   
ATOM    638 HN   ILE  1032       4.246   5.312  30.174  1.00  0.00      1S   
ATOM    639 CA   ILE  1032       3.777   3.528  31.136  1.00  1.00      1S   
ATOM    640 HA   ILE  1032       4.370   2.721  31.546  1.00  0.00      1S   
ATOM    641 CB   ILE  1032       3.073   4.265  32.270  1.00  1.00      1S   
ATOM    642 HB   ILE  1032       2.350   4.985  31.831  1.00  0.00      1S   
ATOM    643 CG2  ILE  1032       2.274   3.266  33.140  1.00  1.00      1S   
ATOM    644 HG21 ILE  1032       2.928   2.438  33.484  1.00  0.00      1S   
ATOM    645 HG22 ILE  1032       1.428   2.831  32.570  1.00  0.00      1S   
ATOM    646 HG23 ILE  1032       1.858   3.782  34.031  1.00  0.00      1S   
ATOM    647 CG1  ILE  1032       4.068   5.104  33.108  1.00  1.00      1S   
ATOM    648 HG11 ILE  1032       3.498   5.656  33.885  1.00  0.00      1S   
ATOM    649 HG12 ILE  1032       4.553   5.870  32.465  1.00  0.00      1S   
ATOM    650 CD   ILE  1032       5.142   4.275  33.810  1.00  1.00      1S   
ATOM    651 HD1  ILE  1032       5.788   3.753  33.072  1.00  0.00      1S   
ATOM    652 HD2  ILE  1032       4.680   3.516  34.473  1.00  0.00      1S   
ATOM    653 HD3  ILE  1032       5.783   4.934  34.432  1.00  0.00      1S   
ATOM    654 C    ILE  1032       2.729   2.954  30.226  1.00  1.00      1S   
ATOM    655 O    ILE  1032       1.998   3.691  29.580  1.00  1.00      1S   
ATOM    656 N    LYS  1033       2.622   1.615  30.155  1.00  1.00      1S   
ATOM    657 HN   LYS  1033       3.229   1.022  30.683  1.00  0.00      1S   
ATOM    658 CA   LYS  1033       1.688   0.937  29.290  1.00  1.00      1S   
ATOM    659 HA   LYS  1033       1.228   1.630  28.599  1.00  0.00      1S   
ATOM    660 CB   LYS  1033       2.421  -0.180  28.527  1.00  1.00      1S   
ATOM    661 HB1  LYS  1033       2.483  -1.107  29.133  1.00  0.00      1S   
ATOM    662 HB2  LYS  1033       3.468   0.158  28.358  1.00  0.00      1S   
ATOM    663 CG   LYS  1033       1.820  -0.500  27.161  1.00  1.00      1S   
ATOM    664 HG1  LYS  1033       1.840   0.428  26.546  1.00  0.00      1S   
ATOM    665 HG2  LYS  1033       0.762  -0.821  27.275  1.00  0.00      1S   
ATOM    666 CD   LYS  1033       2.621  -1.593  26.445  1.00  1.00      1S   
ATOM    667 HD1  LYS  1033       2.512  -2.547  27.008  1.00  0.00      1S   
ATOM    668 HD2  LYS  1033       3.698  -1.310  26.463  1.00  0.00      1S   
ATOM    669 CE   LYS  1033       2.179  -1.778  24.992  1.00  1.00      1S   
ATOM    670 HE1  LYS  1033       2.332  -0.835  24.426  1.00  0.00      1S   
ATOM    671 HE2  LYS  1033       1.109  -2.071  24.940  1.00  0.00      1S   
ATOM    672 NZ   LYS  1033       2.975  -2.833  24.334  1.00  1.00      1S   
ATOM    673 HZ1  LYS  1033       2.651  -3.772  24.649  1.00  0.00      1S   
ATOM    674 HZ2  LYS  1033       3.978  -2.726  24.587  1.00  0.00      1S   
ATOM    675 HZ3  LYS  1033       2.874  -2.759  23.301  1.00  0.00      1S   
ATOM    676 C    LYS  1033       0.645   0.315  30.168  1.00  1.00      1S   
ATOM    677 O    LYS  1033       1.016  -0.422  31.070  1.00  1.00      1S   
ATOM    678 N    THR  1034      -0.667   0.597  29.962  1.00  1.00      1S   
ATOM    679 HN   THR  1034      -0.975   1.177  29.212  1.00  0.00      1S   
ATOM    680 CA   THR  1034      -1.697   0.147  30.888  1.00  1.00      1S   
ATOM    681 HA   THR  1034      -1.220  -0.357  31.715  1.00  0.00      1S   
ATOM    682 CB   THR  1034      -2.507   1.273  31.528  1.00  1.00      1S   
ATOM    683 HB   THR  1034      -3.037   0.874  32.424  1.00  0.00      1S   
ATOM    684 OG1  THR  1034      -3.493   1.846  30.676  1.00  1.00      1S   
ATOM    685 HG1  THR  1034      -3.005   2.311  29.985  1.00  0.00      1S   
ATOM    686 CG2  THR  1034      -1.536   2.371  31.988  1.00  1.00      1S   
ATOM    687 HG21 THR  1034      -1.288   3.065  31.158  1.00  0.00      1S   
ATOM    688 HG22 THR  1034      -0.586   1.926  32.341  1.00  0.00      1S   
ATOM    689 HG23 THR  1034      -1.981   2.946  32.825  1.00  0.00      1S   
ATOM    690 C    THR  1034      -2.616  -0.868  30.268  1.00  1.00      1S   
ATOM    691 O    THR  1034      -2.550  -1.151  29.072  1.00  1.00      1S   
ATOM    692 N    VAL  1035      -3.509  -1.433  31.117  1.00  1.00      1S   
ATOM    693 HN   VAL  1035      -3.508  -1.205  32.088  1.00  0.00      1S   
ATOM    694 CA   VAL  1035      -4.541  -2.353  30.717  1.00  1.00      1S   
ATOM    695 HA   VAL  1035      -4.622  -2.345  29.644  1.00  0.00      1S   
ATOM    696 CB   VAL  1035      -4.316  -3.782  31.187  1.00  1.00      1S   
ATOM    697 HB   VAL  1035      -4.391  -3.852  32.296  1.00  0.00      1S   
ATOM    698 CG1  VAL  1035      -5.346  -4.736  30.550  1.00  1.00      1S   
ATOM    699 HG11 VAL  1035      -5.348  -4.623  29.448  1.00  0.00      1S   
ATOM    700 HG12 VAL  1035      -6.369  -4.536  30.929  1.00  0.00      1S   
ATOM    701 HG13 VAL  1035      -5.080  -5.787  30.789  1.00  0.00      1S   
ATOM    702 CG2  VAL  1035      -2.897  -4.196  30.776  1.00  1.00      1S   
ATOM    703 HG21 VAL  1035      -2.134  -3.628  31.344  1.00  0.00      1S   
ATOM    704 HG22 VAL  1035      -2.731  -4.016  29.694  1.00  0.00      1S   
ATOM    705 HG23 VAL  1035      -2.742  -5.275  30.987  1.00  0.00      1S   
ATOM    706 C    VAL  1035      -5.808  -1.819  31.318  1.00  1.00      1S   
ATOM    707 O    VAL  1035      -5.933  -1.735  32.539  1.00  1.00      1S   
ATOM    708 N    ASN  1036      -6.789  -1.451  30.457  1.00  1.00      1S   
ATOM    709 HN   ASN  1036      -6.640  -1.526  29.471  1.00  0.00      1S   
ATOM    710 CA   ASN  1036      -8.095  -0.965  30.838  1.00  1.00      1S   
ATOM    711 HA   ASN  1036      -7.947  -0.099  31.470  1.00  0.00      1S   
ATOM    712 CB   ASN  1036      -8.939  -0.570  29.585  1.00  1.00      1S   
ATOM    713 HB1  ASN  1036      -9.237  -1.483  29.027  1.00  0.00      1S   
ATOM    714 HB2  ASN  1036      -8.298   0.037  28.911  1.00  0.00      1S   
ATOM    715 CG   ASN  1036     -10.207   0.232  29.932  1.00  1.00      1S   
ATOM    716 OD1  ASN  1036     -11.123  -0.269  30.590  1.00  1.00      1S   
ATOM    717 ND2  ASN  1036     -10.275   1.507  29.457  1.00  1.00      1S   
ATOM    718 HD21 ASN  1036     -11.084   2.058  29.664  1.00  0.00      1S   
ATOM    719 HD22 ASN  1036      -9.530   1.884  28.910  1.00  0.00      1S   
ATOM    720 C    ASN  1036      -8.794  -2.049  31.628  1.00  1.00      1S   
ATOM    721 O    ASN  1036      -8.749  -3.222  31.268  1.00  1.00      1S   
ATOM    722 N    GLU  1037      -9.444  -1.652  32.743  1.00  1.00      1S   
ATOM    723 HN   GLU  1037      -9.473  -0.680  32.986  1.00  0.00      1S   
ATOM    724 CA   GLU  1037     -10.141  -2.498  33.681  1.00  1.00      1S   
ATOM    725 HA   GLU  1037      -9.431  -3.230  34.042  1.00  0.00      1S   
ATOM    726 CB   GLU  1037     -10.687  -1.688  34.885  1.00  1.00      1S   
ATOM    727 HB1  GLU  1037      -9.834  -1.252  35.448  1.00  0.00      1S   
ATOM    728 HB2  GLU  1037     -11.193  -2.401  35.576  1.00  0.00      1S   
ATOM    729 CG   GLU  1037     -11.703  -0.570  34.538  1.00  1.00      1S   
ATOM    730 HG1  GLU  1037     -12.406  -0.472  35.395  1.00  0.00      1S   
ATOM    731 HG2  GLU  1037     -12.305  -0.833  33.647  1.00  0.00      1S   
ATOM    732 CD   GLU  1037     -11.048   0.798  34.311  1.00  1.00      1S   
ATOM    733 OE1  GLU  1037     -10.204   0.933  33.387  1.00  1.00      1S   
ATOM    734 OE2  GLU  1037     -11.404   1.739  35.067  1.00  1.00      1S   
ATOM    735 C    GLU  1037     -11.298  -3.243  33.056  1.00  1.00      1S   
ATOM    736 O    GLU  1037     -11.742  -4.260  33.584  1.00  1.00      1S   
ATOM    737 N    ALA  1038     -11.782  -2.768  31.882  1.00  1.00      1S   
ATOM    738 HN   ALA  1038     -11.401  -1.930  31.491  1.00  0.00      1S   
ATOM    739 CA   ALA  1038     -12.816  -3.381  31.087  1.00  1.00      1S   
ATOM    740 HA   ALA  1038     -13.561  -3.801  31.748  1.00  0.00      1S   
ATOM    741 CB   ALA  1038     -13.474  -2.340  30.158  1.00  1.00      1S   
ATOM    742 HB1  ALA  1038     -12.732  -1.929  29.440  1.00  0.00      1S   
ATOM    743 HB2  ALA  1038     -13.872  -1.496  30.760  1.00  0.00      1S   
ATOM    744 HB3  ALA  1038     -14.314  -2.785  29.584  1.00  0.00      1S   
ATOM    745 C    ALA  1038     -12.234  -4.484  30.233  1.00  1.00      1S   
ATOM    746 O    ALA  1038     -12.633  -4.672  29.084  1.00  1.00      1S   
ATOM    747 N    ALA  1039     -11.274  -5.250  30.795  1.00  1.00      1S   
ATOM    748 HN   ALA  1039     -10.968  -5.078  31.729  1.00  0.00      1S   
ATOM    749 CA   ALA  1039     -10.632  -6.339  30.128  1.00  1.00      1S   
ATOM    750 HA   ALA  1039     -11.263  -6.665  29.317  1.00  0.00      1S   
ATOM    751 CB   ALA  1039      -9.237  -5.961  29.597  1.00  1.00      1S   
ATOM    752 HB1  ALA  1039      -8.569  -5.642  30.424  1.00  0.00      1S   
ATOM    753 HB2  ALA  1039      -9.329  -5.119  28.877  1.00  0.00      1S   
ATOM    754 HB3  ALA  1039      -8.768  -6.815  29.069  1.00  0.00      1S   
ATOM    755 C    ALA  1039     -10.507  -7.470  31.109  1.00  1.00      1S   
ATOM    756 O    ALA  1039     -10.039  -7.296  32.233  1.00  1.00      1S   
ATOM    757 N    SER  1040     -10.940  -8.677  30.674  1.00  1.00      1S   
ATOM    758 HN   SER  1040     -11.299  -8.762  29.748  1.00  0.00      1S   
ATOM    759 CA   SER  1040     -10.922  -9.895  31.458  1.00  1.00      1S   
ATOM    760 HA   SER  1040     -11.235  -9.658  32.465  1.00  0.00      1S   
ATOM    761 CB   SER  1040     -11.866 -10.978  30.868  1.00  1.00      1S   
ATOM    762 HB1  SER  1040     -12.906 -10.588  30.855  1.00  0.00      1S   
ATOM    763 HB2  SER  1040     -11.857 -11.893  31.500  1.00  0.00      1S   
ATOM    764 OG   SER  1040     -11.501 -11.339  29.537  1.00  1.00      1S   
ATOM    765 HG1  SER  1040     -11.623 -10.554  28.995  1.00  0.00      1S   
ATOM    766 C    SER  1040      -9.525 -10.452  31.508  1.00  1.00      1S   
ATOM    767 O    SER  1040      -8.614  -9.909  30.897  1.00  1.00      1S   
ATOM    768 N    MET  1041      -9.332 -11.587  32.217  1.00  1.00      1S   
ATOM    769 HN   MET  1041     -10.089 -12.031  32.689  1.00  0.00      1S   
ATOM    770 CA   MET  1041      -8.049 -12.236  32.373  1.00  1.00      1S   
ATOM    771 HA   MET  1041      -7.344 -11.488  32.694  1.00  0.00      1S   
ATOM    772 CB   MET  1041      -8.081 -13.371  33.412  1.00  1.00      1S   
ATOM    773 HB1  MET  1041      -7.041 -13.725  33.593  1.00  0.00      1S   
ATOM    774 HB2  MET  1041      -8.674 -14.229  33.024  1.00  0.00      1S   
ATOM    775 CG   MET  1041      -8.699 -12.921  34.742  1.00  1.00      1S   
ATOM    776 HG1  MET  1041      -9.755 -12.621  34.563  1.00  0.00      1S   
ATOM    777 HG2  MET  1041      -8.153 -12.017  35.070  1.00  0.00      1S   
ATOM    778 SD   MET  1041      -8.663 -14.192  36.041  1.00  1.00      1S   
ATOM    779 CE   MET  1041      -6.962 -13.922  36.620  1.00  1.00      1S   
ATOM    780 HE1  MET  1041      -6.881 -12.972  37.188  1.00  0.00      1S   
ATOM    781 HE2  MET  1041      -6.242 -13.883  35.776  1.00  0.00      1S   
ATOM    782 HE3  MET  1041      -6.648 -14.743  37.300  1.00  0.00      1S   
ATOM    783 C    MET  1041      -7.567 -12.830  31.083  1.00  1.00      1S   
ATOM    784 O    MET  1041      -6.372 -12.943  30.850  1.00  1.00      1S   
ATOM    785 N    ARG  1042      -8.497 -13.183  30.175  1.00  1.00      1S   
ATOM    786 HN   ARG  1042      -9.467 -13.073  30.377  1.00  0.00      1S   
ATOM    787 CA   ARG  1042      -8.200 -13.690  28.856  1.00  1.00      1S   
ATOM    788 HA   ARG  1042      -7.633 -14.604  28.970  1.00  0.00      1S   
ATOM    789 CB   ARG  1042      -9.531 -13.970  28.135  1.00  1.00      1S   
ATOM    790 HB1  ARG  1042     -10.051 -13.011  27.919  1.00  0.00      1S   
ATOM    791 HB2  ARG  1042     -10.182 -14.546  28.833  1.00  0.00      1S   
ATOM    792 CG   ARG  1042      -9.410 -14.785  26.844  1.00  1.00      1S   
ATOM    793 HG1  ARG  1042      -8.943 -15.761  27.099  1.00  0.00      1S   
ATOM    794 HG2  ARG  1042      -8.744 -14.267  26.121  1.00  0.00      1S   
ATOM    795 CD   ARG  1042     -10.791 -14.994  26.208  1.00  1.00      1S   
ATOM    796 HD1  ARG  1042     -11.179 -14.022  25.832  1.00  0.00      1S   
ATOM    797 HD2  ARG  1042     -11.515 -15.406  26.943  1.00  0.00      1S   
ATOM    798 NE   ARG  1042     -10.692 -15.934  25.041  1.00  1.00      1S   
ATOM    799 HE   ARG  1042     -10.793 -15.556  24.123  1.00  0.00      1S   
ATOM    800 CZ   ARG  1042     -10.547 -17.280  25.179  1.00  1.00      1S   
ATOM    801 NH1  ARG  1042     -10.408 -17.869  26.391  1.00  1.00      1S   
ATOM    802 HH11 ARG  1042     -10.390 -17.295  27.213  1.00  0.00      1S   
ATOM    803 HH12 ARG  1042     -10.279 -18.854  26.463  1.00  0.00      1S   
ATOM    804 NH2  ARG  1042     -10.544 -18.063  24.058  1.00  1.00      1S   
ATOM    805 HH21 ARG  1042     -10.658 -17.643  23.163  1.00  0.00      1S   
ATOM    806 HH22 ARG  1042     -10.436 -19.049  24.147  1.00  0.00      1S   
ATOM    807 C    ARG  1042      -7.388 -12.697  28.048  1.00  1.00      1S   
ATOM    808 O    ARG  1042      -6.579 -13.070  27.201  1.00  1.00      1S   
ATOM    809 N    GLU  1043      -7.583 -11.396  28.350  1.00  1.00      1S   
ATOM    810 HN   GLU  1043      -8.242 -11.140  29.055  1.00  0.00      1S   
ATOM    811 CA   GLU  1043      -6.901 -10.287  27.744  1.00  1.00      1S   
ATOM    812 HA   GLU  1043      -6.502 -10.588  26.785  1.00  0.00      1S   
ATOM    813 CB   GLU  1043      -7.882  -9.118  27.539  1.00  1.00      1S   
ATOM    814 HB1  GLU  1043      -7.352  -8.256  27.075  1.00  0.00      1S   
ATOM    815 HB2  GLU  1043      -8.273  -8.798  28.529  1.00  0.00      1S   
ATOM    816 CG   GLU  1043      -9.065  -9.530  26.641  1.00  1.00      1S   
ATOM    817 HG1  GLU  1043      -9.571 -10.431  27.050  1.00  0.00      1S   
ATOM    818 HG2  GLU  1043      -8.693  -9.770  25.623  1.00  0.00      1S   
ATOM    819 CD   GLU  1043     -10.103  -8.418  26.563  1.00  1.00      1S   
ATOM    820 OE1  GLU  1043     -10.764  -8.174  27.604  1.00  1.00      1S   
ATOM    821 OE2  GLU  1043     -10.270  -7.824  25.466  1.00  1.00      1S   
ATOM    822 C    GLU  1043      -5.757  -9.852  28.626  1.00  1.00      1S   
ATOM    823 O    GLU  1043      -4.671  -9.567  28.138  1.00  1.00      1S   
ATOM    824 N    ARG  1044      -5.936  -9.800  29.967  1.00  1.00      1S   
ATOM    825 HN   ARG  1044      -6.822 -10.013  30.378  1.00  0.00      1S   
ATOM    826 CA   ARG  1044      -4.895  -9.372  30.883  1.00  1.00      1S   
ATOM    827 HA   ARG  1044      -4.579  -8.385  30.572  1.00  0.00      1S   
ATOM    828 CB   ARG  1044      -5.339  -9.296  32.359  1.00  1.00      1S   
ATOM    829 HB1  ARG  1044      -4.455  -9.035  32.987  1.00  0.00      1S   
ATOM    830 HB2  ARG  1044      -5.701 -10.290  32.693  1.00  0.00      1S   
ATOM    831 CG   ARG  1044      -6.405  -8.225  32.628  1.00  1.00      1S   
ATOM    832 HG1  ARG  1044      -7.374  -8.510  32.184  1.00  0.00      1S   
ATOM    833 HG2  ARG  1044      -6.086  -7.281  32.134  1.00  0.00      1S   
ATOM    834 CD   ARG  1044      -6.609  -7.927  34.117  1.00  1.00      1S   
ATOM    835 HD1  ARG  1044      -7.399  -7.156  34.248  1.00  0.00      1S   
ATOM    836 HD2  ARG  1044      -5.651  -7.567  34.555  1.00  0.00      1S   
ATOM    837 NE   ARG  1044      -7.036  -9.176  34.837  1.00  1.00      1S   
ATOM    838 HE   ARG  1044      -7.256  -9.991  34.308  1.00  0.00      1S   
ATOM    839 CZ   ARG  1044      -7.123  -9.211  36.196  1.00  1.00      1S   
ATOM    840 NH1  ARG  1044      -6.836  -8.119  36.945  1.00  1.00      1S   
ATOM    841 HH11 ARG  1044      -6.555  -7.272  36.489  1.00  0.00      1S   
ATOM    842 HH12 ARG  1044      -6.903  -8.159  37.938  1.00  0.00      1S   
ATOM    843 NH2  ARG  1044      -7.503 -10.357  36.829  1.00  1.00      1S   
ATOM    844 HH21 ARG  1044      -7.713 -11.173  36.299  1.00  0.00      1S   
ATOM    845 HH22 ARG  1044      -7.567 -10.374  37.824  1.00  0.00      1S   
ATOM    846 C    ARG  1044      -3.691 -10.274  30.840  1.00  1.00      1S   
ATOM    847 O    ARG  1044      -2.570  -9.790  30.781  1.00  1.00      1S   
ATOM    848 N    ILE  1045      -3.883 -11.610  30.828  1.00  1.00      1S   
ATOM    849 HN   ILE  1045      -4.805 -11.997  30.863  1.00  0.00      1S   
ATOM    850 CA   ILE  1045      -2.810 -12.582  30.757  1.00  1.00      1S   
ATOM    851 HA   ILE  1045      -2.118 -12.354  31.556  1.00  0.00      1S   
ATOM    852 CB   ILE  1045      -3.301 -14.017  30.955  1.00  1.00      1S   
ATOM    853 HB   ILE  1045      -4.078 -14.245  30.189  1.00  0.00      1S   
ATOM    854 CG2  ILE  1045      -2.137 -15.017  30.781  1.00  1.00      1S   
ATOM    855 HG21 ILE  1045      -1.294 -14.750  31.453  1.00  0.00      1S   
ATOM    856 HG22 ILE  1045      -1.776 -15.021  29.739  1.00  0.00      1S   
ATOM    857 HG23 ILE  1045      -2.457 -16.054  31.010  1.00  0.00      1S   
ATOM    858 CG1  ILE  1045      -3.943 -14.175  32.358  1.00  1.00      1S   
ATOM    859 HG11 ILE  1045      -4.757 -13.433  32.486  1.00  0.00      1S   
ATOM    860 HG12 ILE  1045      -3.180 -13.952  33.134  1.00  0.00      1S   
ATOM    861 CD   ILE  1045      -4.529 -15.569  32.609  1.00  1.00      1S   
ATOM    862 HD1  ILE  1045      -3.718 -16.317  32.740  1.00  0.00      1S   
ATOM    863 HD2  ILE  1045      -5.165 -15.883  31.754  1.00  0.00      1S   
ATOM    864 HD3  ILE  1045      -5.150 -15.569  33.530  1.00  0.00      1S   
ATOM    865 C    ILE  1045      -2.060 -12.424  29.449  1.00  1.00      1S   
ATOM    866 O    ILE  1045      -0.832 -12.462  29.448  1.00  1.00      1S   
ATOM    867 N    GLU  1046      -2.785 -12.175  28.324  1.00  1.00      1S   
ATOM    868 HN   GLU  1046      -3.779 -12.125  28.373  1.00  0.00      1S   
ATOM    869 CA   GLU  1046      -2.235 -11.932  26.998  1.00  1.00      1S   
ATOM    870 HA   GLU  1046      -1.697 -12.807  26.694  1.00  0.00      1S   
ATOM    871 CB   GLU  1046      -3.337 -11.703  25.941  1.00  1.00      1S   
ATOM    872 HB1  GLU  1046      -3.875 -10.761  26.165  1.00  0.00      1S   
ATOM    873 HB2  GLU  1046      -4.078 -12.530  26.022  1.00  0.00      1S   
ATOM    874 CG   GLU  1046      -2.812 -11.667  24.491  1.00  1.00      1S   
ATOM    875 HG1  GLU  1046      -2.464 -12.679  24.197  1.00  0.00      1S   
ATOM    876 HG2  GLU  1046      -1.959 -10.962  24.397  1.00  0.00      1S   
ATOM    877 CD   GLU  1046      -3.914 -11.216  23.535  1.00  1.00      1S   
ATOM    878 OE1  GLU  1046      -5.046 -11.758  23.631  1.00  1.00      1S   
ATOM    879 OE2  GLU  1046      -3.633 -10.326  22.689  1.00  1.00      1S   
ATOM    880 C    GLU  1046      -1.272 -10.768  26.971  1.00  1.00      1S   
ATOM    881 O    GLU  1046      -0.244 -10.808  26.295  1.00  1.00      1S   
ATOM    882 N    PHE  1047      -1.570  -9.711  27.754  1.00  1.00      1S   
ATOM    883 HN   PHE  1047      -2.412  -9.707  28.291  1.00  0.00      1S   
ATOM    884 CA   PHE  1047      -0.753  -8.530  27.889  1.00  1.00      1S   
ATOM    885 HA   PHE  1047      -0.640  -8.101  26.902  1.00  0.00      1S   
ATOM    886 CB   PHE  1047      -1.458  -7.526  28.827  1.00  1.00      1S   
ATOM    887 HB1  PHE  1047      -1.530  -7.931  29.854  1.00  0.00      1S   
ATOM    888 HB2  PHE  1047      -2.493  -7.343  28.472  1.00  0.00      1S   
ATOM    889 CG   PHE  1047      -0.762  -6.203  28.898  1.00  1.00      1S   
ATOM    890 CD1  PHE  1047      -0.752  -5.331  27.802  1.00  1.00      1S   
ATOM    891 HD1  PHE  1047      -1.194  -5.642  26.871  1.00  0.00      1S   
ATOM    892 CE1  PHE  1047      -0.191  -4.053  27.916  1.00  1.00      1S   
ATOM    893 HE1  PHE  1047      -0.209  -3.379  27.074  1.00  0.00      1S   
ATOM    894 CZ   PHE  1047       0.368  -3.645  29.133  1.00  1.00      1S   
ATOM    895 HZ   PHE  1047       0.781  -2.655  29.238  1.00  0.00      1S   
ATOM    896 CD2  PHE  1047      -0.146  -5.808  30.092  1.00  1.00      1S   
ATOM    897 HD2  PHE  1047      -0.126  -6.488  30.926  1.00  0.00      1S   
ATOM    898 CE2  PHE  1047       0.385  -4.523  30.222  1.00  1.00      1S   
ATOM    899 HE2  PHE  1047       0.778  -4.197  31.170  1.00  0.00      1S   
ATOM    900 C    PHE  1047       0.619  -8.867  28.436  1.00  1.00      1S   
ATOM    901 O    PHE  1047       1.636  -8.454  27.880  1.00  1.00      1S   
ATOM    902 N    LEU  1048       0.669  -9.655  29.536  1.00  1.00      1S   
ATOM    903 HN   LEU  1048      -0.167  -9.996  29.961  1.00  0.00      1S   
ATOM    904 CA   LEU  1048       1.902 -10.030  30.188  1.00  1.00      1S   
ATOM    905 HA   LEU  1048       2.555  -9.169  30.192  1.00  0.00      1S   
ATOM    906 CB   LEU  1048       1.721 -10.494  31.653  1.00  1.00      1S   
ATOM    907 HB1  LEU  1048       2.704 -10.851  32.036  1.00  0.00      1S   
ATOM    908 HB2  LEU  1048       1.014 -11.352  31.695  1.00  0.00      1S   
ATOM    909 CG   LEU  1048       1.239  -9.395  32.626  1.00  1.00      1S   
ATOM    910 HG   LEU  1048       1.743  -8.437  32.356  1.00  0.00      1S   
ATOM    911 CD1  LEU  1048      -0.276  -9.191  32.558  1.00  1.00      1S   
ATOM    912 HD11 LEU  1048      -0.795 -10.171  32.517  1.00  0.00      1S   
ATOM    913 HD12 LEU  1048      -0.546  -8.601  31.659  1.00  0.00      1S   
ATOM    914 HD13 LEU  1048      -0.641  -8.651  33.455  1.00  0.00      1S   
ATOM    915 CD2  LEU  1048       1.640  -9.723  34.072  1.00  1.00      1S   
ATOM    916 HD21 LEU  1048       2.739  -9.849  34.158  1.00  0.00      1S   
ATOM    917 HD22 LEU  1048       1.138 -10.654  34.410  1.00  0.00      1S   
ATOM    918 HD23 LEU  1048       1.331  -8.894  34.739  1.00  0.00      1S   
ATOM    919 C    LEU  1048       2.606 -11.143  29.447  1.00  1.00      1S   
ATOM    920 O    LEU  1048       3.765 -11.431  29.735  1.00  1.00      1S   
ATOM    921 N    ASN  1049       1.941 -11.782  28.454  1.00  1.00      1S   
ATOM    922 HN   ASN  1049       0.998 -11.541  28.234  1.00  0.00      1S   
ATOM    923 CA   ASN  1049       2.540 -12.814  27.635  1.00  1.00      1S   
ATOM    924 HA   ASN  1049       3.128 -13.462  28.271  1.00  0.00      1S   
ATOM    925 CB   ASN  1049       1.510 -13.651  26.833  1.00  1.00      1S   
ATOM    926 HB1  ASN  1049       2.022 -14.258  26.055  1.00  0.00      1S   
ATOM    927 HB2  ASN  1049       0.784 -12.985  26.327  1.00  0.00      1S   
ATOM    928 CG   ASN  1049       0.787 -14.627  27.767  1.00  1.00      1S   
ATOM    929 OD1  ASN  1049       1.407 -15.268  28.623  1.00  1.00      1S   
ATOM    930 ND2  ASN  1049      -0.552 -14.764  27.578  1.00  1.00      1S   
ATOM    931 HD21 ASN  1049      -1.081 -15.320  28.221  1.00  0.00      1S   
ATOM    932 HD22 ASN  1049      -1.021 -14.198  26.904  1.00  0.00      1S   
ATOM    933 C    ASN  1049       3.483 -12.178  26.652  1.00  1.00      1S   
ATOM    934 O    ASN  1049       4.622 -12.617  26.514  1.00  1.00      1S   
ATOM    935 N    GLU  1050       3.032 -11.102  25.966  1.00  1.00      1S   
ATOM    936 HN   GLU  1050       2.104 -10.757  26.097  1.00  0.00      1S   
ATOM    937 CA   GLU  1050       3.825 -10.405  24.981  1.00  1.00      1S   
ATOM    938 HA   GLU  1050       4.310 -11.148  24.364  1.00  0.00      1S   
ATOM    939 CB   GLU  1050       2.950  -9.526  24.064  1.00  1.00      1S   
ATOM    940 HB1  GLU  1050       2.561  -8.654  24.633  1.00  0.00      1S   
ATOM    941 HB2  GLU  1050       2.074 -10.134  23.741  1.00  0.00      1S   
ATOM    942 CG   GLU  1050       3.701  -9.053  22.806  1.00  1.00      1S   
ATOM    943 HG1  GLU  1050       4.112  -9.926  22.257  1.00  0.00      1S   
ATOM    944 HG2  GLU  1050       4.547  -8.401  23.107  1.00  0.00      1S   
ATOM    945 CD   GLU  1050       2.766  -8.279  21.885  1.00  1.00      1S   
ATOM    946 OE1  GLU  1050       1.809  -8.901  21.353  1.00  1.00      1S   
ATOM    947 OE2  GLU  1050       3.000  -7.054  21.703  1.00  1.00      1S   
ATOM    948 C    GLU  1050       4.887  -9.549  25.638  1.00  1.00      1S   
ATOM    949 O    GLU  1050       5.946  -9.299  25.068  1.00  1.00      1S   
ATOM    950 N    ALA  1051       4.644  -9.103  26.890  1.00  1.00      1S   
ATOM    951 HN   ALA  1051       3.777  -9.296  27.345  1.00  0.00      1S   
ATOM    952 CA   ALA  1051       5.594  -8.324  27.650  1.00  1.00      1S   
ATOM    953 HA   ALA  1051       5.990  -7.550  27.006  1.00  0.00      1S   
ATOM    954 CB   ALA  1051       4.930  -7.668  28.871  1.00  1.00      1S   
ATOM    955 HB1  ALA  1051       4.520  -8.440  29.556  1.00  0.00      1S   
ATOM    956 HB2  ALA  1051       4.094  -7.017  28.538  1.00  0.00      1S   
ATOM    957 HB3  ALA  1051       5.657  -7.042  29.431  1.00  0.00      1S   
ATOM    958 C    ALA  1051       6.743  -9.179  28.129  1.00  1.00      1S   
ATOM    959 O    ALA  1051       7.857  -8.687  28.303  1.00  1.00      1S   
ATOM    960 N    SER  1052       6.501 -10.503  28.313  1.00  1.00      1S   
ATOM    961 HN   SER  1052       5.588 -10.879  28.168  1.00  0.00      1S   
ATOM    962 CA   SER  1052       7.513 -11.456  28.719  1.00  1.00      1S   
ATOM    963 HA   SER  1052       8.065 -10.991  29.505  1.00  0.00      1S   
ATOM    964 CB   SER  1052       6.950 -12.791  29.257  1.00  1.00      1S   
ATOM    965 HB1  SER  1052       7.782 -13.490  29.491  1.00  0.00      1S   
ATOM    966 HB2  SER  1052       6.284 -13.268  28.506  1.00  0.00      1S   
ATOM    967 OG   SER  1052       6.227 -12.579  30.463  1.00  1.00      1S   
ATOM    968 HG1  SER  1052       5.356 -12.256  30.202  1.00  0.00      1S   
ATOM    969 C    SER  1052       8.491 -11.762  27.615  1.00  1.00      1S   
ATOM    970 O    SER  1052       9.573 -12.288  27.867  1.00  1.00      1S   
ATOM    971 N    VAL  1053       8.142 -11.397  26.364  1.00  1.00      1S   
ATOM    972 HN   VAL  1053       7.254 -10.975  26.194  1.00  0.00      1S   
ATOM    973 CA   VAL  1053       8.978 -11.541  25.194  1.00  1.00      1S   
ATOM    974 HA   VAL  1053       9.366 -12.550  25.177  1.00  0.00      1S   
ATOM    975 CB   VAL  1053       8.189 -11.270  23.918  1.00  1.00      1S   
ATOM    976 HB   VAL  1053       7.816 -10.222  23.923  1.00  0.00      1S   
ATOM    977 CG1  VAL  1053       9.073 -11.446  22.669  1.00  1.00      1S   
ATOM    978 HG11 VAL  1053       9.572 -12.438  22.682  1.00  0.00      1S   
ATOM    979 HG12 VAL  1053       9.847 -10.654  22.622  1.00  0.00      1S   
ATOM    980 HG13 VAL  1053       8.450 -11.372  21.752  1.00  0.00      1S   
ATOM    981 CG2  VAL  1053       6.971 -12.216  23.872  1.00  1.00      1S   
ATOM    982 HG21 VAL  1053       6.309 -12.064  24.746  1.00  0.00      1S   
ATOM    983 HG22 VAL  1053       7.301 -13.276  23.860  1.00  0.00      1S   
ATOM    984 HG23 VAL  1053       6.373 -12.018  22.957  1.00  0.00      1S   
ATOM    985 C    VAL  1053      10.135 -10.573  25.293  1.00  1.00      1S   
ATOM    986 O    VAL  1053      11.279 -10.920  25.002  1.00  1.00      1S   
ATOM    987 N    MET  1054       9.849  -9.332  25.756  1.00  1.00      1S   
ATOM    988 HN   MET  1054       8.917  -9.084  26.009  1.00  0.00      1S   
ATOM    989 CA   MET  1054      10.830  -8.284  25.907  1.00  1.00      1S   
ATOM    990 HA   MET  1054      11.413  -8.252  25.002  1.00  0.00      1S   
ATOM    991 CB   MET  1054      10.198  -6.895  26.133  1.00  1.00      1S   
ATOM    992 HB1  MET  1054      11.008  -6.155  26.331  1.00  0.00      1S   
ATOM    993 HB2  MET  1054       9.534  -6.926  27.023  1.00  0.00      1S   
ATOM    994 CG   MET  1054       9.406  -6.382  24.922  1.00  1.00      1S   
ATOM    995 HG1  MET  1054       8.520  -7.033  24.758  1.00  0.00      1S   
ATOM    996 HG2  MET  1054      10.058  -6.484  24.026  1.00  0.00      1S   
ATOM    997 SD   MET  1054       8.896  -4.640  25.081  1.00  1.00      1S   
ATOM    998 CE   MET  1054       7.400  -4.936  26.063  1.00  1.00      1S   
ATOM    999 HE1  MET  1054       7.641  -5.203  27.112  1.00  0.00      1S   
ATOM   1000 HE2  MET  1054       6.812  -5.773  25.630  1.00  0.00      1S   
ATOM   1001 HE3  MET  1054       6.752  -4.033  26.074  1.00  0.00      1S   
ATOM   1002 C    MET  1054      11.780  -8.529  27.047  1.00  1.00      1S   
ATOM   1003 O    MET  1054      12.856  -7.939  27.079  1.00  1.00      1S   
ATOM   1004 N    LYS  1055      11.434  -9.427  27.997  1.00  1.00      1S   
ATOM   1005 HN   LYS  1055      10.557  -9.899  27.957  1.00  0.00      1S   
ATOM   1006 CA   LYS  1055      12.274  -9.764  29.129  1.00  1.00      1S   
ATOM   1007 HA   LYS  1055      12.500  -8.844  29.649  1.00  0.00      1S   
ATOM   1008 CB   LYS  1055      11.563 -10.723  30.109  1.00  1.00      1S   
ATOM   1009 HB1  LYS  1055      12.259 -11.011  30.929  1.00  0.00      1S   
ATOM   1010 HB2  LYS  1055      11.275 -11.651  29.570  1.00  0.00      1S   
ATOM   1011 CG   LYS  1055      10.316 -10.105  30.757  1.00  1.00      1S   
ATOM   1012 HG1  LYS  1055       9.630  -9.755  29.958  1.00  0.00      1S   
ATOM   1013 HG2  LYS  1055      10.617  -9.215  31.351  1.00  0.00      1S   
ATOM   1014 CD   LYS  1055       9.574 -11.093  31.672  1.00  1.00      1S   
ATOM   1015 HD1  LYS  1055      10.258 -11.409  32.489  1.00  0.00      1S   
ATOM   1016 HD2  LYS  1055       9.320 -11.997  31.074  1.00  0.00      1S   
ATOM   1017 CE   LYS  1055       8.290 -10.501  32.271  1.00  1.00      1S   
ATOM   1018 HE1  LYS  1055       7.605 -10.152  31.469  1.00  0.00      1S   
ATOM   1019 HE2  LYS  1055       8.530  -9.648  32.938  1.00  0.00      1S   
ATOM   1020 NZ   LYS  1055       7.561 -11.517  33.064  1.00  1.00      1S   
ATOM   1021 HZ1  LYS  1055       8.210 -11.963  33.744  1.00  0.00      1S   
ATOM   1022 HZ2  LYS  1055       7.180 -12.243  32.418  1.00  0.00      1S   
ATOM   1023 HZ3  LYS  1055       6.774 -11.067  33.574  1.00  0.00      1S   
ATOM   1024 C    LYS  1055      13.586 -10.405  28.721  1.00  1.00      1S   
ATOM   1025 O    LYS  1055      14.553 -10.380  29.479  1.00  1.00      1S   
ATOM   1026 N    GLU  1056      13.652 -10.978  27.498  1.00  1.00      1S   
ATOM   1027 HN   GLU  1056      12.858 -10.986  26.894  1.00  0.00      1S   
ATOM   1028 CA   GLU  1056      14.842 -11.595  26.965  1.00  1.00      1S   
ATOM   1029 HA   GLU  1056      15.431 -11.988  27.782  1.00  0.00      1S   
ATOM   1030 CB   GLU  1056      14.454 -12.769  26.032  1.00  1.00      1S   
ATOM   1031 HB1  GLU  1056      13.865 -12.378  25.174  1.00  0.00      1S   
ATOM   1032 HB2  GLU  1056      13.788 -13.450  26.611  1.00  0.00      1S   
ATOM   1033 CG   GLU  1056      15.646 -13.600  25.517  1.00  1.00      1S   
ATOM   1034 HG1  GLU  1056      16.182 -14.066  26.370  1.00  0.00      1S   
ATOM   1035 HG2  GLU  1056      16.357 -12.951  24.965  1.00  0.00      1S   
ATOM   1036 CD   GLU  1056      15.166 -14.694  24.566  1.00  1.00      1S   
ATOM   1037 OE1  GLU  1056      14.405 -15.587  25.023  1.00  1.00      1S   
ATOM   1038 OE2  GLU  1056      15.563 -14.650  23.371  1.00  1.00      1S   
ATOM   1039 C    GLU  1056      15.690 -10.582  26.215  1.00  1.00      1S   
ATOM   1040 O    GLU  1056      16.882 -10.799  26.000  1.00  1.00      1S   
ATOM   1041 N    PHE  1057      15.106  -9.432  25.801  1.00  1.00      1S   
ATOM   1042 HN   PHE  1057      14.162  -9.211  26.036  1.00  0.00      1S   
ATOM   1043 CA   PHE  1057      15.791  -8.475  24.957  1.00  1.00      1S   
ATOM   1044 HA   PHE  1057      16.460  -9.022  24.314  1.00  0.00      1S   
ATOM   1045 CB   PHE  1057      14.840  -7.645  24.057  1.00  1.00      1S   
ATOM   1046 HB1  PHE  1057      15.418  -6.943  23.419  1.00  0.00      1S   
ATOM   1047 HB2  PHE  1057      14.142  -7.060  24.694  1.00  0.00      1S   
ATOM   1048 CG   PHE  1057      14.022  -8.517  23.134  1.00  1.00      1S   
ATOM   1049 CD1  PHE  1057      14.511  -9.716  22.573  1.00  1.00      1S   
ATOM   1050 HD1  PHE  1057      15.514 -10.062  22.771  1.00  0.00      1S   
ATOM   1051 CE1  PHE  1057      13.700 -10.502  21.747  1.00  1.00      1S   
ATOM   1052 HE1  PHE  1057      14.081 -11.426  21.339  1.00  0.00      1S   
ATOM   1053 CZ   PHE  1057      12.395 -10.093  21.455  1.00  1.00      1S   
ATOM   1054 HZ   PHE  1057      11.768 -10.707  20.827  1.00  0.00      1S   
ATOM   1055 CD2  PHE  1057      12.720  -8.106  22.801  1.00  1.00      1S   
ATOM   1056 HD2  PHE  1057      12.333  -7.181  23.204  1.00  0.00      1S   
ATOM   1057 CE2  PHE  1057      11.905  -8.891  21.978  1.00  1.00      1S   
ATOM   1058 HE2  PHE  1057      10.898  -8.574  21.753  1.00  0.00      1S   
ATOM   1059 C    PHE  1057      16.638  -7.525  25.761  1.00  1.00      1S   
ATOM   1060 O    PHE  1057      16.237  -7.034  26.814  1.00  1.00      1S   
ATOM   1061 N    ASN  1058      17.861  -7.262  25.252  1.00  1.00      1S   
ATOM   1062 HN   ASN  1058      18.168  -7.698  24.408  1.00  0.00      1S   
ATOM   1063 CA   ASN  1058      18.816  -6.405  25.892  1.00  1.00      1S   
ATOM   1064 HA   ASN  1058      18.282  -5.553  26.288  1.00  0.00      1S   
ATOM   1065 CB   ASN  1058      19.583  -7.144  27.024  1.00  1.00      1S   
ATOM   1066 HB1  ASN  1058      20.180  -7.978  26.603  1.00  0.00      1S   
ATOM   1067 HB2  ASN  1058      18.840  -7.584  27.724  1.00  0.00      1S   
ATOM   1068 CG   ASN  1058      20.465  -6.184  27.835  1.00  1.00      1S   
ATOM   1069 OD1  ASN  1058      19.972  -5.201  28.398  1.00  1.00      1S   
ATOM   1070 ND2  ASN  1058      21.793  -6.487  27.890  1.00  1.00      1S   
ATOM   1071 HD21 ASN  1058      22.410  -5.897  28.411  1.00  0.00      1S   
ATOM   1072 HD22 ASN  1058      22.141  -7.292  27.413  1.00  0.00      1S   
ATOM   1073 C    ASN  1058      19.764  -5.937  24.810  1.00  1.00      1S   
ATOM   1074 O    ASN  1058      20.848  -6.486  24.632  1.00  1.00      1S   
ATOM   1075 N    CYS  1059      19.358  -4.893  24.055  1.00  1.00      1S   
ATOM   1076 HN   CYS  1059      18.456  -4.479  24.187  1.00  0.00      1S   
ATOM   1077 CA   CYS  1059      20.159  -4.303  23.013  1.00  1.00      1S   
ATOM   1078 HA   CYS  1059      21.199  -4.571  23.144  1.00  0.00      1S   
ATOM   1079 CB   CYS  1059      19.653  -4.768  21.628  1.00  1.00      1S   
ATOM   1080 HB1  CYS  1059      18.574  -4.517  21.537  1.00  0.00      1S   
ATOM   1081 HB2  CYS  1059      19.721  -5.875  21.646  1.00  0.00      1S   
ATOM   1082 SG   CYS  1059      20.573  -4.159  20.173  1.00  1.00      1S   
ATOM   1083 HG1  CYS  1059      20.023  -5.024  19.332  1.00  0.00      1S   
ATOM   1084 C    CYS  1059      20.032  -2.814  23.136  1.00  1.00      1S   
ATOM   1085 O    CYS  1059      18.976  -2.294  23.487  1.00  1.00      1S   
ATOM   1086 N    HSE  1060      21.129  -2.086  22.824  1.00  1.00      1S   
ATOM   1087 HN   HSE  1060      21.979  -2.533  22.554  1.00  0.00      1S   
ATOM   1088 CA   HSE  1060      21.180  -0.643  22.849  1.00  1.00      1S   
ATOM   1089 HA   HSE  1060      20.852  -0.315  23.825  1.00  0.00      1S   
ATOM   1090 CB   HSE  1060      22.609  -0.115  22.587  1.00  1.00      1S   
ATOM   1091 HB1  HSE  1060      22.917  -0.371  21.550  1.00  0.00      1S   
ATOM   1092 HB2  HSE  1060      23.310  -0.629  23.279  1.00  0.00      1S   
ATOM   1093 ND1  HSE  1060      22.641   1.928  24.041  1.00  1.00      1S   
ATOM   1094 CG   HSE  1060      22.787   1.370  22.783  1.00  1.00      1S   
ATOM   1095 CE1  HSE  1060      22.880   3.215  23.867  1.00  1.00      1S   
ATOM   1096 HE1  HSE  1060      22.867   3.965  24.656  1.00  0.00      1S   
ATOM   1097 NE2  HSE  1060      23.163   3.512  22.576  1.00  1.00      1S   
ATOM   1098 HE2  HSE  1060      23.401   4.409  22.193  1.00  0.00      1S   
ATOM   1099 CD2  HSE  1060      23.106   2.330  21.873  1.00  1.00      1S   
ATOM   1100 HD2  HSE  1060      23.307   2.251  20.817  1.00  0.00      1S   
ATOM   1101 C    HSE  1060      20.267  -0.044  21.812  1.00  1.00      1S   
ATOM   1102 O    HSE  1060      19.780   1.059  21.997  1.00  1.00      1S   
ATOM   1103 N    HSD  1061      20.003  -0.761  20.700  1.00  1.00      1S   
ATOM   1104 HN   HSD  1061      20.390  -1.670  20.568  1.00  0.00      1S   
ATOM   1105 CA   HSD  1061      19.212  -0.250  19.607  1.00  1.00      1S   
ATOM   1106 HA   HSD  1061      19.100   0.821  19.700  1.00  0.00      1S   
ATOM   1107 CB   HSD  1061      19.919  -0.530  18.275  1.00  1.00      1S   
ATOM   1108 HB1  HSD  1061      19.321  -0.145  17.422  1.00  0.00      1S   
ATOM   1109 HB2  HSD  1061      20.050  -1.627  18.148  1.00  0.00      1S   
ATOM   1110 ND1  HSD  1061      22.438  -0.536  17.990  1.00  1.00      1S   
ATOM   1111 HD1  HSD  1061      22.539  -1.519  17.800  1.00  0.00      1S   
ATOM   1112 CG   HSD  1061      21.264   0.133  18.232  1.00  1.00      1S   
ATOM   1113 CE1  HSD  1061      23.432   0.381  18.002  1.00  1.00      1S   
ATOM   1114 HE1  HSD  1061      24.473   0.120  17.814  1.00  0.00      1S   
ATOM   1115 NE2  HSD  1061      22.981   1.593  18.242  1.00  1.00      1S   
ATOM   1116 CD2  HSD  1061      21.613   1.438  18.389  1.00  1.00      1S   
ATOM   1117 HD2  HSD  1061      20.992   2.298  18.603  1.00  0.00      1S   
ATOM   1118 C    HSD  1061      17.831  -0.854  19.574  1.00  1.00      1S   
ATOM   1119 O    HSD  1061      17.208  -0.909  18.516  1.00  1.00      1S   
ATOM   1120 N    VAL  1062      17.299  -1.301  20.733  1.00  1.00      1S   
ATOM   1121 HN   VAL  1062      17.817  -1.277  21.586  1.00  0.00      1S   
ATOM   1122 CA   VAL  1062      15.933  -1.767  20.848  1.00  1.00      1S   
ATOM   1123 HA   VAL  1062      15.341  -1.387  20.028  1.00  0.00      1S   
ATOM   1124 CB   VAL  1062      15.807  -3.291  20.933  1.00  1.00      1S   
ATOM   1125 HB   VAL  1062      16.354  -3.659  21.830  1.00  0.00      1S   
ATOM   1126 CG1  VAL  1062      14.328  -3.721  21.046  1.00  1.00      1S   
ATOM   1127 HG11 VAL  1062      13.757  -3.371  20.160  1.00  0.00      1S   
ATOM   1128 HG12 VAL  1062      13.853  -3.315  21.961  1.00  0.00      1S   
ATOM   1129 HG13 VAL  1062      14.260  -4.829  21.088  1.00  0.00      1S   
ATOM   1130 CG2  VAL  1062      16.450  -3.939  19.688  1.00  1.00      1S   
ATOM   1131 HG21 VAL  1062      17.528  -3.691  19.617  1.00  0.00      1S   
ATOM   1132 HG22 VAL  1062      15.945  -3.590  18.763  1.00  0.00      1S   
ATOM   1133 HG23 VAL  1062      16.354  -5.043  19.745  1.00  0.00      1S   
ATOM   1134 C    VAL  1062      15.445  -1.140  22.125  1.00  1.00      1S   
ATOM   1135 O    VAL  1062      16.153  -1.178  23.129  1.00  1.00      1S   
ATOM   1136 N    VAL  1063      14.218  -0.549  22.124  1.00  1.00      1S   
ATOM   1137 HN   VAL  1063      13.671  -0.524  21.289  1.00  0.00      1S   
ATOM   1138 CA   VAL  1063      13.588   0.065  23.284  1.00  1.00      1S   
ATOM   1139 HA   VAL  1063      14.239   0.856  23.631  1.00  0.00      1S   
ATOM   1140 CB   VAL  1063      12.209   0.649  22.970  1.00  1.00      1S   
ATOM   1141 HB   VAL  1063      11.540  -0.163  22.606  1.00  0.00      1S   
ATOM   1142 CG1  VAL  1063      11.569   1.282  24.229  1.00  1.00      1S   
ATOM   1143 HG11 VAL  1063      12.214   2.096  24.622  1.00  0.00      1S   
ATOM   1144 HG12 VAL  1063      11.411   0.532  25.031  1.00  0.00      1S   
ATOM   1145 HG13 VAL  1063      10.579   1.714  23.971  1.00  0.00      1S   
ATOM   1146 CG2  VAL  1063      12.337   1.700  21.847  1.00  1.00      1S   
ATOM   1147 HG21 VAL  1063      12.740   1.256  20.915  1.00  0.00      1S   
ATOM   1148 HG22 VAL  1063      13.004   2.528  22.166  1.00  0.00      1S   
ATOM   1149 HG23 VAL  1063      11.336   2.123  21.619  1.00  0.00      1S   
ATOM   1150 C    VAL  1063      13.447  -0.975  24.377  1.00  1.00      1S   
ATOM   1151 O    VAL  1063      12.846  -2.028  24.171  1.00  1.00      1S   
ATOM   1152 N    ARG  1064      14.064  -0.710  25.552  1.00  1.00      1S   
ATOM   1153 HN   ARG  1064      14.524   0.161  25.715  1.00  0.00      1S   
ATOM   1154 CA   ARG  1064      14.232  -1.711  26.578  1.00  1.00      1S   
ATOM   1155 HA   ARG  1064      14.270  -2.682  26.103  1.00  0.00      1S   
ATOM   1156 CB   ARG  1064      15.550  -1.507  27.356  1.00  1.00      1S   
ATOM   1157 HB1  ARG  1064      15.409  -0.790  28.195  1.00  0.00      1S   
ATOM   1158 HB2  ARG  1064      16.283  -1.048  26.655  1.00  0.00      1S   
ATOM   1159 CG   ARG  1064      16.171  -2.815  27.877  1.00  1.00      1S   
ATOM   1160 HG1  ARG  1064      16.442  -3.443  27.002  1.00  0.00      1S   
ATOM   1161 HG2  ARG  1064      15.417  -3.384  28.462  1.00  0.00      1S   
ATOM   1162 CD   ARG  1064      17.414  -2.619  28.765  1.00  1.00      1S   
ATOM   1163 HD1  ARG  1064      17.936  -3.586  28.933  1.00  0.00      1S   
ATOM   1164 HD2  ARG  1064      17.099  -2.209  29.749  1.00  0.00      1S   
ATOM   1165 NE   ARG  1064      18.376  -1.627  28.157  1.00  1.00      1S   
ATOM   1166 HE   ARG  1064      18.459  -0.729  28.582  1.00  0.00      1S   
ATOM   1167 CZ   ARG  1064      19.124  -1.886  27.052  1.00  1.00      1S   
ATOM   1168 NH1  ARG  1064      19.044  -3.073  26.416  1.00  1.00      1S   
ATOM   1169 HH11 ARG  1064      19.526  -3.217  25.557  1.00  0.00      1S   
ATOM   1170 HH12 ARG  1064      18.433  -3.777  26.782  1.00  0.00      1S   
ATOM   1171 NH2  ARG  1064      19.970  -0.935  26.556  1.00  1.00      1S   
ATOM   1172 HH21 ARG  1064      20.016  -0.040  26.987  1.00  0.00      1S   
ATOM   1173 HH22 ARG  1064      20.475  -1.124  25.719  1.00  0.00      1S   
ATOM   1174 C    ARG  1064      13.090  -1.694  27.557  1.00  1.00      1S   
ATOM   1175 O    ARG  1064      12.524  -0.645  27.859  1.00  1.00      1S   
ATOM   1176 N    LEU  1065      12.748  -2.885  28.090  1.00  1.00      1S   
ATOM   1177 HN   LEU  1065      13.211  -3.720  27.795  1.00  0.00      1S   
ATOM   1178 CA   LEU  1065      11.748  -3.080  29.109  1.00  1.00      1S   
ATOM   1179 HA   LEU  1065      10.938  -2.386  28.937  1.00  0.00      1S   
ATOM   1180 CB   LEU  1065      11.241  -4.544  29.077  1.00  1.00      1S   
ATOM   1181 HB1  LEU  1065      12.113  -5.226  29.197  1.00  0.00      1S   
ATOM   1182 HB2  LEU  1065      10.808  -4.736  28.071  1.00  0.00      1S   
ATOM   1183 CG   LEU  1065      10.183  -4.909  30.136  1.00  1.00      1S   
ATOM   1184 HG   LEU  1065      10.579  -4.636  31.141  1.00  0.00      1S   
ATOM   1185 CD1  LEU  1065       8.886  -4.131  29.918  1.00  1.00      1S   
ATOM   1186 HD11 LEU  1065       8.344  -4.513  29.029  1.00  0.00      1S   
ATOM   1187 HD12 LEU  1065       9.074  -3.052  29.767  1.00  0.00      1S   
ATOM   1188 HD13 LEU  1065       8.248  -4.253  30.816  1.00  0.00      1S   
ATOM   1189 CD2  LEU  1065       9.899  -6.419  30.174  1.00  1.00      1S   
ATOM   1190 HD21 LEU  1065      10.835  -6.982  30.368  1.00  0.00      1S   
ATOM   1191 HD22 LEU  1065       9.475  -6.756  29.207  1.00  0.00      1S   
ATOM   1192 HD23 LEU  1065       9.170  -6.650  30.980  1.00  0.00      1S   
ATOM   1193 C    LEU  1065      12.368  -2.809  30.458  1.00  1.00      1S   
ATOM   1194 O    LEU  1065      13.532  -3.131  30.679  1.00  1.00      1S   
ATOM   1195 N    LEU  1066      11.593  -2.198  31.388  1.00  1.00      1S   
ATOM   1196 HN   LEU  1066      10.647  -1.941  31.190  1.00  0.00      1S   
ATOM   1197 CA   LEU  1066      12.059  -1.856  32.709  1.00  1.00      1S   
ATOM   1198 HA   LEU  1066      12.955  -2.406  32.950  1.00  0.00      1S   
ATOM   1199 CB   LEU  1066      12.280  -0.332  32.866  1.00  1.00      1S   
ATOM   1200 HB1  LEU  1066      12.532  -0.095  33.924  1.00  0.00      1S   
ATOM   1201 HB2  LEU  1066      11.335   0.192  32.608  1.00  0.00      1S   
ATOM   1202 CG   LEU  1066      13.388   0.262  31.975  1.00  1.00      1S   
ATOM   1203 HG   LEU  1066      13.115   0.076  30.910  1.00  0.00      1S   
ATOM   1204 CD1  LEU  1066      13.453   1.785  32.181  1.00  1.00      1S   
ATOM   1205 HD11 LEU  1066      13.700   2.017  33.239  1.00  0.00      1S   
ATOM   1206 HD12 LEU  1066      12.472   2.247  31.938  1.00  0.00      1S   
ATOM   1207 HD13 LEU  1066      14.230   2.233  31.527  1.00  0.00      1S   
ATOM   1208 CD2  LEU  1066      14.756  -0.388  32.240  1.00  1.00      1S   
ATOM   1209 HD21 LEU  1066      14.734  -1.475  32.025  1.00  0.00      1S   
ATOM   1210 HD22 LEU  1066      15.045  -0.251  33.304  1.00  0.00      1S   
ATOM   1211 HD23 LEU  1066      15.531   0.074  31.595  1.00  0.00      1S   
ATOM   1212 C    LEU  1066      11.008  -2.221  33.726  1.00  1.00      1S   
ATOM   1213 O    LEU  1066      10.331  -1.375  34.261  1.00  1.00      1S   
ATOM   1214 N    GLY  1067      10.873  -3.525  34.050  1.00  1.00      1S   
ATOM   1215 HN   GLY  1067      11.458  -4.226  33.665  1.00  0.00      1S   
ATOM   1216 CA   GLY  1067       9.933  -3.943  35.067  1.00  1.00      1S   
ATOM   1217 HA1  GLY  1067       9.990  -3.266  35.908  1.00  0.00      1S   
ATOM   1218 HA2  GLY  1067      10.244  -4.942  35.324  1.00  0.00      1S   
ATOM   1219 C    GLY  1067       8.500  -4.012  34.590  1.00  1.00      1S   
ATOM   1220 O    GLY  1067       8.194  -3.705  33.439  1.00  1.00      1S   
ATOM   1221 N    VAL  1068       7.579  -4.437  35.492  1.00  1.00      1S   
ATOM   1222 HN   VAL  1068       7.851  -4.684  36.422  1.00  0.00      1S   
ATOM   1223 CA   VAL  1068       6.180  -4.643  35.184  1.00  1.00      1S   
ATOM   1224 HA   VAL  1068       5.865  -3.840  34.532  1.00  0.00      1S   
ATOM   1225 CB   VAL  1068       5.941  -5.994  34.496  1.00  1.00      1S   
ATOM   1226 HB   VAL  1068       6.585  -6.015  33.584  1.00  0.00      1S   
ATOM   1227 CG1  VAL  1068       6.362  -7.175  35.392  1.00  1.00      1S   
ATOM   1228 HG11 VAL  1068       5.757  -7.204  36.322  1.00  0.00      1S   
ATOM   1229 HG12 VAL  1068       7.432  -7.102  35.663  1.00  0.00      1S   
ATOM   1230 HG13 VAL  1068       6.201  -8.131  34.849  1.00  0.00      1S   
ATOM   1231 CG2  VAL  1068       4.487  -6.151  34.019  1.00  1.00      1S   
ATOM   1232 HG21 VAL  1068       4.196  -5.266  33.426  1.00  0.00      1S   
ATOM   1233 HG22 VAL  1068       3.790  -6.256  34.876  1.00  0.00      1S   
ATOM   1234 HG23 VAL  1068       4.383  -7.050  33.377  1.00  0.00      1S   
ATOM   1235 C    VAL  1068       5.389  -4.520  36.474  1.00  1.00      1S   
ATOM   1236 O    VAL  1068       5.911  -4.750  37.556  1.00  1.00      1S   
ATOM   1237 N    VAL  1069       4.099  -4.125  36.394  1.00  1.00      1S   
ATOM   1238 HN   VAL  1069       3.691  -3.906  35.507  1.00  0.00      1S   
ATOM   1239 CA   VAL  1069       3.188  -4.025  37.515  1.00  1.00      1S   
ATOM   1240 HA   VAL  1069       3.641  -4.425  38.411  1.00  0.00      1S   
ATOM   1241 CB   VAL  1069       2.718  -2.594  37.728  1.00  1.00      1S   
ATOM   1242 HB   VAL  1069       2.204  -2.256  36.806  1.00  0.00      1S   
ATOM   1243 CG1  VAL  1069       1.701  -2.480  38.877  1.00  1.00      1S   
ATOM   1244 HG11 VAL  1069       2.151  -2.848  39.823  1.00  0.00      1S   
ATOM   1245 HG12 VAL  1069       0.771  -3.046  38.672  1.00  0.00      1S   
ATOM   1246 HG13 VAL  1069       1.409  -1.416  38.996  1.00  0.00      1S   
ATOM   1247 CG2  VAL  1069       3.939  -1.682  37.966  1.00  1.00      1S   
ATOM   1248 HG21 VAL  1069       4.616  -1.695  37.090  1.00  0.00      1S   
ATOM   1249 HG22 VAL  1069       4.507  -2.023  38.857  1.00  0.00      1S   
ATOM   1250 HG23 VAL  1069       3.611  -0.634  38.133  1.00  0.00      1S   
ATOM   1251 C    VAL  1069       1.986  -4.859  37.147  1.00  1.00      1S   
ATOM   1252 O    VAL  1069       1.612  -4.917  35.980  1.00  1.00      1S   
ATOM   1253 N    SER  1070       1.336  -5.524  38.132  1.00  1.00      1S   
ATOM   1254 HN   SER  1070       1.660  -5.517  39.075  1.00  0.00      1S   
ATOM   1255 CA   SER  1070       0.148  -6.295  37.848  1.00  1.00      1S   
ATOM   1256 HA   SER  1070      -0.542  -5.664  37.309  1.00  0.00      1S   
ATOM   1257 CB   SER  1070       0.465  -7.559  37.000  1.00  1.00      1S   
ATOM   1258 HB1  SER  1070       0.825  -7.241  36.003  1.00  0.00      1S   
ATOM   1259 HB2  SER  1070      -0.440  -8.182  36.844  1.00  0.00      1S   
ATOM   1260 OG   SER  1070       1.493  -8.356  37.575  1.00  1.00      1S   
ATOM   1261 HG1  SER  1070       2.207  -7.756  37.826  1.00  0.00      1S   
ATOM   1262 C    SER  1070      -0.553  -6.714  39.115  1.00  1.00      1S   
ATOM   1263 O    SER  1070      -1.244  -7.731  39.122  1.00  1.00      1S   
ATOM   1264 N    GLN  1071      -0.408  -5.951  40.224  1.00  1.00      1S   
ATOM   1265 HN   GLN  1071       0.077  -5.081  40.213  1.00  0.00      1S   
ATOM   1266 CA   GLN  1071      -0.918  -6.378  41.511  1.00  1.00      1S   
ATOM   1267 HA   GLN  1071      -1.564  -7.239  41.403  1.00  0.00      1S   
ATOM   1268 CB   GLN  1071       0.209  -6.698  42.524  1.00  1.00      1S   
ATOM   1269 HB1  GLN  1071      -0.237  -7.099  43.461  1.00  0.00      1S   
ATOM   1270 HB2  GLN  1071       0.755  -5.761  42.780  1.00  0.00      1S   
ATOM   1271 CG   GLN  1071       1.259  -7.694  41.997  1.00  1.00      1S   
ATOM   1272 HG1  GLN  1071       2.020  -7.893  42.780  1.00  0.00      1S   
ATOM   1273 HG2  GLN  1071       1.771  -7.234  41.130  1.00  0.00      1S   
ATOM   1274 CD   GLN  1071       0.607  -9.021  41.591  1.00  1.00      1S   
ATOM   1275 OE1  GLN  1071      -0.146  -9.619  42.367  1.00  1.00      1S   
ATOM   1276 NE2  GLN  1071       0.903  -9.484  40.342  1.00  1.00      1S   
ATOM   1277 HE21 GLN  1071       1.506  -8.956  39.741  1.00  0.00      1S   
ATOM   1278 HE22 GLN  1071       0.440 -10.298  39.994  1.00  0.00      1S   
ATOM   1279 C    GLN  1071      -1.726  -5.260  42.078  1.00  1.00      1S   
ATOM   1280 O    GLN  1071      -1.292  -4.118  42.018  1.00  1.00      1S   
ATOM   1281 N    GLY  1072      -2.924  -5.566  42.636  1.00  1.00      1S   
ATOM   1282 HN   GLY  1072      -3.238  -6.512  42.642  1.00  0.00      1S   
ATOM   1283 CA   GLY  1072      -3.791  -4.643  43.352  1.00  1.00      1S   
ATOM   1284 HA1  GLY  1072      -3.284  -4.383  44.270  1.00  0.00      1S   
ATOM   1285 HA2  GLY  1072      -4.715  -5.173  43.528  1.00  0.00      1S   
ATOM   1286 C    GLY  1072      -4.144  -3.355  42.648  1.00  1.00      1S   
ATOM   1287 O    GLY  1072      -4.505  -2.385  43.310  1.00  1.00      1S   
ATOM   1288 N    GLN  1073      -4.034  -3.312  41.299  1.00  1.00      1S   
ATOM   1289 HN   GLN  1073      -3.760  -4.116  40.776  1.00  0.00      1S   
ATOM   1290 CA   GLN  1073      -4.170  -2.097  40.531  1.00  1.00      1S   
ATOM   1291 HA   GLN  1073      -5.122  -1.648  40.771  1.00  0.00      1S   
ATOM   1292 CB   GLN  1073      -2.993  -1.114  40.803  1.00  1.00      1S   
ATOM   1293 HB1  GLN  1073      -2.500  -0.802  39.857  1.00  0.00      1S   
ATOM   1294 HB2  GLN  1073      -2.235  -1.663  41.390  1.00  0.00      1S   
ATOM   1295 CG   GLN  1073      -3.458   0.141  41.578  1.00  1.00      1S   
ATOM   1296 HG1  GLN  1073      -3.621  -0.118  42.644  1.00  0.00      1S   
ATOM   1297 HG2  GLN  1073      -4.432   0.475  41.161  1.00  0.00      1S   
ATOM   1298 CD   GLN  1073      -2.447   1.293  41.493  1.00  1.00      1S   
ATOM   1299 OE1  GLN  1073      -1.314   1.205  41.973  1.00  1.00      1S   
ATOM   1300 NE2  GLN  1073      -2.882   2.431  40.879  1.00  1.00      1S   
ATOM   1301 HE21 GLN  1073      -2.269   3.220  40.830  1.00  0.00      1S   
ATOM   1302 HE22 GLN  1073      -3.809   2.483  40.512  1.00  0.00      1S   
ATOM   1303 C    GLN  1073      -4.202  -2.522  39.080  1.00  1.00      1S   
ATOM   1304 O    GLN  1073      -4.033  -3.715  38.824  1.00  1.00      1S   
ATOM   1305 N    PRO  1074      -4.412  -1.638  38.083  1.00  1.00      1S   
ATOM   1306 CD   PRO  1074      -4.731  -0.213  38.229  1.00  1.00      1S   
ATOM   1307 HD1  PRO  1074      -4.124   0.302  38.994  1.00  0.00      1S   
ATOM   1308 HD2  PRO  1074      -5.814  -0.108  38.455  1.00  0.00      1S   
ATOM   1309 CA   PRO  1074      -4.423  -2.027  36.681  1.00  1.00      1S   
ATOM   1310 HA   PRO  1074      -5.118  -2.841  36.529  1.00  0.00      1S   
ATOM   1311 CB   PRO  1074      -4.812  -0.739  35.928  1.00  1.00      1S   
ATOM   1312 HB1  PRO  1074      -5.918  -0.703  35.817  1.00  0.00      1S   
ATOM   1313 HB2  PRO  1074      -4.348  -0.652  34.925  1.00  0.00      1S   
ATOM   1314 CG   PRO  1074      -4.387   0.385  36.870  1.00  1.00      1S   
ATOM   1315 HG1  PRO  1074      -3.285   0.531  36.807  1.00  0.00      1S   
ATOM   1316 HG2  PRO  1074      -4.900   1.347  36.676  1.00  0.00      1S   
ATOM   1317 C    PRO  1074      -3.043  -2.475  36.286  1.00  1.00      1S   
ATOM   1318 O    PRO  1074      -2.064  -1.953  36.815  1.00  1.00      1S   
ATOM   1319 N    THR  1075      -2.953  -3.464  35.377  1.00  1.00      1S   
ATOM   1320 HN   THR  1075      -3.768  -3.889  34.990  1.00  0.00      1S   
ATOM   1321 CA   THR  1075      -1.698  -4.035  34.950  1.00  1.00      1S   
ATOM   1322 HA   THR  1075      -1.134  -4.312  35.827  1.00  0.00      1S   
ATOM   1323 CB   THR  1075      -1.928  -5.247  34.071  1.00  1.00      1S   
ATOM   1324 HB   THR  1075      -2.527  -4.944  33.191  1.00  0.00      1S   
ATOM   1325 OG1  THR  1075      -2.695  -6.242  34.739  1.00  1.00      1S   
ATOM   1326 HG1  THR  1075      -2.100  -6.661  35.365  1.00  0.00      1S   
ATOM   1327 CG2  THR  1075      -0.607  -5.860  33.592  1.00  1.00      1S   
ATOM   1328 HG21 THR  1075      -0.021  -6.260  34.440  1.00  0.00      1S   
ATOM   1329 HG22 THR  1075       0.021  -5.125  33.051  1.00  0.00      1S   
ATOM   1330 HG23 THR  1075      -0.835  -6.681  32.889  1.00  0.00      1S   
ATOM   1331 C    THR  1075      -0.928  -2.990  34.178  1.00  1.00      1S   
ATOM   1332 O    THR  1075      -1.487  -2.351  33.292  1.00  1.00      1S   
ATOM   1333 N    LEU  1076       0.363  -2.771  34.534  1.00  1.00      1S   
ATOM   1334 HN   LEU  1076       0.812  -3.332  35.228  1.00  0.00      1S   
ATOM   1335 CA   LEU  1076       1.189  -1.763  33.908  1.00  1.00      1S   
ATOM   1336 HA   LEU  1076       0.672  -1.412  33.039  1.00  0.00      1S   
ATOM   1337 CB   LEU  1076       1.553  -0.543  34.795  1.00  1.00      1S   
ATOM   1338 HB1  LEU  1076       1.967   0.259  34.146  1.00  0.00      1S   
ATOM   1339 HB2  LEU  1076       2.358  -0.815  35.507  1.00  0.00      1S   
ATOM   1340 CG   LEU  1076       0.380   0.039  35.611  1.00  1.00      1S   
ATOM   1341 HG   LEU  1076      -0.061  -0.788  36.209  1.00  0.00      1S   
ATOM   1342 CD1  LEU  1076       0.868   1.109  36.600  1.00  1.00      1S   
ATOM   1343 HD11 LEU  1076       1.387   1.924  36.051  1.00  0.00      1S   
ATOM   1344 HD12 LEU  1076       1.572   0.667  37.335  1.00  0.00      1S   
ATOM   1345 HD13 LEU  1076       0.006   1.546  37.147  1.00  0.00      1S   
ATOM   1346 CD2  LEU  1076      -0.715   0.628  34.716  1.00  1.00      1S   
ATOM   1347 HD21 LEU  1076      -0.943  -0.035  33.860  1.00  0.00      1S   
ATOM   1348 HD22 LEU  1076      -0.365   1.606  34.327  1.00  0.00      1S   
ATOM   1349 HD23 LEU  1076      -1.651   0.792  35.287  1.00  0.00      1S   
ATOM   1350 C    LEU  1076       2.472  -2.403  33.469  1.00  1.00      1S   
ATOM   1351 O    LEU  1076       2.849  -3.446  33.980  1.00  1.00      1S   
ATOM   1352 N    VAL  1077       3.179  -1.793  32.498  1.00  1.00      1S   
ATOM   1353 HN   VAL  1077       2.837  -0.959  32.068  1.00  0.00      1S   
ATOM   1354 CA   VAL  1077       4.458  -2.258  32.010  1.00  1.00      1S   
ATOM   1355 HA   VAL  1077       4.955  -2.849  32.767  1.00  0.00      1S   
ATOM   1356 CB   VAL  1077       4.350  -3.032  30.694  1.00  1.00      1S   
ATOM   1357 HB   VAL  1077       3.766  -2.432  29.966  1.00  0.00      1S   
ATOM   1358 CG1  VAL  1077       5.733  -3.331  30.105  1.00  1.00      1S   
ATOM   1359 HG11 VAL  1077       6.297  -3.931  30.850  1.00  0.00      1S   
ATOM   1360 HG12 VAL  1077       6.303  -2.411  29.868  1.00  0.00      1S   
ATOM   1361 HG13 VAL  1077       5.635  -3.931  29.176  1.00  0.00      1S   
ATOM   1362 CG2  VAL  1077       3.636  -4.378  30.910  1.00  1.00      1S   
ATOM   1363 HG21 VAL  1077       2.765  -4.277  31.580  1.00  0.00      1S   
ATOM   1364 HG22 VAL  1077       4.333  -5.112  31.362  1.00  0.00      1S   
ATOM   1365 HG23 VAL  1077       3.292  -4.789  29.938  1.00  0.00      1S   
ATOM   1366 C    VAL  1077       5.234  -0.983  31.808  1.00  1.00      1S   
ATOM   1367 O    VAL  1077       4.692  -0.004  31.303  1.00  1.00      1S   
ATOM   1368 N    ILE  1078       6.518  -0.949  32.231  1.00  1.00      1S   
ATOM   1369 HN   ILE  1078       6.965  -1.754  32.617  1.00  0.00      1S   
ATOM   1370 CA   ILE  1078       7.325   0.252  32.214  1.00  1.00      1S   
ATOM   1371 HA   ILE  1078       6.752   1.095  31.854  1.00  0.00      1S   
ATOM   1372 CB   ILE  1078       7.904   0.583  33.585  1.00  1.00      1S   
ATOM   1373 HB   ILE  1078       8.428  -0.307  33.972  1.00  0.00      1S   
ATOM   1374 CG2  ILE  1078       8.898   1.749  33.481  1.00  1.00      1S   
ATOM   1375 HG21 ILE  1078       8.367   2.589  32.996  1.00  0.00      1S   
ATOM   1376 HG22 ILE  1078       9.794   1.497  32.882  1.00  0.00      1S   
ATOM   1377 HG23 ILE  1078       9.243   2.073  34.485  1.00  0.00      1S   
ATOM   1378 CG1  ILE  1078       6.837   0.939  34.643  1.00  1.00      1S   
ATOM   1379 HG11 ILE  1078       6.129   1.686  34.231  1.00  0.00      1S   
ATOM   1380 HG12 ILE  1078       7.371   1.418  35.495  1.00  0.00      1S   
ATOM   1381 CD   ILE  1078       6.079  -0.263  35.207  1.00  1.00      1S   
ATOM   1382 HD1  ILE  1078       6.743  -1.153  35.255  1.00  0.00      1S   
ATOM   1383 HD2  ILE  1078       5.202  -0.507  34.573  1.00  0.00      1S   
ATOM   1384 HD3  ILE  1078       5.718  -0.033  36.231  1.00  0.00      1S   
ATOM   1385 C    ILE  1078       8.437  -0.021  31.238  1.00  1.00      1S   
ATOM   1386 O    ILE  1078       8.938  -1.138  31.175  1.00  1.00      1S   
ATOM   1387 N    MET  1079       8.833   0.991  30.429  1.00  1.00      1S   
ATOM   1388 HN   MET  1079       8.422   1.898  30.486  1.00  0.00      1S   
ATOM   1389 CA   MET  1079       9.857   0.834  29.425  1.00  1.00      1S   
ATOM   1390 HA   MET  1079      10.531   0.034  29.698  1.00  0.00      1S   
ATOM   1391 CB   MET  1079       9.259   0.604  28.016  1.00  1.00      1S   
ATOM   1392 HB1  MET  1079      10.077   0.508  27.267  1.00  0.00      1S   
ATOM   1393 HB2  MET  1079       8.655   1.497  27.741  1.00  0.00      1S   
ATOM   1394 CG   MET  1079       8.373  -0.652  27.906  1.00  1.00      1S   
ATOM   1395 HG1  MET  1079       7.727  -0.733  28.803  1.00  0.00      1S   
ATOM   1396 HG2  MET  1079       9.034  -1.546  27.902  1.00  0.00      1S   
ATOM   1397 SD   MET  1079       7.286  -0.657  26.453  1.00  1.00      1S   
ATOM   1398 CE   MET  1079       6.037   0.451  27.176  1.00  1.00      1S   
ATOM   1399 HE1  MET  1079       6.471   1.434  27.458  1.00  0.00      1S   
ATOM   1400 HE2  MET  1079       5.600   0.001  28.093  1.00  0.00      1S   
ATOM   1401 HE3  MET  1079       5.211   0.640  26.458  1.00  0.00      1S   
ATOM   1402 C    MET  1079      10.641   2.112  29.365  1.00  1.00      1S   
ATOM   1403 O    MET  1079      10.199   3.149  29.849  1.00  1.00      1S   
ATOM   1404 N    GLU  1080      11.824   2.064  28.710  1.00  1.00      1S   
ATOM   1405 HN   GLU  1080      12.167   1.192  28.362  1.00  0.00      1S   
ATOM   1406 CA   GLU  1080      12.653   3.203  28.386  1.00  1.00      1S   
ATOM   1407 HA   GLU  1080      12.973   3.673  29.306  1.00  0.00      1S   
ATOM   1408 CB   GLU  1080      13.875   2.736  27.559  1.00  1.00      1S   
ATOM   1409 HB1  GLU  1080      13.488   2.108  26.724  1.00  0.00      1S   
ATOM   1410 HB2  GLU  1080      14.509   2.082  28.199  1.00  0.00      1S   
ATOM   1411 CG   GLU  1080      14.752   3.861  26.975  1.00  1.00      1S   
ATOM   1412 HG1  GLU  1080      15.300   4.380  27.789  1.00  0.00      1S   
ATOM   1413 HG2  GLU  1080      14.135   4.610  26.435  1.00  0.00      1S   
ATOM   1414 CD   GLU  1080      15.750   3.311  25.963  1.00  1.00      1S   
ATOM   1415 OE1  GLU  1080      16.537   4.144  25.444  1.00  1.00      1S   
ATOM   1416 OE2  GLU  1080      15.741   2.084  25.680  1.00  1.00      1S   
ATOM   1417 C    GLU  1080      11.867   4.196  27.557  1.00  1.00      1S   
ATOM   1418 O    GLU  1080      11.162   3.819  26.623  1.00  1.00      1S   
ATOM   1419 N    LEU  1081      11.962   5.497  27.914  1.00  1.00      1S   
ATOM   1420 HN   LEU  1081      12.548   5.787  28.666  1.00  0.00      1S   
ATOM   1421 CA   LEU  1081      11.221   6.548  27.264  1.00  1.00      1S   
ATOM   1422 HA   LEU  1081      10.348   6.122  26.790  1.00  0.00      1S   
ATOM   1423 CB   LEU  1081      10.773   7.599  28.302  1.00  1.00      1S   
ATOM   1424 HB1  LEU  1081      11.664   8.055  28.786  1.00  0.00      1S   
ATOM   1425 HB2  LEU  1081      10.245   7.024  29.081  1.00  0.00      1S   
ATOM   1426 CG   LEU  1081       9.787   8.717  27.886  1.00  1.00      1S   
ATOM   1427 HG   LEU  1081       9.387   9.133  28.845  1.00  0.00      1S   
ATOM   1428 CD1  LEU  1081      10.495   9.881  27.194  1.00  1.00      1S   
ATOM   1429 HD11 LEU  1081      10.692   9.627  26.137  1.00  0.00      1S   
ATOM   1430 HD12 LEU  1081      11.461  10.084  27.702  1.00  0.00      1S   
ATOM   1431 HD13 LEU  1081       9.871  10.799  27.223  1.00  0.00      1S   
ATOM   1432 CD2  LEU  1081       8.579   8.217  27.078  1.00  1.00      1S   
ATOM   1433 HD21 LEU  1081       8.014   7.465  27.666  1.00  0.00      1S   
ATOM   1434 HD22 LEU  1081       8.902   7.759  26.120  1.00  0.00      1S   
ATOM   1435 HD23 LEU  1081       7.899   9.063  26.843  1.00  0.00      1S   
ATOM   1436 C    LEU  1081      12.099   7.170  26.220  1.00  1.00      1S   
ATOM   1437 O    LEU  1081      13.252   7.513  26.475  1.00  1.00      1S   
ATOM   1438 N    MET  1082      11.544   7.316  24.999  1.00  1.00      1S   
ATOM   1439 HN   MET  1082      10.613   7.012  24.820  1.00  0.00      1S   
ATOM   1440 CA   MET  1082      12.229   7.880  23.868  1.00  1.00      1S   
ATOM   1441 HA   MET  1082      13.289   7.957  24.071  1.00  0.00      1S   
ATOM   1442 CB   MET  1082      12.014   7.009  22.617  1.00  1.00      1S   
ATOM   1443 HB1  MET  1082      12.584   7.428  21.762  1.00  0.00      1S   
ATOM   1444 HB2  MET  1082      10.937   7.010  22.337  1.00  0.00      1S   
ATOM   1445 CG   MET  1082      12.437   5.545  22.861  1.00  1.00      1S   
ATOM   1446 HG1  MET  1082      12.220   4.942  21.962  1.00  0.00      1S   
ATOM   1447 HG2  MET  1082      11.796   5.121  23.664  1.00  0.00      1S   
ATOM   1448 SD   MET  1082      14.183   5.319  23.304  1.00  1.00      1S   
ATOM   1449 CE   MET  1082      14.870   5.627  21.656  1.00  1.00      1S   
ATOM   1450 HE1  MET  1082      14.593   6.631  21.289  1.00  0.00      1S   
ATOM   1451 HE2  MET  1082      14.501   4.886  20.918  1.00  0.00      1S   
ATOM   1452 HE3  MET  1082      15.978   5.568  21.678  1.00  0.00      1S   
ATOM   1453 C    MET  1082      11.673   9.261  23.672  1.00  1.00      1S   
ATOM   1454 O    MET  1082      10.590   9.441  23.121  1.00  1.00      1S   
ATOM   1455 N    THR  1083      12.414  10.273  24.181  1.00  1.00      1S   
ATOM   1456 HN   THR  1083      13.301  10.086  24.595  1.00  0.00      1S   
ATOM   1457 CA   THR  1083      11.964  11.642  24.359  1.00  1.00      1S   
ATOM   1458 HA   THR  1083      11.053  11.604  24.939  1.00  0.00      1S   
ATOM   1459 CB   THR  1083      12.974  12.482  25.126  1.00  1.00      1S   
ATOM   1460 HB   THR  1083      12.661  13.551  25.155  1.00  0.00      1S   
ATOM   1461 OG1  THR  1083      14.246  12.400  24.508  1.00  1.00      1S   
ATOM   1462 HG1  THR  1083      14.730  13.190  24.787  1.00  0.00      1S   
ATOM   1463 CG2  THR  1083      13.102  11.984  26.578  1.00  1.00      1S   
ATOM   1464 HG21 THR  1083      13.415  10.919  26.613  1.00  0.00      1S   
ATOM   1465 HG22 THR  1083      12.130  12.092  27.102  1.00  0.00      1S   
ATOM   1466 HG23 THR  1083      13.855  12.587  27.130  1.00  0.00      1S   
ATOM   1467 C    THR  1083      11.628  12.375  23.077  1.00  1.00      1S   
ATOM   1468 O    THR  1083      10.845  13.321  23.113  1.00  1.00      1S   
ATOM   1469 N    ARG  1084      12.206  11.975  21.921  1.00  1.00      1S   
ATOM   1470 HN   ARG  1084      12.829  11.195  21.885  1.00  0.00      1S   
ATOM   1471 CA   ARG  1084      11.963  12.660  20.668  1.00  1.00      1S   
ATOM   1472 HA   ARG  1084      11.610  13.663  20.861  1.00  0.00      1S   
ATOM   1473 CB   ARG  1084      13.240  12.785  19.818  1.00  1.00      1S   
ATOM   1474 HB1  ARG  1084      12.995  13.127  18.788  1.00  0.00      1S   
ATOM   1475 HB2  ARG  1084      13.728  11.792  19.751  1.00  0.00      1S   
ATOM   1476 CG   ARG  1084      14.252  13.773  20.409  1.00  1.00      1S   
ATOM   1477 HG1  ARG  1084      14.596  13.378  21.391  1.00  0.00      1S   
ATOM   1478 HG2  ARG  1084      13.744  14.746  20.587  1.00  0.00      1S   
ATOM   1479 CD   ARG  1084      15.447  13.991  19.475  1.00  1.00      1S   
ATOM   1480 HD1  ARG  1084      15.182  14.612  18.593  1.00  0.00      1S   
ATOM   1481 HD2  ARG  1084      15.837  13.021  19.117  1.00  0.00      1S   
ATOM   1482 NE   ARG  1084      16.562  14.628  20.238  1.00  1.00      1S   
ATOM   1483 HE   ARG  1084      17.311  14.046  20.556  1.00  0.00      1S   
ATOM   1484 CZ   ARG  1084      16.605  15.948  20.553  1.00  1.00      1S   
ATOM   1485 NH1  ARG  1084      15.626  16.806  20.181  1.00  1.00      1S   
ATOM   1486 HH11 ARG  1084      14.829  16.451  19.689  1.00  0.00      1S   
ATOM   1487 HH12 ARG  1084      15.673  17.764  20.446  1.00  0.00      1S   
ATOM   1488 NH2  ARG  1084      17.674  16.420  21.258  1.00  1.00      1S   
ATOM   1489 HH21 ARG  1084      17.734  17.383  21.500  1.00  0.00      1S   
ATOM   1490 HH22 ARG  1084      18.362  15.766  21.576  1.00  0.00      1S   
ATOM   1491 C    ARG  1084      10.900  11.971  19.854  1.00  1.00      1S   
ATOM   1492 O    ARG  1084      10.616  12.388  18.732  1.00  1.00      1S   
ATOM   1493 N    GLY  1085      10.256  10.913  20.402  1.00  1.00      1S   
ATOM   1494 HN   GLY  1085      10.503  10.559  21.302  1.00  0.00      1S   
ATOM   1495 CA   GLY  1085       9.120  10.290  19.764  1.00  1.00      1S   
ATOM   1496 HA1  GLY  1085       8.474  11.063  19.372  1.00  0.00      1S   
ATOM   1497 HA2  GLY  1085       8.642   9.665  20.503  1.00  0.00      1S   
ATOM   1498 C    GLY  1085       9.562   9.415  18.637  1.00  1.00      1S   
ATOM   1499 O    GLY  1085      10.731   9.061  18.528  1.00  1.00      1S   
ATOM   1500 N    ASP  1086       8.614   9.028  17.764  1.00  1.00      1S   
ATOM   1501 HN   ASP  1086       7.663   9.317  17.851  1.00  0.00      1S   
ATOM   1502 CA   ASP  1086       8.891   8.124  16.680  1.00  1.00      1S   
ATOM   1503 HA   ASP  1086       9.526   7.342  17.063  1.00  0.00      1S   
ATOM   1504 CB   ASP  1086       7.614   7.448  16.152  1.00  1.00      1S   
ATOM   1505 HB1  ASP  1086       7.102   6.942  16.996  1.00  0.00      1S   
ATOM   1506 HB2  ASP  1086       7.873   6.674  15.399  1.00  0.00      1S   
ATOM   1507 CG   ASP  1086       6.670   8.472  15.535  1.00  1.00      1S   
ATOM   1508 OD1  ASP  1086       5.917   9.136  16.291  1.00  1.00      1S   
ATOM   1509 OD2  ASP  1086       6.655   8.565  14.280  1.00  1.00      1S   
ATOM   1510 C    ASP  1086       9.621   8.817  15.556  1.00  1.00      1S   
ATOM   1511 O    ASP  1086       9.592  10.039  15.436  1.00  1.00      1S   
ATOM   1512 N    LEU  1087      10.284   8.018  14.694  1.00  1.00      1S   
ATOM   1513 HN   LEU  1087      10.275   7.026  14.814  1.00  0.00      1S   
ATOM   1514 CA   LEU  1087      11.123   8.504  13.632  1.00  1.00      1S   
ATOM   1515 HA   LEU  1087      11.768   9.253  14.067  1.00  0.00      1S   
ATOM   1516 CB   LEU  1087      12.010   7.376  13.062  1.00  1.00      1S   
ATOM   1517 HB1  LEU  1087      11.374   6.590  12.624  1.00  0.00      1S   
ATOM   1518 HB2  LEU  1087      12.563   6.915  13.911  1.00  0.00      1S   
ATOM   1519 CG   LEU  1087      13.028   7.758  11.971  1.00  1.00      1S   
ATOM   1520 HG   LEU  1087      12.466   8.122  11.080  1.00  0.00      1S   
ATOM   1521 CD1  LEU  1087      13.971   8.879  12.425  1.00  1.00      1S   
ATOM   1522 HD11 LEU  1087      14.533   8.565  13.330  1.00  0.00      1S   
ATOM   1523 HD12 LEU  1087      13.401   9.801  12.662  1.00  0.00      1S   
ATOM   1524 HD13 LEU  1087      14.691   9.118  11.616  1.00  0.00      1S   
ATOM   1525 CD2  LEU  1087      13.810   6.503  11.540  1.00  1.00      1S   
ATOM   1526 HD21 LEU  1087      13.114   5.725  11.160  1.00  0.00      1S   
ATOM   1527 HD22 LEU  1087      14.362   6.085  12.409  1.00  0.00      1S   
ATOM   1528 HD23 LEU  1087      14.539   6.751  10.741  1.00  0.00      1S   
ATOM   1529 C    LEU  1087      10.325   9.167  12.540  1.00  1.00      1S   
ATOM   1530 O    LEU  1087      10.784  10.153  11.979  1.00  1.00      1S   
ATOM   1531 N    LYS  1088       9.092   8.699  12.227  1.00  1.00      1S   
ATOM   1532 HN   LYS  1088       8.693   7.918  12.702  1.00  0.00      1S   
ATOM   1533 CA   LYS  1088       8.273   9.312  11.197  1.00  1.00      1S   
ATOM   1534 HA   LYS  1088       8.875   9.362  10.300  1.00  0.00      1S   
ATOM   1535 CB   LYS  1088       7.003   8.493  10.871  1.00  1.00      1S   
ATOM   1536 HB1  LYS  1088       6.358   8.389  11.769  1.00  0.00      1S   
ATOM   1537 HB2  LYS  1088       7.331   7.475  10.567  1.00  0.00      1S   
ATOM   1538 CG   LYS  1088       6.185   9.091   9.718  1.00  1.00      1S   
ATOM   1539 HG1  LYS  1088       6.915   9.435   8.962  1.00  0.00      1S   
ATOM   1540 HG2  LYS  1088       5.620   9.981  10.069  1.00  0.00      1S   
ATOM   1541 CD   LYS  1088       5.234   8.100   9.036  1.00  1.00      1S   
ATOM   1542 HD1  LYS  1088       4.479   7.749   9.773  1.00  0.00      1S   
ATOM   1543 HD2  LYS  1088       5.835   7.228   8.709  1.00  0.00      1S   
ATOM   1544 CE   LYS  1088       4.539   8.703   7.808  1.00  1.00      1S   
ATOM   1545 HE1  LYS  1088       5.293   9.051   7.070  1.00  0.00      1S   
ATOM   1546 HE2  LYS  1088       3.904   9.563   8.105  1.00  0.00      1S   
ATOM   1547 NZ   LYS  1088       3.678   7.711   7.127  1.00  1.00      1S   
ATOM   1548 HZ1  LYS  1088       3.229   7.069   7.817  1.00  0.00      1S   
ATOM   1549 HZ2  LYS  1088       4.260   7.148   6.472  1.00  0.00      1S   
ATOM   1550 HZ3  LYS  1088       2.935   8.199   6.588  1.00  0.00      1S   
ATOM   1551 C    LYS  1088       7.874  10.723  11.562  1.00  1.00      1S   
ATOM   1552 O    LYS  1088       8.007  11.635  10.748  1.00  1.00      1S   
ATOM   1553 N    SER  1089       7.423  10.936  12.820  1.00  1.00      1S   
ATOM   1554 HN   SER  1089       7.308  10.165  13.448  1.00  0.00      1S   
ATOM   1555 CA   SER  1089       7.054  12.232  13.355  1.00  1.00      1S   
ATOM   1556 HA   SER  1089       6.314  12.664  12.695  1.00  0.00      1S   
ATOM   1557 CB   SER  1089       6.485  12.155  14.789  1.00  1.00      1S   
ATOM   1558 HB1  SER  1089       6.251  13.175  15.166  1.00  0.00      1S   
ATOM   1559 HB2  SER  1089       7.221  11.680  15.474  1.00  0.00      1S   
ATOM   1560 OG   SER  1089       5.283  11.397  14.817  1.00  1.00      1S   
ATOM   1561 HG1  SER  1089       5.516  10.547  15.216  1.00  0.00      1S   
ATOM   1562 C    SER  1089       8.240  13.158  13.412  1.00  1.00      1S   
ATOM   1563 O    SER  1089       8.119  14.338  13.097  1.00  1.00      1S   
ATOM   1564 N    TYR  1090       9.425  12.628  13.792  1.00  1.00      1S   
ATOM   1565 HN   TYR  1090       9.486  11.669  14.066  1.00  0.00      1S   
ATOM   1566 CA   TYR  1090      10.671  13.360  13.848  1.00  1.00      1S   
ATOM   1567 HA   TYR  1090      10.506  14.229  14.470  1.00  0.00      1S   
ATOM   1568 CB   TYR  1090      11.796  12.492  14.480  1.00  1.00      1S   
ATOM   1569 HB1  TYR  1090      11.892  11.537  13.923  1.00  0.00      1S   
ATOM   1570 HB2  TYR  1090      11.534  12.253  15.533  1.00  0.00      1S   
ATOM   1571 CG   TYR  1090      13.135  13.188  14.479  1.00  1.00      1S   
ATOM   1572 CD1  TYR  1090      13.381  14.296  15.307  1.00  1.00      1S   
ATOM   1573 HD1  TYR  1090      12.621  14.628  15.999  1.00  0.00      1S   
ATOM   1574 CE1  TYR  1090      14.588  15.002  15.207  1.00  1.00      1S   
ATOM   1575 HE1  TYR  1090      14.753  15.869  15.830  1.00  0.00      1S   
ATOM   1576 CZ   TYR  1090      15.562  14.596  14.283  1.00  1.00      1S   
ATOM   1577 OH   TYR  1090      16.749  15.337  14.108  1.00  1.00      1S   
ATOM   1578 HH   TYR  1090      16.590  16.230  14.422  1.00  0.00      1S   
ATOM   1579 CD2  TYR  1090      14.124  12.784  13.567  1.00  1.00      1S   
ATOM   1580 HD2  TYR  1090      13.934  11.956  12.901  1.00  0.00      1S   
ATOM   1581 CE2  TYR  1090      15.336  13.475  13.477  1.00  1.00      1S   
ATOM   1582 HE2  TYR  1090      16.075  13.167  12.751  1.00  0.00      1S   
ATOM   1583 C    TYR  1090      11.072  13.847  12.467  1.00  1.00      1S   
ATOM   1584 O    TYR  1090      11.400  15.015  12.304  1.00  1.00      1S   
ATOM   1585 N    LEU  1091      11.036  12.976  11.434  1.00  1.00      1S   
ATOM   1586 HN   LEU  1091      10.777  12.022  11.580  1.00  0.00      1S   
ATOM   1587 CA   LEU  1091      11.382  13.330  10.070  1.00  1.00      1S   
ATOM   1588 HA   LEU  1091      12.380  13.742  10.074  1.00  0.00      1S   
ATOM   1589 CB   LEU  1091      11.307  12.110   9.122  1.00  1.00      1S   
ATOM   1590 HB1  LEU  1091      11.398  12.450   8.068  1.00  0.00      1S   
ATOM   1591 HB2  LEU  1091      10.307  11.636   9.238  1.00  0.00      1S   
ATOM   1592 CG   LEU  1091      12.386  11.026   9.349  1.00  1.00      1S   
ATOM   1593 HG   LEU  1091      12.374  10.731  10.420  1.00  0.00      1S   
ATOM   1594 CD1  LEU  1091      12.043   9.772   8.524  1.00  1.00      1S   
ATOM   1595 HD11 LEU  1091      12.030  10.022   7.442  1.00  0.00      1S   
ATOM   1596 HD12 LEU  1091      11.041   9.385   8.807  1.00  0.00      1S   
ATOM   1597 HD13 LEU  1091      12.792   8.973   8.698  1.00  0.00      1S   
ATOM   1598 CD2  LEU  1091      13.814  11.523   9.057  1.00  1.00      1S   
ATOM   1599 HD21 LEU  1091      14.080  12.367   9.727  1.00  0.00      1S   
ATOM   1600 HD22 LEU  1091      13.899  11.860   8.003  1.00  0.00      1S   
ATOM   1601 HD23 LEU  1091      14.543  10.703   9.229  1.00  0.00      1S   
ATOM   1602 C    LEU  1091      10.446  14.385   9.521  1.00  1.00      1S   
ATOM   1603 O    LEU  1091      10.876  15.332   8.864  1.00  1.00      1S   
ATOM   1604 N    ARG  1092       9.137  14.249   9.824  1.00  1.00      1S   
ATOM   1605 HN   ARG  1092       8.827  13.457  10.349  1.00  0.00      1S   
ATOM   1606 CA   ARG  1092       8.090  15.171   9.452  1.00  1.00      1S   
ATOM   1607 HA   ARG  1092       8.122  15.297   8.378  1.00  0.00      1S   
ATOM   1608 CB   ARG  1092       6.710  14.611   9.866  1.00  1.00      1S   
ATOM   1609 HB1  ARG  1092       5.963  15.425   9.995  1.00  0.00      1S   
ATOM   1610 HB2  ARG  1092       6.815  14.104  10.849  1.00  0.00      1S   
ATOM   1611 CG   ARG  1092       6.149  13.611   8.840  1.00  1.00      1S   
ATOM   1612 HG1  ARG  1092       5.566  12.828   9.376  1.00  0.00      1S   
ATOM   1613 HG2  ARG  1092       6.999  13.104   8.335  1.00  0.00      1S   
ATOM   1614 CD   ARG  1092       5.213  14.307   7.844  1.00  1.00      1S   
ATOM   1615 HD1  ARG  1092       5.312  15.408   7.954  1.00  0.00      1S   
ATOM   1616 HD2  ARG  1092       4.158  14.006   8.027  1.00  0.00      1S   
ATOM   1617 NE   ARG  1092       5.575  13.960   6.436  1.00  1.00      1S   
ATOM   1618 HE   ARG  1092       6.262  13.258   6.263  1.00  0.00      1S   
ATOM   1619 CZ   ARG  1092       4.970  14.566   5.376  1.00  1.00      1S   
ATOM   1620 NH1  ARG  1092       4.028  15.528   5.542  1.00  1.00      1S   
ATOM   1621 HH11 ARG  1092       3.776  15.826   6.470  1.00  0.00      1S   
ATOM   1622 HH12 ARG  1092       3.584  15.938   4.751  1.00  0.00      1S   
ATOM   1623 NH2  ARG  1092       5.334  14.199   4.119  1.00  1.00      1S   
ATOM   1624 HH21 ARG  1092       6.040  13.509   3.988  1.00  0.00      1S   
ATOM   1625 HH22 ARG  1092       4.940  14.648   3.316  1.00  0.00      1S   
ATOM   1626 C    ARG  1092       8.272  16.535  10.076  1.00  1.00      1S   
ATOM   1627 O    ARG  1092       7.997  17.543   9.431  1.00  1.00      1S   
ATOM   1628 N    SER  1093       8.761  16.610  11.336  1.00  1.00      1S   
ATOM   1629 HN   SER  1093       8.993  15.786  11.851  1.00  0.00      1S   
ATOM   1630 CA   SER  1093       8.930  17.859  12.053  1.00  1.00      1S   
ATOM   1631 HA   SER  1093       8.031  18.439  11.894  1.00  0.00      1S   
ATOM   1632 CB   SER  1093       9.081  17.667  13.588  1.00  1.00      1S   
ATOM   1633 HB1  SER  1093       8.247  17.032  13.954  1.00  0.00      1S   
ATOM   1634 HB2  SER  1093       9.019  18.649  14.102  1.00  0.00      1S   
ATOM   1635 OG   SER  1093      10.303  17.035  13.956  1.00  1.00      1S   
ATOM   1636 HG1  SER  1093      11.007  17.628  13.679  1.00  0.00      1S   
ATOM   1637 C    SER  1093      10.100  18.675  11.540  1.00  1.00      1S   
ATOM   1638 O    SER  1093      10.218  19.855  11.866  1.00  1.00      1S   
ATOM   1639 N    LEU  1094      10.987  18.063  10.722  1.00  1.00      1S   
ATOM   1640 HN   LEU  1094      10.877  17.102  10.478  1.00  0.00      1S   
ATOM   1641 CA   LEU  1094      12.148  18.720  10.162  1.00  1.00      1S   
ATOM   1642 HA   LEU  1094      12.503  19.459  10.865  1.00  0.00      1S   
ATOM   1643 CB   LEU  1094      13.282  17.724   9.843  1.00  1.00      1S   
ATOM   1644 HB1  LEU  1094      14.120  18.260   9.344  1.00  0.00      1S   
ATOM   1645 HB2  LEU  1094      12.904  16.952   9.137  1.00  0.00      1S   
ATOM   1646 CG   LEU  1094      13.855  17.011  11.088  1.00  1.00      1S   
ATOM   1647 HG   LEU  1094      13.028  16.449  11.568  1.00  0.00      1S   
ATOM   1648 CD1  LEU  1094      14.921  15.981  10.682  1.00  1.00      1S   
ATOM   1649 HD11 LEU  1094      15.771  16.487  10.177  1.00  0.00      1S   
ATOM   1650 HD12 LEU  1094      14.487  15.228   9.991  1.00  0.00      1S   
ATOM   1651 HD13 LEU  1094      15.306  15.457  11.580  1.00  0.00      1S   
ATOM   1652 CD2  LEU  1094      14.394  17.991  12.145  1.00  1.00      1S   
ATOM   1653 HD21 LEU  1094      13.559  18.560  12.604  1.00  0.00      1S   
ATOM   1654 HD22 LEU  1094      15.104  18.709  11.683  1.00  0.00      1S   
ATOM   1655 HD23 LEU  1094      14.916  17.441  12.955  1.00  0.00      1S   
ATOM   1656 C    LEU  1094      11.802  19.446   8.890  1.00  1.00      1S   
ATOM   1657 O    LEU  1094      12.498  20.382   8.504  1.00  1.00      1S   
ATOM   1658 N    ARG  1095      10.700  19.041   8.220  1.00  1.00      1S   
ATOM   1659 HN   ARG  1095      10.160  18.276   8.562  1.00  0.00      1S   
ATOM   1660 CA   ARG  1095      10.174  19.675   7.029  1.00  1.00      1S   
ATOM   1661 HA   ARG  1095      10.903  19.501   6.248  1.00  0.00      1S   
ATOM   1662 CB   ARG  1095       8.842  19.058   6.576  1.00  1.00      1S   
ATOM   1663 HB1  ARG  1095       8.366  19.700   5.799  1.00  0.00      1S   
ATOM   1664 HB2  ARG  1095       8.140  18.993   7.434  1.00  0.00      1S   
ATOM   1665 CG   ARG  1095       9.015  17.677   5.956  1.00  1.00      1S   
ATOM   1666 HG1  ARG  1095       9.486  16.970   6.674  1.00  0.00      1S   
ATOM   1667 HG2  ARG  1095       9.704  17.797   5.087  1.00  0.00      1S   
ATOM   1668 CD   ARG  1095       7.669  17.130   5.496  1.00  1.00      1S   
ATOM   1669 HD1  ARG  1095       7.021  17.946   5.109  1.00  0.00      1S   
ATOM   1670 HD2  ARG  1095       7.137  16.624   6.330  1.00  0.00      1S   
ATOM   1671 NE   ARG  1095       7.946  16.133   4.422  1.00  1.00      1S   
ATOM   1672 HE   ARG  1095       8.271  15.227   4.684  1.00  0.00      1S   
ATOM   1673 CZ   ARG  1095       7.837  16.428   3.094  1.00  1.00      1S   
ATOM   1674 NH1  ARG  1095       7.402  17.629   2.646  1.00  1.00      1S   
ATOM   1675 HH11 ARG  1095       7.198  18.361   3.296  1.00  0.00      1S   
ATOM   1676 HH12 ARG  1095       7.353  17.803   1.664  1.00  0.00      1S   
ATOM   1677 NH2  ARG  1095       8.174  15.471   2.193  1.00  1.00      1S   
ATOM   1678 HH21 ARG  1095       7.840  15.554   1.254  1.00  0.00      1S   
ATOM   1679 HH22 ARG  1095       8.557  14.606   2.506  1.00  0.00      1S   
ATOM   1680 C    ARG  1095       9.964  21.176   7.100  1.00  1.00      1S   
ATOM   1681 O    ARG  1095      10.456  21.829   6.183  1.00  1.00      1S   
ATOM   1682 N    PRO  1096       9.287  21.802   8.080  1.00  1.00      1S   
ATOM   1683 CD   PRO  1096       8.552  21.158   9.170  1.00  1.00      1S   
ATOM   1684 HD1  PRO  1096       9.094  20.298   9.601  1.00  0.00      1S   
ATOM   1685 HD2  PRO  1096       7.562  20.834   8.784  1.00  0.00      1S   
ATOM   1686 CA   PRO  1096       9.032  23.238   8.067  1.00  1.00      1S   
ATOM   1687 HA   PRO  1096       8.563  23.508   7.132  1.00  0.00      1S   
ATOM   1688 CB   PRO  1096       8.141  23.482   9.301  1.00  1.00      1S   
ATOM   1689 HB1  PRO  1096       7.076  23.478   8.983  1.00  0.00      1S   
ATOM   1690 HB2  PRO  1096       8.356  24.436   9.824  1.00  0.00      1S   
ATOM   1691 CG   PRO  1096       8.390  22.267  10.198  1.00  1.00      1S   
ATOM   1692 HG1  PRO  1096       9.349  22.394  10.750  1.00  0.00      1S   
ATOM   1693 HG2  PRO  1096       7.572  22.077  10.918  1.00  0.00      1S   
ATOM   1694 C    PRO  1096      10.307  24.024   8.204  1.00  1.00      1S   
ATOM   1695 O    PRO  1096      10.392  25.113   7.641  1.00  1.00      1S   
ATOM   1696 N    GLU  1097      11.311  23.474   8.927  1.00  1.00      1S   
ATOM   1697 HN   GLU  1097      11.185  22.602   9.392  1.00  0.00      1S   
ATOM   1698 CA   GLU  1097      12.606  24.079   9.107  1.00  1.00      1S   
ATOM   1699 HA   GLU  1097      12.453  25.082   9.480  1.00  0.00      1S   
ATOM   1700 CB   GLU  1097      13.501  23.297  10.095  1.00  1.00      1S   
ATOM   1701 HB1  GLU  1097      14.401  23.911  10.323  1.00  0.00      1S   
ATOM   1702 HB2  GLU  1097      13.844  22.343   9.637  1.00  0.00      1S   
ATOM   1703 CG   GLU  1097      12.768  22.956  11.405  1.00  1.00      1S   
ATOM   1704 HG1  GLU  1097      11.891  22.307  11.192  1.00  0.00      1S   
ATOM   1705 HG2  GLU  1097      12.412  23.884  11.899  1.00  0.00      1S   
ATOM   1706 CD   GLU  1097      13.704  22.212  12.352  1.00  1.00      1S   
ATOM   1707 OE1  GLU  1097      14.729  22.811  12.771  1.00  1.00      1S   
ATOM   1708 OE2  GLU  1097      13.399  21.034  12.674  1.00  1.00      1S   
ATOM   1709 C    GLU  1097      13.277  24.159   7.770  1.00  1.00      1S   
ATOM   1710 O    GLU  1097      13.552  25.255   7.298  1.00  1.00      1S   
ATOM   1711 N    MET  1098      13.453  22.993   7.096  1.00  1.00      1S   
ATOM   1712 HN   MET  1098      13.156  22.135   7.511  1.00  0.00      1S   
ATOM   1713 CA   MET  1098      14.061  22.848   5.788  1.00  1.00      1S   
ATOM   1714 HA   MET  1098      15.078  23.204   5.867  1.00  0.00      1S   
ATOM   1715 CB   MET  1098      14.092  21.367   5.341  1.00  1.00      1S   
ATOM   1716 HB1  MET  1098      14.369  21.305   4.266  1.00  0.00      1S   
ATOM   1717 HB2  MET  1098      13.079  20.923   5.457  1.00  0.00      1S   
ATOM   1718 CG   MET  1098      15.109  20.535   6.143  1.00  1.00      1S   
ATOM   1719 HG1  MET  1098      14.760  20.480   7.197  1.00  0.00      1S   
ATOM   1720 HG2  MET  1098      16.078  21.080   6.146  1.00  0.00      1S   
ATOM   1721 SD   MET  1098      15.383  18.852   5.513  1.00  1.00      1S   
ATOM   1722 CE   MET  1098      16.268  19.215   3.968  1.00  1.00      1S   
ATOM   1723 HE1  MET  1098      17.250  19.691   4.178  1.00  0.00      1S   
ATOM   1724 HE2  MET  1098      15.688  19.895   3.309  1.00  0.00      1S   
ATOM   1725 HE3  MET  1098      16.459  18.280   3.398  1.00  0.00      1S   
ATOM   1726 C    MET  1098      13.392  23.643   4.688  1.00  1.00      1S   
ATOM   1727 O    MET  1098      13.981  23.836   3.626  1.00  1.00      1S   
ATOM   1728 N    GLU  1099      12.157  24.141   4.918  1.00  1.00      1S   
ATOM   1729 HN   GLU  1099      11.694  23.977   5.787  1.00  0.00      1S   
ATOM   1730 CA   GLU  1099      11.432  24.945   3.970  1.00  1.00      1S   
ATOM   1731 HA   GLU  1099      11.549  24.487   2.997  1.00  0.00      1S   
ATOM   1732 CB   GLU  1099       9.928  24.989   4.309  1.00  1.00      1S   
ATOM   1733 HB1  GLU  1099       9.741  25.678   5.161  1.00  0.00      1S   
ATOM   1734 HB2  GLU  1099       9.615  23.971   4.635  1.00  0.00      1S   
ATOM   1735 CG   GLU  1099       9.067  25.383   3.096  1.00  1.00      1S   
ATOM   1736 HG1  GLU  1099       9.208  24.621   2.298  1.00  0.00      1S   
ATOM   1737 HG2  GLU  1099       9.383  26.370   2.700  1.00  0.00      1S   
ATOM   1738 CD   GLU  1099       7.584  25.446   3.454  1.00  1.00      1S   
ATOM   1739 OE1  GLU  1099       6.764  25.492   2.499  1.00  1.00      1S   
ATOM   1740 OE2  GLU  1099       7.246  25.455   4.668  1.00  1.00      1S   
ATOM   1741 C    GLU  1099      11.985  26.353   3.912  1.00  1.00      1S   
ATOM   1742 O    GLU  1099      12.362  26.826   2.842  1.00  1.00      1S   
ATOM   1743 N    ASN  1100      12.058  27.051   5.072  1.00  1.00      1S   
ATOM   1744 HN   ASN  1100      11.776  26.638   5.936  1.00  0.00      1S   
ATOM   1745 CA   ASN  1100      12.538  28.419   5.155  1.00  1.00      1S   
ATOM   1746 HA   ASN  1100      12.658  28.831   4.162  1.00  0.00      1S   
ATOM   1747 CB   ASN  1100      11.578  29.319   5.983  1.00  1.00      1S   
ATOM   1748 HB1  ASN  1100      12.072  30.263   6.299  1.00  0.00      1S   
ATOM   1749 HB2  ASN  1100      11.243  28.775   6.890  1.00  0.00      1S   
ATOM   1750 CG   ASN  1100      10.385  29.735   5.113  1.00  1.00      1S   
ATOM   1751 OD1  ASN  1100      10.573  30.297   4.028  1.00  1.00      1S   
ATOM   1752 ND2  ASN  1100       9.143  29.484   5.614  1.00  1.00      1S   
ATOM   1753 HD21 ASN  1100       8.340  29.767   5.087  1.00  0.00      1S   
ATOM   1754 HD22 ASN  1100       9.037  29.035   6.498  1.00  0.00      1S   
ATOM   1755 C    ASN  1100      13.907  28.442   5.791  1.00  1.00      1S   
ATOM   1756 O    ASN  1100      14.226  29.339   6.570  1.00  1.00      1S   
ATOM   1757 N    ASN  1101      14.774  27.463   5.444  1.00  1.00      1S   
ATOM   1758 HN   ASN  1101      14.511  26.740   4.810  1.00  0.00      1S   
ATOM   1759 CA   ASN  1101      16.127  27.404   5.948  1.00  1.00      1S   
ATOM   1760 HA   ASN  1101      16.218  28.097   6.768  1.00  0.00      1S   
ATOM   1761 CB   ASN  1101      16.469  26.001   6.500  1.00  1.00      1S   
ATOM   1762 HB1  ASN  1101      16.418  25.241   5.694  1.00  0.00      1S   
ATOM   1763 HB2  ASN  1101      15.719  25.744   7.271  1.00  0.00      1S   
ATOM   1764 CG   ASN  1101      17.805  25.950   7.244  1.00  1.00      1S   
ATOM   1765 OD1  ASN  1101      18.102  26.796   8.094  1.00  1.00      1S   
ATOM   1766 ND2  ASN  1101      18.601  24.892   6.934  1.00  1.00      1S   
ATOM   1767 HD21 ASN  1101      19.494  24.809   7.375  1.00  0.00      1S   
ATOM   1768 HD22 ASN  1101      18.326  24.256   6.215  1.00  0.00      1S   
ATOM   1769 C    ASN  1101      17.042  27.754   4.789  1.00  1.00      1S   
ATOM   1770 O    ASN  1101      16.922  27.115   3.744  1.00  1.00      1S   
ATOM   1771 N    PRO  1102      17.947  28.733   4.896  1.00  1.00      1S   
ATOM   1772 CD   PRO  1102      18.032  29.634   6.048  1.00  1.00      1S   
ATOM   1773 HD1  PRO  1102      18.096  29.072   7.004  1.00  0.00      1S   
ATOM   1774 HD2  PRO  1102      17.137  30.294   6.047  1.00  0.00      1S   
ATOM   1775 CA   PRO  1102      18.830  29.157   3.808  1.00  1.00      1S   
ATOM   1776 HA   PRO  1102      18.289  29.221   2.874  1.00  0.00      1S   
ATOM   1777 CB   PRO  1102      19.306  30.547   4.287  1.00  1.00      1S   
ATOM   1778 HB1  PRO  1102      18.549  31.304   3.985  1.00  0.00      1S   
ATOM   1779 HB2  PRO  1102      20.288  30.864   3.886  1.00  0.00      1S   
ATOM   1780 CG   PRO  1102      19.296  30.445   5.812  1.00  1.00      1S   
ATOM   1781 HG1  PRO  1102      20.180  29.864   6.160  1.00  0.00      1S   
ATOM   1782 HG2  PRO  1102      19.274  31.431   6.316  1.00  0.00      1S   
ATOM   1783 C    PRO  1102      20.015  28.216   3.626  1.00  1.00      1S   
ATOM   1784 O    PRO  1102      21.155  28.675   3.671  1.00  1.00      1S   
ATOM   1785 N    VAL  1103      19.781  26.901   3.407  1.00  1.00      1S   
ATOM   1786 HN   VAL  1103      18.846  26.553   3.363  1.00  0.00      1S   
ATOM   1787 CA   VAL  1103      20.835  25.921   3.255  1.00  1.00      1S   
ATOM   1788 HA   VAL  1103      21.785  26.419   3.118  1.00  0.00      1S   
ATOM   1789 CB   VAL  1103      20.951  24.980   4.449  1.00  1.00      1S   
ATOM   1790 HB   VAL  1103      19.972  24.480   4.627  1.00  0.00      1S   
ATOM   1791 CG1  VAL  1103      22.022  23.895   4.206  1.00  1.00      1S   
ATOM   1792 HG11 VAL  1103      22.985  24.363   3.912  1.00  0.00      1S   
ATOM   1793 HG12 VAL  1103      21.709  23.186   3.412  1.00  0.00      1S   
ATOM   1794 HG13 VAL  1103      22.183  23.312   5.138  1.00  0.00      1S   
ATOM   1795 CG2  VAL  1103      21.313  25.817   5.695  1.00  1.00      1S   
ATOM   1796 HG21 VAL  1103      20.527  26.568   5.915  1.00  0.00      1S   
ATOM   1797 HG22 VAL  1103      22.276  26.347   5.542  1.00  0.00      1S   
ATOM   1798 HG23 VAL  1103      21.412  25.153   6.580  1.00  0.00      1S   
ATOM   1799 C    VAL  1103      20.541  25.144   2.002  1.00  1.00      1S   
ATOM   1800 O    VAL  1103      19.756  24.196   2.003  1.00  1.00      1S   
ATOM   1801 N    LEU  1104      21.191  25.543   0.886  1.00  1.00      1S   
ATOM   1802 HN   LEU  1104      21.798  26.334   0.902  1.00  0.00      1S   
ATOM   1803 CA   LEU  1104      21.048  24.902  -0.403  1.00  1.00      1S   
ATOM   1804 HA   LEU  1104      20.191  24.242  -0.410  1.00  0.00      1S   
ATOM   1805 CB   LEU  1104      20.921  25.921  -1.564  1.00  1.00      1S   
ATOM   1806 HB1  LEU  1104      21.158  25.421  -2.531  1.00  0.00      1S   
ATOM   1807 HB2  LEU  1104      21.671  26.728  -1.411  1.00  0.00      1S   
ATOM   1808 CG   LEU  1104      19.522  26.563  -1.751  1.00  1.00      1S   
ATOM   1809 HG   LEU  1104      18.834  25.759  -2.105  1.00  0.00      1S   
ATOM   1810 CD1  LEU  1104      18.900  27.154  -0.471  1.00  1.00      1S   
ATOM   1811 HD11 LEU  1104      19.611  27.853   0.019  1.00  0.00      1S   
ATOM   1812 HD12 LEU  1104      18.639  26.346   0.245  1.00  0.00      1S   
ATOM   1813 HD13 LEU  1104      17.969  27.706  -0.714  1.00  0.00      1S   
ATOM   1814 CD2  LEU  1104      19.591  27.631  -2.857  1.00  1.00      1S   
ATOM   1815 HD21 LEU  1104      19.963  27.185  -3.803  1.00  0.00      1S   
ATOM   1816 HD22 LEU  1104      20.282  28.447  -2.554  1.00  0.00      1S   
ATOM   1817 HD23 LEU  1104      18.586  28.066  -3.039  1.00  0.00      1S   
ATOM   1818 C    LEU  1104      22.288  24.072  -0.606  1.00  1.00      1S   
ATOM   1819 O    LEU  1104      23.096  24.331  -1.497  1.00  1.00      1S   
ATOM   1820 N    ALA  1105      22.459  23.038   0.243  1.00  1.00      1S   
ATOM   1821 HN   ALA  1105      21.792  22.840   0.959  1.00  0.00      1S   
ATOM   1822 CA   ALA  1105      23.576  22.135   0.175  1.00  1.00      1S   
ATOM   1823 HA   ALA  1105      24.084  22.254  -0.771  1.00  0.00      1S   
ATOM   1824 CB   ALA  1105      24.555  22.359   1.346  1.00  1.00      1S   
ATOM   1825 HB1  ALA  1105      24.036  22.243   2.322  1.00  0.00      1S   
ATOM   1826 HB2  ALA  1105      24.967  23.390   1.293  1.00  0.00      1S   
ATOM   1827 HB3  ALA  1105      25.403  21.644   1.306  1.00  0.00      1S   
ATOM   1828 C    ALA  1105      22.986  20.751   0.261  1.00  1.00      1S   
ATOM   1829 O    ALA  1105      21.901  20.614   0.823  1.00  1.00      1S   
ATOM   1830 N    PRO  1106      23.622  19.696  -0.261  1.00  1.00      1S   
ATOM   1831 CD   PRO  1106      24.872  19.755  -1.018  1.00  1.00      1S   
ATOM   1832 HD1  PRO  1106      25.606  20.456  -0.568  1.00  0.00      1S   
ATOM   1833 HD2  PRO  1106      24.636  20.056  -2.062  1.00  0.00      1S   
ATOM   1834 CA   PRO  1106      23.056  18.353  -0.264  1.00  1.00      1S   
ATOM   1835 HA   PRO  1106      22.075  18.398  -0.713  1.00  0.00      1S   
ATOM   1836 CB   PRO  1106      24.077  17.522  -1.071  1.00  1.00      1S   
ATOM   1837 HB1  PRO  1106      23.751  17.485  -2.134  1.00  0.00      1S   
ATOM   1838 HB2  PRO  1106      24.196  16.485  -0.697  1.00  0.00      1S   
ATOM   1839 CG   PRO  1106      25.380  18.319  -0.979  1.00  1.00      1S   
ATOM   1840 HG1  PRO  1106      25.863  18.128   0.005  1.00  0.00      1S   
ATOM   1841 HG2  PRO  1106      26.089  18.084  -1.796  1.00  0.00      1S   
ATOM   1842 C    PRO  1106      22.944  17.823   1.152  1.00  1.00      1S   
ATOM   1843 O    PRO  1106      23.663  18.329   2.015  1.00  1.00      1S   
ATOM   1844 N    PRO  1107      22.082  16.851   1.440  1.00  1.00      1S   
ATOM   1845 CD   PRO  1107      21.217  16.184   0.465  1.00  1.00      1S   
ATOM   1846 HD1  PRO  1107      21.774  15.895  -0.452  1.00  0.00      1S   
ATOM   1847 HD2  PRO  1107      20.377  16.867   0.214  1.00  0.00      1S   
ATOM   1848 CA   PRO  1107      21.848  16.375   2.791  1.00  1.00      1S   
ATOM   1849 HA   PRO  1107      21.697  17.213   3.458  1.00  0.00      1S   
ATOM   1850 CB   PRO  1107      20.614  15.469   2.647  1.00  1.00      1S   
ATOM   1851 HB1  PRO  1107      19.698  16.092   2.745  1.00  0.00      1S   
ATOM   1852 HB2  PRO  1107      20.573  14.649   3.392  1.00  0.00      1S   
ATOM   1853 CG   PRO  1107      20.704  14.955   1.210  1.00  1.00      1S   
ATOM   1854 HG1  PRO  1107      21.463  14.144   1.149  1.00  0.00      1S   
ATOM   1855 HG2  PRO  1107      19.734  14.588   0.823  1.00  0.00      1S   
ATOM   1856 C    PRO  1107      23.032  15.574   3.266  1.00  1.00      1S   
ATOM   1857 O    PRO  1107      23.865  15.166   2.457  1.00  1.00      1S   
ATOM   1858 N    SER  1108      23.119  15.351   4.592  1.00  1.00      1S   
ATOM   1859 HN   SER  1108      22.418  15.676   5.221  1.00  0.00      1S   
ATOM   1860 CA   SER  1108      24.238  14.675   5.190  1.00  1.00      1S   
ATOM   1861 HA   SER  1108      25.137  14.944   4.649  1.00  0.00      1S   
ATOM   1862 CB   SER  1108      24.428  15.071   6.674  1.00  1.00      1S   
ATOM   1863 HB1  SER  1108      23.513  14.821   7.254  1.00  0.00      1S   
ATOM   1864 HB2  SER  1108      24.589  16.168   6.740  1.00  0.00      1S   
ATOM   1865 OG   SER  1108      25.548  14.418   7.266  1.00  1.00      1S   
ATOM   1866 HG1  SER  1108      26.329  14.774   6.834  1.00  0.00      1S   
ATOM   1867 C    SER  1108      24.026  13.192   5.071  1.00  1.00      1S   
ATOM   1868 O    SER  1108      23.188  12.615   5.759  1.00  1.00      1S   
ATOM   1869 N    LEU  1109      24.842  12.551   4.201  1.00  1.00      1S   
ATOM   1870 HN   LEU  1109      25.485  13.080   3.652  1.00  0.00      1S   
ATOM   1871 CA   LEU  1109      24.929  11.123   3.999  1.00  1.00      1S   
ATOM   1872 HA   LEU  1109      23.956  10.765   3.698  1.00  0.00      1S   
ATOM   1873 CB   LEU  1109      25.999  10.809   2.917  1.00  1.00      1S   
ATOM   1874 HB1  LEU  1109      27.010  10.912   3.367  1.00  0.00      1S   
ATOM   1875 HB2  LEU  1109      25.924  11.601   2.137  1.00  0.00      1S   
ATOM   1876 CG   LEU  1109      25.926   9.455   2.160  1.00  1.00      1S   
ATOM   1877 HG   LEU  1109      25.201   9.578   1.328  1.00  0.00      1S   
ATOM   1878 CD1  LEU  1109      27.302   9.125   1.556  1.00  1.00      1S   
ATOM   1879 HD11 LEU  1109      28.051   9.016   2.370  1.00  0.00      1S   
ATOM   1880 HD12 LEU  1109      27.633   9.934   0.873  1.00  0.00      1S   
ATOM   1881 HD13 LEU  1109      27.260   8.169   0.992  1.00  0.00      1S   
ATOM   1882 CD2  LEU  1109      25.445   8.253   2.973  1.00  1.00      1S   
ATOM   1883 HD21 LEU  1109      24.419   8.408   3.367  1.00  0.00      1S   
ATOM   1884 HD22 LEU  1109      26.150   8.107   3.816  1.00  0.00      1S   
ATOM   1885 HD23 LEU  1109      25.443   7.331   2.353  1.00  0.00      1S   
ATOM   1886 C    LEU  1109      25.323  10.485   5.309  1.00  1.00      1S   
ATOM   1887 O    LEU  1109      24.754   9.478   5.711  1.00  1.00      1S   
ATOM   1888 N    SER  1110      26.277  11.124   6.031  1.00  1.00      1S   
ATOM   1889 HN   SER  1110      26.661  11.979   5.685  1.00  0.00      1S   
ATOM   1890 CA   SER  1110      26.820  10.690   7.298  1.00  1.00      1S   
ATOM   1891 HA   SER  1110      27.336   9.759   7.107  1.00  0.00      1S   
ATOM   1892 CB   SER  1110      27.837  11.714   7.866  1.00  1.00      1S   
ATOM   1893 HB1  SER  1110      27.330  12.675   8.092  1.00  0.00      1S   
ATOM   1894 HB2  SER  1110      28.621  11.909   7.103  1.00  0.00      1S   
ATOM   1895 OG   SER  1110      28.471  11.244   9.051  1.00  1.00      1S   
ATOM   1896 HG1  SER  1110      28.915  10.423   8.821  1.00  0.00      1S   
ATOM   1897 C    SER  1110      25.738  10.417   8.311  1.00  1.00      1S   
ATOM   1898 O    SER  1110      25.702   9.326   8.866  1.00  1.00      1S   
ATOM   1899 N    LYS  1111      24.805  11.377   8.524  1.00  1.00      1S   
ATOM   1900 HN   LYS  1111      24.837  12.239   8.021  1.00  0.00      1S   
ATOM   1901 CA   LYS  1111      23.719  11.259   9.476  1.00  1.00      1S   
ATOM   1902 HA   LYS  1111      24.152  11.053  10.443  1.00  0.00      1S   
ATOM   1903 CB   LYS  1111      22.866  12.547   9.542  1.00  1.00      1S   
ATOM   1904 HB1  LYS  1111      21.961  12.376  10.168  1.00  0.00      1S   
ATOM   1905 HB2  LYS  1111      22.524  12.805   8.514  1.00  0.00      1S   
ATOM   1906 CG   LYS  1111      23.613  13.754  10.127  1.00  1.00      1S   
ATOM   1907 HG1  LYS  1111      22.978  14.657   9.985  1.00  0.00      1S   
ATOM   1908 HG2  LYS  1111      24.560  13.915   9.569  1.00  0.00      1S   
ATOM   1909 CD   LYS  1111      23.938  13.615  11.622  1.00  1.00      1S   
ATOM   1910 HD1  LYS  1111      24.645  12.767  11.762  1.00  0.00      1S   
ATOM   1911 HD2  LYS  1111      22.999  13.378  12.170  1.00  0.00      1S   
ATOM   1912 CE   LYS  1111      24.558  14.893  12.199  1.00  1.00      1S   
ATOM   1913 HE1  LYS  1111      23.837  15.736  12.132  1.00  0.00      1S   
ATOM   1914 HE2  LYS  1111      25.483  15.158  11.645  1.00  0.00      1S   
ATOM   1915 NZ   LYS  1111      24.918  14.711  13.623  1.00  1.00      1S   
ATOM   1916 HZ1  LYS  1111      25.615  13.944  13.709  1.00  0.00      1S   
ATOM   1917 HZ2  LYS  1111      24.067  14.468  14.169  1.00  0.00      1S   
ATOM   1918 HZ3  LYS  1111      25.327  15.593  13.993  1.00  0.00      1S   
ATOM   1919 C    LYS  1111      22.790  10.120   9.146  1.00  1.00      1S   
ATOM   1920 O    LYS  1111      22.389   9.371  10.035  1.00  1.00      1S   
ATOM   1921 N    MET  1112      22.450   9.951   7.849  1.00  1.00      1S   
ATOM   1922 HN   MET  1112      22.806  10.566   7.148  1.00  0.00      1S   
ATOM   1923 CA   MET  1112      21.548   8.928   7.371  1.00  1.00      1S   
ATOM   1924 HA   MET  1112      20.647   8.989   7.966  1.00  0.00      1S   
ATOM   1925 CB   MET  1112      21.168   9.151   5.890  1.00  1.00      1S   
ATOM   1926 HB1  MET  1112      20.462   8.353   5.568  1.00  0.00      1S   
ATOM   1927 HB2  MET  1112      22.076   9.090   5.252  1.00  0.00      1S   
ATOM   1928 CG   MET  1112      20.485  10.517   5.682  1.00  1.00      1S   
ATOM   1929 HG1  MET  1112      21.224  11.321   5.868  1.00  0.00      1S   
ATOM   1930 HG2  MET  1112      19.705  10.620   6.468  1.00  0.00      1S   
ATOM   1931 SD   MET  1112      19.705  10.773   4.059  1.00  1.00      1S   
ATOM   1932 CE   MET  1112      21.207  11.133   3.115  1.00  1.00      1S   
ATOM   1933 HE1  MET  1112      21.826  10.221   2.974  1.00  0.00      1S   
ATOM   1934 HE2  MET  1112      21.830  11.904   3.615  1.00  0.00      1S   
ATOM   1935 HE3  MET  1112      20.937  11.528   2.115  1.00  0.00      1S   
ATOM   1936 C    MET  1112      22.114   7.536   7.541  1.00  1.00      1S   
ATOM   1937 O    MET  1112      21.363   6.594   7.788  1.00  1.00      1S   
ATOM   1938 N    ILE  1113      23.460   7.380   7.455  1.00  1.00      1S   
ATOM   1939 HN   ILE  1113      24.048   8.161   7.249  1.00  0.00      1S   
ATOM   1940 CA   ILE  1113      24.150   6.119   7.664  1.00  1.00      1S   
ATOM   1941 HA   ILE  1113      23.613   5.356   7.120  1.00  0.00      1S   
ATOM   1942 CB   ILE  1113      25.608   6.139   7.215  1.00  1.00      1S   
ATOM   1943 HB   ILE  1113      26.124   7.007   7.688  1.00  0.00      1S   
ATOM   1944 CG2  ILE  1113      26.367   4.857   7.624  1.00  1.00      1S   
ATOM   1945 HG21 ILE  1113      25.751   3.957   7.418  1.00  0.00      1S   
ATOM   1946 HG22 ILE  1113      26.627   4.880   8.703  1.00  0.00      1S   
ATOM   1947 HG23 ILE  1113      27.308   4.772   7.046  1.00  0.00      1S   
ATOM   1948 CG1  ILE  1113      25.680   6.326   5.692  1.00  1.00      1S   
ATOM   1949 HG11 ILE  1113      26.743   6.484   5.404  1.00  0.00      1S   
ATOM   1950 HG12 ILE  1113      25.122   7.243   5.434  1.00  0.00      1S   
ATOM   1951 CD   ILE  1113      25.098   5.186   4.853  1.00  1.00      1S   
ATOM   1952 HD1  ILE  1113      24.018   5.042   5.062  1.00  0.00      1S   
ATOM   1953 HD2  ILE  1113      25.634   4.233   5.045  1.00  0.00      1S   
ATOM   1954 HD3  ILE  1113      25.203   5.432   3.775  1.00  0.00      1S   
ATOM   1955 C    ILE  1113      24.102   5.738   9.107  1.00  1.00      1S   
ATOM   1956 O    ILE  1113      23.974   4.559   9.428  1.00  1.00      1S   
ATOM   1957 N    GLN  1114      24.168   6.733  10.021  1.00  1.00      1S   
ATOM   1958 HN   GLN  1114      24.282   7.687   9.750  1.00  0.00      1S   
ATOM   1959 CA   GLN  1114      24.107   6.476  11.437  1.00  1.00      1S   
ATOM   1960 HA   GLN  1114      24.857   5.730  11.642  1.00  0.00      1S   
ATOM   1961 CB   GLN  1114      24.355   7.720  12.326  1.00  1.00      1S   
ATOM   1962 HB1  GLN  1114      24.421   7.393  13.386  1.00  0.00      1S   
ATOM   1963 HB2  GLN  1114      23.492   8.419  12.251  1.00  0.00      1S   
ATOM   1964 CG   GLN  1114      25.629   8.522  11.987  1.00  1.00      1S   
ATOM   1965 HG1  GLN  1114      25.884   9.210  12.818  1.00  0.00      1S   
ATOM   1966 HG2  GLN  1114      25.415   9.149  11.104  1.00  0.00      1S   
ATOM   1967 CD   GLN  1114      26.841   7.634  11.671  1.00  1.00      1S   
ATOM   1968 OE1  GLN  1114      27.615   7.916  10.751  1.00  1.00      1S   
ATOM   1969 NE2  GLN  1114      27.014   6.544  12.468  1.00  1.00      1S   
ATOM   1970 HE21 GLN  1114      26.404   6.388  13.247  1.00  0.00      1S   
ATOM   1971 HE22 GLN  1114      27.759   5.909  12.266  1.00  0.00      1S   
ATOM   1972 C    GLN  1114      22.804   5.849  11.806  1.00  1.00      1S   
ATOM   1973 O    GLN  1114      22.792   4.773  12.383  1.00  1.00      1S   
ATOM   1974 N    MET  1115      21.677   6.462  11.390  1.00  1.00      1S   
ATOM   1975 HN   MET  1115      21.716   7.330  10.901  1.00  0.00      1S   
ATOM   1976 CA   MET  1115      20.357   5.919  11.616  1.00  1.00      1S   
ATOM   1977 HA   MET  1115      20.222   5.841  12.687  1.00  0.00      1S   
ATOM   1978 CB   MET  1115      19.241   6.794  11.015  1.00  1.00      1S   
ATOM   1979 HB1  MET  1115      18.257   6.408  11.366  1.00  0.00      1S   
ATOM   1980 HB2  MET  1115      19.261   6.729   9.903  1.00  0.00      1S   
ATOM   1981 CG   MET  1115      19.354   8.275  11.392  1.00  1.00      1S   
ATOM   1982 HG1  MET  1115      20.294   8.679  10.965  1.00  0.00      1S   
ATOM   1983 HG2  MET  1115      19.436   8.355  12.497  1.00  0.00      1S   
ATOM   1984 SD   MET  1115      17.963   9.269  10.778  1.00  1.00      1S   
ATOM   1985 CE   MET  1115      17.338   9.735  12.415  1.00  1.00      1S   
ATOM   1986 HE1  MET  1115      18.156  10.087  13.079  1.00  0.00      1S   
ATOM   1987 HE2  MET  1115      16.846   8.871  12.905  1.00  0.00      1S   
ATOM   1988 HE3  MET  1115      16.585  10.547  12.334  1.00  0.00      1S   
ATOM   1989 C    MET  1115      20.198   4.551  11.007  1.00  1.00      1S   
ATOM   1990 O    MET  1115      19.691   3.645  11.657  1.00  1.00      1S   
ATOM   1991 N    ALA  1116      20.669   4.372   9.749  1.00  1.00      1S   
ATOM   1992 HN   ALA  1116      21.094   5.130   9.257  1.00  0.00      1S   
ATOM   1993 CA   ALA  1116      20.592   3.135   9.003  1.00  1.00      1S   
ATOM   1994 HA   ALA  1116      19.544   2.899   8.878  1.00  0.00      1S   
ATOM   1995 CB   ALA  1116      21.253   3.265   7.618  1.00  1.00      1S   
ATOM   1996 HB1  ALA  1116      22.331   3.514   7.710  1.00  0.00      1S   
ATOM   1997 HB2  ALA  1116      20.761   4.076   7.040  1.00  0.00      1S   
ATOM   1998 HB3  ALA  1116      21.156   2.320   7.041  1.00  0.00      1S   
ATOM   1999 C    ALA  1116      21.250   1.991   9.731  1.00  1.00      1S   
ATOM   2000 O    ALA  1116      20.667   0.918   9.852  1.00  1.00      1S   
ATOM   2001 N    GLY  1117      22.470   2.212  10.265  1.00  1.00      1S   
ATOM   2002 HN   GLY  1117      22.924   3.097  10.153  1.00  0.00      1S   
ATOM   2003 CA   GLY  1117      23.222   1.212  10.982  1.00  1.00      1S   
ATOM   2004 HA1  GLY  1117      24.213   1.605  11.121  1.00  0.00      1S   
ATOM   2005 HA2  GLY  1117      23.214   0.302  10.398  1.00  0.00      1S   
ATOM   2006 C    GLY  1117      22.653   0.904  12.336  1.00  1.00      1S   
ATOM   2007 O    GLY  1117      22.732  -0.238  12.770  1.00  1.00      1S   
ATOM   2008 N    GLU  1118      22.056   1.897  13.040  1.00  1.00      1S   
ATOM   2009 HN   GLU  1118      22.028   2.832  12.690  1.00  0.00      1S   
ATOM   2010 CA   GLU  1118      21.432   1.698  14.338  1.00  1.00      1S   
ATOM   2011 HA   GLU  1118      22.118   1.140  14.960  1.00  0.00      1S   
ATOM   2012 CB   GLU  1118      21.088   3.030  15.049  1.00  1.00      1S   
ATOM   2013 HB1  GLU  1118      20.566   2.812  16.008  1.00  0.00      1S   
ATOM   2014 HB2  GLU  1118      20.397   3.618  14.405  1.00  0.00      1S   
ATOM   2015 CG   GLU  1118      22.339   3.866  15.375  1.00  1.00      1S   
ATOM   2016 HG1  GLU  1118      22.960   4.004  14.475  1.00  0.00      1S   
ATOM   2017 HG2  GLU  1118      22.969   3.324  16.110  1.00  0.00      1S   
ATOM   2018 CD   GLU  1118      21.985   5.246  15.930  1.00  1.00      1S   
ATOM   2019 OE1  GLU  1118      21.028   5.889  15.421  1.00  1.00      1S   
ATOM   2020 OE2  GLU  1118      22.702   5.686  16.867  1.00  1.00      1S   
ATOM   2021 C    GLU  1118      20.162   0.895  14.193  1.00  1.00      1S   
ATOM   2022 O    GLU  1118      19.916  -0.030  14.965  1.00  1.00      1S   
ATOM   2023 N    ILE  1119      19.343   1.209  13.160  1.00  1.00      1S   
ATOM   2024 HN   ILE  1119      19.568   1.978  12.560  1.00  0.00      1S   
ATOM   2025 CA   ILE  1119      18.125   0.501  12.812  1.00  1.00      1S   
ATOM   2026 HA   ILE  1119      17.507   0.455  13.698  1.00  0.00      1S   
ATOM   2027 CB   ILE  1119      17.344   1.206  11.697  1.00  1.00      1S   
ATOM   2028 HB   ILE  1119      18.051   1.436  10.868  1.00  0.00      1S   
ATOM   2029 CG2  ILE  1119      16.203   0.319  11.138  1.00  1.00      1S   
ATOM   2030 HG21 ILE  1119      15.470   0.083  11.933  1.00  0.00      1S   
ATOM   2031 HG22 ILE  1119      16.587  -0.630  10.713  1.00  0.00      1S   
ATOM   2032 HG23 ILE  1119      15.667   0.850  10.324  1.00  0.00      1S   
ATOM   2033 CG1  ILE  1119      16.768   2.542  12.223  1.00  1.00      1S   
ATOM   2034 HG11 ILE  1119      17.543   3.077  12.813  1.00  0.00      1S   
ATOM   2035 HG12 ILE  1119      15.925   2.319  12.913  1.00  0.00      1S   
ATOM   2036 CD   ILE  1119      16.282   3.485  11.116  1.00  1.00      1S   
ATOM   2037 HD1  ILE  1119      15.470   3.018  10.522  1.00  0.00      1S   
ATOM   2038 HD2  ILE  1119      17.120   3.743  10.434  1.00  0.00      1S   
ATOM   2039 HD3  ILE  1119      15.891   4.425  11.559  1.00  0.00      1S   
ATOM   2040 C    ILE  1119      18.475  -0.915  12.420  1.00  1.00      1S   
ATOM   2041 O    ILE  1119      17.870  -1.860  12.917  1.00  1.00      1S   
ATOM   2042 N    ALA  1120      19.495  -1.101  11.551  1.00  1.00      1S   
ATOM   2043 HN   ALA  1120      19.991  -0.324  11.164  1.00  0.00      1S   
ATOM   2044 CA   ALA  1120      19.923  -2.399  11.083  1.00  1.00      1S   
ATOM   2045 HA   ALA  1120      19.049  -2.910  10.703  1.00  0.00      1S   
ATOM   2046 CB   ALA  1120      20.955  -2.291   9.945  1.00  1.00      1S   
ATOM   2047 HB1  ALA  1120      21.860  -1.742  10.281  1.00  0.00      1S   
ATOM   2048 HB2  ALA  1120      20.514  -1.739   9.090  1.00  0.00      1S   
ATOM   2049 HB3  ALA  1120      21.257  -3.297   9.582  1.00  0.00      1S   
ATOM   2050 C    ALA  1120      20.511  -3.244  12.188  1.00  1.00      1S   
ATOM   2051 O    ALA  1120      20.356  -4.460  12.171  1.00  1.00      1S   
ATOM   2052 N    ASP  1121      21.176  -2.625  13.192  1.00  1.00      1S   
ATOM   2053 HN   ASP  1121      21.306  -1.635  13.187  1.00  0.00      1S   
ATOM   2054 CA   ASP  1121      21.787  -3.319  14.305  1.00  1.00      1S   
ATOM   2055 HA   ASP  1121      22.318  -4.171  13.907  1.00  0.00      1S   
ATOM   2056 CB   ASP  1121      22.780  -2.412  15.068  1.00  1.00      1S   
ATOM   2057 HB1  ASP  1121      22.242  -1.584  15.572  1.00  0.00      1S   
ATOM   2058 HB2  ASP  1121      23.489  -1.966  14.341  1.00  0.00      1S   
ATOM   2059 CG   ASP  1121      23.592  -3.223  16.073  1.00  1.00      1S   
ATOM   2060 OD1  ASP  1121      24.360  -4.110  15.622  1.00  1.00      1S   
ATOM   2061 OD2  ASP  1121      23.445  -2.987  17.299  1.00  1.00      1S   
ATOM   2062 C    ASP  1121      20.739  -3.827  15.266  1.00  1.00      1S   
ATOM   2063 O    ASP  1121      20.848  -4.941  15.776  1.00  1.00      1S   
ATOM   2064 N    GLY  1122      19.682  -3.022  15.518  1.00  1.00      1S   
ATOM   2065 HN   GLY  1122      19.621  -2.111  15.111  1.00  0.00      1S   
ATOM   2066 CA   GLY  1122      18.589  -3.407  16.382  1.00  1.00      1S   
ATOM   2067 HA1  GLY  1122      17.951  -2.543  16.488  1.00  0.00      1S   
ATOM   2068 HA2  GLY  1122      19.003  -3.750  17.321  1.00  0.00      1S   
ATOM   2069 C    GLY  1122      17.783  -4.518  15.776  1.00  1.00      1S   
ATOM   2070 O    GLY  1122      17.299  -5.398  16.481  1.00  1.00      1S   
ATOM   2071 N    MET  1123      17.645  -4.510  14.433  1.00  1.00      1S   
ATOM   2072 HN   MET  1123      18.034  -3.770  13.885  1.00  0.00      1S   
ATOM   2073 CA   MET  1123      16.939  -5.526  13.691  1.00  1.00      1S   
ATOM   2074 HA   MET  1123      16.033  -5.769  14.227  1.00  0.00      1S   
ATOM   2075 CB   MET  1123      16.585  -5.054  12.268  1.00  1.00      1S   
ATOM   2076 HB1  MET  1123      16.245  -5.921  11.664  1.00  0.00      1S   
ATOM   2077 HB2  MET  1123      17.495  -4.640  11.780  1.00  0.00      1S   
ATOM   2078 CG   MET  1123      15.470  -3.996  12.231  1.00  1.00      1S   
ATOM   2079 HG1  MET  1123      15.311  -3.708  11.169  1.00  0.00      1S   
ATOM   2080 HG2  MET  1123      15.828  -3.089  12.758  1.00  0.00      1S   
ATOM   2081 SD   MET  1123      13.886  -4.514  12.973  1.00  1.00      1S   
ATOM   2082 CE   MET  1123      13.530  -5.903  11.860  1.00  1.00      1S   
ATOM   2083 HE1  MET  1123      14.017  -6.838  12.210  1.00  0.00      1S   
ATOM   2084 HE2  MET  1123      13.890  -5.696  10.831  1.00  0.00      1S   
ATOM   2085 HE3  MET  1123      12.438  -6.087  11.798  1.00  0.00      1S   
ATOM   2086 C    MET  1123      17.739  -6.796  13.573  1.00  1.00      1S   
ATOM   2087 O    MET  1123      17.166  -7.882  13.565  1.00  1.00      1S   
ATOM   2088 N    ALA  1124      19.088  -6.695  13.507  1.00  1.00      1S   
ATOM   2089 HN   ALA  1124      19.534  -5.802  13.473  1.00  0.00      1S   
ATOM   2090 CA   ALA  1124      19.985  -7.829  13.477  1.00  1.00      1S   
ATOM   2091 HA   ALA  1124      19.658  -8.495  12.689  1.00  0.00      1S   
ATOM   2092 CB   ALA  1124      21.447  -7.414  13.226  1.00  1.00      1S   
ATOM   2093 HB1  ALA  1124      21.811  -6.733  14.024  1.00  0.00      1S   
ATOM   2094 HB2  ALA  1124      21.530  -6.879  12.258  1.00  0.00      1S   
ATOM   2095 HB3  ALA  1124      22.110  -8.304  13.183  1.00  0.00      1S   
ATOM   2096 C    ALA  1124      19.926  -8.566  14.787  1.00  1.00      1S   
ATOM   2097 O    ALA  1124      19.897  -9.792  14.817  1.00  1.00      1S   
ATOM   2098 N    TYR  1125      19.851  -7.817  15.910  1.00  1.00      1S   
ATOM   2099 HN   TYR  1125      19.898  -6.821  15.855  1.00  0.00      1S   
ATOM   2100 CA   TYR  1125      19.688  -8.352  17.242  1.00  1.00      1S   
ATOM   2101 HA   TYR  1125      20.508  -9.033  17.424  1.00  0.00      1S   
ATOM   2102 CB   TYR  1125      19.714  -7.207  18.289  1.00  1.00      1S   
ATOM   2103 HB1  TYR  1125      18.943  -6.446  18.052  1.00  0.00      1S   
ATOM   2104 HB2  TYR  1125      20.706  -6.708  18.263  1.00  0.00      1S   
ATOM   2105 CG   TYR  1125      19.478  -7.711  19.689  1.00  1.00      1S   
ATOM   2106 CD1  TYR  1125      20.495  -8.371  20.392  1.00  1.00      1S   
ATOM   2107 HD1  TYR  1125      21.462  -8.484  19.943  1.00  0.00      1S   
ATOM   2108 CE1  TYR  1125      20.257  -8.913  21.658  1.00  1.00      1S   
ATOM   2109 HE1  TYR  1125      21.046  -9.446  22.170  1.00  0.00      1S   
ATOM   2110 CZ   TYR  1125      18.989  -8.794  22.235  1.00  1.00      1S   
ATOM   2111 OH   TYR  1125      18.718  -9.451  23.448  1.00  1.00      1S   
ATOM   2112 HH   TYR  1125      19.354 -10.162  23.556  1.00  0.00      1S   
ATOM   2113 CD2  TYR  1125      18.209  -7.589  20.281  1.00  1.00      1S   
ATOM   2114 HD2  TYR  1125      17.410  -7.103  19.741  1.00  0.00      1S   
ATOM   2115 CE2  TYR  1125      17.968  -8.114  21.556  1.00  1.00      1S   
ATOM   2116 HE2  TYR  1125      16.981  -8.038  21.984  1.00  0.00      1S   
ATOM   2117 C    TYR  1125      18.393  -9.126  17.352  1.00  1.00      1S   
ATOM   2118 O    TYR  1125      18.385 -10.261  17.821  1.00  1.00      1S   
ATOM   2119 N    LEU  1126      17.268  -8.525  16.914  1.00  1.00      1S   
ATOM   2120 HN   LEU  1126      17.294  -7.599  16.539  1.00  0.00      1S   
ATOM   2121 CA   LEU  1126      15.957  -9.128  16.991  1.00  1.00      1S   
ATOM   2122 HA   LEU  1126      15.779  -9.394  18.023  1.00  0.00      1S   
ATOM   2123 CB   LEU  1126      14.868  -8.155  16.501  1.00  1.00      1S   
ATOM   2124 HB1  LEU  1126      13.918  -8.700  16.318  1.00  0.00      1S   
ATOM   2125 HB2  LEU  1126      15.194  -7.712  15.534  1.00  0.00      1S   
ATOM   2126 CG   LEU  1126      14.571  -7.018  17.502  1.00  1.00      1S   
ATOM   2127 HG   LEU  1126      15.540  -6.563  17.812  1.00  0.00      1S   
ATOM   2128 CD1  LEU  1126      13.745  -5.914  16.825  1.00  1.00      1S   
ATOM   2129 HD11 LEU  1126      12.771  -6.318  16.475  1.00  0.00      1S   
ATOM   2130 HD12 LEU  1126      14.295  -5.505  15.951  1.00  0.00      1S   
ATOM   2131 HD13 LEU  1126      13.553  -5.086  17.540  1.00  0.00      1S   
ATOM   2132 CD2  LEU  1126      13.874  -7.530  18.777  1.00  1.00      1S   
ATOM   2133 HD21 LEU  1126      14.508  -8.266  19.314  1.00  0.00      1S   
ATOM   2134 HD22 LEU  1126      12.911  -8.018  18.519  1.00  0.00      1S   
ATOM   2135 HD23 LEU  1126      13.666  -6.686  19.467  1.00  0.00      1S   
ATOM   2136 C    LEU  1126      15.873 -10.398  16.186  1.00  1.00      1S   
ATOM   2137 O    LEU  1126      15.414 -11.419  16.690  1.00  1.00      1S   
ATOM   2138 N    ASN  1127      16.363 -10.380  14.929  1.00  1.00      1S   
ATOM   2139 HN   ASN  1127      16.740  -9.540  14.539  1.00  0.00      1S   
ATOM   2140 CA   ASN  1127      16.366 -11.532  14.052  1.00  1.00      1S   
ATOM   2141 HA   ASN  1127      15.365 -11.941  14.031  1.00  0.00      1S   
ATOM   2142 CB   ASN  1127      16.826 -11.168  12.614  1.00  1.00      1S   
ATOM   2143 HB1  ASN  1127      17.068 -12.092  12.044  1.00  0.00      1S   
ATOM   2144 HB2  ASN  1127      17.747 -10.548  12.668  1.00  0.00      1S   
ATOM   2145 CG   ASN  1127      15.772 -10.405  11.788  1.00  1.00      1S   
ATOM   2146 OD1  ASN  1127      16.071 -10.021  10.652  1.00  1.00      1S   
ATOM   2147 ND2  ASN  1127      14.532 -10.214  12.316  1.00  1.00      1S   
ATOM   2148 HD21 ASN  1127      13.827  -9.753  11.771  1.00  0.00      1S   
ATOM   2149 HD22 ASN  1127      14.307 -10.565  13.226  1.00  0.00      1S   
ATOM   2150 C    ASN  1127      17.256 -12.639  14.575  1.00  1.00      1S   
ATOM   2151 O    ASN  1127      16.951 -13.814  14.378  1.00  1.00      1S   
ATOM   2152 N    ALA  1128      18.350 -12.293  15.298  1.00  1.00      1S   
ATOM   2153 HN   ALA  1128      18.591 -11.333  15.434  1.00  0.00      1S   
ATOM   2154 CA   ALA  1128      19.233 -13.246  15.939  1.00  1.00      1S   
ATOM   2155 HA   ALA  1128      19.569 -13.940  15.182  1.00  0.00      1S   
ATOM   2156 CB   ALA  1128      20.464 -12.563  16.569  1.00  1.00      1S   
ATOM   2157 HB1  ALA  1128      20.168 -11.851  17.366  1.00  0.00      1S   
ATOM   2158 HB2  ALA  1128      21.023 -11.997  15.794  1.00  0.00      1S   
ATOM   2159 HB3  ALA  1128      21.152 -13.315  17.011  1.00  0.00      1S   
ATOM   2160 C    ALA  1128      18.517 -14.028  17.020  1.00  1.00      1S   
ATOM   2161 O    ALA  1128      18.756 -15.222  17.190  1.00  1.00      1S   
ATOM   2162 N    ASN  1129      17.581 -13.368  17.744  1.00  1.00      1S   
ATOM   2163 HN   ASN  1129      17.404 -12.400  17.576  1.00  0.00      1S   
ATOM   2164 CA   ASN  1129      16.768 -13.975  18.779  1.00  1.00      1S   
ATOM   2165 HA   ASN  1129      17.313 -14.799  19.222  1.00  0.00      1S   
ATOM   2166 CB   ASN  1129      16.386 -12.953  19.875  1.00  1.00      1S   
ATOM   2167 HB1  ASN  1129      15.678 -13.393  20.611  1.00  0.00      1S   
ATOM   2168 HB2  ASN  1129      15.909 -12.062  19.413  1.00  0.00      1S   
ATOM   2169 CG   ASN  1129      17.646 -12.560  20.648  1.00  1.00      1S   
ATOM   2170 OD1  ASN  1129      18.295 -13.401  21.279  1.00  1.00      1S   
ATOM   2171 ND2  ASN  1129      17.992 -11.247  20.596  1.00  1.00      1S   
ATOM   2172 HD21 ASN  1129      18.797 -10.930  21.098  1.00  0.00      1S   
ATOM   2173 HD22 ASN  1129      17.463 -10.608  20.039  1.00  0.00      1S   
ATOM   2174 C    ASN  1129      15.481 -14.531  18.213  1.00  1.00      1S   
ATOM   2175 O    ASN  1129      14.503 -14.697  18.941  1.00  1.00      1S   
ATOM   2176 N    LYS  1130      15.458 -14.856  16.898  1.00  1.00      1S   
ATOM   2177 HN   LYS  1130      16.263 -14.688  16.332  1.00  0.00      1S   
ATOM   2178 CA   LYS  1130      14.368 -15.527  16.216  1.00  1.00      1S   
ATOM   2179 HA   LYS  1130      14.672 -15.587  15.182  1.00  0.00      1S   
ATOM   2180 CB   LYS  1130      14.116 -16.970  16.735  1.00  1.00      1S   
ATOM   2181 HB1  LYS  1130      13.354 -17.463  16.091  1.00  0.00      1S   
ATOM   2182 HB2  LYS  1130      13.706 -16.923  17.769  1.00  0.00      1S   
ATOM   2183 CG   LYS  1130      15.368 -17.867  16.763  1.00  1.00      1S   
ATOM   2184 HG1  LYS  1130      15.045 -18.895  17.038  1.00  0.00      1S   
ATOM   2185 HG2  LYS  1130      16.057 -17.507  17.560  1.00  0.00      1S   
ATOM   2186 CD   LYS  1130      16.131 -17.902  15.428  1.00  1.00      1S   
ATOM   2187 HD1  LYS  1130      16.549 -16.887  15.237  1.00  0.00      1S   
ATOM   2188 HD2  LYS  1130      15.422 -18.133  14.603  1.00  0.00      1S   
ATOM   2189 CE   LYS  1130      17.305 -18.887  15.402  1.00  1.00      1S   
ATOM   2190 HE1  LYS  1130      17.936 -18.767  16.307  1.00  0.00      1S   
ATOM   2191 HE2  LYS  1130      17.925 -18.714  14.497  1.00  0.00      1S   
ATOM   2192 NZ   LYS  1130      16.823 -20.286  15.353  1.00  1.00      1S   
ATOM   2193 HZ1  LYS  1130      16.248 -20.420  14.497  1.00  0.00      1S   
ATOM   2194 HZ2  LYS  1130      16.244 -20.485  16.193  1.00  0.00      1S   
ATOM   2195 HZ3  LYS  1130      17.637 -20.933  15.329  1.00  0.00      1S   
ATOM   2196 C    LYS  1130      13.081 -14.738  16.224  1.00  1.00      1S   
ATOM   2197 O    LYS  1130      11.992 -15.310  16.235  1.00  1.00      1S   
ATOM   2198 N    PHE  1131      13.188 -13.392  16.210  1.00  1.00      1S   
ATOM   2199 HN   PHE  1131      14.081 -12.946  16.192  1.00  0.00      1S   
ATOM   2200 CA   PHE  1131      12.059 -12.502  16.298  1.00  1.00      1S   
ATOM   2201 HA   PHE  1131      11.147 -13.068  16.433  1.00  0.00      1S   
ATOM   2202 CB   PHE  1131      12.225 -11.523  17.495  1.00  1.00      1S   
ATOM   2203 HB1  PHE  1131      13.161 -10.938  17.395  1.00  0.00      1S   
ATOM   2204 HB2  PHE  1131      12.297 -12.116  18.433  1.00  0.00      1S   
ATOM   2205 CG   PHE  1131      11.091 -10.544  17.640  1.00  1.00      1S   
ATOM   2206 CD1  PHE  1131      11.071  -9.368  16.869  1.00  1.00      1S   
ATOM   2207 HD1  PHE  1131      11.856  -9.177  16.154  1.00  0.00      1S   
ATOM   2208 CE1  PHE  1131      10.042  -8.436  17.013  1.00  1.00      1S   
ATOM   2209 HE1  PHE  1131      10.051  -7.530  16.426  1.00  0.00      1S   
ATOM   2210 CZ   PHE  1131       9.010  -8.673  17.926  1.00  1.00      1S   
ATOM   2211 HZ   PHE  1131       8.210  -7.955  18.031  1.00  0.00      1S   
ATOM   2212 CD2  PHE  1131      10.056 -10.767  18.563  1.00  1.00      1S   
ATOM   2213 HD2  PHE  1131      10.065 -11.658  19.174  1.00  0.00      1S   
ATOM   2214 CE2  PHE  1131       9.020  -9.836  18.706  1.00  1.00      1S   
ATOM   2215 HE2  PHE  1131       8.230 -10.013  19.421  1.00  0.00      1S   
ATOM   2216 C    PHE  1131      11.977 -11.769  14.984  1.00  1.00      1S   
ATOM   2217 O    PHE  1131      12.916 -11.087  14.581  1.00  1.00      1S   
ATOM   2218 N    VAL  1132      10.815 -11.891  14.304  1.00  1.00      1S   
ATOM   2219 HN   VAL  1132      10.081 -12.465  14.657  1.00  0.00      1S   
ATOM   2220 CA   VAL  1132      10.498 -11.187  13.082  1.00  1.00      1S   
ATOM   2221 HA   VAL  1132      11.401 -10.799  12.630  1.00  0.00      1S   
ATOM   2222 CB   VAL  1132       9.758 -12.078  12.087  1.00  1.00      1S   
ATOM   2223 HB   VAL  1132       8.822 -12.461  12.554  1.00  0.00      1S   
ATOM   2224 CG1  VAL  1132       9.385 -11.294  10.812  1.00  1.00      1S   
ATOM   2225 HG11 VAL  1132      10.302 -10.899  10.327  1.00  0.00      1S   
ATOM   2226 HG12 VAL  1132       8.707 -10.446  11.034  1.00  0.00      1S   
ATOM   2227 HG13 VAL  1132       8.872 -11.965  10.093  1.00  0.00      1S   
ATOM   2228 CG2  VAL  1132      10.650 -13.290  11.740  1.00  1.00      1S   
ATOM   2229 HG21 VAL  1132      10.876 -13.897  12.641  1.00  0.00      1S   
ATOM   2230 HG22 VAL  1132      11.606 -12.946  11.291  1.00  0.00      1S   
ATOM   2231 HG23 VAL  1132      10.132 -13.942  11.005  1.00  0.00      1S   
ATOM   2232 C    VAL  1132       9.614 -10.039  13.505  1.00  1.00      1S   
ATOM   2233 O    VAL  1132       8.664 -10.238  14.259  1.00  1.00      1S   
ATOM   2234 N    HSE  1133       9.917  -8.800  13.039  1.00  1.00      1S   
ATOM   2235 HN   HSE  1133      10.676  -8.658  12.405  1.00  0.00      1S   
ATOM   2236 CA   HSE  1133       9.210  -7.609  13.468  1.00  1.00      1S   
ATOM   2237 HA   HSE  1133       9.090  -7.676  14.537  1.00  0.00      1S   
ATOM   2238 CB   HSE  1133       9.978  -6.299  13.165  1.00  1.00      1S   
ATOM   2239 HB1  HSE  1133      10.007  -6.101  12.072  1.00  0.00      1S   
ATOM   2240 HB2  HSE  1133      11.026  -6.432  13.509  1.00  0.00      1S   
ATOM   2241 ND1  HSE  1133       8.234  -4.527  13.514  1.00  1.00      1S   
ATOM   2242 CG   HSE  1133       9.437  -5.091  13.892  1.00  1.00      1S   
ATOM   2243 CE1  HSE  1133       8.026  -3.550  14.372  1.00  1.00      1S   
ATOM   2244 HE1  HSE  1133       7.152  -2.897  14.375  1.00  0.00      1S   
ATOM   2245 NE2  HSE  1133       9.027  -3.452  15.276  1.00  1.00      1S   
ATOM   2246 HE2  HSE  1133       9.097  -2.787  16.026  1.00  0.00      1S   
ATOM   2247 CD2  HSE  1133       9.938  -4.440  14.975  1.00  1.00      1S   
ATOM   2248 HD2  HSE  1133      10.841  -4.621  15.537  1.00  0.00      1S   
ATOM   2249 C    HSE  1133       7.830  -7.537  12.874  1.00  1.00      1S   
ATOM   2250 O    HSE  1133       6.865  -7.399  13.623  1.00  1.00      1S   
ATOM   2251 N    ARG  1134       7.731  -7.626  11.523  1.00  1.00      1S   
ATOM   2252 HN   ARG  1134       8.560  -7.719  10.974  1.00  0.00      1S   
ATOM   2253 CA   ARG  1134       6.494  -7.650  10.765  1.00  1.00      1S   
ATOM   2254 HA   ARG  1134       6.753  -8.103   9.821  1.00  0.00      1S   
ATOM   2255 CB   ARG  1134       5.344  -8.495  11.357  1.00  1.00      1S   
ATOM   2256 HB1  ARG  1134       4.494  -8.508  10.636  1.00  0.00      1S   
ATOM   2257 HB2  ARG  1134       4.966  -8.039  12.298  1.00  0.00      1S   
ATOM   2258 CG   ARG  1134       5.742  -9.946  11.639  1.00  1.00      1S   
ATOM   2259 HG1  ARG  1134       6.480  -9.994  12.468  1.00  0.00      1S   
ATOM   2260 HG2  ARG  1134       6.234 -10.349  10.733  1.00  0.00      1S   
ATOM   2261 CD   ARG  1134       4.507 -10.770  11.981  1.00  1.00      1S   
ATOM   2262 HD1  ARG  1134       3.754 -10.643  11.172  1.00  0.00      1S   
ATOM   2263 HD2  ARG  1134       4.076 -10.450  12.954  1.00  0.00      1S   
ATOM   2264 NE   ARG  1134       4.901 -12.208  12.075  1.00  1.00      1S   
ATOM   2265 HE   ARG  1134       5.858 -12.443  12.227  1.00  0.00      1S   
ATOM   2266 CZ   ARG  1134       3.975 -13.201  11.976  1.00  1.00      1S   
ATOM   2267 NH1  ARG  1134       2.667 -12.920  11.769  1.00  1.00      1S   
ATOM   2268 HH11 ARG  1134       2.013 -13.650  11.589  1.00  0.00      1S   
ATOM   2269 HH12 ARG  1134       2.379 -11.965  11.676  1.00  0.00      1S   
ATOM   2270 NH2  ARG  1134       4.377 -14.499  12.080  1.00  1.00      1S   
ATOM   2271 HH21 ARG  1134       5.334 -14.711  12.255  1.00  0.00      1S   
ATOM   2272 HH22 ARG  1134       3.697 -15.228  12.064  1.00  0.00      1S   
ATOM   2273 C    ARG  1134       5.940  -6.291  10.441  1.00  1.00      1S   
ATOM   2274 O    ARG  1134       5.051  -6.188   9.598  1.00  1.00      1S   
ATOM   2275 N    ASP  1135       6.427  -5.215  11.091  1.00  1.00      1S   
ATOM   2276 HN   ASP  1135       7.135  -5.288  11.793  1.00  0.00      1S   
ATOM   2277 CA   ASP  1135       5.919  -3.895  10.829  1.00  1.00      1S   
ATOM   2278 HA   ASP  1135       5.586  -3.849   9.802  1.00  0.00      1S   
ATOM   2279 CB   ASP  1135       4.761  -3.532  11.796  1.00  1.00      1S   
ATOM   2280 HB1  ASP  1135       5.154  -3.328  12.816  1.00  0.00      1S   
ATOM   2281 HB2  ASP  1135       4.073  -4.402  11.871  1.00  0.00      1S   
ATOM   2282 CG   ASP  1135       3.937  -2.337  11.315  1.00  1.00      1S   
ATOM   2283 OD1  ASP  1135       4.191  -1.796  10.208  1.00  1.00      1S   
ATOM   2284 OD2  ASP  1135       3.023  -1.941  12.079  1.00  1.00      1S   
ATOM   2285 C    ASP  1135       7.062  -2.928  10.982  1.00  1.00      1S   
ATOM   2286 O    ASP  1135       6.972  -1.929  11.687  1.00  1.00      1S   
ATOM   2287 N    LEU  1136       8.195  -3.188  10.303  1.00  1.00      1S   
ATOM   2288 HN   LEU  1136       8.304  -4.013   9.748  1.00  0.00      1S   
ATOM   2289 CA   LEU  1136       9.322  -2.293  10.335  1.00  1.00      1S   
ATOM   2290 HA   LEU  1136       9.453  -1.948  11.352  1.00  0.00      1S   
ATOM   2291 CB   LEU  1136      10.615  -2.995   9.879  1.00  1.00      1S   
ATOM   2292 HB1  LEU  1136      10.459  -3.412   8.861  1.00  0.00      1S   
ATOM   2293 HB2  LEU  1136      10.792  -3.857  10.560  1.00  0.00      1S   
ATOM   2294 CG   LEU  1136      11.889  -2.125   9.857  1.00  1.00      1S   
ATOM   2295 HG   LEU  1136      11.753  -1.322   9.096  1.00  0.00      1S   
ATOM   2296 CD1  LEU  1136      12.171  -1.448  11.212  1.00  1.00      1S   
ATOM   2297 HD11 LEU  1136      12.162  -2.200  12.028  1.00  0.00      1S   
ATOM   2298 HD12 LEU  1136      11.405  -0.676  11.434  1.00  0.00      1S   
ATOM   2299 HD13 LEU  1136      13.164  -0.953  11.196  1.00  0.00      1S   
ATOM   2300 CD2  LEU  1136      13.079  -2.982   9.399  1.00  1.00      1S   
ATOM   2301 HD21 LEU  1136      12.875  -3.413   8.397  1.00  0.00      1S   
ATOM   2302 HD22 LEU  1136      13.233  -3.816  10.110  1.00  0.00      1S   
ATOM   2303 HD23 LEU  1136      14.007  -2.378   9.349  1.00  0.00      1S   
ATOM   2304 C    LEU  1136       9.023  -1.114   9.444  1.00  1.00      1S   
ATOM   2305 O    LEU  1136       8.768  -1.256   8.251  1.00  1.00      1S   
ATOM   2306 N    ALA  1137       9.012   0.088  10.047  1.00  1.00      1S   
ATOM   2307 HN   ALA  1137       9.230   0.192  11.014  1.00  0.00      1S   
ATOM   2308 CA   ALA  1137       8.665   1.299   9.366  1.00  1.00      1S   
ATOM   2309 HA   ALA  1137       9.150   1.326   8.402  1.00  0.00      1S   
ATOM   2310 CB   ALA  1137       7.144   1.458   9.199  1.00  1.00      1S   
ATOM   2311 HB1  ALA  1137       6.631   1.440  10.183  1.00  0.00      1S   
ATOM   2312 HB2  ALA  1137       6.745   0.617   8.591  1.00  0.00      1S   
ATOM   2313 HB3  ALA  1137       6.897   2.399   8.669  1.00  0.00      1S   
ATOM   2314 C    ALA  1137       9.216   2.386  10.243  1.00  1.00      1S   
ATOM   2315 O    ALA  1137       9.497   2.143  11.415  1.00  1.00      1S   
ATOM   2316 N    ALA  1138       9.386   3.621   9.705  1.00  1.00      1S   
ATOM   2317 HN   ALA  1138       9.210   3.793   8.735  1.00  0.00      1S   
ATOM   2318 CA   ALA  1138       9.897   4.762  10.446  1.00  1.00      1S   
ATOM   2319 HA   ALA  1138      10.880   4.501  10.813  1.00  0.00      1S   
ATOM   2320 CB   ALA  1138      10.008   6.023   9.566  1.00  1.00      1S   
ATOM   2321 HB1  ALA  1138       9.018   6.300   9.144  1.00  0.00      1S   
ATOM   2322 HB2  ALA  1138      10.704   5.833   8.721  1.00  0.00      1S   
ATOM   2323 HB3  ALA  1138      10.398   6.885  10.149  1.00  0.00      1S   
ATOM   2324 C    ALA  1138       9.024   5.088  11.633  1.00  1.00      1S   
ATOM   2325 O    ALA  1138       9.496   5.427  12.711  1.00  1.00      1S   
ATOM   2326 N    ARG  1139       7.702   4.925  11.486  1.00  1.00      1S   
ATOM   2327 HN   ARG  1139       7.309   4.661  10.607  1.00  0.00      1S   
ATOM   2328 CA   ARG  1139       6.747   5.147  12.533  1.00  1.00      1S   
ATOM   2329 HA   ARG  1139       6.894   6.159  12.885  1.00  0.00      1S   
ATOM   2330 CB   ARG  1139       5.333   5.058  11.918  1.00  1.00      1S   
ATOM   2331 HB1  ARG  1139       5.298   5.738  11.037  1.00  0.00      1S   
ATOM   2332 HB2  ARG  1139       4.580   5.457  12.609  1.00  0.00      1S   
ATOM   2333 CG   ARG  1139       4.917   3.657  11.458  1.00  1.00      1S   
ATOM   2334 HG1  ARG  1139       5.074   2.915  12.270  1.00  0.00      1S   
ATOM   2335 HG2  ARG  1139       5.575   3.371  10.610  1.00  0.00      1S   
ATOM   2336 CD   ARG  1139       3.451   3.594  11.019  1.00  1.00      1S   
ATOM   2337 HD1  ARG  1139       3.202   4.399  10.296  1.00  0.00      1S   
ATOM   2338 HD2  ARG  1139       2.778   3.683  11.898  1.00  0.00      1S   
ATOM   2339 NE   ARG  1139       3.222   2.254  10.392  1.00  1.00      1S   
ATOM   2340 HE   ARG  1139       2.865   1.511  10.960  1.00  0.00      1S   
ATOM   2341 CZ   ARG  1139       3.547   1.983   9.101  1.00  1.00      1S   
ATOM   2342 NH1  ARG  1139       3.994   2.945   8.261  1.00  1.00      1S   
ATOM   2343 HH11 ARG  1139       4.236   2.724   7.320  1.00  0.00      1S   
ATOM   2344 HH12 ARG  1139       3.993   3.902   8.564  1.00  0.00      1S   
ATOM   2345 NH2  ARG  1139       3.426   0.707   8.634  1.00  1.00      1S   
ATOM   2346 HH21 ARG  1139       3.637   0.511   7.681  1.00  0.00      1S   
ATOM   2347 HH22 ARG  1139       3.196  -0.033   9.264  1.00  0.00      1S   
ATOM   2348 C    ARG  1139       6.939   4.212  13.728  1.00  1.00      1S   
ATOM   2349 O    ARG  1139       6.551   4.527  14.846  1.00  1.00      1S   
ATOM   2350 N    ASN  1140       7.589   3.044  13.555  1.00  1.00      1S   
ATOM   2351 HN   ASN  1140       7.958   2.775  12.667  1.00  0.00      1S   
ATOM   2352 CA   ASN  1140       7.820   2.122  14.649  1.00  1.00      1S   
ATOM   2353 HA   ASN  1140       7.233   2.403  15.514  1.00  0.00      1S   
ATOM   2354 CB   ASN  1140       7.443   0.682  14.245  1.00  1.00      1S   
ATOM   2355 HB1  ASN  1140       7.757  -0.050  15.019  1.00  0.00      1S   
ATOM   2356 HB2  ASN  1140       7.931   0.420  13.283  1.00  0.00      1S   
ATOM   2357 CG   ASN  1140       5.915   0.620  14.119  1.00  1.00      1S   
ATOM   2358 OD1  ASN  1140       5.181   1.214  14.919  1.00  1.00      1S   
ATOM   2359 ND2  ASN  1140       5.426  -0.115  13.088  1.00  1.00      1S   
ATOM   2360 HD21 ASN  1140       6.054  -0.618  12.490  1.00  0.00      1S   
ATOM   2361 HD22 ASN  1140       4.439  -0.247  12.989  1.00  0.00      1S   
ATOM   2362 C    ASN  1140       9.253   2.170  15.114  1.00  1.00      1S   
ATOM   2363 O    ASN  1140       9.651   1.388  15.971  1.00  1.00      1S   
ATOM   2364 N    CYS  1141      10.061   3.120  14.602  1.00  1.00      1S   
ATOM   2365 HN   CYS  1141       9.732   3.764  13.913  1.00  0.00      1S   
ATOM   2366 CA   CYS  1141      11.394   3.372  15.099  1.00  1.00      1S   
ATOM   2367 HA   CYS  1141      11.756   2.533  15.677  1.00  0.00      1S   
ATOM   2368 CB   CYS  1141      12.389   3.694  13.963  1.00  1.00      1S   
ATOM   2369 HB1  CYS  1141      13.361   4.004  14.399  1.00  0.00      1S   
ATOM   2370 HB2  CYS  1141      11.995   4.548  13.372  1.00  0.00      1S   
ATOM   2371 SG   CYS  1141      12.643   2.271  12.858  1.00  1.00      1S   
ATOM   2372 HG1  CYS  1141      11.369   2.177  12.499  1.00  0.00      1S   
ATOM   2373 C    CYS  1141      11.262   4.566  16.000  1.00  1.00      1S   
ATOM   2374 O    CYS  1141      10.379   5.390  15.791  1.00  1.00      1S   
ATOM   2375 N    MET  1142      12.106   4.669  17.048  1.00  1.00      1S   
ATOM   2376 HN   MET  1142      12.814   3.983  17.217  1.00  0.00      1S   
ATOM   2377 CA   MET  1142      11.980   5.691  18.058  1.00  1.00      1S   
ATOM   2378 HA   MET  1142      11.211   6.399  17.790  1.00  0.00      1S   
ATOM   2379 CB   MET  1142      11.666   5.088  19.436  1.00  1.00      1S   
ATOM   2380 HB1  MET  1142      11.551   5.921  20.160  1.00  0.00      1S   
ATOM   2381 HB2  MET  1142      12.527   4.465  19.771  1.00  0.00      1S   
ATOM   2382 CG   MET  1142      10.407   4.198  19.508  1.00  1.00      1S   
ATOM   2383 HG1  MET  1142      10.285   3.884  20.568  1.00  0.00      1S   
ATOM   2384 HG2  MET  1142      10.606   3.274  18.920  1.00  0.00      1S   
ATOM   2385 SD   MET  1142       8.855   4.956  18.926  1.00  1.00      1S   
ATOM   2386 CE   MET  1142       8.877   6.417  20.004  1.00  1.00      1S   
ATOM   2387 HE1  MET  1142       9.770   7.042  19.803  1.00  0.00      1S   
ATOM   2388 HE2  MET  1142       8.899   6.137  21.078  1.00  0.00      1S   
ATOM   2389 HE3  MET  1142       7.982   7.050  19.826  1.00  0.00      1S   
ATOM   2390 C    MET  1142      13.274   6.443  18.180  1.00  1.00      1S   
ATOM   2391 O    MET  1142      14.339   5.872  17.982  1.00  1.00      1S   
ATOM   2392 N    VAL  1143      13.208   7.752  18.512  1.00  1.00      1S   
ATOM   2393 HN   VAL  1143      12.327   8.198  18.676  1.00  0.00      1S   
ATOM   2394 CA   VAL  1143      14.354   8.629  18.593  1.00  1.00      1S   
ATOM   2395 HA   VAL  1143      15.236   8.104  18.254  1.00  0.00      1S   
ATOM   2396 CB   VAL  1143      14.192   9.885  17.743  1.00  1.00      1S   
ATOM   2397 HB   VAL  1143      13.347  10.497  18.131  1.00  0.00      1S   
ATOM   2398 CG1  VAL  1143      15.489  10.712  17.776  1.00  1.00      1S   
ATOM   2399 HG11 VAL  1143      16.343  10.121  17.384  1.00  0.00      1S   
ATOM   2400 HG12 VAL  1143      15.728  11.019  18.810  1.00  0.00      1S   
ATOM   2401 HG13 VAL  1143      15.376  11.632  17.163  1.00  0.00      1S   
ATOM   2402 CG2  VAL  1143      13.850   9.501  16.292  1.00  1.00      1S   
ATOM   2403 HG21 VAL  1143      12.840   9.046  16.228  1.00  0.00      1S   
ATOM   2404 HG22 VAL  1143      14.599   8.784  15.896  1.00  0.00      1S   
ATOM   2405 HG23 VAL  1143      13.862  10.410  15.653  1.00  0.00      1S   
ATOM   2406 C    VAL  1143      14.552   9.012  20.042  1.00  1.00      1S   
ATOM   2407 O    VAL  1143      13.627   9.452  20.723  1.00  1.00      1S   
ATOM   2408 N    ALA  1144      15.796   8.844  20.546  1.00  1.00      1S   
ATOM   2409 HN   ALA  1144      16.523   8.459  19.978  1.00  0.00      1S   
ATOM   2410 CA   ALA  1144      16.185   9.151  21.900  1.00  1.00      1S   
ATOM   2411 HA   ALA  1144      15.351   8.968  22.564  1.00  0.00      1S   
ATOM   2412 CB   ALA  1144      17.391   8.295  22.336  1.00  1.00      1S   
ATOM   2413 HB1  ALA  1144      18.250   8.459  21.650  1.00  0.00      1S   
ATOM   2414 HB2  ALA  1144      17.132   7.218  22.299  1.00  0.00      1S   
ATOM   2415 HB3  ALA  1144      17.712   8.531  23.372  1.00  0.00      1S   
ATOM   2416 C    ALA  1144      16.577  10.603  21.985  1.00  1.00      1S   
ATOM   2417 O    ALA  1144      16.663  11.296  20.975  1.00  1.00      1S   
ATOM   2418 N    GLU  1145      16.847  11.100  23.215  1.00  1.00      1S   
ATOM   2419 HN   GLU  1145      16.751  10.528  24.025  1.00  0.00      1S   
ATOM   2420 CA   GLU  1145      17.248  12.470  23.478  1.00  1.00      1S   
ATOM   2421 HA   GLU  1145      16.457  13.117  23.124  1.00  0.00      1S   
ATOM   2422 CB   GLU  1145      17.487  12.700  24.994  1.00  1.00      1S   
ATOM   2423 HB1  GLU  1145      18.305  12.027  25.335  1.00  0.00      1S   
ATOM   2424 HB2  GLU  1145      16.576  12.398  25.554  1.00  0.00      1S   
ATOM   2425 CG   GLU  1145      17.853  14.148  25.392  1.00  1.00      1S   
ATOM   2426 HG1  GLU  1145      18.766  14.472  24.850  1.00  0.00      1S   
ATOM   2427 HG2  GLU  1145      18.077  14.180  26.480  1.00  0.00      1S   
ATOM   2428 CD   GLU  1145      16.727  15.145  25.107  1.00  1.00      1S   
ATOM   2429 OE1  GLU  1145      17.053  16.341  24.882  1.00  1.00      1S   
ATOM   2430 OE2  GLU  1145      15.534  14.741  25.126  1.00  1.00      1S   
ATOM   2431 C    GLU  1145      18.517  12.823  22.748  1.00  1.00      1S   
ATOM   2432 O    GLU  1145      18.660  13.904  22.184  1.00  1.00      1S   
ATOM   2433 N    ASP  1146      19.468  11.875  22.715  1.00  1.00      1S   
ATOM   2434 HN   ASP  1146      19.330  10.987  23.152  1.00  0.00      1S   
ATOM   2435 CA   ASP  1146      20.754  12.031  22.090  1.00  1.00      1S   
ATOM   2436 HA   ASP  1146      21.050  13.067  22.183  1.00  0.00      1S   
ATOM   2437 CB   ASP  1146      21.817  11.167  22.822  1.00  1.00      1S   
ATOM   2438 HB1  ASP  1146      21.821  11.451  23.896  1.00  0.00      1S   
ATOM   2439 HB2  ASP  1146      22.825  11.385  22.410  1.00  0.00      1S   
ATOM   2440 CG   ASP  1146      21.551   9.659  22.729  1.00  1.00      1S   
ATOM   2441 OD1  ASP  1146      20.383   9.225  22.906  1.00  1.00      1S   
ATOM   2442 OD2  ASP  1146      22.533   8.917  22.469  1.00  1.00      1S   
ATOM   2443 C    ASP  1146      20.733  11.689  20.614  1.00  1.00      1S   
ATOM   2444 O    ASP  1146      21.799  11.571  20.013  1.00  1.00      1S   
ATOM   2445 N    PHE  1147      19.528  11.534  20.008  1.00  1.00      1S   
ATOM   2446 HN   PHE  1147      18.689  11.604  20.546  1.00  0.00      1S   
ATOM   2447 CA   PHE  1147      19.314  11.324  18.588  1.00  1.00      1S   
ATOM   2448 HA   PHE  1147      18.261  11.513  18.434  1.00  0.00      1S   
ATOM   2449 CB   PHE  1147      20.101  12.276  17.641  1.00  1.00      1S   
ATOM   2450 HB1  PHE  1147      19.915  12.019  16.576  1.00  0.00      1S   
ATOM   2451 HB2  PHE  1147      21.194  12.214  17.813  1.00  0.00      1S   
ATOM   2452 CG   PHE  1147      19.659  13.698  17.832  1.00  1.00      1S   
ATOM   2453 CD1  PHE  1147      18.526  14.160  17.144  1.00  1.00      1S   
ATOM   2454 HD1  PHE  1147      17.974  13.485  16.507  1.00  0.00      1S   
ATOM   2455 CE1  PHE  1147      18.115  15.492  17.264  1.00  1.00      1S   
ATOM   2456 HE1  PHE  1147      17.240  15.837  16.736  1.00  0.00      1S   
ATOM   2457 CZ   PHE  1147      18.836  16.376  18.075  1.00  1.00      1S   
ATOM   2458 HZ   PHE  1147      18.514  17.403  18.171  1.00  0.00      1S   
ATOM   2459 CD2  PHE  1147      20.367  14.590  18.659  1.00  1.00      1S   
ATOM   2460 HD2  PHE  1147      21.238  14.251  19.198  1.00  0.00      1S   
ATOM   2461 CE2  PHE  1147      19.956  15.923  18.781  1.00  1.00      1S   
ATOM   2462 HE2  PHE  1147      20.503  16.601  19.420  1.00  0.00      1S   
ATOM   2463 C    PHE  1147      19.534   9.892  18.156  1.00  1.00      1S   
ATOM   2464 O    PHE  1147      19.490   9.598  16.963  1.00  1.00      1S   
ATOM   2465 N    THR  1148      19.741   8.950  19.108  1.00  1.00      1S   
ATOM   2466 HN   THR  1148      19.777   9.198  20.074  1.00  0.00      1S   
ATOM   2467 CA   THR  1148      19.947   7.544  18.805  1.00  1.00      1S   
ATOM   2468 HA   THR  1148      20.622   7.473  17.962  1.00  0.00      1S   
ATOM   2469 CB   THR  1148      20.535   6.773  19.982  1.00  1.00      1S   
ATOM   2470 HB   THR  1148      19.882   6.876  20.878  1.00  0.00      1S   
ATOM   2471 OG1  THR  1148      21.817   7.297  20.303  1.00  1.00      1S   
ATOM   2472 HG1  THR  1148      21.699   7.928  21.025  1.00  0.00      1S   
ATOM   2473 CG2  THR  1148      20.708   5.275  19.657  1.00  1.00      1S   
ATOM   2474 HG21 THR  1148      21.284   5.150  18.719  1.00  0.00      1S   
ATOM   2475 HG22 THR  1148      19.730   4.768  19.535  1.00  0.00      1S   
ATOM   2476 HG23 THR  1148      21.258   4.763  20.474  1.00  0.00      1S   
ATOM   2477 C    THR  1148      18.624   6.929  18.419  1.00  1.00      1S   
ATOM   2478 O    THR  1148      17.608   7.189  19.058  1.00  1.00      1S   
ATOM   2479 N    VAL  1149      18.605   6.106  17.342  1.00  1.00      1S   
ATOM   2480 HN   VAL  1149      19.438   5.904  16.825  1.00  0.00      1S   
ATOM   2481 CA   VAL  1149      17.398   5.479  16.853  1.00  1.00      1S   
ATOM   2482 HA   VAL  1149      16.549   6.018  17.237  1.00  0.00      1S   
ATOM   2483 CB   VAL  1149      17.295   5.497  15.336  1.00  1.00      1S   
ATOM   2484 HB   VAL  1149      18.182   4.996  14.886  1.00  0.00      1S   
ATOM   2485 CG1  VAL  1149      16.014   4.777  14.866  1.00  1.00      1S   
ATOM   2486 HG11 VAL  1149      15.128   5.171  15.407  1.00  0.00      1S   
ATOM   2487 HG12 VAL  1149      16.084   3.683  15.039  1.00  0.00      1S   
ATOM   2488 HG13 VAL  1149      15.864   4.945  13.780  1.00  0.00      1S   
ATOM   2489 CG2  VAL  1149      17.277   6.965  14.872  1.00  1.00      1S   
ATOM   2490 HG21 VAL  1149      18.204   7.499  15.165  1.00  0.00      1S   
ATOM   2491 HG22 VAL  1149      16.405   7.497  15.309  1.00  0.00      1S   
ATOM   2492 HG23 VAL  1149      17.193   6.996  13.765  1.00  0.00      1S   
ATOM   2493 C    VAL  1149      17.348   4.062  17.369  1.00  1.00      1S   
ATOM   2494 O    VAL  1149      18.335   3.332  17.301  1.00  1.00      1S   
ATOM   2495 N    LYS  1150      16.178   3.650  17.917  1.00  1.00      1S   
ATOM   2496 HN   LYS  1150      15.394   4.268  17.974  1.00  0.00      1S   
ATOM   2497 CA   LYS  1150      15.980   2.332  18.468  1.00  1.00      1S   
ATOM   2498 HA   LYS  1150      16.805   1.694  18.184  1.00  0.00      1S   
ATOM   2499 CB   LYS  1150      15.864   2.348  20.005  1.00  1.00      1S   
ATOM   2500 HB1  LYS  1150      15.800   1.303  20.380  1.00  0.00      1S   
ATOM   2501 HB2  LYS  1150      14.938   2.878  20.318  1.00  0.00      1S   
ATOM   2502 CG   LYS  1150      17.073   3.034  20.651  1.00  1.00      1S   
ATOM   2503 HG1  LYS  1150      17.049   4.121  20.421  1.00  0.00      1S   
ATOM   2504 HG2  LYS  1150      18.000   2.621  20.195  1.00  0.00      1S   
ATOM   2505 CD   LYS  1150      17.157   2.838  22.166  1.00  1.00      1S   
ATOM   2506 HD1  LYS  1150      17.234   1.744  22.360  1.00  0.00      1S   
ATOM   2507 HD2  LYS  1150      16.229   3.203  22.656  1.00  0.00      1S   
ATOM   2508 CE   LYS  1150      18.372   3.570  22.755  1.00  1.00      1S   
ATOM   2509 HE1  LYS  1150      18.189   4.661  22.824  1.00  0.00      1S   
ATOM   2510 HE2  LYS  1150      19.268   3.399  22.122  1.00  0.00      1S   
ATOM   2511 NZ   LYS  1150      18.681   3.058  24.106  1.00  1.00      1S   
ATOM   2512 HZ1  LYS  1150      18.667   2.015  24.095  1.00  0.00      1S   
ATOM   2513 HZ2  LYS  1150      17.935   3.399  24.759  1.00  0.00      1S   
ATOM   2514 HZ3  LYS  1150      19.609   3.395  24.424  1.00  0.00      1S   
ATOM   2515 C    LYS  1150      14.724   1.733  17.905  1.00  1.00      1S   
ATOM   2516 O    LYS  1150      13.772   2.435  17.579  1.00  1.00      1S   
ATOM   2517 N    ILE  1151      14.700   0.387  17.787  1.00  1.00      1S   
ATOM   2518 HN   ILE  1151      15.496  -0.160  18.043  1.00  0.00      1S   
ATOM   2519 CA   ILE  1151      13.578  -0.362  17.273  1.00  1.00      1S   
ATOM   2520 HA   ILE  1151      13.140   0.192  16.453  1.00  0.00      1S   
ATOM   2521 CB   ILE  1151      13.974  -1.756  16.794  1.00  1.00      1S   
ATOM   2522 HB   ILE  1151      14.394  -2.329  17.654  1.00  0.00      1S   
ATOM   2523 CG2  ILE  1151      12.734  -2.518  16.274  1.00  1.00      1S   
ATOM   2524 HG21 ILE  1151      12.172  -1.904  15.540  1.00  0.00      1S   
ATOM   2525 HG22 ILE  1151      12.051  -2.789  17.106  1.00  0.00      1S   
ATOM   2526 HG23 ILE  1151      13.050  -3.455  15.772  1.00  0.00      1S   
ATOM   2527 CG1  ILE  1151      15.085  -1.690  15.719  1.00  1.00      1S   
ATOM   2528 HG11 ILE  1151      15.393  -2.732  15.477  1.00  0.00      1S   
ATOM   2529 HG12 ILE  1151      15.980  -1.176  16.133  1.00  0.00      1S   
ATOM   2530 CD   ILE  1151      14.669  -0.997  14.420  1.00  1.00      1S   
ATOM   2531 HD1  ILE  1151      14.379   0.059  14.598  1.00  0.00      1S   
ATOM   2532 HD2  ILE  1151      13.818  -1.526  13.941  1.00  0.00      1S   
ATOM   2533 HD3  ILE  1151      15.521  -1.009  13.711  1.00  0.00      1S   
ATOM   2534 C    ILE  1151      12.554  -0.493  18.366  1.00  1.00      1S   
ATOM   2535 O    ILE  1151      12.861  -0.930  19.473  1.00  1.00      1S   
ATOM   2536 N    GLY  1152      11.298  -0.111  18.064  1.00  1.00      1S   
ATOM   2537 HN   GLY  1152      11.056   0.251  17.165  1.00  0.00      1S   
ATOM   2538 CA   GLY  1152      10.214  -0.229  18.999  1.00  1.00      1S   
ATOM   2539 HA1  GLY  1152      10.052   0.747  19.434  1.00  0.00      1S   
ATOM   2540 HA2  GLY  1152      10.417  -1.012  19.717  1.00  0.00      1S   
ATOM   2541 C    GLY  1152       9.009  -0.627  18.222  1.00  1.00      1S   
ATOM   2542 O    GLY  1152       9.101  -1.327  17.215  1.00  1.00      1S   
ATOM   2543 N    ASP  1153       7.837  -0.177  18.694  1.00  1.00      1S   
ATOM   2544 HN   ASP  1153       7.791   0.393  19.511  1.00  0.00      1S   
ATOM   2545 CA   ASP  1153       6.582  -0.446  18.061  1.00  1.00      1S   
ATOM   2546 HA   ASP  1153       6.650  -0.185  17.014  1.00  0.00      1S   
ATOM   2547 CB   ASP  1153       6.096  -1.909  18.263  1.00  1.00      1S   
ATOM   2548 HB1  ASP  1153       5.900  -2.111  19.336  1.00  0.00      1S   
ATOM   2549 HB2  ASP  1153       6.892  -2.608  17.929  1.00  0.00      1S   
ATOM   2550 CG   ASP  1153       4.840  -2.195  17.442  1.00  1.00      1S   
ATOM   2551 OD1  ASP  1153       3.727  -2.142  18.029  1.00  1.00      1S   
ATOM   2552 OD2  ASP  1153       4.981  -2.462  16.218  1.00  1.00      1S   
ATOM   2553 C    ASP  1153       5.678   0.513  18.768  1.00  1.00      1S   
ATOM   2554 O    ASP  1153       5.395   0.339  19.952  1.00  1.00      1S   
ATOM   2555 N    PHE  1154       5.229   1.573  18.057  1.00  1.00      1S   
ATOM   2556 HN   PHE  1154       5.480   1.683  17.097  1.00  0.00      1S   
ATOM   2557 CA   PHE  1154       4.439   2.650  18.612  1.00  1.00      1S   
ATOM   2558 HA   PHE  1154       5.051   3.144  19.355  1.00  0.00      1S   
ATOM   2559 CB   PHE  1154       4.069   3.653  17.506  1.00  1.00      1S   
ATOM   2560 HB1  PHE  1154       3.313   3.211  16.820  1.00  0.00      1S   
ATOM   2561 HB2  PHE  1154       4.976   3.872  16.901  1.00  0.00      1S   
ATOM   2562 CG   PHE  1154       3.538   4.971  18.022  1.00  1.00      1S   
ATOM   2563 CD1  PHE  1154       2.178   5.116  18.329  1.00  1.00      1S   
ATOM   2564 HD1  PHE  1154       1.527   4.262  18.261  1.00  0.00      1S   
ATOM   2565 CE1  PHE  1154       1.633   6.381  18.592  1.00  1.00      1S   
ATOM   2566 HE1  PHE  1154       0.572   6.496  18.757  1.00  0.00      1S   
ATOM   2567 CZ   PHE  1154       2.446   7.514  18.580  1.00  1.00      1S   
ATOM   2568 HZ   PHE  1154       2.015   8.487  18.767  1.00  0.00      1S   
ATOM   2569 CD2  PHE  1154       4.352   6.116  18.040  1.00  1.00      1S   
ATOM   2570 HD2  PHE  1154       5.389   6.026  17.763  1.00  0.00      1S   
ATOM   2571 CE2  PHE  1154       3.809   7.383  18.301  1.00  1.00      1S   
ATOM   2572 HE2  PHE  1154       4.434   8.261  18.262  1.00  0.00      1S   
ATOM   2573 C    PHE  1154       3.187   2.129  19.277  1.00  1.00      1S   
ATOM   2574 O    PHE  1154       2.937   2.457  20.431  1.00  1.00      1S   
ATOM   2575 N    GLY  1155       2.410   1.281  18.554  1.00  1.00      1S   
ATOM   2576 HN   GLY  1155       2.690   1.035  17.629  1.00  0.00      1S   
ATOM   2577 CA   GLY  1155       1.263   0.533  19.040  1.00  1.00      1S   
ATOM   2578 HA1  GLY  1155       1.641  -0.247  19.679  1.00  0.00      1S   
ATOM   2579 HA2  GLY  1155       0.764   0.140  18.167  1.00  0.00      1S   
ATOM   2580 C    GLY  1155       0.249   1.310  19.829  1.00  1.00      1S   
ATOM   2581 O    GLY  1155      -0.262   0.826  20.838  1.00  1.00      1S   
ATOM   2582 N    MET  1156      -0.059   2.541  19.383  1.00  1.00      1S   
ATOM   2583 HN   MET  1156       0.363   2.912  18.560  1.00  0.00      1S   
ATOM   2584 CA   MET  1156      -1.026   3.392  20.021  1.00  1.00      1S   
ATOM   2585 HA   MET  1156      -1.671   2.798  20.647  1.00  0.00      1S   
ATOM   2586 CB   MET  1156      -0.395   4.545  20.833  1.00  1.00      1S   
ATOM   2587 HB1  MET  1156      -1.187   5.238  21.188  1.00  0.00      1S   
ATOM   2588 HB2  MET  1156       0.282   5.113  20.181  1.00  0.00      1S   
ATOM   2589 CG   MET  1156       0.435   4.096  22.041  1.00  1.00      1S   
ATOM   2590 HG1  MET  1156       1.215   3.382  21.717  1.00  0.00      1S   
ATOM   2591 HG2  MET  1156      -0.250   3.537  22.716  1.00  0.00      1S   
ATOM   2592 SD   MET  1156       1.215   5.466  22.950  1.00  1.00      1S   
ATOM   2593 CE   MET  1156       2.716   5.815  22.004  1.00  1.00      1S   
ATOM   2594 HE1  MET  1156       2.468   6.262  21.024  1.00  0.00      1S   
ATOM   2595 HE2  MET  1156       3.310   4.893  21.833  1.00  0.00      1S   
ATOM   2596 HE3  MET  1156       3.355   6.542  22.549  1.00  0.00      1S   
ATOM   2597 C    MET  1156      -1.843   3.973  18.907  1.00  1.00      1S   
ATOM   2598 O    MET  1156      -1.418   3.906  17.754  1.00  1.00      1S   
ATOM   2599 N    THR  1157      -3.032   4.545  19.257  1.00  1.00      1S   
ATOM   2600 HN   THR  1157      -3.293   4.491  20.220  1.00  0.00      1S   
ATOM   2601 CA   THR  1157      -4.067   5.160  18.428  1.00  1.00      1S   
ATOM   2602 HA   THR  1157      -4.784   4.369  18.254  1.00  0.00      1S   
ATOM   2603 CB   THR  1157      -4.841   6.296  19.129  1.00  1.00      1S   
ATOM   2604 HB   THR  1157      -5.507   5.810  19.860  1.00  0.00      1S   
ATOM   2605 OG1  THR  1157      -5.729   7.020  18.278  1.00  1.00      1S   
ATOM   2606 HG1  THR  1157      -6.357   6.382  17.931  1.00  0.00      1S   
ATOM   2607 CG2  THR  1157      -3.916   7.286  19.883  1.00  1.00      1S   
ATOM   2608 HG21 THR  1157      -3.536   8.075  19.202  1.00  0.00      1S   
ATOM   2609 HG22 THR  1157      -3.044   6.782  20.341  1.00  0.00      1S   
ATOM   2610 HG23 THR  1157      -4.487   7.787  20.694  1.00  0.00      1S   
ATOM   2611 C    THR  1157      -3.593   5.567  17.070  1.00  1.00      1S   
ATOM   2612 O    THR  1157      -3.778   4.811  16.118  1.00  1.00      1S   
ATOM   2613 N    ARG  1158      -2.958   6.758  16.976  1.00  1.00      1S   
ATOM   2614 HN   ARG  1158      -2.838   7.323  17.789  1.00  0.00      1S   
ATOM   2615 CA   ARG  1158      -2.386   7.281  15.769  1.00  1.00      1S   
ATOM   2616 HA   ARG  1158      -2.038   8.279  15.996  1.00  0.00      1S   
ATOM   2617 CB   ARG  1158      -1.212   6.433  15.298  1.00  1.00      1S   
ATOM   2618 HB1  ARG  1158      -1.199   6.262  14.198  1.00  0.00      1S   
ATOM   2619 HB2  ARG  1158      -1.274   5.429  15.776  1.00  0.00      1S   
ATOM   2620 CG   ARG  1158       0.128   7.033  15.640  1.00  1.00      1S   
ATOM   2621 HG1  ARG  1158       0.167   7.346  16.704  1.00  0.00      1S   
ATOM   2622 HG2  ARG  1158       0.305   7.932  15.006  1.00  0.00      1S   
ATOM   2623 CD   ARG  1158       1.114   5.931  15.343  1.00  1.00      1S   
ATOM   2624 HD1  ARG  1158       0.923   5.515  14.330  1.00  0.00      1S   
ATOM   2625 HD2  ARG  1158       1.045   5.104  16.079  1.00  0.00      1S   
ATOM   2626 NE   ARG  1158       2.446   6.535  15.382  1.00  1.00      1S   
ATOM   2627 HE   ARG  1158       2.570   7.477  15.683  1.00  0.00      1S   
ATOM   2628 CZ   ARG  1158       3.531   5.839  14.937  1.00  1.00      1S   
ATOM   2629 NH1  ARG  1158       3.412   4.540  14.548  1.00  1.00      1S   
ATOM   2630 HH11 ARG  1158       2.531   4.085  14.577  1.00  0.00      1S   
ATOM   2631 HH12 ARG  1158       4.241   4.035  14.293  1.00  0.00      1S   
ATOM   2632 NH2  ARG  1158       4.702   6.469  14.897  1.00  1.00      1S   
ATOM   2633 HH21 ARG  1158       5.537   5.950  14.676  1.00  0.00      1S   
ATOM   2634 HH22 ARG  1158       4.789   7.433  15.163  1.00  0.00      1S   
ATOM   2635 C    ARG  1158      -3.379   7.379  14.656  1.00  1.00      1S   
ATOM   2636 O    ARG  1158      -3.495   6.489  13.815  1.00  1.00      1S   
ATOM   2637 N    ASP  1159      -4.114   8.497  14.615  1.00  1.00      1S   
ATOM   2638 HN   ASP  1159      -4.029   9.213  15.304  1.00  0.00      1S   
ATOM   2639 CA   ASP  1159      -5.082   8.727  13.579  1.00  1.00      1S   
ATOM   2640 HA   ASP  1159      -5.570   7.789  13.342  1.00  0.00      1S   
ATOM   2641 CB   ASP  1159      -6.131   9.739  14.091  1.00  1.00      1S   
ATOM   2642 HB1  ASP  1159      -5.647  10.707  14.332  1.00  0.00      1S   
ATOM   2643 HB2  ASP  1159      -6.586   9.336  15.023  1.00  0.00      1S   
ATOM   2644 CG   ASP  1159      -7.248   9.948  13.074  1.00  1.00      1S   
ATOM   2645 OD1  ASP  1159      -7.938   8.948  12.748  1.00  1.00      1S   
ATOM   2646 OD2  ASP  1159      -7.418  11.110  12.621  1.00  1.00      1S   
ATOM   2647 C    ASP  1159      -4.358   9.223  12.342  1.00  1.00      1S   
ATOM   2648 O    ASP  1159      -4.828   9.069  11.217  1.00  1.00      1S   
ATOM   2649 N    ILE  1160      -3.151   9.799  12.537  1.00  1.00      1S   
ATOM   2650 HN   ILE  1160      -2.771   9.877  13.454  1.00  0.00      1S   
ATOM   2651 CA   ILE  1160      -2.352  10.386  11.492  1.00  1.00      1S   
ATOM   2652 HA   ILE  1160      -3.015  10.973  10.871  1.00  0.00      1S   
ATOM   2653 CB   ILE  1160      -1.279  11.316  12.047  1.00  1.00      1S   
ATOM   2654 HB   ILE  1160      -0.672  11.714  11.200  1.00  0.00      1S   
ATOM   2655 CG2  ILE  1160      -1.992  12.519  12.702  1.00  1.00      1S   
ATOM   2656 HG21 ILE  1160      -2.505  12.211  13.637  1.00  0.00      1S   
ATOM   2657 HG22 ILE  1160      -2.744  12.949  12.008  1.00  0.00      1S   
ATOM   2658 HG23 ILE  1160      -1.258  13.314  12.950  1.00  0.00      1S   
ATOM   2659 CG1  ILE  1160      -0.324  10.595  13.031  1.00  1.00      1S   
ATOM   2660 HG11 ILE  1160       0.153   9.739  12.509  1.00  0.00      1S   
ATOM   2661 HG12 ILE  1160      -0.901  10.186  13.887  1.00  0.00      1S   
ATOM   2662 CD   ILE  1160       0.788  11.497  13.572  1.00  1.00      1S   
ATOM   2663 HD1  ILE  1160       0.372  12.278  14.244  1.00  0.00      1S   
ATOM   2664 HD2  ILE  1160       1.323  11.995  12.735  1.00  0.00      1S   
ATOM   2665 HD3  ILE  1160       1.522  10.896  14.150  1.00  0.00      1S   
ATOM   2666 C    ILE  1160      -1.708   9.353  10.595  1.00  1.00      1S   
ATOM   2667 O    ILE  1160      -1.339   9.687   9.470  1.00  1.00      1S   
ATOM   2668 N    TYR  1161      -1.564   8.082  11.049  1.00  1.00      1S   
ATOM   2669 HN   TYR  1161      -1.880   7.816  11.956  1.00  0.00      1S   
ATOM   2670 CA   TYR  1161      -0.928   7.043  10.259  1.00  1.00      1S   
ATOM   2671 HA   TYR  1161      -0.688   7.412   9.272  1.00  0.00      1S   
ATOM   2672 CB   TYR  1161       0.363   6.487  10.910  1.00  1.00      1S   
ATOM   2673 HB1  TYR  1161       0.849   5.731  10.259  1.00  0.00      1S   
ATOM   2674 HB2  TYR  1161       0.102   6.007  11.882  1.00  0.00      1S   
ATOM   2675 CG   TYR  1161       1.380   7.571  11.169  1.00  1.00      1S   
ATOM   2676 CD1  TYR  1161       1.639   8.648  10.302  1.00  1.00      1S   
ATOM   2677 HD1  TYR  1161       1.135   8.720   9.351  1.00  0.00      1S   
ATOM   2678 CE1  TYR  1161       2.537   9.659  10.674  1.00  1.00      1S   
ATOM   2679 HE1  TYR  1161       2.715  10.491  10.009  1.00  0.00      1S   
ATOM   2680 CZ   TYR  1161       3.200   9.595  11.904  1.00  1.00      1S   
ATOM   2681 OH   TYR  1161       4.087  10.623  12.278  1.00  1.00      1S   
ATOM   2682 HH   TYR  1161       4.391  10.456  13.176  1.00  0.00      1S   
ATOM   2683 CD2  TYR  1161       2.104   7.499  12.356  1.00  1.00      1S   
ATOM   2684 HD2  TYR  1161       1.948   6.625  12.945  1.00  0.00      1S   
ATOM   2685 CE2  TYR  1161       2.984   8.510  12.752  1.00  1.00      1S   
ATOM   2686 HE2  TYR  1161       3.492   8.465  13.701  1.00  0.00      1S   
ATOM   2687 C    TYR  1161      -1.869   5.885  10.067  1.00  1.00      1S   
ATOM   2688 O    TYR  1161      -1.431   4.769   9.801  1.00  1.00      1S   
ATOM   2689 N    GLU  1162      -3.201   6.110  10.154  1.00  1.00      1S   
ATOM   2690 HN   GLU  1162      -3.565   7.006  10.401  1.00  0.00      1S   
ATOM   2691 CA   GLU  1162      -4.189   5.072   9.931  1.00  1.00      1S   
ATOM   2692 HA   GLU  1162      -3.935   4.246  10.581  1.00  0.00      1S   
ATOM   2693 CB   GLU  1162      -5.624   5.543  10.285  1.00  1.00      1S   
ATOM   2694 HB1  GLU  1162      -5.596   6.009  11.296  1.00  0.00      1S   
ATOM   2695 HB2  GLU  1162      -6.287   4.651  10.345  1.00  0.00      1S   
ATOM   2696 CG   GLU  1162      -6.235   6.544   9.282  1.00  1.00      1S   
ATOM   2697 HG1  GLU  1162      -6.364   6.050   8.294  1.00  0.00      1S   
ATOM   2698 HG2  GLU  1162      -5.558   7.413   9.158  1.00  0.00      1S   
ATOM   2699 CD   GLU  1162      -7.609   7.037   9.715  1.00  1.00      1S   
ATOM   2700 OE1  GLU  1162      -8.472   6.182  10.046  1.00  1.00      1S   
ATOM   2701 OE2  GLU  1162      -7.821   8.278   9.671  1.00  1.00      1S   
ATOM   2702 C    GLU  1162      -4.163   4.571   8.498  1.00  1.00      1S   
ATOM   2703 O    GLU  1162      -4.379   3.388   8.241  1.00  1.00      1S   
ATOM   2704 N    THR  1163      -3.858   5.475   7.532  1.00  1.00      1S   
ATOM   2705 HN   THR  1163      -3.665   6.424   7.775  1.00  0.00      1S   
ATOM   2706 CA   THR  1163      -3.864   5.187   6.116  1.00  1.00      1S   
ATOM   2707 HA   THR  1163      -4.676   4.500   5.922  1.00  0.00      1S   
ATOM   2708 CB   THR  1163      -4.087   6.415   5.240  1.00  1.00      1S   
ATOM   2709 HB   THR  1163      -4.053   6.099   4.174  1.00  0.00      1S   
ATOM   2710 OG1  THR  1163      -3.099   7.423   5.440  1.00  1.00      1S   
ATOM   2711 HG1  THR  1163      -3.283   7.814   6.303  1.00  0.00      1S   
ATOM   2712 CG2  THR  1163      -5.487   7.013   5.470  1.00  1.00      1S   
ATOM   2713 HG21 THR  1163      -5.615   7.348   6.519  1.00  0.00      1S   
ATOM   2714 HG22 THR  1163      -6.267   6.258   5.237  1.00  0.00      1S   
ATOM   2715 HG23 THR  1163      -5.640   7.888   4.803  1.00  0.00      1S   
ATOM   2716 C    THR  1163      -2.586   4.503   5.685  1.00  1.00      1S   
ATOM   2717 O    THR  1163      -2.444   4.148   4.517  1.00  1.00      1S   
ATOM   2718 N    ASP  1164      -1.644   4.262   6.629  1.00  1.00      1S   
ATOM   2719 HN   ASP  1164      -1.769   4.572   7.569  1.00  0.00      1S   
ATOM   2720 CA   ASP  1164      -0.449   3.483   6.391  1.00  1.00      1S   
ATOM   2721 HA   ASP  1164      -0.078   3.691   5.396  1.00  0.00      1S   
ATOM   2722 CB   ASP  1164       0.664   3.742   7.444  1.00  1.00      1S   
ATOM   2723 HB1  ASP  1164       1.433   2.942   7.392  1.00  0.00      1S   
ATOM   2724 HB2  ASP  1164       0.233   3.722   8.464  1.00  0.00      1S   
ATOM   2725 CG   ASP  1164       1.391   5.069   7.225  1.00  1.00      1S   
ATOM   2726 OD1  ASP  1164       1.109   5.773   6.221  1.00  1.00      1S   
ATOM   2727 OD2  ASP  1164       2.281   5.384   8.062  1.00  1.00      1S   
ATOM   2728 C    ASP  1164      -0.779   2.012   6.453  1.00  1.00      1S   
ATOM   2729 O    ASP  1164       0.085   1.180   6.190  1.00  1.00      1S   
ATOM   2730 N    TYR  1165      -2.036   1.658   6.795  1.00  1.00      1S   
ATOM   2731 HN   TYR  1165      -2.726   2.344   7.022  1.00  0.00      1S   
ATOM   2732 CA   TYR  1165      -2.477   0.293   6.858  1.00  1.00      1S   
ATOM   2733 HA   TYR  1165      -1.699  -0.367   6.503  1.00  0.00      1S   
ATOM   2734 CB   TYR  1165      -2.895  -0.133   8.275  1.00  1.00      1S   
ATOM   2735 HB1  TYR  1165      -3.212  -1.192   8.232  1.00  0.00      1S   
ATOM   2736 HB2  TYR  1165      -3.727   0.497   8.660  1.00  0.00      1S   
ATOM   2737 CG   TYR  1165      -1.736  -0.039   9.229  1.00  1.00      1S   
ATOM   2738 CD1  TYR  1165      -0.888  -1.141   9.427  1.00  1.00      1S   
ATOM   2739 HD1  TYR  1165      -1.081  -2.065   8.904  1.00  0.00      1S   
ATOM   2740 CE1  TYR  1165       0.206  -1.053  10.297  1.00  1.00      1S   
ATOM   2741 HE1  TYR  1165       0.849  -1.911  10.433  1.00  0.00      1S   
ATOM   2742 CZ   TYR  1165       0.455   0.144  10.983  1.00  1.00      1S   
ATOM   2743 OH   TYR  1165       1.541   0.262  11.871  1.00  1.00      1S   
ATOM   2744 HH   TYR  1165       1.994  -0.593  11.908  1.00  0.00      1S   
ATOM   2745 CD2  TYR  1165      -1.480   1.153   9.930  1.00  1.00      1S   
ATOM   2746 HD2  TYR  1165      -2.123   2.009   9.789  1.00  0.00      1S   
ATOM   2747 CE2  TYR  1165      -0.385   1.247  10.796  1.00  1.00      1S   
ATOM   2748 HE2  TYR  1165      -0.195   2.172  11.320  1.00  0.00      1S   
ATOM   2749 C    TYR  1165      -3.666   0.130   5.952  1.00  1.00      1S   
ATOM   2750 O    TYR  1165      -4.376   1.086   5.649  1.00  1.00      1S   
ATOM   2751 N    TYR  1166      -3.892  -1.115   5.485  1.00  1.00      1S   
ATOM   2752 HN   TYR  1166      -3.292  -1.875   5.729  1.00  0.00      1S   
ATOM   2753 CA   TYR  1166      -4.923  -1.428   4.535  1.00  1.00      1S   
ATOM   2754 HA   TYR  1166      -5.778  -0.790   4.713  1.00  0.00      1S   
ATOM   2755 CB   TYR  1166      -4.391  -1.274   3.083  1.00  1.00      1S   
ATOM   2756 HB1  TYR  1166      -3.494  -1.915   2.947  1.00  0.00      1S   
ATOM   2757 HB2  TYR  1166      -4.086  -0.218   2.919  1.00  0.00      1S   
ATOM   2758 CG   TYR  1166      -5.402  -1.612   2.018  1.00  1.00      1S   
ATOM   2759 CD1  TYR  1166      -6.628  -0.931   1.951  1.00  1.00      1S   
ATOM   2760 HD1  TYR  1166      -6.857  -0.159   2.671  1.00  0.00      1S   
ATOM   2761 CE1  TYR  1166      -7.553  -1.229   0.946  1.00  1.00      1S   
ATOM   2762 HE1  TYR  1166      -8.491  -0.696   0.904  1.00  0.00      1S   
ATOM   2763 CZ   TYR  1166      -7.256  -2.206  -0.010  1.00  1.00      1S   
ATOM   2764 OH   TYR  1166      -8.197  -2.468  -1.023  1.00  1.00      1S   
ATOM   2765 HH   TYR  1166      -7.826  -3.142  -1.611  1.00  0.00      1S   
ATOM   2766 CD2  TYR  1166      -5.121  -2.604   1.063  1.00  1.00      1S   
ATOM   2767 HD2  TYR  1166      -4.183  -3.134   1.099  1.00  0.00      1S   
ATOM   2768 CE2  TYR  1166      -6.038  -2.897   0.047  1.00  1.00      1S   
ATOM   2769 HE2  TYR  1166      -5.796  -3.651  -0.688  1.00  0.00      1S   
ATOM   2770 C    TYR  1166      -5.328  -2.854   4.787  1.00  1.00      1S   
ATOM   2771 O    TYR  1166      -4.497  -3.715   5.061  1.00  1.00      1S   
ATOM   2772 N    ARG  1167      -6.644  -3.132   4.674  1.00  1.00      1S   
ATOM   2773 HN   ARG  1167      -7.306  -2.412   4.471  1.00  0.00      1S   
ATOM   2774 CA   ARG  1167      -7.191  -4.455   4.786  1.00  1.00      1S   
ATOM   2775 HA   ARG  1167      -6.597  -5.035   5.478  1.00  0.00      1S   
ATOM   2776 CB   ARG  1167      -8.659  -4.452   5.252  1.00  1.00      1S   
ATOM   2777 HB1  ARG  1167      -9.045  -5.491   5.251  1.00  0.00      1S   
ATOM   2778 HB2  ARG  1167      -9.275  -3.849   4.549  1.00  0.00      1S   
ATOM   2779 CG   ARG  1167      -8.840  -3.881   6.661  1.00  1.00      1S   
ATOM   2780 HG1  ARG  1167      -8.447  -2.841   6.665  1.00  0.00      1S   
ATOM   2781 HG2  ARG  1167      -8.238  -4.484   7.375  1.00  0.00      1S   
ATOM   2782 CD   ARG  1167     -10.310  -3.854   7.098  1.00  1.00      1S   
ATOM   2783 HD1  ARG  1167     -10.721  -4.876   7.230  1.00  0.00      1S   
ATOM   2784 HD2  ARG  1167     -10.915  -3.319   6.335  1.00  0.00      1S   
ATOM   2785 NE   ARG  1167     -10.434  -3.087   8.384  1.00  1.00      1S   
ATOM   2786 HE   ARG  1167     -10.806  -2.162   8.344  1.00  0.00      1S   
ATOM   2787 CZ   ARG  1167     -10.076  -3.588   9.597  1.00  1.00      1S   
ATOM   2788 NH1  ARG  1167      -9.568  -4.835   9.740  1.00  1.00      1S   
ATOM   2789 HH11 ARG  1167      -9.457  -5.415   8.927  1.00  0.00      1S   
ATOM   2790 HH12 ARG  1167      -9.308  -5.173  10.640  1.00  0.00      1S   
ATOM   2791 NH2  ARG  1167     -10.236  -2.804  10.706  1.00  1.00      1S   
ATOM   2792 HH21 ARG  1167     -10.617  -1.889  10.612  1.00  0.00      1S   
ATOM   2793 HH22 ARG  1167      -9.985  -3.158  11.602  1.00  0.00      1S   
ATOM   2794 C    ARG  1167      -7.129  -5.086   3.429  1.00  1.00      1S   
ATOM   2795 O    ARG  1167      -8.046  -4.961   2.621  1.00  1.00      1S   
ATOM   2796 N    LYS  1168      -6.013  -5.798   3.170  1.00  1.00      1S   
ATOM   2797 HN   LYS  1168      -5.288  -5.850   3.852  1.00  0.00      1S   
ATOM   2798 CA   LYS  1168      -5.715  -6.476   1.934  1.00  1.00      1S   
ATOM   2799 HA   LYS  1168      -5.683  -5.733   1.150  1.00  0.00      1S   
ATOM   2800 CB   LYS  1168      -4.343  -7.168   2.064  1.00  1.00      1S   
ATOM   2801 HB1  LYS  1168      -4.443  -8.032   2.755  1.00  0.00      1S   
ATOM   2802 HB2  LYS  1168      -3.630  -6.455   2.538  1.00  0.00      1S   
ATOM   2803 CG   LYS  1168      -3.731  -7.609   0.730  1.00  1.00      1S   
ATOM   2804 HG1  LYS  1168      -3.457  -6.701   0.148  1.00  0.00      1S   
ATOM   2805 HG2  LYS  1168      -4.480  -8.177   0.135  1.00  0.00      1S   
ATOM   2806 CD   LYS  1168      -2.488  -8.491   0.912  1.00  1.00      1S   
ATOM   2807 HD1  LYS  1168      -1.749  -7.971   1.559  1.00  0.00      1S   
ATOM   2808 HD2  LYS  1168      -2.032  -8.622  -0.094  1.00  0.00      1S   
ATOM   2809 CE   LYS  1168      -2.838  -9.868   1.500  1.00  1.00      1S   
ATOM   2810 HE1  LYS  1168      -3.680 -10.312   0.926  1.00  0.00      1S   
ATOM   2811 HE2  LYS  1168      -3.130  -9.785   2.568  1.00  0.00      1S   
ATOM   2812 NZ   LYS  1168      -1.701 -10.812   1.417  1.00  1.00      1S   
ATOM   2813 HZ1  LYS  1168      -0.990 -10.585   2.140  1.00  0.00      1S   
ATOM   2814 HZ2  LYS  1168      -1.268 -10.731   0.470  1.00  0.00      1S   
ATOM   2815 HZ3  LYS  1168      -2.043 -11.785   1.552  1.00  0.00      1S   
ATOM   2816 C    LYS  1168      -6.768  -7.512   1.593  1.00  1.00      1S   
ATOM   2817 O    LYS  1168      -7.149  -7.663   0.434  1.00  1.00      1S   
ATOM   2818 N    GLY  1169      -7.279  -8.226   2.621  1.00  1.00      1S   
ATOM   2819 HN   GLY  1169      -6.948  -8.093   3.555  1.00  0.00      1S   
ATOM   2820 CA   GLY  1169      -8.334  -9.194   2.452  1.00  1.00      1S   
ATOM   2821 HA1  GLY  1169      -7.865 -10.166   2.398  1.00  0.00      1S   
ATOM   2822 HA2  GLY  1169      -8.928  -8.946   1.584  1.00  0.00      1S   
ATOM   2823 C    GLY  1169      -9.243  -9.185   3.641  1.00  1.00      1S   
ATOM   2824 O    GLY  1169      -9.744 -10.235   4.039  1.00  1.00      1S   
ATOM   2825 N    GLY  1170      -9.494  -7.998   4.245  1.00  1.00      1S   
ATOM   2826 HN   GLY  1170      -9.082  -7.154   3.907  1.00  0.00      1S   
ATOM   2827 CA   GLY  1170     -10.416  -7.862   5.357  1.00  1.00      1S   
ATOM   2828 HA1  GLY  1170     -11.246  -8.541   5.221  1.00  0.00      1S   
ATOM   2829 HA2  GLY  1170     -10.728  -6.828   5.380  1.00  0.00      1S   
ATOM   2830 C    GLY  1170      -9.748  -8.169   6.666  1.00  1.00      1S   
ATOM   2831 O    GLY  1170      -9.723  -7.321   7.556  1.00  1.00      1S   
ATOM   2832 N    LYS  1171      -9.209  -9.412   6.786  1.00  1.00      1S   
ATOM   2833 HN   LYS  1171      -9.293 -10.032   6.008  1.00  0.00      1S   
ATOM   2834 CA   LYS  1171      -8.533  -9.998   7.924  1.00  1.00      1S   
ATOM   2835 HA   LYS  1171      -9.233 -10.018   8.748  1.00  0.00      1S   
ATOM   2836 CB   LYS  1171      -8.078 -11.449   7.601  1.00  1.00      1S   
ATOM   2837 HB1  LYS  1171      -7.412 -11.410   6.711  1.00  0.00      1S   
ATOM   2838 HB2  LYS  1171      -8.968 -12.049   7.309  1.00  0.00      1S   
ATOM   2839 CG   LYS  1171      -7.343 -12.191   8.736  1.00  1.00      1S   
ATOM   2840 HG1  LYS  1171      -8.075 -12.568   9.481  1.00  0.00      1S   
ATOM   2841 HG2  LYS  1171      -6.666 -11.490   9.269  1.00  0.00      1S   
ATOM   2842 CD   LYS  1171      -6.452 -13.336   8.227  1.00  1.00      1S   
ATOM   2843 HD1  LYS  1171      -5.873 -12.960   7.353  1.00  0.00      1S   
ATOM   2844 HD2  LYS  1171      -7.088 -14.180   7.882  1.00  0.00      1S   
ATOM   2845 CE   LYS  1171      -5.463 -13.809   9.302  1.00  1.00      1S   
ATOM   2846 HE1  LYS  1171      -6.003 -14.290  10.144  1.00  0.00      1S   
ATOM   2847 HE2  LYS  1171      -4.879 -12.945   9.688  1.00  0.00      1S   
ATOM   2848 NZ   LYS  1171      -4.495 -14.789   8.756  1.00  1.00      1S   
ATOM   2849 HZ1  LYS  1171      -3.949 -14.345   7.990  1.00  0.00      1S   
ATOM   2850 HZ2  LYS  1171      -5.005 -15.615   8.385  1.00  0.00      1S   
ATOM   2851 HZ3  LYS  1171      -3.846 -15.091   9.511  1.00  0.00      1S   
ATOM   2852 C    LYS  1171      -7.324  -9.187   8.333  1.00  1.00      1S   
ATOM   2853 O    LYS  1171      -6.184  -9.475   7.962  1.00  1.00      1S   
ATOM   2854 N    GLY  1172      -7.567  -8.132   9.132  1.00  1.00      1S   
ATOM   2855 HN   GLY  1172      -8.507  -7.874   9.345  1.00  0.00      1S   
ATOM   2856 CA   GLY  1172      -6.544  -7.329   9.733  1.00  1.00      1S   
ATOM   2857 HA1  GLY  1172      -5.722  -7.966  10.027  1.00  0.00      1S   
ATOM   2858 HA2  GLY  1172      -7.019  -6.844  10.572  1.00  0.00      1S   
ATOM   2859 C    GLY  1172      -6.020  -6.256   8.825  1.00  1.00      1S   
ATOM   2860 O    GLY  1172      -6.029  -6.349   7.601  1.00  1.00      1S   
ATOM   2861 N    LEU  1173      -5.519  -5.192   9.469  1.00  1.00      1S   
ATOM   2862 HN   LEU  1173      -5.572  -5.153  10.466  1.00  0.00      1S   
ATOM   2863 CA   LEU  1173      -4.870  -4.063   8.870  1.00  1.00      1S   
ATOM   2864 HA   LEU  1173      -5.334  -3.832   7.921  1.00  0.00      1S   
ATOM   2865 CB   LEU  1173      -4.934  -2.878   9.856  1.00  1.00      1S   
ATOM   2866 HB1  LEU  1173      -4.280  -2.056   9.530  1.00  0.00      1S   
ATOM   2867 HB2  LEU  1173      -4.551  -3.220  10.843  1.00  0.00      1S   
ATOM   2868 CG   LEU  1173      -6.346  -2.292  10.056  1.00  1.00      1S   
ATOM   2869 HG   LEU  1173      -7.038  -3.127  10.312  1.00  0.00      1S   
ATOM   2870 CD1  LEU  1173      -6.347  -1.308  11.238  1.00  1.00      1S   
ATOM   2871 HD11 LEU  1173      -5.673  -0.452  11.022  1.00  0.00      1S   
ATOM   2872 HD12 LEU  1173      -5.990  -1.815  12.160  1.00  0.00      1S   
ATOM   2873 HD13 LEU  1173      -7.371  -0.920  11.419  1.00  0.00      1S   
ATOM   2874 CD2  LEU  1173      -6.864  -1.611   8.777  1.00  1.00      1S   
ATOM   2875 HD21 LEU  1173      -6.866  -2.323   7.929  1.00  0.00      1S   
ATOM   2876 HD22 LEU  1173      -6.214  -0.753   8.506  1.00  0.00      1S   
ATOM   2877 HD23 LEU  1173      -7.899  -1.240   8.930  1.00  0.00      1S   
ATOM   2878 C    LEU  1173      -3.424  -4.416   8.649  1.00  1.00      1S   
ATOM   2879 O    LEU  1173      -2.758  -4.897   9.563  1.00  1.00      1S   
ATOM   2880 N    LEU  1174      -2.919  -4.206   7.411  1.00  1.00      1S   
ATOM   2881 HN   LEU  1174      -3.480  -3.831   6.674  1.00  0.00      1S   
ATOM   2882 CA   LEU  1174      -1.588  -4.609   7.025  1.00  1.00      1S   
ATOM   2883 HA   LEU  1174      -1.050  -4.901   7.910  1.00  0.00      1S   
ATOM   2884 CB   LEU  1174      -1.616  -5.777   6.015  1.00  1.00      1S   
ATOM   2885 HB1  LEU  1174      -0.595  -5.959   5.620  1.00  0.00      1S   
ATOM   2886 HB2  LEU  1174      -2.269  -5.498   5.158  1.00  0.00      1S   
ATOM   2887 CG   LEU  1174      -2.127  -7.102   6.622  1.00  1.00      1S   
ATOM   2888 HG   LEU  1174      -3.112  -6.907   7.105  1.00  0.00      1S   
ATOM   2889 CD1  LEU  1174      -2.362  -8.150   5.520  1.00  1.00      1S   
ATOM   2890 HD11 LEU  1174      -1.411  -8.374   4.993  1.00  0.00      1S   
ATOM   2891 HD12 LEU  1174      -3.099  -7.770   4.782  1.00  0.00      1S   
ATOM   2892 HD13 LEU  1174      -2.756  -9.090   5.962  1.00  0.00      1S   
ATOM   2893 CD2  LEU  1174      -1.169  -7.644   7.702  1.00  1.00      1S   
ATOM   2894 HD21 LEU  1174      -1.058  -6.923   8.538  1.00  0.00      1S   
ATOM   2895 HD22 LEU  1174      -0.166  -7.831   7.263  1.00  0.00      1S   
ATOM   2896 HD23 LEU  1174      -1.558  -8.595   8.119  1.00  0.00      1S   
ATOM   2897 C    LEU  1174      -0.885  -3.443   6.367  1.00  1.00      1S   
ATOM   2898 O    LEU  1174      -1.526  -2.712   5.619  1.00  1.00      1S   
ATOM   2899 N    PRO  1175       0.408  -3.212   6.603  1.00  1.00      1S   
ATOM   2900 CD   PRO  1175       1.242  -4.019   7.500  1.00  1.00      1S   
ATOM   2901 HD1  PRO  1175       1.247  -5.084   7.183  1.00  0.00      1S   
ATOM   2902 HD2  PRO  1175       0.851  -3.924   8.537  1.00  0.00      1S   
ATOM   2903 CA   PRO  1175       1.137  -2.077   6.057  1.00  1.00      1S   
ATOM   2904 HA   PRO  1175       0.533  -1.184   6.056  1.00  0.00      1S   
ATOM   2905 CB   PRO  1175       2.324  -1.961   7.021  1.00  1.00      1S   
ATOM   2906 HB1  PRO  1175       1.979  -1.427   7.933  1.00  0.00      1S   
ATOM   2907 HB2  PRO  1175       3.197  -1.423   6.603  1.00  0.00      1S   
ATOM   2908 CG   PRO  1175       2.635  -3.407   7.412  1.00  1.00      1S   
ATOM   2909 HG1  PRO  1175       3.209  -3.902   6.598  1.00  0.00      1S   
ATOM   2910 HG2  PRO  1175       3.200  -3.487   8.361  1.00  0.00      1S   
ATOM   2911 C    PRO  1175       1.616  -2.355   4.647  1.00  1.00      1S   
ATOM   2912 O    PRO  1175       2.814  -2.524   4.437  1.00  1.00      1S   
ATOM   2913 N    VAL  1176       0.694  -2.385   3.662  1.00  1.00      1S   
ATOM   2914 HN   VAL  1176      -0.262  -2.207   3.881  1.00  0.00      1S   
ATOM   2915 CA   VAL  1176       0.920  -2.818   2.299  1.00  1.00      1S   
ATOM   2916 HA   VAL  1176       1.228  -3.851   2.367  1.00  0.00      1S   
ATOM   2917 CB   VAL  1176      -0.364  -2.796   1.478  1.00  1.00      1S   
ATOM   2918 HB   VAL  1176      -0.142  -3.112   0.432  1.00  0.00      1S   
ATOM   2919 CG1  VAL  1176      -1.337  -3.834   2.079  1.00  1.00      1S   
ATOM   2920 HG11 VAL  1176      -1.700  -3.508   3.076  1.00  0.00      1S   
ATOM   2921 HG12 VAL  1176      -0.840  -4.821   2.186  1.00  0.00      1S   
ATOM   2922 HG13 VAL  1176      -2.215  -3.959   1.412  1.00  0.00      1S   
ATOM   2923 CG2  VAL  1176      -0.988  -1.384   1.445  1.00  1.00      1S   
ATOM   2924 HG21 VAL  1176      -0.294  -0.652   0.985  1.00  0.00      1S   
ATOM   2925 HG22 VAL  1176      -1.240  -1.038   2.470  1.00  0.00      1S   
ATOM   2926 HG23 VAL  1176      -1.923  -1.396   0.847  1.00  0.00      1S   
ATOM   2927 C    VAL  1176       2.033  -2.113   1.543  1.00  1.00      1S   
ATOM   2928 O    VAL  1176       2.674  -2.734   0.703  1.00  1.00      1S   
ATOM   2929 N    ARG  1177       2.317  -0.820   1.828  1.00  1.00      1S   
ATOM   2930 HN   ARG  1177       1.787  -0.321   2.515  1.00  0.00      1S   
ATOM   2931 CA   ARG  1177       3.338  -0.045   1.149  1.00  1.00      1S   
ATOM   2932 HA   ARG  1177       3.357  -0.331   0.107  1.00  0.00      1S   
ATOM   2933 CB   ARG  1177       3.042   1.470   1.238  1.00  1.00      1S   
ATOM   2934 HB1  ARG  1177       3.895   2.057   0.840  1.00  0.00      1S   
ATOM   2935 HB2  ARG  1177       2.911   1.746   2.307  1.00  0.00      1S   
ATOM   2936 CG   ARG  1177       1.783   1.896   0.464  1.00  1.00      1S   
ATOM   2937 HG1  ARG  1177       0.945   1.220   0.742  1.00  0.00      1S   
ATOM   2938 HG2  ARG  1177       1.968   1.784  -0.626  1.00  0.00      1S   
ATOM   2939 CD   ARG  1177       1.375   3.339   0.777  1.00  1.00      1S   
ATOM   2940 HD1  ARG  1177       2.110   4.066   0.395  1.00  0.00      1S   
ATOM   2941 HD2  ARG  1177       1.292   3.476   1.876  1.00  0.00      1S   
ATOM   2942 NE   ARG  1177       0.019   3.612   0.197  1.00  1.00      1S   
ATOM   2943 HE   ARG  1177      -0.770   3.376   0.762  1.00  0.00      1S   
ATOM   2944 CZ   ARG  1177      -0.209   4.092  -1.053  1.00  1.00      1S   
ATOM   2945 NH1  ARG  1177       0.797   4.444  -1.887  1.00  1.00      1S   
ATOM   2946 HH11 ARG  1177       0.597   4.779  -2.807  1.00  0.00      1S   
ATOM   2947 HH12 ARG  1177       1.749   4.411  -1.568  1.00  0.00      1S   
ATOM   2948 NH2  ARG  1177      -1.498   4.217  -1.484  1.00  1.00      1S   
ATOM   2949 HH21 ARG  1177      -2.249   3.957  -0.885  1.00  0.00      1S   
ATOM   2950 HH22 ARG  1177      -1.661   4.555  -2.412  1.00  0.00      1S   
ATOM   2951 C    ARG  1177       4.721  -0.289   1.722  1.00  1.00      1S   
ATOM   2952 O    ARG  1177       5.699   0.278   1.242  1.00  1.00      1S   
ATOM   2953 N    TRP  1178       4.843  -1.147   2.757  1.00  1.00      1S   
ATOM   2954 HN   TRP  1178       4.039  -1.575   3.166  1.00  0.00      1S   
ATOM   2955 CA   TRP  1178       6.108  -1.502   3.357  1.00  1.00      1S   
ATOM   2956 HA   TRP  1178       6.918  -0.948   2.901  1.00  0.00      1S   
ATOM   2957 CB   TRP  1178       6.105  -1.242   4.882  1.00  1.00      1S   
ATOM   2958 HB1  TRP  1178       6.893  -1.846   5.383  1.00  0.00      1S   
ATOM   2959 HB2  TRP  1178       5.123  -1.540   5.307  1.00  0.00      1S   
ATOM   2960 CG   TRP  1178       6.397   0.200   5.230  1.00  1.00      1S   
ATOM   2961 CD1  TRP  1178       7.606   0.741   5.565  1.00  1.00      1S   
ATOM   2962 HD1  TRP  1178       8.523   0.180   5.674  1.00  0.00      1S   
ATOM   2963 NE1  TRP  1178       7.494   2.102   5.715  1.00  1.00      1S   
ATOM   2964 HE1  TRP  1178       8.216   2.716   5.967  1.00  0.00      1S   
ATOM   2965 CE2  TRP  1178       6.190   2.467   5.472  1.00  1.00      1S   
ATOM   2966 CD2  TRP  1178       5.459   1.295   5.185  1.00  1.00      1S   
ATOM   2967 CE3  TRP  1178       4.094   1.347   4.912  1.00  1.00      1S   
ATOM   2968 HE3  TRP  1178       3.514   0.464   4.697  1.00  0.00      1S   
ATOM   2969 CZ3  TRP  1178       3.470   2.606   4.918  1.00  1.00      1S   
ATOM   2970 HZ3  TRP  1178       2.413   2.679   4.711  1.00  0.00      1S   
ATOM   2971 CZ2  TRP  1178       5.569   3.711   5.473  1.00  1.00      1S   
ATOM   2972 HZ2  TRP  1178       6.111   4.616   5.681  1.00  0.00      1S   
ATOM   2973 CH2  TRP  1178       4.200   3.772   5.186  1.00  1.00      1S   
ATOM   2974 HH2  TRP  1178       3.699   4.729   5.188  1.00  0.00      1S   
ATOM   2975 C    TRP  1178       6.396  -2.958   3.123  1.00  1.00      1S   
ATOM   2976 O    TRP  1178       7.492  -3.420   3.427  1.00  1.00      1S   
ATOM   2977 N    MET  1179       5.429  -3.724   2.576  1.00  1.00      1S   
ATOM   2978 HN   MET  1179       4.561  -3.334   2.278  1.00  0.00      1S   
ATOM   2979 CA   MET  1179       5.535  -5.160   2.492  1.00  1.00      1S   
ATOM   2980 HA   MET  1179       6.149  -5.505   3.309  1.00  0.00      1S   
ATOM   2981 CB   MET  1179       4.150  -5.822   2.624  1.00  1.00      1S   
ATOM   2982 HB1  MET  1179       4.207  -6.899   2.354  1.00  0.00      1S   
ATOM   2983 HB2  MET  1179       3.449  -5.322   1.921  1.00  0.00      1S   
ATOM   2984 CG   MET  1179       3.605  -5.715   4.058  1.00  1.00      1S   
ATOM   2985 HG1  MET  1179       3.803  -4.689   4.430  1.00  0.00      1S   
ATOM   2986 HG2  MET  1179       4.199  -6.396   4.701  1.00  0.00      1S   
ATOM   2987 SD   MET  1179       1.830  -6.063   4.235  1.00  1.00      1S   
ATOM   2988 CE   MET  1179       1.828  -7.794   3.699  1.00  1.00      1S   
ATOM   2989 HE1  MET  1179       2.495  -8.410   4.338  1.00  0.00      1S   
ATOM   2990 HE2  MET  1179       2.173  -7.890   2.649  1.00  0.00      1S   
ATOM   2991 HE3  MET  1179       0.805  -8.224   3.757  1.00  0.00      1S   
ATOM   2992 C    MET  1179       6.181  -5.606   1.207  1.00  1.00      1S   
ATOM   2993 O    MET  1179       6.077  -4.960   0.170  1.00  1.00      1S   
ATOM   2994 N    SER  1180       6.881  -6.759   1.262  1.00  1.00      1S   
ATOM   2995 HN   SER  1180       6.960  -7.266   2.119  1.00  0.00      1S   
ATOM   2996 CA   SER  1180       7.590  -7.340   0.144  1.00  1.00      1S   
ATOM   2997 HA   SER  1180       8.095  -6.538  -0.371  1.00  0.00      1S   
ATOM   2998 CB   SER  1180       8.632  -8.372   0.641  1.00  1.00      1S   
ATOM   2999 HB1  SER  1180       9.334  -7.875   1.339  1.00  0.00      1S   
ATOM   3000 HB2  SER  1180       9.223  -8.787  -0.199  1.00  0.00      1S   
ATOM   3001 OG   SER  1180       8.013  -9.441   1.342  1.00  1.00      1S   
ATOM   3002 HG1  SER  1180       8.652 -10.163   1.351  1.00  0.00      1S   
ATOM   3003 C    SER  1180       6.621  -8.017  -0.806  1.00  1.00      1S   
ATOM   3004 O    SER  1180       5.473  -8.219  -0.419  1.00  1.00      1S   
ATOM   3005 N    PRO  1181       7.006  -8.418  -2.024  1.00  1.00      1S   
ATOM   3006 CD   PRO  1181       8.259  -8.015  -2.665  1.00  1.00      1S   
ATOM   3007 HD1  PRO  1181       9.063  -8.703  -2.328  1.00  0.00      1S   
ATOM   3008 HD2  PRO  1181       8.517  -6.964  -2.423  1.00  0.00      1S   
ATOM   3009 CA   PRO  1181       6.099  -9.028  -2.984  1.00  1.00      1S   
ATOM   3010 HA   PRO  1181       5.291  -8.335  -3.173  1.00  0.00      1S   
ATOM   3011 CB   PRO  1181       6.976  -9.294  -4.216  1.00  1.00      1S   
ATOM   3012 HB1  PRO  1181       6.395  -9.287  -5.158  1.00  0.00      1S   
ATOM   3013 HB2  PRO  1181       7.507 -10.267  -4.124  1.00  0.00      1S   
ATOM   3014 CG   PRO  1181       8.027  -8.186  -4.165  1.00  1.00      1S   
ATOM   3015 HG1  PRO  1181       8.955  -8.452  -4.710  1.00  0.00      1S   
ATOM   3016 HG2  PRO  1181       7.606  -7.250  -4.589  1.00  0.00      1S   
ATOM   3017 C    PRO  1181       5.519 -10.320  -2.477  1.00  1.00      1S   
ATOM   3018 O    PRO  1181       4.333 -10.561  -2.683  1.00  1.00      1S   
ATOM   3019 N    GLU  1182       6.341 -11.150  -1.798  1.00  1.00      1S   
ATOM   3020 HN   GLU  1182       7.307 -10.931  -1.662  1.00  0.00      1S   
ATOM   3021 CA   GLU  1182       5.932 -12.430  -1.281  1.00  1.00      1S   
ATOM   3022 HA   GLU  1182       5.408 -12.939  -2.077  1.00  0.00      1S   
ATOM   3023 CB   GLU  1182       7.117 -13.339  -0.879  1.00  1.00      1S   
ATOM   3024 HB1  GLU  1182       7.759 -13.520  -1.769  1.00  0.00      1S   
ATOM   3025 HB2  GLU  1182       6.698 -14.329  -0.583  1.00  0.00      1S   
ATOM   3026 CG   GLU  1182       7.997 -12.862   0.291  1.00  1.00      1S   
ATOM   3027 HG1  GLU  1182       8.493 -13.766   0.703  1.00  0.00      1S   
ATOM   3028 HG2  GLU  1182       7.391 -12.415   1.105  1.00  0.00      1S   
ATOM   3029 CD   GLU  1182       9.095 -11.878  -0.103  1.00  1.00      1S   
ATOM   3030 OE1  GLU  1182       9.171 -11.439  -1.279  1.00  1.00      1S   
ATOM   3031 OE2  GLU  1182       9.881 -11.536   0.822  1.00  1.00      1S   
ATOM   3032 C    GLU  1182       4.963 -12.285  -0.133  1.00  1.00      1S   
ATOM   3033 O    GLU  1182       4.029 -13.072  -0.027  1.00  1.00      1S   
ATOM   3034 N    SER  1183       5.126 -11.249   0.727  1.00  1.00      1S   
ATOM   3035 HN   SER  1183       5.881 -10.604   0.625  1.00  0.00      1S   
ATOM   3036 CA   SER  1183       4.258 -11.021   1.862  1.00  1.00      1S   
ATOM   3037 HA   SER  1183       4.080 -11.970   2.352  1.00  0.00      1S   
ATOM   3038 CB   SER  1183       4.844 -10.029   2.881  1.00  1.00      1S   
ATOM   3039 HB1  SER  1183       4.150  -9.885   3.738  1.00  0.00      1S   
ATOM   3040 HB2  SER  1183       5.025  -9.047   2.394  1.00  0.00      1S   
ATOM   3041 OG   SER  1183       6.079 -10.510   3.389  1.00  1.00      1S   
ATOM   3042 HG1  SER  1183       5.871 -11.306   3.895  1.00  0.00      1S   
ATOM   3043 C    SER  1183       2.936 -10.459   1.419  1.00  1.00      1S   
ATOM   3044 O    SER  1183       1.908 -10.712   2.039  1.00  1.00      1S   
ATOM   3045 N    LEU  1184       2.914  -9.699   0.301  1.00  1.00      1S   
ATOM   3046 HN   LEU  1184       3.756  -9.464  -0.182  1.00  0.00      1S   
ATOM   3047 CA   LEU  1184       1.687  -9.200  -0.281  1.00  1.00      1S   
ATOM   3048 HA   LEU  1184       1.107  -8.735   0.504  1.00  0.00      1S   
ATOM   3049 CB   LEU  1184       1.935  -8.185  -1.419  1.00  1.00      1S   
ATOM   3050 HB1  LEU  1184       0.977  -7.979  -1.949  1.00  0.00      1S   
ATOM   3051 HB2  LEU  1184       2.634  -8.638  -2.155  1.00  0.00      1S   
ATOM   3052 CG   LEU  1184       2.504  -6.817  -0.981  1.00  1.00      1S   
ATOM   3053 HG   LEU  1184       3.461  -6.979  -0.440  1.00  0.00      1S   
ATOM   3054 CD1  LEU  1184       2.818  -5.973  -2.229  1.00  1.00      1S   
ATOM   3055 HD11 LEU  1184       1.894  -5.807  -2.821  1.00  0.00      1S   
ATOM   3056 HD12 LEU  1184       3.556  -6.501  -2.871  1.00  0.00      1S   
ATOM   3057 HD13 LEU  1184       3.240  -4.989  -1.940  1.00  0.00      1S   
ATOM   3058 CD2  LEU  1184       1.566  -6.070  -0.018  1.00  1.00      1S   
ATOM   3059 HD21 LEU  1184       1.535  -6.567   0.972  1.00  0.00      1S   
ATOM   3060 HD22 LEU  1184       0.538  -6.045  -0.421  1.00  0.00      1S   
ATOM   3061 HD23 LEU  1184       1.916  -5.028   0.125  1.00  0.00      1S   
ATOM   3062 C    LEU  1184       0.855 -10.322  -0.863  1.00  1.00      1S   
ATOM   3063 O    LEU  1184      -0.352 -10.173  -1.029  1.00  1.00      1S   
ATOM   3064 N    LYS  1185       1.470 -11.484  -1.171  1.00  1.00      1S   
ATOM   3065 HN   LYS  1185       2.453 -11.598  -1.040  1.00  0.00      1S   
ATOM   3066 CA   LYS  1185       0.769 -12.629  -1.700  1.00  1.00      1S   
ATOM   3067 HA   LYS  1185      -0.066 -12.289  -2.298  1.00  0.00      1S   
ATOM   3068 CB   LYS  1185       1.681 -13.489  -2.596  1.00  1.00      1S   
ATOM   3069 HB1  LYS  1185       1.188 -14.455  -2.844  1.00  0.00      1S   
ATOM   3070 HB2  LYS  1185       2.622 -13.713  -2.048  1.00  0.00      1S   
ATOM   3071 CG   LYS  1185       2.040 -12.786  -3.910  1.00  1.00      1S   
ATOM   3072 HG1  LYS  1185       2.323 -11.733  -3.694  1.00  0.00      1S   
ATOM   3073 HG2  LYS  1185       1.153 -12.768  -4.581  1.00  0.00      1S   
ATOM   3074 CD   LYS  1185       3.219 -13.463  -4.610  1.00  1.00      1S   
ATOM   3075 HD1  LYS  1185       2.916 -14.484  -4.931  1.00  0.00      1S   
ATOM   3076 HD2  LYS  1185       4.038 -13.565  -3.861  1.00  0.00      1S   
ATOM   3077 CE   LYS  1185       3.748 -12.667  -5.802  1.00  1.00      1S   
ATOM   3078 HE1  LYS  1185       4.037 -11.641  -5.485  1.00  0.00      1S   
ATOM   3079 HE2  LYS  1185       2.994 -12.601  -6.615  1.00  0.00      1S   
ATOM   3080 NZ   LYS  1185       4.954 -13.331  -6.338  1.00  1.00      1S   
ATOM   3081 HZ1  LYS  1185       4.682 -14.172  -6.886  1.00  0.00      1S   
ATOM   3082 HZ2  LYS  1185       5.570 -13.611  -5.549  1.00  0.00      1S   
ATOM   3083 HZ3  LYS  1185       5.471 -12.665  -6.953  1.00  0.00      1S   
ATOM   3084 C    LYS  1185       0.222 -13.484  -0.583  1.00  1.00      1S   
ATOM   3085 O    LYS  1185      -0.993 -13.590  -0.427  1.00  1.00      1S   
ATOM   3086 N    ASP  1186       1.106 -14.134   0.211  1.00  1.00      1S   
ATOM   3087 HN   ASP  1186       2.092 -13.995   0.129  1.00  0.00      1S   
ATOM   3088 CA   ASP  1186       0.708 -15.165   1.150  1.00  1.00      1S   
ATOM   3089 HA   ASP  1186      -0.221 -15.594   0.798  1.00  0.00      1S   
ATOM   3090 CB   ASP  1186       1.725 -16.344   1.197  1.00  1.00      1S   
ATOM   3091 HB1  ASP  1186       1.830 -16.751   0.168  1.00  0.00      1S   
ATOM   3092 HB2  ASP  1186       1.319 -17.153   1.841  1.00  0.00      1S   
ATOM   3093 CG   ASP  1186       3.131 -15.990   1.701  1.00  1.00      1S   
ATOM   3094 OD1  ASP  1186       3.967 -16.930   1.760  1.00  1.00      1S   
ATOM   3095 OD2  ASP  1186       3.389 -14.809   2.045  1.00  1.00      1S   
ATOM   3096 C    ASP  1186       0.432 -14.632   2.540  1.00  1.00      1S   
ATOM   3097 O    ASP  1186      -0.146 -15.333   3.370  1.00  1.00      1S   
ATOM   3098 N    GLY  1187       0.848 -13.378   2.836  1.00  1.00      1S   
ATOM   3099 HN   GLY  1187       1.318 -12.820   2.154  1.00  0.00      1S   
ATOM   3100 CA   GLY  1187       0.649 -12.760   4.130  1.00  1.00      1S   
ATOM   3101 HA1  GLY  1187      -0.348 -12.995   4.476  1.00  0.00      1S   
ATOM   3102 HA2  GLY  1187       0.802 -11.699   4.004  1.00  0.00      1S   
ATOM   3103 C    GLY  1187       1.636 -13.238   5.158  1.00  1.00      1S   
ATOM   3104 O    GLY  1187       1.383 -13.094   6.352  1.00  1.00      1S   
ATOM   3105 N    VAL  1188       2.779 -13.822   4.725  1.00  1.00      1S   
ATOM   3106 HN   VAL  1188       2.961 -13.936   3.747  1.00  0.00      1S   
ATOM   3107 CA   VAL  1188       3.785 -14.386   5.599  1.00  1.00      1S   
ATOM   3108 HA   VAL  1188       3.370 -14.514   6.588  1.00  0.00      1S   
ATOM   3109 CB   VAL  1188       4.305 -15.737   5.110  1.00  1.00      1S   
ATOM   3110 HB   VAL  1188       4.710 -15.625   4.079  1.00  0.00      1S   
ATOM   3111 CG1  VAL  1188       5.437 -16.284   6.010  1.00  1.00      1S   
ATOM   3112 HG11 VAL  1188       5.112 -16.308   7.070  1.00  0.00      1S   
ATOM   3113 HG12 VAL  1188       6.352 -15.662   5.926  1.00  0.00      1S   
ATOM   3114 HG13 VAL  1188       5.699 -17.317   5.697  1.00  0.00      1S   
ATOM   3115 CG2  VAL  1188       3.126 -16.730   5.062  1.00  1.00      1S   
ATOM   3116 HG21 VAL  1188       2.325 -16.370   4.386  1.00  0.00      1S   
ATOM   3117 HG22 VAL  1188       2.699 -16.876   6.076  1.00  0.00      1S   
ATOM   3118 HG23 VAL  1188       3.480 -17.712   4.680  1.00  0.00      1S   
ATOM   3119 C    VAL  1188       4.923 -13.406   5.671  1.00  1.00      1S   
ATOM   3120 O    VAL  1188       5.332 -12.834   4.667  1.00  1.00      1S   
ATOM   3121 N    PHE  1189       5.456 -13.197   6.891  1.00  1.00      1S   
ATOM   3122 HN   PHE  1189       5.081 -13.671   7.685  1.00  0.00      1S   
ATOM   3123 CA   PHE  1189       6.552 -12.312   7.171  1.00  1.00      1S   
ATOM   3124 HA   PHE  1189       6.839 -11.774   6.278  1.00  0.00      1S   
ATOM   3125 CB   PHE  1189       6.217 -11.330   8.308  1.00  1.00      1S   
ATOM   3126 HB1  PHE  1189       7.095 -10.703   8.560  1.00  0.00      1S   
ATOM   3127 HB2  PHE  1189       5.918 -11.893   9.219  1.00  0.00      1S   
ATOM   3128 CG   PHE  1189       5.078 -10.422   7.928  1.00  1.00      1S   
ATOM   3129 CD1  PHE  1189       3.750 -10.795   8.203  1.00  1.00      1S   
ATOM   3130 HD1  PHE  1189       3.551 -11.745   8.676  1.00  0.00      1S   
ATOM   3131 CE1  PHE  1189       2.686  -9.951   7.868  1.00  1.00      1S   
ATOM   3132 HE1  PHE  1189       1.670 -10.254   8.076  1.00  0.00      1S   
ATOM   3133 CZ   PHE  1189       2.941  -8.710   7.271  1.00  1.00      1S   
ATOM   3134 HZ   PHE  1189       2.124  -8.050   7.020  1.00  0.00      1S   
ATOM   3135 CD2  PHE  1189       5.318  -9.180   7.317  1.00  1.00      1S   
ATOM   3136 HD2  PHE  1189       6.327  -8.875   7.094  1.00  0.00      1S   
ATOM   3137 CE2  PHE  1189       4.258  -8.323   7.003  1.00  1.00      1S   
ATOM   3138 HE2  PHE  1189       4.459  -7.360   6.562  1.00  0.00      1S   
ATOM   3139 C    PHE  1189       7.712 -13.152   7.635  1.00  1.00      1S   
ATOM   3140 O    PHE  1189       7.539 -14.108   8.389  1.00  1.00      1S   
ATOM   3141 N    THR  1190       8.929 -12.798   7.170  1.00  1.00      1S   
ATOM   3142 HN   THR  1190       9.033 -11.999   6.577  1.00  0.00      1S   
ATOM   3143 CA   THR  1190      10.157 -13.498   7.458  1.00  1.00      1S   
ATOM   3144 HA   THR  1190      10.026 -14.110   8.339  1.00  0.00      1S   
ATOM   3145 CB   THR  1190      10.634 -14.367   6.290  1.00  1.00      1S   
ATOM   3146 HB   THR  1190      11.512 -14.973   6.603  1.00  0.00      1S   
ATOM   3147 OG1  THR  1190      11.042 -13.581   5.182  1.00  1.00      1S   
ATOM   3148 HG1  THR  1190      10.326 -13.611   4.536  1.00  0.00      1S   
ATOM   3149 CG2  THR  1190       9.529 -15.335   5.821  1.00  1.00      1S   
ATOM   3150 HG21 THR  1190       8.645 -14.780   5.441  1.00  0.00      1S   
ATOM   3151 HG22 THR  1190       9.204 -15.987   6.659  1.00  0.00      1S   
ATOM   3152 HG23 THR  1190       9.905 -15.979   4.997  1.00  0.00      1S   
ATOM   3153 C    THR  1190      11.195 -12.438   7.770  1.00  1.00      1S   
ATOM   3154 O    THR  1190      10.893 -11.247   7.816  1.00  1.00      1S   
ATOM   3155 N    THR  1191      12.475 -12.852   7.933  1.00  1.00      1S   
ATOM   3156 HN   THR  1191      12.710 -13.822   7.923  1.00  0.00      1S   
ATOM   3157 CA   THR  1191      13.595 -11.945   8.087  1.00  1.00      1S   
ATOM   3158 HA   THR  1191      13.293 -11.160   8.768  1.00  0.00      1S   
ATOM   3159 CB   THR  1191      14.850 -12.604   8.658  1.00  1.00      1S   
ATOM   3160 HB   THR  1191      15.631 -11.826   8.819  1.00  0.00      1S   
ATOM   3161 OG1  THR  1191      15.387 -13.603   7.795  1.00  1.00      1S   
ATOM   3162 HG1  THR  1191      16.299 -13.728   8.072  1.00  0.00      1S   
ATOM   3163 CG2  THR  1191      14.520 -13.259  10.012  1.00  1.00      1S   
ATOM   3164 HG21 THR  1191      13.793 -14.085   9.887  1.00  0.00      1S   
ATOM   3165 HG22 THR  1191      14.085 -12.515  10.711  1.00  0.00      1S   
ATOM   3166 HG23 THR  1191      15.442 -13.678  10.470  1.00  0.00      1S   
ATOM   3167 C    THR  1191      13.932 -11.303   6.756  1.00  1.00      1S   
ATOM   3168 O    THR  1191      14.444 -10.188   6.708  1.00  1.00      1S   
ATOM   3169 N    TYR  1192      13.623 -12.003   5.636  1.00  1.00      1S   
ATOM   3170 HN   TYR  1192      13.192 -12.900   5.707  1.00  0.00      1S   
ATOM   3171 CA   TYR  1192      13.859 -11.550   4.282  1.00  1.00      1S   
ATOM   3172 HA   TYR  1192      14.888 -11.231   4.215  1.00  0.00      1S   
ATOM   3173 CB   TYR  1192      13.568 -12.640   3.212  1.00  1.00      1S   
ATOM   3174 HB1  TYR  1192      13.906 -12.294   2.212  1.00  0.00      1S   
ATOM   3175 HB2  TYR  1192      12.479 -12.852   3.156  1.00  0.00      1S   
ATOM   3176 CG   TYR  1192      14.283 -13.931   3.520  1.00  1.00      1S   
ATOM   3177 CD1  TYR  1192      15.686 -13.977   3.581  1.00  1.00      1S   
ATOM   3178 HD1  TYR  1192      16.262 -13.087   3.385  1.00  0.00      1S   
ATOM   3179 CE1  TYR  1192      16.351 -15.170   3.894  1.00  1.00      1S   
ATOM   3180 HE1  TYR  1192      17.430 -15.181   3.944  1.00  0.00      1S   
ATOM   3181 CZ   TYR  1192      15.615 -16.336   4.143  1.00  1.00      1S   
ATOM   3182 OH   TYR  1192      16.280 -17.538   4.466  1.00  1.00      1S   
ATOM   3183 HH   TYR  1192      17.222 -17.360   4.481  1.00  0.00      1S   
ATOM   3184 CD2  TYR  1192      13.559 -15.117   3.745  1.00  1.00      1S   
ATOM   3185 HD2  TYR  1192      12.482 -15.113   3.678  1.00  0.00      1S   
ATOM   3186 CE2  TYR  1192      14.218 -16.310   4.064  1.00  1.00      1S   
ATOM   3187 HE2  TYR  1192      13.645 -17.207   4.249  1.00  0.00      1S   
ATOM   3188 C    TYR  1192      12.970 -10.375   3.973  1.00  1.00      1S   
ATOM   3189 O    TYR  1192      13.379  -9.431   3.298  1.00  1.00      1S   
ATOM   3190 N    SER  1193      11.720 -10.406   4.484  1.00  1.00      1S   
ATOM   3191 HN   SER  1193      11.406 -11.179   5.033  1.00  0.00      1S   
ATOM   3192 CA   SER  1193      10.751  -9.364   4.259  1.00  1.00      1S   
ATOM   3193 HA   SER  1193      10.887  -9.001   3.250  1.00  0.00      1S   
ATOM   3194 CB   SER  1193       9.303  -9.886   4.335  1.00  1.00      1S   
ATOM   3195 HB1  SER  1193       9.185 -10.729   3.620  1.00  0.00      1S   
ATOM   3196 HB2  SER  1193       8.607  -9.084   4.031  1.00  0.00      1S   
ATOM   3197 OG   SER  1193       8.947 -10.361   5.622  1.00  1.00      1S   
ATOM   3198 HG1  SER  1193       8.910  -9.599   6.214  1.00  0.00      1S   
ATOM   3199 C    SER  1193      10.956  -8.189   5.190  1.00  1.00      1S   
ATOM   3200 O    SER  1193      10.605  -7.064   4.838  1.00  1.00      1S   
ATOM   3201 N    ASP  1194      11.578  -8.407   6.380  1.00  1.00      1S   
ATOM   3202 HN   ASP  1194      11.815  -9.332   6.673  1.00  0.00      1S   
ATOM   3203 CA   ASP  1194      12.000  -7.343   7.276  1.00  1.00      1S   
ATOM   3204 HA   ASP  1194      11.155  -6.692   7.456  1.00  0.00      1S   
ATOM   3205 CB   ASP  1194      12.604  -7.859   8.619  1.00  1.00      1S   
ATOM   3206 HB1  ASP  1194      13.278  -7.091   9.058  1.00  0.00      1S   
ATOM   3207 HB2  ASP  1194      13.207  -8.769   8.424  1.00  0.00      1S   
ATOM   3208 CG   ASP  1194      11.570  -8.170   9.705  1.00  1.00      1S   
ATOM   3209 OD1  ASP  1194      10.448  -7.602   9.667  1.00  1.00      1S   
ATOM   3210 OD2  ASP  1194      11.922  -8.947  10.633  1.00  1.00      1S   
ATOM   3211 C    ASP  1194      13.072  -6.512   6.603  1.00  1.00      1S   
ATOM   3212 O    ASP  1194      13.102  -5.294   6.760  1.00  1.00      1S   
ATOM   3213 N    VAL  1195      13.959  -7.157   5.808  1.00  1.00      1S   
ATOM   3214 HN   VAL  1195      13.923  -8.150   5.714  1.00  0.00      1S   
ATOM   3215 CA   VAL  1195      15.003  -6.500   5.047  1.00  1.00      1S   
ATOM   3216 HA   VAL  1195      15.509  -5.814   5.712  1.00  0.00      1S   
ATOM   3217 CB   VAL  1195      16.032  -7.485   4.504  1.00  1.00      1S   
ATOM   3218 HB   VAL  1195      15.516  -8.350   4.033  1.00  0.00      1S   
ATOM   3219 CG1  VAL  1195      16.941  -6.833   3.437  1.00  1.00      1S   
ATOM   3220 HG11 VAL  1195      17.401  -5.904   3.835  1.00  0.00      1S   
ATOM   3221 HG12 VAL  1195      16.372  -6.589   2.515  1.00  0.00      1S   
ATOM   3222 HG13 VAL  1195      17.748  -7.529   3.142  1.00  0.00      1S   
ATOM   3223 CG2  VAL  1195      16.860  -7.993   5.703  1.00  1.00      1S   
ATOM   3224 HG21 VAL  1195      16.232  -8.578   6.403  1.00  0.00      1S   
ATOM   3225 HG22 VAL  1195      17.303  -7.140   6.258  1.00  0.00      1S   
ATOM   3226 HG23 VAL  1195      17.687  -8.642   5.354  1.00  0.00      1S   
ATOM   3227 C    VAL  1195      14.417  -5.675   3.926  1.00  1.00      1S   
ATOM   3228 O    VAL  1195      14.893  -4.575   3.656  1.00  1.00      1S   
ATOM   3229 N    TRP  1196      13.344  -6.150   3.254  1.00  1.00      1S   
ATOM   3230 HN   TRP  1196      12.961  -7.049   3.457  1.00  0.00      1S   
ATOM   3231 CA   TRP  1196      12.661  -5.373   2.239  1.00  1.00      1S   
ATOM   3232 HA   TRP  1196      13.389  -5.092   1.491  1.00  0.00      1S   
ATOM   3233 CB   TRP  1196      11.526  -6.184   1.554  1.00  1.00      1S   
ATOM   3234 HB1  TRP  1196      10.875  -6.613   2.345  1.00  0.00      1S   
ATOM   3235 HB2  TRP  1196      11.990  -7.029   1.001  1.00  0.00      1S   
ATOM   3236 CG   TRP  1196      10.632  -5.395   0.605  1.00  1.00      1S   
ATOM   3237 CD1  TRP  1196       9.711  -4.437   0.932  1.00  1.00      1S   
ATOM   3238 HD1  TRP  1196       9.449  -4.154   1.940  1.00  0.00      1S   
ATOM   3239 NE1  TRP  1196       9.197  -3.862  -0.197  1.00  1.00      1S   
ATOM   3240 HE1  TRP  1196       8.550  -3.127  -0.226  1.00  0.00      1S   
ATOM   3241 CE2  TRP  1196       9.742  -4.476  -1.292  1.00  1.00      1S   
ATOM   3242 CD2  TRP  1196      10.638  -5.464  -0.831  1.00  1.00      1S   
ATOM   3243 CE3  TRP  1196      11.335  -6.270  -1.719  1.00  1.00      1S   
ATOM   3244 HE3  TRP  1196      12.036  -7.016  -1.389  1.00  0.00      1S   
ATOM   3245 CZ3  TRP  1196      11.120  -6.072  -3.088  1.00  1.00      1S   
ATOM   3246 HZ3  TRP  1196      11.653  -6.694  -3.789  1.00  0.00      1S   
ATOM   3247 CZ2  TRP  1196       9.540  -4.266  -2.648  1.00  1.00      1S   
ATOM   3248 HZ2  TRP  1196       8.865  -3.506  -3.013  1.00  0.00      1S   
ATOM   3249 CH2  TRP  1196      10.245  -5.075  -3.546  1.00  1.00      1S   
ATOM   3250 HH2  TRP  1196      10.113  -4.921  -4.603  1.00  0.00      1S   
ATOM   3251 C    TRP  1196      12.106  -4.099   2.845  1.00  1.00      1S   
ATOM   3252 O    TRP  1196      12.267  -3.017   2.283  1.00  1.00      1S   
ATOM   3253 N    SER  1197      11.459  -4.212   4.028  1.00  1.00      1S   
ATOM   3254 HN   SER  1197      11.330  -5.105   4.457  1.00  0.00      1S   
ATOM   3255 CA   SER  1197      10.886  -3.094   4.741  1.00  1.00      1S   
ATOM   3256 HA   SER  1197      10.219  -2.577   4.063  1.00  0.00      1S   
ATOM   3257 CB   SER  1197      10.106  -3.521   5.993  1.00  1.00      1S   
ATOM   3258 HB1  SER  1197       9.760  -2.634   6.562  1.00  0.00      1S   
ATOM   3259 HB2  SER  1197      10.742  -4.148   6.655  1.00  0.00      1S   
ATOM   3260 OG   SER  1197       8.966  -4.271   5.619  1.00  1.00      1S   
ATOM   3261 HG1  SER  1197       8.448  -3.707   5.033  1.00  0.00      1S   
ATOM   3262 C    SER  1197      11.929  -2.116   5.194  1.00  1.00      1S   
ATOM   3263 O    SER  1197      11.668  -0.920   5.215  1.00  1.00      1S   
ATOM   3264 N    PHE  1198      13.151  -2.598   5.522  1.00  1.00      1S   
ATOM   3265 HN   PHE  1198      13.318  -3.582   5.519  1.00  0.00      1S   
ATOM   3266 CA   PHE  1198      14.296  -1.785   5.873  1.00  1.00      1S   
ATOM   3267 HA   PHE  1198      14.025  -1.194   6.737  1.00  0.00      1S   
ATOM   3268 CB   PHE  1198      15.519  -2.672   6.200  1.00  1.00      1S   
ATOM   3269 HB1  PHE  1198      15.783  -3.311   5.339  1.00  0.00      1S   
ATOM   3270 HB2  PHE  1198      15.262  -3.337   7.051  1.00  0.00      1S   
ATOM   3271 CG   PHE  1198      16.750  -1.883   6.566  1.00  1.00      1S   
ATOM   3272 CD1  PHE  1198      16.820  -1.180   7.777  1.00  1.00      1S   
ATOM   3273 HD1  PHE  1198      15.983  -1.206   8.459  1.00  0.00      1S   
ATOM   3274 CE1  PHE  1198      17.972  -0.456   8.105  1.00  1.00      1S   
ATOM   3275 HE1  PHE  1198      18.033   0.080   9.037  1.00  0.00      1S   
ATOM   3276 CZ   PHE  1198      19.057  -0.423   7.222  1.00  1.00      1S   
ATOM   3277 HZ   PHE  1198      19.945   0.136   7.476  1.00  0.00      1S   
ATOM   3278 CD2  PHE  1198      17.847  -1.848   5.688  1.00  1.00      1S   
ATOM   3279 HD2  PHE  1198      17.803  -2.384   4.753  1.00  0.00      1S   
ATOM   3280 CE2  PHE  1198      18.996  -1.120   6.013  1.00  1.00      1S   
ATOM   3281 HE2  PHE  1198      19.832  -1.095   5.330  1.00  0.00      1S   
ATOM   3282 C    PHE  1198      14.660  -0.855   4.745  1.00  1.00      1S   
ATOM   3283 O    PHE  1198      14.945   0.316   4.980  1.00  1.00      1S   
ATOM   3284 N    GLY  1199      14.626  -1.358   3.490  1.00  1.00      1S   
ATOM   3285 HN   GLY  1199      14.402  -2.319   3.332  1.00  0.00      1S   
ATOM   3286 CA   GLY  1199      14.878  -0.564   2.309  1.00  1.00      1S   
ATOM   3287 HA1  GLY  1199      14.777  -1.223   1.460  1.00  0.00      1S   
ATOM   3288 HA2  GLY  1199      15.866  -0.136   2.401  1.00  0.00      1S   
ATOM   3289 C    GLY  1199      13.878   0.553   2.165  1.00  1.00      1S   
ATOM   3290 O    GLY  1199      14.229   1.651   1.743  1.00  1.00      1S   
ATOM   3291 N    VAL  1200      12.601   0.303   2.550  1.00  1.00      1S   
ATOM   3292 HN   VAL  1200      12.341  -0.594   2.900  1.00  0.00      1S   
ATOM   3293 CA   VAL  1200      11.542   1.293   2.525  1.00  1.00      1S   
ATOM   3294 HA   VAL  1200      11.603   1.805   1.575  1.00  0.00      1S   
ATOM   3295 CB   VAL  1200      10.145   0.685   2.623  1.00  1.00      1S   
ATOM   3296 HB   VAL  1200      10.044   0.106   3.567  1.00  0.00      1S   
ATOM   3297 CG1  VAL  1200       9.069   1.792   2.605  1.00  1.00      1S   
ATOM   3298 HG11 VAL  1200       9.218   2.464   1.733  1.00  0.00      1S   
ATOM   3299 HG12 VAL  1200       9.108   2.401   3.531  1.00  0.00      1S   
ATOM   3300 HG13 VAL  1200       8.056   1.342   2.537  1.00  0.00      1S   
ATOM   3301 CG2  VAL  1200       9.926  -0.276   1.435  1.00  1.00      1S   
ATOM   3302 HG21 VAL  1200      10.656  -1.110   1.444  1.00  0.00      1S   
ATOM   3303 HG22 VAL  1200      10.019   0.272   0.474  1.00  0.00      1S   
ATOM   3304 HG23 VAL  1200       8.906  -0.711   1.491  1.00  0.00      1S   
ATOM   3305 C    VAL  1200      11.757   2.334   3.608  1.00  1.00      1S   
ATOM   3306 O    VAL  1200      11.486   3.508   3.381  1.00  1.00      1S   
ATOM   3307 N    VAL  1201      12.294   1.962   4.798  1.00  1.00      1S   
ATOM   3308 HN   VAL  1201      12.500   1.004   4.989  1.00  0.00      1S   
ATOM   3309 CA   VAL  1201      12.609   2.902   5.866  1.00  1.00      1S   
ATOM   3310 HA   VAL  1201      11.718   3.485   6.052  1.00  0.00      1S   
ATOM   3311 CB   VAL  1201      13.029   2.236   7.175  1.00  1.00      1S   
ATOM   3312 HB   VAL  1201      13.906   1.574   7.006  1.00  0.00      1S   
ATOM   3313 CG1  VAL  1201      13.394   3.288   8.249  1.00  1.00      1S   
ATOM   3314 HG11 VAL  1201      12.581   4.039   8.341  1.00  0.00      1S   
ATOM   3315 HG12 VAL  1201      14.340   3.812   7.997  1.00  0.00      1S   
ATOM   3316 HG13 VAL  1201      13.529   2.794   9.233  1.00  0.00      1S   
ATOM   3317 CG2  VAL  1201      11.856   1.388   7.688  1.00  1.00      1S   
ATOM   3318 HG21 VAL  1201      11.572   0.595   6.974  1.00  0.00      1S   
ATOM   3319 HG22 VAL  1201      10.979   2.049   7.845  1.00  0.00      1S   
ATOM   3320 HG23 VAL  1201      12.120   0.910   8.654  1.00  0.00      1S   
ATOM   3321 C    VAL  1201      13.698   3.856   5.433  1.00  1.00      1S   
ATOM   3322 O    VAL  1201      13.645   5.042   5.741  1.00  1.00      1S   
ATOM   3323 N    LEU  1202      14.701   3.377   4.663  1.00  1.00      1S   
ATOM   3324 HN   LEU  1202      14.748   2.410   4.421  1.00  0.00      1S   
ATOM   3325 CA   LEU  1202      15.755   4.220   4.136  1.00  1.00      1S   
ATOM   3326 HA   LEU  1202      16.181   4.778   4.957  1.00  0.00      1S   
ATOM   3327 CB   LEU  1202      16.852   3.409   3.418  1.00  1.00      1S   
ATOM   3328 HB1  LEU  1202      17.579   4.106   2.943  1.00  0.00      1S   
ATOM   3329 HB2  LEU  1202      16.380   2.809   2.609  1.00  0.00      1S   
ATOM   3330 CG   LEU  1202      17.654   2.444   4.314  1.00  1.00      1S   
ATOM   3331 HG   LEU  1202      16.956   1.675   4.713  1.00  0.00      1S   
ATOM   3332 CD1  LEU  1202      18.703   1.720   3.457  1.00  1.00      1S   
ATOM   3333 HD11 LEU  1202      19.478   2.441   3.117  1.00  0.00      1S   
ATOM   3334 HD12 LEU  1202      18.230   1.262   2.563  1.00  0.00      1S   
ATOM   3335 HD13 LEU  1202      19.192   0.920   4.049  1.00  0.00      1S   
ATOM   3336 CD2  LEU  1202      18.312   3.144   5.518  1.00  1.00      1S   
ATOM   3337 HD21 LEU  1202      17.547   3.577   6.196  1.00  0.00      1S   
ATOM   3338 HD22 LEU  1202      18.985   3.956   5.171  1.00  0.00      1S   
ATOM   3339 HD23 LEU  1202      18.909   2.411   6.100  1.00  0.00      1S   
ATOM   3340 C    LEU  1202      15.216   5.216   3.137  1.00  1.00      1S   
ATOM   3341 O    LEU  1202      15.695   6.347   3.058  1.00  1.00      1S   
ATOM   3342 N    TRP  1203      14.172   4.816   2.375  1.00  1.00      1S   
ATOM   3343 HN   TRP  1203      13.815   3.887   2.455  1.00  0.00      1S   
ATOM   3344 CA   TRP  1203      13.475   5.664   1.437  1.00  1.00      1S   
ATOM   3345 HA   TRP  1203      14.217   6.135   0.808  1.00  0.00      1S   
ATOM   3346 CB   TRP  1203      12.497   4.841   0.564  1.00  1.00      1S   
ATOM   3347 HB1  TRP  1203      11.646   4.476   1.174  1.00  0.00      1S   
ATOM   3348 HB2  TRP  1203      13.045   3.949   0.189  1.00  0.00      1S   
ATOM   3349 CG   TRP  1203      11.947   5.571  -0.641  1.00  1.00      1S   
ATOM   3350 CD1  TRP  1203      12.487   5.641  -1.889  1.00  1.00      1S   
ATOM   3351 HD1  TRP  1203      13.428   5.198  -2.182  1.00  0.00      1S   
ATOM   3352 NE1  TRP  1203      11.671   6.365  -2.719  1.00  1.00      1S   
ATOM   3353 HE1  TRP  1203      11.858   6.559  -3.662  1.00  0.00      1S   
ATOM   3354 CE2  TRP  1203      10.577   6.790  -2.012  1.00  1.00      1S   
ATOM   3355 CD2  TRP  1203      10.706   6.306  -0.693  1.00  1.00      1S   
ATOM   3356 CE3  TRP  1203       9.732   6.568   0.265  1.00  1.00      1S   
ATOM   3357 HE3  TRP  1203       9.804   6.202   1.278  1.00  0.00      1S   
ATOM   3358 CZ3  TRP  1203       8.626   7.337  -0.124  1.00  1.00      1S   
ATOM   3359 HZ3  TRP  1203       7.848   7.546   0.591  1.00  0.00      1S   
ATOM   3360 CZ2  TRP  1203       9.478   7.548  -2.396  1.00  1.00      1S   
ATOM   3361 HZ2  TRP  1203       9.376   7.926  -3.402  1.00  0.00      1S   
ATOM   3362 CH2  TRP  1203       8.495   7.816  -1.435  1.00  1.00      1S   
ATOM   3363 HH2  TRP  1203       7.623   8.395  -1.706  1.00  0.00      1S   
ATOM   3364 C    TRP  1203      12.707   6.738   2.172  1.00  1.00      1S   
ATOM   3365 O    TRP  1203      12.676   7.888   1.740  1.00  1.00      1S   
ATOM   3366 N    GLU  1204      12.096   6.383   3.329  1.00  1.00      1S   
ATOM   3367 HN   GLU  1204      12.124   5.435   3.643  1.00  0.00      1S   
ATOM   3368 CA   GLU  1204      11.381   7.295   4.194  1.00  1.00      1S   
ATOM   3369 HA   GLU  1204      10.624   7.789   3.602  1.00  0.00      1S   
ATOM   3370 CB   GLU  1204      10.699   6.599   5.393  1.00  1.00      1S   
ATOM   3371 HB1  GLU  1204      10.354   7.374   6.117  1.00  0.00      1S   
ATOM   3372 HB2  GLU  1204      11.430   5.953   5.922  1.00  0.00      1S   
ATOM   3373 CG   GLU  1204       9.476   5.759   4.998  1.00  1.00      1S   
ATOM   3374 HG1  GLU  1204       9.756   4.908   4.348  1.00  0.00      1S   
ATOM   3375 HG2  GLU  1204       8.751   6.398   4.448  1.00  0.00      1S   
ATOM   3376 CD   GLU  1204       8.824   5.244   6.272  1.00  1.00      1S   
ATOM   3377 OE1  GLU  1204       9.239   4.169   6.781  1.00  1.00      1S   
ATOM   3378 OE2  GLU  1204       7.897   5.943   6.762  1.00  1.00      1S   
ATOM   3379 C    GLU  1204      12.304   8.348   4.747  1.00  1.00      1S   
ATOM   3380 O    GLU  1204      11.956   9.521   4.761  1.00  1.00      1S   
ATOM   3381 N    ILE  1205      13.524   7.969   5.186  1.00  1.00      1S   
ATOM   3382 HN   ILE  1205      13.795   7.008   5.167  1.00  0.00      1S   
ATOM   3383 CA   ILE  1205      14.508   8.887   5.730  1.00  1.00      1S   
ATOM   3384 HA   ILE  1205      14.037   9.429   6.536  1.00  0.00      1S   
ATOM   3385 CB   ILE  1205      15.718   8.148   6.299  1.00  1.00      1S   
ATOM   3386 HB   ILE  1205      16.102   7.440   5.530  1.00  0.00      1S   
ATOM   3387 CG2  ILE  1205      16.852   9.136   6.660  1.00  1.00      1S   
ATOM   3388 HG21 ILE  1205      16.465   9.936   7.327  1.00  0.00      1S   
ATOM   3389 HG22 ILE  1205      17.278   9.605   5.749  1.00  0.00      1S   
ATOM   3390 HG23 ILE  1205      17.681   8.614   7.179  1.00  0.00      1S   
ATOM   3391 CG1  ILE  1205      15.279   7.325   7.538  1.00  1.00      1S   
ATOM   3392 HG11 ILE  1205      14.381   6.724   7.287  1.00  0.00      1S   
ATOM   3393 HG12 ILE  1205      14.985   8.024   8.350  1.00  0.00      1S   
ATOM   3394 CD   ILE  1205      16.356   6.367   8.058  1.00  1.00      1S   
ATOM   3395 HD1  ILE  1205      17.206   6.931   8.497  1.00  0.00      1S   
ATOM   3396 HD2  ILE  1205      16.740   5.731   7.232  1.00  0.00      1S   
ATOM   3397 HD3  ILE  1205      15.934   5.707   8.845  1.00  0.00      1S   
ATOM   3398 C    ILE  1205      14.915   9.908   4.688  1.00  1.00      1S   
ATOM   3399 O    ILE  1205      14.966  11.104   4.971  1.00  1.00      1S   
ATOM   3400 N    ALA  1206      15.168   9.453   3.441  1.00  1.00      1S   
ATOM   3401 HN   ALA  1206      15.095   8.481   3.225  1.00  0.00      1S   
ATOM   3402 CA   ALA  1206      15.610  10.297   2.357  1.00  1.00      1S   
ATOM   3403 HA   ALA  1206      16.427  10.901   2.727  1.00  0.00      1S   
ATOM   3404 CB   ALA  1206      16.133   9.444   1.186  1.00  1.00      1S   
ATOM   3405 HB1  ALA  1206      15.337   8.769   0.807  1.00  0.00      1S   
ATOM   3406 HB2  ALA  1206      16.983   8.817   1.531  1.00  0.00      1S   
ATOM   3407 HB3  ALA  1206      16.493  10.085   0.353  1.00  0.00      1S   
ATOM   3408 C    ALA  1206      14.537  11.239   1.842  1.00  1.00      1S   
ATOM   3409 O    ALA  1206      14.869  12.257   1.240  1.00  1.00      1S   
ATOM   3410 N    THR  1207      13.233  10.937   2.074  1.00  1.00      1S   
ATOM   3411 HN   THR  1207      12.982  10.115   2.582  1.00  0.00      1S   
ATOM   3412 CA   THR  1207      12.123  11.744   1.589  1.00  1.00      1S   
ATOM   3413 HA   THR  1207      12.487  12.444   0.850  1.00  0.00      1S   
ATOM   3414 CB   THR  1207      11.013  10.925   0.934  1.00  1.00      1S   
ATOM   3415 HB   THR  1207      10.168  11.591   0.645  1.00  0.00      1S   
ATOM   3416 OG1  THR  1207      10.499   9.907   1.788  1.00  1.00      1S   
ATOM   3417 HG1  THR  1207      11.149   9.197   1.763  1.00  0.00      1S   
ATOM   3418 CG2  THR  1207      11.542  10.280  -0.356  1.00  1.00      1S   
ATOM   3419 HG21 THR  1207      12.394   9.601  -0.143  1.00  0.00      1S   
ATOM   3420 HG22 THR  1207      11.884  11.074  -1.052  1.00  0.00      1S   
ATOM   3421 HG23 THR  1207      10.743   9.695  -0.857  1.00  0.00      1S   
ATOM   3422 C    THR  1207      11.496  12.564   2.691  1.00  1.00      1S   
ATOM   3423 O    THR  1207      10.541  13.299   2.437  1.00  1.00      1S   
ATOM   3424 N    LEU  1208      11.996  12.437   3.944  1.00  1.00      1S   
ATOM   3425 HN   LEU  1208      12.791  11.858   4.113  1.00  0.00      1S   
ATOM   3426 CA   LEU  1208      11.417  13.049   5.125  1.00  1.00      1S   
ATOM   3427 HA   LEU  1208      11.991  12.665   5.953  1.00  0.00      1S   
ATOM   3428 CB   LEU  1208      11.483  14.589   5.144  1.00  1.00      1S   
ATOM   3429 HB1  LEU  1208      10.947  14.980   6.037  1.00  0.00      1S   
ATOM   3430 HB2  LEU  1208      10.974  14.994   4.242  1.00  0.00      1S   
ATOM   3431 CG   LEU  1208      12.918  15.144   5.190  1.00  1.00      1S   
ATOM   3432 HG   LEU  1208      13.444  14.832   4.257  1.00  0.00      1S   
ATOM   3433 CD1  LEU  1208      12.860  16.677   5.209  1.00  1.00      1S   
ATOM   3434 HD11 LEU  1208      11.814  17.036   5.132  1.00  0.00      1S   
ATOM   3435 HD12 LEU  1208      13.433  17.092   4.353  1.00  0.00      1S   
ATOM   3436 HD13 LEU  1208      13.287  17.063   6.158  1.00  0.00      1S   
ATOM   3437 CD2  LEU  1208      13.722  14.598   6.387  1.00  1.00      1S   
ATOM   3438 HD21 LEU  1208      13.944  13.518   6.255  1.00  0.00      1S   
ATOM   3439 HD22 LEU  1208      13.144  14.729   7.327  1.00  0.00      1S   
ATOM   3440 HD23 LEU  1208      14.687  15.136   6.485  1.00  0.00      1S   
ATOM   3441 C    LEU  1208      10.011  12.576   5.367  1.00  1.00      1S   
ATOM   3442 O    LEU  1208       9.098  13.350   5.660  1.00  1.00      1S   
ATOM   3443 N    ALA  1209       9.854  11.246   5.239  1.00  1.00      1S   
ATOM   3444 HN   ALA  1209      10.640  10.688   4.974  1.00  0.00      1S   
ATOM   3445 CA   ALA  1209       8.669  10.491   5.497  1.00  1.00      1S   
ATOM   3446 HA   ALA  1209       8.919   9.467   5.258  1.00  0.00      1S   
ATOM   3447 CB   ALA  1209       8.265  10.531   6.975  1.00  1.00      1S   
ATOM   3448 HB1  ALA  1209       8.053  11.570   7.303  1.00  0.00      1S   
ATOM   3449 HB2  ALA  1209       9.081  10.126   7.610  1.00  0.00      1S   
ATOM   3450 HB3  ALA  1209       7.360   9.912   7.127  1.00  0.00      1S   
ATOM   3451 C    ALA  1209       7.511  10.872   4.618  1.00  1.00      1S   
ATOM   3452 O    ALA  1209       6.407  11.107   5.103  1.00  1.00      1S   
ATOM   3453 N    GLU  1210       7.725  10.882   3.279  1.00  1.00      1S   
ATOM   3454 HN   GLU  1210       8.636  10.745   2.892  1.00  0.00      1S   
ATOM   3455 CA   GLU  1210       6.632  10.875   2.329  1.00  1.00      1S   
ATOM   3456 HA   GLU  1210       5.845  11.532   2.670  1.00  0.00      1S   
ATOM   3457 CB   GLU  1210       7.041  11.235   0.879  1.00  1.00      1S   
ATOM   3458 HB1  GLU  1210       6.302  10.840   0.145  1.00  0.00      1S   
ATOM   3459 HB2  GLU  1210       8.014  10.743   0.659  1.00  0.00      1S   
ATOM   3460 CG   GLU  1210       7.186  12.746   0.633  1.00  1.00      1S   
ATOM   3461 HG1  GLU  1210       7.707  12.919  -0.332  1.00  0.00      1S   
ATOM   3462 HG2  GLU  1210       7.804  13.163   1.449  1.00  0.00      1S   
ATOM   3463 CD   GLU  1210       5.820  13.438   0.573  1.00  1.00      1S   
ATOM   3464 OE1  GLU  1210       4.970  13.003  -0.247  1.00  1.00      1S   
ATOM   3465 OE2  GLU  1210       5.604  14.417   1.334  1.00  1.00      1S   
ATOM   3466 C    GLU  1210       6.120   9.467   2.310  1.00  1.00      1S   
ATOM   3467 O    GLU  1210       6.846   8.529   2.633  1.00  1.00      1S   
ATOM   3468 N    GLN  1211       4.835   9.288   1.945  1.00  1.00      1S   
ATOM   3469 HN   GLN  1211       4.242  10.051   1.692  1.00  0.00      1S   
ATOM   3470 CA   GLN  1211       4.241   7.981   1.920  1.00  1.00      1S   
ATOM   3471 HA   GLN  1211       4.525   7.489   2.835  1.00  0.00      1S   
ATOM   3472 CB   GLN  1211       2.701   8.030   1.917  1.00  1.00      1S   
ATOM   3473 HB1  GLN  1211       2.334   8.516   0.986  1.00  0.00      1S   
ATOM   3474 HB2  GLN  1211       2.380   8.661   2.777  1.00  0.00      1S   
ATOM   3475 CG   GLN  1211       2.088   6.631   2.064  1.00  1.00      1S   
ATOM   3476 HG1  GLN  1211       2.578   6.091   2.902  1.00  0.00      1S   
ATOM   3477 HG2  GLN  1211       2.261   6.063   1.126  1.00  0.00      1S   
ATOM   3478 CD   GLN  1211       0.585   6.730   2.299  1.00  1.00      1S   
ATOM   3479 OE1  GLN  1211      -0.146   7.216   1.430  1.00  1.00      1S   
ATOM   3480 NE2  GLN  1211       0.124   6.247   3.490  1.00  1.00      1S   
ATOM   3481 HE21 GLN  1211       0.764   5.942   4.199  1.00  0.00      1S   
ATOM   3482 HE22 GLN  1211      -0.857   6.232   3.679  1.00  0.00      1S   
ATOM   3483 C    GLN  1211       4.751   7.241   0.696  1.00  1.00      1S   
ATOM   3484 O    GLN  1211       4.797   7.849  -0.372  1.00  1.00      1S   
ATOM   3485 N    PRO  1212       5.169   5.973   0.761  1.00  1.00      1S   
ATOM   3486 CD   PRO  1212       5.447   5.253   2.007  1.00  1.00      1S   
ATOM   3487 HD1  PRO  1212       4.528   4.703   2.304  1.00  0.00      1S   
ATOM   3488 HD2  PRO  1212       5.783   5.924   2.825  1.00  0.00      1S   
ATOM   3489 CA   PRO  1212       5.753   5.293  -0.385  1.00  1.00      1S   
ATOM   3490 HA   PRO  1212       6.555   5.897  -0.775  1.00  0.00      1S   
ATOM   3491 CB   PRO  1212       6.245   3.956   0.189  1.00  1.00      1S   
ATOM   3492 HB1  PRO  1212       7.128   3.566  -0.352  1.00  0.00      1S   
ATOM   3493 HB2  PRO  1212       5.439   3.194   0.166  1.00  0.00      1S   
ATOM   3494 CG   PRO  1212       6.563   4.280   1.647  1.00  1.00      1S   
ATOM   3495 HG1  PRO  1212       6.575   3.385   2.299  1.00  0.00      1S   
ATOM   3496 HG2  PRO  1212       7.544   4.803   1.707  1.00  0.00      1S   
ATOM   3497 C    PRO  1212       4.740   5.078  -1.476  1.00  1.00      1S   
ATOM   3498 O    PRO  1212       3.568   4.888  -1.166  1.00  1.00      1S   
ATOM   3499 N    TYR  1213       5.178   5.120  -2.751  1.00  1.00      1S   
ATOM   3500 HN   TYR  1213       6.135   5.321  -2.947  1.00  0.00      1S   
ATOM   3501 CA   TYR  1213       4.363   4.868  -3.918  1.00  1.00      1S   
ATOM   3502 HA   TYR  1213       5.041   4.910  -4.759  1.00  0.00      1S   
ATOM   3503 CB   TYR  1213       3.669   3.483  -3.934  1.00  1.00      1S   
ATOM   3504 HB1  TYR  1213       3.171   3.307  -4.908  1.00  0.00      1S   
ATOM   3505 HB2  TYR  1213       2.905   3.419  -3.133  1.00  0.00      1S   
ATOM   3506 CG   TYR  1213       4.666   2.384  -3.706  1.00  1.00      1S   
ATOM   3507 CD1  TYR  1213       5.494   1.938  -4.749  1.00  1.00      1S   
ATOM   3508 HD1  TYR  1213       5.400   2.374  -5.733  1.00  0.00      1S   
ATOM   3509 CE1  TYR  1213       6.454   0.945  -4.517  1.00  1.00      1S   
ATOM   3510 HE1  TYR  1213       7.096   0.616  -5.320  1.00  0.00      1S   
ATOM   3511 CZ   TYR  1213       6.592   0.391  -3.239  1.00  1.00      1S   
ATOM   3512 OH   TYR  1213       7.571  -0.594  -3.001  1.00  1.00      1S   
ATOM   3513 HH   TYR  1213       7.480  -0.886  -2.086  1.00  0.00      1S   
ATOM   3514 CD2  TYR  1213       4.801   1.806  -2.433  1.00  1.00      1S   
ATOM   3515 HD2  TYR  1213       4.173   2.142  -1.622  1.00  0.00      1S   
ATOM   3516 CE2  TYR  1213       5.765   0.823  -2.197  1.00  1.00      1S   
ATOM   3517 HE2  TYR  1213       5.869   0.408  -1.209  1.00  0.00      1S   
ATOM   3518 C    TYR  1213       3.343   5.959  -4.125  1.00  1.00      1S   
ATOM   3519 O    TYR  1213       2.139   5.710  -4.174  1.00  1.00      1S   
ATOM   3520 N    GLN  1214       3.827   7.213  -4.281  1.00  1.00      1S   
ATOM   3521 HN   GLN  1214       4.810   7.387  -4.225  1.00  0.00      1S   
ATOM   3522 CA   GLN  1214       3.014   8.372  -4.566  1.00  1.00      1S   
ATOM   3523 HA   GLN  1214       2.236   8.436  -3.818  1.00  0.00      1S   
ATOM   3524 CB   GLN  1214       3.850   9.678  -4.587  1.00  1.00      1S   
ATOM   3525 HB1  GLN  1214       3.252  10.507  -5.025  1.00  0.00      1S   
ATOM   3526 HB2  GLN  1214       4.725   9.517  -5.258  1.00  0.00      1S   
ATOM   3527 CG   GLN  1214       4.390  10.125  -3.211  1.00  1.00      1S   
ATOM   3528 HG1  GLN  1214       5.096  10.972  -3.351  1.00  0.00      1S   
ATOM   3529 HG2  GLN  1214       4.943   9.291  -2.729  1.00  0.00      1S   
ATOM   3530 CD   GLN  1214       3.262  10.583  -2.275  1.00  1.00      1S   
ATOM   3531 OE1  GLN  1214       3.103  10.073  -1.163  1.00  1.00      1S   
ATOM   3532 NE2  GLN  1214       2.465  11.588  -2.742  1.00  1.00      1S   
ATOM   3533 HE21 GLN  1214       1.725  11.933  -2.165  1.00  0.00      1S   
ATOM   3534 HE22 GLN  1214       2.630  11.978  -3.646  1.00  0.00      1S   
ATOM   3535 C    GLN  1214       2.382   8.210  -5.926  1.00  1.00      1S   
ATOM   3536 O    GLN  1214       3.048   7.833  -6.889  1.00  1.00      1S   
ATOM   3537 N    GLY  1215       1.057   8.466  -6.015  1.00  1.00      1S   
ATOM   3538 HN   GLY  1215       0.531   8.758  -5.220  1.00  0.00      1S   
ATOM   3539 CA   GLY  1215       0.326   8.370  -7.257  1.00  1.00      1S   
ATOM   3540 HA1  GLY  1215       1.004   8.494  -8.090  1.00  0.00      1S   
ATOM   3541 HA2  GLY  1215      -0.434   9.137  -7.227  1.00  0.00      1S   
ATOM   3542 C    GLY  1215      -0.370   7.048  -7.415  1.00  1.00      1S   
ATOM   3543 O    GLY  1215      -1.113   6.868  -8.377  1.00  1.00      1S   
ATOM   3544 N    LEU  1216      -0.147   6.085  -6.488  1.00  1.00      1S   
ATOM   3545 HN   LEU  1216       0.459   6.240  -5.711  1.00  0.00      1S   
ATOM   3546 CA   LEU  1216      -0.761   4.780  -6.560  1.00  1.00      1S   
ATOM   3547 HA   LEU  1216      -1.382   4.700  -7.440  1.00  0.00      1S   
ATOM   3548 CB   LEU  1216       0.262   3.616  -6.552  1.00  1.00      1S   
ATOM   3549 HB1  LEU  1216      -0.289   2.650  -6.563  1.00  0.00      1S   
ATOM   3550 HB2  LEU  1216       0.848   3.652  -5.606  1.00  0.00      1S   
ATOM   3551 CG   LEU  1216       1.270   3.594  -7.727  1.00  1.00      1S   
ATOM   3552 HG   LEU  1216       1.929   4.487  -7.627  1.00  0.00      1S   
ATOM   3553 CD1  LEU  1216       2.155   2.337  -7.631  1.00  1.00      1S   
ATOM   3554 HD11 LEU  1216       1.529   1.424  -7.722  1.00  0.00      1S   
ATOM   3555 HD12 LEU  1216       2.683   2.301  -6.658  1.00  0.00      1S   
ATOM   3556 HD13 LEU  1216       2.911   2.330  -8.444  1.00  0.00      1S   
ATOM   3557 CD2  LEU  1216       0.603   3.663  -9.115  1.00  1.00      1S   
ATOM   3558 HD21 LEU  1216       0.020   4.599  -9.236  1.00  0.00      1S   
ATOM   3559 HD22 LEU  1216      -0.075   2.799  -9.264  1.00  0.00      1S   
ATOM   3560 HD23 LEU  1216       1.379   3.637  -9.910  1.00  0.00      1S   
ATOM   3561 C    LEU  1216      -1.643   4.610  -5.356  1.00  1.00      1S   
ATOM   3562 O    LEU  1216      -1.249   4.935  -4.239  1.00  1.00      1S   
ATOM   3563 N    SER  1217      -2.864   4.058  -5.567  1.00  1.00      1S   
ATOM   3564 HN   SER  1217      -3.176   3.853  -6.494  1.00  0.00      1S   
ATOM   3565 CA   SER  1217      -3.776   3.652  -4.517  1.00  1.00      1S   
ATOM   3566 HA   SER  1217      -3.763   4.401  -3.738  1.00  0.00      1S   
ATOM   3567 CB   SER  1217      -5.229   3.470  -5.033  1.00  1.00      1S   
ATOM   3568 HB1  SER  1217      -5.579   4.433  -5.463  1.00  0.00      1S   
ATOM   3569 HB2  SER  1217      -5.910   3.194  -4.200  1.00  0.00      1S   
ATOM   3570 OG   SER  1217      -5.318   2.474  -6.048  1.00  1.00      1S   
ATOM   3571 HG1  SER  1217      -6.179   2.577  -6.462  1.00  0.00      1S   
ATOM   3572 C    SER  1217      -3.288   2.345  -3.947  1.00  1.00      1S   
ATOM   3573 O    SER  1217      -2.359   1.753  -4.480  1.00  1.00      1S   
ATOM   3574 N    ASN  1218      -3.913   1.841  -2.861  1.00  1.00      1S   
ATOM   3575 HN   ASN  1218      -4.675   2.320  -2.432  1.00  0.00      1S   
ATOM   3576 CA   ASN  1218      -3.492   0.621  -2.201  1.00  1.00      1S   
ATOM   3577 HA   ASN  1218      -2.467   0.763  -1.880  1.00  0.00      1S   
ATOM   3578 CB   ASN  1218      -4.373   0.277  -0.987  1.00  1.00      1S   
ATOM   3579 HB1  ASN  1218      -4.045  -0.684  -0.535  1.00  0.00      1S   
ATOM   3580 HB2  ASN  1218      -5.436   0.182  -1.296  1.00  0.00      1S   
ATOM   3581 CG   ASN  1218      -4.212   1.370   0.066  1.00  1.00      1S   
ATOM   3582 OD1  ASN  1218      -3.089   1.762   0.403  1.00  1.00      1S   
ATOM   3583 ND2  ASN  1218      -5.364   1.865   0.598  1.00  1.00      1S   
ATOM   3584 HD21 ASN  1218      -5.311   2.485   1.383  1.00  0.00      1S   
ATOM   3585 HD22 ASN  1218      -6.249   1.530   0.278  1.00  0.00      1S   
ATOM   3586 C    ASN  1218      -3.504  -0.581  -3.111  1.00  1.00      1S   
ATOM   3587 O    ASN  1218      -2.539  -1.336  -3.129  1.00  1.00      1S   
ATOM   3588 N    GLU  1219      -4.575  -0.758  -3.918  1.00  1.00      1S   
ATOM   3589 HN   GLU  1219      -5.344  -0.125  -3.900  1.00  0.00      1S   
ATOM   3590 CA   GLU  1219      -4.696  -1.857  -4.854  1.00  1.00      1S   
ATOM   3591 HA   GLU  1219      -4.466  -2.771  -4.326  1.00  0.00      1S   
ATOM   3592 CB   GLU  1219      -6.122  -1.956  -5.446  1.00  1.00      1S   
ATOM   3593 HB1  GLU  1219      -6.130  -2.655  -6.312  1.00  0.00      1S   
ATOM   3594 HB2  GLU  1219      -6.423  -0.955  -5.826  1.00  0.00      1S   
ATOM   3595 CG   GLU  1219      -7.184  -2.442  -4.437  1.00  1.00      1S   
ATOM   3596 HG1  GLU  1219      -8.185  -2.403  -4.917  1.00  0.00      1S   
ATOM   3597 HG2  GLU  1219      -7.197  -1.780  -3.546  1.00  0.00      1S   
ATOM   3598 CD   GLU  1219      -6.924  -3.887  -4.000  1.00  1.00      1S   
ATOM   3599 OE1  GLU  1219      -6.469  -4.699  -4.847  1.00  1.00      1S   
ATOM   3600 OE2  GLU  1219      -7.187  -4.203  -2.811  1.00  1.00      1S   
ATOM   3601 C    GLU  1219      -3.715  -1.735  -5.999  1.00  1.00      1S   
ATOM   3602 O    GLU  1219      -3.255  -2.740  -6.537  1.00  1.00      1S   
ATOM   3603 N    GLN  1220      -3.341  -0.496  -6.387  1.00  1.00      1S   
ATOM   3604 HN   GLN  1220      -3.713   0.320  -5.949  1.00  0.00      1S   
ATOM   3605 CA   GLN  1220      -2.362  -0.264  -7.425  1.00  1.00      1S   
ATOM   3606 HA   GLN  1220      -2.577  -0.929  -8.251  1.00  0.00      1S   
ATOM   3607 CB   GLN  1220      -2.395   1.184  -7.949  1.00  1.00      1S   
ATOM   3608 HB1  GLN  1220      -1.501   1.366  -8.586  1.00  0.00      1S   
ATOM   3609 HB2  GLN  1220      -2.352   1.882  -7.086  1.00  0.00      1S   
ATOM   3610 CG   GLN  1220      -3.644   1.478  -8.794  1.00  1.00      1S   
ATOM   3611 HG1  GLN  1220      -4.562   1.354  -8.184  1.00  0.00      1S   
ATOM   3612 HG2  GLN  1220      -3.695   0.763  -9.641  1.00  0.00      1S   
ATOM   3613 CD   GLN  1220      -3.579   2.919  -9.310  1.00  1.00      1S   
ATOM   3614 OE1  GLN  1220      -3.619   3.876  -8.530  1.00  1.00      1S   
ATOM   3615 NE2  GLN  1220      -3.470   3.067 -10.662  1.00  1.00      1S   
ATOM   3616 HE21 GLN  1220      -3.421   3.987 -11.053  1.00  0.00      1S   
ATOM   3617 HE22 GLN  1220      -3.444   2.262 -11.252  1.00  0.00      1S   
ATOM   3618 C    GLN  1220      -0.965  -0.570  -6.941  1.00  1.00      1S   
ATOM   3619 O    GLN  1220      -0.146  -1.053  -7.718  1.00  1.00      1S   
ATOM   3620 N    VAL  1221      -0.675  -0.335  -5.634  1.00  1.00      1S   
ATOM   3621 HN   VAL  1221      -1.358   0.083  -5.037  1.00  0.00      1S   
ATOM   3622 CA   VAL  1221       0.583  -0.670  -4.986  1.00  1.00      1S   
ATOM   3623 HA   VAL  1221       1.382  -0.211  -5.550  1.00  0.00      1S   
ATOM   3624 CB   VAL  1221       0.657  -0.218  -3.526  1.00  1.00      1S   
ATOM   3625 HB   VAL  1221      -0.222  -0.611  -2.971  1.00  0.00      1S   
ATOM   3626 CG1  VAL  1221       1.942  -0.730  -2.834  1.00  1.00      1S   
ATOM   3627 HG11 VAL  1221       2.835  -0.453  -3.434  1.00  0.00      1S   
ATOM   3628 HG12 VAL  1221       1.925  -1.831  -2.702  1.00  0.00      1S   
ATOM   3629 HG13 VAL  1221       2.038  -0.269  -1.829  1.00  0.00      1S   
ATOM   3630 CG2  VAL  1221       0.623   1.317  -3.461  1.00  1.00      1S   
ATOM   3631 HG21 VAL  1221      -0.102   1.754  -4.168  1.00  0.00      1S   
ATOM   3632 HG22 VAL  1221       1.619   1.722  -3.717  1.00  0.00      1S   
ATOM   3633 HG23 VAL  1221       0.358   1.643  -2.433  1.00  0.00      1S   
ATOM   3634 C    VAL  1221       0.766  -2.163  -5.024  1.00  1.00      1S   
ATOM   3635 O    VAL  1221       1.839  -2.642  -5.380  1.00  1.00      1S   
ATOM   3636 N    LEU  1222      -0.307  -2.924  -4.688  1.00  1.00      1S   
ATOM   3637 HN   LEU  1222      -1.161  -2.492  -4.407  1.00  0.00      1S   
ATOM   3638 CA   LEU  1222      -0.323  -4.371  -4.673  1.00  1.00      1S   
ATOM   3639 HA   LEU  1222       0.377  -4.689  -3.917  1.00  0.00      1S   
ATOM   3640 CB   LEU  1222      -1.729  -4.959  -4.383  1.00  1.00      1S   
ATOM   3641 HB1  LEU  1222      -1.691  -6.061  -4.476  1.00  0.00      1S   
ATOM   3642 HB2  LEU  1222      -2.451  -4.602  -5.147  1.00  0.00      1S   
ATOM   3643 CG   LEU  1222      -2.319  -4.663  -2.988  1.00  1.00      1S   
ATOM   3644 HG   LEU  1222      -2.623  -3.600  -2.963  1.00  0.00      1S   
ATOM   3645 CD1  LEU  1222      -3.589  -5.501  -2.760  1.00  1.00      1S   
ATOM   3646 HD11 LEU  1222      -3.338  -6.583  -2.759  1.00  0.00      1S   
ATOM   3647 HD12 LEU  1222      -4.325  -5.310  -3.568  1.00  0.00      1S   
ATOM   3648 HD13 LEU  1222      -4.055  -5.243  -1.786  1.00  0.00      1S   
ATOM   3649 CD2  LEU  1222      -1.321  -4.887  -1.845  1.00  1.00      1S   
ATOM   3650 HD21 LEU  1222      -0.440  -4.218  -1.939  1.00  0.00      1S   
ATOM   3651 HD22 LEU  1222      -0.977  -5.943  -1.855  1.00  0.00      1S   
ATOM   3652 HD23 LEU  1222      -1.804  -4.679  -0.867  1.00  0.00      1S   
ATOM   3653 C    LEU  1222       0.155  -4.944  -5.978  1.00  1.00      1S   
ATOM   3654 O    LEU  1222       1.139  -5.679  -6.007  1.00  1.00      1S   
ATOM   3655 N    ARG  1223      -0.510  -4.573  -7.093  1.00  1.00      1S   
ATOM   3656 HN   ARG  1223      -1.289  -3.952  -7.040  1.00  0.00      1S   
ATOM   3657 CA   ARG  1223      -0.181  -5.047  -8.414  1.00  1.00      1S   
ATOM   3658 HA   ARG  1223      -0.248  -6.126  -8.400  1.00  0.00      1S   
ATOM   3659 CB   ARG  1223      -1.166  -4.492  -9.461  1.00  1.00      1S   
ATOM   3660 HB1  ARG  1223      -1.079  -3.384  -9.505  1.00  0.00      1S   
ATOM   3661 HB2  ARG  1223      -2.203  -4.734  -9.138  1.00  0.00      1S   
ATOM   3662 CG   ARG  1223      -0.946  -5.080 -10.860  1.00  1.00      1S   
ATOM   3663 HG1  ARG  1223      -1.173  -6.169 -10.839  1.00  0.00      1S   
ATOM   3664 HG2  ARG  1223       0.122  -4.956 -11.139  1.00  0.00      1S   
ATOM   3665 CD   ARG  1223      -1.779  -4.377 -11.925  1.00  1.00      1S   
ATOM   3666 HD1  ARG  1223      -1.446  -3.319 -12.013  1.00  0.00      1S   
ATOM   3667 HD2  ARG  1223      -2.862  -4.422 -11.679  1.00  0.00      1S   
ATOM   3668 NE   ARG  1223      -1.551  -5.059 -13.235  1.00  1.00      1S   
ATOM   3669 HE   ARG  1223      -0.979  -5.880 -13.262  1.00  0.00      1S   
ATOM   3670 CZ   ARG  1223      -2.056  -4.556 -14.394  1.00  1.00      1S   
ATOM   3671 NH1  ARG  1223      -2.759  -3.396 -14.411  1.00  1.00      1S   
ATOM   3672 HH11 ARG  1223      -2.897  -2.892 -13.554  1.00  0.00      1S   
ATOM   3673 HH12 ARG  1223      -3.113  -3.033 -15.268  1.00  0.00      1S   
ATOM   3674 NH2  ARG  1223      -1.848  -5.234 -15.560  1.00  1.00      1S   
ATOM   3675 HH21 ARG  1223      -1.330  -6.085 -15.543  1.00  0.00      1S   
ATOM   3676 HH22 ARG  1223      -2.215  -4.875 -16.413  1.00  0.00      1S   
ATOM   3677 C    ARG  1223       1.224  -4.665  -8.813  1.00  1.00      1S   
ATOM   3678 O    ARG  1223       1.998  -5.516  -9.236  1.00  1.00      1S   
ATOM   3679 N    PHE  1224       1.594  -3.375  -8.650  1.00  1.00      1S   
ATOM   3680 HN   PHE  1224       0.950  -2.711  -8.274  1.00  0.00      1S   
ATOM   3681 CA   PHE  1224       2.881  -2.823  -9.013  1.00  1.00      1S   
ATOM   3682 HA   PHE  1224       2.969  -2.913 -10.087  1.00  0.00      1S   
ATOM   3683 CB   PHE  1224       2.919  -1.324  -8.617  1.00  1.00      1S   
ATOM   3684 HB1  PHE  1224       2.769  -1.214  -7.521  1.00  0.00      1S   
ATOM   3685 HB2  PHE  1224       2.085  -0.796  -9.127  1.00  0.00      1S   
ATOM   3686 CG   PHE  1224       4.188  -0.622  -9.011  1.00  1.00      1S   
ATOM   3687 CD1  PHE  1224       4.474  -0.348 -10.360  1.00  1.00      1S   
ATOM   3688 HD1  PHE  1224       3.785  -0.659 -11.131  1.00  0.00      1S   
ATOM   3689 CE1  PHE  1224       5.646   0.335 -10.711  1.00  1.00      1S   
ATOM   3690 HE1  PHE  1224       5.862   0.540 -11.749  1.00  0.00      1S   
ATOM   3691 CZ   PHE  1224       6.537   0.753  -9.715  1.00  1.00      1S   
ATOM   3692 HZ   PHE  1224       7.444   1.276  -9.983  1.00  0.00      1S   
ATOM   3693 CD2  PHE  1224       5.096  -0.212  -8.021  1.00  1.00      1S   
ATOM   3694 HD2  PHE  1224       4.890  -0.425  -6.982  1.00  0.00      1S   
ATOM   3695 CE2  PHE  1224       6.259   0.480  -8.370  1.00  1.00      1S   
ATOM   3696 HE2  PHE  1224       6.951   0.791  -7.603  1.00  0.00      1S   
ATOM   3697 C    PHE  1224       4.035  -3.584  -8.386  1.00  1.00      1S   
ATOM   3698 O    PHE  1224       4.914  -4.059  -9.100  1.00  1.00      1S   
ATOM   3699 N    VAL  1225       4.035  -3.743  -7.042  1.00  1.00      1S   
ATOM   3700 HN   VAL  1225       3.286  -3.381  -6.489  1.00  0.00      1S   
ATOM   3701 CA   VAL  1225       5.101  -4.379  -6.292  1.00  1.00      1S   
ATOM   3702 HA   VAL  1225       6.032  -3.940  -6.621  1.00  0.00      1S   
ATOM   3703 CB   VAL  1225       4.964  -4.134  -4.794  1.00  1.00      1S   
ATOM   3704 HB   VAL  1225       3.960  -4.469  -4.449  1.00  0.00      1S   
ATOM   3705 CG1  VAL  1225       6.042  -4.902  -3.996  1.00  1.00      1S   
ATOM   3706 HG11 VAL  1225       7.051  -4.694  -4.410  1.00  0.00      1S   
ATOM   3707 HG12 VAL  1225       5.856  -5.995  -4.030  1.00  0.00      1S   
ATOM   3708 HG13 VAL  1225       6.028  -4.591  -2.931  1.00  0.00      1S   
ATOM   3709 CG2  VAL  1225       5.087  -2.616  -4.551  1.00  1.00      1S   
ATOM   3710 HG21 VAL  1225       4.291  -2.051  -5.075  1.00  0.00      1S   
ATOM   3711 HG22 VAL  1225       6.074  -2.249  -4.903  1.00  0.00      1S   
ATOM   3712 HG23 VAL  1225       5.002  -2.393  -3.470  1.00  0.00      1S   
ATOM   3713 C    VAL  1225       5.170  -5.861  -6.585  1.00  1.00      1S   
ATOM   3714 O    VAL  1225       6.254  -6.401  -6.795  1.00  1.00      1S   
ATOM   3715 N    MET  1226       4.014  -6.561  -6.649  1.00  1.00      1S   
ATOM   3716 HN   MET  1226       3.129  -6.124  -6.491  1.00  0.00      1S   
ATOM   3717 CA   MET  1226       3.970  -7.982  -6.937  1.00  1.00      1S   
ATOM   3718 HA   MET  1226       4.644  -8.474  -6.251  1.00  0.00      1S   
ATOM   3719 CB   MET  1226       2.561  -8.587  -6.738  1.00  1.00      1S   
ATOM   3720 HB1  MET  1226       2.515  -9.599  -7.203  1.00  0.00      1S   
ATOM   3721 HB2  MET  1226       1.809  -7.945  -7.246  1.00  0.00      1S   
ATOM   3722 CG   MET  1226       2.195  -8.763  -5.254  1.00  1.00      1S   
ATOM   3723 HG1  MET  1226       2.163  -7.768  -4.761  1.00  0.00      1S   
ATOM   3724 HG2  MET  1226       3.018  -9.336  -4.774  1.00  0.00      1S   
ATOM   3725 SD   MET  1226       0.634  -9.660  -4.981  1.00  1.00      1S   
ATOM   3726 CE   MET  1226      -0.459  -8.224  -5.024  1.00  1.00      1S   
ATOM   3727 HE1  MET  1226      -0.474  -7.756  -6.032  1.00  0.00      1S   
ATOM   3728 HE2  MET  1226      -0.109  -7.464  -4.293  1.00  0.00      1S   
ATOM   3729 HE3  MET  1226      -1.502  -8.497  -4.757  1.00  0.00      1S   
ATOM   3730 C    MET  1226       4.432  -8.322  -8.338  1.00  1.00      1S   
ATOM   3731 O    MET  1226       4.780  -9.469  -8.602  1.00  1.00      1S   
ATOM   3732 N    GLU  1227       4.466  -7.341  -9.266  1.00  1.00      1S   
ATOM   3733 HN   GLU  1227       4.157  -6.417  -9.051  1.00  0.00      1S   
ATOM   3734 CA   GLU  1227       4.922  -7.551 -10.621  1.00  1.00      1S   
ATOM   3735 HA   GLU  1227       4.983  -8.609 -10.834  1.00  0.00      1S   
ATOM   3736 CB   GLU  1227       3.963  -6.906 -11.643  1.00  1.00      1S   
ATOM   3737 HB1  GLU  1227       4.360  -7.042 -12.674  1.00  0.00      1S   
ATOM   3738 HB2  GLU  1227       3.905  -5.815 -11.431  1.00  0.00      1S   
ATOM   3739 CG   GLU  1227       2.545  -7.512 -11.607  1.00  1.00      1S   
ATOM   3740 HG1  GLU  1227       2.117  -7.445 -10.588  1.00  0.00      1S   
ATOM   3741 HG2  GLU  1227       2.587  -8.586 -11.883  1.00  0.00      1S   
ATOM   3742 CD   GLU  1227       1.622  -6.769 -12.572  1.00  1.00      1S   
ATOM   3743 OE1  GLU  1227       1.813  -5.538 -12.766  1.00  1.00      1S   
ATOM   3744 OE2  GLU  1227       0.693  -7.421 -13.120  1.00  1.00      1S   
ATOM   3745 C    GLU  1227       6.298  -6.959 -10.821  1.00  1.00      1S   
ATOM   3746 O    GLU  1227       6.731  -6.773 -11.956  1.00  1.00      1S   
ATOM   3747 N    GLY  1228       7.046  -6.665  -9.735  1.00  1.00      1S   
ATOM   3748 HN   GLY  1228       6.686  -6.770  -8.809  1.00  0.00      1S   
ATOM   3749 CA   GLY  1228       8.448  -6.319  -9.845  1.00  1.00      1S   
ATOM   3750 HA1  GLY  1228       8.857  -6.744 -10.752  1.00  0.00      1S   
ATOM   3751 HA2  GLY  1228       8.927  -6.721  -8.967  1.00  0.00      1S   
ATOM   3752 C    GLY  1228       8.721  -4.842  -9.869  1.00  1.00      1S   
ATOM   3753 O    GLY  1228       9.860  -4.443 -10.100  1.00  1.00      1S   
ATOM   3754 N    GLY  1229       7.711  -3.982  -9.610  1.00  1.00      1S   
ATOM   3755 HN   GLY  1229       6.784  -4.308  -9.426  1.00  0.00      1S   
ATOM   3756 CA   GLY  1229       7.878  -2.544  -9.594  1.00  1.00      1S   
ATOM   3757 HA1  GLY  1229       6.887  -2.120  -9.632  1.00  0.00      1S   
ATOM   3758 HA2  GLY  1229       8.496  -2.254 -10.433  1.00  0.00      1S   
ATOM   3759 C    GLY  1229       8.527  -2.098  -8.312  1.00  1.00      1S   
ATOM   3760 O    GLY  1229       8.327  -2.707  -7.264  1.00  1.00      1S   
ATOM   3761 N    LEU  1230       9.337  -1.017  -8.380  1.00  1.00      1S   
ATOM   3762 HN   LEU  1230       9.456  -0.521  -9.239  1.00  0.00      1S   
ATOM   3763 CA   LEU  1230      10.134  -0.538  -7.275  1.00  1.00      1S   
ATOM   3764 HA   LEU  1230       9.826  -1.024  -6.361  1.00  0.00      1S   
ATOM   3765 CB   LEU  1230      11.650  -0.754  -7.519  1.00  1.00      1S   
ATOM   3766 HB1  LEU  1230      12.232  -0.285  -6.693  1.00  0.00      1S   
ATOM   3767 HB2  LEU  1230      11.939  -0.249  -8.467  1.00  0.00      1S   
ATOM   3768 CG   LEU  1230      12.081  -2.235  -7.606  1.00  1.00      1S   
ATOM   3769 HG   LEU  1230      11.511  -2.727  -8.428  1.00  0.00      1S   
ATOM   3770 CD1  LEU  1230      13.577  -2.348  -7.952  1.00  1.00      1S   
ATOM   3771 HD11 LEU  1230      14.192  -1.850  -7.172  1.00  0.00      1S   
ATOM   3772 HD12 LEU  1230      13.783  -1.865  -8.930  1.00  0.00      1S   
ATOM   3773 HD13 LEU  1230      13.879  -3.415  -8.013  1.00  0.00      1S   
ATOM   3774 CD2  LEU  1230      11.766  -2.978  -6.301  1.00  1.00      1S   
ATOM   3775 HD21 LEU  1230      10.673  -3.092  -6.153  1.00  0.00      1S   
ATOM   3776 HD22 LEU  1230      12.172  -2.398  -5.446  1.00  0.00      1S   
ATOM   3777 HD23 LEU  1230      12.225  -3.988  -6.307  1.00  0.00      1S   
ATOM   3778 C    LEU  1230       9.915   0.940  -7.091  1.00  1.00      1S   
ATOM   3779 O    LEU  1230       9.483   1.643  -8.000  1.00  1.00      1S   
ATOM   3780 N    LEU  1231      10.246   1.447  -5.878  1.00  1.00      1S   
ATOM   3781 HN   LEU  1231      10.554   0.838  -5.148  1.00  0.00      1S   
ATOM   3782 CA   LEU  1231      10.228   2.853  -5.534  1.00  1.00      1S   
ATOM   3783 HA   LEU  1231       9.267   3.262  -5.808  1.00  0.00      1S   
ATOM   3784 CB   LEU  1231      10.524   3.095  -4.031  1.00  1.00      1S   
ATOM   3785 HB1  LEU  1231      10.804   4.156  -3.860  1.00  0.00      1S   
ATOM   3786 HB2  LEU  1231      11.397   2.469  -3.750  1.00  0.00      1S   
ATOM   3787 CG   LEU  1231       9.361   2.775  -3.069  1.00  1.00      1S   
ATOM   3788 HG   LEU  1231       8.968   1.768  -3.329  1.00  0.00      1S   
ATOM   3789 CD1  LEU  1231       9.838   2.715  -1.606  1.00  1.00      1S   
ATOM   3790 HD11 LEU  1231      10.246   3.697  -1.300  1.00  0.00      1S   
ATOM   3791 HD12 LEU  1231      10.627   1.947  -1.485  1.00  0.00      1S   
ATOM   3792 HD13 LEU  1231       8.996   2.461  -0.929  1.00  0.00      1S   
ATOM   3793 CD2  LEU  1231       8.223   3.797  -3.218  1.00  1.00      1S   
ATOM   3794 HD21 LEU  1231       7.814   3.793  -4.248  1.00  0.00      1S   
ATOM   3795 HD22 LEU  1231       8.590   4.819  -2.982  1.00  0.00      1S   
ATOM   3796 HD23 LEU  1231       7.401   3.544  -2.518  1.00  0.00      1S   
ATOM   3797 C    LEU  1231      11.300   3.578  -6.309  1.00  1.00      1S   
ATOM   3798 O    LEU  1231      12.349   3.018  -6.619  1.00  1.00      1S   
ATOM   3799 N    ASP  1232      11.038   4.863  -6.642  1.00  1.00      1S   
ATOM   3800 HN   ASP  1232      10.187   5.310  -6.378  1.00  0.00      1S   
ATOM   3801 CA   ASP  1232      11.959   5.671  -7.406  1.00  1.00      1S   
ATOM   3802 HA   ASP  1232      12.500   5.036  -8.095  1.00  0.00      1S   
ATOM   3803 CB   ASP  1232      11.266   6.822  -8.178  1.00  1.00      1S   
ATOM   3804 HB1  ASP  1232      12.015   7.547  -8.566  1.00  0.00      1S   
ATOM   3805 HB2  ASP  1232      10.567   7.366  -7.507  1.00  0.00      1S   
ATOM   3806 CG   ASP  1232      10.504   6.264  -9.375  1.00  1.00      1S   
ATOM   3807 OD1  ASP  1232      11.092   5.428 -10.113  1.00  1.00      1S   
ATOM   3808 OD2  ASP  1232       9.332   6.677  -9.574  1.00  1.00      1S   
ATOM   3809 C    ASP  1232      12.963   6.292  -6.484  1.00  1.00      1S   
ATOM   3810 O    ASP  1232      12.704   6.495  -5.303  1.00  1.00      1S   
ATOM   3811 N    LYS  1233      14.150   6.618  -7.039  1.00  1.00      1S   
ATOM   3812 HN   LYS  1233      14.329   6.412  -7.999  1.00  0.00      1S   
ATOM   3813 CA   LYS  1233      15.253   7.242  -6.352  1.00  1.00      1S   
ATOM   3814 HA   LYS  1233      15.557   6.587  -5.555  1.00  0.00      1S   
ATOM   3815 CB   LYS  1233      16.440   7.421  -7.321  1.00  1.00      1S   
ATOM   3816 HB1  LYS  1233      16.144   8.097  -8.154  1.00  0.00      1S   
ATOM   3817 HB2  LYS  1233      16.657   6.426  -7.772  1.00  0.00      1S   
ATOM   3818 CG   LYS  1233      17.743   7.938  -6.696  1.00  1.00      1S   
ATOM   3819 HG1  LYS  1233      18.049   7.248  -5.881  1.00  0.00      1S   
ATOM   3820 HG2  LYS  1233      17.586   8.946  -6.257  1.00  0.00      1S   
ATOM   3821 CD   LYS  1233      18.847   7.997  -7.761  1.00  1.00      1S   
ATOM   3822 HD1  LYS  1233      18.569   8.754  -8.527  1.00  0.00      1S   
ATOM   3823 HD2  LYS  1233      18.882   7.007  -8.272  1.00  0.00      1S   
ATOM   3824 CE   LYS  1233      20.256   8.289  -7.235  1.00  1.00      1S   
ATOM   3825 HE1  LYS  1233      20.966   8.278  -8.090  1.00  0.00      1S   
ATOM   3826 HE2  LYS  1233      20.572   7.532  -6.485  1.00  0.00      1S   
ATOM   3827 NZ   LYS  1233      20.360   9.625  -6.619  1.00  1.00      1S   
ATOM   3828 HZ1  LYS  1233      20.087   9.582  -5.615  1.00  0.00      1S   
ATOM   3829 HZ2  LYS  1233      19.743  10.294  -7.121  1.00  0.00      1S   
ATOM   3830 HZ3  LYS  1233      21.351   9.945  -6.684  1.00  0.00      1S   
ATOM   3831 C    LYS  1233      14.837   8.605  -5.850  1.00  1.00      1S   
ATOM   3832 O    LYS  1233      14.431   9.416  -6.681  1.00  1.00      1S   
ATOM   3833 N    PRO  1234      14.884   8.925  -4.553  1.00  1.00      1S   
ATOM   3834 CD   PRO  1234      15.121   7.975  -3.463  1.00  1.00      1S   
ATOM   3835 HD1  PRO  1234      16.212   7.939  -3.266  1.00  0.00      1S   
ATOM   3836 HD2  PRO  1234      14.740   6.957  -3.693  1.00  0.00      1S   
ATOM   3837 CA   PRO  1234      14.349  10.182  -4.054  1.00  1.00      1S   
ATOM   3838 HA   PRO  1234      13.328  10.281  -4.397  1.00  0.00      1S   
ATOM   3839 CB   PRO  1234      14.462  10.067  -2.527  1.00  1.00      1S   
ATOM   3840 HB1  PRO  1234      13.663  10.635  -2.019  1.00  0.00      1S   
ATOM   3841 HB2  PRO  1234      15.437  10.437  -2.152  1.00  0.00      1S   
ATOM   3842 CG   PRO  1234      14.372   8.566  -2.271  1.00  1.00      1S   
ATOM   3843 HG1  PRO  1234      14.792   8.252  -1.298  1.00  0.00      1S   
ATOM   3844 HG2  PRO  1234      13.302   8.275  -2.324  1.00  0.00      1S   
ATOM   3845 C    PRO  1234      15.160  11.348  -4.548  1.00  1.00      1S   
ATOM   3846 O    PRO  1234      16.319  11.165  -4.918  1.00  1.00      1S   
ATOM   3847 N    ASP  1235      14.560  12.557  -4.556  1.00  1.00      1S   
ATOM   3848 HN   ASP  1235      13.615  12.669  -4.262  1.00  0.00      1S   
ATOM   3849 CA   ASP  1235      15.220  13.764  -4.990  1.00  1.00      1S   
ATOM   3850 HA   ASP  1235      15.652  13.574  -5.964  1.00  0.00      1S   
ATOM   3851 CB   ASP  1235      14.214  14.945  -5.059  1.00  1.00      1S   
ATOM   3852 HB1  ASP  1235      13.871  15.205  -4.034  1.00  0.00      1S   
ATOM   3853 HB2  ASP  1235      13.324  14.627  -5.644  1.00  0.00      1S   
ATOM   3854 CG   ASP  1235      14.786  16.198  -5.728  1.00  1.00      1S   
ATOM   3855 OD1  ASP  1235      14.110  17.257  -5.637  1.00  1.00      1S   
ATOM   3856 OD2  ASP  1235      15.883  16.116  -6.340  1.00  1.00      1S   
ATOM   3857 C    ASP  1235      16.311  14.078  -3.993  1.00  1.00      1S   
ATOM   3858 O    ASP  1235      16.076  14.027  -2.787  1.00  1.00      1S   
ATOM   3859 N    ASN  1236      17.542  14.362  -4.487  1.00  1.00      1S   
ATOM   3860 HN   ASN  1236      17.689  14.409  -5.473  1.00  0.00      1S   
ATOM   3861 CA   ASN  1236      18.689  14.676  -3.660  1.00  1.00      1S   
ATOM   3862 HA   ASN  1236      19.520  14.802  -4.340  1.00  0.00      1S   
ATOM   3863 CB   ASN  1236      18.487  15.982  -2.831  1.00  1.00      1S   
ATOM   3864 HB1  ASN  1236      19.032  15.963  -1.865  1.00  0.00      1S   
ATOM   3865 HB2  ASN  1236      17.412  16.118  -2.593  1.00  0.00      1S   
ATOM   3866 CG   ASN  1236      18.958  17.202  -3.626  1.00  1.00      1S   
ATOM   3867 OD1  ASN  1236      18.294  17.667  -4.557  1.00  1.00      1S   
ATOM   3868 ND2  ASN  1236      20.151  17.731  -3.223  1.00  1.00      1S   
ATOM   3869 HD21 ASN  1236      20.507  18.546  -3.680  1.00  0.00      1S   
ATOM   3870 HD22 ASN  1236      20.651  17.307  -2.471  1.00  0.00      1S   
ATOM   3871 C    ASN  1236      19.074  13.521  -2.757  1.00  1.00      1S   
ATOM   3872 O    ASN  1236      19.518  13.718  -1.628  1.00  1.00      1S   
ATOM   3873 N    CYS  1237      18.932  12.267  -3.242  1.00  1.00      1S   
ATOM   3874 HN   CYS  1237      18.579  12.097  -4.159  1.00  0.00      1S   
ATOM   3875 CA   CYS  1237      19.288  11.104  -2.467  1.00  1.00      1S   
ATOM   3876 HA   CYS  1237      19.175  11.326  -1.417  1.00  0.00      1S   
ATOM   3877 CB   CYS  1237      18.380   9.889  -2.780  1.00  1.00      1S   
ATOM   3878 HB1  CYS  1237      18.350   9.723  -3.878  1.00  0.00      1S   
ATOM   3879 HB2  CYS  1237      17.358  10.186  -2.476  1.00  0.00      1S   
ATOM   3880 SG   CYS  1237      18.802   8.333  -1.921  1.00  1.00      1S   
ATOM   3881 HG1  CYS  1237      20.023   8.251  -2.437  1.00  0.00      1S   
ATOM   3882 C    CYS  1237      20.712  10.773  -2.825  1.00  1.00      1S   
ATOM   3883 O    CYS  1237      21.006  10.691  -4.015  1.00  1.00      1S   
ATOM   3884 N    PRO  1238      21.623  10.542  -1.879  1.00  1.00      1S   
ATOM   3885 CD   PRO  1238      21.498  10.931  -0.478  1.00  1.00      1S   
ATOM   3886 HD1  PRO  1238      20.985  10.107   0.066  1.00  0.00      1S   
ATOM   3887 HD2  PRO  1238      20.941  11.885  -0.359  1.00  0.00      1S   
ATOM   3888 CA   PRO  1238      22.969  10.097  -2.180  1.00  1.00      1S   
ATOM   3889 HA   PRO  1238      23.434  10.812  -2.844  1.00  0.00      1S   
ATOM   3890 CB   PRO  1238      23.657  10.007  -0.817  1.00  1.00      1S   
ATOM   3891 HB1  PRO  1238      24.749  10.183  -0.886  1.00  0.00      1S   
ATOM   3892 HB2  PRO  1238      23.470   9.023  -0.330  1.00  0.00      1S   
ATOM   3893 CG   PRO  1238      22.942  11.082  -0.003  1.00  1.00      1S   
ATOM   3894 HG1  PRO  1238      23.063  10.938   1.087  1.00  0.00      1S   
ATOM   3895 HG2  PRO  1238      23.323  12.086  -0.291  1.00  0.00      1S   
ATOM   3896 C    PRO  1238      22.910   8.758  -2.838  1.00  1.00      1S   
ATOM   3897 O    PRO  1238      22.161   7.899  -2.378  1.00  1.00      1S   
ATOM   3898 N    ASP  1239      23.673   8.595  -3.938  1.00  1.00      1S   
ATOM   3899 HN   ASP  1239      24.246   9.343  -4.268  1.00  0.00      1S   
ATOM   3900 CA   ASP  1239      23.644   7.454  -4.818  1.00  1.00      1S   
ATOM   3901 HA   ASP  1239      22.659   7.423  -5.266  1.00  0.00      1S   
ATOM   3902 CB   ASP  1239      24.709   7.568  -5.934  1.00  1.00      1S   
ATOM   3903 HB1  ASP  1239      24.538   6.801  -6.717  1.00  0.00      1S   
ATOM   3904 HB2  ASP  1239      25.728   7.426  -5.511  1.00  0.00      1S   
ATOM   3905 CG   ASP  1239      24.628   8.959  -6.562  1.00  1.00      1S   
ATOM   3906 OD1  ASP  1239      23.564   9.283  -7.155  1.00  1.00      1S   
ATOM   3907 OD2  ASP  1239      25.618   9.725  -6.420  1.00  1.00      1S   
ATOM   3908 C    ASP  1239      23.843   6.166  -4.058  1.00  1.00      1S   
ATOM   3909 O    ASP  1239      23.145   5.203  -4.293  1.00  1.00      1S   
ATOM   3910 N    MET  1240      24.767   6.194  -3.059  1.00  1.00      1S   
ATOM   3911 HN   MET  1240      25.261   7.034  -2.868  1.00  0.00      1S   
ATOM   3912 CA   MET  1240      25.125   5.075  -2.216  1.00  1.00      1S   
ATOM   3913 HA   MET  1240      25.518   4.307  -2.866  1.00  0.00      1S   
ATOM   3914 CB   MET  1240      26.212   5.498  -1.198  1.00  1.00      1S   
ATOM   3915 HB1  MET  1240      25.755   6.090  -0.375  1.00  0.00      1S   
ATOM   3916 HB2  MET  1240      26.930   6.175  -1.713  1.00  0.00      1S   
ATOM   3917 CG   MET  1240      27.024   4.312  -0.642  1.00  1.00      1S   
ATOM   3918 HG1  MET  1240      27.999   4.295  -1.180  1.00  0.00      1S   
ATOM   3919 HG2  MET  1240      26.507   3.364  -0.904  1.00  0.00      1S   
ATOM   3920 SD   MET  1240      27.316   4.355   1.154  1.00  1.00      1S   
ATOM   3921 CE   MET  1240      25.723   3.626   1.636  1.00  1.00      1S   
ATOM   3922 HE1  MET  1240      25.535   2.675   1.092  1.00  0.00      1S   
ATOM   3923 HE2  MET  1240      24.882   4.319   1.420  1.00  0.00      1S   
ATOM   3924 HE3  MET  1240      25.709   3.397   2.722  1.00  0.00      1S   
ATOM   3925 C    MET  1240      23.955   4.507  -1.441  1.00  1.00      1S   
ATOM   3926 O    MET  1240      23.840   3.295  -1.267  1.00  1.00      1S   
ATOM   3927 N    LEU  1241      23.043   5.390  -0.970  1.00  1.00      1S   
ATOM   3928 HN   LEU  1241      23.134   6.364  -1.162  1.00  0.00      1S   
ATOM   3929 CA   LEU  1241      21.902   5.032  -0.161  1.00  1.00      1S   
ATOM   3930 HA   LEU  1241      22.257   4.364   0.609  1.00  0.00      1S   
ATOM   3931 CB   LEU  1241      21.262   6.294   0.463  1.00  1.00      1S   
ATOM   3932 HB1  LEU  1241      20.617   6.803  -0.286  1.00  0.00      1S   
ATOM   3933 HB2  LEU  1241      22.078   7.008   0.715  1.00  0.00      1S   
ATOM   3934 CG   LEU  1241      20.450   6.050   1.753  1.00  1.00      1S   
ATOM   3935 HG   LEU  1241      19.654   5.300   1.538  1.00  0.00      1S   
ATOM   3936 CD1  LEU  1241      21.336   5.496   2.886  1.00  1.00      1S   
ATOM   3937 HD11 LEU  1241      22.228   6.143   3.024  1.00  0.00      1S   
ATOM   3938 HD12 LEU  1241      21.678   4.466   2.654  1.00  0.00      1S   
ATOM   3939 HD13 LEU  1241      20.770   5.465   3.841  1.00  0.00      1S   
ATOM   3940 CD2  LEU  1241      19.754   7.353   2.189  1.00  1.00      1S   
ATOM   3941 HD21 LEU  1241      19.078   7.716   1.386  1.00  0.00      1S   
ATOM   3942 HD22 LEU  1241      20.511   8.139   2.396  1.00  0.00      1S   
ATOM   3943 HD23 LEU  1241      19.155   7.185   3.109  1.00  0.00      1S   
ATOM   3944 C    LEU  1241      20.862   4.314  -0.980  1.00  1.00      1S   
ATOM   3945 O    LEU  1241      20.254   3.352  -0.515  1.00  1.00      1S   
ATOM   3946 N    PHE  1242      20.662   4.753  -2.244  1.00  1.00      1S   
ATOM   3947 HN   PHE  1242      21.185   5.526  -2.599  1.00  0.00      1S   
ATOM   3948 CA   PHE  1242      19.726   4.164  -3.175  1.00  1.00      1S   
ATOM   3949 HA   PHE  1242      18.784   4.048  -2.657  1.00  0.00      1S   
ATOM   3950 CB   PHE  1242      19.534   5.068  -4.421  1.00  1.00      1S   
ATOM   3951 HB1  PHE  1242      20.494   5.169  -4.972  1.00  0.00      1S   
ATOM   3952 HB2  PHE  1242      19.210   6.080  -4.096  1.00  0.00      1S   
ATOM   3953 CG   PHE  1242      18.475   4.536  -5.359  1.00  1.00      1S   
ATOM   3954 CD1  PHE  1242      17.147   4.364  -4.928  1.00  1.00      1S   
ATOM   3955 HD1  PHE  1242      16.867   4.635  -3.921  1.00  0.00      1S   
ATOM   3956 CE1  PHE  1242      16.178   3.844  -5.796  1.00  1.00      1S   
ATOM   3957 HE1  PHE  1242      15.159   3.721  -5.458  1.00  0.00      1S   
ATOM   3958 CZ   PHE  1242      16.524   3.508  -7.110  1.00  1.00      1S   
ATOM   3959 HZ   PHE  1242      15.774   3.120  -7.783  1.00  0.00      1S   
ATOM   3960 CD2  PHE  1242      18.813   4.182  -6.676  1.00  1.00      1S   
ATOM   3961 HD2  PHE  1242      19.833   4.292  -7.016  1.00  0.00      1S   
ATOM   3962 CE2  PHE  1242      17.840   3.688  -7.552  1.00  1.00      1S   
ATOM   3963 HE2  PHE  1242      18.111   3.430  -8.565  1.00  0.00      1S   
ATOM   3964 C    PHE  1242      20.200   2.797  -3.614  1.00  1.00      1S   
ATOM   3965 O    PHE  1242      19.391   1.903  -3.838  1.00  1.00      1S   
ATOM   3966 N    GLU  1243      21.532   2.592  -3.723  1.00  1.00      1S   
ATOM   3967 HN   GLU  1243      22.184   3.332  -3.566  1.00  0.00      1S   
ATOM   3968 CA   GLU  1243      22.104   1.313  -4.082  1.00  1.00      1S   
ATOM   3969 HA   GLU  1243      21.599   0.960  -4.970  1.00  0.00      1S   
ATOM   3970 CB   GLU  1243      23.627   1.389  -4.348  1.00  1.00      1S   
ATOM   3971 HB1  GLU  1243      24.009   0.366  -4.568  1.00  0.00      1S   
ATOM   3972 HB2  GLU  1243      24.146   1.756  -3.435  1.00  0.00      1S   
ATOM   3973 CG   GLU  1243      24.026   2.301  -5.527  1.00  1.00      1S   
ATOM   3974 HG1  GLU  1243      25.091   2.135  -5.788  1.00  0.00      1S   
ATOM   3975 HG2  GLU  1243      23.924   3.355  -5.234  1.00  0.00      1S   
ATOM   3976 CD   GLU  1243      23.154   2.050  -6.756  1.00  1.00      1S   
ATOM   3977 OE1  GLU  1243      23.234   0.924  -7.313  1.00  1.00      1S   
ATOM   3978 OE2  GLU  1243      22.394   2.978  -7.147  1.00  1.00      1S   
ATOM   3979 C    GLU  1243      21.860   0.301  -2.996  1.00  1.00      1S   
ATOM   3980 O    GLU  1243      21.581  -0.861  -3.278  1.00  1.00      1S   
ATOM   3981 N    LEU  1244      21.905   0.752  -1.721  1.00  1.00      1S   
ATOM   3982 HN   LEU  1244      22.145   1.703  -1.536  1.00  0.00      1S   
ATOM   3983 CA   LEU  1244      21.607  -0.041  -0.552  1.00  1.00      1S   
ATOM   3984 HA   LEU  1244      22.259  -0.903  -0.581  1.00  0.00      1S   
ATOM   3985 CB   LEU  1244      21.847   0.785   0.737  1.00  1.00      1S   
ATOM   3986 HB1  LEU  1244      20.909   1.286   1.061  1.00  0.00      1S   
ATOM   3987 HB2  LEU  1244      22.561   1.604   0.491  1.00  0.00      1S   
ATOM   3988 CG   LEU  1244      22.447   0.024   1.943  1.00  1.00      1S   
ATOM   3989 HG   LEU  1244      23.535  -0.111   1.737  1.00  0.00      1S   
ATOM   3990 CD1  LEU  1244      22.315   0.891   3.208  1.00  1.00      1S   
ATOM   3991 HD11 LEU  1244      21.253   0.936   3.517  1.00  0.00      1S   
ATOM   3992 HD12 LEU  1244      22.668   1.925   3.012  1.00  0.00      1S   
ATOM   3993 HD13 LEU  1244      22.901   0.460   4.046  1.00  0.00      1S   
ATOM   3994 CD2  LEU  1244      21.852  -1.378   2.180  1.00  1.00      1S   
ATOM   3995 HD21 LEU  1244      22.055  -2.047   1.318  1.00  0.00      1S   
ATOM   3996 HD22 LEU  1244      20.754  -1.314   2.333  1.00  0.00      1S   
ATOM   3997 HD23 LEU  1244      22.309  -1.838   3.080  1.00  0.00      1S   
ATOM   3998 C    LEU  1244      20.159  -0.495  -0.581  1.00  1.00      1S   
ATOM   3999 O    LEU  1244      19.859  -1.671  -0.386  1.00  1.00      1S   
ATOM   4000 N    MET  1245      19.233   0.455  -0.870  1.00  1.00      1S   
ATOM   4001 HN   MET  1245      19.524   1.400  -1.013  1.00  0.00      1S   
ATOM   4002 CA   MET  1245      17.806   0.236  -0.992  1.00  1.00      1S   
ATOM   4003 HA   MET  1245      17.438  -0.114  -0.038  1.00  0.00      1S   
ATOM   4004 CB   MET  1245      17.048   1.515  -1.413  1.00  1.00      1S   
ATOM   4005 HB1  MET  1245      16.008   1.246  -1.702  1.00  0.00      1S   
ATOM   4006 HB2  MET  1245      17.538   1.953  -2.308  1.00  0.00      1S   
ATOM   4007 CG   MET  1245      16.938   2.606  -0.340  1.00  1.00      1S   
ATOM   4008 HG1  MET  1245      17.951   2.888   0.009  1.00  0.00      1S   
ATOM   4009 HG2  MET  1245      16.396   2.183   0.532  1.00  0.00      1S   
ATOM   4010 SD   MET  1245      16.053   4.067  -0.975  1.00  1.00      1S   
ATOM   4011 CE   MET  1245      17.013   5.364  -0.148  1.00  1.00      1S   
ATOM   4012 HE1  MET  1245      18.080   5.326  -0.452  1.00  0.00      1S   
ATOM   4013 HE2  MET  1245      16.968   5.254   0.955  1.00  0.00      1S   
ATOM   4014 HE3  MET  1245      16.619   6.369  -0.407  1.00  0.00      1S   
ATOM   4015 C    MET  1245      17.473  -0.801  -2.039  1.00  1.00      1S   
ATOM   4016 O    MET  1245      16.667  -1.692  -1.794  1.00  1.00      1S   
ATOM   4017 N    ARG  1246      18.101  -0.710  -3.234  1.00  1.00      1S   
ATOM   4018 HN   ARG  1246      18.736   0.040  -3.417  1.00  0.00      1S   
ATOM   4019 CA   ARG  1246      17.891  -1.624  -4.336  1.00  1.00      1S   
ATOM   4020 HA   ARG  1246      16.833  -1.642  -4.558  1.00  0.00      1S   
ATOM   4021 CB   ARG  1246      18.668  -1.203  -5.598  1.00  1.00      1S   
ATOM   4022 HB1  ARG  1246      18.694  -2.053  -6.318  1.00  0.00      1S   
ATOM   4023 HB2  ARG  1246      19.719  -0.960  -5.323  1.00  0.00      1S   
ATOM   4024 CG   ARG  1246      18.050  -0.005  -6.334  1.00  1.00      1S   
ATOM   4025 HG1  ARG  1246      18.115   0.898  -5.690  1.00  0.00      1S   
ATOM   4026 HG2  ARG  1246      16.971  -0.201  -6.520  1.00  0.00      1S   
ATOM   4027 CD   ARG  1246      18.762   0.279  -7.663  1.00  1.00      1S   
ATOM   4028 HD1  ARG  1246      19.861   0.336  -7.504  1.00  0.00      1S   
ATOM   4029 HD2  ARG  1246      18.423   1.231  -8.114  1.00  0.00      1S   
ATOM   4030 NE   ARG  1246      18.481  -0.847  -8.619  1.00  1.00      1S   
ATOM   4031 HE   ARG  1246      19.107  -1.624  -8.628  1.00  0.00      1S   
ATOM   4032 CZ   ARG  1246      17.399  -0.873  -9.446  1.00  1.00      1S   
ATOM   4033 NH1  ARG  1246      16.496   0.136  -9.476  1.00  1.00      1S   
ATOM   4034 HH11 ARG  1246      16.621   0.924  -8.870  1.00  0.00      1S   
ATOM   4035 HH12 ARG  1246      15.732   0.109 -10.116  1.00  0.00      1S   
ATOM   4036 NH2  ARG  1246      17.221  -1.948 -10.271  1.00  1.00      1S   
ATOM   4037 HH21 ARG  1246      17.876  -2.697 -10.254  1.00  0.00      1S   
ATOM   4038 HH22 ARG  1246      16.442  -1.969 -10.891  1.00  0.00      1S   
ATOM   4039 C    ARG  1246      18.318  -3.036  -4.016  1.00  1.00      1S   
ATOM   4040 O    ARG  1246      17.701  -3.988  -4.492  1.00  1.00      1S   
ATOM   4041 N    MET  1247      19.370  -3.208  -3.181  1.00  1.00      1S   
ATOM   4042 HN   MET  1247      19.871  -2.425  -2.814  1.00  0.00      1S   
ATOM   4043 CA   MET  1247      19.826  -4.511  -2.740  1.00  1.00      1S   
ATOM   4044 HA   MET  1247      19.897  -5.150  -3.608  1.00  0.00      1S   
ATOM   4045 CB   MET  1247      21.199  -4.451  -2.025  1.00  1.00      1S   
ATOM   4046 HB1  MET  1247      21.408  -5.422  -1.524  1.00  0.00      1S   
ATOM   4047 HB2  MET  1247      21.171  -3.665  -1.240  1.00  0.00      1S   
ATOM   4048 CG   MET  1247      22.367  -4.154  -2.984  1.00  1.00      1S   
ATOM   4049 HG1  MET  1247      23.308  -4.104  -2.393  1.00  0.00      1S   
ATOM   4050 HG2  MET  1247      22.208  -3.149  -3.422  1.00  0.00      1S   
ATOM   4051 SD   MET  1247      22.548  -5.354  -4.344  1.00  1.00      1S   
ATOM   4052 CE   MET  1247      23.503  -6.611  -3.446  1.00  1.00      1S   
ATOM   4053 HE1  MET  1247      22.974  -6.947  -2.529  1.00  0.00      1S   
ATOM   4054 HE2  MET  1247      24.495  -6.210  -3.146  1.00  0.00      1S   
ATOM   4055 HE3  MET  1247      23.676  -7.502  -4.087  1.00  0.00      1S   
ATOM   4056 C    MET  1247      18.822  -5.142  -1.811  1.00  1.00      1S   
ATOM   4057 O    MET  1247      18.669  -6.361  -1.782  1.00  1.00      1S   
ATOM   4058 N    CYS  1248      18.071  -4.312  -1.058  1.00  1.00      1S   
ATOM   4059 HN   CYS  1248      18.193  -3.322  -1.109  1.00  0.00      1S   
ATOM   4060 CA   CYS  1248      17.028  -4.766  -0.173  1.00  1.00      1S   
ATOM   4061 HA   CYS  1248      17.374  -5.652   0.343  1.00  0.00      1S   
ATOM   4062 CB   CYS  1248      16.657  -3.687   0.870  1.00  1.00      1S   
ATOM   4063 HB1  CYS  1248      15.786  -4.034   1.464  1.00  0.00      1S   
ATOM   4064 HB2  CYS  1248      16.342  -2.757   0.352  1.00  0.00      1S   
ATOM   4065 SG   CYS  1248      18.044  -3.324   1.990  1.00  1.00      1S   
ATOM   4066 HG1  CYS  1248      18.870  -2.920   1.033  1.00  0.00      1S   
ATOM   4067 C    CYS  1248      15.778  -5.131  -0.937  1.00  1.00      1S   
ATOM   4068 O    CYS  1248      14.935  -5.858  -0.416  1.00  1.00      1S   
ATOM   4069 N    TRP  1249      15.621  -4.639  -2.188  1.00  1.00      1S   
ATOM   4070 HN   TRP  1249      16.316  -4.065  -2.615  1.00  0.00      1S   
ATOM   4071 CA   TRP  1249      14.405  -4.827  -2.944  1.00  1.00      1S   
ATOM   4072 HA   TRP  1249      13.652  -5.261  -2.308  1.00  0.00      1S   
ATOM   4073 CB   TRP  1249      13.845  -3.503  -3.491  1.00  1.00      1S   
ATOM   4074 HB1  TRP  1249      12.888  -3.711  -4.011  1.00  0.00      1S   
ATOM   4075 HB2  TRP  1249      14.554  -3.048  -4.216  1.00  0.00      1S   
ATOM   4076 CG   TRP  1249      13.493  -2.503  -2.423  1.00  1.00      1S   
ATOM   4077 CD1  TRP  1249      13.053  -2.735  -1.149  1.00  1.00      1S   
ATOM   4078 HD1  TRP  1249      12.898  -3.711  -0.714  1.00  0.00      1S   
ATOM   4079 NE1  TRP  1249      12.844  -1.549  -0.497  1.00  1.00      1S   
ATOM   4080 HE1  TRP  1249      12.549  -1.464   0.431  1.00  0.00      1S   
ATOM   4081 CE2  TRP  1249      13.140  -0.515  -1.358  1.00  1.00      1S   
ATOM   4082 CD2  TRP  1249      13.545  -1.077  -2.586  1.00  1.00      1S   
ATOM   4083 CE3  TRP  1249      13.899  -0.273  -3.669  1.00  1.00      1S   
ATOM   4084 HE3  TRP  1249      14.200  -0.686  -4.619  1.00  0.00      1S   
ATOM   4085 CZ3  TRP  1249      13.846   1.117  -3.495  1.00  1.00      1S   
ATOM   4086 HZ3  TRP  1249      14.111   1.769  -4.315  1.00  0.00      1S   
ATOM   4087 CZ2  TRP  1249      13.083   0.861  -1.194  1.00  1.00      1S   
ATOM   4088 HZ2  TRP  1249      12.751   1.314  -0.277  1.00  0.00      1S   
ATOM   4089 CH2  TRP  1249      13.448   1.675  -2.272  1.00  1.00      1S   
ATOM   4090 HH2  TRP  1249      13.413   2.749  -2.159  1.00  0.00      1S   
ATOM   4091 C    TRP  1249      14.579  -5.766  -4.101  1.00  1.00      1S   
ATOM   4092 O    TRP  1249      13.908  -5.632  -5.121  1.00  1.00      1S   
ATOM   4093 N    GLN  1250      15.440  -6.794  -3.959  1.00  1.00      1S   
ATOM   4094 HN   GLN  1250      16.018  -6.888  -3.153  1.00  0.00      1S   
ATOM   4095 CA   GLN  1250      15.531  -7.846  -4.946  1.00  1.00      1S   
ATOM   4096 HA   GLN  1250      15.532  -7.401  -5.932  1.00  0.00      1S   
ATOM   4097 CB   GLN  1250      16.816  -8.684  -4.781  1.00  1.00      1S   
ATOM   4098 HB1  GLN  1250      16.774  -9.584  -5.435  1.00  0.00      1S   
ATOM   4099 HB2  GLN  1250      16.888  -9.026  -3.725  1.00  0.00      1S   
ATOM   4100 CG   GLN  1250      18.067  -7.864  -5.148  1.00  1.00      1S   
ATOM   4101 HG1  GLN  1250      18.063  -6.896  -4.602  1.00  0.00      1S   
ATOM   4102 HG2  GLN  1250      18.069  -7.646  -6.237  1.00  0.00      1S   
ATOM   4103 CD   GLN  1250      19.339  -8.621  -4.757  1.00  1.00      1S   
ATOM   4104 OE1  GLN  1250      19.877  -8.422  -3.663  1.00  1.00      1S   
ATOM   4105 NE2  GLN  1250      19.829  -9.499  -5.678  1.00  1.00      1S   
ATOM   4106 HE21 GLN  1250      20.664 -10.009  -5.468  1.00  0.00      1S   
ATOM   4107 HE22 GLN  1250      19.366  -9.619  -6.554  1.00  0.00      1S   
ATOM   4108 C    GLN  1250      14.312  -8.724  -4.817  1.00  1.00      1S   
ATOM   4109 O    GLN  1250      13.814  -8.953  -3.718  1.00  1.00      1S   
ATOM   4110 N    TYR  1251      13.776  -9.198  -5.966  1.00  1.00      1S   
ATOM   4111 HN   TYR  1251      14.205  -8.996  -6.845  1.00  0.00      1S   
ATOM   4112 CA   TYR  1251      12.519  -9.909  -6.054  1.00  1.00      1S   
ATOM   4113 HA   TYR  1251      11.773  -9.282  -5.585  1.00  0.00      1S   
ATOM   4114 CB   TYR  1251      12.125 -10.197  -7.528  1.00  1.00      1S   
ATOM   4115 HB1  TYR  1251      12.709 -11.038  -7.958  1.00  0.00      1S   
ATOM   4116 HB2  TYR  1251      12.314  -9.293  -8.147  1.00  0.00      1S   
ATOM   4117 CG   TYR  1251      10.656 -10.504  -7.621  1.00  1.00      1S   
ATOM   4118 CD1  TYR  1251       9.725  -9.453  -7.605  1.00  1.00      1S   
ATOM   4119 HD1  TYR  1251      10.068  -8.433  -7.575  1.00  0.00      1S   
ATOM   4120 CE1  TYR  1251       8.352  -9.715  -7.620  1.00  1.00      1S   
ATOM   4121 HE1  TYR  1251       7.650  -8.893  -7.596  1.00  0.00      1S   
ATOM   4122 CZ   TYR  1251       7.904 -11.039  -7.654  1.00  1.00      1S   
ATOM   4123 OH   TYR  1251       6.528 -11.314  -7.671  1.00  1.00      1S   
ATOM   4124 HH   TYR  1251       6.065 -10.497  -7.893  1.00  0.00      1S   
ATOM   4125 CD2  TYR  1251      10.192 -11.829  -7.667  1.00  1.00      1S   
ATOM   4126 HD2  TYR  1251      10.896 -12.648  -7.673  1.00  0.00      1S   
ATOM   4127 CE2  TYR  1251       8.819 -12.097  -7.680  1.00  1.00      1S   
ATOM   4128 HE2  TYR  1251       8.469 -13.119  -7.710  1.00  0.00      1S   
ATOM   4129 C    TYR  1251      12.594 -11.207  -5.300  1.00  1.00      1S   
ATOM   4130 O    TYR  1251      11.731 -11.502  -4.479  1.00  1.00      1S   
ATOM   4131 N    ASN  1252      13.667 -11.985  -5.556  1.00  1.00      1S   
ATOM   4132 HN   ASN  1252      14.349 -11.692  -6.226  1.00  0.00      1S   
ATOM   4133 CA   ASN  1252      13.956 -13.242  -4.918  1.00  1.00      1S   
ATOM   4134 HA   ASN  1252      13.090 -13.873  -5.039  1.00  0.00      1S   
ATOM   4135 CB   ASN  1252      15.172 -13.893  -5.640  1.00  1.00      1S   
ATOM   4136 HB1  ASN  1252      16.068 -13.252  -5.511  1.00  0.00      1S   
ATOM   4137 HB2  ASN  1252      14.945 -13.922  -6.728  1.00  0.00      1S   
ATOM   4138 CG   ASN  1252      15.499 -15.313  -5.162  1.00  1.00      1S   
ATOM   4139 OD1  ASN  1252      15.413 -15.622  -3.971  1.00  1.00      1S   
ATOM   4140 ND2  ASN  1252      15.913 -16.195  -6.117  1.00  1.00      1S   
ATOM   4141 HD21 ASN  1252      16.180 -17.120  -5.848  1.00  0.00      1S   
ATOM   4142 HD22 ASN  1252      15.971 -15.909  -7.072  1.00  0.00      1S   
ATOM   4143 C    ASN  1252      14.270 -12.960  -3.453  1.00  1.00      1S   
ATOM   4144 O    ASN  1252      15.247 -12.259  -3.199  1.00  1.00      1S   
ATOM   4145 N    PRO  1253      13.509 -13.442  -2.458  1.00  1.00      1S   
ATOM   4146 CD   PRO  1253      12.239 -14.150  -2.633  1.00  1.00      1S   
ATOM   4147 HD1  PRO  1253      12.314 -14.953  -3.396  1.00  0.00      1S   
ATOM   4148 HD2  PRO  1253      11.455 -13.413  -2.916  1.00  0.00      1S   
ATOM   4149 CA   PRO  1253      13.708 -13.049  -1.071  1.00  1.00      1S   
ATOM   4150 HA   PRO  1253      13.738 -11.973  -1.018  1.00  0.00      1S   
ATOM   4151 CB   PRO  1253      12.509 -13.649  -0.314  1.00  1.00      1S   
ATOM   4152 HB1  PRO  1253      11.750 -12.852  -0.171  1.00  0.00      1S   
ATOM   4153 HB2  PRO  1253      12.771 -14.072   0.676  1.00  0.00      1S   
ATOM   4154 CG   PRO  1253      11.931 -14.716  -1.250  1.00  1.00      1S   
ATOM   4155 HG1  PRO  1253      12.480 -15.669  -1.102  1.00  0.00      1S   
ATOM   4156 HG2  PRO  1253      10.848 -14.886  -1.085  1.00  0.00      1S   
ATOM   4157 C    PRO  1253      15.007 -13.569  -0.517  1.00  1.00      1S   
ATOM   4158 O    PRO  1253      15.616 -12.883   0.300  1.00  1.00      1S   
ATOM   4159 N    LYS  1254      15.453 -14.761  -0.969  1.00  1.00      1S   
ATOM   4160 HN   LYS  1254      14.930 -15.269  -1.648  1.00  0.00      1S   
ATOM   4161 CA   LYS  1254      16.640 -15.431  -0.494  1.00  1.00      1S   
ATOM   4162 HA   LYS  1254      16.613 -15.415   0.587  1.00  0.00      1S   
ATOM   4163 CB   LYS  1254      16.733 -16.906  -0.973  1.00  1.00      1S   
ATOM   4164 HB1  LYS  1254      17.557 -17.395  -0.405  1.00  0.00      1S   
ATOM   4165 HB2  LYS  1254      17.005 -16.941  -2.052  1.00  0.00      1S   
ATOM   4166 CG   LYS  1254      15.460 -17.759  -0.781  1.00  1.00      1S   
ATOM   4167 HG1  LYS  1254      14.945 -17.469   0.159  1.00  0.00      1S   
ATOM   4168 HG2  LYS  1254      15.782 -18.820  -0.680  1.00  0.00      1S   
ATOM   4169 CD   LYS  1254      14.494 -17.693  -1.978  1.00  1.00      1S   
ATOM   4170 HD1  LYS  1254      15.085 -17.887  -2.902  1.00  0.00      1S   
ATOM   4171 HD2  LYS  1254      14.082 -16.666  -2.053  1.00  0.00      1S   
ATOM   4172 CE   LYS  1254      13.334 -18.689  -1.930  1.00  1.00      1S   
ATOM   4173 HE1  LYS  1254      12.716 -18.534  -1.022  1.00  0.00      1S   
ATOM   4174 HE2  LYS  1254      13.719 -19.731  -1.947  1.00  0.00      1S   
ATOM   4175 NZ   LYS  1254      12.460 -18.508  -3.114  1.00  1.00      1S   
ATOM   4176 HZ1  LYS  1254      13.023 -18.624  -3.981  1.00  0.00      1S   
ATOM   4177 HZ2  LYS  1254      12.048 -17.553  -3.099  1.00  0.00      1S   
ATOM   4178 HZ3  LYS  1254      11.698 -19.215  -3.100  1.00  0.00      1S   
ATOM   4179 C    LYS  1254      17.900 -14.729  -0.953  1.00  1.00      1S   
ATOM   4180 O    LYS  1254      18.980 -14.988  -0.426  1.00  1.00      1S   
ATOM   4181 N    MET  1255      17.787 -13.821  -1.952  1.00  1.00      1S   
ATOM   4182 HN   MET  1255      16.897 -13.609  -2.351  1.00  0.00      1S   
ATOM   4183 CA   MET  1255      18.913 -13.137  -2.542  1.00  1.00      1S   
ATOM   4184 HA   MET  1255      19.793 -13.743  -2.388  1.00  0.00      1S   
ATOM   4185 CB   MET  1255      18.695 -12.929  -4.061  1.00  1.00      1S   
ATOM   4186 HB1  MET  1255      18.493 -11.863  -4.306  1.00  0.00      1S   
ATOM   4187 HB2  MET  1255      17.792 -13.504  -4.357  1.00  0.00      1S   
ATOM   4188 CG   MET  1255      19.865 -13.443  -4.920  1.00  1.00      1S   
ATOM   4189 HG1  MET  1255      20.748 -12.798  -4.720  1.00  0.00      1S   
ATOM   4190 HG2  MET  1255      19.593 -13.306  -5.990  1.00  0.00      1S   
ATOM   4191 SD   MET  1255      20.299 -15.189  -4.598  1.00  1.00      1S   
ATOM   4192 CE   MET  1255      19.955 -15.873  -6.242  1.00  1.00      1S   
ATOM   4193 HE1  MET  1255      20.589 -15.386  -7.013  1.00  0.00      1S   
ATOM   4194 HE2  MET  1255      18.890 -15.728  -6.522  1.00  0.00      1S   
ATOM   4195 HE3  MET  1255      20.170 -16.963  -6.262  1.00  0.00      1S   
ATOM   4196 C    MET  1255      19.190 -11.817  -1.876  1.00  1.00      1S   
ATOM   4197 O    MET  1255      20.222 -11.200  -2.135  1.00  1.00      1S   
ATOM   4198 N    ARG  1256      18.289 -11.355  -0.978  1.00  1.00      1S   
ATOM   4199 HN   ARG  1256      17.463 -11.870  -0.758  1.00  0.00      1S   
ATOM   4200 CA   ARG  1256      18.471 -10.114  -0.261  1.00  1.00      1S   
ATOM   4201 HA   ARG  1256      18.792  -9.367  -0.972  1.00  0.00      1S   
ATOM   4202 CB   ARG  1256      17.173  -9.651   0.428  1.00  1.00      1S   
ATOM   4203 HB1  ARG  1256      17.360  -8.753   1.057  1.00  0.00      1S   
ATOM   4204 HB2  ARG  1256      16.810 -10.468   1.093  1.00  0.00      1S   
ATOM   4205 CG   ARG  1256      16.065  -9.319  -0.575  1.00  1.00      1S   
ATOM   4206 HG1  ARG  1256      15.964 -10.177  -1.279  1.00  0.00      1S   
ATOM   4207 HG2  ARG  1256      16.346  -8.420  -1.167  1.00  0.00      1S   
ATOM   4208 CD   ARG  1256      14.734  -9.091   0.136  1.00  1.00      1S   
ATOM   4209 HD1  ARG  1256      14.685  -8.093   0.619  1.00  0.00      1S   
ATOM   4210 HD2  ARG  1256      14.595  -9.884   0.903  1.00  0.00      1S   
ATOM   4211 NE   ARG  1256      13.657  -9.197  -0.891  1.00  1.00      1S   
ATOM   4212 HE   ARG  1256      13.900  -9.099  -1.859  1.00  0.00      1S   
ATOM   4213 CZ   ARG  1256      12.409  -9.645  -0.591  1.00  1.00      1S   
ATOM   4214 NH1  ARG  1256      12.028  -9.834   0.693  1.00  1.00      1S   
ATOM   4215 HH11 ARG  1256      12.666  -9.633   1.440  1.00  0.00      1S   
ATOM   4216 HH12 ARG  1256      11.156 -10.296   0.880  1.00  0.00      1S   
ATOM   4217 NH2  ARG  1256      11.549  -9.934  -1.604  1.00  1.00      1S   
ATOM   4218 HH21 ARG  1256      10.661 -10.358  -1.394  1.00  0.00      1S   
ATOM   4219 HH22 ARG  1256      11.846  -9.833  -2.551  1.00  0.00      1S   
ATOM   4220 C    ARG  1256      19.502 -10.312   0.825  1.00  1.00      1S   
ATOM   4221 O    ARG  1256      19.573 -11.406   1.382  1.00  1.00      1S   
ATOM   4222 N    PRO  1257      20.318  -9.317   1.171  1.00  1.00      1S   
ATOM   4223 CD   PRO  1257      20.357  -7.991   0.552  1.00  1.00      1S   
ATOM   4224 HD1  PRO  1257      19.339  -7.562   0.440  1.00  0.00      1S   
ATOM   4225 HD2  PRO  1257      20.854  -8.079  -0.439  1.00  0.00      1S   
ATOM   4226 CA   PRO  1257      21.317  -9.460   2.214  1.00  1.00      1S   
ATOM   4227 HA   PRO  1257      21.861 -10.384   2.082  1.00  0.00      1S   
ATOM   4228 CB   PRO  1257      22.177  -8.195   2.061  1.00  1.00      1S   
ATOM   4229 HB1  PRO  1257      22.967  -8.392   1.303  1.00  0.00      1S   
ATOM   4230 HB2  PRO  1257      22.659  -7.872   3.005  1.00  0.00      1S   
ATOM   4231 CG   PRO  1257      21.206  -7.151   1.504  1.00  1.00      1S   
ATOM   4232 HG1  PRO  1257      20.564  -6.764   2.327  1.00  0.00      1S   
ATOM   4233 HG2  PRO  1257      21.716  -6.307   1.002  1.00  0.00      1S   
ATOM   4234 C    PRO  1257      20.641  -9.468   3.557  1.00  1.00      1S   
ATOM   4235 O    PRO  1257      19.525  -8.970   3.675  1.00  1.00      1S   
ATOM   4236 N    SER  1258      21.302 -10.026   4.590  1.00  1.00      1S   
ATOM   4237 HN   SER  1258      22.206 -10.430   4.465  1.00  0.00      1S   
ATOM   4238 CA   SER  1258      20.772 -10.032   5.933  1.00  1.00      1S   
ATOM   4239 HA   SER  1258      19.693 -10.083   5.891  1.00  0.00      1S   
ATOM   4240 CB   SER  1258      21.283 -11.234   6.770  1.00  1.00      1S   
ATOM   4241 HB1  SER  1258      21.026 -12.178   6.242  1.00  0.00      1S   
ATOM   4242 HB2  SER  1258      20.783 -11.249   7.760  1.00  0.00      1S   
ATOM   4243 OG   SER  1258      22.691 -11.204   6.979  1.00  1.00      1S   
ATOM   4244 HG1  SER  1258      23.090 -11.612   6.203  1.00  0.00      1S   
ATOM   4245 C    SER  1258      21.167  -8.730   6.574  1.00  1.00      1S   
ATOM   4246 O    SER  1258      21.987  -7.997   6.030  1.00  1.00      1S   
ATOM   4247 N    PHE  1259      20.615  -8.413   7.767  1.00  1.00      1S   
ATOM   4248 HN   PHE  1259      19.944  -9.005   8.209  1.00  0.00      1S   
ATOM   4249 CA   PHE  1259      20.958  -7.203   8.482  1.00  1.00      1S   
ATOM   4250 HA   PHE  1259      20.819  -6.372   7.805  1.00  0.00      1S   
ATOM   4251 CB   PHE  1259      20.103  -6.987   9.749  1.00  1.00      1S   
ATOM   4252 HB1  PHE  1259      20.516  -6.163  10.368  1.00  0.00      1S   
ATOM   4253 HB2  PHE  1259      20.065  -7.912  10.362  1.00  0.00      1S   
ATOM   4254 CG   PHE  1259      18.714  -6.580   9.372  1.00  1.00      1S   
ATOM   4255 CD1  PHE  1259      18.495  -5.331   8.775  1.00  1.00      1S   
ATOM   4256 HD1  PHE  1259      19.326  -4.669   8.578  1.00  0.00      1S   
ATOM   4257 CE1  PHE  1259      17.201  -4.926   8.449  1.00  1.00      1S   
ATOM   4258 HE1  PHE  1259      17.062  -3.954   8.025  1.00  0.00      1S   
ATOM   4259 CZ   PHE  1259      16.109  -5.763   8.694  1.00  1.00      1S   
ATOM   4260 HZ   PHE  1259      15.111  -5.436   8.446  1.00  0.00      1S   
ATOM   4261 CD2  PHE  1259      17.616  -7.412   9.631  1.00  1.00      1S   
ATOM   4262 HD2  PHE  1259      17.783  -8.360  10.117  1.00  0.00      1S   
ATOM   4263 CE2  PHE  1259      16.318  -7.016   9.281  1.00  1.00      1S   
ATOM   4264 HE2  PHE  1259      15.480  -7.663   9.493  1.00  0.00      1S   
ATOM   4265 C    PHE  1259      22.409  -7.182   8.891  1.00  1.00      1S   
ATOM   4266 O    PHE  1259      23.019  -6.121   8.915  1.00  1.00      1S   
ATOM   4267 N    LEU  1260      23.015  -8.357   9.166  1.00  1.00      1S   
ATOM   4268 HN   LEU  1260      22.504  -9.215   9.140  1.00  0.00      1S   
ATOM   4269 CA   LEU  1260      24.419  -8.469   9.492  1.00  1.00      1S   
ATOM   4270 HA   LEU  1260      24.629  -7.757  10.273  1.00  0.00      1S   
ATOM   4271 CB   LEU  1260      24.786  -9.892   9.958  1.00  1.00      1S   
ATOM   4272 HB1  LEU  1260      25.880 -10.070   9.854  1.00  0.00      1S   
ATOM   4273 HB2  LEU  1260      24.261 -10.629   9.310  1.00  0.00      1S   
ATOM   4274 CG   LEU  1260      24.421 -10.155  11.434  1.00  1.00      1S   
ATOM   4275 HG   LEU  1260      23.344  -9.908  11.580  1.00  0.00      1S   
ATOM   4276 CD1  LEU  1260      24.606 -11.641  11.780  1.00  1.00      1S   
ATOM   4277 HD11 LEU  1260      25.665 -11.941  11.631  1.00  0.00      1S   
ATOM   4278 HD12 LEU  1260      23.962 -12.270  11.130  1.00  0.00      1S   
ATOM   4279 HD13 LEU  1260      24.329 -11.826  12.840  1.00  0.00      1S   
ATOM   4280 CD2  LEU  1260      25.245  -9.265  12.385  1.00  1.00      1S   
ATOM   4281 HD21 LEU  1260      24.949  -8.201  12.285  1.00  0.00      1S   
ATOM   4282 HD22 LEU  1260      26.327  -9.358  12.152  1.00  0.00      1S   
ATOM   4283 HD23 LEU  1260      25.084  -9.567  13.440  1.00  0.00      1S   
ATOM   4284 C    LEU  1260      25.308  -8.101   8.335  1.00  1.00      1S   
ATOM   4285 O    LEU  1260      26.302  -7.404   8.523  1.00  1.00      1S   
ATOM   4286 N    GLU  1261      24.955  -8.535   7.107  1.00  1.00      1S   
ATOM   4287 HN   GLU  1261      24.142  -9.098   6.977  1.00  0.00      1S   
ATOM   4288 CA   GLU  1261      25.698  -8.237   5.902  1.00  1.00      1S   
ATOM   4289 HA   GLU  1261      26.739  -8.472   6.077  1.00  0.00      1S   
ATOM   4290 CB   GLU  1261      25.182  -9.060   4.706  1.00  1.00      1S   
ATOM   4291 HB1  GLU  1261      25.754  -8.796   3.788  1.00  0.00      1S   
ATOM   4292 HB2  GLU  1261      24.113  -8.801   4.534  1.00  0.00      1S   
ATOM   4293 CG   GLU  1261      25.302 -10.578   4.937  1.00  1.00      1S   
ATOM   4294 HG1  GLU  1261      24.890 -10.842   5.931  1.00  0.00      1S   
ATOM   4295 HG2  GLU  1261      26.366 -10.890   4.919  1.00  0.00      1S   
ATOM   4296 CD   GLU  1261      24.528 -11.360   3.877  1.00  1.00      1S   
ATOM   4297 OE1  GLU  1261      24.212 -12.548   4.150  1.00  1.00      1S   
ATOM   4298 OE2  GLU  1261      24.226 -10.785   2.800  1.00  1.00      1S   
ATOM   4299 C    GLU  1261      25.585  -6.773   5.549  1.00  1.00      1S   
ATOM   4300 O    GLU  1261      26.543  -6.173   5.063  1.00  1.00      1S   
ATOM   4301 N    ILE  1262      24.409  -6.158   5.837  1.00  1.00      1S   
ATOM   4302 HN   ILE  1262      23.649  -6.685   6.216  1.00  0.00      1S   
ATOM   4303 CA   ILE  1262      24.148  -4.742   5.659  1.00  1.00      1S   
ATOM   4304 HA   ILE  1262      24.370  -4.498   4.630  1.00  0.00      1S   
ATOM   4305 CB   ILE  1262      22.693  -4.359   5.948  1.00  1.00      1S   
ATOM   4306 HB   ILE  1262      22.390  -4.797   6.924  1.00  0.00      1S   
ATOM   4307 CG2  ILE  1262      22.533  -2.822   6.053  1.00  1.00      1S   
ATOM   4308 HG21 ILE  1262      22.950  -2.329   5.151  1.00  0.00      1S   
ATOM   4309 HG22 ILE  1262      23.049  -2.422   6.951  1.00  0.00      1S   
ATOM   4310 HG23 ILE  1262      21.464  -2.546   6.147  1.00  0.00      1S   
ATOM   4311 CG1  ILE  1262      21.768  -4.948   4.854  1.00  1.00      1S   
ATOM   4312 HG11 ILE  1262      21.983  -6.029   4.735  1.00  0.00      1S   
ATOM   4313 HG12 ILE  1262      22.002  -4.464   3.881  1.00  0.00      1S   
ATOM   4314 CD   ILE  1262      20.272  -4.788   5.148  1.00  1.00      1S   
ATOM   4315 HD1  ILE  1262      19.969  -3.724   5.069  1.00  0.00      1S   
ATOM   4316 HD2  ILE  1262      20.032  -5.149   6.170  1.00  0.00      1S   
ATOM   4317 HD3  ILE  1262      19.672  -5.374   4.420  1.00  0.00      1S   
ATOM   4318 C    ILE  1262      25.088  -3.948   6.530  1.00  1.00      1S   
ATOM   4319 O    ILE  1262      25.766  -3.052   6.035  1.00  1.00      1S   
ATOM   4320 N    ILE  1263      25.182  -4.289   7.838  1.00  1.00      1S   
ATOM   4321 HN   ILE  1263      24.632  -5.036   8.207  1.00  0.00      1S   
ATOM   4322 CA   ILE  1263      26.017  -3.602   8.805  1.00  1.00      1S   
ATOM   4323 HA   ILE  1263      25.759  -2.553   8.769  1.00  0.00      1S   
ATOM   4324 CB   ILE  1263      25.804  -4.105  10.227  1.00  1.00      1S   
ATOM   4325 HB   ILE  1263      26.012  -5.200  10.250  1.00  0.00      1S   
ATOM   4326 CG2  ILE  1263      26.757  -3.393  11.213  1.00  1.00      1S   
ATOM   4327 HG21 ILE  1263      26.673  -2.291  11.105  1.00  0.00      1S   
ATOM   4328 HG22 ILE  1263      27.813  -3.691  11.045  1.00  0.00      1S   
ATOM   4329 HG23 ILE  1263      26.491  -3.660  12.257  1.00  0.00      1S   
ATOM   4330 CG1  ILE  1263      24.339  -3.891  10.668  1.00  1.00      1S   
ATOM   4331 HG11 ILE  1263      23.658  -3.951   9.794  1.00  0.00      1S   
ATOM   4332 HG12 ILE  1263      24.223  -2.869  11.091  1.00  0.00      1S   
ATOM   4333 CD   ILE  1263      23.888  -4.934  11.692  1.00  1.00      1S   
ATOM   4334 HD1  ILE  1263      24.397  -4.786  12.666  1.00  0.00      1S   
ATOM   4335 HD2  ILE  1263      24.114  -5.957  11.326  1.00  0.00      1S   
ATOM   4336 HD3  ILE  1263      22.793  -4.866  11.843  1.00  0.00      1S   
ATOM   4337 C    ILE  1263      27.470  -3.739   8.430  1.00  1.00      1S   
ATOM   4338 O    ILE  1263      28.206  -2.761   8.482  1.00  1.00      1S   
ATOM   4339 N    SER  1264      27.906  -4.943   7.993  1.00  1.00      1S   
ATOM   4340 HN   SER  1264      27.279  -5.719   7.955  1.00  0.00      1S   
ATOM   4341 CA   SER  1264      29.271  -5.223   7.586  1.00  1.00      1S   
ATOM   4342 HA   SER  1264      29.895  -5.050   8.446  1.00  0.00      1S   
ATOM   4343 CB   SER  1264      29.471  -6.678   7.099  1.00  1.00      1S   
ATOM   4344 HB1  SER  1264      30.545  -6.855   6.870  1.00  0.00      1S   
ATOM   4345 HB2  SER  1264      28.875  -6.872   6.182  1.00  0.00      1S   
ATOM   4346 OG   SER  1264      29.081  -7.616   8.092  1.00  1.00      1S   
ATOM   4347 HG1  SER  1264      28.118  -7.585   8.137  1.00  0.00      1S   
ATOM   4348 C    SER  1264      29.744  -4.327   6.464  1.00  1.00      1S   
ATOM   4349 O    SER  1264      30.908  -3.935   6.419  1.00  1.00      1S   
ATOM   4350 N    SER  1265      28.834  -3.975   5.533  1.00  1.00      1S   
ATOM   4351 HN   SER  1265      27.892  -4.298   5.596  1.00  0.00      1S   
ATOM   4352 CA   SER  1265      29.156  -3.190   4.364  1.00  1.00      1S   
ATOM   4353 HA   SER  1265      30.145  -3.481   4.037  1.00  0.00      1S   
ATOM   4354 CB   SER  1265      28.189  -3.510   3.191  1.00  1.00      1S   
ATOM   4355 HB1  SER  1265      28.170  -4.610   3.029  1.00  0.00      1S   
ATOM   4356 HB2  SER  1265      28.555  -3.031   2.258  1.00  0.00      1S   
ATOM   4357 OG   SER  1265      26.857  -3.065   3.429  1.00  1.00      1S   
ATOM   4358 HG1  SER  1265      26.595  -3.410   4.289  1.00  0.00      1S   
ATOM   4359 C    SER  1265      29.191  -1.694   4.624  1.00  1.00      1S   
ATOM   4360 O    SER  1265      29.604  -0.944   3.742  1.00  1.00      1S   
ATOM   4361 N    ILE  1266      28.755  -1.218   5.822  1.00  1.00      1S   
ATOM   4362 HN   ILE  1266      28.425  -1.833   6.535  1.00  0.00      1S   
ATOM   4363 CA   ILE  1266      28.685   0.206   6.119  1.00  1.00      1S   
ATOM   4364 HA   ILE  1266      29.238   0.758   5.372  1.00  0.00      1S   
ATOM   4365 CB   ILE  1266      27.258   0.755   6.162  1.00  1.00      1S   
ATOM   4366 HB   ILE  1266      27.302   1.848   6.382  1.00  0.00      1S   
ATOM   4367 CG2  ILE  1266      26.635   0.612   4.755  1.00  1.00      1S   
ATOM   4368 HG21 ILE  1266      26.445  -0.456   4.518  1.00  0.00      1S   
ATOM   4369 HG22 ILE  1266      27.320   1.029   3.986  1.00  0.00      1S   
ATOM   4370 HG23 ILE  1266      25.673   1.161   4.699  1.00  0.00      1S   
ATOM   4371 CG1  ILE  1266      26.404   0.083   7.268  1.00  1.00      1S   
ATOM   4372 HG11 ILE  1266      26.944   0.102   8.239  1.00  0.00      1S   
ATOM   4373 HG12 ILE  1266      26.251  -0.980   7.002  1.00  0.00      1S   
ATOM   4374 CD   ILE  1266      25.045   0.748   7.489  1.00  1.00      1S   
ATOM   4375 HD1  ILE  1266      24.435   0.727   6.562  1.00  0.00      1S   
ATOM   4376 HD2  ILE  1266      25.183   1.804   7.805  1.00  0.00      1S   
ATOM   4377 HD3  ILE  1266      24.488   0.214   8.288  1.00  0.00      1S   
ATOM   4378 C    ILE  1266      29.323   0.542   7.446  1.00  1.00      1S   
ATOM   4379 O    ILE  1266      29.335   1.705   7.840  1.00  1.00      1S   
ATOM   4380 N    LYS  1267      29.861  -0.456   8.185  1.00  1.00      1S   
ATOM   4381 HN   LYS  1267      29.829  -1.397   7.858  1.00  0.00      1S   
ATOM   4382 CA   LYS  1267      30.366  -0.309   9.538  1.00  1.00      1S   
ATOM   4383 HA   LYS  1267      29.548   0.040  10.149  1.00  0.00      1S   
ATOM   4384 CB   LYS  1267      30.848  -1.657  10.118  1.00  1.00      1S   
ATOM   4385 HB1  LYS  1267      29.988  -2.362  10.127  1.00  0.00      1S   
ATOM   4386 HB2  LYS  1267      31.166  -1.524  11.173  1.00  0.00      1S   
ATOM   4387 CG   LYS  1267      31.988  -2.285   9.308  1.00  1.00      1S   
ATOM   4388 HG1  LYS  1267      32.914  -1.678   9.417  1.00  0.00      1S   
ATOM   4389 HG2  LYS  1267      31.706  -2.278   8.231  1.00  0.00      1S   
ATOM   4390 CD   LYS  1267      32.295  -3.730   9.696  1.00  1.00      1S   
ATOM   4391 HD1  LYS  1267      31.344  -4.303   9.665  1.00  0.00      1S   
ATOM   4392 HD2  LYS  1267      32.681  -3.774  10.737  1.00  0.00      1S   
ATOM   4393 CE   LYS  1267      33.311  -4.340   8.729  1.00  1.00      1S   
ATOM   4394 HE1  LYS  1267      34.327  -3.931   8.910  1.00  0.00      1S   
ATOM   4395 HE2  LYS  1267      33.021  -4.127   7.678  1.00  0.00      1S   
ATOM   4396 NZ   LYS  1267      33.359  -5.802   8.885  1.00  1.00      1S   
ATOM   4397 HZ1  LYS  1267      32.396  -6.193   8.826  1.00  0.00      1S   
ATOM   4398 HZ2  LYS  1267      33.764  -6.049   9.810  1.00  0.00      1S   
ATOM   4399 HZ3  LYS  1267      33.941  -6.216   8.129  1.00  0.00      1S   
ATOM   4400 C    LYS  1267      31.503   0.678   9.666  1.00  1.00      1S   
ATOM   4401 O    LYS  1267      31.712   1.251  10.732  1.00  1.00      1S   
ATOM   4402 N    GLU  1268      32.253   0.913   8.565  1.00  1.00      1S   
ATOM   4403 HN   GLU  1268      32.058   0.450   7.703  1.00  0.00      1S   
ATOM   4404 CA   GLU  1268      33.399   1.786   8.552  1.00  1.00      1S   
ATOM   4405 HA   GLU  1268      33.905   1.660   9.498  1.00  0.00      1S   
ATOM   4406 CB   GLU  1268      34.358   1.402   7.396  1.00  1.00      1S   
ATOM   4407 HB1  GLU  1268      34.169   2.031   6.499  1.00  0.00      1S   
ATOM   4408 HB2  GLU  1268      34.145   0.351   7.096  1.00  0.00      1S   
ATOM   4409 CG   GLU  1268      35.848   1.480   7.782  1.00  1.00      1S   
ATOM   4410 HG1  GLU  1268      36.111   2.525   8.049  1.00  0.00      1S   
ATOM   4411 HG2  GLU  1268      36.475   1.165   6.921  1.00  0.00      1S   
ATOM   4412 CD   GLU  1268      36.137   0.556   8.969  1.00  1.00      1S   
ATOM   4413 OE1  GLU  1268      35.909  -0.676   8.834  1.00  1.00      1S   
ATOM   4414 OE2  GLU  1268      36.575   1.074  10.032  1.00  1.00      1S   
ATOM   4415 C    GLU  1268      32.994   3.241   8.444  1.00  1.00      1S   
ATOM   4416 O    GLU  1268      33.826   4.138   8.561  1.00  1.00      1S   
ATOM   4417 N    GLU  1269      31.683   3.495   8.238  1.00  1.00      1S   
ATOM   4418 HN   GLU  1269      31.036   2.741   8.139  1.00  0.00      1S   
ATOM   4419 CA   GLU  1269      31.102   4.808   8.102  1.00  1.00      1S   
ATOM   4420 HA   GLU  1269      31.875   5.554   7.988  1.00  0.00      1S   
ATOM   4421 CB   GLU  1269      30.131   4.874   6.895  1.00  1.00      1S   
ATOM   4422 HB1  GLU  1269      29.306   5.593   7.102  1.00  0.00      1S   
ATOM   4423 HB2  GLU  1269      29.668   3.878   6.737  1.00  0.00      1S   
ATOM   4424 CG   GLU  1269      30.771   5.361   5.577  1.00  1.00      1S   
ATOM   4425 HG1  GLU  1269      31.101   6.413   5.715  1.00  0.00      1S   
ATOM   4426 HG2  GLU  1269      30.000   5.343   4.776  1.00  0.00      1S   
ATOM   4427 CD   GLU  1269      31.968   4.530   5.107  1.00  1.00      1S   
ATOM   4428 OE1  GLU  1269      32.857   5.133   4.449  1.00  1.00      1S   
ATOM   4429 OE2  GLU  1269      32.005   3.298   5.363  1.00  1.00      1S   
ATOM   4430 C    GLU  1269      30.339   5.125   9.359  1.00  1.00      1S   
ATOM   4431 O    GLU  1269      29.841   6.238   9.516  1.00  1.00      1S   
ATOM   4432 N    MET  1270      30.244   4.159  10.302  1.00  1.00      1S   
ATOM   4433 HN   MET  1270      30.670   3.266  10.175  1.00  0.00      1S   
ATOM   4434 CA   MET  1270      29.558   4.355  11.552  1.00  1.00      1S   
ATOM   4435 HA   MET  1270      28.672   4.936  11.354  1.00  0.00      1S   
ATOM   4436 CB   MET  1270      29.152   3.023  12.221  1.00  1.00      1S   
ATOM   4437 HB1  MET  1270      28.710   3.222  13.220  1.00  0.00      1S   
ATOM   4438 HB2  MET  1270      30.059   2.399  12.378  1.00  0.00      1S   
ATOM   4439 CG   MET  1270      28.139   2.217  11.389  1.00  1.00      1S   
ATOM   4440 HG1  MET  1270      27.916   1.268  11.923  1.00  0.00      1S   
ATOM   4441 HG2  MET  1270      28.626   1.946  10.428  1.00  0.00      1S   
ATOM   4442 SD   MET  1270      26.592   3.100  11.024  1.00  1.00      1S   
ATOM   4443 CE   MET  1270      25.934   3.144  12.715  1.00  1.00      1S   
ATOM   4444 HE1  MET  1270      26.611   3.681  13.410  1.00  0.00      1S   
ATOM   4445 HE2  MET  1270      25.781   2.115  13.099  1.00  0.00      1S   
ATOM   4446 HE3  MET  1270      24.953   3.659  12.742  1.00  0.00      1S   
ATOM   4447 C    MET  1270      30.432   5.131  12.498  1.00  1.00      1S   
ATOM   4448 O    MET  1270      31.655   5.135  12.373  1.00  1.00      1S   
ATOM   4449 N    GLU  1271      29.800   5.817  13.484  1.00  1.00      1S   
ATOM   4450 HN   GLU  1271      28.809   5.809  13.574  1.00  0.00      1S   
ATOM   4451 CA   GLU  1271      30.482   6.653  14.443  1.00  1.00      1S   
ATOM   4452 HA   GLU  1271      31.123   7.301  13.870  1.00  0.00      1S   
ATOM   4453 CB   GLU  1271      29.506   7.491  15.320  1.00  1.00      1S   
ATOM   4454 HB1  GLU  1271      30.045   7.976  16.162  1.00  0.00      1S   
ATOM   4455 HB2  GLU  1271      28.758   6.793  15.760  1.00  0.00      1S   
ATOM   4456 CG   GLU  1271      28.737   8.587  14.553  1.00  1.00      1S   
ATOM   4457 HG1  GLU  1271      27.851   8.902  15.146  1.00  0.00      1S   
ATOM   4458 HG2  GLU  1271      28.386   8.173  13.597  1.00  0.00      1S   
ATOM   4459 CD   GLU  1271      29.569   9.824  14.211  1.00  1.00      1S   
ATOM   4460 OE1  GLU  1271      30.731   9.673  13.751  1.00  1.00      1S   
ATOM   4461 OE2  GLU  1271      29.025  10.947  14.380  1.00  1.00      1S   
ATOM   4462 C    GLU  1271      31.308   5.779  15.358  1.00  1.00      1S   
ATOM   4463 O    GLU  1271      31.016   4.589  15.463  1.00  1.00      1S   
ATOM   4464 N    PRO  1272      32.332   6.295  16.039  1.00  1.00      1S   
ATOM   4465 CD   PRO  1272      32.916   7.612  15.752  1.00  1.00      1S   
ATOM   4466 HD1  PRO  1272      32.353   8.378  16.328  1.00  0.00      1S   
ATOM   4467 HD2  PRO  1272      32.902   7.857  14.668  1.00  0.00      1S   
ATOM   4468 CA   PRO  1272      33.242   5.474  16.825  1.00  1.00      1S   
ATOM   4469 HA   PRO  1272      33.680   4.737  16.166  1.00  0.00      1S   
ATOM   4470 CB   PRO  1272      34.254   6.490  17.369  1.00  1.00      1S   
ATOM   4471 HB1  PRO  1272      35.228   6.025  17.618  1.00  0.00      1S   
ATOM   4472 HB2  PRO  1272      33.848   7.007  18.268  1.00  0.00      1S   
ATOM   4473 CG   PRO  1272      34.360   7.516  16.241  1.00  1.00      1S   
ATOM   4474 HG1  PRO  1272      34.759   8.492  16.579  1.00  0.00      1S   
ATOM   4475 HG2  PRO  1272      34.999   7.109  15.427  1.00  0.00      1S   
ATOM   4476 C    PRO  1272      32.558   4.761  17.964  1.00  1.00      1S   
ATOM   4477 O    PRO  1272      32.967   3.653  18.306  1.00  1.00      1S   
ATOM   4478 N    GLY  1273      31.498   5.384  18.532  1.00  1.00      1S   
ATOM   4479 HN   GLY  1273      31.223   6.288  18.215  1.00  0.00      1S   
ATOM   4480 CA   GLY  1273      30.740   4.861  19.645  1.00  1.00      1S   
ATOM   4481 HA1  GLY  1273      30.055   5.639  19.946  1.00  0.00      1S   
ATOM   4482 HA2  GLY  1273      31.438   4.590  20.424  1.00  0.00      1S   
ATOM   4483 C    GLY  1273      29.926   3.647  19.298  1.00  1.00      1S   
ATOM   4484 O    GLY  1273      29.519   2.908  20.192  1.00  1.00      1S   
ATOM   4485 N    PHE  1274      29.683   3.393  17.987  1.00  1.00      1S   
ATOM   4486 HN   PHE  1274      30.018   4.015  17.281  1.00  0.00      1S   
ATOM   4487 CA   PHE  1274      28.950   2.246  17.490  1.00  1.00      1S   
ATOM   4488 HA   PHE  1274      27.953   2.312  17.904  1.00  0.00      1S   
ATOM   4489 CB   PHE  1274      28.870   2.249  15.941  1.00  1.00      1S   
ATOM   4490 HB1  PHE  1274      29.880   2.105  15.499  1.00  0.00      1S   
ATOM   4491 HB2  PHE  1274      28.482   3.232  15.594  1.00  0.00      1S   
ATOM   4492 CG   PHE  1274      27.937   1.189  15.410  1.00  1.00      1S   
ATOM   4493 CD1  PHE  1274      26.551   1.260  15.637  1.00  1.00      1S   
ATOM   4494 HD1  PHE  1274      26.138   2.091  16.191  1.00  0.00      1S   
ATOM   4495 CE1  PHE  1274      25.697   0.268  15.136  1.00  1.00      1S   
ATOM   4496 HE1  PHE  1274      24.632   0.337  15.305  1.00  0.00      1S   
ATOM   4497 CZ   PHE  1274      26.225  -0.808  14.410  1.00  1.00      1S   
ATOM   4498 HZ   PHE  1274      25.576  -1.577  14.022  1.00  0.00      1S   
ATOM   4499 CD2  PHE  1274      28.451   0.105  14.682  1.00  1.00      1S   
ATOM   4500 HD2  PHE  1274      29.512   0.052  14.503  1.00  0.00      1S   
ATOM   4501 CE2  PHE  1274      27.604  -0.894  14.189  1.00  1.00      1S   
ATOM   4502 HE2  PHE  1274      28.012  -1.729  13.638  1.00  0.00      1S   
ATOM   4503 C    PHE  1274      29.576   0.955  17.968  1.00  1.00      1S   
ATOM   4504 O    PHE  1274      28.876   0.091  18.485  1.00  1.00      1S   
ATOM   4505 N    ARG  1275      30.920   0.816  17.865  1.00  1.00      1S   
ATOM   4506 HN   ARG  1275      31.479   1.538  17.464  1.00  0.00      1S   
ATOM   4507 CA   ARG  1275      31.640  -0.357  18.321  1.00  1.00      1S   
ATOM   4508 HA   ARG  1275      31.288  -1.194  17.743  1.00  0.00      1S   
ATOM   4509 CB   ARG  1275      33.167  -0.234  18.167  1.00  1.00      1S   
ATOM   4510 HB1  ARG  1275      33.662  -1.095  18.677  1.00  0.00      1S   
ATOM   4511 HB2  ARG  1275      33.520   0.701  18.658  1.00  0.00      1S   
ATOM   4512 CG   ARG  1275      33.660  -0.258  16.719  1.00  1.00      1S   
ATOM   4513 HG1  ARG  1275      33.324   0.664  16.201  1.00  0.00      1S   
ATOM   4514 HG2  ARG  1275      33.208  -1.129  16.200  1.00  0.00      1S   
ATOM   4515 CD   ARG  1275      35.188  -0.402  16.678  1.00  1.00      1S   
ATOM   4516 HD1  ARG  1275      35.479  -1.377  17.128  1.00  0.00      1S   
ATOM   4517 HD2  ARG  1275      35.683   0.414  17.246  1.00  0.00      1S   
ATOM   4518 NE   ARG  1275      35.679  -0.392  15.261  1.00  1.00      1S   
ATOM   4519 HE   ARG  1275      36.015  -1.246  14.870  1.00  0.00      1S   
ATOM   4520 CZ   ARG  1275      35.764   0.741  14.511  1.00  1.00      1S   
ATOM   4521 NH1  ARG  1275      35.335   1.940  14.976  1.00  1.00      1S   
ATOM   4522 HH11 ARG  1275      34.927   1.992  15.890  1.00  0.00      1S   
ATOM   4523 HH12 ARG  1275      35.384   2.750  14.399  1.00  0.00      1S   
ATOM   4524 NH2  ARG  1275      36.298   0.665  13.256  1.00  1.00      1S   
ATOM   4525 HH21 ARG  1275      36.616  -0.209  12.900  1.00  0.00      1S   
ATOM   4526 HH22 ARG  1275      36.346   1.477  12.678  1.00  0.00      1S   
ATOM   4527 C    ARG  1275      31.417  -0.690  19.772  1.00  1.00      1S   
ATOM   4528 O    ARG  1275      31.401  -1.861  20.137  1.00  1.00      1S   
ATOM   4529 N    GLU  1276      31.245   0.336  20.628  1.00  1.00      1S   
ATOM   4530 HN   GLU  1276      31.243   1.280  20.305  1.00  0.00      1S   
ATOM   4531 CA   GLU  1276      31.111   0.177  22.052  1.00  1.00      1S   
ATOM   4532 HA   GLU  1276      31.909  -0.475  22.382  1.00  0.00      1S   
ATOM   4533 CB   GLU  1276      31.279   1.529  22.782  1.00  1.00      1S   
ATOM   4534 HB1  GLU  1276      31.148   1.378  23.877  1.00  0.00      1S   
ATOM   4535 HB2  GLU  1276      30.494   2.237  22.436  1.00  0.00      1S   
ATOM   4536 CG   GLU  1276      32.668   2.151  22.534  1.00  1.00      1S   
ATOM   4537 HG1  GLU  1276      32.829   2.330  21.450  1.00  0.00      1S   
ATOM   4538 HG2  GLU  1276      33.454   1.453  22.895  1.00  0.00      1S   
ATOM   4539 CD   GLU  1276      32.800   3.483  23.268  1.00  1.00      1S   
ATOM   4540 OE1  GLU  1276      32.015   4.415  22.949  1.00  1.00      1S   
ATOM   4541 OE2  GLU  1276      33.693   3.588  24.150  1.00  1.00      1S   
ATOM   4542 C    GLU  1276      29.800  -0.472  22.447  1.00  1.00      1S   
ATOM   4543 O    GLU  1276      29.810  -1.424  23.224  1.00  1.00      1S   
ATOM   4544 N    VAL  1277      28.643   0.011  21.935  1.00  1.00      1S   
ATOM   4545 HN   VAL  1277      28.636   0.760  21.276  1.00  0.00      1S   
ATOM   4546 CA   VAL  1277      27.344  -0.429  22.422  1.00  1.00      1S   
ATOM   4547 HA   VAL  1277      27.478  -1.123  23.240  1.00  0.00      1S   
ATOM   4548 CB   VAL  1277      26.516   0.733  22.972  1.00  1.00      1S   
ATOM   4549 HB   VAL  1277      25.495   0.384  23.248  1.00  0.00      1S   
ATOM   4550 CG1  VAL  1277      27.161   1.237  24.280  1.00  1.00      1S   
ATOM   4551 HG11 VAL  1277      28.177   1.642  24.092  1.00  0.00      1S   
ATOM   4552 HG12 VAL  1277      27.235   0.410  25.017  1.00  0.00      1S   
ATOM   4553 HG13 VAL  1277      26.537   2.044  24.720  1.00  0.00      1S   
ATOM   4554 CG2  VAL  1277      26.382   1.857  21.923  1.00  1.00      1S   
ATOM   4555 HG21 VAL  1277      25.888   1.486  21.001  1.00  0.00      1S   
ATOM   4556 HG22 VAL  1277      27.372   2.280  21.658  1.00  0.00      1S   
ATOM   4557 HG23 VAL  1277      25.765   2.680  22.341  1.00  0.00      1S   
ATOM   4558 C    VAL  1277      26.518  -1.176  21.391  1.00  1.00      1S   
ATOM   4559 O    VAL  1277      25.312  -1.318  21.574  1.00  1.00      1S   
ATOM   4560 N    SER  1278      27.105  -1.707  20.292  1.00  1.00      1S   
ATOM   4561 HN   SER  1278      28.088  -1.649  20.136  1.00  0.00      1S   
ATOM   4562 CA   SER  1278      26.304  -2.366  19.269  1.00  1.00      1S   
ATOM   4563 HA   SER  1278      25.276  -2.045  19.360  1.00  0.00      1S   
ATOM   4564 CB   SER  1278      26.711  -1.988  17.822  1.00  1.00      1S   
ATOM   4565 HB1  SER  1278      26.834  -0.887  17.755  1.00  0.00      1S   
ATOM   4566 HB2  SER  1278      25.907  -2.270  17.113  1.00  0.00      1S   
ATOM   4567 OG   SER  1278      27.908  -2.631  17.401  1.00  1.00      1S   
ATOM   4568 HG1  SER  1278      28.500  -2.604  18.157  1.00  0.00      1S   
ATOM   4569 C    SER  1278      26.325  -3.867  19.423  1.00  1.00      1S   
ATOM   4570 O    SER  1278      27.301  -4.453  19.879  1.00  1.00      1S   
ATOM   4571 N    PHE  1279      25.241  -4.528  18.965  1.00  1.00      1S   
ATOM   4572 HN   PHE  1279      24.464  -4.019  18.594  1.00  0.00      1S   
ATOM   4573 CA   PHE  1279      25.114  -5.965  18.874  1.00  1.00      1S   
ATOM   4574 HA   PHE  1279      25.301  -6.385  19.853  1.00  0.00      1S   
ATOM   4575 CB   PHE  1279      23.674  -6.333  18.410  1.00  1.00      1S   
ATOM   4576 HB1  PHE  1279      23.377  -5.668  17.572  1.00  0.00      1S   
ATOM   4577 HB2  PHE  1279      22.961  -6.169  19.246  1.00  0.00      1S   
ATOM   4578 CG   PHE  1279      23.538  -7.763  17.945  1.00  1.00      1S   
ATOM   4579 CD1  PHE  1279      23.696  -8.831  18.841  1.00  1.00      1S   
ATOM   4580 HD1  PHE  1279      23.863  -8.632  19.889  1.00  0.00      1S   
ATOM   4581 CE1  PHE  1279      23.627 -10.153  18.387  1.00  1.00      1S   
ATOM   4582 HE1  PHE  1279      23.729 -10.969  19.087  1.00  0.00      1S   
ATOM   4583 CZ   PHE  1279      23.445 -10.416  17.023  1.00  1.00      1S   
ATOM   4584 HZ   PHE  1279      23.407 -11.435  16.671  1.00  0.00      1S   
ATOM   4585 CD2  PHE  1279      23.372  -8.036  16.576  1.00  1.00      1S   
ATOM   4586 HD2  PHE  1279      23.303  -7.219  15.873  1.00  0.00      1S   
ATOM   4587 CE2  PHE  1279      23.329  -9.356  16.115  1.00  1.00      1S   
ATOM   4588 HE2  PHE  1279      23.208  -9.556  15.061  1.00  0.00      1S   
ATOM   4589 C    PHE  1279      26.142  -6.533  17.914  1.00  1.00      1S   
ATOM   4590 O    PHE  1279      26.703  -7.598  18.154  1.00  1.00      1S   
ATOM   4591 N    TYR  1280      26.403  -5.839  16.790  1.00  1.00      1S   
ATOM   4592 HN   TYR  1280      25.900  -4.999  16.586  1.00  0.00      1S   
ATOM   4593 CA   TYR  1280      27.314  -6.276  15.758  1.00  1.00      1S   
ATOM   4594 HA   TYR  1280      26.903  -7.187  15.344  1.00  0.00      1S   
ATOM   4595 CB   TYR  1280      27.392  -5.195  14.651  1.00  1.00      1S   
ATOM   4596 HB1  TYR  1280      27.825  -4.253  15.051  1.00  0.00      1S   
ATOM   4597 HB2  TYR  1280      26.368  -4.972  14.281  1.00  0.00      1S   
ATOM   4598 CG   TYR  1280      28.210  -5.658  13.480  1.00  1.00      1S   
ATOM   4599 CD1  TYR  1280      29.572  -5.333  13.414  1.00  1.00      1S   
ATOM   4600 HD1  TYR  1280      30.015  -4.745  14.199  1.00  0.00      1S   
ATOM   4601 CE1  TYR  1280      30.368  -5.798  12.367  1.00  1.00      1S   
ATOM   4602 HE1  TYR  1280      31.419  -5.549  12.344  1.00  0.00      1S   
ATOM   4603 CZ   TYR  1280      29.803  -6.593  11.368  1.00  1.00      1S   
ATOM   4604 OH   TYR  1280      30.639  -7.063  10.338  1.00  1.00      1S   
ATOM   4605 HH   TYR  1280      30.082  -7.497   9.682  1.00  0.00      1S   
ATOM   4606 CD2  TYR  1280      27.646  -6.453  12.470  1.00  1.00      1S   
ATOM   4607 HD2  TYR  1280      26.598  -6.702  12.514  1.00  0.00      1S   
ATOM   4608 CE2  TYR  1280      28.438  -6.918  11.411  1.00  1.00      1S   
ATOM   4609 HE2  TYR  1280      27.992  -7.537  10.647  1.00  0.00      1S   
ATOM   4610 C    TYR  1280      28.699  -6.588  16.303  1.00  1.00      1S   
ATOM   4611 O    TYR  1280      29.249  -7.654  16.031  1.00  1.00      1S   
ATOM   4612 N    TYR  1281      29.277  -5.660  17.097  1.00  1.00      1S   
ATOM   4613 HN   TYR  1281      28.802  -4.813  17.325  1.00  0.00      1S   
ATOM   4614 CA   TYR  1281      30.610  -5.807  17.635  1.00  1.00      1S   
ATOM   4615 HA   TYR  1281      31.201  -6.406  16.954  1.00  0.00      1S   
ATOM   4616 CB   TYR  1281      31.306  -4.441  17.841  1.00  1.00      1S   
ATOM   4617 HB1  TYR  1281      32.227  -4.545  18.455  1.00  0.00      1S   
ATOM   4618 HB2  TYR  1281      30.621  -3.729  18.350  1.00  0.00      1S   
ATOM   4619 CG   TYR  1281      31.728  -3.872  16.513  1.00  1.00      1S   
ATOM   4620 CD1  TYR  1281      30.963  -2.894  15.858  1.00  1.00      1S   
ATOM   4621 HD1  TYR  1281      30.050  -2.539  16.300  1.00  0.00      1S   
ATOM   4622 CE1  TYR  1281      31.385  -2.345  14.643  1.00  1.00      1S   
ATOM   4623 HE1  TYR  1281      30.789  -1.592  14.156  1.00  0.00      1S   
ATOM   4624 CZ   TYR  1281      32.590  -2.763  14.071  1.00  1.00      1S   
ATOM   4625 OH   TYR  1281      33.051  -2.156  12.886  1.00  1.00      1S   
ATOM   4626 HH   TYR  1281      32.440  -1.450  12.661  1.00  0.00      1S   
ATOM   4627 CD2  TYR  1281      32.924  -4.305  15.913  1.00  1.00      1S   
ATOM   4628 HD2  TYR  1281      33.525  -5.059  16.400  1.00  0.00      1S   
ATOM   4629 CE2  TYR  1281      33.355  -3.752  14.700  1.00  1.00      1S   
ATOM   4630 HE2  TYR  1281      34.287  -4.079  14.261  1.00  0.00      1S   
ATOM   4631 C    TYR  1281      30.615  -6.530  18.960  1.00  1.00      1S   
ATOM   4632 O    TYR  1281      31.690  -6.863  19.458  1.00  1.00      1S   
ATOM   4633 N    SER  1282      29.430  -6.823  19.558  1.00  1.00      1S   
ATOM   4634 HN   SER  1282      28.561  -6.549  19.151  1.00  0.00      1S   
ATOM   4635 CA   SER  1282      29.338  -7.543  20.815  1.00  1.00      1S   
ATOM   4636 HA   SER  1282      29.985  -7.030  21.513  1.00  0.00      1S   
ATOM   4637 CB   SER  1282      27.908  -7.559  21.439  1.00  1.00      1S   
ATOM   4638 HB1  SER  1282      27.489  -6.531  21.404  1.00  0.00      1S   
ATOM   4639 HB2  SER  1282      27.960  -7.869  22.504  1.00  0.00      1S   
ATOM   4640 OG   SER  1282      26.999  -8.429  20.767  1.00  1.00      1S   
ATOM   4641 HG1  SER  1282      27.421  -9.295  20.731  1.00  0.00      1S   
ATOM   4642 C    SER  1282      29.837  -8.966  20.669  1.00  1.00      1S   
ATOM   4643 O    SER  1282      30.128  -9.435  19.569  1.00  1.00      1S   
ATOM   4644 N    GLU  1283      29.932  -9.696  21.799  1.00  1.00      1S   
ATOM   4645 HN   GLU  1283      29.689  -9.330  22.692  1.00  0.00      1S   
ATOM   4646 CA   GLU  1283      30.351 -11.076  21.776  1.00  1.00      1S   
ATOM   4647 HA   GLU  1283      31.193 -11.158  21.102  1.00  0.00      1S   
ATOM   4648 CB   GLU  1283      30.818 -11.558  23.169  1.00  1.00      1S   
ATOM   4649 HB1  GLU  1283      30.932 -12.664  23.155  1.00  0.00      1S   
ATOM   4650 HB2  GLU  1283      30.048 -11.298  23.928  1.00  0.00      1S   
ATOM   4651 CG   GLU  1283      32.174 -10.929  23.553  1.00  1.00      1S   
ATOM   4652 HG1  GLU  1283      32.081  -9.826  23.633  1.00  0.00      1S   
ATOM   4653 HG2  GLU  1283      32.913 -11.162  22.756  1.00  0.00      1S   
ATOM   4654 CD   GLU  1283      32.687 -11.485  24.880  1.00  1.00      1S   
ATOM   4655 OE1  GLU  1283      32.064 -11.181  25.932  1.00  1.00      1S   
ATOM   4656 OE2  GLU  1283      33.718 -12.209  24.859  1.00  1.00      1S   
ATOM   4657 C    GLU  1283      29.225 -11.978  21.227  1.00  1.00      1S   
ATOM   4658 OT1  GLU  1283      29.562 -13.089  20.740  1.00  1.00      1S   
ATOM   4659 OT2  GLU  1283      28.036 -11.558  21.246  1.00  0.00      1S   
TER 
ATOM   4660 OH2  TIP3    2       7.225  -1.707  -0.391  1.00  1.00      2S   
ATOM   4661 H1   TIP3    2       6.369  -2.080  -0.632  1.00  1.00      2S   
ATOM   4662 H2   TIP3    2       7.184  -1.631   0.562  1.00  1.00      2S   
ATOM   4663 OH2  TIP3    3       0.601   0.867   3.509  1.00  1.00      2S   
ATOM   4664 H1   TIP3    3       0.422   0.940   4.451  1.00  1.00      2S   
ATOM   4665 H2   TIP3    3      -0.095   1.392   3.100  1.00  1.00      2S   
ATOM   4666 OH2  TIP3    4      10.392  -0.636  -3.737  1.00  1.00      2S   
ATOM   4667 H1   TIP3    4       9.437  -0.671  -3.626  1.00  1.00      2S   
ATOM   4668 H2   TIP3    4      10.698  -0.130  -2.984  1.00  1.00      2S   
ATOM   4669 OH2  TIP3    5       4.789  -2.955  -1.092  1.00  1.00      2S   
ATOM   4670 H1   TIP3    5       5.164  -3.728  -0.654  1.00  1.00      2S   
ATOM   4671 H2   TIP3    5       3.846  -3.126  -1.088  1.00  1.00      2S   
ATOM   4672 OH2  TIP3    6       5.810  -1.984   7.978  1.00  1.00      2S   
ATOM   4673 H1   TIP3    6       5.679  -2.910   7.760  1.00  1.00      2S   
ATOM   4674 H2   TIP3    6       5.300  -1.862   8.788  1.00  1.00      2S   
ATOM   4675 OH2  TIP3    7       6.825   7.234  -4.355  1.00  1.00      2S   
ATOM   4676 H1   TIP3    7       6.992   6.867  -5.229  1.00  1.00      2S   
ATOM   4677 H2   TIP3    7       7.635   7.062  -3.875  1.00  1.00      2S   
ATOM   4678 OH2  TIP3    8      11.348  -6.655  -6.348  1.00  1.00      2S   
ATOM   4679 H1   TIP3    8      11.496  -6.754  -5.408  1.00  1.00      2S   
ATOM   4680 H2   TIP3    8      10.485  -6.228  -6.406  1.00  1.00      2S   
ATOM   4681 OH2  TIP3    9       8.830  -5.431  -6.696  1.00  1.00      2S   
ATOM   4682 H1   TIP3    9       7.941  -5.792  -6.762  1.00  1.00      2S   
ATOM   4683 H2   TIP3    9       8.720  -4.501  -6.919  1.00  1.00      2S   
ATOM   4684 OH2  TIP3   10       6.638  -7.788   4.161  1.00  1.00      2S   
ATOM   4685 H1   TIP3   10       6.471  -8.562   3.615  1.00  1.00      2S   
ATOM   4686 H2   TIP3   10       6.922  -8.174   4.991  1.00  1.00      2S   
ATOM   4687 OH2  TIP3   11      18.441 -10.693   8.817  1.00  1.00      2S   
ATOM   4688 H1   TIP3   11      17.607 -10.288   9.063  1.00  1.00      2S   
ATOM   4689 H2   TIP3   11      18.224 -11.246   8.059  1.00  1.00      2S   
ATOM   4690 OH2  TIP3   12       5.805  -4.744   7.068  1.00  1.00      2S   
ATOM   4691 H1   TIP3   12       6.698  -4.410   7.170  1.00  1.00      2S   
ATOM   4692 H2   TIP3   12       5.928  -5.691   6.984  1.00  1.00      2S   
ATOM   4693 OH2  TIP3   13       6.027   7.350   5.105  1.00  1.00      2S   
ATOM   4694 H1   TIP3   13       6.773   6.914   5.531  1.00  1.00      2S   
ATOM   4695 H2   TIP3   13       6.402   7.738   4.308  1.00  1.00      2S   
ATOM   4696 OH2  TIP3   14       8.694  -8.908   8.056  1.00  1.00      2S   
ATOM   4697 H1   TIP3   14       7.923  -8.596   8.527  1.00  1.00      2S   
ATOM   4698 H2   TIP3   14       9.433  -8.508   8.530  1.00  1.00      2S   
ATOM   4699 OH2  TIP3   15      12.285 -15.889   8.904  1.00  1.00      2S   
ATOM   4700 H1   TIP3   15      13.035 -15.995   9.489  1.00  1.00      2S   
ATOM   4701 H2   TIP3   15      11.609 -16.457   9.274  1.00  1.00      2S   
ATOM   4702 OH2  TIP3   16       3.080  11.835   1.969  1.00  1.00      2S   
ATOM   4703 H1   TIP3   16       2.262  11.607   1.525  1.00  1.00      2S   
ATOM   4704 H2   TIP3   16       3.601  12.274   1.289  1.00  1.00      2S   
ATOM   4705 OH2  TIP3   17       8.922  -5.550   8.709  1.00  1.00      2S   
ATOM   4706 H1   TIP3   17       8.610  -6.074   7.968  1.00  1.00      2S   
ATOM   4707 H2   TIP3   17       9.565  -6.126   9.139  1.00  1.00      2S   
ATOM   4708 OH2  TIP3   18      20.881 -10.445  10.335  1.00  1.00      2S   
ATOM   4709 H1   TIP3   18      20.005 -10.677  10.012  1.00  1.00      2S   
ATOM   4710 H2   TIP3   18      20.907 -10.797  11.231  1.00  1.00      2S   
ATOM   4711 OH2  TIP3   19      15.590 -11.293  -7.827  1.00  1.00      2S   
ATOM   4712 H1   TIP3   19      15.406 -10.386  -8.085  1.00  1.00      2S   
ATOM   4713 H2   TIP3   19      15.705 -11.754  -8.659  1.00  1.00      2S   
ATOM   4714 OH2  TIP3   20      -1.473   2.492   2.514  1.00  1.00      2S   
ATOM   4715 H1   TIP3   20      -2.179   2.273   1.897  1.00  1.00      2S   
ATOM   4716 H2   TIP3   20      -1.814   3.235   3.021  1.00  1.00      2S   
ATOM   4717 OH2  TIP3   21      -8.497  -0.810   4.758  1.00  1.00      2S   
ATOM   4718 H1   TIP3   21      -8.281   0.046   5.128  1.00  1.00      2S   
ATOM   4719 H2   TIP3   21      -9.452  -0.808   4.687  1.00  1.00      2S   
ATOM   4720 OH2  TIP3   22       7.824  -6.655   6.359  1.00  1.00      2S   
ATOM   4721 H1   TIP3   22       8.330  -5.838   6.276  1.00  1.00      2S   
ATOM   4722 H2   TIP3   22       7.501  -6.785   5.464  1.00  1.00      2S   
ATOM   4723 OH2  TIP3   23       9.752 -13.484   2.807  1.00  1.00      2S   
ATOM   4724 H1   TIP3   23       9.060 -14.025   2.425  1.00  1.00      2S   
ATOM   4725 H2   TIP3   23       9.888 -12.785   2.156  1.00  1.00      2S   
ATOM   4726 OH2  TIP3   24      21.124 -11.394  12.979  1.00  1.00      2S   
ATOM   4727 H1   TIP3   24      20.683 -10.820  13.614  1.00  1.00      2S   
ATOM   4728 H2   TIP3   24      21.587 -12.031  13.523  1.00  1.00      2S   
ATOM   4729 OH2  TIP3   25       4.149 -14.594   9.079  1.00  1.00      2S   
ATOM   4730 H1   TIP3   25       3.834 -15.356   9.565  1.00  1.00      2S   
ATOM   4731 H2   TIP3   25       5.102 -14.630   9.181  1.00  1.00      2S   
ATOM   4732 OH2  TIP3   26      -5.284 -10.753   5.220  1.00  1.00      2S   
ATOM   4733 H1   TIP3   26      -5.477 -10.666   6.155  1.00  1.00      2S   
ATOM   4734 H2   TIP3   26      -5.632  -9.943   4.840  1.00  1.00      2S   
ATOM   4735 OH2  TIP3   27       1.438 -13.538   9.091  1.00  1.00      2S   
ATOM   4736 H1   TIP3   27       1.236 -13.323   8.175  1.00  1.00      2S   
ATOM   4737 H2   TIP3   27       2.366 -13.789   9.062  1.00  1.00      2S   
ATOM   4738 OH2  TIP3   28      17.449 -10.839   4.038  1.00  1.00      2S   
ATOM   4739 H1   TIP3   28      16.850 -10.658   3.315  1.00  1.00      2S   
ATOM   4740 H2   TIP3   28      18.146 -10.184   3.932  1.00  1.00      2S   
ATOM   4741 OH2  TIP3   29       9.087 -12.310  -4.227  1.00  1.00      2S   
ATOM   4742 H1   TIP3   29       9.009 -12.020  -3.315  1.00  1.00      2S   
ATOM   4743 H2   TIP3   29       9.983 -12.057  -4.471  1.00  1.00      2S   
ATOM   4744 OH2  TIP3   30       5.782  15.960  13.159  1.00  1.00      2S   
ATOM   4745 H1   TIP3   30       6.598  15.456  13.098  1.00  1.00      2S   
ATOM   4746 H2   TIP3   30       5.359  15.629  13.952  1.00  1.00      2S   
ATOM   4747 OH2  TIP3   31       5.485  18.857   9.366  1.00  1.00      2S   
ATOM   4748 H1   TIP3   31       6.371  18.494   9.463  1.00  1.00      2S   
ATOM   4749 H2   TIP3   31       5.525  19.699   9.820  1.00  1.00      2S   
ATOM   4750 OH2  TIP3   32      17.676 -12.246   6.478  1.00  1.00      2S   
ATOM   4751 H1   TIP3   32      16.745 -12.477   6.455  1.00  1.00      2S   
ATOM   4752 H2   TIP3   32      17.812 -11.785   5.643  1.00  1.00      2S   
ATOM   4753 OH2  TIP3   33      -6.315  -8.013   5.378  1.00  1.00      2S   
ATOM   4754 H1   TIP3   33      -5.913  -8.346   6.184  1.00  1.00      2S   
ATOM   4755 H2   TIP3   33      -6.646  -7.154   5.648  1.00  1.00      2S   
ATOM   4756 OH2  TIP3   34      20.870   8.646  14.656  1.00  1.00      2S   
ATOM   4757 H1   TIP3   34      20.408   9.010  15.416  1.00  1.00      2S   
ATOM   4758 H2   TIP3   34      20.965   7.711  14.870  1.00  1.00      2S   
ATOM   4759 OH2  TIP3   35      14.964   5.495  -9.777  1.00  1.00      2S   
ATOM   4760 H1   TIP3   35      14.018   5.434  -9.926  1.00  1.00      2S   
ATOM   4761 H2   TIP3   35      15.278   6.063 -10.481  1.00  1.00      2S   
ATOM   4762 OH2  TIP3   36      -4.870   2.694   3.354  1.00  1.00      2S   
ATOM   4763 H1   TIP3   36      -4.091   3.213   3.560  1.00  1.00      2S   
ATOM   4764 H2   TIP3   36      -4.866   2.001   4.021  1.00  1.00      2S   
ATOM   4765 OH2  TIP3   37      15.038  -8.441  -8.574  1.00  1.00      2S   
ATOM   4766 H1   TIP3   37      15.773  -7.864  -8.783  1.00  1.00      2S   
ATOM   4767 H2   TIP3   37      14.262  -7.897  -8.728  1.00  1.00      2S   
ATOM   4768 OH2  TIP3   38      16.520  -3.963  24.518  1.00  1.00      2S   
ATOM   4769 H1   TIP3   38      16.403  -3.074  24.175  1.00  1.00      2S   
ATOM   4770 H2   TIP3   38      15.666  -4.191  24.887  1.00  1.00      2S   
ATOM   4771 OH2  TIP3   39      11.927  -6.296  -9.064  1.00  1.00      2S   
ATOM   4772 H1   TIP3   39      11.236  -5.664  -9.277  1.00  1.00      2S   
ATOM   4773 H2   TIP3   39      11.815  -6.451  -8.120  1.00  1.00      2S   
ATOM   4774 OH2  TIP3   40      -4.747  -5.099  -7.028  1.00  1.00      2S   
ATOM   4775 H1   TIP3   40      -5.405  -5.122  -6.323  1.00  1.00      2S   
ATOM   4776 H2   TIP3   40      -4.252  -4.296  -6.848  1.00  1.00      2S   
ATOM   4777 OH2  TIP3   41       8.991 -10.013 -11.293  1.00  1.00      2S   
ATOM   4778 H1   TIP3   41       8.454  -9.294 -11.630  1.00  1.00      2S   
ATOM   4779 H2   TIP3   41       9.151 -10.561 -12.062  1.00  1.00      2S   
ATOM   4780 OH2  TIP3   42      -6.003  -5.280  12.379  1.00  1.00      2S   
ATOM   4781 H1   TIP3   42      -5.081  -5.071  12.531  1.00  1.00      2S   
ATOM   4782 H2   TIP3   42      -6.389  -5.307  13.255  1.00  1.00      2S   
ATOM   4783 OH2  TIP3   43       7.841   6.016  -6.723  1.00  1.00      2S   
ATOM   4784 H1   TIP3   43       7.756   5.206  -7.226  1.00  1.00      2S   
ATOM   4785 H2   TIP3   43       8.144   6.656  -7.372  1.00  1.00      2S   
ATOM   4786 OH2  TIP3   44      10.489   2.665 -10.438  1.00  1.00      2S   
ATOM   4787 H1   TIP3   44      10.692   3.608 -10.472  1.00  1.00      2S   
ATOM   4788 H2   TIP3   44      10.199   2.527  -9.531  1.00  1.00      2S   
ATOM   4789 OH2  TIP3   45      13.764  13.654  -1.241  1.00  1.00      2S   
ATOM   4790 H1   TIP3   45      14.595  13.927  -1.642  1.00  1.00      2S   
ATOM   4791 H2   TIP3   45      13.452  14.439  -0.783  1.00  1.00      2S   
ATOM   4792 OH2  TIP3   46      10.053  -0.171 -11.103  1.00  1.00      2S   
ATOM   4793 H1   TIP3   46      10.077   0.771 -10.909  1.00  1.00      2S   
ATOM   4794 H2   TIP3   46      10.975  -0.402 -11.225  1.00  1.00      2S   
ATOM   4795 OH2  TIP3   47       3.638  11.308   4.789  1.00  1.00      2S   
ATOM   4796 H1   TIP3   47       3.464  11.525   3.868  1.00  1.00      2S   
ATOM   4797 H2   TIP3   47       4.595  11.220   4.835  1.00  1.00      2S   
ATOM   4798 OH2  TIP3   48       7.327  -8.686 -13.838  1.00  1.00      2S   
ATOM   4799 H1   TIP3   48       6.469  -8.914 -14.202  1.00  1.00      2S   
ATOM   4800 H2   TIP3   48       7.140  -7.956 -13.238  1.00  1.00      2S   
ATOM   4801 OH2  TIP3   49      12.294  10.947  -7.698  1.00  1.00      2S   
ATOM   4802 H1   TIP3   49      13.014  10.403  -7.364  1.00  1.00      2S   
ATOM   4803 H2   TIP3   49      12.732  11.696  -8.101  1.00  1.00      2S   
ATOM   4804 OH2  TIP3   50      -3.215  -1.512 -11.408  1.00  1.00      2S   
ATOM   4805 H1   TIP3   50      -3.726  -1.945 -10.723  1.00  1.00      2S   
ATOM   4806 H2   TIP3   50      -2.385  -1.292 -10.983  1.00  1.00      2S   
ATOM   4807 OH2  TIP3   51      17.701   0.358  24.879  1.00  1.00      2S   
ATOM   4808 H1   TIP3   51      17.216  -0.253  24.315  1.00  1.00      2S   
ATOM   4809 H2   TIP3   51      17.012   0.936  25.234  1.00  1.00      2S   
ATOM   4810 OH2  TIP3   52      27.741  13.581   4.960  1.00  1.00      2S   
ATOM   4811 H1   TIP3   52      28.431  14.062   5.417  1.00  1.00      2S   
ATOM   4812 H2   TIP3   52      28.197  13.139   4.243  1.00  1.00      2S   
ATOM   4813 OH2  TIP3   53       4.394  -9.501 -14.770  1.00  1.00      2S   
ATOM   4814 H1   TIP3   53       3.789 -10.030 -15.292  1.00  1.00      2S   
ATOM   4815 H2   TIP3   53       3.824  -8.903 -14.285  1.00  1.00      2S   
ATOM   4816 OH2  TIP3   54       2.512  -2.670  14.631  1.00  1.00      2S   
ATOM   4817 H1   TIP3   54       3.306  -2.617  15.175  1.00  1.00      2S   
ATOM   4818 H2   TIP3   54       2.801  -2.372  13.760  1.00  1.00      2S   
ATOM   4819 OH2  TIP3   55      11.444  -2.660 -11.571  1.00  1.00      2S   
ATOM   4820 H1   TIP3   55      11.212  -3.549 -11.289  1.00  1.00      2S   
ATOM   4821 H2   TIP3   55      10.679  -2.142 -11.315  1.00  1.00      2S   
ATOM   4822 OH2  TIP3   56       3.236  -1.384  21.156  1.00  1.00      2S   
ATOM   4823 H1   TIP3   56       3.052  -1.795  20.307  1.00  1.00      2S   
ATOM   4824 H2   TIP3   56       3.799  -0.641  20.924  1.00  1.00      2S   
ATOM   4825 OH2  TIP3   57      12.325  15.965  -0.302  1.00  1.00      2S   
ATOM   4826 H1   TIP3   57      12.098  15.966  -1.233  1.00  1.00      2S   
ATOM   4827 H2   TIP3   57      11.707  16.585   0.091  1.00  1.00      2S   
ATOM   4828 OH2  TIP3   58      13.915  -5.415  26.800  1.00  1.00      2S   
ATOM   4829 H1   TIP3   58      14.793  -5.806  26.835  1.00  1.00      2S   
ATOM   4830 H2   TIP3   58      13.338  -6.180  26.893  1.00  1.00      2S   
ATOM   4831 OH2  TIP3   59      17.656   1.765 -12.053  1.00  1.00      2S   
ATOM   4832 H1   TIP3   59      18.473   1.785 -11.554  1.00  1.00      2S   
ATOM   4833 H2   TIP3   59      17.156   2.513 -11.726  1.00  1.00      2S   
ATOM   4834 OH2  TIP3   60       5.936  10.891  18.536  1.00  1.00      2S   
ATOM   4835 H1   TIP3   60       5.738  11.787  18.263  1.00  1.00      2S   
ATOM   4836 H2   TIP3   60       5.857  10.371  17.729  1.00  1.00      2S   
ATOM   4837 OH2  TIP3   61      -2.711   7.067   2.417  1.00  1.00      2S   
ATOM   4838 H1   TIP3   61      -2.672   7.246   3.361  1.00  1.00      2S   
ATOM   4839 H2   TIP3   61      -1.802   7.170   2.117  1.00  1.00      2S   
ATOM   4840 OH2  TIP3   62       3.315  16.971   8.048  1.00  1.00      2S   
ATOM   4841 H1   TIP3   62       3.955  17.539   8.487  1.00  1.00      2S   
ATOM   4842 H2   TIP3   62       2.492  17.458   8.103  1.00  1.00      2S   
ATOM   4843 OH2  TIP3   63      25.739   5.910  15.059  1.00  1.00      2S   
ATOM   4844 H1   TIP3   63      24.787   5.790  15.084  1.00  1.00      2S   
ATOM   4845 H2   TIP3   63      25.943   6.314  15.903  1.00  1.00      2S   
ATOM   4846 OH2  TIP3   64       5.199  -3.380 -12.108  1.00  1.00      2S   
ATOM   4847 H1   TIP3   64       5.541  -4.141 -12.579  1.00  1.00      2S   
ATOM   4848 H2   TIP3   64       5.115  -3.678 -11.201  1.00  1.00      2S   
ATOM   4849 OH2  TIP3   65      -3.025  -0.303  13.580  1.00  1.00      2S   
ATOM   4850 H1   TIP3   65      -3.361  -0.775  12.817  1.00  1.00      2S   
ATOM   4851 H2   TIP3   65      -2.104  -0.146  13.372  1.00  1.00      2S   
ATOM   4852 OH2  TIP3   66      23.893   4.800  19.498  1.00  1.00      2S   
ATOM   4853 H1   TIP3   66      23.325   5.509  19.807  1.00  1.00      2S   
ATOM   4854 H2   TIP3   66      23.658   4.715  18.570  1.00  1.00      2S   
ATOM   4855 OH2  TIP3   67      31.691  -2.196  25.126  1.00  1.00      2S   
ATOM   4856 H1   TIP3   67      31.060  -2.082  24.409  1.00  1.00      2S   
ATOM   4857 H2   TIP3   67      31.570  -1.415  25.665  1.00  1.00      2S   
ATOM   4858 OH2  TIP3   68      -3.450   8.535   8.054  1.00  1.00      2S   
ATOM   4859 H1   TIP3   68      -2.673   8.945   8.448  1.00  1.00      2S   
ATOM   4860 H2   TIP3   68      -4.148   8.705   8.690  1.00  1.00      2S   
ATOM   4861 OH2  TIP3   69       2.229  -6.193  10.189  1.00  1.00      2S   
ATOM   4862 H1   TIP3   69       1.867  -5.607  10.860  1.00  1.00      2S   
ATOM   4863 H2   TIP3   69       3.168  -5.989  10.165  1.00  1.00      2S   
ATOM   4864 OH2  TIP3   70      29.638  -3.630  21.233  1.00  1.00      2S   
ATOM   4865 H1   TIP3   70      30.190  -2.973  20.798  1.00  1.00      2S   
ATOM   4866 H2   TIP3   70      29.818  -3.504  22.164  1.00  1.00      2S   
ATOM   4867 OH2  TIP3   71      11.390  20.167   3.243  1.00  1.00      2S   
ATOM   4868 H1   TIP3   71      12.098  20.572   2.740  1.00  1.00      2S   
ATOM   4869 H2   TIP3   71      11.248  20.767   3.977  1.00  1.00      2S   
ATOM   4870 OH2  TIP3   72       8.768  11.467  31.879  1.00  1.00      2S   
ATOM   4871 H1   TIP3   72       8.024  11.589  31.285  1.00  1.00      2S   
ATOM   4872 H2   TIP3   72       8.518  10.713  32.422  1.00  1.00      2S   
ATOM   4873 OH2  TIP3   73       4.111 -16.428  14.451  1.00  1.00      2S   
ATOM   4874 H1   TIP3   73       4.822 -16.831  14.951  1.00  1.00      2S   
ATOM   4875 H2   TIP3   73       3.389 -16.362  15.076  1.00  1.00      2S   
ATOM   4876 OH2  TIP3   74       0.472   8.474  39.307  1.00  1.00      2S   
ATOM   4877 H1   TIP3   74      -0.209   9.147  39.315  1.00  1.00      2S   
ATOM   4878 H2   TIP3   74       0.316   7.960  40.100  1.00  1.00      2S   
ATOM   4879 OH2  TIP3   75       5.752  -6.434  22.077  1.00  1.00      2S   
ATOM   4880 H1   TIP3   75       6.236  -6.983  21.460  1.00  1.00      2S   
ATOM   4881 H2   TIP3   75       4.828  -6.656  21.909  1.00  1.00      2S   
ATOM   4882 OH2  TIP3   76       4.644  -5.283  24.420  1.00  1.00      2S   
ATOM   4883 H1   TIP3   76       3.881  -5.822  24.204  1.00  1.00      2S   
ATOM   4884 H2   TIP3   76       5.296  -5.533  23.756  1.00  1.00      2S   
ATOM   4885 OH2  TIP3   77      10.906  17.994   1.455  1.00  1.00      2S   
ATOM   4886 H1   TIP3   77      11.861  17.922   1.446  1.00  1.00      2S   
ATOM   4887 H2   TIP3   77      10.745  18.718   2.067  1.00  1.00      2S   
ATOM   4888 OH2  TIP3   78      33.033  -8.698   8.799  1.00  1.00      2S   
ATOM   4889 H1   TIP3   78      33.927  -9.003   8.642  1.00  1.00      2S   
ATOM   4890 H2   TIP3   78      32.570  -8.872   7.979  1.00  1.00      2S   
ATOM   4891 OH2  TIP3   79       1.627  -6.009  24.651  1.00  1.00      2S   
ATOM   4892 H1   TIP3   79       0.762  -6.338  24.899  1.00  1.00      2S   
ATOM   4893 H2   TIP3   79       1.820  -6.461  23.826  1.00  1.00      2S   
ATOM   4894 OH2  TIP3   80       0.576  -4.633  12.093  1.00  1.00      2S   
ATOM   4895 H1   TIP3   80      -0.261  -4.421  12.507  1.00  1.00      2S   
ATOM   4896 H2   TIP3   80       1.226  -4.167  12.623  1.00  1.00      2S   
ATOM   4897 OH2  TIP3   81      23.852  13.554  19.806  1.00  1.00      2S   
ATOM   4898 H1   TIP3   81      24.461  13.166  20.434  1.00  1.00      2S   
ATOM   4899 H2   TIP3   81      23.124  12.927  19.771  1.00  1.00      2S   
ATOM   4900 OH2  TIP3   82      11.279  15.679  26.932  1.00  1.00      2S   
ATOM   4901 H1   TIP3   82      12.081  15.475  26.448  1.00  1.00      2S   
ATOM   4902 H2   TIP3   82      10.576  15.344  26.373  1.00  1.00      2S   
ATOM   4903 OH2  TIP3   83      -2.615   1.112  16.328  1.00  1.00      2S   
ATOM   4904 H1   TIP3   83      -2.095   1.884  16.099  1.00  1.00      2S   
ATOM   4905 H2   TIP3   83      -2.824   0.704  15.483  1.00  1.00      2S   
ATOM   4906 OH2  TIP3   84      -3.638   0.871  19.078  1.00  1.00      2S   
ATOM   4907 H1   TIP3   84      -3.303   0.977  18.182  1.00  1.00      2S   
ATOM   4908 H2   TIP3   84      -3.917  -0.044  19.117  1.00  1.00      2S   
ATOM   4909 OH2  TIP3   85      22.136   6.174  -8.772  1.00  1.00      2S   
ATOM   4910 H1   TIP3   85      22.096   5.308  -8.362  1.00  1.00      2S   
ATOM   4911 H2   TIP3   85      22.593   6.722  -8.132  1.00  1.00      2S   
ATOM   4912 OH2  TIP3  287       6.427   4.896   8.756  1.00  1.00      2S   
ATOM   4913 H1   TIP3  287       7.100   4.215   8.751  1.00  1.00      2S   
ATOM   4914 H2   TIP3  287       6.739   5.504   8.074  1.00  1.00      2S   
TER
