# Supplementary material for: Exploring the mechanism of Alisma orientale for the treatment of pregnancy induced hypertension and potential hepato-nephrotoxicity by using network pharmacology, network toxicology, molecular docking and molecular dynamics simulation
Source: Front Pharmacol. 2022 Nov 15;13:1027112. doi: 10.3389/fphar.2022.1027112 (PMC9705790; doi:10.3389/fphar.2022.1027112)
Supplement: Supplementary file 13 [file DataSheet7.zip › IGF1/IGFBM/clusters.dock4.csv]

Cluster ClusterRank deltaG deltaGelec deltaGvdw deltaGligsolvnonpol deltaGligsolvpol deltaGprotsolvnonpol deltaGprotsolvpol deltaGcompsolvnonpol deltaGcompsolvpol extraFull surfFull solvFull IntraFull InterFull FullFitness SimpleFitness Energy
0 0 -8.506646 0.0 -42.7211 15.789 -9.03469 243.179 -1897.11 245.376 -1892.9 0.0 245.376 -1892.9 297.187 -42.7211 -1393.0581 258.303 258.303
0 1 -8.506646 0.0 -42.7211 15.789 -9.03469 243.179 -1897.11 245.376 -1892.9 0.0 245.376 -1892.9 297.187 -42.7211 -1393.0581 258.303 258.303
0 2 -8.296393 0.0 -40.629 15.7565 -9.20032 243.179 -1897.11 245.425 -1892.99 0.0 245.425 -1892.99 297.53 -40.629 -1390.664 260.811 260.811
0 3 -8.296393 0.0 -40.629 15.7565 -9.20032 243.179 -1897.11 245.425 -1892.99 0.0 245.425 -1892.99 297.53 -40.629 -1390.664 260.811 260.811
0 4 -8.296393 0.0 -40.629 15.7565 -9.20032 243.179 -1897.11 245.425 -1892.99 0.0 245.425 -1892.99 297.53 -40.629 -1390.664 260.811 260.811
0 5 -8.314993 0.0 -40.7868 15.7508 -9.21108 243.179 -1897.11 245.38 -1893.0 0.0 245.38 -1893.0 297.797 -40.7868 -1390.6097 260.809 260.809
0 6 -8.314993 0.0 -40.7868 15.7508 -9.21108 243.179 -1897.11 245.38 -1893.0 0.0 245.38 -1893.0 297.797 -40.7868 -1390.6097 260.809 260.809
0 7 -8.314993 0.0 -40.7868 15.7508 -9.21108 243.179 -1897.11 245.38 -1893.0 0.0 245.38 -1893.0 297.797 -40.7868 -1390.6097 260.809 260.809
1 0 -7.559519 0.0 -29.3622 15.9568 -9.24635 243.179 -1897.11 244.887 -1897.27 0.0 244.887 -1897.27 294.443 -29.3622 -1387.3022 262.242 262.242
1 1 -7.4547324 0.0 -27.9226 15.9721 -9.62643 243.179 -1897.11 245.062 -1898.41 0.0 245.062 -1898.41 294.657 -27.9226 -1386.6136 262.575 262.575
1 2 -7.5096707 0.0 -28.6479 15.9053 -9.598 243.179 -1897.11 244.77 -1897.81 0.0 244.77 -1897.81 297.961 -28.6479 -1383.7269 265.48 265.48
1 3 -7.2150955 0.0 -24.498 15.7925 -8.33856 243.179 -1897.11 244.52 -1897.94 0.0 244.52 -1897.94 294.731 -24.498 -1383.1869 267.923 267.923
1 4 -7.0517125 0.0 -21.3547 15.8777 -9.05582 243.179 -1897.11 244.517 -1900.71 0.0 244.517 -1900.71 296.501 -21.3547 -1381.0468 269.761 269.761
1 5 -7.723585 0.0 -35.1472 15.7937 -9.9319 243.179 -1897.11 246.015 -1893.69 0.0 246.015 -1893.69 301.816 -35.1472 -1381.0061 270.305 270.305
1 6 -7.0481973 0.0 -21.6916 15.8204 -9.04611 243.179 -1897.11 244.426 -1900.07 0.0 244.426 -1900.07 296.764 -21.6916 -1380.5715 270.211 270.211
1 7 -7.700329 0.0 -35.0663 15.6929 -10.0841 243.179 -1897.11 246.026 -1893.76 0.0 246.026 -1893.76 304.289 -35.0663 -1378.5114 272.719 272.719
1 8 -7.700329 0.0 -35.0663 15.6929 -10.0841 243.179 -1897.11 246.026 -1893.76 0.0 246.026 -1893.76 304.289 -35.0663 -1378.5114 272.719 272.719
1 9 -7.698017 0.0 -35.1255 15.7025 -10.0608 243.179 -1897.11 245.992 -1893.54 0.0 245.992 -1893.54 304.465 -35.1255 -1378.2085 272.969 272.969
2 0 -8.734861 0.0 -48.7995 15.9262 -9.87772 243.179 -1897.11 243.95 -1885.66 0.0 243.95 -1885.66 303.462 -48.7995 -1387.0476 262.925 262.925
2 1 -8.781849 0.0 -49.4653 15.9065 -10.0103 243.179 -1897.11 243.936 -1885.54 0.0 243.936 -1885.54 304.382 -49.4653 -1386.6873 263.214 263.214
2 2 -8.781849 0.0 -49.4653 15.9065 -10.0103 243.179 -1897.11 243.936 -1885.54 0.0 243.936 -1885.54 304.382 -49.4653 -1386.6873 263.214 263.214
2 3 -8.781849 0.0 -49.4653 15.9065 -10.0103 243.179 -1897.11 243.936 -1885.54 0.0 243.936 -1885.54 304.382 -49.4653 -1386.6873 263.214 263.214
2 4 -8.785667 0.0 -49.544 15.899 -9.99399 243.179 -1897.11 243.945 -1885.49 0.0 243.945 -1885.49 304.503 -49.544 -1386.5859 263.302 263.302
2 5 -8.785667 0.0 -49.544 15.899 -9.99399 243.179 -1897.11 243.945 -1885.49 0.0 243.945 -1885.49 304.503 -49.544 -1386.5859 263.302 263.302
2 6 -8.785667 0.0 -49.544 15.899 -9.99399 243.179 -1897.11 243.945 -1885.49 0.0 243.945 -1885.49 304.503 -49.544 -1386.5859 263.302 263.302
2 7 -8.785667 0.0 -49.544 15.899 -9.99399 243.179 -1897.11 243.945 -1885.49 0.0 243.945 -1885.49 304.503 -49.544 -1386.5859 263.302 263.302
3 0 -7.953007 0.0 -39.666 15.7699 -9.58339 243.179 -1897.11 244.901 -1888.42 0.0 244.901 -1888.42 297.956 -39.666 -1385.2291 263.505 263.505
3 1 -7.953007 0.0 -39.666 15.7699 -9.58339 243.179 -1897.11 244.901 -1888.42 0.0 244.901 -1888.42 297.956 -39.666 -1385.2291 263.505 263.505
3 2 -8.056334 0.0 -40.4935 15.7597 -9.60452 243.179 -1897.11 244.47 -1888.2 0.0 244.47 -1888.2 299.144 -40.4935 -1385.0795 263.414 263.414
3 3 -7.9952493 0.0 -38.6042 15.7454 -9.5731 243.179 -1897.11 244.494 -1890.15 0.0 244.494 -1890.15 299.36 -38.6042 -1384.9003 263.879 263.879
3 4 -7.9952493 0.0 -38.6042 15.7454 -9.5731 243.179 -1897.11 244.494 -1890.15 0.0 244.494 -1890.15 299.36 -38.6042 -1384.9003 263.879 263.879
3 5 -7.9952493 0.0 -38.6042 15.7454 -9.5731 243.179 -1897.11 244.494 -1890.15 0.0 244.494 -1890.15 299.36 -38.6042 -1384.9003 263.879 263.879
3 6 -7.9952493 0.0 -38.6042 15.7454 -9.5731 243.179 -1897.11 244.494 -1890.15 0.0 244.494 -1890.15 299.36 -38.6042 -1384.9003 263.879 263.879
3 7 -7.9952493 0.0 -38.6042 15.7454 -9.5731 243.179 -1897.11 244.494 -1890.15 0.0 244.494 -1890.15 299.36 -38.6042 -1384.9003 263.879 263.879
4 0 -7.253997 0.0 -26.2835 16.0009 -8.55718 243.179 -1897.11 245.806 -1897.7 0.0 245.806 -1897.7 293.364 -26.2835 -1384.8134 265.708 265.708
4 1 -7.2727866 0.0 -26.4165 16.0239 -8.53427 243.179 -1897.11 245.83 -1897.78 0.0 245.83 -1897.78 293.592 -26.4165 -1384.7745 265.72 265.72
4 2 -7.2727866 0.0 -26.4165 16.0239 -8.53427 243.179 -1897.11 245.83 -1897.78 0.0 245.83 -1897.78 293.592 -26.4165 -1384.7745 265.72 265.72
4 3 -7.1846085 0.0 -25.607 16.0099 -8.50992 243.179 -1897.11 246.032 -1897.9 0.0 246.032 -1897.9 293.259 -25.607 -1384.2161 266.264 266.264
4 4 -7.1846085 0.0 -25.607 16.0099 -8.50992 243.179 -1897.11 246.032 -1897.9 0.0 246.032 -1897.9 293.259 -25.607 -1384.2161 266.264 266.264
4 5 -7.2723703 0.0 -28.0148 16.0993 -10.602 243.179 -1897.11 245.944 -1897.43 0.0 245.944 -1897.43 303.259 -28.0148 -1376.2418 273.415 273.415
4 6 -7.3825836 0.0 -29.454 16.0209 -10.6993 243.179 -1897.11 245.598 -1896.69 0.0 245.598 -1896.69 305.687 -29.454 -1374.8589 274.824 274.824
4 7 -7.2854676 0.0 -28.0809 16.0228 -10.6059 243.179 -1897.11 245.605 -1897.14 0.0 245.605 -1897.14 305.446 -28.0809 -1374.1699 275.223 275.223
5 0 -7.9153214 0.0 -40.0887 15.7844 -9.4465 243.179 -1897.11 243.522 -1884.86 0.0 243.522 -1884.86 297.821 -40.0887 -1383.6057 264.096 264.096
5 1 -7.9198427 0.0 -40.1793 15.7849 -9.44122 243.179 -1897.11 243.517 -1884.78 0.0 243.517 -1884.78 297.879 -40.1793 -1383.5634 264.116 264.116
5 2 -7.904799 0.0 -40.0712 15.7861 -9.45622 243.179 -1897.11 243.54 -1884.75 0.0 243.54 -1884.75 297.73 -40.0712 -1383.5511 264.123 264.123
5 3 -7.904799 0.0 -40.0712 15.7861 -9.45622 243.179 -1897.11 243.54 -1884.75 0.0 243.54 -1884.75 297.73 -40.0712 -1383.5511 264.123 264.123
5 4 -7.7017736 0.0 -35.0151 15.8693 -11.3351 243.179 -1897.11 243.761 -1891.34 0.0 243.761 -1891.34 320.025 -35.0151 -1362.5691 284.784 284.784
5 5 -7.6959906 0.0 -35.0714 15.8655 -11.3298 243.179 -1897.11 243.781 -1891.19 0.0 243.781 -1891.19 320.031 -35.0714 -1362.4493 284.849 284.849
5 6 -7.6959906 0.0 -35.0714 15.8655 -11.3298 243.179 -1897.11 243.781 -1891.19 0.0 243.781 -1891.19 320.031 -35.0714 -1362.4493 284.849 284.849
5 7 -7.715691 0.0 -35.2747 15.8802 -11.3562 243.179 -1897.11 243.709 -1891.09 0.0 243.709 -1891.09 320.301 -35.2747 -1362.3547 285.025 285.025
6 0 -7.683833 0.0 -34.5221 16.0332 -9.02803 243.179 -1897.11 243.652 -1889.08 0.0 243.652 -1889.08 296.577 -34.5221 -1383.373 264.628 264.628
6 1 -7.683833 0.0 -34.5221 16.0332 -9.02803 243.179 -1897.11 243.652 -1889.08 0.0 243.652 -1889.08 296.577 -34.5221 -1383.373 264.628 264.628
6 2 -7.683833 0.0 -34.5221 16.0332 -9.02803 243.179 -1897.11 243.652 -1889.08 0.0 243.652 -1889.08 296.577 -34.5221 -1383.373 264.628 264.628
6 3 -7.6855702 0.0 -34.5334 16.033 -9.02452 243.179 -1897.11 243.647 -1889.08 0.0 243.647 -1889.08 296.597 -34.5334 -1383.3694 264.613 264.613
6 4 -7.6855702 0.0 -34.5334 16.033 -9.02452 243.179 -1897.11 243.647 -1889.08 0.0 243.647 -1889.08 296.597 -34.5334 -1383.3694 264.613 264.613
6 5 -7.6855702 0.0 -34.5334 16.033 -9.02452 243.179 -1897.11 243.647 -1889.08 0.0 243.647 -1889.08 296.597 -34.5334 -1383.3694 264.613 264.613
6 6 -7.6711316 0.0 -34.3661 16.0249 -9.0315 243.179 -1897.11 243.678 -1889.17 0.0 243.678 -1889.17 296.585 -34.3661 -1383.2732 264.69 264.69
6 7 -7.6711316 0.0 -34.3661 16.0249 -9.0315 243.179 -1897.11 243.678 -1889.17 0.0 243.678 -1889.17 296.585 -34.3661 -1383.2732 264.69 264.69
7 0 -6.7122025 0.0 -20.5728 15.7334 -8.9553 243.179 -1897.11 246.766 -1899.97 0.0 246.766 -1899.97 292.648 -20.5728 -1381.1288 270.443 270.443
7 1 -6.7122025 0.0 -20.5728 15.7334 -8.9553 243.179 -1897.11 246.766 -1899.97 0.0 246.766 -1899.97 292.648 -20.5728 -1381.1288 270.443 270.443
7 2 -6.8757052 0.0 -22.1936 15.748 -8.83256 243.179 -1897.11 246.222 -1899.15 0.0 246.222 -1899.15 295.384 -22.1936 -1379.7375 272.57 272.57
7 3 -6.8757052 0.0 -22.1936 15.748 -8.83256 243.179 -1897.11 246.222 -1899.15 0.0 246.222 -1899.15 295.384 -22.1936 -1379.7375 272.57 272.57
7 4 -6.857092 0.0 -22.2353 15.7177 -8.85948 243.179 -1897.11 246.458 -1899.22 0.0 246.458 -1899.22 295.34 -22.2353 -1379.6572 272.773 272.773
7 5 -6.857092 0.0 -22.2353 15.7177 -8.85948 243.179 -1897.11 246.458 -1899.22 0.0 246.458 -1899.22 295.34 -22.2353 -1379.6572 272.773 272.773
7 6 -6.857092 0.0 -22.2353 15.7177 -8.85948 243.179 -1897.11 246.458 -1899.22 0.0 246.458 -1899.22 295.34 -22.2353 -1379.6572 272.773 272.773
7 7 -6.857092 0.0 -22.2353 15.7177 -8.85948 243.179 -1897.11 246.458 -1899.22 0.0 246.458 -1899.22 295.34 -22.2353 -1379.6572 272.773 272.773
8 0 -7.1925073 0.0 -31.2519 15.867 -9.57487 243.179 -1897.11 242.953 -1885.83 0.0 242.953 -1885.83 293.814 -31.2519 -1380.3148 262.596 262.596
8 1 -7.1925073 0.0 -31.2519 15.867 -9.57487 243.179 -1897.11 242.953 -1885.83 0.0 242.953 -1885.83 293.814 -31.2519 -1380.3148 262.596 262.596
8 2 -7.1925073 0.0 -31.2519 15.867 -9.57487 243.179 -1897.11 242.953 -1885.83 0.0 242.953 -1885.83 293.814 -31.2519 -1380.3148 262.596 262.596
8 3 -7.2204347 0.0 -31.6436 15.8692 -9.56516 243.179 -1897.11 242.961 -1885.68 0.0 242.961 -1885.68 294.394 -31.6436 -1379.9688 263.014 263.014
8 4 -7.2204347 0.0 -31.6436 15.8692 -9.56516 243.179 -1897.11 242.961 -1885.68 0.0 242.961 -1885.68 294.394 -31.6436 -1379.9688 263.014 263.014
8 5 -7.2609024 0.0 -32.3037 15.8863 -9.59231 243.179 -1897.11 242.837 -1885.13 0.0 242.837 -1885.13 295.111 -32.3037 -1379.4857 263.211 263.211
8 6 -7.2609024 0.0 -32.3037 15.8863 -9.59231 243.179 -1897.11 242.837 -1885.13 0.0 242.837 -1885.13 295.111 -32.3037 -1379.4857 263.211 263.211
8 7 -7.2609024 0.0 -32.3037 15.8863 -9.59231 243.179 -1897.11 242.837 -1885.13 0.0 242.837 -1885.13 295.111 -32.3037 -1379.4857 263.211 263.211
9 0 -7.4904795 0.0 -28.8295 15.8758 -9.96218 243.179 -1897.11 244.223 -1896.78 0.0 244.223 -1896.78 301.594 -28.8295 -1379.7925 269.08 269.08
9 1 -7.4904795 0.0 -28.8295 15.8758 -9.96218 243.179 -1897.11 244.223 -1896.78 0.0 244.223 -1896.78 301.594 -28.8295 -1379.7925 269.08 269.08
9 2 -7.4904795 0.0 -28.8295 15.8758 -9.96218 243.179 -1897.11 244.223 -1896.78 0.0 244.223 -1896.78 301.594 -28.8295 -1379.7925 269.08 269.08
9 3 -7.4904795 0.0 -28.8295 15.8758 -9.96218 243.179 -1897.11 244.223 -1896.78 0.0 244.223 -1896.78 301.594 -28.8295 -1379.7925 269.08 269.08
9 4 -7.6191416 0.0 -29.8915 15.8221 -10.0399 243.179 -1897.11 244.015 -1897.08 0.0 244.015 -1897.08 303.793 -29.8915 -1379.1635 269.75 269.75
9 5 -7.6191416 0.0 -29.8915 15.8221 -10.0399 243.179 -1897.11 244.015 -1897.08 0.0 244.015 -1897.08 303.793 -29.8915 -1379.1635 269.75 269.75
9 6 -7.6191416 0.0 -29.8915 15.8221 -10.0399 243.179 -1897.11 244.015 -1897.08 0.0 244.015 -1897.08 303.793 -29.8915 -1379.1635 269.75 269.75
9 7 -7.535873 0.0 -29.2445 15.7667 -9.56177 243.179 -1897.11 244.224 -1896.65 0.0 244.224 -1896.65 302.628 -29.2445 -1379.0426 269.799 269.799
10 0 -7.674009 0.0 -32.0035 15.8455 -9.37718 243.179 -1897.11 245.928 -1896.97 0.0 245.928 -1896.97 304.244 -32.0035 -1378.8015 272.277 272.277
10 1 -7.674009 0.0 -32.0035 15.8455 -9.37718 243.179 -1897.11 245.928 -1896.97 0.0 245.928 -1896.97 304.244 -32.0035 -1378.8015 272.277 272.277
10 2 -7.55576 0.0 -29.3159 15.7819 -9.41608 243.179 -1897.11 246.006 -1899.45 0.0 246.006 -1899.45 306.053 -29.3159 -1376.7069 274.714 274.714
10 3 -7.55576 0.0 -29.3159 15.7819 -9.41608 243.179 -1897.11 246.006 -1899.45 0.0 246.006 -1899.45 306.053 -29.3159 -1376.7069 274.714 274.714
10 4 -7.657793 0.0 -31.8214 15.7723 -9.37686 243.179 -1897.11 246.019 -1897.24 0.0 246.019 -1897.24 306.554 -31.8214 -1376.4884 274.392 274.392
10 5 -7.657793 0.0 -31.8214 15.7723 -9.37686 243.179 -1897.11 246.019 -1897.24 0.0 246.019 -1897.24 306.554 -31.8214 -1376.4884 274.392 274.392
10 6 -7.657793 0.0 -31.8214 15.7723 -9.37686 243.179 -1897.11 246.019 -1897.24 0.0 246.019 -1897.24 306.554 -31.8214 -1376.4884 274.392 274.392
10 7 -7.657793 0.0 -31.8214 15.7723 -9.37686 243.179 -1897.11 246.019 -1897.24 0.0 246.019 -1897.24 306.554 -31.8214 -1376.4884 274.392 274.392
11 0 -8.194204 0.0 -41.1113 16.0406 -10.6298 243.179 -1897.11 243.675 -1888.86 0.0 243.675 -1888.86 308.336 -41.1113 -1377.9602 267.239 267.239
11 1 -8.121332 0.0 -40.2485 15.9871 -10.3581 243.179 -1897.11 243.873 -1889.12 0.0 243.873 -1889.12 307.749 -40.2485 -1377.7465 268.237 268.237
11 2 -8.164489 0.0 -40.8432 16.0446 -10.6182 243.179 -1897.11 243.739 -1888.87 0.0 243.739 -1888.87 308.353 -40.8432 -1377.6212 267.508 267.508
11 3 -6.9638066 0.0 -24.2979 16.1639 -10.3902 243.179 -1897.11 244.319 -1895.31 0.0 244.319 -1895.31 318.408 -24.2979 -1356.881 288.776 288.776
11 4 -6.889211 0.0 -23.0107 16.1512 -10.4377 243.179 -1897.11 244.495 -1896.42 0.0 244.495 -1896.42 318.7 -23.0107 -1356.2357 289.69 289.69
12 0 -7.260087 0.0 -26.2701 15.7822 -9.26918 243.179 -1897.11 246.414 -1899.81 0.0 246.414 -1899.81 301.932 -26.2701 -1377.7341 272.882 272.882
12 1 -7.3059893 0.0 -26.7605 15.7847 -9.30046 243.179 -1897.11 246.162 -1899.44 0.0 246.162 -1899.44 303.519 -26.7605 -1376.5194 273.941 273.941
12 2 -7.2820187 0.0 -26.4794 15.7839 -9.33217 243.179 -1897.11 246.333 -1899.78 0.0 246.333 -1899.78 303.631 -26.4794 -1376.2954 274.186 274.186
12 3 -7.2820187 0.0 -26.4794 15.7839 -9.33217 243.179 -1897.11 246.333 -1899.78 0.0 246.333 -1899.78 303.631 -26.4794 -1376.2954 274.186 274.186
12 4 -7.2820187 0.0 -26.4794 15.7839 -9.33217 243.179 -1897.11 246.333 -1899.78 0.0 246.333 -1899.78 303.631 -26.4794 -1376.2954 274.186 274.186
12 5 -7.2820187 0.0 -26.4794 15.7839 -9.33217 243.179 -1897.11 246.333 -1899.78 0.0 246.333 -1899.78 303.631 -26.4794 -1376.2954 274.186 274.186
12 6 -7.2820187 0.0 -26.4794 15.7839 -9.33217 243.179 -1897.11 246.333 -1899.78 0.0 246.333 -1899.78 303.631 -26.4794 -1376.2954 274.186 274.186
12 7 -7.2820187 0.0 -26.4794 15.7839 -9.33217 243.179 -1897.11 246.333 -1899.78 0.0 246.333 -1899.78 303.631 -26.4794 -1376.2954 274.186 274.186
13 0 -8.146637 0.0 -37.6618 15.6658 -9.36837 243.179 -1897.11 243.822 -1892.96 0.0 243.822 -1892.96 309.461 -37.6618 -1377.3387 273.372 273.372
13 1 -8.146637 0.0 -37.6618 15.6658 -9.36837 243.179 -1897.11 243.822 -1892.96 0.0 243.822 -1892.96 309.461 -37.6618 -1377.3387 273.372 273.372
13 2 -8.118123 0.0 -37.3826 15.6684 -9.35926 243.179 -1897.11 243.911 -1893.05 0.0 243.911 -1893.05 309.348 -37.3826 -1377.1737 273.575 273.575
13 3 -8.118123 0.0 -37.3826 15.6684 -9.35926 243.179 -1897.11 243.911 -1893.05 0.0 243.911 -1893.05 309.348 -37.3826 -1377.1737 273.575 273.575
13 4 -7.868907 0.0 -34.6222 15.6603 -8.93337 243.179 -1897.11 243.923 -1892.85 0.0 243.923 -1892.85 308.729 -34.6222 -1374.8202 274.521 274.521
13 5 -7.868907 0.0 -34.6222 15.6603 -8.93337 243.179 -1897.11 243.923 -1892.85 0.0 243.923 -1892.85 308.729 -34.6222 -1374.8202 274.521 274.521
13 6 -7.868907 0.0 -34.6222 15.6603 -8.93337 243.179 -1897.11 243.923 -1892.85 0.0 243.923 -1892.85 308.729 -34.6222 -1374.8202 274.521 274.521
13 7 -7.868907 0.0 -34.6222 15.6603 -8.93337 243.179 -1897.11 243.923 -1892.85 0.0 243.923 -1892.85 308.729 -34.6222 -1374.8202 274.521 274.521
14 0 -8.954589 0.0 -51.7243 15.5113 -10.0201 243.179 -1897.11 241.729 -1882.08 0.0 241.729 -1882.08 314.762 -51.7243 -1377.3132 273.145 273.145
14 1 -8.966448 0.0 -51.8638 15.5075 -10.023 243.179 -1897.11 241.731 -1882.07 0.0 241.731 -1882.07 314.943 -51.8638 -1377.2598 273.158 273.158
14 2 -7.6010947 0.0 -32.2846 15.5691 -8.97834 243.179 -1897.11 241.786 -1888.97 0.0 241.786 -1888.97 308.918 -32.2846 -1370.5505 278.802 278.802
14 3 -7.6021156 0.0 -32.3003 15.57 -8.97731 243.179 -1897.11 241.786 -1888.96 0.0 241.786 -1888.96 308.93 -32.3003 -1370.5443 278.802 278.802
14 4 -7.602055 0.0 -32.3098 15.572 -8.97697 243.179 -1897.11 241.779 -1888.93 0.0 241.779 -1888.93 308.938 -32.3098 -1370.5228 278.803 278.803
14 5 -6.6761823 0.0 -20.3279 15.8177 -9.88903 243.179 -1897.11 241.983 -1893.17 0.0 241.983 -1893.17 336.538 -20.3279 -1334.9769 312.782 312.782
14 6 -6.6199026 0.0 -19.9465 15.6762 -9.89331 243.179 -1897.11 241.897 -1892.93 0.0 241.897 -1892.93 341.083 -19.9465 -1329.8966 318.018 318.018
15 0 -8.048135 0.0 -39.1723 15.8312 -10.2641 243.179 -1897.11 245.578 -1892.37 0.0 245.578 -1892.37 310.088 -39.1723 -1375.8763 272.309 272.309
15 1 -8.048135 0.0 -39.1723 15.8312 -10.2641 243.179 -1897.11 245.578 -1892.37 0.0 245.578 -1892.37 310.088 -39.1723 -1375.8763 272.309 272.309
15 2 -8.048135 0.0 -39.1723 15.8312 -10.2641 243.179 -1897.11 245.578 -1892.37 0.0 245.578 -1892.37 310.088 -39.1723 -1375.8763 272.309 272.309
15 3 -8.048135 0.0 -39.1723 15.8312 -10.2641 243.179 -1897.11 245.578 -1892.37 0.0 245.578 -1892.37 310.088 -39.1723 -1375.8763 272.309 272.309
15 4 -8.079306 0.0 -39.6386 15.8406 -10.2598 243.179 -1897.11 245.52 -1892.05 0.0 245.52 -1892.05 310.357 -39.6386 -1375.8116 272.499 272.499
15 5 -8.079306 0.0 -39.6386 15.8406 -10.2598 243.179 -1897.11 245.52 -1892.05 0.0 245.52 -1892.05 310.357 -39.6386 -1375.8116 272.499 272.499
15 6 -8.065162 0.0 -39.3821 15.8482 -10.2705 243.179 -1897.11 245.556 -1892.27 0.0 245.556 -1892.27 310.307 -39.3821 -1375.7891 272.517 272.517
15 7 -8.065162 0.0 -39.3821 15.8482 -10.2705 243.179 -1897.11 245.556 -1892.27 0.0 245.556 -1892.27 310.307 -39.3821 -1375.7891 272.517 272.517
16 0 -7.789594 0.0 -31.2946 15.8737 -9.33849 243.179 -1897.11 241.935 -1893.7 0.0 241.935 -1893.7 309.641 -31.2946 -1373.4185 276.672 276.672
16 1 -7.789594 0.0 -31.2946 15.8737 -9.33849 243.179 -1897.11 241.935 -1893.7 0.0 241.935 -1893.7 309.641 -31.2946 -1373.4185 276.672 276.672
16 2 -7.789594 0.0 -31.2946 15.8737 -9.33849 243.179 -1897.11 241.935 -1893.7 0.0 241.935 -1893.7 309.641 -31.2946 -1373.4185 276.672 276.672
16 3 -7.8382983 0.0 -31.9786 15.8633 -9.32388 243.179 -1897.11 241.935 -1893.44 0.0 241.935 -1893.44 310.288 -31.9786 -1373.1956 276.897 276.897
16 4 -7.8382983 0.0 -31.9786 15.8633 -9.32388 243.179 -1897.11 241.935 -1893.44 0.0 241.935 -1893.44 310.288 -31.9786 -1373.1956 276.897 276.897
16 5 -7.86934 0.0 -32.3743 15.8623 -9.30213 243.179 -1897.11 241.938 -1893.32 0.0 241.938 -1893.32 310.831 -32.3743 -1372.9253 277.244 277.244
16 6 -7.86934 0.0 -32.3743 15.8623 -9.30213 243.179 -1897.11 241.938 -1893.32 0.0 241.938 -1893.32 310.831 -32.3743 -1372.9253 277.244 277.244
16 7 -7.86934 0.0 -32.3743 15.8623 -9.30213 243.179 -1897.11 241.938 -1893.32 0.0 241.938 -1893.32 310.831 -32.3743 -1372.9253 277.244 277.244
17 0 -6.497479 0.0 -19.4084 16.087 -10.3585 243.179 -1897.11 246.211 -1898.26 0.0 246.211 -1898.26 299.434 -19.4084 -1372.0234 275.316 275.316
17 1 -6.497479 0.0 -19.4084 16.087 -10.3585 243.179 -1897.11 246.211 -1898.26 0.0 246.211 -1898.26 299.434 -19.4084 -1372.0234 275.316 275.316
17 2 -6.497479 0.0 -19.4084 16.087 -10.3585 243.179 -1897.11 246.211 -1898.26 0.0 246.211 -1898.26 299.434 -19.4084 -1372.0234 275.316 275.316
17 3 -6.5566654 0.0 -19.9367 16.068 -10.3399 243.179 -1897.11 246.042 -1898.16 0.0 246.042 -1898.16 300.148 -19.9367 -1371.9067 275.306 275.306
17 4 -6.5566654 0.0 -19.9367 16.068 -10.3399 243.179 -1897.11 246.042 -1898.16 0.0 246.042 -1898.16 300.148 -19.9367 -1371.9067 275.306 275.306
17 5 -6.5566654 0.0 -19.9367 16.068 -10.3399 243.179 -1897.11 246.042 -1898.16 0.0 246.042 -1898.16 300.148 -19.9367 -1371.9067 275.306 275.306
17 6 -6.5109158 0.0 -19.5166 16.0805 -10.325 243.179 -1897.11 246.147 -1898.19 0.0 246.147 -1898.19 299.781 -19.5166 -1371.7786 275.467 275.467
17 7 -6.5109158 0.0 -19.5166 16.0805 -10.325 243.179 -1897.11 246.147 -1898.19 0.0 246.147 -1898.19 299.781 -19.5166 -1371.7786 275.467 275.467
18 0 -7.7731194 0.0 -30.0673 15.6455 -8.85611 243.179 -1897.11 242.913 -1896.71 0.0 242.913 -1896.71 312.94 -30.0673 -1370.9243 277.443 277.443
19 0 -6.3298044 0.0 -33.2392 15.7281 -8.89884 243.179 -1897.11 245.23 -1871.72 0.0 245.23 -1871.72 289.187 -33.2392 -1370.5422 263.349 263.349
19 1 -6.3298044 0.0 -33.2392 15.7281 -8.89884 243.179 -1897.11 245.23 -1871.72 0.0 245.23 -1871.72 289.187 -33.2392 -1370.5422 263.349 263.349
19 2 -6.3298044 0.0 -33.2392 15.7281 -8.89884 243.179 -1897.11 245.23 -1871.72 0.0 245.23 -1871.72 289.187 -33.2392 -1370.5422 263.349 263.349
19 3 -6.271752 0.0 -31.9158 15.753 -8.98753 243.179 -1897.11 245.083 -1872.64 0.0 245.083 -1872.64 290.021 -31.9158 -1369.4518 263.974 263.974
19 4 -6.271752 0.0 -31.9158 15.753 -8.98753 243.179 -1897.11 245.083 -1872.64 0.0 245.083 -1872.64 290.021 -31.9158 -1369.4518 263.974 263.974
19 5 -6.391543 0.0 -32.8807 15.69 -9.1217 243.179 -1897.11 244.69 -1872.73 0.0 244.69 -1872.73 295.26 -32.8807 -1365.6606 266.95 266.95
19 6 -6.391543 0.0 -32.8807 15.69 -9.1217 243.179 -1897.11 244.69 -1872.73 0.0 244.69 -1872.73 295.26 -32.8807 -1365.6606 266.95 266.95
19 7 -6.391543 0.0 -32.8807 15.69 -9.1217 243.179 -1897.11 244.69 -1872.73 0.0 244.69 -1872.73 295.26 -32.8807 -1365.6606 266.95 266.95
20 0 -7.64843 0.0 -34.4173 15.9769 -10.3225 243.179 -1897.11 244.451 -1891.28 0.0 244.451 -1891.28 310.809 -34.4173 -1370.4373 275.919 275.919
21 0 -6.315968 0.0 -25.8133 15.8635 -10.0297 243.179 -1897.11 246.366 -1885.65 0.0 246.366 -1885.65 294.869 -25.8133 -1370.2284 265.691 265.691
21 1 -6.315968 0.0 -25.8133 15.8635 -10.0297 243.179 -1897.11 246.366 -1885.65 0.0 246.366 -1885.65 294.869 -25.8133 -1370.2284 265.691 265.691
21 2 -6.290215 0.0 -25.5045 15.871 -10.0539 243.179 -1897.11 246.373 -1885.73 0.0 246.373 -1885.73 294.722 -25.5045 -1370.1394 265.658 265.658
21 3 -6.290215 0.0 -25.5045 15.871 -10.0539 243.179 -1897.11 246.373 -1885.73 0.0 246.373 -1885.73 294.722 -25.5045 -1370.1394 265.658 265.658
21 4 -6.29171 0.0 -25.5241 15.8679 -10.0309 243.179 -1897.11 246.408 -1885.76 0.0 246.408 -1885.76 294.758 -25.5241 -1370.1182 265.819 265.819
21 5 -6.29171 0.0 -25.5241 15.8679 -10.0309 243.179 -1897.11 246.408 -1885.76 0.0 246.408 -1885.76 294.758 -25.5241 -1370.1182 265.819 265.819
21 6 -6.29171 0.0 -25.5241 15.8679 -10.0309 243.179 -1897.11 246.408 -1885.76 0.0 246.408 -1885.76 294.758 -25.5241 -1370.1182 265.819 265.819
21 7 -6.29171 0.0 -25.5241 15.8679 -10.0309 243.179 -1897.11 246.408 -1885.76 0.0 246.408 -1885.76 294.758 -25.5241 -1370.1182 265.819 265.819
22 0 -7.3090806 0.0 -29.8218 15.57 -9.34756 243.179 -1897.11 242.819 -1889.97 0.0 242.819 -1889.97 306.978 -29.8218 -1369.9948 279.781 279.781
22 1 -7.3090806 0.0 -29.8218 15.57 -9.34756 243.179 -1897.11 242.819 -1889.97 0.0 242.819 -1889.97 306.978 -29.8218 -1369.9948 279.781 279.781
22 2 -7.254274 0.0 -29.2999 15.5771 -9.35437 243.179 -1897.11 242.918 -1890.03 0.0 242.918 -1890.03 306.785 -29.2999 -1369.627 280.02 280.02
22 3 -7.254274 0.0 -29.2999 15.5771 -9.35437 243.179 -1897.11 242.918 -1890.03 0.0 242.918 -1890.03 306.785 -29.2999 -1369.627 280.02 280.02
22 4 -7.254274 0.0 -29.2999 15.5771 -9.35437 243.179 -1897.11 242.918 -1890.03 0.0 242.918 -1890.03 306.785 -29.2999 -1369.627 280.02 280.02
22 5 -7.137564 0.0 -26.2131 15.5741 -9.32936 243.179 -1897.11 242.883 -1892.82 0.0 242.883 -1892.82 306.774 -26.2131 -1369.376 280.568 280.568
22 6 -7.137564 0.0 -26.2131 15.5741 -9.32936 243.179 -1897.11 242.883 -1892.82 0.0 242.883 -1892.82 306.774 -26.2131 -1369.376 280.568 280.568
22 7 -7.137564 0.0 -26.2131 15.5741 -9.32936 243.179 -1897.11 242.883 -1892.82 0.0 242.883 -1892.82 306.774 -26.2131 -1369.376 280.568 280.568
23 0 -8.012981 0.0 -37.6827 15.9832 -10.8852 243.179 -1897.11 242.981 -1890.47 0.0 242.981 -1890.47 315.361 -37.6827 -1369.8108 283.07 283.07
23 1 -8.017071 0.0 -37.6966 15.9853 -10.8842 243.179 -1897.11 242.935 -1890.44 0.0 242.935 -1890.44 315.509 -37.6966 -1369.6926 283.146 283.146
23 2 -7.990908 0.0 -37.3415 15.9848 -10.9013 243.179 -1897.11 242.929 -1890.57 0.0 242.929 -1890.57 315.494 -37.3415 -1369.4885 283.331 283.331
23 3 -6.6368303 0.0 -19.6666 15.445 -9.4466 243.179 -1897.11 243.799 -1896.49 0.0 243.799 -1896.49 318.591 -19.6666 -1353.7666 297.465 297.465
23 4 -6.629942 0.0 -19.5292 15.4323 -9.42093 243.179 -1897.11 243.803 -1896.59 0.0 243.803 -1896.59 318.834 -19.5292 -1353.4822 297.83 297.83
23 5 -6.629942 0.0 -19.5292 15.4323 -9.42093 243.179 -1897.11 243.803 -1896.59 0.0 243.803 -1896.59 318.834 -19.5292 -1353.4822 297.83 297.83
23 6 -6.629942 0.0 -19.5292 15.4323 -9.42093 243.179 -1897.11 243.803 -1896.59 0.0 243.803 -1896.59 318.834 -19.5292 -1353.4822 297.83 297.83
23 7 -6.913695 0.0 -23.1703 15.5739 -10.8124 243.179 -1897.11 243.686 -1896.59 0.0 243.686 -1896.59 350.462 -23.1703 -1325.6122 326.648 326.648
24 0 -7.166102 0.0 -26.6285 16.1109 -9.05579 243.179 -1897.11 243.827 -1893.0 0.0 243.827 -1893.0 306.485 -26.6285 -1369.3165 278.431 278.431
24 1 -7.166102 0.0 -26.6285 16.1109 -9.05579 243.179 -1897.11 243.827 -1893.0 0.0 243.827 -1893.0 306.485 -26.6285 -1369.3165 278.431 278.431
24 2 -6.948346 0.0 -21.595 16.116 -9.43722 243.179 -1897.11 243.849 -1897.63 0.0 243.849 -1897.63 306.212 -21.595 -1369.164 278.998 278.998
24 3 -6.948346 0.0 -21.595 16.116 -9.43722 243.179 -1897.11 243.849 -1897.63 0.0 243.849 -1897.63 306.212 -21.595 -1369.164 278.998 278.998
24 4 -6.948346 0.0 -21.595 16.116 -9.43722 243.179 -1897.11 243.849 -1897.63 0.0 243.849 -1897.63 306.212 -21.595 -1369.164 278.998 278.998
24 5 -7.054781 0.0 -25.3748 16.0998 -9.15958 243.179 -1897.11 244.047 -1893.58 0.0 244.047 -1893.58 305.805 -25.3748 -1369.1028 279.01 279.01
24 6 -7.054781 0.0 -25.3748 16.0998 -9.15958 243.179 -1897.11 244.047 -1893.58 0.0 244.047 -1893.58 305.805 -25.3748 -1369.1028 279.01 279.01
24 7 -7.054781 0.0 -25.3748 16.0998 -9.15958 243.179 -1897.11 244.047 -1893.58 0.0 244.047 -1893.58 305.805 -25.3748 -1369.1028 279.01 279.01
25 0 -7.4705057 0.0 -32.1075 15.509 -9.29427 243.179 -1897.11 244.077 -1891.06 0.0 244.077 -1891.06 310.061 -32.1075 -1369.0295 278.33 278.33
25 1 -7.4705057 0.0 -32.1075 15.509 -9.29427 243.179 -1897.11 244.077 -1891.06 0.0 244.077 -1891.06 310.061 -32.1075 -1369.0295 278.33 278.33
25 2 -7.534736 0.0 -32.7701 15.5207 -9.31935 243.179 -1897.11 243.972 -1890.93 0.0 243.972 -1890.93 310.921 -32.7701 -1368.8071 278.535 278.535
25 3 -7.534736 0.0 -32.7701 15.5207 -9.31935 243.179 -1897.11 243.972 -1890.93 0.0 243.972 -1890.93 310.921 -32.7701 -1368.8071 278.535 278.535
25 4 -7.534736 0.0 -32.7701 15.5207 -9.31935 243.179 -1897.11 243.972 -1890.93 0.0 243.972 -1890.93 310.921 -32.7701 -1368.8071 278.535 278.535
25 5 -7.5373073 0.0 -32.7532 15.5297 -9.3057 243.179 -1897.11 243.881 -1890.83 0.0 243.881 -1890.83 310.998 -32.7532 -1368.7042 278.727 278.727
25 6 -7.5373073 0.0 -32.7532 15.5297 -9.3057 243.179 -1897.11 243.881 -1890.83 0.0 243.881 -1890.83 310.998 -32.7532 -1368.7042 278.727 278.727
25 7 -7.5373073 0.0 -32.7532 15.5297 -9.3057 243.179 -1897.11 243.881 -1890.83 0.0 243.881 -1890.83 310.998 -32.7532 -1368.7042 278.727 278.727
26 0 -7.006361 0.0 -23.9403 15.6482 -8.99612 243.179 -1897.11 244.37 -1896.04 0.0 244.37 -1896.04 307.042 -23.9403 -1368.5684 276.587 276.587
26 1 -7.006361 0.0 -23.9403 15.6482 -8.99612 243.179 -1897.11 244.37 -1896.04 0.0 244.37 -1896.04 307.042 -23.9403 -1368.5684 276.587 276.587
26 2 -7.504369 0.0 -31.0617 15.5266 -8.87262 243.179 -1897.11 243.714 -1892.22 0.0 243.714 -1892.22 311.198 -31.0617 -1368.3698 276.466 276.466
26 3 -7.504369 0.0 -31.0617 15.5266 -8.87262 243.179 -1897.11 243.714 -1892.22 0.0 243.714 -1892.22 311.198 -31.0617 -1368.3698 276.466 276.466
26 4 -7.1916714 0.0 -26.0971 15.6241 -8.80456 243.179 -1897.11 243.969 -1894.96 0.0 243.969 -1894.96 309.354 -26.0971 -1367.7341 277.431 277.431
26 5 -7.1916714 0.0 -26.0971 15.6241 -8.80456 243.179 -1897.11 243.969 -1894.96 0.0 243.969 -1894.96 309.354 -26.0971 -1367.7341 277.431 277.431
26 6 -7.1916714 0.0 -26.0971 15.6241 -8.80456 243.179 -1897.11 243.969 -1894.96 0.0 243.969 -1894.96 309.354 -26.0971 -1367.7341 277.431 277.431
26 7 -7.1916714 0.0 -26.0971 15.6241 -8.80456 243.179 -1897.11 243.969 -1894.96 0.0 243.969 -1894.96 309.354 -26.0971 -1367.7341 277.431 277.431
27 0 -6.7151523 0.0 -34.9898 15.7705 -8.96944 243.179 -1897.11 245.207 -1875.28 0.0 245.207 -1875.28 298.082 -34.9898 -1366.9808 263.002 263.002
27 1 -6.743194 0.0 -35.4139 15.7777 -8.97422 243.179 -1897.11 245.19 -1875.05 0.0 245.19 -1875.05 298.296 -35.4139 -1366.978 262.887 262.887
27 2 -6.743194 0.0 -35.4139 15.7777 -8.97422 243.179 -1897.11 245.19 -1875.05 0.0 245.19 -1875.05 298.296 -35.4139 -1366.978 262.887 262.887
27 3 -6.743194 0.0 -35.4139 15.7777 -8.97422 243.179 -1897.11 245.19 -1875.05 0.0 245.19 -1875.05 298.296 -35.4139 -1366.978 262.887 262.887
27 4 -6.7261906 0.0 -35.2467 15.7788 -8.96602 243.179 -1897.11 245.196 -1875.03 0.0 245.196 -1875.03 298.205 -35.2467 -1366.8757 262.925 262.925
27 5 -6.7261906 0.0 -35.2467 15.7788 -8.96602 243.179 -1897.11 245.196 -1875.03 0.0 245.196 -1875.03 298.205 -35.2467 -1366.8757 262.925 262.925
27 6 -6.7261906 0.0 -35.2467 15.7788 -8.96602 243.179 -1897.11 245.196 -1875.03 0.0 245.196 -1875.03 298.205 -35.2467 -1366.8757 262.925 262.925
27 7 -6.7261906 0.0 -35.2467 15.7788 -8.96602 243.179 -1897.11 245.196 -1875.03 0.0 245.196 -1875.03 298.205 -35.2467 -1366.8757 262.925 262.925
28 0 -7.549718 0.0 -31.1196 15.594 -10.0946 243.179 -1897.11 244.135 -1894.64 0.0 244.135 -1894.64 316.338 -31.1196 -1365.2866 280.842 280.842
28 1 -7.549718 0.0 -31.1196 15.594 -10.0946 243.179 -1897.11 244.135 -1894.64 0.0 244.135 -1894.64 316.338 -31.1196 -1365.2866 280.842 280.842
28 2 -7.549718 0.0 -31.1196 15.594 -10.0946 243.179 -1897.11 244.135 -1894.64 0.0 244.135 -1894.64 316.338 -31.1196 -1365.2866 280.842 280.842
28 3 -7.549718 0.0 -31.1196 15.594 -10.0946 243.179 -1897.11 244.135 -1894.64 0.0 244.135 -1894.64 316.338 -31.1196 -1365.2866 280.842 280.842
28 4 -7.574809 0.0 -31.6637 15.5804 -10.0178 243.179 -1897.11 244.01 -1893.96 0.0 244.01 -1893.96 316.872 -31.6637 -1364.7417 280.817 280.817
28 5 -7.574809 0.0 -31.6637 15.5804 -10.0178 243.179 -1897.11 244.01 -1893.96 0.0 244.01 -1893.96 316.872 -31.6637 -1364.7417 280.817 280.817
28 6 -7.577644 0.0 -31.714 15.5801 -10.0182 243.179 -1897.11 243.991 -1893.9 0.0 243.991 -1893.9 316.92 -31.714 -1364.703 280.826 280.826
28 7 -7.577644 0.0 -31.714 15.5801 -10.0182 243.179 -1897.11 243.991 -1893.9 0.0 243.991 -1893.9 316.92 -31.714 -1364.703 280.826 280.826
29 0 -6.0694833 0.0 -27.6354 15.7641 -8.57985 243.179 -1897.11 245.868 -1876.74 0.0 245.868 -1876.74 294.3 -27.6354 -1364.2074 266.947 266.947
29 1 -6.0694833 0.0 -27.6354 15.7641 -8.57985 243.179 -1897.11 245.868 -1876.74 0.0 245.868 -1876.74 294.3 -27.6354 -1364.2074 266.947 266.947
29 2 -6.0694833 0.0 -27.6354 15.7641 -8.57985 243.179 -1897.11 245.868 -1876.74 0.0 245.868 -1876.74 294.3 -27.6354 -1364.2074 266.947 266.947
29 3 -6.1685286 0.0 -28.3415 15.7252 -8.51354 243.179 -1897.11 245.557 -1876.78 0.0 245.557 -1876.78 295.52 -28.3415 -1364.0446 266.824 266.824
29 4 -6.1685286 0.0 -28.3415 15.7252 -8.51354 243.179 -1897.11 245.557 -1876.78 0.0 245.557 -1876.78 295.52 -28.3415 -1364.0446 266.824 266.824
29 5 -6.2017865 0.0 -28.9314 15.7183 -8.49541 243.179 -1897.11 245.509 -1876.33 0.0 245.509 -1876.33 295.984 -28.9314 -1363.7683 266.893 266.893
29 6 -6.2017865 0.0 -28.9314 15.7183 -8.49541 243.179 -1897.11 245.509 -1876.33 0.0 245.509 -1876.33 295.984 -28.9314 -1363.7683 266.893 266.893
29 7 -6.2017865 0.0 -28.9314 15.7183 -8.49541 243.179 -1897.11 245.509 -1876.33 0.0 245.509 -1876.33 295.984 -28.9314 -1363.7683 266.893 266.893
30 0 -7.8567705 0.0 -36.3723 15.4666 -9.24915 243.179 -1897.11 242.544 -1888.43 0.0 242.544 -1888.43 318.304 -36.3723 -1363.9543 283.622 283.622
30 1 -7.8567705 0.0 -36.3723 15.4666 -9.24915 243.179 -1897.11 242.544 -1888.43 0.0 242.544 -1888.43 318.304 -36.3723 -1363.9543 283.622 283.622
30 2 -7.8567705 0.0 -36.3723 15.4666 -9.24915 243.179 -1897.11 242.544 -1888.43 0.0 242.544 -1888.43 318.304 -36.3723 -1363.9543 283.622 283.622
30 3 -7.687641 0.0 -33.239 15.4329 -9.14901 243.179 -1897.11 242.614 -1890.57 0.0 242.614 -1890.57 319.047 -33.239 -1362.148 285.965 285.965
30 4 -7.687641 0.0 -33.239 15.4329 -9.14901 243.179 -1897.11 242.614 -1890.57 0.0 242.614 -1890.57 319.047 -33.239 -1362.148 285.965 285.965
30 5 -7.687641 0.0 -33.239 15.4329 -9.14901 243.179 -1897.11 242.614 -1890.57 0.0 242.614 -1890.57 319.047 -33.239 -1362.148 285.965 285.965
30 6 -7.857475 0.0 -36.866 15.4022 -9.24925 243.179 -1897.11 242.597 -1887.86 0.0 242.597 -1887.86 320.018 -36.866 -1362.111 285.612 285.612
30 7 -7.857475 0.0 -36.866 15.4022 -9.24925 243.179 -1897.11 242.597 -1887.86 0.0 242.597 -1887.86 320.018 -36.866 -1362.111 285.612 285.612
31 0 -7.0643954 0.0 -25.7164 15.7583 -10.0207 243.179 -1897.11 244.003 -1894.53 0.0 244.003 -1894.53 314.875 -25.7164 -1361.3684 286.307 286.307
31 1 -7.0643954 0.0 -25.7164 15.7583 -10.0207 243.179 -1897.11 244.003 -1894.53 0.0 244.003 -1894.53 314.875 -25.7164 -1361.3684 286.307 286.307
31 2 -7.0843124 0.0 -26.0812 15.7494 -10.0208 243.179 -1897.11 244.006 -1894.31 0.0 244.006 -1894.31 315.159 -26.0812 -1361.2263 286.4 286.4
31 3 -7.0843124 0.0 -26.0812 15.7494 -10.0208 243.179 -1897.11 244.006 -1894.31 0.0 244.006 -1894.31 315.159 -26.0812 -1361.2263 286.4 286.4
31 4 -7.1044707 0.0 -26.2832 15.7512 -10.0127 243.179 -1897.11 243.989 -1894.29 0.0 243.989 -1894.29 315.399 -26.2832 -1361.1853 286.427 286.427
31 5 -7.1044707 0.0 -26.2832 15.7512 -10.0127 243.179 -1897.11 243.989 -1894.29 0.0 243.989 -1894.29 315.399 -26.2832 -1361.1853 286.427 286.427
31 6 -7.1044707 0.0 -26.2832 15.7512 -10.0127 243.179 -1897.11 243.989 -1894.29 0.0 243.989 -1894.29 315.399 -26.2832 -1361.1853 286.427 286.427
31 7 -7.1044707 0.0 -26.2832 15.7512 -10.0127 243.179 -1897.11 243.989 -1894.29 0.0 243.989 -1894.29 315.399 -26.2832 -1361.1853 286.427 286.427
32 0 -5.5647364 0.0 -9.79303 15.8384 -9.00809 243.179 -1897.11 243.6 -1892.88 0.0 243.6 -1892.88 298.656 -9.79303 -1360.4171 290.165 290.165
32 1 -5.5647364 0.0 -9.79303 15.8384 -9.00809 243.179 -1897.11 243.6 -1892.88 0.0 243.6 -1892.88 298.656 -9.79303 -1360.4171 290.165 290.165
32 2 -5.5647364 0.0 -9.79303 15.8384 -9.00809 243.179 -1897.11 243.6 -1892.88 0.0 243.6 -1892.88 298.656 -9.79303 -1360.4171 290.165 290.165
32 3 -5.5565224 0.0 -9.72008 15.8455 -9.014 243.179 -1897.11 243.546 -1892.77 0.0 243.546 -1892.77 298.6 -9.72008 -1360.3441 290.205 290.205
32 4 -5.5565224 0.0 -9.72008 15.8455 -9.014 243.179 -1897.11 243.546 -1892.77 0.0 243.546 -1892.77 298.6 -9.72008 -1360.3441 290.205 290.205
32 5 -5.5565224 0.0 -9.72008 15.8455 -9.014 243.179 -1897.11 243.546 -1892.77 0.0 243.546 -1892.77 298.6 -9.72008 -1360.3441 290.205 290.205
32 6 -5.5730505 0.0 -9.91679 15.8461 -9.00743 243.179 -1897.11 243.534 -1892.71 0.0 243.534 -1892.71 298.773 -9.91679 -1360.3198 290.229 290.229
32 7 -5.5730505 0.0 -9.91679 15.8461 -9.00743 243.179 -1897.11 243.534 -1892.71 0.0 243.534 -1892.71 298.773 -9.91679 -1360.3198 290.229 290.229
33 0 -6.7622 0.0 -24.9979 15.5065 -9.73765 243.179 -1897.11 246.462 -1894.61 0.0 246.462 -1894.61 316.351 -24.9979 -1356.7948 293.004 293.004
33 1 -6.718037 0.0 -24.4698 15.5164 -9.73547 243.179 -1897.11 246.425 -1894.63 0.0 246.425 -1894.63 316.112 -24.4698 -1356.5627 293.231 293.231
33 2 -6.718037 0.0 -24.4698 15.5164 -9.73547 243.179 -1897.11 246.425 -1894.63 0.0 246.425 -1894.63 316.112 -24.4698 -1356.5627 293.231 293.231
33 3 -6.7534704 0.0 -24.8867 15.5193 -9.74299 243.179 -1897.11 246.433 -1894.58 0.0 246.433 -1894.58 316.524 -24.8867 -1356.5096 293.238 293.238
34 0 -6.9822545 0.0 -28.2803 16.1438 -10.9929 243.179 -1897.11 244.384 -1890.19 0.0 244.384 -1890.19 329.725 -28.2803 -1344.3612 302.671 302.671
34 1 -6.953724 0.0 -27.8361 16.1394 -11.0175 243.179 -1897.11 244.357 -1890.4 0.0 244.357 -1890.4 329.94 -27.8361 -1343.9392 303.004 303.004
35 0 -7.1806884 0.0 -29.9738 15.8673 -12.5533 243.179 -1897.11 243.839 -1891.96 0.0 243.839 -1891.96 342.587 -29.9738 -1335.5077 315.479 315.479
35 1 -6.33116 0.0 -18.4899 15.8354 -12.3072 243.179 -1897.11 243.811 -1895.59 0.0 243.811 -1895.59 344.596 -18.4899 -1325.6729 324.841 324.841
