# Supplementary material for: Exploring the mechanism of Alisma orientale for the treatment of pregnancy induced hypertension and potential hepato-nephrotoxicity by using network pharmacology, network toxicology, molecular docking and molecular dynamics simulation
Source: Front Pharmacol. 2022 Nov 15;13:1027112. doi: 10.3389/fphar.2022.1027112 (PMC9705790; doi:10.3389/fphar.2022.1027112)
Supplement: Supplementary file 13 [file DataSheet7.zip › IGF1/IGFBM/clusters.dock4.pdb]

REMARK  Energy: 258.303
REMARK  SimpleFitness: 258.303
REMARK  FullFitness: -1393.0581
REMARK  InterFull: -42.7211
REMARK  IntraFull: 297.187
REMARK  solvFull: -1892.9
REMARK  surfFull: 245.376
REMARK  extraFull: 0.0
REMARK  deltaGcompsolvpol: -1892.9
REMARK  deltaGcompsolvnonpol: 245.376
REMARK  deltaGprotsolvpol: -1897.11
REMARK  deltaGprotsolvnonpol: 243.179
REMARK  deltaGligsolvpol: -9.03469
REMARK  deltaGligsolvnonpol: 15.789
REMARK  deltaGvdw: -42.7211
REMARK  deltaGelec: 0.0
REMARK  deltaG: -8.506646
REMARK  Cluster: 0
REMARK  ClusterRank: 0
ATOM   4915 C    LIG     1      27.080  17.935   9.313  1.00  0.00      LIG  
ATOM   4916 C1   LIG     1      27.925  18.826   8.452  1.00  0.00      LIG  
ATOM   4917 C2   LIG     1      27.391  20.209   8.133  1.00  0.00      LIG  
ATOM   4918 C3   LIG     1      25.878  20.111   7.850  1.00  0.00      LIG  
ATOM   4919 C4   LIG     1      25.003  19.324   8.840  1.00  0.00      LIG  
ATOM   4920 C5   LIG     1      25.623  17.929   8.886  1.00  0.00      LIG  
ATOM   4921 C6   LIG     1      25.177  21.404   7.490  1.00  0.00      LIG  
ATOM   4922 C7   LIG     1      24.031  21.082   6.552  1.00  0.00      LIG  
ATOM   4923 C8   LIG     1      23.203  19.845   6.944  1.00  0.00      LIG  
ATOM   4924 C9   LIG     1      23.498  19.372   8.401  1.00  0.00      LIG  
ATOM   4925 C10  LIG     1      21.683  20.163   6.801  1.00  0.00      LIG  
ATOM   4926 C11  LIG     1      20.891  18.969   7.185  1.00  0.00      LIG  
ATOM   4927 C12  LIG     1      21.166  18.374   8.523  1.00  0.00      LIG  
ATOM   4928 C13  LIG     1      22.649  18.122   8.739  1.00  0.00      LIG  
ATOM   4929 C14  LIG     1      20.029  18.585   6.241  1.00  0.00      LIG  
ATOM   4930 C15  LIG     1      20.114  19.451   5.045  1.00  0.00      LIG  
ATOM   4931 C16  LIG     1      21.216  20.441   5.369  1.00  0.00      LIG  
ATOM   4932 O    LIG     1      22.757  17.739  10.106  1.00  0.00      LIG  
ATOM   4933 C17  LIG     1      27.821  21.197   9.211  1.00  0.00      LIG  
ATOM   4934 C18  LIG     1      28.093  20.649   6.852  1.00  0.00      LIG  
ATOM   4935 C19  LIG     1      23.560  18.732   5.937  1.00  0.00      LIG  
ATOM   4936 C20  LIG     1      25.015  19.921  10.255  1.00  0.00      LIG  
ATOM   4937 H    LIG     1      23.090  20.151   9.045  1.00  0.00      LIG  
ATOM   4938 C21  LIG     1      19.017  17.478   6.275  1.00  0.00      LIG  
ATOM   4939 C22  LIG     1      19.716  16.114   6.240  1.00  0.00      LIG  
ATOM   4940 C23  LIG     1      18.789  14.914   6.489  1.00  0.00      LIG  
ATOM   4941 O1   LIG     1      18.503  14.246   5.249  1.00  0.00      LIG  
ATOM   4942 C24  LIG     1      19.483  13.914   7.370  1.00  0.00      LIG  
ATOM   4943 C25  LIG     1      21.188  21.341   7.651  1.00  0.00      LIG  
ATOM   4944 O2   LIG     1      29.097  18.548   8.266  1.00  0.00      LIG  
ATOM   4945 H1   LIG     1      25.880  19.529   6.929  1.00  0.00      LIG  
ATOM   4946 C26  LIG     1      18.081  17.660   7.465  1.00  0.00      LIG  
ATOM   4947 C27  LIG     1      17.412  14.710   4.567  1.00  0.00      LIG  
ATOM   4948 O3   LIG     1      16.707  15.650   4.898  1.00  0.00      LIG  
ATOM   4949 C28  LIG     1      17.129  13.836   3.389  1.00  0.00      LIG  
ATOM   4950 C29  LIG     1      18.887  13.405   8.637  1.00  0.00      LIG  
ATOM   4951 O4   LIG     1      19.921  14.411   8.659  1.00  0.00      LIG  
ATOM   4952 C30  LIG     1      17.588  13.896   9.182  1.00  0.00      LIG  
ATOM   4953 C31  LIG     1      19.311  12.061   9.102  1.00  0.00      LIG  
ATOM   4954 H2   LIG     1      27.194  18.248  10.352  1.00  0.00      LIG  
ATOM   4955 H3   LIG     1      27.480  16.921   9.222  1.00  0.00      LIG  
ATOM   4956 H4   LIG     1      25.086  17.272   9.572  1.00  0.00      LIG  
ATOM   4957 H5   LIG     1      25.556  17.490   7.892  1.00  0.00      LIG  
ATOM   4958 H6   LIG     1      25.842  22.110   6.992  1.00  0.00      LIG  
ATOM   4959 H7   LIG     1      24.795  21.912   8.378  1.00  0.00      LIG  
ATOM   4960 H8   LIG     1      24.452  20.920   5.556  1.00  0.00      LIG  
ATOM   4961 H9   LIG     1      23.424  21.980   6.449  1.00  0.00      LIG  
ATOM   4962 H10  LIG     1      20.629  17.435   8.670  1.00  0.00      LIG  
ATOM   4963 H11  LIG     1      20.786  19.047   9.297  1.00  0.00      LIG  
ATOM   4964 H12  LIG     1      22.966  17.267   8.136  1.00  0.00      LIG  
ATOM   4965 H13  LIG     1      19.173  19.980   4.885  1.00  0.00      LIG  
ATOM   4966 H14  LIG     1      20.354  18.871   4.150  1.00  0.00      LIG  
ATOM   4967 H15  LIG     1      22.012  20.386   4.623  1.00  0.00      LIG  
ATOM   4968 H16  LIG     1      20.813  21.454   5.288  1.00  0.00      LIG  
ATOM   4969 H17  LIG     1      22.450  18.501  10.627  1.00  0.00      LIG  
ATOM   4970 H18  LIG     1      27.282  22.143   9.122  1.00  0.00      LIG  
ATOM   4971 H19  LIG     1      28.889  21.412   9.113  1.00  0.00      LIG  
ATOM   4972 H20  LIG     1      27.681  20.805  10.220  1.00  0.00      LIG  
ATOM   4973 H21  LIG     1      27.839  19.988   6.018  1.00  0.00      LIG  
ATOM   4974 H22  LIG     1      29.182  20.638   6.963  1.00  0.00      LIG  
ATOM   4975 H23  LIG     1      27.814  21.669   6.576  1.00  0.00      LIG  
ATOM   4976 H24  LIG     1      23.560  19.104   4.911  1.00  0.00      LIG  
ATOM   4977 H25  LIG     1      22.871  17.886   5.974  1.00  0.00      LIG  
ATOM   4978 H26  LIG     1      24.556  18.327   6.111  1.00  0.00      LIG  
ATOM   4979 H27  LIG     1      24.684  20.962  10.247  1.00  0.00      LIG  
ATOM   4980 H28  LIG     1      25.989  19.890  10.738  1.00  0.00      LIG  
ATOM   4981 H29  LIG     1      24.340  19.379  10.916  1.00  0.00      LIG  
ATOM   4982 H30  LIG     1      18.407  17.570   5.373  1.00  0.00      LIG  
ATOM   4983 H31  LIG     1      20.529  16.119   6.970  1.00  0.00      LIG  
ATOM   4984 H32  LIG     1      20.212  16.006   5.274  1.00  0.00      LIG  
ATOM   4985 H33  LIG     1      17.854  15.206   6.965  1.00  0.00      LIG  
ATOM   4986 H34  LIG     1      20.197  13.303   6.830  1.00  0.00      LIG  
ATOM   4987 H35  LIG     1      21.627  22.284   7.321  1.00  0.00      LIG  
ATOM   4988 H36  LIG     1      21.405  21.222   8.715  1.00  0.00      LIG  
ATOM   4989 H37  LIG     1      20.102  21.455   7.560  1.00  0.00      LIG  
ATOM   4990 H38  LIG     1      17.803  18.709   7.603  1.00  0.00      LIG  
ATOM   4991 H39  LIG     1      18.534  17.298   8.391  1.00  0.00      LIG  
ATOM   4992 H40  LIG     1      17.153  17.103   7.312  1.00  0.00      LIG  
ATOM   4993 H41  LIG     1      16.206  14.186   2.919  1.00  0.00      LIG  
ATOM   4994 H42  LIG     1      16.983  12.806   3.728  1.00  0.00      LIG  
ATOM   4995 H43  LIG     1      17.946  13.895   2.664  1.00  0.00      LIG  
ATOM   4996 H44  LIG     1      16.760  13.377   8.692  1.00  0.00      LIG  
ATOM   4997 H45  LIG     1      17.464  14.974   9.028  1.00  0.00      LIG  
ATOM   4998 H46  LIG     1      17.536  13.700  10.259  1.00  0.00      LIG  
ATOM   4999 H47  LIG     1      20.250  11.752   8.633  1.00  0.00      LIG  
ATOM   5000 H48  LIG     1      18.547  11.326   8.838  1.00  0.00      LIG  
ATOM   5001 H49  LIG     1      19.448  12.054  10.188  1.00  0.00      LIG  
TER
REMARK  Energy: 258.303
REMARK  SimpleFitness: 258.303
REMARK  FullFitness: -1393.0581
REMARK  InterFull: -42.7211
REMARK  IntraFull: 297.187
REMARK  solvFull: -1892.9
REMARK  surfFull: 245.376
REMARK  extraFull: 0.0
REMARK  deltaGcompsolvpol: -1892.9
REMARK  deltaGcompsolvnonpol: 245.376
REMARK  deltaGprotsolvpol: -1897.11
REMARK  deltaGprotsolvnonpol: 243.179
REMARK  deltaGligsolvpol: -9.03469
REMARK  deltaGligsolvnonpol: 15.789
REMARK  deltaGvdw: -42.7211
REMARK  deltaGelec: 0.0
REMARK  deltaG: -8.506646
REMARK  Cluster: 0
REMARK  ClusterRank: 1
ATOM   4915 C    LIG     1      27.080  17.935   9.313  1.00  0.00      LIG  
ATOM   4916 C1   LIG     1      27.925  18.826   8.452  1.00  0.00      LIG  
ATOM   4917 C2   LIG     1      27.391  20.209   8.133  1.00  0.00      LIG  
ATOM   4918 C3   LIG     1      25.878  20.111   7.850  1.00  0.00      LIG  
ATOM   4919 C4   LIG     1      25.003  19.324   8.840  1.00  0.00      LIG  
ATOM   4920 C5   LIG     1      25.623  17.929   8.886  1.00  0.00      LIG  
ATOM   4921 C6   LIG     1      25.177  21.404   7.490  1.00  0.00      LIG  
ATOM   4922 C7   LIG     1      24.031  21.082   6.552  1.00  0.00      LIG  
ATOM   4923 C8   LIG     1      23.203  19.845   6.944  1.00  0.00      LIG  
ATOM   4924 C9   LIG     1      23.498  19.372   8.401  1.00  0.00      LIG  
ATOM   4925 C10  LIG     1      21.683  20.163   6.801  1.00  0.00      LIG  
ATOM   4926 C11  LIG     1      20.891  18.969   7.185  1.00  0.00      LIG  
ATOM   4927 C12  LIG     1      21.166  18.374   8.523  1.00  0.00      LIG  
ATOM   4928 C13  LIG     1      22.649  18.122   8.739  1.00  0.00      LIG  
ATOM   4929 C14  LIG     1      20.029  18.585   6.241  1.00  0.00      LIG  
ATOM   4930 C15  LIG     1      20.114  19.451   5.045  1.00  0.00      LIG  
ATOM   4931 C16  LIG     1      21.216  20.441   5.369  1.00  0.00      LIG  
ATOM   4932 O    LIG     1      22.757  17.739  10.106  1.00  0.00      LIG  
ATOM   4933 C17  LIG     1      27.821  21.197   9.211  1.00  0.00      LIG  
ATOM   4934 C18  LIG     1      28.093  20.649   6.852  1.00  0.00      LIG  
ATOM   4935 C19  LIG     1      23.560  18.732   5.937  1.00  0.00      LIG  
ATOM   4936 C20  LIG     1      25.015  19.921  10.255  1.00  0.00      LIG  
ATOM   4937 H    LIG     1      23.090  20.151   9.045  1.00  0.00      LIG  
ATOM   4938 C21  LIG     1      19.017  17.478   6.275  1.00  0.00      LIG  
ATOM   4939 C22  LIG     1      19.716  16.114   6.240  1.00  0.00      LIG  
ATOM   4940 C23  LIG     1      18.789  14.914   6.489  1.00  0.00      LIG  
ATOM   4941 O1   LIG     1      18.503  14.246   5.249  1.00  0.00      LIG  
ATOM   4942 C24  LIG     1      19.483  13.914   7.370  1.00  0.00      LIG  
ATOM   4943 C25  LIG     1      21.188  21.341   7.651  1.00  0.00      LIG  
ATOM   4944 O2   LIG     1      29.097  18.548   8.266  1.00  0.00      LIG  
ATOM   4945 H1   LIG     1      25.880  19.529   6.929  1.00  0.00      LIG  
ATOM   4946 C26  LIG     1      18.081  17.660   7.465  1.00  0.00      LIG  
ATOM   4947 C27  LIG     1      17.412  14.710   4.567  1.00  0.00      LIG  
ATOM   4948 O3   LIG     1      16.707  15.650   4.898  1.00  0.00      LIG  
ATOM   4949 C28  LIG     1      17.129  13.836   3.389  1.00  0.00      LIG  
ATOM   4950 C29  LIG     1      18.887  13.405   8.637  1.00  0.00      LIG  
ATOM   4951 O4   LIG     1      19.921  14.411   8.659  1.00  0.00      LIG  
ATOM   4952 C30  LIG     1      17.588  13.896   9.182  1.00  0.00      LIG  
ATOM   4953 C31  LIG     1      19.311  12.061   9.102  1.00  0.00      LIG  
ATOM   4954 H2   LIG     1      27.194  18.248  10.352  1.00  0.00      LIG  
ATOM   4955 H3   LIG     1      27.480  16.921   9.222  1.00  0.00      LIG  
ATOM   4956 H4   LIG     1      25.086  17.272   9.572  1.00  0.00      LIG  
ATOM   4957 H5   LIG     1      25.556  17.490   7.892  1.00  0.00      LIG  
ATOM   4958 H6   LIG     1      25.842  22.110   6.992  1.00  0.00      LIG  
ATOM   4959 H7   LIG     1      24.795  21.912   8.378  1.00  0.00      LIG  
ATOM   4960 H8   LIG     1      24.452  20.920   5.556  1.00  0.00      LIG  
ATOM   4961 H9   LIG     1      23.424  21.980   6.449  1.00  0.00      LIG  
ATOM   4962 H10  LIG     1      20.629  17.435   8.670  1.00  0.00      LIG  
ATOM   4963 H11  LIG     1      20.786  19.047   9.297  1.00  0.00      LIG  
ATOM   4964 H12  LIG     1      22.966  17.267   8.136  1.00  0.00      LIG  
ATOM   4965 H13  LIG     1      19.173  19.980   4.885  1.00  0.00      LIG  
ATOM   4966 H14  LIG     1      20.354  18.871   4.150  1.00  0.00      LIG  
ATOM   4967 H15  LIG     1      22.012  20.386   4.623  1.00  0.00      LIG  
ATOM   4968 H16  LIG     1      20.813  21.454   5.288  1.00  0.00      LIG  
ATOM   4969 H17  LIG     1      22.450  18.501  10.627  1.00  0.00      LIG  
ATOM   4970 H18  LIG     1      27.282  22.143   9.122  1.00  0.00      LIG  
ATOM   4971 H19  LIG     1      28.889  21.412   9.113  1.00  0.00      LIG  
ATOM   4972 H20  LIG     1      27.681  20.805  10.220  1.00  0.00      LIG  
ATOM   4973 H21  LIG     1      27.839  19.988   6.018  1.00  0.00      LIG  
ATOM   4974 H22  LIG     1      29.182  20.638   6.963  1.00  0.00      LIG  
ATOM   4975 H23  LIG     1      27.814  21.669   6.576  1.00  0.00      LIG  
ATOM   4976 H24  LIG     1      23.560  19.104   4.911  1.00  0.00      LIG  
ATOM   4977 H25  LIG     1      22.871  17.886   5.974  1.00  0.00      LIG  
ATOM   4978 H26  LIG     1      24.556  18.327   6.111  1.00  0.00      LIG  
ATOM   4979 H27  LIG     1      24.684  20.962  10.247  1.00  0.00      LIG  
ATOM   4980 H28  LIG     1      25.989  19.890  10.738  1.00  0.00      LIG  
ATOM   4981 H29  LIG     1      24.340  19.379  10.916  1.00  0.00      LIG  
ATOM   4982 H30  LIG     1      18.407  17.570   5.373  1.00  0.00      LIG  
ATOM   4983 H31  LIG     1      20.529  16.119   6.970  1.00  0.00      LIG  
ATOM   4984 H32  LIG     1      20.212  16.006   5.274  1.00  0.00      LIG  
ATOM   4985 H33  LIG     1      17.854  15.206   6.965  1.00  0.00      LIG  
ATOM   4986 H34  LIG     1      20.197  13.303   6.830  1.00  0.00      LIG  
ATOM   4987 H35  LIG     1      21.627  22.284   7.321  1.00  0.00      LIG  
ATOM   4988 H36  LIG     1      21.405  21.222   8.715  1.00  0.00      LIG  
ATOM   4989 H37  LIG     1      20.102  21.455   7.560  1.00  0.00      LIG  
ATOM   4990 H38  LIG     1      17.803  18.709   7.603  1.00  0.00      LIG  
ATOM   4991 H39  LIG     1      18.534  17.298   8.391  1.00  0.00      LIG  
ATOM   4992 H40  LIG     1      17.153  17.103   7.312  1.00  0.00      LIG  
ATOM   4993 H41  LIG     1      16.206  14.186   2.919  1.00  0.00      LIG  
ATOM   4994 H42  LIG     1      16.983  12.806   3.728  1.00  0.00      LIG  
ATOM   4995 H43  LIG     1      17.946  13.895   2.664  1.00  0.00      LIG  
ATOM   4996 H44  LIG     1      16.760  13.377   8.692  1.00  0.00      LIG  
ATOM   4997 H45  LIG     1      17.464  14.974   9.028  1.00  0.00      LIG  
ATOM   4998 H46  LIG     1      17.536  13.700  10.259  1.00  0.00      LIG  
ATOM   4999 H47  LIG     1      20.250  11.752   8.633  1.00  0.00      LIG  
ATOM   5000 H48  LIG     1      18.547  11.326   8.838  1.00  0.00      LIG  
ATOM   5001 H49  LIG     1      19.448  12.054  10.188  1.00  0.00      LIG  
TER
REMARK  Energy: 260.811
REMARK  SimpleFitness: 260.811
REMARK  FullFitness: -1390.664
REMARK  InterFull: -40.629
REMARK  IntraFull: 297.53
REMARK  solvFull: -1892.99
REMARK  surfFull: 245.425
REMARK  extraFull: 0.0
REMARK  deltaGcompsolvpol: -1892.99
REMARK  deltaGcompsolvnonpol: 245.425
REMARK  deltaGprotsolvpol: -1897.11
REMARK  deltaGprotsolvnonpol: 243.179
REMARK  deltaGligsolvpol: -9.20032
REMARK  deltaGligsolvnonpol: 15.7565
REMARK  deltaGvdw: -40.629
REMARK  deltaGelec: 0.0
REMARK  deltaG: -8.296393
REMARK  Cluster: 0
REMARK  ClusterRank: 2
ATOM   4915 C    LIG     1      26.873  17.974   9.871  1.00  0.00      LIG  
ATOM   4916 C1   LIG     1      27.781  18.883   9.094  1.00  0.00      LIG  
ATOM   4917 C2   LIG     1      27.255  20.236   8.658  1.00  0.00      LIG  
ATOM   4918 C3   LIG     1      25.763  20.117   8.287  1.00  0.00      LIG  
ATOM   4919 C4   LIG     1      24.836  19.349   9.242  1.00  0.00      LIG  
ATOM   4920 C5   LIG     1      25.449  17.953   9.339  1.00  0.00      LIG  
ATOM   4921 C6   LIG     1      25.081  21.398   7.859  1.00  0.00      LIG  
ATOM   4922 C7   LIG     1      23.998  21.044   6.861  1.00  0.00      LIG  
ATOM   4923 C8   LIG     1      23.134  19.829   7.247  1.00  0.00      LIG  
ATOM   4924 C9   LIG     1      23.355  19.396   8.730  1.00  0.00      LIG  
ATOM   4925 C10  LIG     1      21.626  20.161   7.023  1.00  0.00      LIG  
ATOM   4926 C11  LIG     1      20.802  18.985   7.406  1.00  0.00      LIG  
ATOM   4927 C12  LIG     1      21.006  18.441   8.778  1.00  0.00      LIG  
ATOM   4928 C13  LIG     1      22.475  18.166   9.065  1.00  0.00      LIG  
ATOM   4929 C14  LIG     1      19.983  18.578   6.428  1.00  0.00      LIG  
ATOM   4930 C15  LIG     1      20.138  19.411   5.215  1.00  0.00      LIG  
ATOM   4931 C16  LIG     1      21.228  20.406   5.564  1.00  0.00      LIG  
ATOM   4932 O    LIG     1      22.523  17.817  10.446  1.00  0.00      LIG  
ATOM   4933 C17  LIG     1      27.616  21.306   9.683  1.00  0.00      LIG  
ATOM   4934 C18  LIG     1      28.034  20.596   7.395  1.00  0.00      LIG  
ATOM   4935 C19  LIG     1      23.531  18.685   6.293  1.00  0.00      LIG  
ATOM   4936 C20  LIG     1      24.788  19.973  10.646  1.00  0.00      LIG  
ATOM   4937 H    LIG     1      22.925  20.199   9.329  1.00  0.00      LIG  
ATOM   4938 C21  LIG     1      18.950  17.487   6.420  1.00  0.00      LIG  
ATOM   4939 C22  LIG     1      19.597  16.106   6.521  1.00  0.00      LIG  
ATOM   4940 C23  LIG     1      18.599  14.935   6.432  1.00  0.00      LIG  
ATOM   4941 O1   LIG     1      18.397  14.592   5.047  1.00  0.00      LIG  
ATOM   4942 C24  LIG     1      19.101  13.683   7.104  1.00  0.00      LIG  
ATOM   4943 C25  LIG     1      21.116  21.375   7.813  1.00  0.00      LIG  
ATOM   4944 O2   LIG     1      28.979  18.645   9.066  1.00  0.00      LIG  
ATOM   4945 H1   LIG     1      25.821  19.512   7.383  1.00  0.00      LIG  
ATOM   4946 C26  LIG     1      17.936  17.726   7.534  1.00  0.00      LIG  
ATOM   4947 C27  LIG     1      17.260  15.067   4.460  1.00  0.00      LIG  
ATOM   4948 O3   LIG     1      16.458  15.826   4.979  1.00  0.00      LIG  
ATOM   4949 C28  LIG     1      17.024  14.391   3.147  1.00  0.00      LIG  
ATOM   4950 C29  LIG     1      19.007  13.478   8.574  1.00  0.00      LIG  
ATOM   4951 O4   LIG     1      20.265  13.816   7.954  1.00  0.00      LIG  
ATOM   4952 C30  LIG     1      18.458  14.522   9.482  1.00  0.00      LIG  
ATOM   4953 C31  LIG     1      18.950  12.091   9.093  1.00  0.00      LIG  
ATOM   4954 H2   LIG     1      26.905  18.272  10.921  1.00  0.00      LIG  
ATOM   4955 H3   LIG     1      27.287  16.964   9.804  1.00  0.00      LIG  
ATOM   4956 H4   LIG     1      24.869  17.306   9.998  1.00  0.00      LIG  
ATOM   4957 H5   LIG     1      25.445  17.491   8.349  1.00  0.00      LIG  
ATOM   4958 H6   LIG     1      25.775  22.091   7.381  1.00  0.00      LIG  
ATOM   4959 H7   LIG     1      24.650  21.927   8.711  1.00  0.00      LIG  
ATOM   4960 H8   LIG     1      24.489  20.831   5.907  1.00  0.00      LIG  
ATOM   4961 H9   LIG     1      23.406  21.940   6.672  1.00  0.00      LIG  
ATOM   4962 H10  LIG     1      20.436  17.526   8.947  1.00  0.00      LIG  
ATOM   4963 H11  LIG     1      20.616  19.158   9.508  1.00  0.00      LIG  
ATOM   4964 H12  LIG     1      22.804  17.290   8.501  1.00  0.00      LIG  
ATOM   4965 H13  LIG     1      19.206  19.931   4.982  1.00  0.00      LIG  
ATOM   4966 H14  LIG     1      20.429  18.801   4.356  1.00  0.00      LIG  
ATOM   4967 H15  LIG     1      22.056  20.327   4.858  1.00  0.00      LIG  
ATOM   4968 H16  LIG     1      20.836  21.420   5.439  1.00  0.00      LIG  
ATOM   4969 H17  LIG     1      22.209  18.594  10.938  1.00  0.00      LIG  
ATOM   4970 H18  LIG     1      27.138  22.261   9.449  1.00  0.00      LIG  
ATOM   4971 H19  LIG     1      28.697  21.473   9.686  1.00  0.00      LIG  
ATOM   4972 H20  LIG     1      27.350  21.023  10.702  1.00  0.00      LIG  
ATOM   4973 H21  LIG     1      27.856  19.867   6.598  1.00  0.00      LIG  
ATOM   4974 H22  LIG     1      29.112  20.625   7.581  1.00  0.00      LIG  
ATOM   4975 H23  LIG     1      27.752  21.583   7.022  1.00  0.00      LIG  
ATOM   4976 H24  LIG     1      23.551  19.012   5.251  1.00  0.00      LIG  
ATOM   4977 H25  LIG     1      22.857  17.828   6.349  1.00  0.00      LIG  
ATOM   4978 H26  LIG     1      24.529  18.308   6.507  1.00  0.00      LIG  
ATOM   4979 H27  LIG     1      24.450  21.011  10.607  1.00  0.00      LIG  
ATOM   4980 H28  LIG     1      25.744  19.963  11.164  1.00  0.00      LIG  
ATOM   4981 H29  LIG     1      24.097  19.436  11.295  1.00  0.00      LIG  
ATOM   4982 H30  LIG     1      18.418  17.549   5.468  1.00  0.00      LIG  
ATOM   4983 H31  LIG     1      20.130  16.084   7.471  1.00  0.00      LIG  
ATOM   4984 H32  LIG     1      20.356  16.000   5.739  1.00  0.00      LIG  
ATOM   4985 H33  LIG     1      17.648  15.181   6.910  1.00  0.00      LIG  
ATOM   4986 H34  LIG     1      19.017  12.799   6.488  1.00  0.00      LIG  
ATOM   4987 H35  LIG     1      21.584  22.302   7.475  1.00  0.00      LIG  
ATOM   4988 H36  LIG     1      21.286  21.289   8.888  1.00  0.00      LIG  
ATOM   4989 H37  LIG     1      20.038  21.504   7.671  1.00  0.00      LIG  
ATOM   4990 H38  LIG     1      17.607  18.769   7.553  1.00  0.00      LIG  
ATOM   4991 H39  LIG     1      18.353  17.487   8.514  1.00  0.00      LIG  
ATOM   4992 H40  LIG     1      17.047  17.107   7.394  1.00  0.00      LIG  
ATOM   4993 H41  LIG     1      16.244  14.937   2.612  1.00  0.00      LIG  
ATOM   4994 H42  LIG     1      16.700  13.361   3.317  1.00  0.00      LIG  
ATOM   4995 H43  LIG     1      17.933  14.409   2.541  1.00  0.00      LIG  
ATOM   4996 H44  LIG     1      17.374  14.590   9.365  1.00  0.00      LIG  
ATOM   4997 H45  LIG     1      18.892  15.505   9.289  1.00  0.00      LIG  
ATOM   4998 H46  LIG     1      18.672  14.266  10.522  1.00  0.00      LIG  
ATOM   4999 H47  LIG     1      19.484  11.391   8.446  1.00  0.00      LIG  
ATOM   5000 H48  LIG     1      17.908  11.768   9.168  1.00  0.00      LIG  
ATOM   5001 H49  LIG     1      19.401  12.043  10.088  1.00  0.00      LIG  
TER
REMARK  Energy: 260.811
REMARK  SimpleFitness: 260.811
REMARK  FullFitness: -1390.664
REMARK  InterFull: -40.629
REMARK  IntraFull: 297.53
REMARK  solvFull: -1892.99
REMARK  surfFull: 245.425
REMARK  extraFull: 0.0
REMARK  deltaGcompsolvpol: -1892.99
REMARK  deltaGcompsolvnonpol: 245.425
REMARK  deltaGprotsolvpol: -1897.11
REMARK  deltaGprotsolvnonpol: 243.179
REMARK  deltaGligsolvpol: -9.20032
REMARK  deltaGligsolvnonpol: 15.7565
REMARK  deltaGvdw: -40.629
REMARK  deltaGelec: 0.0
REMARK  deltaG: -8.296393
REMARK  Cluster: 0
REMARK  ClusterRank: 3
ATOM   4915 C    LIG     1      26.873  17.974   9.871  1.00  0.00      LIG  
ATOM   4916 C1   LIG     1      27.781  18.883   9.094  1.00  0.00      LIG  
ATOM   4917 C2   LIG     1      27.255  20.236   8.658  1.00  0.00      LIG  
ATOM   4918 C3   LIG     1      25.763  20.117   8.287  1.00  0.00      LIG  
ATOM   4919 C4   LIG     1      24.836  19.349   9.242  1.00  0.00      LIG  
ATOM   4920 C5   LIG     1      25.449  17.953   9.339  1.00  0.00      LIG  
ATOM   4921 C6   LIG     1      25.081  21.398   7.859  1.00  0.00      LIG  
ATOM   4922 C7   LIG     1      23.998  21.044   6.861  1.00  0.00      LIG  
ATOM   4923 C8   LIG     1      23.134  19.829   7.247  1.00  0.00      LIG  
ATOM   4924 C9   LIG     1      23.355  19.396   8.730  1.00  0.00      LIG  
ATOM   4925 C10  LIG     1      21.626  20.161   7.023  1.00  0.00      LIG  
ATOM   4926 C11  LIG     1      20.802  18.985   7.406  1.00  0.00      LIG  
ATOM   4927 C12  LIG     1      21.006  18.441   8.778  1.00  0.00      LIG  
ATOM   4928 C13  LIG     1      22.475  18.166   9.065  1.00  0.00      LIG  
ATOM   4929 C14  LIG     1      19.983  18.578   6.428  1.00  0.00      LIG  
ATOM   4930 C15  LIG     1      20.138  19.411   5.215  1.00  0.00      LIG  
ATOM   4931 C16  LIG     1      21.228  20.406   5.564  1.00  0.00      LIG  
ATOM   4932 O    LIG     1      22.523  17.817  10.446  1.00  0.00      LIG  
ATOM   4933 C17  LIG     1      27.616  21.306   9.683  1.00  0.00      LIG  
ATOM   4934 C18  LIG     1      28.034  20.596   7.395  1.00  0.00      LIG  
ATOM   4935 C19  LIG     1      23.531  18.685   6.293  1.00  0.00      LIG  
ATOM   4936 C20  LIG     1      24.788  19.973  10.646  1.00  0.00      LIG  
ATOM   4937 H    LIG     1      22.925  20.199   9.329  1.00  0.00      LIG  
ATOM   4938 C21  LIG     1      18.950  17.487   6.420  1.00  0.00      LIG  
ATOM   4939 C22  LIG     1      19.597  16.106   6.521  1.00  0.00      LIG  
ATOM   4940 C23  LIG     1      18.599  14.935   6.432  1.00  0.00      LIG  
ATOM   4941 O1   LIG     1      18.397  14.592   5.047  1.00  0.00      LIG  
ATOM   4942 C24  LIG     1      19.101  13.683   7.104  1.00  0.00      LIG  
ATOM   4943 C25  LIG     1      21.116  21.375   7.813  1.00  0.00      LIG  
ATOM   4944 O2   LIG     1      28.979  18.645   9.066  1.00  0.00      LIG  
ATOM   4945 H1   LIG     1      25.821  19.512   7.383  1.00  0.00      LIG  
ATOM   4946 C26  LIG     1      17.936  17.726   7.534  1.00  0.00      LIG  
ATOM   4947 C27  LIG     1      17.260  15.067   4.460  1.00  0.00      LIG  
ATOM   4948 O3   LIG     1      16.458  15.826   4.979  1.00  0.00      LIG  
ATOM   4949 C28  LIG     1      17.024  14.391   3.147  1.00  0.00      LIG  
ATOM   4950 C29  LIG     1      19.007  13.478   8.574  1.00  0.00      LIG  
ATOM   4951 O4   LIG     1      20.265  13.816   7.954  1.00  0.00      LIG  
ATOM   4952 C30  LIG     1      18.458  14.522   9.482  1.00  0.00      LIG  
ATOM   4953 C31  LIG     1      18.950  12.091   9.093  1.00  0.00      LIG  
ATOM   4954 H2   LIG     1      26.905  18.272  10.921  1.00  0.00      LIG  
ATOM   4955 H3   LIG     1      27.287  16.964   9.804  1.00  0.00      LIG  
ATOM   4956 H4   LIG     1      24.869  17.306   9.998  1.00  0.00      LIG  
ATOM   4957 H5   LIG     1      25.445  17.491   8.349  1.00  0.00      LIG  
ATOM   4958 H6   LIG     1      25.775  22.091   7.381  1.00  0.00      LIG  
ATOM   4959 H7   LIG     1      24.650  21.927   8.711  1.00  0.00      LIG  
ATOM   4960 H8   LIG     1      24.489  20.831   5.907  1.00  0.00      LIG  
ATOM   4961 H9   LIG     1      23.406  21.940   6.672  1.00  0.00      LIG  
ATOM   4962 H10  LIG     1      20.436  17.526   8.947  1.00  0.00      LIG  
ATOM   4963 H11  LIG     1      20.616  19.158   9.508  1.00  0.00      LIG  
ATOM   4964 H12  LIG     1      22.804  17.290   8.501  1.00  0.00      LIG  
ATOM   4965 H13  LIG     1      19.206  19.931   4.982  1.00  0.00      LIG  
ATOM   4966 H14  LIG     1      20.429  18.801   4.356  1.00  0.00      LIG  
ATOM   4967 H15  LIG     1      22.056  20.327   4.858  1.00  0.00      LIG  
ATOM   4968 H16  LIG     1      20.836  21.420   5.439  1.00  0.00      LIG  
ATOM   4969 H17  LIG     1      22.209  18.594  10.938  1.00  0.00      LIG  
ATOM   4970 H18  LIG     1      27.138  22.261   9.449  1.00  0.00      LIG  
ATOM   4971 H19  LIG     1      28.697  21.473   9.686  1.00  0.00      LIG  
ATOM   4972 H20  LIG     1      27.350  21.023  10.702  1.00  0.00      LIG  
ATOM   4973 H21  LIG     1      27.856  19.867   6.598  1.00  0.00      LIG  
ATOM   4974 H22  LIG     1      29.112  20.625   7.581  1.00  0.00      LIG  
ATOM   4975 H23  LIG     1      27.752  21.583   7.022  1.00  0.00      LIG  
ATOM   4976 H24  LIG     1      23.551  19.012   5.251  1.00  0.00      LIG  
ATOM   4977 H25  LIG     1      22.857  17.828   6.349  1.00  0.00      LIG  
ATOM   4978 H26  LIG     1      24.529  18.308   6.507  1.00  0.00      LIG  
ATOM   4979 H27  LIG     1      24.450  21.011  10.607  1.00  0.00      LIG  
ATOM   4980 H28  LIG     1      25.744  19.963  11.164  1.00  0.00      LIG  
ATOM   4981 H29  LIG     1      24.097  19.436  11.295  1.00  0.00      LIG  
ATOM   4982 H30  LIG     1      18.418  17.549   5.468  1.00  0.00      LIG  
ATOM   4983 H31  LIG     1      20.130  16.084   7.471  1.00  0.00      LIG  
ATOM   4984 H32  LIG     1      20.356  16.000   5.739  1.00  0.00      LIG  
ATOM   4985 H33  LIG     1      17.648  15.181   6.910  1.00  0.00      LIG  
ATOM   4986 H34  LIG     1      19.017  12.799   6.488  1.00  0.00      LIG  
ATOM   4987 H35  LIG     1      21.584  22.302   7.475  1.00  0.00      LIG  
ATOM   4988 H36  LIG     1      21.286  21.289   8.888  1.00  0.00      LIG  
ATOM   4989 H37  LIG     1      20.038  21.504   7.671  1.00  0.00      LIG  
ATOM   4990 H38  LIG     1      17.607  18.769   7.553  1.00  0.00      LIG  
ATOM   4991 H39  LIG     1      18.353  17.487   8.514  1.00  0.00      LIG  
ATOM   4992 H40  LIG     1      17.047  17.107   7.394  1.00  0.00      LIG  
ATOM   4993 H41  LIG     1      16.244  14.937   2.612  1.00  0.00      LIG  
ATOM   4994 H42  LIG     1      16.700  13.361   3.317  1.00  0.00      LIG  
ATOM   4995 H43  LIG     1      17.933  14.409   2.541  1.00  0.00      LIG  
ATOM   4996 H44  LIG     1      17.374  14.590   9.365  1.00  0.00      LIG  
ATOM   4997 H45  LIG     1      18.892  15.505   9.289  1.00  0.00      LIG  
ATOM   4998 H46  LIG     1      18.672  14.266  10.522  1.00  0.00      LIG  
ATOM   4999 H47  LIG     1      19.484  11.391   8.446  1.00  0.00      LIG  
ATOM   5000 H48  LIG     1      17.908  11.768   9.168  1.00  0.00      LIG  
ATOM   5001 H49  LIG     1      19.401  12.043  10.088  1.00  0.00      LIG  
TER
REMARK  Energy: 260.811
REMARK  SimpleFitness: 260.811
REMARK  FullFitness: -1390.664
REMARK  InterFull: -40.629
REMARK  IntraFull: 297.53
REMARK  solvFull: -1892.99
REMARK  surfFull: 245.425
REMARK  extraFull: 0.0
REMARK  deltaGcompsolvpol: -1892.99
REMARK  deltaGcompsolvnonpol: 245.425
REMARK  deltaGprotsolvpol: -1897.11
REMARK  deltaGprotsolvnonpol: 243.179
REMARK  deltaGligsolvpol: -9.20032
REMARK  deltaGligsolvnonpol: 15.7565
REMARK  deltaGvdw: -40.629
REMARK  deltaGelec: 0.0
REMARK  deltaG: -8.296393
REMARK  Cluster: 0
REMARK  ClusterRank: 4
ATOM   4915 C    LIG     1      26.873  17.974   9.871  1.00  0.00      LIG  
ATOM   4916 C1   LIG     1      27.781  18.883   9.094  1.00  0.00      LIG  
ATOM   4917 C2   LIG     1      27.255  20.236   8.658  1.00  0.00      LIG  
ATOM   4918 C3   LIG     1      25.763  20.117   8.287  1.00  0.00      LIG  
ATOM   4919 C4   LIG     1      24.836  19.349   9.242  1.00  0.00      LIG  
ATOM   4920 C5   LIG     1      25.449  17.953   9.339  1.00  0.00      LIG  
ATOM   4921 C6   LIG     1      25.081  21.398   7.859  1.00  0.00      LIG  
ATOM   4922 C7   LIG     1      23.998  21.044   6.861  1.00  0.00      LIG  
ATOM   4923 C8   LIG     1      23.134  19.829   7.247  1.00  0.00      LIG  
ATOM   4924 C9   LIG     1      23.355  19.396   8.730  1.00  0.00      LIG  
ATOM   4925 C10  LIG     1      21.626  20.161   7.023  1.00  0.00      LIG  
ATOM   4926 C11  LIG     1      20.802  18.985   7.406  1.00  0.00      LIG  
ATOM   4927 C12  LIG     1      21.006  18.441   8.778  1.00  0.00      LIG  
ATOM   4928 C13  LIG     1      22.475  18.166   9.065  1.00  0.00      LIG  
ATOM   4929 C14  LIG     1      19.983  18.578   6.428  1.00  0.00      LIG  
ATOM   4930 C15  LIG     1      20.138  19.411   5.215  1.00  0.00      LIG  
ATOM   4931 C16  LIG     1      21.228  20.406   5.564  1.00  0.00      LIG  
ATOM   4932 O    LIG     1      22.523  17.817  10.446  1.00  0.00      LIG  
ATOM   4933 C17  LIG     1      27.616  21.306   9.683  1.00  0.00      LIG  
ATOM   4934 C18  LIG     1      28.034  20.596   7.395  1.00  0.00      LIG  
ATOM   4935 C19  LIG     1      23.531  18.685   6.293  1.00  0.00      LIG  
ATOM   4936 C20  LIG     1      24.788  19.973  10.646  1.00  0.00      LIG  
ATOM   4937 H    LIG     1      22.925  20.199   9.329  1.00  0.00      LIG  
ATOM   4938 C21  LIG     1      18.950  17.487   6.420  1.00  0.00      LIG  
ATOM   4939 C22  LIG     1      19.597  16.106   6.521  1.00  0.00      LIG  
ATOM   4940 C23  LIG     1      18.599  14.935   6.432  1.00  0.00      LIG  
ATOM   4941 O1   LIG     1      18.397  14.592   5.047  1.00  0.00      LIG  
ATOM   4942 C24  LIG     1      19.101  13.683   7.104  1.00  0.00      LIG  
ATOM   4943 C25  LIG     1      21.116  21.375   7.813  1.00  0.00      LIG  
ATOM   4944 O2   LIG     1      28.979  18.645   9.066  1.00  0.00      LIG  
ATOM   4945 H1   LIG     1      25.821  19.512   7.383  1.00  0.00      LIG  
ATOM   4946 C26  LIG     1      17.936  17.726   7.534  1.00  0.00      LIG  
ATOM   4947 C27  LIG     1      17.260  15.067   4.460  1.00  0.00      LIG  
ATOM   4948 O3   LIG     1      16.458  15.826   4.979  1.00  0.00      LIG  
ATOM   4949 C28  LIG     1      17.024  14.391   3.147  1.00  0.00      LIG  
ATOM   4950 C29  LIG     1      19.007  13.478   8.574  1.00  0.00      LIG  
ATOM   4951 O4   LIG     1      20.265  13.816   7.954  1.00  0.00      LIG  
ATOM   4952 C30  LIG     1      18.458  14.522   9.482  1.00  0.00      LIG  
ATOM   4953 C31  LIG     1      18.950  12.091   9.093  1.00  0.00      LIG  
ATOM   4954 H2   LIG     1      26.905  18.272  10.921  1.00  0.00      LIG  
ATOM   4955 H3   LIG     1      27.287  16.964   9.804  1.00  0.00      LIG  
ATOM   4956 H4   LIG     1      24.869  17.306   9.998  1.00  0.00      LIG  
ATOM   4957 H5   LIG     1      25.445  17.491   8.349  1.00  0.00      LIG  
ATOM   4958 H6   LIG     1      25.775  22.091   7.381  1.00  0.00      LIG  
ATOM   4959 H7   LIG     1      24.650  21.927   8.711  1.00  0.00      LIG  
ATOM   4960 H8   LIG     1      24.489  20.831   5.907  1.00  0.00      LIG  
ATOM   4961 H9   LIG     1      23.406  21.940   6.672  1.00  0.00      LIG  
ATOM   4962 H10  LIG     1      20.436  17.526   8.947  1.00  0.00      LIG  
ATOM   4963 H11  LIG     1      20.616  19.158   9.508  1.00  0.00      LIG  
ATOM   4964 H12  LIG     1      22.804  17.290   8.501  1.00  0.00      LIG  
ATOM   4965 H13  LIG     1      19.206  19.931   4.982  1.00  0.00      LIG  
ATOM   4966 H14  LIG     1      20.429  18.801   4.356  1.00  0.00      LIG  
ATOM   4967 H15  LIG     1      22.056  20.327   4.858  1.00  0.00      LIG  
ATOM   4968 H16  LIG     1      20.836  21.420   5.439  1.00  0.00      LIG  
ATOM   4969 H17  LIG     1      22.209  18.594  10.938  1.00  0.00      LIG  
ATOM   4970 H18  LIG     1      27.138  22.261   9.449  1.00  0.00      LIG  
ATOM   4971 H19  LIG     1      28.697  21.473   9.686  1.00  0.00      LIG  
ATOM   4972 H20  LIG     1      27.350  21.023  10.702  1.00  0.00      LIG  
ATOM   4973 H21  LIG     1      27.856  19.867   6.598  1.00  0.00      LIG  
ATOM   4974 H22  LIG     1      29.112  20.625   7.581  1.00  0.00      LIG  
ATOM   4975 H23  LIG     1      27.752  21.583   7.022  1.00  0.00      LIG  
ATOM   4976 H24  LIG     1      23.551  19.012   5.251  1.00  0.00      LIG  
ATOM   4977 H25  LIG     1      22.857  17.828   6.349  1.00  0.00      LIG  
ATOM   4978 H26  LIG     1      24.529  18.308   6.507  1.00  0.00      LIG  
ATOM   4979 H27  LIG     1      24.450  21.011  10.607  1.00  0.00      LIG  
ATOM   4980 H28  LIG     1      25.744  19.963  11.164  1.00  0.00      LIG  
ATOM   4981 H29  LIG     1      24.097  19.436  11.295  1.00  0.00      LIG  
ATOM   4982 H30  LIG     1      18.418  17.549   5.468  1.00  0.00      LIG  
ATOM   4983 H31  LIG     1      20.130  16.084   7.471  1.00  0.00      LIG  
ATOM   4984 H32  LIG     1      20.356  16.000   5.739  1.00  0.00      LIG  
ATOM   4985 H33  LIG     1      17.648  15.181   6.910  1.00  0.00      LIG  
ATOM   4986 H34  LIG     1      19.017  12.799   6.488  1.00  0.00      LIG  
ATOM   4987 H35  LIG     1      21.584  22.302   7.475  1.00  0.00      LIG  
ATOM   4988 H36  LIG     1      21.286  21.289   8.888  1.00  0.00      LIG  
ATOM   4989 H37  LIG     1      20.038  21.504   7.671  1.00  0.00      LIG  
ATOM   4990 H38  LIG     1      17.607  18.769   7.553  1.00  0.00      LIG  
ATOM   4991 H39  LIG     1      18.353  17.487   8.514  1.00  0.00      LIG  
ATOM   4992 H40  LIG     1      17.047  17.107   7.394  1.00  0.00      LIG  
ATOM   4993 H41  LIG     1      16.244  14.937   2.612  1.00  0.00      LIG  
ATOM   4994 H42  LIG     1      16.700  13.361   3.317  1.00  0.00      LIG  
ATOM   4995 H43  LIG     1      17.933  14.409   2.541  1.00  0.00      LIG  
ATOM   4996 H44  LIG     1      17.374  14.590   9.365  1.00  0.00      LIG  
ATOM   4997 H45  LIG     1      18.892  15.505   9.289  1.00  0.00      LIG  
ATOM   4998 H46  LIG     1      18.672  14.266  10.522  1.00  0.00      LIG  
ATOM   4999 H47  LIG     1      19.484  11.391   8.446  1.00  0.00      LIG  
ATOM   5000 H48  LIG     1      17.908  11.768   9.168  1.00  0.00      LIG  
ATOM   5001 H49  LIG     1      19.401  12.043  10.088  1.00  0.00      LIG  
TER
REMARK  Energy: 260.809
REMARK  SimpleFitness: 260.809
REMARK  FullFitness: -1390.6097
REMARK  InterFull: -40.7868
REMARK  IntraFull: 297.797
REMARK  solvFull: -1893.0
REMARK  surfFull: 245.38
REMARK  extraFull: 0.0
REMARK  deltaGcompsolvpol: -1893.0
REMARK  deltaGcompsolvnonpol: 245.38
REMARK  deltaGprotsolvpol: -1897.11
REMARK  deltaGprotsolvnonpol: 243.179
REMARK  deltaGligsolvpol: -9.21108
REMARK  deltaGligsolvnonpol: 15.7508
REMARK  deltaGvdw: -40.7868
REMARK  deltaGelec: 0.0
REMARK  deltaG: -8.314993
REMARK  Cluster: 0
REMARK  ClusterRank: 5
ATOM   4915 C    LIG     1      26.786  17.903   9.867  1.00  0.00      LIG  
ATOM   4916 C1   LIG     1      27.703  18.796   9.083  1.00  0.00      LIG  
ATOM   4917 C2   LIG     1      27.193  20.155   8.644  1.00  0.00      LIG  
ATOM   4918 C3   LIG     1      25.697  20.060   8.284  1.00  0.00      LIG  
ATOM   4919 C4   LIG     1      24.764  19.306   9.246  1.00  0.00      LIG  
ATOM   4920 C5   LIG     1      25.360  17.902   9.342  1.00  0.00      LIG  
ATOM   4921 C6   LIG     1      25.033  21.353   7.864  1.00  0.00      LIG  
ATOM   4922 C7   LIG     1      23.927  21.025   6.882  1.00  0.00      LIG  
ATOM   4923 C8   LIG     1      23.057  19.812   7.264  1.00  0.00      LIG  
ATOM   4924 C9   LIG     1      23.281  19.370   8.743  1.00  0.00      LIG  
ATOM   4925 C10  LIG     1      21.551  20.152   7.046  1.00  0.00      LIG  
ATOM   4926 C11  LIG     1      20.722  18.977   7.423  1.00  0.00      LIG  
ATOM   4927 C12  LIG     1      20.925  18.428   8.794  1.00  0.00      LIG  
ATOM   4928 C13  LIG     1      22.393  18.145   9.077  1.00  0.00      LIG  
ATOM   4929 C14  LIG     1      19.913  18.567   6.441  1.00  0.00      LIG  
ATOM   4930 C15  LIG     1      20.082  19.394   5.226  1.00  0.00      LIG  
ATOM   4931 C16  LIG     1      21.155  20.403   5.588  1.00  0.00      LIG  
ATOM   4932 O    LIG     1      22.442  17.791  10.456  1.00  0.00      LIG  
ATOM   4933 C17  LIG     1      27.579  21.224   9.660  1.00  0.00      LIG  
ATOM   4934 C18  LIG     1      27.968  20.494   7.373  1.00  0.00      LIG  
ATOM   4935 C19  LIG     1      23.443  18.671   6.300  1.00  0.00      LIG  
ATOM   4936 C20  LIG     1      24.732  19.932  10.649  1.00  0.00      LIG  
ATOM   4937 H    LIG     1      22.860  20.174   9.348  1.00  0.00      LIG  
ATOM   4938 C21  LIG     1      18.890  17.465   6.424  1.00  0.00      LIG  
ATOM   4939 C22  LIG     1      19.551  16.089   6.500  1.00  0.00      LIG  
ATOM   4940 C23  LIG     1      18.560  14.911   6.403  1.00  0.00      LIG  
ATOM   4941 O1   LIG     1      18.371  14.571   5.017  1.00  0.00      LIG  
ATOM   4942 C24  LIG     1      19.056  13.656   7.073  1.00  0.00      LIG  
ATOM   4943 C25  LIG     1      21.046  21.364   7.842  1.00  0.00      LIG  
ATOM   4944 O2   LIG     1      28.897  18.542   9.050  1.00  0.00      LIG  
ATOM   4945 H1   LIG     1      25.739  19.458   7.377  1.00  0.00      LIG  
ATOM   4946 C26  LIG     1      17.875  17.674   7.542  1.00  0.00      LIG  
ATOM   4947 C27  LIG     1      17.238  15.044   4.419  1.00  0.00      LIG  
ATOM   4948 O3   LIG     1      16.430  15.802   4.930  1.00  0.00      LIG  
ATOM   4949 C28  LIG     1      17.011  14.351   3.113  1.00  0.00      LIG  
ATOM   4950 C29  LIG     1      19.047  13.475   8.549  1.00  0.00      LIG  
ATOM   4951 O4   LIG     1      20.276  13.756   7.845  1.00  0.00      LIG  
ATOM   4952 C30  LIG     1      18.593  14.549   9.477  1.00  0.00      LIG  
ATOM   4953 C31  LIG     1      18.959  12.095   9.083  1.00  0.00      LIG  
ATOM   4954 H2   LIG     1      26.828  18.203  10.916  1.00  0.00      LIG  
ATOM   4955 H3   LIG     1      27.184  16.887   9.799  1.00  0.00      LIG  
ATOM   4956 H4   LIG     1      24.776  17.262  10.003  1.00  0.00      LIG  
ATOM   4957 H5   LIG     1      25.347  17.441   8.352  1.00  0.00      LIG  
ATOM   4958 H6   LIG     1      25.733  22.033   7.377  1.00  0.00      LIG  
ATOM   4959 H7   LIG     1      24.627  21.891   8.724  1.00  0.00      LIG  
ATOM   4960 H8   LIG     1      24.397  20.824   5.915  1.00  0.00      LIG  
ATOM   4961 H9   LIG     1      23.342  21.930   6.720  1.00  0.00      LIG  
ATOM   4962 H10  LIG     1      20.353  17.513   8.958  1.00  0.00      LIG  
ATOM   4963 H11  LIG     1      20.538  19.142   9.527  1.00  0.00      LIG  
ATOM   4964 H12  LIG     1      22.715  17.269   8.508  1.00  0.00      LIG  
ATOM   4965 H13  LIG     1      19.152  19.907   4.973  1.00  0.00      LIG  
ATOM   4966 H14  LIG     1      20.393  18.782   4.376  1.00  0.00      LIG  
ATOM   4967 H15  LIG     1      21.988  20.345   4.885  1.00  0.00      LIG  
ATOM   4968 H16  LIG     1      20.748  21.412   5.470  1.00  0.00      LIG  
ATOM   4969 H17  LIG     1      22.139  18.571  10.951  1.00  0.00      LIG  
ATOM   4970 H18  LIG     1      27.137  22.191   9.409  1.00  0.00      LIG  
ATOM   4971 H19  LIG     1      28.665  21.354   9.673  1.00  0.00      LIG  
ATOM   4972 H20  LIG     1      27.293  20.964  10.679  1.00  0.00      LIG  
ATOM   4973 H21  LIG     1      27.776  19.761   6.584  1.00  0.00      LIG  
ATOM   4974 H22  LIG     1      29.048  20.513   7.552  1.00  0.00      LIG  
ATOM   4975 H23  LIG     1      27.696  21.481   6.993  1.00  0.00      LIG  
ATOM   4976 H24  LIG     1      23.484  19.010   5.264  1.00  0.00      LIG  
ATOM   4977 H25  LIG     1      22.752  17.826   6.337  1.00  0.00      LIG  
ATOM   4978 H26  LIG     1      24.429  18.270   6.524  1.00  0.00      LIG  
ATOM   4979 H27  LIG     1      24.414  20.977  10.609  1.00  0.00      LIG  
ATOM   4980 H28  LIG     1      25.688  19.905  11.164  1.00  0.00      LIG  
ATOM   4981 H29  LIG     1      24.031  19.409  11.299  1.00  0.00      LIG  
ATOM   4982 H30  LIG     1      18.354  17.537   5.475  1.00  0.00      LIG  
ATOM   4983 H31  LIG     1      20.094  16.058   7.444  1.00  0.00      LIG  
ATOM   4984 H32  LIG     1      20.303  16.002   5.710  1.00  0.00      LIG  
ATOM   4985 H33  LIG     1      17.605  15.147   6.878  1.00  0.00      LIG  
ATOM   4986 H34  LIG     1      18.889  12.763   6.485  1.00  0.00      LIG  
ATOM   4987 H35  LIG     1      21.521  22.290   7.511  1.00  0.00      LIG  
ATOM   4988 H36  LIG     1      21.213  21.269   8.917  1.00  0.00      LIG  
ATOM   4989 H37  LIG     1      19.970  21.501   7.697  1.00  0.00      LIG  
ATOM   4990 H38  LIG     1      17.542  18.716   7.588  1.00  0.00      LIG  
ATOM   4991 H39  LIG     1      18.289  17.412   8.517  1.00  0.00      LIG  
ATOM   4992 H40  LIG     1      16.988  17.057   7.386  1.00  0.00      LIG  
ATOM   4993 H41  LIG     1      16.244  14.898   2.558  1.00  0.00      LIG  
ATOM   4994 H42  LIG     1      16.672  13.328   3.296  1.00  0.00      LIG  
ATOM   4995 H43  LIG     1      17.929  14.349   2.520  1.00  0.00      LIG  
ATOM   4996 H44  LIG     1      17.518  14.714   9.368  1.00  0.00      LIG  
ATOM   4997 H45  LIG     1      19.112  15.493   9.301  1.00  0.00      LIG  
ATOM   4998 H46  LIG     1      18.789  14.257  10.512  1.00  0.00      LIG  
ATOM   4999 H47  LIG     1      19.458  11.373   8.433  1.00  0.00      LIG  
ATOM   5000 H48  LIG     1      17.911  11.803   9.182  1.00  0.00      LIG  
ATOM   5001 H49  LIG     1      19.428  12.041  10.069  1.00  0.00      LIG  
TER
REMARK  Energy: 260.809
REMARK  SimpleFitness: 260.809
REMARK  FullFitness: -1390.6097
REMARK  InterFull: -40.7868
REMARK  IntraFull: 297.797
REMARK  solvFull: -1893.0
REMARK  surfFull: 245.38
REMARK  extraFull: 0.0
REMARK  deltaGcompsolvpol: -1893.0
REMARK  deltaGcompsolvnonpol: 245.38
REMARK  deltaGprotsolvpol: -1897.11
REMARK  deltaGprotsolvnonpol: 243.179
REMARK  deltaGligsolvpol: -9.21108
REMARK  deltaGligsolvnonpol: 15.7508
REMARK  deltaGvdw: -40.7868
REMARK  deltaGelec: 0.0
REMARK  deltaG: -8.314993
REMARK  Cluster: 0
REMARK  ClusterRank: 6
ATOM   4915 C    LIG     1      26.786  17.903   9.867  1.00  0.00      LIG  
ATOM   4916 C1   LIG     1      27.703  18.796   9.083  1.00  0.00      LIG  
ATOM   4917 C2   LIG     1      27.193  20.155   8.644  1.00  0.00      LIG  
ATOM   4918 C3   LIG     1      25.697  20.060   8.284  1.00  0.00      LIG  
ATOM   4919 C4   LIG     1      24.764  19.306   9.246  1.00  0.00      LIG  
ATOM   4920 C5   LIG     1      25.360  17.902   9.342  1.00  0.00      LIG  
ATOM   4921 C6   LIG     1      25.033  21.353   7.864  1.00  0.00      LIG  
ATOM   4922 C7   LIG     1      23.927  21.025   6.882  1.00  0.00      LIG  
ATOM   4923 C8   LIG     1      23.057  19.812   7.264  1.00  0.00      LIG  
ATOM   4924 C9   LIG     1      23.281  19.370   8.743  1.00  0.00      LIG  
ATOM   4925 C10  LIG     1      21.551  20.152   7.046  1.00  0.00      LIG  
ATOM   4926 C11  LIG     1      20.722  18.977   7.423  1.00  0.00      LIG  
ATOM   4927 C12  LIG     1      20.925  18.428   8.794  1.00  0.00      LIG  
ATOM   4928 C13  LIG     1      22.393  18.145   9.077  1.00  0.00      LIG  
ATOM   4929 C14  LIG     1      19.913  18.567   6.441  1.00  0.00      LIG  
ATOM   4930 C15  LIG     1      20.082  19.394   5.226  1.00  0.00      LIG  
ATOM   4931 C16  LIG     1      21.155  20.403   5.588  1.00  0.00      LIG  
ATOM   4932 O    LIG     1      22.442  17.791  10.456  1.00  0.00      LIG  
ATOM   4933 C17  LIG     1      27.579  21.224   9.660  1.00  0.00      LIG  
ATOM   4934 C18  LIG     1      27.968  20.494   7.373  1.00  0.00      LIG  
ATOM   4935 C19  LIG     1      23.443  18.671   6.300  1.00  0.00      LIG  
ATOM   4936 C20  LIG     1      24.732  19.932  10.649  1.00  0.00      LIG  
ATOM   4937 H    LIG     1      22.860  20.174   9.348  1.00  0.00      LIG  
ATOM   4938 C21  LIG     1      18.890  17.465   6.424  1.00  0.00      LIG  
ATOM   4939 C22  LIG     1      19.551  16.089   6.500  1.00  0.00      LIG  
ATOM   4940 C23  LIG     1      18.560  14.911   6.403  1.00  0.00      LIG  
ATOM   4941 O1   LIG     1      18.371  14.571   5.017  1.00  0.00      LIG  
ATOM   4942 C24  LIG     1      19.056  13.656   7.073  1.00  0.00      LIG  
ATOM   4943 C25  LIG     1      21.046  21.364   7.842  1.00  0.00      LIG  
ATOM   4944 O2   LIG     1      28.897  18.542   9.050  1.00  0.00      LIG  
ATOM   4945 H1   LIG     1      25.739  19.458   7.377  1.00  0.00      LIG  
ATOM   4946 C26  LIG     1      17.875  17.674   7.542  1.00  0.00      LIG  
ATOM   4947 C27  LIG     1      17.238  15.044   4.419  1.00  0.00      LIG  
ATOM   4948 O3   LIG     1      16.430  15.802   4.930  1.00  0.00      LIG  
ATOM   4949 C28  LIG     1      17.011  14.351   3.113  1.00  0.00      LIG  
ATOM   4950 C29  LIG     1      19.047  13.475   8.549  1.00  0.00      LIG  
ATOM   4951 O4   LIG     1      20.276  13.756   7.845  1.00  0.00      LIG  
ATOM   4952 C30  LIG     1      18.593  14.549   9.477  1.00  0.00      LIG  
ATOM   4953 C31  LIG     1      18.959  12.095   9.083  1.00  0.00      LIG  
ATOM   4954 H2   LIG     1      26.828  18.203  10.916  1.00  0.00      LIG  
ATOM   4955 H3   LIG     1      27.184  16.887   9.799  1.00  0.00      LIG  
ATOM   4956 H4   LIG     1      24.776  17.262  10.003  1.00  0.00      LIG  
ATOM   4957 H5   LIG     1      25.347  17.441   8.352  1.00  0.00      LIG  
ATOM   4958 H6   LIG     1      25.733  22.033   7.377  1.00  0.00      LIG  
ATOM   4959 H7   LIG     1      24.627  21.891   8.724  1.00  0.00      LIG  
ATOM   4960 H8   LIG     1      24.397  20.824   5.915  1.00  0.00      LIG  
ATOM   4961 H9   LIG     1      23.342  21.930   6.720  1.00  0.00      LIG  
ATOM   4962 H10  LIG     1      20.353  17.513   8.958  1.00  0.00      LIG  
ATOM   4963 H11  LIG     1      20.538  19.142   9.527  1.00  0.00      LIG  
ATOM   4964 H12  LIG     1      22.715  17.269   8.508  1.00  0.00      LIG  
ATOM   4965 H13  LIG     1      19.152  19.907   4.973  1.00  0.00      LIG  
ATOM   4966 H14  LIG     1      20.393  18.782   4.376  1.00  0.00      LIG  
ATOM   4967 H15  LIG     1      21.988  20.345   4.885  1.00  0.00      LIG  
ATOM   4968 H16  LIG     1      20.748  21.412   5.470  1.00  0.00      LIG  
ATOM   4969 H17  LIG     1      22.139  18.571  10.951  1.00  0.00      LIG  
ATOM   4970 H18  LIG     1      27.137  22.191   9.409  1.00  0.00      LIG  
ATOM   4971 H19  LIG     1      28.665  21.354   9.673  1.00  0.00      LIG  
ATOM   4972 H20  LIG     1      27.293  20.964  10.679  1.00  0.00      LIG  
ATOM   4973 H21  LIG     1      27.776  19.761   6.584  1.00  0.00      LIG  
ATOM   4974 H22  LIG     1      29.048  20.513   7.552  1.00  0.00      LIG  
ATOM   4975 H23  LIG     1      27.696  21.481   6.993  1.00  0.00      LIG  
ATOM   4976 H24  LIG     1      23.484  19.010   5.264  1.00  0.00      LIG  
ATOM   4977 H25  LIG     1      22.752  17.826   6.337  1.00  0.00      LIG  
ATOM   4978 H26  LIG     1      24.429  18.270   6.524  1.00  0.00      LIG  
ATOM   4979 H27  LIG     1      24.414  20.977  10.609  1.00  0.00      LIG  
ATOM   4980 H28  LIG     1      25.688  19.905  11.164  1.00  0.00      LIG  
ATOM   4981 H29  LIG     1      24.031  19.409  11.299  1.00  0.00      LIG  
ATOM   4982 H30  LIG     1      18.354  17.537   5.475  1.00  0.00      LIG  
ATOM   4983 H31  LIG     1      20.094  16.058   7.444  1.00  0.00      LIG  
ATOM   4984 H32  LIG     1      20.303  16.002   5.710  1.00  0.00      LIG  
ATOM   4985 H33  LIG     1      17.605  15.147   6.878  1.00  0.00      LIG  
ATOM   4986 H34  LIG     1      18.889  12.763   6.485  1.00  0.00      LIG  
ATOM   4987 H35  LIG     1      21.521  22.290   7.511  1.00  0.00      LIG  
ATOM   4988 H36  LIG     1      21.213  21.269   8.917  1.00  0.00      LIG  
ATOM   4989 H37  LIG     1      19.970  21.501   7.697  1.00  0.00      LIG  
ATOM   4990 H38  LIG     1      17.542  18.716   7.588  1.00  0.00      LIG  
ATOM   4991 H39  LIG     1      18.289  17.412   8.517  1.00  0.00      LIG  
ATOM   4992 H40  LIG     1      16.988  17.057   7.386  1.00  0.00      LIG  
ATOM   4993 H41  LIG     1      16.244  14.898   2.558  1.00  0.00      LIG  
ATOM   4994 H42  LIG     1      16.672  13.328   3.296  1.00  0.00      LIG  
ATOM   4995 H43  LIG     1      17.929  14.349   2.520  1.00  0.00      LIG  
ATOM   4996 H44  LIG     1      17.518  14.714   9.368  1.00  0.00      LIG  
ATOM   4997 H45  LIG     1      19.112  15.493   9.301  1.00  0.00      LIG  
ATOM   4998 H46  LIG     1      18.789  14.257  10.512  1.00  0.00      LIG  
ATOM   4999 H47  LIG     1      19.458  11.373   8.433  1.00  0.00      LIG  
ATOM   5000 H48  LIG     1      17.911  11.803   9.182  1.00  0.00      LIG  
ATOM   5001 H49  LIG     1      19.428  12.041  10.069  1.00  0.00      LIG  
TER
REMARK  Energy: 260.809
REMARK  SimpleFitness: 260.809
REMARK  FullFitness: -1390.6097
REMARK  InterFull: -40.7868
REMARK  IntraFull: 297.797
REMARK  solvFull: -1893.0
REMARK  surfFull: 245.38
REMARK  extraFull: 0.0
REMARK  deltaGcompsolvpol: -1893.0
REMARK  deltaGcompsolvnonpol: 245.38
REMARK  deltaGprotsolvpol: -1897.11
REMARK  deltaGprotsolvnonpol: 243.179
REMARK  deltaGligsolvpol: -9.21108
REMARK  deltaGligsolvnonpol: 15.7508
REMARK  deltaGvdw: -40.7868
REMARK  deltaGelec: 0.0
REMARK  deltaG: -8.314993
REMARK  Cluster: 0
REMARK  ClusterRank: 7
ATOM   4915 C    LIG     1      26.786  17.903   9.867  1.00  0.00      LIG  
ATOM   4916 C1   LIG     1      27.703  18.796   9.083  1.00  0.00      LIG  
ATOM   4917 C2   LIG     1      27.193  20.155   8.644  1.00  0.00      LIG  
ATOM   4918 C3   LIG     1      25.697  20.060   8.284  1.00  0.00      LIG  
ATOM   4919 C4   LIG     1      24.764  19.306   9.246  1.00  0.00      LIG  
ATOM   4920 C5   LIG     1      25.360  17.902   9.342  1.00  0.00      LIG  
ATOM   4921 C6   LIG     1      25.033  21.353   7.864  1.00  0.00      LIG  
ATOM   4922 C7   LIG     1      23.927  21.025   6.882  1.00  0.00      LIG  
ATOM   4923 C8   LIG     1      23.057  19.812   7.264  1.00  0.00      LIG  
ATOM   4924 C9   LIG     1      23.281  19.370   8.743  1.00  0.00      LIG  
ATOM   4925 C10  LIG     1      21.551  20.152   7.046  1.00  0.00      LIG  
ATOM   4926 C11  LIG     1      20.722  18.977   7.423  1.00  0.00      LIG  
ATOM   4927 C12  LIG     1      20.925  18.428   8.794  1.00  0.00      LIG  
ATOM   4928 C13  LIG     1      22.393  18.145   9.077  1.00  0.00      LIG  
ATOM   4929 C14  LIG     1      19.913  18.567   6.441  1.00  0.00      LIG  
ATOM   4930 C15  LIG     1      20.082  19.394   5.226  1.00  0.00      LIG  
ATOM   4931 C16  LIG     1      21.155  20.403   5.588  1.00  0.00      LIG  
ATOM   4932 O    LIG     1      22.442  17.791  10.456  1.00  0.00      LIG  
ATOM   4933 C17  LIG     1      27.579  21.224   9.660  1.00  0.00      LIG  
ATOM   4934 C18  LIG     1      27.968  20.494   7.373  1.00  0.00      LIG  
ATOM   4935 C19  LIG     1      23.443  18.671   6.300  1.00  0.00      LIG  
ATOM   4936 C20  LIG     1      24.732  19.932  10.649  1.00  0.00      LIG  
ATOM   4937 H    LIG     1      22.860  20.174   9.348  1.00  0.00      LIG  
ATOM   4938 C21  LIG     1      18.890  17.465   6.424  1.00  0.00      LIG  
ATOM   4939 C22  LIG     1      19.551  16.089   6.500  1.00  0.00      LIG  
ATOM   4940 C23  LIG     1      18.560  14.911   6.403  1.00  0.00      LIG  
ATOM   4941 O1   LIG     1      18.371  14.571   5.017  1.00  0.00      LIG  
ATOM   4942 C24  LIG     1      19.056  13.656   7.073  1.00  0.00      LIG  
ATOM   4943 C25  LIG     1      21.046  21.364   7.842  1.00  0.00      LIG  
ATOM   4944 O2   LIG     1      28.897  18.542   9.050  1.00  0.00      LIG  
ATOM   4945 H1   LIG     1      25.739  19.458   7.377  1.00  0.00      LIG  
ATOM   4946 C26  LIG     1      17.875  17.674   7.542  1.00  0.00      LIG  
ATOM   4947 C27  LIG     1      17.238  15.044   4.419  1.00  0.00      LIG  
ATOM   4948 O3   LIG     1      16.430  15.802   4.930  1.00  0.00      LIG  
ATOM   4949 C28  LIG     1      17.011  14.351   3.113  1.00  0.00      LIG  
ATOM   4950 C29  LIG     1      19.047  13.475   8.549  1.00  0.00      LIG  
ATOM   4951 O4   LIG     1      20.276  13.756   7.845  1.00  0.00      LIG  
ATOM   4952 C30  LIG     1      18.593  14.549   9.477  1.00  0.00      LIG  
ATOM   4953 C31  LIG     1      18.959  12.095   9.083  1.00  0.00      LIG  
ATOM   4954 H2   LIG     1      26.828  18.203  10.916  1.00  0.00      LIG  
ATOM   4955 H3   LIG     1      27.184  16.887   9.799  1.00  0.00      LIG  
ATOM   4956 H4   LIG     1      24.776  17.262  10.003  1.00  0.00      LIG  
ATOM   4957 H5   LIG     1      25.347  17.441   8.352  1.00  0.00      LIG  
ATOM   4958 H6   LIG     1      25.733  22.033   7.377  1.00  0.00      LIG  
ATOM   4959 H7   LIG     1      24.627  21.891   8.724  1.00  0.00      LIG  
ATOM   4960 H8   LIG     1      24.397  20.824   5.915  1.00  0.00      LIG  
ATOM   4961 H9   LIG     1      23.342  21.930   6.720  1.00  0.00      LIG  
ATOM   4962 H10  LIG     1      20.353  17.513   8.958  1.00  0.00      LIG  
ATOM   4963 H11  LIG     1      20.538  19.142   9.527  1.00  0.00      LIG  
ATOM   4964 H12  LIG     1      22.715  17.269   8.508  1.00  0.00      LIG  
ATOM   4965 H13  LIG     1      19.152  19.907   4.973  1.00  0.00      LIG  
ATOM   4966 H14  LIG     1      20.393  18.782   4.376  1.00  0.00      LIG  
ATOM   4967 H15  LIG     1      21.988  20.345   4.885  1.00  0.00      LIG  
ATOM   4968 H16  LIG     1      20.748  21.412   5.470  1.00  0.00      LIG  
ATOM   4969 H17  LIG     1      22.139  18.571  10.951  1.00  0.00      LIG  
ATOM   4970 H18  LIG     1      27.137  22.191   9.409  1.00  0.00      LIG  
ATOM   4971 H19  LIG     1      28.665  21.354   9.673  1.00  0.00      LIG  
ATOM   4972 H20  LIG     1      27.293  20.964  10.679  1.00  0.00      LIG  
ATOM   4973 H21  LIG     1      27.776  19.761   6.584  1.00  0.00      LIG  
ATOM   4974 H22  LIG     1      29.048  20.513   7.552  1.00  0.00      LIG  
ATOM   4975 H23  LIG     1      27.696  21.481   6.993  1.00  0.00      LIG  
ATOM   4976 H24  LIG     1      23.484  19.010   5.264  1.00  0.00      LIG  
ATOM   4977 H25  LIG     1      22.752  17.826   6.337  1.00  0.00      LIG  
ATOM   4978 H26  LIG     1      24.429  18.270   6.524  1.00  0.00      LIG  
ATOM   4979 H27  LIG     1      24.414  20.977  10.609  1.00  0.00      LIG  
ATOM   4980 H28  LIG     1      25.688  19.905  11.164  1.00  0.00      LIG  
ATOM   4981 H29  LIG     1      24.031  19.409  11.299  1.00  0.00      LIG  
ATOM   4982 H30  LIG     1      18.354  17.537   5.475  1.00  0.00      LIG  
ATOM   4983 H31  LIG     1      20.094  16.058   7.444  1.00  0.00      LIG  
ATOM   4984 H32  LIG     1      20.303  16.002   5.710  1.00  0.00      LIG  
ATOM   4985 H33  LIG     1      17.605  15.147   6.878  1.00  0.00      LIG  
ATOM   4986 H34  LIG     1      18.889  12.763   6.485  1.00  0.00      LIG  
ATOM   4987 H35  LIG     1      21.521  22.290   7.511  1.00  0.00      LIG  
ATOM   4988 H36  LIG     1      21.213  21.269   8.917  1.00  0.00      LIG  
ATOM   4989 H37  LIG     1      19.970  21.501   7.697  1.00  0.00      LIG  
ATOM   4990 H38  LIG     1      17.542  18.716   7.588  1.00  0.00      LIG  
ATOM   4991 H39  LIG     1      18.289  17.412   8.517  1.00  0.00      LIG  
ATOM   4992 H40  LIG     1      16.988  17.057   7.386  1.00  0.00      LIG  
ATOM   4993 H41  LIG     1      16.244  14.898   2.558  1.00  0.00      LIG  
ATOM   4994 H42  LIG     1      16.672  13.328   3.296  1.00  0.00      LIG  
ATOM   4995 H43  LIG     1      17.929  14.349   2.520  1.00  0.00      LIG  
ATOM   4996 H44  LIG     1      17.518  14.714   9.368  1.00  0.00      LIG  
ATOM   4997 H45  LIG     1      19.112  15.493   9.301  1.00  0.00      LIG  
ATOM   4998 H46  LIG     1      18.789  14.257  10.512  1.00  0.00      LIG  
ATOM   4999 H47  LIG     1      19.458  11.373   8.433  1.00  0.00      LIG  
ATOM   5000 H48  LIG     1      17.911  11.803   9.182  1.00  0.00      LIG  
ATOM   5001 H49  LIG     1      19.428  12.041  10.069  1.00  0.00      LIG  
TER
REMARK  Energy: 262.242
REMARK  SimpleFitness: 262.242
REMARK  FullFitness: -1387.3022
REMARK  InterFull: -29.3622
REMARK  IntraFull: 294.443
REMARK  solvFull: -1897.27
REMARK  surfFull: 244.887
REMARK  extraFull: 0.0
REMARK  deltaGcompsolvpol: -1897.27
REMARK  deltaGcompsolvnonpol: 244.887
REMARK  deltaGprotsolvpol: -1897.11
REMARK  deltaGprotsolvnonpol: 243.179
REMARK  deltaGligsolvpol: -9.24635
REMARK  deltaGligsolvnonpol: 15.9568
REMARK  deltaGvdw: -29.3622
REMARK  deltaGelec: 0.0
REMARK  deltaG: -7.559519
REMARK  Cluster: 1
REMARK  ClusterRank: 0
ATOM   4915 C    LIG     1      22.548  23.157  11.889  1.00  0.00      LIG  
ATOM   4916 C1   LIG     1      23.882  23.475  11.281  1.00  0.00      LIG  
ATOM   4917 C2   LIG     1      24.013  23.484   9.771  1.00  0.00      LIG  
ATOM   4918 C3   LIG     1      23.101  22.404   9.155  1.00  0.00      LIG  
ATOM   4919 C4   LIG     1      21.660  22.275   9.681  1.00  0.00      LIG  
ATOM   4920 C5   LIG     1      21.817  22.027  11.180  1.00  0.00      LIG  
ATOM   4921 C6   LIG     1      23.080  22.353   7.646  1.00  0.00      LIG  
ATOM   4922 C7   LIG     1      22.767  20.941   7.191  1.00  0.00      LIG  
ATOM   4923 C8   LIG     1      21.711  20.195   8.026  1.00  0.00      LIG  
ATOM   4924 C9   LIG     1      20.867  21.168   8.899  1.00  0.00      LIG  
ATOM   4925 C10  LIG     1      20.761  19.398   7.075  1.00  0.00      LIG  
ATOM   4926 C11  LIG     1      19.792  18.641   7.908  1.00  0.00      LIG  
ATOM   4927 C12  LIG     1      18.965  19.442   8.856  1.00  0.00      LIG  
ATOM   4928 C13  LIG     1      19.813  20.377   9.715  1.00  0.00      LIG  
ATOM   4929 C14  LIG     1      19.899  17.317   7.753  1.00  0.00      LIG  
ATOM   4930 C15  LIG     1      20.925  16.967   6.750  1.00  0.00      LIG  
ATOM   4931 C16  LIG     1      21.461  18.301   6.271  1.00  0.00      LIG  
ATOM   4932 O    LIG     1      18.882  21.245  10.355  1.00  0.00      LIG  
ATOM   4933 C17  LIG     1      23.851  24.898   9.224  1.00  0.00      LIG  
ATOM   4934 C18  LIG     1      25.463  23.097   9.487  1.00  0.00      LIG  
ATOM   4935 C19  LIG     1      22.473  19.191   8.926  1.00  0.00      LIG  
ATOM   4936 C20  LIG     1      20.843  23.559   9.475  1.00  0.00      LIG  
ATOM   4937 H    LIG     1      20.279  21.752   8.190  1.00  0.00      LIG  
ATOM   4938 C21  LIG     1      19.275  16.188   8.517  1.00  0.00      LIG  
ATOM   4939 C22  LIG     1      19.772  16.205   9.968  1.00  0.00      LIG  
ATOM   4940 C23  LIG     1      19.437  14.970  10.805  1.00  0.00      LIG  
ATOM   4941 O1   LIG     1      19.771  13.804  10.039  1.00  0.00      LIG  
ATOM   4942 C24  LIG     1      20.300  14.995  12.037  1.00  0.00      LIG  
ATOM   4943 C25  LIG     1      19.982  20.250   6.063  1.00  0.00      LIG  
ATOM   4944 O2   LIG     1      24.753  23.971  11.981  1.00  0.00      LIG  
ATOM   4945 H1   LIG     1      23.620  21.500   9.464  1.00  0.00      LIG  
ATOM   4946 C26  LIG     1      17.764  16.202   8.394  1.00  0.00      LIG  
ATOM   4947 C27  LIG     1      18.738  12.953   9.758  1.00  0.00      LIG  
ATOM   4948 O3   LIG     1      17.587  13.049  10.161  1.00  0.00      LIG  
ATOM   4949 C28  LIG     1      19.201  11.904   8.809  1.00  0.00      LIG  
ATOM   4950 C29  LIG     1      20.107  14.138  13.240  1.00  0.00      LIG  
ATOM   4951 O4   LIG     1      19.617  15.498  13.208  1.00  0.00      LIG  
ATOM   4952 C30  LIG     1      19.057  13.086  13.277  1.00  0.00      LIG  
ATOM   4953 C31  LIG     1      21.223  13.959  14.206  1.00  0.00      LIG  
ATOM   4954 H2   LIG     1      21.953  24.073  11.904  1.00  0.00      LIG  
ATOM   4955 H3   LIG     1      22.725  22.864  12.926  1.00  0.00      LIG  
ATOM   4956 H4   LIG     1      20.848  21.918  11.668  1.00  0.00      LIG  
ATOM   4957 H5   LIG     1      22.363  21.092  11.334  1.00  0.00      LIG  
ATOM   4958 H6   LIG     1      24.039  22.646   7.215  1.00  0.00      LIG  
ATOM   4959 H7   LIG     1      22.339  23.047   7.248  1.00  0.00      LIG  
ATOM   4960 H8   LIG     1      23.698  20.368   7.223  1.00  0.00      LIG  
ATOM   4961 H9   LIG     1      22.504  20.988   6.134  1.00  0.00      LIG  
ATOM   4962 H10  LIG     1      18.372  18.804   9.515  1.00  0.00      LIG  
ATOM   4963 H11  LIG     1      18.233  20.020   8.285  1.00  0.00      LIG  
ATOM   4964 H12  LIG     1      20.303  19.795  10.500  1.00  0.00      LIG  
ATOM   4965 H13  LIG     1      20.493  16.396   5.923  1.00  0.00      LIG  
ATOM   4966 H14  LIG     1      21.721  16.375   7.211  1.00  0.00      LIG  
ATOM   4967 H15  LIG     1      22.550  18.327   6.349  1.00  0.00      LIG  
ATOM   4968 H16  LIG     1      21.236  18.411   5.207  1.00  0.00      LIG  
ATOM   4969 H17  LIG     1      18.207  20.678  10.766  1.00  0.00      LIG  
ATOM   4970 H18  LIG     1      23.910  24.913   8.133  1.00  0.00      LIG  
ATOM   4971 H19  LIG     1      24.651  25.541   9.602  1.00  0.00      LIG  
ATOM   4972 H20  LIG     1      22.914  25.366   9.527  1.00  0.00      LIG  
ATOM   4973 H21  LIG     1      25.691  22.099   9.875  1.00  0.00      LIG  
ATOM   4974 H22  LIG     1      26.166  23.798   9.948  1.00  0.00      LIG  
ATOM   4975 H23  LIG     1      25.674  23.099   8.416  1.00  0.00      LIG  
ATOM   4976 H24  LIG     1      23.172  18.584   8.346  1.00  0.00      LIG  
ATOM   4977 H25  LIG     1      21.816  18.504   9.462  1.00  0.00      LIG  
ATOM   4978 H26  LIG     1      23.064  19.681   9.696  1.00  0.00      LIG  
ATOM   4979 H27  LIG     1      20.782  23.823   8.418  1.00  0.00      LIG  
ATOM   4980 H28  LIG     1      21.241  24.424   9.999  1.00  0.00      LIG  
ATOM   4981 H29  LIG     1      19.821  23.438   9.834  1.00  0.00      LIG  
ATOM   4982 H30  LIG     1      19.623  15.267   8.043  1.00  0.00      LIG  
ATOM   4983 H31  LIG     1      19.401  17.090  10.493  1.00  0.00      LIG  
ATOM   4984 H32  LIG     1      20.863  16.309   9.940  1.00  0.00      LIG  
ATOM   4985 H33  LIG     1      18.377  15.011  11.081  1.00  0.00      LIG  
ATOM   4986 H34  LIG     1      21.301  15.351  11.836  1.00  0.00      LIG  
ATOM   4987 H35  LIG     1      20.648  20.717   5.336  1.00  0.00      LIG  
ATOM   4988 H36  LIG     1      19.389  21.039   6.530  1.00  0.00      LIG  
ATOM   4989 H37  LIG     1      19.284  19.628   5.493  1.00  0.00      LIG  
ATOM   4990 H38  LIG     1      17.459  16.194   7.343  1.00  0.00      LIG  
ATOM   4991 H39  LIG     1      17.335  17.090   8.861  1.00  0.00      LIG  
ATOM   4992 H40  LIG     1      17.327  15.325   8.875  1.00  0.00      LIG  
ATOM   4993 H41  LIG     1      18.336  11.318   8.487  1.00  0.00      LIG  
ATOM   4994 H42  LIG     1      19.918  11.245   9.305  1.00  0.00      LIG  
ATOM   4995 H43  LIG     1      19.651  12.376   7.931  1.00  0.00      LIG  
ATOM   4996 H44  LIG     1      18.179  13.372  12.698  1.00  0.00      LIG  
ATOM   4997 H45  LIG     1      18.740  12.904  14.307  1.00  0.00      LIG  
ATOM   4998 H46  LIG     1      19.448  12.151  12.867  1.00  0.00      LIG  
ATOM   4999 H47  LIG     1      21.708  12.992  14.047  1.00  0.00      LIG  
ATOM   5000 H48  LIG     1      20.843  13.989  15.230  1.00  0.00      LIG  
ATOM   5001 H49  LIG     1      21.976  14.745  14.099  1.00  0.00      LIG  
TER
REMARK  Energy: 262.575
REMARK  SimpleFitness: 262.575
REMARK  FullFitness: -1386.6136
REMARK  InterFull: -27.9226
REMARK  IntraFull: 294.657
REMARK  solvFull: -1898.41
REMARK  surfFull: 245.062
REMARK  extraFull: 0.0
REMARK  deltaGcompsolvpol: -1898.41
REMARK  deltaGcompsolvnonpol: 245.062
REMARK  deltaGprotsolvpol: -1897.11
REMARK  deltaGprotsolvnonpol: 243.179
REMARK  deltaGligsolvpol: -9.62643
REMARK  deltaGligsolvnonpol: 15.9721
REMARK  deltaGvdw: -27.9226
REMARK  deltaGelec: 0.0
REMARK  deltaG: -7.4547324
REMARK  Cluster: 1
REMARK  ClusterRank: 1
ATOM   4915 C    LIG     1      22.700  23.222  12.079  1.00  0.00      LIG  
ATOM   4916 C1   LIG     1      23.991  23.598  11.414  1.00  0.00      LIG  
ATOM   4917 C2   LIG     1      24.032  23.696   9.903  1.00  0.00      LIG  
ATOM   4918 C3   LIG     1      23.103  22.636   9.279  1.00  0.00      LIG  
ATOM   4919 C4   LIG     1      21.701  22.441   9.881  1.00  0.00      LIG  
ATOM   4920 C5   LIG     1      21.950  22.116  11.352  1.00  0.00      LIG  
ATOM   4921 C6   LIG     1      22.988  22.660   7.774  1.00  0.00      LIG  
ATOM   4922 C7   LIG     1      22.724  21.251   7.284  1.00  0.00      LIG  
ATOM   4923 C8   LIG     1      21.721  20.441   8.127  1.00  0.00      LIG  
ATOM   4924 C9   LIG     1      20.896  21.355   9.081  1.00  0.00      LIG  
ATOM   4925 C10  LIG     1      20.752  19.660   7.181  1.00  0.00      LIG  
ATOM   4926 C11  LIG     1      19.820  18.863   8.021  1.00  0.00      LIG  
ATOM   4927 C12  LIG     1      19.018  19.623   9.022  1.00  0.00      LIG  
ATOM   4928 C13  LIG     1      19.896  20.504   9.905  1.00  0.00      LIG  
ATOM   4929 C14  LIG     1      19.931  17.546   7.814  1.00  0.00      LIG  
ATOM   4930 C15  LIG     1      20.917  17.243   6.754  1.00  0.00      LIG  
ATOM   4931 C16  LIG     1      21.439  18.598   6.318  1.00  0.00      LIG  
ATOM   4932 O    LIG     1      18.990  21.312  10.649  1.00  0.00      LIG  
ATOM   4933 C17  LIG     1      23.816  25.135   9.447  1.00  0.00      LIG  
ATOM   4934 C18  LIG     1      25.468  23.352   9.513  1.00  0.00      LIG  
ATOM   4935 C19  LIG     1      22.545  19.420   8.950  1.00  0.00      LIG  
ATOM   4936 C20  LIG     1      20.845  23.712   9.797  1.00  0.00      LIG  
ATOM   4937 H    LIG     1      20.264  21.958   8.427  1.00  0.00      LIG  
ATOM   4938 C21  LIG     1      19.335  16.387   8.559  1.00  0.00      LIG  
ATOM   4939 C22  LIG     1      19.807  16.391  10.018  1.00  0.00      LIG  
ATOM   4940 C23  LIG     1      19.489  15.137  10.833  1.00  0.00      LIG  
ATOM   4941 O1   LIG     1      19.858  13.979  10.067  1.00  0.00      LIG  
ATOM   4942 C24  LIG     1      20.336  15.177  12.076  1.00  0.00      LIG  
ATOM   4943 C25  LIG     1      19.930  20.535   6.226  1.00  0.00      LIG  
ATOM   4944 O2   LIG     1      24.896  24.067  12.090  1.00  0.00      LIG  
ATOM   4945 H1   LIG     1      23.659  21.729   9.505  1.00  0.00      LIG  
ATOM   4946 C26  LIG     1      17.826  16.371   8.418  1.00  0.00      LIG  
ATOM   4947 C27  LIG     1      18.848  13.101   9.775  1.00  0.00      LIG  
ATOM   4948 O3   LIG     1      17.688  13.183  10.149  1.00  0.00      LIG  
ATOM   4949 C28  LIG     1      19.364  11.998   8.915  1.00  0.00      LIG  
ATOM   4950 C29  LIG     1      20.155  14.325  13.283  1.00  0.00      LIG  
ATOM   4951 O4   LIG     1      19.622  15.667  13.234  1.00  0.00      LIG  
ATOM   4952 C30  LIG     1      19.138  13.241  13.320  1.00  0.00      LIG  
ATOM   4953 C31  LIG     1      21.267  14.191  14.262  1.00  0.00      LIG  
ATOM   4954 H2   LIG     1      22.090  24.123  12.179  1.00  0.00      LIG  
ATOM   4955 H3   LIG     1      22.943  22.875  13.087  1.00  0.00      LIG  
ATOM   4956 H4   LIG     1      21.013  21.960  11.888  1.00  0.00      LIG  
ATOM   4957 H5   LIG     1      22.522  21.188  11.425  1.00  0.00      LIG  
ATOM   4958 H6   LIG     1      23.898  23.027   7.297  1.00  0.00      LIG  
ATOM   4959 H7   LIG     1      22.183  23.320   7.450  1.00  0.00      LIG  
ATOM   4960 H8   LIG     1      23.682  20.722   7.278  1.00  0.00      LIG  
ATOM   4961 H9   LIG     1      22.431  21.316   6.236  1.00  0.00      LIG  
ATOM   4962 H10  LIG     1      18.425  18.960   9.657  1.00  0.00      LIG  
ATOM   4963 H11  LIG     1      18.283  20.239   8.496  1.00  0.00      LIG  
ATOM   4964 H12  LIG     1      20.432  19.875  10.622  1.00  0.00      LIG  
ATOM   4965 H13  LIG     1      20.448  16.714   5.919  1.00  0.00      LIG  
ATOM   4966 H14  LIG     1      21.730  16.627   7.148  1.00  0.00      LIG  
ATOM   4967 H15  LIG     1      22.529  18.625   6.375  1.00  0.00      LIG  
ATOM   4968 H16  LIG     1      21.197  18.749   5.262  1.00  0.00      LIG  
ATOM   4969 H17  LIG     1      18.517  21.870  10.009  1.00  0.00      LIG  
ATOM   4970 H18  LIG     1      23.838  25.213   8.358  1.00  0.00      LIG  
ATOM   4971 H19  LIG     1      24.612  25.776   9.837  1.00  0.00      LIG  
ATOM   4972 H20  LIG     1      22.880  25.558   9.809  1.00  0.00      LIG  
ATOM   4973 H21  LIG     1      25.737  22.342   9.838  1.00  0.00      LIG  
ATOM   4974 H22  LIG     1      26.185  24.045   9.964  1.00  0.00      LIG  
ATOM   4975 H23  LIG     1      25.612  23.408   8.433  1.00  0.00      LIG  
ATOM   4976 H24  LIG     1      23.269  18.894   8.324  1.00  0.00      LIG  
ATOM   4977 H25  LIG     1      21.932  18.665   9.443  1.00  0.00      LIG  
ATOM   4978 H26  LIG     1      23.116  19.891   9.747  1.00  0.00      LIG  
ATOM   4979 H27  LIG     1      20.705  24.029   8.762  1.00  0.00      LIG  
ATOM   4980 H28  LIG     1      21.260  24.558  10.339  1.00  0.00      LIG  
ATOM   4981 H29  LIG     1      19.853  23.547  10.219  1.00  0.00      LIG  
ATOM   4982 H30  LIG     1      19.715  15.482   8.079  1.00  0.00      LIG  
ATOM   4983 H31  LIG     1      19.400  17.254  10.550  1.00  0.00      LIG  
ATOM   4984 H32  LIG     1      20.895  16.530  10.009  1.00  0.00      LIG  
ATOM   4985 H33  LIG     1      18.425  15.152  11.097  1.00  0.00      LIG  
ATOM   4986 H34  LIG     1      21.330  15.561  11.887  1.00  0.00      LIG  
ATOM   4987 H35  LIG     1      20.565  21.017   5.479  1.00  0.00      LIG  
ATOM   4988 H36  LIG     1      19.365  21.316   6.740  1.00  0.00      LIG  
ATOM   4989 H37  LIG     1      19.204  19.928   5.676  1.00  0.00      LIG  
ATOM   4990 H38  LIG     1      17.534  16.370   7.363  1.00  0.00      LIG  
ATOM   4991 H39  LIG     1      17.370  17.241   8.896  1.00  0.00      LIG  
ATOM   4992 H40  LIG     1      17.403  15.479   8.884  1.00  0.00      LIG  
ATOM   4993 H41  LIG     1      18.515  11.421   8.539  1.00  0.00      LIG  
ATOM   4994 H42  LIG     1      20.009  11.342   9.506  1.00  0.00      LIG  
ATOM   4995 H43  LIG     1      19.908  12.415   8.061  1.00  0.00      LIG  
ATOM   4996 H44  LIG     1      18.275  13.466  12.690  1.00  0.00      LIG  
ATOM   4997 H45  LIG     1      18.785  13.095  14.343  1.00  0.00      LIG  
ATOM   4998 H46  LIG     1      19.583  12.302  12.979  1.00  0.00      LIG  
ATOM   4999 H47  LIG     1      21.779  13.235  14.126  1.00  0.00      LIG  
ATOM   5000 H48  LIG     1      20.877  14.235  15.282  1.00  0.00      LIG  
ATOM   5001 H49  LIG     1      22.001  14.993  14.149  1.00  0.00      LIG  
TER
REMARK  Energy: 265.48
REMARK  SimpleFitness: 265.48
REMARK  FullFitness: -1383.7269
REMARK  InterFull: -28.6479
REMARK  IntraFull: 297.961
REMARK  solvFull: -1897.81
REMARK  surfFull: 244.77
REMARK  extraFull: 0.0
REMARK  deltaGcompsolvpol: -1897.81
REMARK  deltaGcompsolvnonpol: 244.77
REMARK  deltaGprotsolvpol: -1897.11
REMARK  deltaGprotsolvnonpol: 243.179
REMARK  deltaGligsolvpol: -9.598
REMARK  deltaGligsolvnonpol: 15.9053
REMARK  deltaGvdw: -28.6479
REMARK  deltaGelec: 0.0
REMARK  deltaG: -7.5096707
REMARK  Cluster: 1
REMARK  ClusterRank: 2
ATOM   4915 C    LIG     1      22.349  23.164  11.827  1.00  0.00      LIG  
ATOM   4916 C1   LIG     1      23.742  23.328  11.311  1.00  0.00      LIG  
ATOM   4917 C2   LIG     1      23.941  23.324   9.812  1.00  0.00      LIG  
ATOM   4918 C3   LIG     1      23.027  22.257   9.165  1.00  0.00      LIG  
ATOM   4919 C4   LIG     1      21.548  22.185   9.613  1.00  0.00      LIG  
ATOM   4920 C5   LIG     1      21.610  22.032  11.135  1.00  0.00      LIG  
ATOM   4921 C6   LIG     1      23.140  22.189   7.657  1.00  0.00      LIG  
ATOM   4922 C7   LIG     1      22.444  20.995   7.027  1.00  0.00      LIG  
ATOM   4923 C8   LIG     1      21.557  20.133   7.936  1.00  0.00      LIG  
ATOM   4924 C9   LIG     1      20.737  21.058   8.868  1.00  0.00      LIG  
ATOM   4925 C10  LIG     1      20.596  19.278   7.046  1.00  0.00      LIG  
ATOM   4926 C11  LIG     1      19.698  18.497   7.931  1.00  0.00      LIG  
ATOM   4927 C12  LIG     1      18.888  19.280   8.903  1.00  0.00      LIG  
ATOM   4928 C13  LIG     1      19.744  20.236   9.727  1.00  0.00      LIG  
ATOM   4929 C14  LIG     1      19.820  17.176   7.760  1.00  0.00      LIG  
ATOM   4930 C15  LIG     1      20.791  16.850   6.697  1.00  0.00      LIG  
ATOM   4931 C16  LIG     1      21.304  18.197   6.227  1.00  0.00      LIG  
ATOM   4932 O    LIG     1      18.800  21.082  10.381  1.00  0.00      LIG  
ATOM   4933 C17  LIG     1      23.821  24.745   9.269  1.00  0.00      LIG  
ATOM   4934 C18  LIG     1      25.398  22.923   9.590  1.00  0.00      LIG  
ATOM   4935 C19  LIG     1      22.452  19.168   8.751  1.00  0.00      LIG  
ATOM   4936 C20  LIG     1      20.773  23.462   9.279  1.00  0.00      LIG  
ATOM   4937 H    LIG     1      20.091  21.619   8.191  1.00  0.00      LIG  
ATOM   4938 C21  LIG     1      19.236  16.039   8.540  1.00  0.00      LIG  
ATOM   4939 C22  LIG     1      19.719  16.099   9.996  1.00  0.00      LIG  
ATOM   4940 C23  LIG     1      19.416  14.872  10.855  1.00  0.00      LIG  
ATOM   4941 O1   LIG     1      19.756  13.704  10.097  1.00  0.00      LIG  
ATOM   4942 C24  LIG     1      20.300  14.923  12.071  1.00  0.00      LIG  
ATOM   4943 C25  LIG     1      19.726  20.065   6.058  1.00  0.00      LIG  
ATOM   4944 O2   LIG     1      24.613  23.747  12.058  1.00  0.00      LIG  
ATOM   4945 H1   LIG     1      23.495  21.347   9.530  1.00  0.00      LIG  
ATOM   4946 C26  LIG     1      17.727  16.010   8.391  1.00  0.00      LIG  
ATOM   4947 C27  LIG     1      18.727  12.851   9.811  1.00  0.00      LIG  
ATOM   4948 O3   LIG     1      17.580  12.933  10.223  1.00  0.00      LIG  
ATOM   4949 C28  LIG     1      19.181  11.853   8.803  1.00  0.00      LIG  
ATOM   4950 C29  LIG     1      20.130  14.084  13.289  1.00  0.00      LIG  
ATOM   4951 O4   LIG     1      19.635  15.441  13.245  1.00  0.00      LIG  
ATOM   4952 C30  LIG     1      19.087  13.028  13.357  1.00  0.00      LIG  
ATOM   4953 C31  LIG     1      21.261  13.922  14.239  1.00  0.00      LIG  
ATOM   4954 H2   LIG     1      21.826  24.117  11.720  1.00  0.00      LIG  
ATOM   4955 H3   LIG     1      22.418  22.941  12.895  1.00  0.00      LIG  
ATOM   4956 H4   LIG     1      20.615  22.012  11.577  1.00  0.00      LIG  
ATOM   4957 H5   LIG     1      22.095  21.082  11.379  1.00  0.00      LIG  
ATOM   4958 H6   LIG     1      24.184  22.158   7.342  1.00  0.00      LIG  
ATOM   4959 H7   LIG     1      22.731  23.103   7.223  1.00  0.00      LIG  
ATOM   4960 H8   LIG     1      23.197  20.361   6.552  1.00  0.00      LIG  
ATOM   4961 H9   LIG     1      21.869  21.413   6.203  1.00  0.00      LIG  
ATOM   4962 H10  LIG     1      18.324  18.633   9.578  1.00  0.00      LIG  
ATOM   4963 H11  LIG     1      18.127  19.840   8.352  1.00  0.00      LIG  
ATOM   4964 H12  LIG     1      20.283  19.672  10.492  1.00  0.00      LIG  
ATOM   4965 H13  LIG     1      20.311  16.303   5.881  1.00  0.00      LIG  
ATOM   4966 H14  LIG     1      21.609  16.244   7.095  1.00  0.00      LIG  
ATOM   4967 H15  LIG     1      22.393  18.235   6.297  1.00  0.00      LIG  
ATOM   4968 H16  LIG     1      21.070  18.314   5.166  1.00  0.00      LIG  
ATOM   4969 H17  LIG     1      18.293  21.529   9.683  1.00  0.00      LIG  
ATOM   4970 H18  LIG     1      23.913  24.767   8.181  1.00  0.00      LIG  
ATOM   4971 H19  LIG     1      24.621  25.370   9.676  1.00  0.00      LIG  
ATOM   4972 H20  LIG     1      22.885  25.228   9.549  1.00  0.00      LIG  
ATOM   4973 H21  LIG     1      25.589  21.908   9.954  1.00  0.00      LIG  
ATOM   4974 H22  LIG     1      26.088  23.595  10.108  1.00  0.00      LIG  
ATOM   4975 H23  LIG     1      25.664  22.961   8.532  1.00  0.00      LIG  
ATOM   4976 H24  LIG     1      23.363  18.925   8.198  1.00  0.00      LIG  
ATOM   4977 H25  LIG     1      21.970  18.225   9.006  1.00  0.00      LIG  
ATOM   4978 H26  LIG     1      22.751  19.583   9.712  1.00  0.00      LIG  
ATOM   4979 H27  LIG     1      20.814  23.671   8.208  1.00  0.00      LIG  
ATOM   4980 H28  LIG     1      21.132  24.347   9.799  1.00  0.00      LIG  
ATOM   4981 H29  LIG     1      19.721  23.353   9.551  1.00  0.00      LIG  
ATOM   4982 H30  LIG     1      19.624  15.124   8.086  1.00  0.00      LIG  
ATOM   4983 H31  LIG     1      19.323  16.982  10.503  1.00  0.00      LIG  
ATOM   4984 H32  LIG     1      20.806  16.237   9.970  1.00  0.00      LIG  
ATOM   4985 H33  LIG     1      18.360  14.898  11.150  1.00  0.00      LIG  
ATOM   4986 H34  LIG     1      21.296  15.280  11.847  1.00  0.00      LIG  
ATOM   4987 H35  LIG     1      20.328  20.496   5.256  1.00  0.00      LIG  
ATOM   4988 H36  LIG     1      19.165  20.873   6.533  1.00  0.00      LIG  
ATOM   4989 H37  LIG     1      18.996  19.407   5.575  1.00  0.00      LIG  
ATOM   4990 H38  LIG     1      17.443  15.925   7.337  1.00  0.00      LIG  
ATOM   4991 H39  LIG     1      17.271  16.919   8.786  1.00  0.00      LIG  
ATOM   4992 H40  LIG     1      17.296  15.158   8.920  1.00  0.00      LIG  
ATOM   4993 H41  LIG     1      18.318  11.264   8.480  1.00  0.00      LIG  
ATOM   4994 H42  LIG     1      19.926  11.189   9.248  1.00  0.00      LIG  
ATOM   4995 H43  LIG     1      19.595  12.373   7.934  1.00  0.00      LIG  
ATOM   4996 H44  LIG     1      18.192  13.303  12.799  1.00  0.00      LIG  
ATOM   4997 H45  LIG     1      18.798  12.846  14.395  1.00  0.00      LIG  
ATOM   4998 H46  LIG     1      19.476  12.095  12.942  1.00  0.00      LIG  
ATOM   4999 H47  LIG     1      21.744  12.953  14.086  1.00  0.00      LIG  
ATOM   5000 H48  LIG     1      20.900  13.966  15.269  1.00  0.00      LIG  
ATOM   5001 H49  LIG     1      22.011  14.707  14.108  1.00  0.00      LIG  
TER
REMARK  Energy: 267.923
REMARK  SimpleFitness: 267.923
REMARK  FullFitness: -1383.1869
REMARK  InterFull: -24.498
REMARK  IntraFull: 294.731
REMARK  solvFull: -1897.94
REMARK  surfFull: 244.52
REMARK  extraFull: 0.0
REMARK  deltaGcompsolvpol: -1897.94
REMARK  deltaGcompsolvnonpol: 244.52
REMARK  deltaGprotsolvpol: -1897.11
REMARK  deltaGprotsolvnonpol: 243.179
REMARK  deltaGligsolvpol: -8.33856
REMARK  deltaGligsolvnonpol: 15.7925
REMARK  deltaGvdw: -24.498
REMARK  deltaGelec: 0.0
REMARK  deltaG: -7.2150955
REMARK  Cluster: 1
REMARK  ClusterRank: 3
ATOM   4915 C    LIG     1      22.595  23.100  11.234  1.00  0.00      LIG  
ATOM   4916 C1   LIG     1      23.964  23.184  10.621  1.00  0.00      LIG  
ATOM   4917 C2   LIG     1      24.094  22.937   9.131  1.00  0.00      LIG  
ATOM   4918 C3   LIG     1      23.155  21.782   8.733  1.00  0.00      LIG  
ATOM   4919 C4   LIG     1      21.703  21.803   9.249  1.00  0.00      LIG  
ATOM   4920 C5   LIG     1      21.817  21.876  10.771  1.00  0.00      LIG  
ATOM   4921 C6   LIG     1      23.153  21.408   7.268  1.00  0.00      LIG  
ATOM   4922 C7   LIG     1      22.857  19.928   7.153  1.00  0.00      LIG  
ATOM   4923 C8   LIG     1      21.726  19.427   8.070  1.00  0.00      LIG  
ATOM   4924 C9   LIG     1      20.892  20.583   8.687  1.00  0.00      LIG  
ATOM   4925 C10  LIG     1      20.771  18.510   7.254  1.00  0.00      LIG  
ATOM   4926 C11  LIG     1      19.697  17.977   8.125  1.00  0.00      LIG  
ATOM   4927 C12  LIG     1      18.889  18.986   8.864  1.00  0.00      LIG  
ATOM   4928 C13  LIG     1      19.761  20.014   9.586  1.00  0.00      LIG  
ATOM   4929 C14  LIG     1      19.567  16.648   8.021  1.00  0.00      LIG  
ATOM   4930 C15  LIG     1      20.563  16.077   7.089  1.00  0.00      LIG  
ATOM   4931 C16  LIG     1      21.431  17.253   6.702  1.00  0.00      LIG  
ATOM   4932 O    LIG     1      18.862  21.030  10.016  1.00  0.00      LIG  
ATOM   4933 C17  LIG     1      23.941  24.240   8.353  1.00  0.00      LIG  
ATOM   4934 C18  LIG     1      25.536  22.494   8.891  1.00  0.00      LIG  
ATOM   4935 C19  LIG     1      22.392  18.609   9.196  1.00  0.00      LIG  
ATOM   4936 C20  LIG     1      20.919  23.030   8.765  1.00  0.00      LIG  
ATOM   4937 H    LIG     1      20.359  21.028   7.848  1.00  0.00      LIG  
ATOM   4938 C21  LIG     1      18.501  15.718   8.511  1.00  0.00      LIG  
ATOM   4939 C22  LIG     1      18.226  15.688  10.015  1.00  0.00      LIG  
ATOM   4940 C23  LIG     1      19.303  15.101  10.931  1.00  0.00      LIG  
ATOM   4941 O1   LIG     1      19.904  13.976  10.277  1.00  0.00      LIG  
ATOM   4942 C24  LIG     1      20.337  16.131  11.287  1.00  0.00      LIG  
ATOM   4943 C25  LIG     1      20.090  19.185   6.052  1.00  0.00      LIG  
ATOM   4944 O2   LIG     1      24.875  23.696  11.252  1.00  0.00      LIG  
ATOM   4945 H1   LIG     1      23.639  20.946   9.236  1.00  0.00      LIG  
ATOM   4946 C26  LIG     1      17.200  16.022   7.790  1.00  0.00      LIG  
ATOM   4947 C27  LIG     1      19.108  12.859  10.286  1.00  0.00      LIG  
ATOM   4948 O3   LIG     1      18.131  12.693  11.000  1.00  0.00      LIG  
ATOM   4949 C28  LIG     1      19.476  11.926   9.175  1.00  0.00      LIG  
ATOM   4950 C29  LIG     1      20.736  16.529  12.675  1.00  0.00      LIG  
ATOM   4951 O4   LIG     1      19.733  17.266  11.954  1.00  0.00      LIG  
ATOM   4952 C30  LIG     1      20.239  15.799  13.876  1.00  0.00      LIG  
ATOM   4953 C31  LIG     1      21.930  17.380  12.921  1.00  0.00      LIG  
ATOM   4954 H2   LIG     1      22.062  24.026  11.009  1.00  0.00      LIG  
ATOM   4955 H3   LIG     1      22.718  23.054  12.318  1.00  0.00      LIG  
ATOM   4956 H4   LIG     1      20.833  21.918  11.239  1.00  0.00      LIG  
ATOM   4957 H5   LIG     1      22.311  20.975  11.143  1.00  0.00      LIG  
ATOM   4958 H6   LIG     1      24.113  21.603   6.787  1.00  0.00      LIG  
ATOM   4959 H7   LIG     1      22.404  21.980   6.719  1.00  0.00      LIG  
ATOM   4960 H8   LIG     1      23.773  19.384   7.402  1.00  0.00      LIG  
ATOM   4961 H9   LIG     1      22.675  19.707   6.100  1.00  0.00      LIG  
ATOM   4962 H10  LIG     1      18.206  18.521   9.576  1.00  0.00      LIG  
ATOM   4963 H11  LIG     1      18.238  19.500   8.150  1.00  0.00      LIG  
ATOM   4964 H12  LIG     1      20.184  19.565  10.487  1.00  0.00      LIG  
ATOM   4965 H13  LIG     1      20.071  15.655   6.208  1.00  0.00      LIG  
ATOM   4966 H14  LIG     1      21.156  15.292   7.568  1.00  0.00      LIG  
ATOM   4967 H15  LIG     1      22.444  17.096   7.067  1.00  0.00      LIG  
ATOM   4968 H16  LIG     1      21.518  17.311   5.616  1.00  0.00      LIG  
ATOM   4969 H17  LIG     1      18.153  20.587  10.514  1.00  0.00      LIG  
ATOM   4970 H18  LIG     1      23.916  24.059   7.276  1.00  0.00      LIG  
ATOM   4971 H19  LIG     1      24.789  24.900   8.555  1.00  0.00      LIG  
ATOM   4972 H20  LIG     1      23.052  24.803   8.633  1.00  0.00      LIG  
ATOM   4973 H21  LIG     1      25.756  21.553   9.404  1.00  0.00      LIG  
ATOM   4974 H22  LIG     1      26.255  23.240   9.244  1.00  0.00      LIG  
ATOM   4975 H23  LIG     1      25.735  22.352   7.826  1.00  0.00      LIG  
ATOM   4976 H24  LIG     1      23.089  17.865   8.802  1.00  0.00      LIG  
ATOM   4977 H25  LIG     1      21.666  18.087   9.815  1.00  0.00      LIG  
ATOM   4978 H26  LIG     1      22.970  19.233   9.876  1.00  0.00      LIG  
ATOM   4979 H27  LIG     1      20.842  23.047   7.676  1.00  0.00      LIG  
ATOM   4980 H28  LIG     1      21.342  23.980   9.074  1.00  0.00      LIG  
ATOM   4981 H29  LIG     1      19.902  23.028   9.158  1.00  0.00      LIG  
ATOM   4982 H30  LIG     1      18.787  14.713   8.195  1.00  0.00      LIG  
ATOM   4983 H31  LIG     1      17.360  15.032  10.126  1.00  0.00      LIG  
ATOM   4984 H32  LIG     1      17.902  16.666  10.371  1.00  0.00      LIG  
ATOM   4985 H33  LIG     1      18.813  14.782  11.853  1.00  0.00      LIG  
ATOM   4986 H34  LIG     1      21.038  16.308  10.485  1.00  0.00      LIG  
ATOM   4987 H35  LIG     1      20.815  19.507   5.303  1.00  0.00      LIG  
ATOM   4988 H36  LIG     1      19.491  20.055   6.327  1.00  0.00      LIG  
ATOM   4989 H37  LIG     1      19.412  18.488   5.547  1.00  0.00      LIG  
ATOM   4990 H38  LIG     1      17.331  16.017   6.703  1.00  0.00      LIG  
ATOM   4991 H39  LIG     1      16.802  16.997   8.082  1.00  0.00      LIG  
ATOM   4992 H40  LIG     1      16.448  15.268   8.039  1.00  0.00      LIG  
ATOM   4993 H41  LIG     1      20.115  11.132   9.566  1.00  0.00      LIG  
ATOM   4994 H42  LIG     1      19.987  12.460   8.368  1.00  0.00      LIG  
ATOM   4995 H43  LIG     1      18.558  11.500   8.765  1.00  0.00      LIG  
ATOM   4996 H44  LIG     1      20.928  14.989  14.130  1.00  0.00      LIG  
ATOM   4997 H45  LIG     1      19.249  15.368  13.730  1.00  0.00      LIG  
ATOM   4998 H46  LIG     1      20.184  16.479  14.730  1.00  0.00      LIG  
ATOM   4999 H47  LIG     1      22.400  17.693  11.985  1.00  0.00      LIG  
ATOM   5000 H48  LIG     1      22.666  16.833  13.513  1.00  0.00      LIG  
ATOM   5001 H49  LIG     1      21.649  18.275  13.483  1.00  0.00      LIG  
TER
REMARK  Energy: 269.761
REMARK  SimpleFitness: 269.761
REMARK  FullFitness: -1381.0468
REMARK  InterFull: -21.3547
REMARK  IntraFull: 296.501
REMARK  solvFull: -1900.71
REMARK  surfFull: 244.517
REMARK  extraFull: 0.0
REMARK  deltaGcompsolvpol: -1900.71
REMARK  deltaGcompsolvnonpol: 244.517
REMARK  deltaGprotsolvpol: -1897.11
REMARK  deltaGprotsolvnonpol: 243.179
REMARK  deltaGligsolvpol: -9.05582
REMARK  deltaGligsolvnonpol: 15.8777
REMARK  deltaGvdw: -21.3547
REMARK  deltaGelec: 0.0
REMARK  deltaG: -7.0517125
REMARK  Cluster: 1
REMARK  ClusterRank: 4
ATOM   4915 C    LIG     1      22.536  22.857  11.337  1.00  0.00      LIG  
ATOM   4916 C1   LIG     1      23.888  23.009  10.701  1.00  0.00      LIG  
ATOM   4917 C2   LIG     1      24.038  22.767   9.213  1.00  0.00      LIG  
ATOM   4918 C3   LIG     1      23.060  21.674   8.758  1.00  0.00      LIG  
ATOM   4919 C4   LIG     1      21.617  21.701   9.278  1.00  0.00      LIG  
ATOM   4920 C5   LIG     1      21.744  21.676  10.799  1.00  0.00      LIG  
ATOM   4921 C6   LIG     1      23.039  21.385   7.276  1.00  0.00      LIG  
ATOM   4922 C7   LIG     1      22.779  19.907   7.113  1.00  0.00      LIG  
ATOM   4923 C8   LIG     1      21.643  19.372   8.007  1.00  0.00      LIG  
ATOM   4924 C9   LIG     1      20.803  20.517   8.645  1.00  0.00      LIG  
ATOM   4925 C10  LIG     1      20.706  18.457   7.171  1.00  0.00      LIG  
ATOM   4926 C11  LIG     1      19.604  17.931   8.015  1.00  0.00      LIG  
ATOM   4927 C12  LIG     1      18.787  18.939   8.743  1.00  0.00      LIG  
ATOM   4928 C13  LIG     1      19.664  19.925   9.512  1.00  0.00      LIG  
ATOM   4929 C14  LIG     1      19.503  16.598   7.960  1.00  0.00      LIG  
ATOM   4930 C15  LIG     1      20.537  16.011   7.083  1.00  0.00      LIG  
ATOM   4931 C16  LIG     1      21.382  17.192   6.659  1.00  0.00      LIG  
ATOM   4932 O    LIG     1      18.779  20.939   9.976  1.00  0.00      LIG  
ATOM   4933 C17  LIG     1      23.994  24.077   8.435  1.00  0.00      LIG  
ATOM   4934 C18  LIG     1      25.451  22.217   9.027  1.00  0.00      LIG  
ATOM   4935 C19  LIG     1      22.306  18.520   9.108  1.00  0.00      LIG  
ATOM   4936 C20  LIG     1      20.870  22.981   8.878  1.00  0.00      LIG  
ATOM   4937 H    LIG     1      20.280  20.998   7.817  1.00  0.00      LIG  
ATOM   4938 C21  LIG     1      18.446  15.671   8.468  1.00  0.00      LIG  
ATOM   4939 C22  LIG     1      18.194  15.639   9.977  1.00  0.00      LIG  
ATOM   4940 C23  LIG     1      19.270  15.044  10.890  1.00  0.00      LIG  
ATOM   4941 O1   LIG     1      19.864  13.919  10.233  1.00  0.00      LIG  
ATOM   4942 C24  LIG     1      20.319  16.065  11.221  1.00  0.00      LIG  
ATOM   4943 C25  LIG     1      20.075  19.135   5.946  1.00  0.00      LIG  
ATOM   4944 O2   LIG     1      24.786  23.556  11.328  1.00  0.00      LIG  
ATOM   4945 H1   LIG     1      23.519  20.798   9.216  1.00  0.00      LIG  
ATOM   4946 C26  LIG     1      17.137  15.975   7.764  1.00  0.00      LIG  
ATOM   4947 C27  LIG     1      19.047  12.818  10.189  1.00  0.00      LIG  
ATOM   4948 O3   LIG     1      18.033  12.659  10.848  1.00  0.00      LIG  
ATOM   4949 C28  LIG     1      19.485  11.881   9.107  1.00  0.00      LIG  
ATOM   4950 C29  LIG     1      20.697  16.526  12.596  1.00  0.00      LIG  
ATOM   4951 O4   LIG     1      19.729  17.247  11.814  1.00  0.00      LIG  
ATOM   4952 C30  LIG     1      20.152  15.874  13.816  1.00  0.00      LIG  
ATOM   4953 C31  LIG     1      21.899  17.366  12.829  1.00  0.00      LIG  
ATOM   4954 H2   LIG     1      21.990  23.794  11.212  1.00  0.00      LIG  
ATOM   4955 H3   LIG     1      22.696  22.709  12.408  1.00  0.00      LIG  
ATOM   4956 H4   LIG     1      20.764  21.692  11.277  1.00  0.00      LIG  
ATOM   4957 H5   LIG     1      22.234  20.753  11.113  1.00  0.00      LIG  
ATOM   4958 H6   LIG     1      23.984  21.629   6.791  1.00  0.00      LIG  
ATOM   4959 H7   LIG     1      22.266  21.961   6.766  1.00  0.00      LIG  
ATOM   4960 H8   LIG     1      23.709  19.388   7.365  1.00  0.00      LIG  
ATOM   4961 H9   LIG     1      22.623  19.699   6.054  1.00  0.00      LIG  
ATOM   4962 H10  LIG     1      18.073  18.470   9.425  1.00  0.00      LIG  
ATOM   4963 H11  LIG     1      18.172  19.483   8.022  1.00  0.00      LIG  
ATOM   4964 H12  LIG     1      20.073  19.429  10.394  1.00  0.00      LIG  
ATOM   4965 H13  LIG     1      20.082  15.528   6.213  1.00  0.00      LIG  
ATOM   4966 H14  LIG     1      21.135  15.274   7.625  1.00  0.00      LIG  
ATOM   4967 H15  LIG     1      22.404  17.061   7.014  1.00  0.00      LIG  
ATOM   4968 H16  LIG     1      21.456  17.216   5.573  1.00  0.00      LIG  
ATOM   4969 H17  LIG     1      18.615  21.539   9.228  1.00  0.00      LIG  
ATOM   4970 H18  LIG     1      24.116  23.907   7.362  1.00  0.00      LIG  
ATOM   4971 H19  LIG     1      24.811  24.730   8.755  1.00  0.00      LIG  
ATOM   4972 H20  LIG     1      23.072  24.635   8.593  1.00  0.00      LIG  
ATOM   4973 H21  LIG     1      25.600  21.301   9.608  1.00  0.00      LIG  
ATOM   4974 H22  LIG     1      26.209  22.939   9.345  1.00  0.00      LIG  
ATOM   4975 H23  LIG     1      25.654  21.983   7.979  1.00  0.00      LIG  
ATOM   4976 H24  LIG     1      23.179  17.980   8.734  1.00  0.00      LIG  
ATOM   4977 H25  LIG     1      21.630  17.780   9.522  1.00  0.00      LIG  
ATOM   4978 H26  LIG     1      22.645  19.116   9.952  1.00  0.00      LIG  
ATOM   4979 H27  LIG     1      20.763  23.059   7.794  1.00  0.00      LIG  
ATOM   4980 H28  LIG     1      21.355  23.892   9.219  1.00  0.00      LIG  
ATOM   4981 H29  LIG     1      19.867  23.002   9.307  1.00  0.00      LIG  
ATOM   4982 H30  LIG     1      18.728  14.667   8.148  1.00  0.00      LIG  
ATOM   4983 H31  LIG     1      17.323  14.994  10.098  1.00  0.00      LIG  
ATOM   4984 H32  LIG     1      17.882  16.620  10.334  1.00  0.00      LIG  
ATOM   4985 H33  LIG     1      18.794  14.717  11.820  1.00  0.00      LIG  
ATOM   4986 H34  LIG     1      21.055  16.168  10.439  1.00  0.00      LIG  
ATOM   4987 H35  LIG     1      20.827  19.404   5.203  1.00  0.00      LIG  
ATOM   4988 H36  LIG     1      19.518  20.039   6.199  1.00  0.00      LIG  
ATOM   4989 H37  LIG     1      19.379  18.455   5.443  1.00  0.00      LIG  
ATOM   4990 H38  LIG     1      17.256  15.970   6.675  1.00  0.00      LIG  
ATOM   4991 H39  LIG     1      16.748  16.953   8.060  1.00  0.00      LIG  
ATOM   4992 H40  LIG     1      16.386  15.227   8.032  1.00  0.00      LIG  
ATOM   4993 H41  LIG     1      20.139  11.113   9.528  1.00  0.00      LIG  
ATOM   4994 H42  LIG     1      20.006  12.426   8.314  1.00  0.00      LIG  
ATOM   4995 H43  LIG     1      18.598  11.418   8.667  1.00  0.00      LIG  
ATOM   4996 H44  LIG     1      20.715  14.965  14.043  1.00  0.00      LIG  
ATOM   4997 H45  LIG     1      19.104  15.609  13.700  1.00  0.00      LIG  
ATOM   4998 H46  LIG     1      20.233  16.548  14.674  1.00  0.00      LIG  
ATOM   4999 H47  LIG     1      22.407  17.607  11.891  1.00  0.00      LIG  
ATOM   5000 H48  LIG     1      22.599  16.835  13.480  1.00  0.00      LIG  
ATOM   5001 H49  LIG     1      21.621  18.302  13.324  1.00  0.00      LIG  
TER
REMARK  Energy: 270.305
REMARK  SimpleFitness: 270.305
REMARK  FullFitness: -1381.0061
REMARK  InterFull: -35.1472
REMARK  IntraFull: 301.816
REMARK  solvFull: -1893.69
REMARK  surfFull: 246.015
REMARK  extraFull: 0.0
REMARK  deltaGcompsolvpol: -1893.69
REMARK  deltaGcompsolvnonpol: 246.015
REMARK  deltaGprotsolvpol: -1897.11
REMARK  deltaGprotsolvnonpol: 243.179
REMARK  deltaGligsolvpol: -9.9319
REMARK  deltaGligsolvnonpol: 15.7937
REMARK  deltaGvdw: -35.1472
REMARK  deltaGelec: 0.0
REMARK  deltaG: -7.723585
REMARK  Cluster: 1
REMARK  ClusterRank: 5
ATOM   4915 C    LIG     1      24.184  21.634  12.659  1.00  0.00      LIG  
ATOM   4916 C1   LIG     1      25.551  21.497  12.067  1.00  0.00      LIG  
ATOM   4917 C2   LIG     1      25.725  21.811  10.595  1.00  0.00      LIG  
ATOM   4918 C3   LIG     1      24.513  21.280   9.805  1.00  0.00      LIG  
ATOM   4919 C4   LIG     1      23.095  21.517  10.363  1.00  0.00      LIG  
ATOM   4920 C5   LIG     1      23.124  20.978  11.795  1.00  0.00      LIG  
ATOM   4921 C6   LIG     1      24.521  21.563   8.317  1.00  0.00      LIG  
ATOM   4922 C7   LIG     1      23.737  20.493   7.578  1.00  0.00      LIG  
ATOM   4923 C8   LIG     1      22.543  19.883   8.342  1.00  0.00      LIG  
ATOM   4924 C9   LIG     1      22.014  20.858   9.431  1.00  0.00      LIG  
ATOM   4925 C10  LIG     1      21.399  19.569   7.329  1.00  0.00      LIG  
ATOM   4926 C11  LIG     1      20.256  18.960   8.054  1.00  0.00      LIG  
ATOM   4927 C12  LIG     1      19.719  19.711   9.226  1.00  0.00      LIG  
ATOM   4928 C13  LIG     1      20.798  20.239  10.162  1.00  0.00      LIG  
ATOM   4929 C14  LIG     1      19.909  17.766   7.553  1.00  0.00      LIG  
ATOM   4930 C15  LIG     1      20.739  17.404   6.384  1.00  0.00      LIG  
ATOM   4931 C16  LIG     1      21.773  18.508   6.291  1.00  0.00      LIG  
ATOM   4932 O    LIG     1      20.139  21.207  10.977  1.00  0.00      LIG  
ATOM   4933 C17  LIG     1      26.062  23.284  10.414  1.00  0.00      LIG  
ATOM   4934 C18  LIG     1      26.962  21.033  10.145  1.00  0.00      LIG  
ATOM   4935 C19  LIG     1      23.014  18.554   8.990  1.00  0.00      LIG  
ATOM   4936 C20  LIG     1      22.706  23.001  10.425  1.00  0.00      LIG  
ATOM   4937 H    LIG     1      21.607  21.712   8.885  1.00  0.00      LIG  
ATOM   4938 C21  LIG     1      18.889  16.772   8.024  1.00  0.00      LIG  
ATOM   4939 C22  LIG     1      19.487  15.979   9.193  1.00  0.00      LIG  
ATOM   4940 C23  LIG     1      18.511  15.053   9.934  1.00  0.00      LIG  
ATOM   4941 O1   LIG     1      17.717  14.272   9.018  1.00  0.00      LIG  
ATOM   4942 C24  LIG     1      19.155  14.195  11.004  1.00  0.00      LIG  
ATOM   4943 C25  LIG     1      20.862  20.775   6.547  1.00  0.00      LIG  
ATOM   4944 O2   LIG     1      26.521  21.404  12.805  1.00  0.00      LIG  
ATOM   4945 H1   LIG     1      24.690  20.211   9.899  1.00  0.00      LIG  
ATOM   4946 C26  LIG     1      17.544  17.410   8.335  1.00  0.00      LIG  
ATOM   4947 C27  LIG     1      18.346  13.321   8.251  1.00  0.00      LIG  
ATOM   4948 O3   LIG     1      19.520  13.004   8.307  1.00  0.00      LIG  
ATOM   4949 C28  LIG     1      17.394  12.807   7.218  1.00  0.00      LIG  
ATOM   4950 C29  LIG     1      19.640  14.724  12.309  1.00  0.00      LIG  
ATOM   4951 O4   LIG     1      20.557  14.456  11.231  1.00  0.00      LIG  
ATOM   4952 C30  LIG     1      19.536  16.172  12.661  1.00  0.00      LIG  
ATOM   4953 C31  LIG     1      19.797  13.781  13.451  1.00  0.00      LIG  
ATOM   4954 H2   LIG     1      23.976  22.692  12.827  1.00  0.00      LIG  
ATOM   4955 H3   LIG     1      24.195  21.143  13.636  1.00  0.00      LIG  
ATOM   4956 H4   LIG     1      22.169  21.133  12.300  1.00  0.00      LIG  
ATOM   4957 H5   LIG     1      23.306  19.901  11.775  1.00  0.00      LIG  
ATOM   4958 H6   LIG     1      25.532  21.581   7.908  1.00  0.00      LIG  
ATOM   4959 H7   LIG     1      24.090  22.546   8.107  1.00  0.00      LIG  
ATOM   4960 H8   LIG     1      24.426  19.688   7.308  1.00  0.00      LIG  
ATOM   4961 H9   LIG     1      23.444  20.930   6.625  1.00  0.00      LIG  
ATOM   4962 H10  LIG     1      19.048  19.093   9.826  1.00  0.00      LIG  
ATOM   4963 H11  LIG     1      19.105  20.538   8.854  1.00  0.00      LIG  
ATOM   4964 H12  LIG     1      21.124  19.427  10.817  1.00  0.00      LIG  
ATOM   4965 H13  LIG     1      20.127  17.370   5.477  1.00  0.00      LIG  
ATOM   4966 H14  LIG     1      21.221  16.431   6.522  1.00  0.00      LIG  
ATOM   4967 H15  LIG     1      22.772  18.092   6.440  1.00  0.00      LIG  
ATOM   4968 H16  LIG     1      21.774  18.931   5.283  1.00  0.00      LIG  
ATOM   4969 H17  LIG     1      19.330  20.787  11.317  1.00  0.00      LIG  
ATOM   4970 H18  LIG     1      26.164  23.546   9.359  1.00  0.00      LIG  
ATOM   4971 H19  LIG     1      27.018  23.506  10.895  1.00  0.00      LIG  
ATOM   4972 H20  LIG     1      25.326  23.945  10.873  1.00  0.00      LIG  
ATOM   4973 H21  LIG     1      26.827  19.957  10.293  1.00  0.00      LIG  
ATOM   4974 H22  LIG     1      27.855  21.331  10.702  1.00  0.00      LIG  
ATOM   4975 H23  LIG     1      27.180  21.205   9.088  1.00  0.00      LIG  
ATOM   4976 H24  LIG     1      23.857  18.124   8.443  1.00  0.00      LIG  
ATOM   4977 H25  LIG     1      22.244  17.780   9.039  1.00  0.00      LIG  
ATOM   4978 H26  LIG     1      23.346  18.698  10.019  1.00  0.00      LIG  
ATOM   4979 H27  LIG     1      22.693  23.458   9.433  1.00  0.00      LIG  
ATOM   4980 H28  LIG     1      23.362  23.599  11.051  1.00  0.00      LIG  
ATOM   4981 H29  LIG     1      21.704  23.121  10.842  1.00  0.00      LIG  
ATOM   4982 H30  LIG     1      18.712  16.079   7.196  1.00  0.00      LIG  
ATOM   4983 H31  LIG     1      19.929  16.667   9.920  1.00  0.00      LIG  
ATOM   4984 H32  LIG     1      20.322  15.387   8.805  1.00  0.00      LIG  
ATOM   4985 H33  LIG     1      17.792  15.689  10.453  1.00  0.00      LIG  
ATOM   4986 H34  LIG     1      18.817  13.164  10.990  1.00  0.00      LIG  
ATOM   4987 H35  LIG     1      21.617  21.184   5.875  1.00  0.00      LIG  
ATOM   4988 H36  LIG     1      20.517  21.584   7.194  1.00  0.00      LIG  
ATOM   4989 H37  LIG     1      20.015  20.486   5.917  1.00  0.00      LIG  
ATOM   4990 H38  LIG     1      17.306  18.208   7.628  1.00  0.00      LIG  
ATOM   4991 H39  LIG     1      17.523  17.825   9.345  1.00  0.00      LIG  
ATOM   4992 H40  LIG     1      16.748  16.665   8.270  1.00  0.00      LIG  
ATOM   4993 H41  LIG     1      17.287  13.544   6.418  1.00  0.00      LIG  
ATOM   4994 H42  LIG     1      16.423  12.588   7.670  1.00  0.00      LIG  
ATOM   4995 H43  LIG     1      17.797  11.879   6.807  1.00  0.00      LIG  
ATOM   4996 H44  LIG     1      18.537  16.553  12.437  1.00  0.00      LIG  
ATOM   4997 H45  LIG     1      20.266  16.776  12.114  1.00  0.00      LIG  
ATOM   4998 H46  LIG     1      19.718  16.315  13.729  1.00  0.00      LIG  
ATOM   4999 H47  LIG     1      20.045  12.772  13.108  1.00  0.00      LIG  
ATOM   5000 H48  LIG     1      18.873  13.724  14.030  1.00  0.00      LIG  
ATOM   5001 H49  LIG     1      20.597  14.120  14.115  1.00  0.00      LIG  
TER
REMARK  Energy: 270.211
REMARK  SimpleFitness: 270.211
REMARK  FullFitness: -1380.5715
REMARK  InterFull: -21.6916
REMARK  IntraFull: 296.764
REMARK  solvFull: -1900.07
REMARK  surfFull: 244.426
REMARK  extraFull: 0.0
REMARK  deltaGcompsolvpol: -1900.07
REMARK  deltaGcompsolvnonpol: 244.426
REMARK  deltaGprotsolvpol: -1897.11
REMARK  deltaGprotsolvnonpol: 243.179
REMARK  deltaGligsolvpol: -9.04611
REMARK  deltaGligsolvnonpol: 15.8204
REMARK  deltaGvdw: -21.6916
REMARK  deltaGelec: 0.0
REMARK  deltaG: -7.0481973
REMARK  Cluster: 1
REMARK  ClusterRank: 6
ATOM   4915 C    LIG     1      22.468  22.878  11.242  1.00  0.00      LIG  
ATOM   4916 C1   LIG     1      23.847  22.970  10.663  1.00  0.00      LIG  
ATOM   4917 C2   LIG     1      24.024  22.745   9.176  1.00  0.00      LIG  
ATOM   4918 C3   LIG     1      23.054  21.652   8.682  1.00  0.00      LIG  
ATOM   4919 C4   LIG     1      21.591  21.697   9.166  1.00  0.00      LIG  
ATOM   4920 C5   LIG     1      21.673  21.704  10.692  1.00  0.00      LIG  
ATOM   4921 C6   LIG     1      23.064  21.392   7.192  1.00  0.00      LIG  
ATOM   4922 C7   LIG     1      22.643  19.960   6.913  1.00  0.00      LIG  
ATOM   4923 C8   LIG     1      21.562  19.392   7.860  1.00  0.00      LIG  
ATOM   4924 C9   LIG     1      20.749  20.523   8.545  1.00  0.00      LIG  
ATOM   4925 C10  LIG     1      20.592  18.459   7.076  1.00  0.00      LIG  
ATOM   4926 C11  LIG     1      19.537  17.924   7.975  1.00  0.00      LIG  
ATOM   4927 C12  LIG     1      18.739  18.935   8.718  1.00  0.00      LIG  
ATOM   4928 C13  LIG     1      19.642  19.924   9.453  1.00  0.00      LIG  
ATOM   4929 C14  LIG     1      19.439  16.591   7.924  1.00  0.00      LIG  
ATOM   4930 C15  LIG     1      20.417  16.012   6.981  1.00  0.00      LIG  
ATOM   4931 C16  LIG     1      21.252  17.195   6.539  1.00  0.00      LIG  
ATOM   4932 O    LIG     1      18.758  20.927   9.945  1.00  0.00      LIG  
ATOM   4933 C17  LIG     1      23.984  24.076   8.432  1.00  0.00      LIG  
ATOM   4934 C18  LIG     1      25.449  22.223   9.008  1.00  0.00      LIG  
ATOM   4935 C19  LIG     1      22.286  18.538   8.922  1.00  0.00      LIG  
ATOM   4936 C20  LIG     1      20.861  22.970   8.721  1.00  0.00      LIG  
ATOM   4937 H    LIG     1      20.202  21.009   7.735  1.00  0.00      LIG  
ATOM   4938 C21  LIG     1      18.419  15.649   8.481  1.00  0.00      LIG  
ATOM   4939 C22  LIG     1      18.194  15.643   9.999  1.00  0.00      LIG  
ATOM   4940 C23  LIG     1      19.294  15.068  10.896  1.00  0.00      LIG  
ATOM   4941 O1   LIG     1      19.896  13.953  10.223  1.00  0.00      LIG  
ATOM   4942 C24  LIG     1      20.327  16.109  11.202  1.00  0.00      LIG  
ATOM   4943 C25  LIG     1      19.883  19.116   5.881  1.00  0.00      LIG  
ATOM   4944 O2   LIG     1      24.739  23.491  11.322  1.00  0.00      LIG  
ATOM   4945 H1   LIG     1      23.502  20.769   9.135  1.00  0.00      LIG  
ATOM   4946 C26  LIG     1      17.099  15.898   7.772  1.00  0.00      LIG  
ATOM   4947 C27  LIG     1      19.126  12.819  10.247  1.00  0.00      LIG  
ATOM   4948 O3   LIG     1      18.162  12.638  10.973  1.00  0.00      LIG  
ATOM   4949 C28  LIG     1      19.494  11.898   9.124  1.00  0.00      LIG  
ATOM   4950 C29  LIG     1      20.755  16.578  12.559  1.00  0.00      LIG  
ATOM   4951 O4   LIG     1      19.732  17.273  11.825  1.00  0.00      LIG  
ATOM   4952 C30  LIG     1      20.283  15.931  13.815  1.00  0.00      LIG  
ATOM   4953 C31  LIG     1      21.965  17.430  12.704  1.00  0.00      LIG  
ATOM   4954 H2   LIG     1      21.959  23.829  11.068  1.00  0.00      LIG  
ATOM   4955 H3   LIG     1      22.572  22.750  12.323  1.00  0.00      LIG  
ATOM   4956 H4   LIG     1      20.681  21.764  11.141  1.00  0.00      LIG  
ATOM   4957 H5   LIG     1      22.128  20.771  11.034  1.00  0.00      LIG  
ATOM   4958 H6   LIG     1      24.047  21.567   6.747  1.00  0.00      LIG  
ATOM   4959 H7   LIG     1      22.375  22.070   6.690  1.00  0.00      LIG  
ATOM   4960 H8   LIG     1      23.533  19.329   6.970  1.00  0.00      LIG  
ATOM   4961 H9   LIG     1      22.347  19.918   5.865  1.00  0.00      LIG  
ATOM   4962 H10  LIG     1      18.047  18.476   9.427  1.00  0.00      LIG  
ATOM   4963 H11  LIG     1      18.102  19.475   8.010  1.00  0.00      LIG  
ATOM   4964 H12  LIG     1      20.096  19.434  10.319  1.00  0.00      LIG  
ATOM   4965 H13  LIG     1      19.904  15.558   6.126  1.00  0.00      LIG  
ATOM   4966 H14  LIG     1      21.033  15.253   7.473  1.00  0.00      LIG  
ATOM   4967 H15  LIG     1      22.284  17.061   6.862  1.00  0.00      LIG  
ATOM   4968 H16  LIG     1      21.284  17.226   5.451  1.00  0.00      LIG  
ATOM   4969 H17  LIG     1      18.318  21.320   9.173  1.00  0.00      LIG  
ATOM   4970 H18  LIG     1      24.063  23.931   7.352  1.00  0.00      LIG  
ATOM   4971 H19  LIG     1      24.829  24.699   8.741  1.00  0.00      LIG  
ATOM   4972 H20  LIG     1      23.084  24.653   8.645  1.00  0.00      LIG  
ATOM   4973 H21  LIG     1      25.597  21.285   9.553  1.00  0.00      LIG  
ATOM   4974 H22  LIG     1      26.186  22.939   9.384  1.00  0.00      LIG  
ATOM   4975 H23  LIG     1      25.686  22.044   7.957  1.00  0.00      LIG  
ATOM   4976 H24  LIG     1      23.165  18.039   8.507  1.00  0.00      LIG  
ATOM   4977 H25  LIG     1      21.653  17.763   9.334  1.00  0.00      LIG  
ATOM   4978 H26  LIG     1      22.621  19.120   9.777  1.00  0.00      LIG  
ATOM   4979 H27  LIG     1      20.811  23.045   7.631  1.00  0.00      LIG  
ATOM   4980 H28  LIG     1      21.319  23.885   9.087  1.00  0.00      LIG  
ATOM   4981 H29  LIG     1      19.835  22.978   9.089  1.00  0.00      LIG  
ATOM   4982 H30  LIG     1      18.722  14.645   8.179  1.00  0.00      LIG  
ATOM   4983 H31  LIG     1      17.329  14.996  10.152  1.00  0.00      LIG  
ATOM   4984 H32  LIG     1      17.887  16.629  10.349  1.00  0.00      LIG  
ATOM   4985 H33  LIG     1      18.841  14.748  11.841  1.00  0.00      LIG  
ATOM   4986 H34  LIG     1      21.018  16.249  10.387  1.00  0.00      LIG  
ATOM   4987 H35  LIG     1      20.584  19.373   5.084  1.00  0.00      LIG  
ATOM   4988 H36  LIG     1      19.334  20.022   6.153  1.00  0.00      LIG  
ATOM   4989 H37  LIG     1      19.157  18.428   5.434  1.00  0.00      LIG  
ATOM   4990 H38  LIG     1      17.214  15.836   6.685  1.00  0.00      LIG  
ATOM   4991 H39  LIG     1      16.678  16.879   8.018  1.00  0.00      LIG  
ATOM   4992 H40  LIG     1      16.375  15.135   8.060  1.00  0.00      LIG  
ATOM   4993 H41  LIG     1      20.135  11.096   9.499  1.00  0.00      LIG  
ATOM   4994 H42  LIG     1      20.008  12.440   8.324  1.00  0.00      LIG  
ATOM   4995 H43  LIG     1      18.575  11.480   8.704  1.00  0.00      LIG  
ATOM   4996 H44  LIG     1      20.920  15.077  14.061  1.00  0.00      LIG  
ATOM   4997 H45  LIG     1      19.252  15.584  13.735  1.00  0.00      LIG  
ATOM   4998 H46  LIG     1      20.336  16.642  14.645  1.00  0.00      LIG  
ATOM   4999 H47  LIG     1      22.441  17.597  11.735  1.00  0.00      LIG  
ATOM   5000 H48  LIG     1      22.692  16.951  13.364  1.00  0.00      LIG  
ATOM   5001 H49  LIG     1      21.708  18.404  13.129  1.00  0.00      LIG  
TER
REMARK  Energy: 272.719
REMARK  SimpleFitness: 272.719
REMARK  FullFitness: -1378.5114
REMARK  InterFull: -35.0663
REMARK  IntraFull: 304.289
REMARK  solvFull: -1893.76
REMARK  surfFull: 246.026
REMARK  extraFull: 0.0
REMARK  deltaGcompsolvpol: -1893.76
REMARK  deltaGcompsolvnonpol: 246.026
REMARK  deltaGprotsolvpol: -1897.11
REMARK  deltaGprotsolvnonpol: 243.179
REMARK  deltaGligsolvpol: -10.0841
REMARK  deltaGligsolvnonpol: 15.6929
REMARK  deltaGvdw: -35.0663
REMARK  deltaGelec: 0.0
REMARK  deltaG: -7.700329
REMARK  Cluster: 1
REMARK  ClusterRank: 7
ATOM   4915 C    LIG     1      23.256  22.142  13.094  1.00  0.00      LIG  
ATOM   4916 C1   LIG     1      24.690  21.774  12.914  1.00  0.00      LIG  
ATOM   4917 C2   LIG     1      25.238  21.826  11.508  1.00  0.00      LIG  
ATOM   4918 C3   LIG     1      24.209  21.200  10.534  1.00  0.00      LIG  
ATOM   4919 C4   LIG     1      22.726  21.634  10.640  1.00  0.00      LIG  
ATOM   4920 C5   LIG     1      22.360  21.410  12.113  1.00  0.00      LIG  
ATOM   4921 C6   LIG     1      24.706  21.116   9.099  1.00  0.00      LIG  
ATOM   4922 C7   LIG     1      23.700  20.584   8.095  1.00  0.00      LIG  
ATOM   4923 C8   LIG     1      22.472  19.877   8.670  1.00  0.00      LIG  
ATOM   4924 C9   LIG     1      21.784  20.887   9.616  1.00  0.00      LIG  
ATOM   4925 C10  LIG     1      21.512  19.490   7.499  1.00  0.00      LIG  
ATOM   4926 C11  LIG     1      20.264  18.912   8.064  1.00  0.00      LIG  
ATOM   4927 C12  LIG     1      19.551  19.747   9.073  1.00  0.00      LIG  
ATOM   4928 C13  LIG     1      20.455  20.320  10.159  1.00  0.00      LIG  
ATOM   4929 C14  LIG     1      20.004  17.683   7.598  1.00  0.00      LIG  
ATOM   4930 C15  LIG     1      21.033  17.246   6.630  1.00  0.00      LIG  
ATOM   4931 C16  LIG     1      22.047  18.370   6.602  1.00  0.00      LIG  
ATOM   4932 O    LIG     1      19.668  21.349  10.758  1.00  0.00      LIG  
ATOM   4933 C17  LIG     1      25.702  23.246  11.200  1.00  0.00      LIG  
ATOM   4934 C18  LIG     1      26.503  20.972  11.511  1.00  0.00      LIG  
ATOM   4935 C19  LIG     1      22.880  18.584   9.416  1.00  0.00      LIG  
ATOM   4936 C20  LIG     1      22.522  23.114  10.308  1.00  0.00      LIG  
ATOM   4937 H    LIG     1      21.458  21.691   8.956  1.00  0.00      LIG  
ATOM   4938 C21  LIG     1      18.924  16.689   7.930  1.00  0.00      LIG  
ATOM   4939 C22  LIG     1      19.428  15.813   9.082  1.00  0.00      LIG  
ATOM   4940 C23  LIG     1      18.390  14.867   9.704  1.00  0.00      LIG  
ATOM   4941 O1   LIG     1      17.620  14.167   8.705  1.00  0.00      LIG  
ATOM   4942 C24  LIG     1      18.942  13.920  10.747  1.00  0.00      LIG  
ATOM   4943 C25  LIG     1      21.130  20.635   6.555  1.00  0.00      LIG  
ATOM   4944 O2   LIG     1      25.434  21.740  13.882  1.00  0.00      LIG  
ATOM   4945 H1   LIG     1      24.212  20.171  10.885  1.00  0.00      LIG  
ATOM   4946 C26  LIG     1      17.560  17.308   8.191  1.00  0.00      LIG  
ATOM   4947 C27  LIG     1      18.268  13.288   7.877  1.00  0.00      LIG  
ATOM   4948 O3   LIG     1      19.445  12.962   7.938  1.00  0.00      LIG  
ATOM   4949 C28  LIG     1      17.320  12.804   6.828  1.00  0.00      LIG  
ATOM   4950 C29  LIG     1      19.433  14.349  12.090  1.00  0.00      LIG  
ATOM   4951 O4   LIG     1      20.353  14.059  11.020  1.00  0.00      LIG  
ATOM   4952 C30  LIG     1      19.460  15.781  12.511  1.00  0.00      LIG  
ATOM   4953 C31  LIG     1      19.476  13.340  13.185  1.00  0.00      LIG  
ATOM   4954 H2   LIG     1      23.160  23.227  13.005  1.00  0.00      LIG  
ATOM   4955 H3   LIG     1      22.970  21.863  14.112  1.00  0.00      LIG  
ATOM   4956 H4   LIG     1      21.351  21.756  12.328  1.00  0.00      LIG  
ATOM   4957 H5   LIG     1      22.395  20.337  12.328  1.00  0.00      LIG  
ATOM   4958 H6   LIG     1      25.581  20.464   9.056  1.00  0.00      LIG  
ATOM   4959 H7   LIG     1      25.042  22.095   8.753  1.00  0.00      LIG  
ATOM   4960 H8   LIG     1      24.222  19.931   7.391  1.00  0.00      LIG  
ATOM   4961 H9   LIG     1      23.381  21.455   7.519  1.00  0.00      LIG  
ATOM   4962 H10  LIG     1      18.758  19.193   9.573  1.00  0.00      LIG  
ATOM   4963 H11  LIG     1      19.045  20.559   8.542  1.00  0.00      LIG  
ATOM   4964 H12  LIG     1      20.650  19.553  10.914  1.00  0.00      LIG  
ATOM   4965 H13  LIG     1      20.592  17.093   5.641  1.00  0.00      LIG  
ATOM   4966 H14  LIG     1      21.503  16.312   6.951  1.00  0.00      LIG  
ATOM   4967 H15  LIG     1      23.028  17.998   6.907  1.00  0.00      LIG  
ATOM   4968 H16  LIG     1      22.175  18.720   5.573  1.00  0.00      LIG  
ATOM   4969 H17  LIG     1      18.795  20.964  10.944  1.00  0.00      LIG  
ATOM   4970 H18  LIG     1      26.038  23.343  10.165  1.00  0.00      LIG  
ATOM   4971 H19  LIG     1      26.548  23.512  11.842  1.00  0.00      LIG  
ATOM   4972 H20  LIG     1      24.932  23.994  11.388  1.00  0.00      LIG  
ATOM   4973 H21  LIG     1      26.272  19.925  11.728  1.00  0.00      LIG  
ATOM   4974 H22  LIG     1      27.223  21.315  12.261  1.00  0.00      LIG  
ATOM   4975 H23  LIG     1      27.014  21.018  10.546  1.00  0.00      LIG  
ATOM   4976 H24  LIG     1      23.840  18.214   9.046  1.00  0.00      LIG  
ATOM   4977 H25  LIG     1      22.162  17.771   9.313  1.00  0.00      LIG  
ATOM   4978 H26  LIG     1      22.967  18.737  10.491  1.00  0.00      LIG  
ATOM   4979 H27  LIG     1      22.904  23.347   9.311  1.00  0.00      LIG  
ATOM   4980 H28  LIG     1      22.997  23.792  11.014  1.00  0.00      LIG  
ATOM   4981 H29  LIG     1      21.457  23.359  10.321  1.00  0.00      LIG  
ATOM   4982 H30  LIG     1      18.800  16.058   7.046  1.00  0.00      LIG  
ATOM   4983 H31  LIG     1      19.835  16.448   9.873  1.00  0.00      LIG  
ATOM   4984 H32  LIG     1      20.275  15.226   8.714  1.00  0.00      LIG  
ATOM   4985 H33  LIG     1      17.666  15.488  10.231  1.00  0.00      LIG  
ATOM   4986 H34  LIG     1      18.531  12.920  10.675  1.00  0.00      LIG  
ATOM   4987 H35  LIG     1      21.996  20.985   5.988  1.00  0.00      LIG  
ATOM   4988 H36  LIG     1      20.699  21.492   7.078  1.00  0.00      LIG  
ATOM   4989 H37  LIG     1      20.390  20.303   5.819  1.00  0.00      LIG  
ATOM   4990 H38  LIG     1      17.372  18.152   7.522  1.00  0.00      LIG  
ATOM   4991 H39  LIG     1      17.474  17.655   9.222  1.00  0.00      LIG  
ATOM   4992 H40  LIG     1      16.768  16.573   8.025  1.00  0.00      LIG  
ATOM   4993 H41  LIG     1      17.008  13.642   6.197  1.00  0.00      LIG  
ATOM   4994 H42  LIG     1      16.453  12.332   7.300  1.00  0.00      LIG  
ATOM   4995 H43  LIG     1      17.830  12.063   6.210  1.00  0.00      LIG  
ATOM   4996 H44  LIG     1      18.521  16.278  12.254  1.00  0.00      LIG  
ATOM   4997 H45  LIG     1      20.282  16.327  12.040  1.00  0.00      LIG  
ATOM   4998 H46  LIG     1      19.593  15.850  13.594  1.00  0.00      LIG  
ATOM   4999 H47  LIG     1      19.531  12.321  12.791  1.00  0.00      LIG  
ATOM   5000 H48  LIG     1      18.582  13.416  13.807  1.00  0.00      LIG  
ATOM   5001 H49  LIG     1      20.351  13.509  13.819  1.00  0.00      LIG  
TER
REMARK  Energy: 272.719
REMARK  SimpleFitness: 272.719
REMARK  FullFitness: -1378.5114
REMARK  InterFull: -35.0663
REMARK  IntraFull: 304.289
REMARK  solvFull: -1893.76
REMARK  surfFull: 246.026
REMARK  extraFull: 0.0
REMARK  deltaGcompsolvpol: -1893.76
REMARK  deltaGcompsolvnonpol: 246.026
REMARK  deltaGprotsolvpol: -1897.11
REMARK  deltaGprotsolvnonpol: 243.179
REMARK  deltaGligsolvpol: -10.0841
REMARK  deltaGligsolvnonpol: 15.6929
REMARK  deltaGvdw: -35.0663
REMARK  deltaGelec: 0.0
REMARK  deltaG: -7.700329
REMARK  Cluster: 1
REMARK  ClusterRank: 8
ATOM   4915 C    LIG     1      23.256  22.142  13.094  1.00  0.00      LIG  
ATOM   4916 C1   LIG     1      24.690  21.774  12.914  1.00  0.00      LIG  
ATOM   4917 C2   LIG     1      25.238  21.826  11.508  1.00  0.00      LIG  
ATOM   4918 C3   LIG     1      24.209  21.200  10.534  1.00  0.00      LIG  
ATOM   4919 C4   LIG     1      22.726  21.634  10.640  1.00  0.00      LIG  
ATOM   4920 C5   LIG     1      22.360  21.410  12.113  1.00  0.00      LIG  
ATOM   4921 C6   LIG     1      24.706  21.116   9.099  1.00  0.00      LIG  
ATOM   4922 C7   LIG     1      23.700  20.584   8.095  1.00  0.00      LIG  
ATOM   4923 C8   LIG     1      22.472  19.877   8.670  1.00  0.00      LIG  
ATOM   4924 C9   LIG     1      21.784  20.887   9.616  1.00  0.00      LIG  
ATOM   4925 C10  LIG     1      21.512  19.490   7.499  1.00  0.00      LIG  
ATOM   4926 C11  LIG     1      20.264  18.912   8.064  1.00  0.00      LIG  
ATOM   4927 C12  LIG     1      19.551  19.747   9.073  1.00  0.00      LIG  
ATOM   4928 C13  LIG     1      20.455  20.320  10.159  1.00  0.00      LIG  
ATOM   4929 C14  LIG     1      20.004  17.683   7.598  1.00  0.00      LIG  
ATOM   4930 C15  LIG     1      21.033  17.246   6.630  1.00  0.00      LIG  
ATOM   4931 C16  LIG     1      22.047  18.370   6.602  1.00  0.00      LIG  
ATOM   4932 O    LIG     1      19.668  21.349  10.758  1.00  0.00      LIG  
ATOM   4933 C17  LIG     1      25.702  23.246  11.200  1.00  0.00      LIG  
ATOM   4934 C18  LIG     1      26.503  20.972  11.511  1.00  0.00      LIG  
ATOM   4935 C19  LIG     1      22.880  18.584   9.416  1.00  0.00      LIG  
ATOM   4936 C20  LIG     1      22.522  23.114  10.308  1.00  0.00      LIG  
ATOM   4937 H    LIG     1      21.458  21.691   8.956  1.00  0.00      LIG  
ATOM   4938 C21  LIG     1      18.924  16.689   7.930  1.00  0.00      LIG  
ATOM   4939 C22  LIG     1      19.428  15.813   9.082  1.00  0.00      LIG  
ATOM   4940 C23  LIG     1      18.390  14.867   9.704  1.00  0.00      LIG  
ATOM   4941 O1   LIG     1      17.620  14.167   8.705  1.00  0.00      LIG  
ATOM   4942 C24  LIG     1      18.942  13.920  10.747  1.00  0.00      LIG  
ATOM   4943 C25  LIG     1      21.130  20.635   6.555  1.00  0.00      LIG  
ATOM   4944 O2   LIG     1      25.434  21.740  13.882  1.00  0.00      LIG  
ATOM   4945 H1   LIG     1      24.212  20.171  10.885  1.00  0.00      LIG  
ATOM   4946 C26  LIG     1      17.560  17.308   8.191  1.00  0.00      LIG  
ATOM   4947 C27  LIG     1      18.268  13.288   7.877  1.00  0.00      LIG  
ATOM   4948 O3   LIG     1      19.445  12.962   7.938  1.00  0.00      LIG  
ATOM   4949 C28  LIG     1      17.320  12.804   6.828  1.00  0.00      LIG  
ATOM   4950 C29  LIG     1      19.433  14.349  12.090  1.00  0.00      LIG  
ATOM   4951 O4   LIG     1      20.353  14.059  11.020  1.00  0.00      LIG  
ATOM   4952 C30  LIG     1      19.460  15.781  12.511  1.00  0.00      LIG  
ATOM   4953 C31  LIG     1      19.476  13.340  13.185  1.00  0.00      LIG  
ATOM   4954 H2   LIG     1      23.160  23.227  13.005  1.00  0.00      LIG  
ATOM   4955 H3   LIG     1      22.970  21.863  14.112  1.00  0.00      LIG  
ATOM   4956 H4   LIG     1      21.351  21.756  12.328  1.00  0.00      LIG  
ATOM   4957 H5   LIG     1      22.395  20.337  12.328  1.00  0.00      LIG  
ATOM   4958 H6   LIG     1      25.581  20.464   9.056  1.00  0.00      LIG  
ATOM   4959 H7   LIG     1      25.042  22.095   8.753  1.00  0.00      LIG  
ATOM   4960 H8   LIG     1      24.222  19.931   7.391  1.00  0.00      LIG  
ATOM   4961 H9   LIG     1      23.381  21.455   7.519  1.00  0.00      LIG  
ATOM   4962 H10  LIG     1      18.758  19.193   9.573  1.00  0.00      LIG  
ATOM   4963 H11  LIG     1      19.045  20.559   8.542  1.00  0.00      LIG  
ATOM   4964 H12  LIG     1      20.650  19.553  10.914  1.00  0.00      LIG  
ATOM   4965 H13  LIG     1      20.592  17.093   5.641  1.00  0.00      LIG  
ATOM   4966 H14  LIG     1      21.503  16.312   6.951  1.00  0.00      LIG  
ATOM   4967 H15  LIG     1      23.028  17.998   6.907  1.00  0.00      LIG  
ATOM   4968 H16  LIG     1      22.175  18.720   5.573  1.00  0.00      LIG  
ATOM   4969 H17  LIG     1      18.795  20.964  10.944  1.00  0.00      LIG  
ATOM   4970 H18  LIG     1      26.038  23.343  10.165  1.00  0.00      LIG  
ATOM   4971 H19  LIG     1      26.548  23.512  11.842  1.00  0.00      LIG  
ATOM   4972 H20  LIG     1      24.932  23.994  11.388  1.00  0.00      LIG  
ATOM   4973 H21  LIG     1      26.272  19.925  11.728  1.00  0.00      LIG  
ATOM   4974 H22  LIG     1      27.223  21.315  12.261  1.00  0.00      LIG  
ATOM   4975 H23  LIG     1      27.014  21.018  10.546  1.00  0.00      LIG  
ATOM   4976 H24  LIG     1      23.840  18.214   9.046  1.00  0.00      LIG  
ATOM   4977 H25  LIG     1      22.162  17.771   9.313  1.00  0.00      LIG  
ATOM   4978 H26  LIG     1      22.967  18.737  10.491  1.00  0.00      LIG  
ATOM   4979 H27  LIG     1      22.904  23.347   9.311  1.00  0.00      LIG  
ATOM   4980 H28  LIG     1      22.997  23.792  11.014  1.00  0.00      LIG  
ATOM   4981 H29  LIG     1      21.457  23.359  10.321  1.00  0.00      LIG  
ATOM   4982 H30  LIG     1      18.800  16.058   7.046  1.00  0.00      LIG  
ATOM   4983 H31  LIG     1      19.835  16.448   9.873  1.00  0.00      LIG  
ATOM   4984 H32  LIG     1      20.275  15.226   8.714  1.00  0.00      LIG  
ATOM   4985 H33  LIG     1      17.666  15.488  10.231  1.00  0.00      LIG  
ATOM   4986 H34  LIG     1      18.531  12.920  10.675  1.00  0.00      LIG  
ATOM   4987 H35  LIG     1      21.996  20.985   5.988  1.00  0.00      LIG  
ATOM   4988 H36  LIG     1      20.699  21.492   7.078  1.00  0.00      LIG  
ATOM   4989 H37  LIG     1      20.390  20.303   5.819  1.00  0.00      LIG  
ATOM   4990 H38  LIG     1      17.372  18.152   7.522  1.00  0.00      LIG  
ATOM   4991 H39  LIG     1      17.474  17.655   9.222  1.00  0.00      LIG  
ATOM   4992 H40  LIG     1      16.768  16.573   8.025  1.00  0.00      LIG  
ATOM   4993 H41  LIG     1      17.008  13.642   6.197  1.00  0.00      LIG  
ATOM   4994 H42  LIG     1      16.453  12.332   7.300  1.00  0.00      LIG  
ATOM   4995 H43  LIG     1      17.830  12.063   6.210  1.00  0.00      LIG  
ATOM   4996 H44  LIG     1      18.521  16.278  12.254  1.00  0.00      LIG  
ATOM   4997 H45  LIG     1      20.282  16.327  12.040  1.00  0.00      LIG  
ATOM   4998 H46  LIG     1      19.593  15.850  13.594  1.00  0.00      LIG  
ATOM   4999 H47  LIG     1      19.531  12.321  12.791  1.00  0.00      LIG  
ATOM   5000 H48  LIG     1      18.582  13.416  13.807  1.00  0.00      LIG  
ATOM   5001 H49  LIG     1      20.351  13.509  13.819  1.00  0.00      LIG  
TER
REMARK  Energy: 272.969
REMARK  SimpleFitness: 272.969
REMARK  FullFitness: -1378.2085
REMARK  InterFull: -35.1255
REMARK  IntraFull: 304.465
REMARK  solvFull: -1893.54
REMARK  surfFull: 245.992
REMARK  extraFull: 0.0
REMARK  deltaGcompsolvpol: -1893.54
REMARK  deltaGcompsolvnonpol: 245.992
REMARK  deltaGprotsolvpol: -1897.11
REMARK  deltaGprotsolvnonpol: 243.179
REMARK  deltaGligsolvpol: -10.0608
REMARK  deltaGligsolvnonpol: 15.7025
REMARK  deltaGvdw: -35.1255
REMARK  deltaGelec: 0.0
REMARK  deltaG: -7.698017
REMARK  Cluster: 1
REMARK  ClusterRank: 9
ATOM   4915 C    LIG     1      23.136  22.129  13.122  1.00  0.00      LIG  
ATOM   4916 C1   LIG     1      24.572  21.749  12.979  1.00  0.00      LIG  
ATOM   4917 C2   LIG     1      25.157  21.788  11.587  1.00  0.00      LIG  
ATOM   4918 C3   LIG     1      24.145  21.171  10.588  1.00  0.00      LIG  
ATOM   4919 C4   LIG     1      22.666  21.624  10.655  1.00  0.00      LIG  
ATOM   4920 C5   LIG     1      22.259  21.406  12.118  1.00  0.00      LIG  
ATOM   4921 C6   LIG     1      24.677  21.078   9.165  1.00  0.00      LIG  
ATOM   4922 C7   LIG     1      23.690  20.551   8.139  1.00  0.00      LIG  
ATOM   4923 C8   LIG     1      22.437  19.863   8.687  1.00  0.00      LIG  
ATOM   4924 C9   LIG     1      21.741  20.891   9.607  1.00  0.00      LIG  
ATOM   4925 C10  LIG     1      21.502  19.475   7.496  1.00  0.00      LIG  
ATOM   4926 C11  LIG     1      20.233  18.920   8.036  1.00  0.00      LIG  
ATOM   4927 C12  LIG     1      19.506  19.781   9.012  1.00  0.00      LIG  
ATOM   4928 C13  LIG     1      20.387  20.352  10.117  1.00  0.00      LIG  
ATOM   4929 C14  LIG     1      19.975  17.683   7.585  1.00  0.00      LIG  
ATOM   4930 C15  LIG     1      21.018  17.227   6.640  1.00  0.00      LIG  
ATOM   4931 C16  LIG     1      22.048  18.338   6.627  1.00  0.00      LIG  
ATOM   4932 O    LIG     1      19.602  21.402  10.681  1.00  0.00      LIG  
ATOM   4933 C17  LIG     1      25.650  23.200  11.286  1.00  0.00      LIG  
ATOM   4934 C18  LIG     1      26.410  20.917  11.625  1.00  0.00      LIG  
ATOM   4935 C19  LIG     1      22.810  18.576   9.460  1.00  0.00      LIG  
ATOM   4936 C20  LIG     1      22.491  23.107  10.319  1.00  0.00      LIG  
ATOM   4937 H    LIG     1      21.450  21.697   8.931  1.00  0.00      LIG  
ATOM   4938 C21  LIG     1      18.897  16.690   7.922  1.00  0.00      LIG  
ATOM   4939 C22  LIG     1      19.414  15.821   9.073  1.00  0.00      LIG  
ATOM   4940 C23  LIG     1      18.394  14.866   9.705  1.00  0.00      LIG  
ATOM   4941 O1   LIG     1      17.629  14.152   8.710  1.00  0.00      LIG  
ATOM   4942 C24  LIG     1      18.968  13.932  10.747  1.00  0.00      LIG  
ATOM   4943 C25  LIG     1      21.160  20.615   6.530  1.00  0.00      LIG  
ATOM   4944 O2   LIG     1      25.292  21.718  13.967  1.00  0.00      LIG  
ATOM   4945 H1   LIG     1      24.127  20.142  10.941  1.00  0.00      LIG  
ATOM   4946 C26  LIG     1      17.531  17.300   8.194  1.00  0.00      LIG  
ATOM   4947 C27  LIG     1      18.284  13.273   7.888  1.00  0.00      LIG  
ATOM   4948 O3   LIG     1      19.464  12.959   7.949  1.00  0.00      LIG  
ATOM   4949 C28  LIG     1      17.341  12.784   6.837  1.00  0.00      LIG  
ATOM   4950 C29  LIG     1      19.453  14.374  12.087  1.00  0.00      LIG  
ATOM   4951 O4   LIG     1      20.376  14.099  11.016  1.00  0.00      LIG  
ATOM   4952 C30  LIG     1      19.457  15.807  12.506  1.00  0.00      LIG  
ATOM   4953 C31  LIG     1      19.519  13.369  13.184  1.00  0.00      LIG  
ATOM   4954 H2   LIG     1      23.050  23.214  13.032  1.00  0.00      LIG  
ATOM   4955 H3   LIG     1      22.821  21.852  14.132  1.00  0.00      LIG  
ATOM   4956 H4   LIG     1      21.248  21.763  12.306  1.00  0.00      LIG  
ATOM   4957 H5   LIG     1      22.277  20.334  12.335  1.00  0.00      LIG  
ATOM   4958 H6   LIG     1      25.547  20.419   9.145  1.00  0.00      LIG  
ATOM   4959 H7   LIG     1      25.030  22.054   8.825  1.00  0.00      LIG  
ATOM   4960 H8   LIG     1      24.220  19.886   7.453  1.00  0.00      LIG  
ATOM   4961 H9   LIG     1      23.397  21.421   7.548  1.00  0.00      LIG  
ATOM   4962 H10  LIG     1      18.684  19.254   9.494  1.00  0.00      LIG  
ATOM   4963 H11  LIG     1      19.034  20.597   8.455  1.00  0.00      LIG  
ATOM   4964 H12  LIG     1      20.546  19.591  10.885  1.00  0.00      LIG  
ATOM   4965 H13  LIG     1      20.595  17.074   5.644  1.00  0.00      LIG  
ATOM   4966 H14  LIG     1      21.472  16.290   6.976  1.00  0.00      LIG  
ATOM   4967 H15  LIG     1      23.013  17.957   6.966  1.00  0.00      LIG  
ATOM   4968 H16  LIG     1      22.210  18.672   5.598  1.00  0.00      LIG  
ATOM   4969 H17  LIG     1      18.717  21.035  10.846  1.00  0.00      LIG  
ATOM   4970 H18  LIG     1      26.021  23.285  10.263  1.00  0.00      LIG  
ATOM   4971 H19  LIG     1      26.478  23.458  11.954  1.00  0.00      LIG  
ATOM   4972 H20  LIG     1      24.885  23.960  11.445  1.00  0.00      LIG  
ATOM   4973 H21  LIG     1      26.160  19.873  11.840  1.00  0.00      LIG  
ATOM   4974 H22  LIG     1      27.115  21.253  12.392  1.00  0.00      LIG  
ATOM   4975 H23  LIG     1      26.946  20.953  10.674  1.00  0.00      LIG  
ATOM   4976 H24  LIG     1      23.800  18.222   9.160  1.00  0.00      LIG  
ATOM   4977 H25  LIG     1      22.115  17.750   9.305  1.00  0.00      LIG  
ATOM   4978 H26  LIG     1      22.817  18.734  10.539  1.00  0.00      LIG  
ATOM   4979 H27  LIG     1      22.901  23.333   9.331  1.00  0.00      LIG  
ATOM   4980 H28  LIG     1      22.958  23.778  11.035  1.00  0.00      LIG  
ATOM   4981 H29  LIG     1      21.430  23.367  10.306  1.00  0.00      LIG  
ATOM   4982 H30  LIG     1      18.769  16.055   7.041  1.00  0.00      LIG  
ATOM   4983 H31  LIG     1      19.820  16.462   9.860  1.00  0.00      LIG  
ATOM   4984 H32  LIG     1      20.266  15.242   8.702  1.00  0.00      LIG  
ATOM   4985 H33  LIG     1      17.663  15.479  10.233  1.00  0.00      LIG  
ATOM   4986 H34  LIG     1      18.578  12.924  10.676  1.00  0.00      LIG  
ATOM   4987 H35  LIG     1      22.045  20.945   5.980  1.00  0.00      LIG  
ATOM   4988 H36  LIG     1      20.730  21.483   7.034  1.00  0.00      LIG  
ATOM   4989 H37  LIG     1      20.433  20.285   5.781  1.00  0.00      LIG  
ATOM   4990 H38  LIG     1      17.327  18.134   7.517  1.00  0.00      LIG  
ATOM   4991 H39  LIG     1      17.456  17.660   9.222  1.00  0.00      LIG  
ATOM   4992 H40  LIG     1      16.743  16.557   8.048  1.00  0.00      LIG  
ATOM   4993 H41  LIG     1      17.046  13.613   6.188  1.00  0.00      LIG  
ATOM   4994 H42  LIG     1      16.463  12.330   7.307  1.00  0.00      LIG  
ATOM   4995 H43  LIG     1      17.848  12.025   6.238  1.00  0.00      LIG  
ATOM   4996 H44  LIG     1      18.504  16.285  12.264  1.00  0.00      LIG  
ATOM   4997 H45  LIG     1      20.259  16.371  12.020  1.00  0.00      LIG  
ATOM   4998 H46  LIG     1      19.607  15.882  13.586  1.00  0.00      LIG  
ATOM   4999 H47  LIG     1      19.555  12.348  12.792  1.00  0.00      LIG  
ATOM   5000 H48  LIG     1      18.641  13.453  13.830  1.00  0.00      LIG  
ATOM   5001 H49  LIG     1      20.411  13.533  13.794  1.00  0.00      LIG  
TER
REMARK  Energy: 262.925
REMARK  SimpleFitness: 262.925
REMARK  FullFitness: -1387.0476
REMARK  InterFull: -48.7995
REMARK  IntraFull: 303.462
REMARK  solvFull: -1885.66
REMARK  surfFull: 243.95
REMARK  extraFull: 0.0
REMARK  deltaGcompsolvpol: -1885.66
REMARK  deltaGcompsolvnonpol: 243.95
REMARK  deltaGprotsolvpol: -1897.11
REMARK  deltaGprotsolvnonpol: 243.179
REMARK  deltaGligsolvpol: -9.87772
REMARK  deltaGligsolvnonpol: 15.9262
REMARK  deltaGvdw: -48.7995
REMARK  deltaGelec: 0.0
REMARK  deltaG: -8.734861
REMARK  Cluster: 2
REMARK  ClusterRank: 0
ATOM   4915 C    LIG     1      26.968  17.822   8.347  1.00  0.00      LIG  
ATOM   4916 C1   LIG     1      27.123  17.560   6.889  1.00  0.00      LIG  
ATOM   4917 C2   LIG     1      26.647  18.648   5.962  1.00  0.00      LIG  
ATOM   4918 C3   LIG     1      25.228  19.084   6.400  1.00  0.00      LIG  
ATOM   4919 C4   LIG     1      24.941  19.338   7.903  1.00  0.00      LIG  
ATOM   4920 C5   LIG     1      25.527  18.155   8.681  1.00  0.00      LIG  
ATOM   4921 C6   LIG     1      24.625  20.145   5.488  1.00  0.00      LIG  
ATOM   4922 C7   LIG     1      23.313  20.726   5.972  1.00  0.00      LIG  
ATOM   4923 C8   LIG     1      22.526  19.843   6.936  1.00  0.00      LIG  
ATOM   4924 C9   LIG     1      23.407  19.611   8.190  1.00  0.00      LIG  
ATOM   4925 C10  LIG     1      21.210  20.567   7.346  1.00  0.00      LIG  
ATOM   4926 C11  LIG     1      20.466  19.725   8.323  1.00  0.00      LIG  
ATOM   4927 C12  LIG     1      21.235  19.247   9.510  1.00  0.00      LIG  
ATOM   4928 C13  LIG     1      22.641  18.721   9.199  1.00  0.00      LIG  
ATOM   4929 C14  LIG     1      19.193  19.517   7.954  1.00  0.00      LIG  
ATOM   4930 C15  LIG     1      18.902  20.191   6.667  1.00  0.00      LIG  
ATOM   4931 C16  LIG     1      20.224  20.745   6.192  1.00  0.00      LIG  
ATOM   4932 O    LIG     1      23.278  18.694  10.475  1.00  0.00      LIG  
ATOM   4933 C17  LIG     1      27.708  19.741   5.881  1.00  0.00      LIG  
ATOM   4934 C18  LIG     1      26.570  18.041   4.564  1.00  0.00      LIG  
ATOM   4935 C19  LIG     1      22.149  18.515   6.236  1.00  0.00      LIG  
ATOM   4936 C20  LIG     1      25.657  20.589   8.420  1.00  0.00      LIG  
ATOM   4937 H    LIG     1      23.439  20.570   8.704  1.00  0.00      LIG  
ATOM   4938 C21  LIG     1      18.026  18.803   8.590  1.00  0.00      LIG  
ATOM   4939 C22  LIG     1      17.776  17.426   7.967  1.00  0.00      LIG  
ATOM   4940 C23  LIG     1      18.864  16.383   8.228  1.00  0.00      LIG  
ATOM   4941 O1   LIG     1      18.593  15.751   9.497  1.00  0.00      LIG  
ATOM   4942 C24  LIG     1      18.908  15.411   7.065  1.00  0.00      LIG  
ATOM   4943 C25  LIG     1      21.387  21.963   7.954  1.00  0.00      LIG  
ATOM   4944 O2   LIG     1      27.788  16.613   6.495  1.00  0.00      LIG  
ATOM   4945 H1   LIG     1      24.671  18.179   6.180  1.00  0.00      LIG  
ATOM   4946 C26  LIG     1      17.999  18.786  10.108  1.00  0.00      LIG  
ATOM   4947 C27  LIG     1      19.691  15.446  10.248  1.00  0.00      LIG  
ATOM   4948 O3   LIG     1      20.845  15.717   9.957  1.00  0.00      LIG  
ATOM   4949 C28  LIG     1      19.280  14.763  11.512  1.00  0.00      LIG  
ATOM   4950 C29  LIG     1      18.044  14.208   6.872  1.00  0.00      LIG  
ATOM   4951 O4   LIG     1      19.420  14.078   7.316  1.00  0.00      LIG  
ATOM   4952 C30  LIG     1      17.038  13.746   7.873  1.00  0.00      LIG  
ATOM   4953 C31  LIG     1      17.805  13.749   5.477  1.00  0.00      LIG  
ATOM   4954 H2   LIG     1      27.654  18.621   8.637  1.00  0.00      LIG  
ATOM   4955 H3   LIG     1      27.262  16.916   8.883  1.00  0.00      LIG  
ATOM   4956 H4   LIG     1      25.509  18.367   9.751  1.00  0.00      LIG  
ATOM   4957 H5   LIG     1      24.911  17.270   8.513  1.00  0.00      LIG  
ATOM   4958 H6   LIG     1      24.450  19.712   4.500  1.00  0.00      LIG  
ATOM   4959 H7   LIG     1      25.321  20.973   5.338  1.00  0.00      LIG  
ATOM   4960 H8   LIG     1      22.708  20.980   5.098  1.00  0.00      LIG  
ATOM   4961 H9   LIG     1      23.553  21.672   6.461  1.00  0.00      LIG  
ATOM   4962 H10  LIG     1      20.699  18.459  10.039  1.00  0.00      LIG  
ATOM   4963 H11  LIG     1      21.302  20.079  10.218  1.00  0.00      LIG  
ATOM   4964 H12  LIG     1      22.582  17.693   8.832  1.00  0.00      LIG  
ATOM   4965 H13  LIG     1      18.179  20.997   6.814  1.00  0.00      LIG  
ATOM   4966 H14  LIG     1      18.504  19.485   5.936  1.00  0.00      LIG  
ATOM   4967 H15  LIG     1      20.525  20.237   5.274  1.00  0.00      LIG  
ATOM   4968 H16  LIG     1      20.112  21.800   5.924  1.00  0.00      LIG  
ATOM   4969 H17  LIG     1      23.321  19.616  10.781  1.00  0.00      LIG  
ATOM   4970 H18  LIG     1      27.394  20.556   5.225  1.00  0.00      LIG  
ATOM   4971 H19  LIG     1      28.636  19.334   5.470  1.00  0.00      LIG  
ATOM   4972 H20  LIG     1      27.961  20.160   6.856  1.00  0.00      LIG  
ATOM   4973 H21  LIG     1      25.827  17.240   4.520  1.00  0.00      LIG  
ATOM   4974 H22  LIG     1      27.532  17.620   4.253  1.00  0.00      LIG  
ATOM   4975 H23  LIG     1      26.302  18.794   3.819  1.00  0.00      LIG  
ATOM   4976 H24  LIG     1      22.172  18.634   5.150  1.00  0.00      LIG  
ATOM   4977 H25  LIG     1      21.156  18.143   6.491  1.00  0.00      LIG  
ATOM   4978 H26  LIG     1      22.825  17.702   6.500  1.00  0.00      LIG  
ATOM   4979 H27  LIG     1      25.359  21.480   7.863  1.00  0.00      LIG  
ATOM   4980 H28  LIG     1      26.741  20.515   8.374  1.00  0.00      LIG  
ATOM   4981 H29  LIG     1      25.403  20.755   9.470  1.00  0.00      LIG  
ATOM   4982 H30  LIG     1      17.155  19.407   8.320  1.00  0.00      LIG  
ATOM   4983 H31  LIG     1      17.663  17.562   6.887  1.00  0.00      LIG  
ATOM   4984 H32  LIG     1      16.814  17.052   8.329  1.00  0.00      LIG  
ATOM   4985 H33  LIG     1      19.826  16.902   8.241  1.00  0.00      LIG  
ATOM   4986 H34  LIG     1      19.254  15.911   6.170  1.00  0.00      LIG  
ATOM   4987 H35  LIG     1      21.843  22.654   7.242  1.00  0.00      LIG  
ATOM   4988 H36  LIG     1      21.997  21.961   8.860  1.00  0.00      LIG  
ATOM   4989 H37  LIG     1      20.418  22.392   8.226  1.00  0.00      LIG  
ATOM   4990 H38  LIG     1      18.143  19.792  10.511  1.00  0.00      LIG  
ATOM   4991 H39  LIG     1      18.767  18.138  10.530  1.00  0.00      LIG  
ATOM   4992 H40  LIG     1      17.032  18.415  10.457  1.00  0.00      LIG  
ATOM   4993 H41  LIG     1      20.180  14.435  12.038  1.00  0.00      LIG  
ATOM   4994 H42  LIG     1      18.672  13.884  11.279  1.00  0.00      LIG  
ATOM   4995 H43  LIG     1      18.726  15.462  12.143  1.00  0.00      LIG  
ATOM   4996 H44  LIG     1      16.279  14.517   8.029  1.00  0.00      LIG  
ATOM   4997 H45  LIG     1      17.497  13.511   8.837  1.00  0.00      LIG  
ATOM   4998 H46  LIG     1      16.537  12.843   7.515  1.00  0.00      LIG  
ATOM   4999 H47  LIG     1      18.631  14.023   4.814  1.00  0.00      LIG  
ATOM   5000 H48  LIG     1      16.888  14.199   5.088  1.00  0.00      LIG  
ATOM   5001 H49  LIG     1      17.691  12.662   5.452  1.00  0.00      LIG  
TER
REMARK  Energy: 263.214
REMARK  SimpleFitness: 263.214
REMARK  FullFitness: -1386.6873
REMARK  InterFull: -49.4653
REMARK  IntraFull: 304.382
REMARK  solvFull: -1885.54
REMARK  surfFull: 243.936
REMARK  extraFull: 0.0
REMARK  deltaGcompsolvpol: -1885.54
REMARK  deltaGcompsolvnonpol: 243.936
REMARK  deltaGprotsolvpol: -1897.11
REMARK  deltaGprotsolvnonpol: 243.179
REMARK  deltaGligsolvpol: -10.0103
REMARK  deltaGligsolvnonpol: 15.9065
REMARK  deltaGvdw: -49.4653
REMARK  deltaGelec: 0.0
REMARK  deltaG: -8.781849
REMARK  Cluster: 2
REMARK  ClusterRank: 1
ATOM   4915 C    LIG     1      27.012  17.884   8.208  1.00  0.00      LIG  
ATOM   4916 C1   LIG     1      27.117  17.597   6.750  1.00  0.00      LIG  
ATOM   4917 C2   LIG     1      26.589  18.661   5.823  1.00  0.00      LIG  
ATOM   4918 C3   LIG     1      25.176  19.075   6.300  1.00  0.00      LIG  
ATOM   4919 C4   LIG     1      24.926  19.331   7.807  1.00  0.00      LIG  
ATOM   4920 C5   LIG     1      25.574  18.183   8.587  1.00  0.00      LIG  
ATOM   4921 C6   LIG     1      24.534  20.125   5.401  1.00  0.00      LIG  
ATOM   4922 C7   LIG     1      23.234  20.700   5.925  1.00  0.00      LIG  
ATOM   4923 C8   LIG     1      22.481  19.803   6.902  1.00  0.00      LIG  
ATOM   4924 C9   LIG     1      23.391  19.554   8.133  1.00  0.00      LIG  
ATOM   4925 C10  LIG     1      21.172  20.511   7.357  1.00  0.00      LIG  
ATOM   4926 C11  LIG     1      20.452  19.642   8.330  1.00  0.00      LIG  
ATOM   4927 C12  LIG     1      21.250  19.114   9.478  1.00  0.00      LIG  
ATOM   4928 C13  LIG     1      22.656  18.614   9.121  1.00  0.00      LIG  
ATOM   4929 C14  LIG     1      19.167  19.456   7.992  1.00  0.00      LIG  
ATOM   4930 C15  LIG     1      18.844  20.181   6.741  1.00  0.00      LIG  
ATOM   4931 C16  LIG     1      20.161  20.714   6.231  1.00  0.00      LIG  
ATOM   4932 O    LIG     1      23.315  18.539  10.384  1.00  0.00      LIG  
ATOM   4933 C17  LIG     1      27.623  19.774   5.693  1.00  0.00      LIG  
ATOM   4934 C18  LIG     1      26.478  18.033   4.437  1.00  0.00      LIG  
ATOM   4935 C19  LIG     1      22.092  18.486   6.187  1.00  0.00      LIG  
ATOM   4936 C20  LIG     1      25.617  20.609   8.292  1.00  0.00      LIG  
ATOM   4937 H    LIG     1      23.413  20.492   8.683  1.00  0.00      LIG  
ATOM   4938 C21  LIG     1      18.012  18.731   8.636  1.00  0.00      LIG  
ATOM   4939 C22  LIG     1      17.718  17.389   7.956  1.00  0.00      LIG  
ATOM   4940 C23  LIG     1      18.784  16.310   8.151  1.00  0.00      LIG  
ATOM   4941 O1   LIG     1      18.489  15.603   9.373  1.00  0.00      LIG  
ATOM   4942 C24  LIG     1      18.809  15.417   6.924  1.00  0.00      LIG  
ATOM   4943 C25  LIG     1      21.358  21.895   7.990  1.00  0.00      LIG  
ATOM   4944 O2   LIG     1      27.785  16.655   6.348  1.00  0.00      LIG  
ATOM   4945 H1   LIG     1      24.627  18.160   6.101  1.00  0.00      LIG  
ATOM   4946 C26  LIG     1      18.043  18.639  10.152  1.00  0.00      LIG  
ATOM   4947 C27  LIG     1      19.573  15.234  10.114  1.00  0.00      LIG  
ATOM   4948 O3   LIG     1      20.736  15.482   9.839  1.00  0.00      LIG  
ATOM   4949 C28  LIG     1      19.140  14.424  11.294  1.00  0.00      LIG  
ATOM   4950 C29  LIG     1      17.993  14.189   6.680  1.00  0.00      LIG  
ATOM   4951 O4   LIG     1      19.389  14.096   7.067  1.00  0.00      LIG  
ATOM   4952 C30  LIG     1      17.050  13.604   7.678  1.00  0.00      LIG  
ATOM   4953 C31  LIG     1      17.721  13.819   5.265  1.00  0.00      LIG  
ATOM   4954 H2   LIG     1      27.685  18.708   8.457  1.00  0.00      LIG  
ATOM   4955 H3   LIG     1      27.350  16.997   8.749  1.00  0.00      LIG  
ATOM   4956 H4   LIG     1      25.583  18.420   9.652  1.00  0.00      LIG  
ATOM   4957 H5   LIG     1      24.980  17.276   8.461  1.00  0.00      LIG  
ATOM   4958 H6   LIG     1      24.331  19.684   4.423  1.00  0.00      LIG  
ATOM   4959 H7   LIG     1      25.216  20.959   5.223  1.00  0.00      LIG  
ATOM   4960 H8   LIG     1      22.605  20.956   5.070  1.00  0.00      LIG  
ATOM   4961 H9   LIG     1      23.480  21.644   6.414  1.00  0.00      LIG  
ATOM   4962 H10  LIG     1      20.731  18.298   9.980  1.00  0.00      LIG  
ATOM   4963 H11  LIG     1      21.324  19.914  10.222  1.00  0.00      LIG  
ATOM   4964 H12  LIG     1      22.601  17.600   8.716  1.00  0.00      LIG  
ATOM   4965 H13  LIG     1      18.150  21.001   6.946  1.00  0.00      LIG  
ATOM   4966 H14  LIG     1      18.396  19.513   6.003  1.00  0.00      LIG  
ATOM   4967 H15  LIG     1      20.425  20.199   5.304  1.00  0.00      LIG  
ATOM   4968 H16  LIG     1      20.062  21.771   5.966  1.00  0.00      LIG  
ATOM   4969 H17  LIG     1      23.356  19.448  10.727  1.00  0.00      LIG  
ATOM   4970 H18  LIG     1      27.280  20.562   5.019  1.00  0.00      LIG  
ATOM   4971 H19  LIG     1      28.553  19.375   5.277  1.00  0.00      LIG  
ATOM   4972 H20  LIG     1      27.882  20.225   6.651  1.00  0.00      LIG  
ATOM   4973 H21  LIG     1      25.748  17.219   4.428  1.00  0.00      LIG  
ATOM   4974 H22  LIG     1      27.436  17.623   4.101  1.00  0.00      LIG  
ATOM   4975 H23  LIG     1      26.173  18.771   3.691  1.00  0.00      LIG  
ATOM   4976 H24  LIG     1      22.067  18.634   5.104  1.00  0.00      LIG  
ATOM   4977 H25  LIG     1      21.115  18.094   6.472  1.00  0.00      LIG  
ATOM   4978 H26  LIG     1      22.788  17.676   6.399  1.00  0.00      LIG  
ATOM   4979 H27  LIG     1      25.269  21.489   7.746  1.00  0.00      LIG  
ATOM   4980 H28  LIG     1      26.700  20.572   8.204  1.00  0.00      LIG  
ATOM   4981 H29  LIG     1      25.398  20.772   9.351  1.00  0.00      LIG  
ATOM   4982 H30  LIG     1      17.143  19.361   8.428  1.00  0.00      LIG  
ATOM   4983 H31  LIG     1      17.591  17.577   6.886  1.00  0.00      LIG  
ATOM   4984 H32  LIG     1      16.752  17.023   8.315  1.00  0.00      LIG  
ATOM   4985 H33  LIG     1      19.756  16.808   8.201  1.00  0.00      LIG  
ATOM   4986 H34  LIG     1      19.104  15.988   6.053  1.00  0.00      LIG  
ATOM   4987 H35  LIG     1      21.799  22.600   7.284  1.00  0.00      LIG  
ATOM   4988 H36  LIG     1      21.983  21.876   8.886  1.00  0.00      LIG  
ATOM   4989 H37  LIG     1      20.392  22.316   8.288  1.00  0.00      LIG  
ATOM   4990 H38  LIG     1      18.231  19.620  10.597  1.00  0.00      LIG  
ATOM   4991 H39  LIG     1      18.809  17.951  10.510  1.00  0.00      LIG  
ATOM   4992 H40  LIG     1      17.081  18.278  10.521  1.00  0.00      LIG  
ATOM   4993 H41  LIG     1      20.014  14.222  11.918  1.00  0.00      LIG  
ATOM   4994 H42  LIG     1      18.713  13.476  10.954  1.00  0.00      LIG  
ATOM   4995 H43  LIG     1      18.411  14.988  11.882  1.00  0.00      LIG  
ATOM   4996 H44  LIG     1      16.277  14.330   7.941  1.00  0.00      LIG  
ATOM   4997 H45  LIG     1      17.563  13.298   8.594  1.00  0.00      LIG  
ATOM   4998 H46  LIG     1      16.560  12.719   7.263  1.00  0.00      LIG  
ATOM   4999 H47  LIG     1      18.509  14.174   4.594  1.00  0.00      LIG  
ATOM   5000 H48  LIG     1      16.773  14.254   4.941  1.00  0.00      LIG  
ATOM   5001 H49  LIG     1      17.651  12.733   5.165  1.00  0.00      LIG  
TER
REMARK  Energy: 263.214
REMARK  SimpleFitness: 263.214
REMARK  FullFitness: -1386.6873
REMARK  InterFull: -49.4653
REMARK  IntraFull: 304.382
REMARK  solvFull: -1885.54
REMARK  surfFull: 243.936
REMARK  extraFull: 0.0
REMARK  deltaGcompsolvpol: -1885.54
REMARK  deltaGcompsolvnonpol: 243.936
REMARK  deltaGprotsolvpol: -1897.11
REMARK  deltaGprotsolvnonpol: 243.179
REMARK  deltaGligsolvpol: -10.0103
REMARK  deltaGligsolvnonpol: 15.9065
REMARK  deltaGvdw: -49.4653
REMARK  deltaGelec: 0.0
REMARK  deltaG: -8.781849
REMARK  Cluster: 2
REMARK  ClusterRank: 2
ATOM   4915 C    LIG     1      27.012  17.884   8.208  1.00  0.00      LIG  
ATOM   4916 C1   LIG     1      27.117  17.597   6.750  1.00  0.00      LIG  
ATOM   4917 C2   LIG     1      26.589  18.661   5.823  1.00  0.00      LIG  
ATOM   4918 C3   LIG     1      25.176  19.075   6.300  1.00  0.00      LIG  
ATOM   4919 C4   LIG     1      24.926  19.331   7.807  1.00  0.00      LIG  
ATOM   4920 C5   LIG     1      25.574  18.183   8.587  1.00  0.00      LIG  
ATOM   4921 C6   LIG     1      24.534  20.125   5.401  1.00  0.00      LIG  
ATOM   4922 C7   LIG     1      23.234  20.700   5.925  1.00  0.00      LIG  
ATOM   4923 C8   LIG     1      22.481  19.803   6.902  1.00  0.00      LIG  
ATOM   4924 C9   LIG     1      23.391  19.554   8.133  1.00  0.00      LIG  
ATOM   4925 C10  LIG     1      21.172  20.511   7.357  1.00  0.00      LIG  
ATOM   4926 C11  LIG     1      20.452  19.642   8.330  1.00  0.00      LIG  
ATOM   4927 C12  LIG     1      21.250  19.114   9.478  1.00  0.00      LIG  
ATOM   4928 C13  LIG     1      22.656  18.614   9.121  1.00  0.00      LIG  
ATOM   4929 C14  LIG     1      19.167  19.456   7.992  1.00  0.00      LIG  
ATOM   4930 C15  LIG     1      18.844  20.181   6.741  1.00  0.00      LIG  
ATOM   4931 C16  LIG     1      20.161  20.714   6.231  1.00  0.00      LIG  
ATOM   4932 O    LIG     1      23.315  18.539  10.384  1.00  0.00      LIG  
ATOM   4933 C17  LIG     1      27.623  19.774   5.693  1.00  0.00      LIG  
ATOM   4934 C18  LIG     1      26.478  18.033   4.437  1.00  0.00      LIG  
ATOM   4935 C19  LIG     1      22.092  18.486   6.187  1.00  0.00      LIG  
ATOM   4936 C20  LIG     1      25.617  20.609   8.292  1.00  0.00      LIG  
ATOM   4937 H    LIG     1      23.413  20.492   8.683  1.00  0.00      LIG  
ATOM   4938 C21  LIG     1      18.012  18.731   8.636  1.00  0.00      LIG  
ATOM   4939 C22  LIG     1      17.718  17.389   7.956  1.00  0.00      LIG  
ATOM   4940 C23  LIG     1      18.784  16.310   8.151  1.00  0.00      LIG  
ATOM   4941 O1   LIG     1      18.489  15.603   9.373  1.00  0.00      LIG  
ATOM   4942 C24  LIG     1      18.809  15.417   6.924  1.00  0.00      LIG  
ATOM   4943 C25  LIG     1      21.358  21.895   7.990  1.00  0.00      LIG  
ATOM   4944 O2   LIG     1      27.785  16.655   6.348  1.00  0.00      LIG  
ATOM   4945 H1   LIG     1      24.627  18.160   6.101  1.00  0.00      LIG  
ATOM   4946 C26  LIG     1      18.043  18.639  10.152  1.00  0.00      LIG  
ATOM   4947 C27  LIG     1      19.573  15.234  10.114  1.00  0.00      LIG  
ATOM   4948 O3   LIG     1      20.736  15.482   9.839  1.00  0.00      LIG  
ATOM   4949 C28  LIG     1      19.140  14.424  11.294  1.00  0.00      LIG  
ATOM   4950 C29  LIG     1      17.993  14.189   6.680  1.00  0.00      LIG  
ATOM   4951 O4   LIG     1      19.389  14.096   7.067  1.00  0.00      LIG  
ATOM   4952 C30  LIG     1      17.050  13.604   7.678  1.00  0.00      LIG  
ATOM   4953 C31  LIG     1      17.721  13.819   5.265  1.00  0.00      LIG  
ATOM   4954 H2   LIG     1      27.685  18.708   8.457  1.00  0.00      LIG  
ATOM   4955 H3   LIG     1      27.350  16.997   8.749  1.00  0.00      LIG  
ATOM   4956 H4   LIG     1      25.583  18.420   9.652  1.00  0.00      LIG  
ATOM   4957 H5   LIG     1      24.980  17.276   8.461  1.00  0.00      LIG  
ATOM   4958 H6   LIG     1      24.331  19.684   4.423  1.00  0.00      LIG  
ATOM   4959 H7   LIG     1      25.216  20.959   5.223  1.00  0.00      LIG  
ATOM   4960 H8   LIG     1      22.605  20.956   5.070  1.00  0.00      LIG  
ATOM   4961 H9   LIG     1      23.480  21.644   6.414  1.00  0.00      LIG  
ATOM   4962 H10  LIG     1      20.731  18.298   9.980  1.00  0.00      LIG  
ATOM   4963 H11  LIG     1      21.324  19.914  10.222  1.00  0.00      LIG  
ATOM   4964 H12  LIG     1      22.601  17.600   8.716  1.00  0.00      LIG  
ATOM   4965 H13  LIG     1      18.150  21.001   6.946  1.00  0.00      LIG  
ATOM   4966 H14  LIG     1      18.396  19.513   6.003  1.00  0.00      LIG  
ATOM   4967 H15  LIG     1      20.425  20.199   5.304  1.00  0.00      LIG  
ATOM   4968 H16  LIG     1      20.062  21.771   5.966  1.00  0.00      LIG  
ATOM   4969 H17  LIG     1      23.356  19.448  10.727  1.00  0.00      LIG  
ATOM   4970 H18  LIG     1      27.280  20.562   5.019  1.00  0.00      LIG  
ATOM   4971 H19  LIG     1      28.553  19.375   5.277  1.00  0.00      LIG  
ATOM   4972 H20  LIG     1      27.882  20.225   6.651  1.00  0.00      LIG  
ATOM   4973 H21  LIG     1      25.748  17.219   4.428  1.00  0.00      LIG  
ATOM   4974 H22  LIG     1      27.436  17.623   4.101  1.00  0.00      LIG  
ATOM   4975 H23  LIG     1      26.173  18.771   3.691  1.00  0.00      LIG  
ATOM   4976 H24  LIG     1      22.067  18.634   5.104  1.00  0.00      LIG  
ATOM   4977 H25  LIG     1      21.115  18.094   6.472  1.00  0.00      LIG  
ATOM   4978 H26  LIG     1      22.788  17.676   6.399  1.00  0.00      LIG  
ATOM   4979 H27  LIG     1      25.269  21.489   7.746  1.00  0.00      LIG  
ATOM   4980 H28  LIG     1      26.700  20.572   8.204  1.00  0.00      LIG  
ATOM   4981 H29  LIG     1      25.398  20.772   9.351  1.00  0.00      LIG  
ATOM   4982 H30  LIG     1      17.143  19.361   8.428  1.00  0.00      LIG  
ATOM   4983 H31  LIG     1      17.591  17.577   6.886  1.00  0.00      LIG  
ATOM   4984 H32  LIG     1      16.752  17.023   8.315  1.00  0.00      LIG  
ATOM   4985 H33  LIG     1      19.756  16.808   8.201  1.00  0.00      LIG  
ATOM   4986 H34  LIG     1      19.104  15.988   6.053  1.00  0.00      LIG  
ATOM   4987 H35  LIG     1      21.799  22.600   7.284  1.00  0.00      LIG  
ATOM   4988 H36  LIG     1      21.983  21.876   8.886  1.00  0.00      LIG  
ATOM   4989 H37  LIG     1      20.392  22.316   8.288  1.00  0.00      LIG  
ATOM   4990 H38  LIG     1      18.231  19.620  10.597  1.00  0.00      LIG  
ATOM   4991 H39  LIG     1      18.809  17.951  10.510  1.00  0.00      LIG  
ATOM   4992 H40  LIG     1      17.081  18.278  10.521  1.00  0.00      LIG  
ATOM   4993 H41  LIG     1      20.014  14.222  11.918  1.00  0.00      LIG  
ATOM   4994 H42  LIG     1      18.713  13.476  10.954  1.00  0.00      LIG  
ATOM   4995 H43  LIG     1      18.411  14.988  11.882  1.00  0.00      LIG  
ATOM   4996 H44  LIG     1      16.277  14.330   7.941  1.00  0.00      LIG  
ATOM   4997 H45  LIG     1      17.563  13.298   8.594  1.00  0.00      LIG  
ATOM   4998 H46  LIG     1      16.560  12.719   7.263  1.00  0.00      LIG  
ATOM   4999 H47  LIG     1      18.509  14.174   4.594  1.00  0.00      LIG  
ATOM   5000 H48  LIG     1      16.773  14.254   4.941  1.00  0.00      LIG  
ATOM   5001 H49  LIG     1      17.651  12.733   5.165  1.00  0.00      LIG  
TER
REMARK  Energy: 263.214
REMARK  SimpleFitness: 263.214
REMARK  FullFitness: -1386.6873
REMARK  InterFull: -49.4653
REMARK  IntraFull: 304.382
REMARK  solvFull: -1885.54
REMARK  surfFull: 243.936
REMARK  extraFull: 0.0
REMARK  deltaGcompsolvpol: -1885.54
REMARK  deltaGcompsolvnonpol: 243.936
REMARK  deltaGprotsolvpol: -1897.11
REMARK  deltaGprotsolvnonpol: 243.179
REMARK  deltaGligsolvpol: -10.0103
REMARK  deltaGligsolvnonpol: 15.9065
REMARK  deltaGvdw: -49.4653
REMARK  deltaGelec: 0.0
REMARK  deltaG: -8.781849
REMARK  Cluster: 2
REMARK  ClusterRank: 3
ATOM   4915 C    LIG     1      27.012  17.884   8.208  1.00  0.00      LIG  
ATOM   4916 C1   LIG     1      27.117  17.597   6.750  1.00  0.00      LIG  
ATOM   4917 C2   LIG     1      26.589  18.661   5.823  1.00  0.00      LIG  
ATOM   4918 C3   LIG     1      25.176  19.075   6.300  1.00  0.00      LIG  
ATOM   4919 C4   LIG     1      24.926  19.331   7.807  1.00  0.00      LIG  
ATOM   4920 C5   LIG     1      25.574  18.183   8.587  1.00  0.00      LIG  
ATOM   4921 C6   LIG     1      24.534  20.125   5.401  1.00  0.00      LIG  
ATOM   4922 C7   LIG     1      23.234  20.700   5.925  1.00  0.00      LIG  
ATOM   4923 C8   LIG     1      22.481  19.803   6.902  1.00  0.00      LIG  
ATOM   4924 C9   LIG     1      23.391  19.554   8.133  1.00  0.00      LIG  
ATOM   4925 C10  LIG     1      21.172  20.511   7.357  1.00  0.00      LIG  
ATOM   4926 C11  LIG     1      20.452  19.642   8.330  1.00  0.00      LIG  
ATOM   4927 C12  LIG     1      21.250  19.114   9.478  1.00  0.00      LIG  
ATOM   4928 C13  LIG     1      22.656  18.614   9.121  1.00  0.00      LIG  
ATOM   4929 C14  LIG     1      19.167  19.456   7.992  1.00  0.00      LIG  
ATOM   4930 C15  LIG     1      18.844  20.181   6.741  1.00  0.00      LIG  
ATOM   4931 C16  LIG     1      20.161  20.714   6.231  1.00  0.00      LIG  
ATOM   4932 O    LIG     1      23.315  18.539  10.384  1.00  0.00      LIG  
ATOM   4933 C17  LIG     1      27.623  19.774   5.693  1.00  0.00      LIG  
ATOM   4934 C18  LIG     1      26.478  18.033   4.437  1.00  0.00      LIG  
ATOM   4935 C19  LIG     1      22.092  18.486   6.187  1.00  0.00      LIG  
ATOM   4936 C20  LIG     1      25.617  20.609   8.292  1.00  0.00      LIG  
ATOM   4937 H    LIG     1      23.413  20.492   8.683  1.00  0.00      LIG  
ATOM   4938 C21  LIG     1      18.012  18.731   8.636  1.00  0.00      LIG  
ATOM   4939 C22  LIG     1      17.718  17.389   7.956  1.00  0.00      LIG  
ATOM   4940 C23  LIG     1      18.784  16.310   8.151  1.00  0.00      LIG  
ATOM   4941 O1   LIG     1      18.489  15.603   9.373  1.00  0.00      LIG  
ATOM   4942 C24  LIG     1      18.809  15.417   6.924  1.00  0.00      LIG  
ATOM   4943 C25  LIG     1      21.358  21.895   7.990  1.00  0.00      LIG  
ATOM   4944 O2   LIG     1      27.785  16.655   6.348  1.00  0.00      LIG  
ATOM   4945 H1   LIG     1      24.627  18.160   6.101  1.00  0.00      LIG  
ATOM   4946 C26  LIG     1      18.043  18.639  10.152  1.00  0.00      LIG  
ATOM   4947 C27  LIG     1      19.573  15.234  10.114  1.00  0.00      LIG  
ATOM   4948 O3   LIG     1      20.736  15.482   9.839  1.00  0.00      LIG  
ATOM   4949 C28  LIG     1      19.140  14.424  11.294  1.00  0.00      LIG  
ATOM   4950 C29  LIG     1      17.993  14.189   6.680  1.00  0.00      LIG  
ATOM   4951 O4   LIG     1      19.389  14.096   7.067  1.00  0.00      LIG  
ATOM   4952 C30  LIG     1      17.050  13.604   7.678  1.00  0.00      LIG  
ATOM   4953 C31  LIG     1      17.721  13.819   5.265  1.00  0.00      LIG  
ATOM   4954 H2   LIG     1      27.685  18.708   8.457  1.00  0.00      LIG  
ATOM   4955 H3   LIG     1      27.350  16.997   8.749  1.00  0.00      LIG  
ATOM   4956 H4   LIG     1      25.583  18.420   9.652  1.00  0.00      LIG  
ATOM   4957 H5   LIG     1      24.980  17.276   8.461  1.00  0.00      LIG  
ATOM   4958 H6   LIG     1      24.331  19.684   4.423  1.00  0.00      LIG  
ATOM   4959 H7   LIG     1      25.216  20.959   5.223  1.00  0.00      LIG  
ATOM   4960 H8   LIG     1      22.605  20.956   5.070  1.00  0.00      LIG  
ATOM   4961 H9   LIG     1      23.480  21.644   6.414  1.00  0.00      LIG  
ATOM   4962 H10  LIG     1      20.731  18.298   9.980  1.00  0.00      LIG  
ATOM   4963 H11  LIG     1      21.324  19.914  10.222  1.00  0.00      LIG  
ATOM   4964 H12  LIG     1      22.601  17.600   8.716  1.00  0.00      LIG  
ATOM   4965 H13  LIG     1      18.150  21.001   6.946  1.00  0.00      LIG  
ATOM   4966 H14  LIG     1      18.396  19.513   6.003  1.00  0.00      LIG  
ATOM   4967 H15  LIG     1      20.425  20.199   5.304  1.00  0.00      LIG  
ATOM   4968 H16  LIG     1      20.062  21.771   5.966  1.00  0.00      LIG  
ATOM   4969 H17  LIG     1      23.356  19.448  10.727  1.00  0.00      LIG  
ATOM   4970 H18  LIG     1      27.280  20.562   5.019  1.00  0.00      LIG  
ATOM   4971 H19  LIG     1      28.553  19.375   5.277  1.00  0.00      LIG  
ATOM   4972 H20  LIG     1      27.882  20.225   6.651  1.00  0.00      LIG  
ATOM   4973 H21  LIG     1      25.748  17.219   4.428  1.00  0.00      LIG  
ATOM   4974 H22  LIG     1      27.436  17.623   4.101  1.00  0.00      LIG  
ATOM   4975 H23  LIG     1      26.173  18.771   3.691  1.00  0.00      LIG  
ATOM   4976 H24  LIG     1      22.067  18.634   5.104  1.00  0.00      LIG  
ATOM   4977 H25  LIG     1      21.115  18.094   6.472  1.00  0.00      LIG  
ATOM   4978 H26  LIG     1      22.788  17.676   6.399  1.00  0.00      LIG  
ATOM   4979 H27  LIG     1      25.269  21.489   7.746  1.00  0.00      LIG  
ATOM   4980 H28  LIG     1      26.700  20.572   8.204  1.00  0.00      LIG  
ATOM   4981 H29  LIG     1      25.398  20.772   9.351  1.00  0.00      LIG  
ATOM   4982 H30  LIG     1      17.143  19.361   8.428  1.00  0.00      LIG  
ATOM   4983 H31  LIG     1      17.591  17.577   6.886  1.00  0.00      LIG  
ATOM   4984 H32  LIG     1      16.752  17.023   8.315  1.00  0.00      LIG  
ATOM   4985 H33  LIG     1      19.756  16.808   8.201  1.00  0.00      LIG  
ATOM   4986 H34  LIG     1      19.104  15.988   6.053  1.00  0.00      LIG  
ATOM   4987 H35  LIG     1      21.799  22.600   7.284  1.00  0.00      LIG  
ATOM   4988 H36  LIG     1      21.983  21.876   8.886  1.00  0.00      LIG  
ATOM   4989 H37  LIG     1      20.392  22.316   8.288  1.00  0.00      LIG  
ATOM   4990 H38  LIG     1      18.231  19.620  10.597  1.00  0.00      LIG  
ATOM   4991 H39  LIG     1      18.809  17.951  10.510  1.00  0.00      LIG  
ATOM   4992 H40  LIG     1      17.081  18.278  10.521  1.00  0.00      LIG  
ATOM   4993 H41  LIG     1      20.014  14.222  11.918  1.00  0.00      LIG  
ATOM   4994 H42  LIG     1      18.713  13.476  10.954  1.00  0.00      LIG  
ATOM   4995 H43  LIG     1      18.411  14.988  11.882  1.00  0.00      LIG  
ATOM   4996 H44  LIG     1      16.277  14.330   7.941  1.00  0.00      LIG  
ATOM   4997 H45  LIG     1      17.563  13.298   8.594  1.00  0.00      LIG  
ATOM   4998 H46  LIG     1      16.560  12.719   7.263  1.00  0.00      LIG  
ATOM   4999 H47  LIG     1      18.509  14.174   4.594  1.00  0.00      LIG  
ATOM   5000 H48  LIG     1      16.773  14.254   4.941  1.00  0.00      LIG  
ATOM   5001 H49  LIG     1      17.651  12.733   5.165  1.00  0.00      LIG  
TER
REMARK  Energy: 263.302
REMARK  SimpleFitness: 263.302
REMARK  FullFitness: -1386.5859
REMARK  InterFull: -49.544
REMARK  IntraFull: 304.503
REMARK  solvFull: -1885.49
REMARK  surfFull: 243.945
REMARK  extraFull: 0.0
REMARK  deltaGcompsolvpol: -1885.49
REMARK  deltaGcompsolvnonpol: 243.945
REMARK  deltaGprotsolvpol: -1897.11
REMARK  deltaGprotsolvnonpol: 243.179
REMARK  deltaGligsolvpol: -9.99399
REMARK  deltaGligsolvnonpol: 15.899
REMARK  deltaGvdw: -49.544
REMARK  deltaGelec: 0.0
REMARK  deltaG: -8.785667
REMARK  Cluster: 2
REMARK  ClusterRank: 4
ATOM   4915 C    LIG     1      27.036  17.902   8.164  1.00  0.00      LIG  
ATOM   4916 C1   LIG     1      27.128  17.613   6.707  1.00  0.00      LIG  
ATOM   4917 C2   LIG     1      26.586  18.673   5.784  1.00  0.00      LIG  
ATOM   4918 C3   LIG     1      25.175  19.079   6.272  1.00  0.00      LIG  
ATOM   4919 C4   LIG     1      24.935  19.333   7.782  1.00  0.00      LIG  
ATOM   4920 C5   LIG     1      25.600  18.191   8.557  1.00  0.00      LIG  
ATOM   4921 C6   LIG     1      24.519  20.127   5.380  1.00  0.00      LIG  
ATOM   4922 C7   LIG     1      23.220  20.693   5.916  1.00  0.00      LIG  
ATOM   4923 C8   LIG     1      22.479  19.792   6.897  1.00  0.00      LIG  
ATOM   4924 C9   LIG     1      23.402  19.545   8.120  1.00  0.00      LIG  
ATOM   4925 C10  LIG     1      21.171  20.491   7.366  1.00  0.00      LIG  
ATOM   4926 C11  LIG     1      20.463  19.616   8.342  1.00  0.00      LIG  
ATOM   4927 C12  LIG     1      21.275  19.087   9.480  1.00  0.00      LIG  
ATOM   4928 C13  LIG     1      22.681  18.597   9.111  1.00  0.00      LIG  
ATOM   4929 C14  LIG     1      19.175  19.430   8.017  1.00  0.00      LIG  
ATOM   4930 C15  LIG     1      18.836  20.163   6.774  1.00  0.00      LIG  
ATOM   4931 C16  LIG     1      20.149  20.693   6.249  1.00  0.00      LIG  
ATOM   4932 O    LIG     1      23.350  18.525  10.368  1.00  0.00      LIG  
ATOM   4933 C17  LIG     1      27.612  19.793   5.644  1.00  0.00      LIG  
ATOM   4934 C18  LIG     1      26.470  18.043   4.399  1.00  0.00      LIG  
ATOM   4935 C19  LIG     1      22.091  18.475   6.182  1.00  0.00      LIG  
ATOM   4936 C20  LIG     1      25.621  20.616   8.260  1.00  0.00      LIG  
ATOM   4937 H    LIG     1      23.423  20.482   8.673  1.00  0.00      LIG  
ATOM   4938 C21  LIG     1      18.027  18.701   8.670  1.00  0.00      LIG  
ATOM   4939 C22  LIG     1      17.716  17.372   7.974  1.00  0.00      LIG  
ATOM   4940 C23  LIG     1      18.782  16.287   8.138  1.00  0.00      LIG  
ATOM   4941 O1   LIG     1      18.491  15.551   9.344  1.00  0.00      LIG  
ATOM   4942 C24  LIG     1      18.803  15.424   6.890  1.00  0.00      LIG  
ATOM   4943 C25  LIG     1      21.355  21.874   8.002  1.00  0.00      LIG  
ATOM   4944 O2   LIG     1      27.790  16.669   6.300  1.00  0.00      LIG  
ATOM   4945 H1   LIG     1      24.629  18.161   6.077  1.00  0.00      LIG  
ATOM   4946 C26  LIG     1      18.082  18.583  10.183  1.00  0.00      LIG  
ATOM   4947 C27  LIG     1      19.577  15.175  10.079  1.00  0.00      LIG  
ATOM   4948 O3   LIG     1      20.737  15.450   9.817  1.00  0.00      LIG  
ATOM   4949 C28  LIG     1      19.150  14.338  11.242  1.00  0.00      LIG  
ATOM   4950 C29  LIG     1      17.993  14.197   6.622  1.00  0.00      LIG  
ATOM   4951 O4   LIG     1      19.392  14.104   6.999  1.00  0.00      LIG  
ATOM   4952 C30  LIG     1      17.060  13.583   7.612  1.00  0.00      LIG  
ATOM   4953 C31  LIG     1      17.715  13.859   5.200  1.00  0.00      LIG  
ATOM   4954 H2   LIG     1      27.705  18.732   8.405  1.00  0.00      LIG  
ATOM   4955 H3   LIG     1      27.387  17.019   8.704  1.00  0.00      LIG  
ATOM   4956 H4   LIG     1      25.618  18.429   9.622  1.00  0.00      LIG  
ATOM   4957 H5   LIG     1      25.012  17.280   8.438  1.00  0.00      LIG  
ATOM   4958 H6   LIG     1      24.311  19.685   4.402  1.00  0.00      LIG  
ATOM   4959 H7   LIG     1      25.195  20.964   5.197  1.00  0.00      LIG  
ATOM   4960 H8   LIG     1      22.583  20.948   5.065  1.00  0.00      LIG  
ATOM   4961 H9   LIG     1      23.465  21.638   6.404  1.00  0.00      LIG  
ATOM   4962 H10  LIG     1      20.765  18.264   9.982  1.00  0.00      LIG  
ATOM   4963 H11  LIG     1      21.349  19.883  10.228  1.00  0.00      LIG  
ATOM   4964 H12  LIG     1      22.631  17.583   8.703  1.00  0.00      LIG  
ATOM   4965 H13  LIG     1      18.149  20.984   6.994  1.00  0.00      LIG  
ATOM   4966 H14  LIG     1      18.376  19.502   6.038  1.00  0.00      LIG  
ATOM   4967 H15  LIG     1      20.402  20.175   5.322  1.00  0.00      LIG  
ATOM   4968 H16  LIG     1      20.049  21.749   5.983  1.00  0.00      LIG  
ATOM   4969 H17  LIG     1      23.387  19.433  10.713  1.00  0.00      LIG  
ATOM   4970 H18  LIG     1      27.258  20.578   4.973  1.00  0.00      LIG  
ATOM   4971 H19  LIG     1      28.541  19.400   5.219  1.00  0.00      LIG  
ATOM   4972 H20  LIG     1      27.878  20.246   6.599  1.00  0.00      LIG  
ATOM   4973 H21  LIG     1      25.752  17.218   4.398  1.00  0.00      LIG  
ATOM   4974 H22  LIG     1      27.431  17.649   4.053  1.00  0.00      LIG  
ATOM   4975 H23  LIG     1      26.145  18.776   3.656  1.00  0.00      LIG  
ATOM   4976 H24  LIG     1      22.049  18.628   5.101  1.00  0.00      LIG  
ATOM   4977 H25  LIG     1      21.122  18.074   6.480  1.00  0.00      LIG  
ATOM   4978 H26  LIG     1      22.797  17.670   6.380  1.00  0.00      LIG  
ATOM   4979 H27  LIG     1      25.257  21.494   7.724  1.00  0.00      LIG  
ATOM   4980 H28  LIG     1      26.703  20.591   8.156  1.00  0.00      LIG  
ATOM   4981 H29  LIG     1      25.418  20.772   9.323  1.00  0.00      LIG  
ATOM   4982 H30  LIG     1      17.157  19.338   8.486  1.00  0.00      LIG  
ATOM   4983 H31  LIG     1      17.574  17.576   6.909  1.00  0.00      LIG  
ATOM   4984 H32  LIG     1      16.754  17.005   8.340  1.00  0.00      LIG  
ATOM   4985 H33  LIG     1      19.755  16.783   8.195  1.00  0.00      LIG  
ATOM   4986 H34  LIG     1      19.090  16.017   6.032  1.00  0.00      LIG  
ATOM   4987 H35  LIG     1      21.792  22.583   7.296  1.00  0.00      LIG  
ATOM   4988 H36  LIG     1      21.982  21.854   8.897  1.00  0.00      LIG  
ATOM   4989 H37  LIG     1      20.389  22.292   8.304  1.00  0.00      LIG  
ATOM   4990 H38  LIG     1      18.283  19.555  10.642  1.00  0.00      LIG  
ATOM   4991 H39  LIG     1      18.851  17.885  10.515  1.00  0.00      LIG  
ATOM   4992 H40  LIG     1      17.125  18.221  10.564  1.00  0.00      LIG  
ATOM   4993 H41  LIG     1      20.032  14.098  11.841  1.00  0.00      LIG  
ATOM   4994 H42  LIG     1      18.698  13.409  10.883  1.00  0.00      LIG  
ATOM   4995 H43  LIG     1      18.444  14.899  11.861  1.00  0.00      LIG  
ATOM   4996 H44  LIG     1      16.292  14.302   7.906  1.00  0.00      LIG  
ATOM   4997 H45  LIG     1      17.583  13.248   8.512  1.00  0.00      LIG  
ATOM   4998 H46  LIG     1      16.563  12.713   7.174  1.00  0.00      LIG  
ATOM   4999 H47  LIG     1      18.500  14.230   4.535  1.00  0.00      LIG  
ATOM   5000 H48  LIG     1      16.764  14.302   4.891  1.00  0.00      LIG  
ATOM   5001 H49  LIG     1      17.643  12.776   5.076  1.00  0.00      LIG  
TER
REMARK  Energy: 263.302
REMARK  SimpleFitness: 263.302
REMARK  FullFitness: -1386.5859
REMARK  InterFull: -49.544
REMARK  IntraFull: 304.503
REMARK  solvFull: -1885.49
REMARK  surfFull: 243.945
REMARK  extraFull: 0.0
REMARK  deltaGcompsolvpol: -1885.49
REMARK  deltaGcompsolvnonpol: 243.945
REMARK  deltaGprotsolvpol: -1897.11
REMARK  deltaGprotsolvnonpol: 243.179
REMARK  deltaGligsolvpol: -9.99399
REMARK  deltaGligsolvnonpol: 15.899
REMARK  deltaGvdw: -49.544
REMARK  deltaGelec: 0.0
REMARK  deltaG: -8.785667
REMARK  Cluster: 2
REMARK  ClusterRank: 5
ATOM   4915 C    LIG     1      27.036  17.902   8.164  1.00  0.00      LIG  
ATOM   4916 C1   LIG     1      27.128  17.613   6.707  1.00  0.00      LIG  
ATOM   4917 C2   LIG     1      26.586  18.673   5.784  1.00  0.00      LIG  
ATOM   4918 C3   LIG     1      25.175  19.079   6.272  1.00  0.00      LIG  
ATOM   4919 C4   LIG     1      24.935  19.333   7.782  1.00  0.00      LIG  
ATOM   4920 C5   LIG     1      25.600  18.191   8.557  1.00  0.00      LIG  
ATOM   4921 C6   LIG     1      24.519  20.127   5.380  1.00  0.00      LIG  
ATOM   4922 C7   LIG     1      23.220  20.693   5.916  1.00  0.00      LIG  
ATOM   4923 C8   LIG     1      22.479  19.792   6.897  1.00  0.00      LIG  
ATOM   4924 C9   LIG     1      23.402  19.545   8.120  1.00  0.00      LIG  
ATOM   4925 C10  LIG     1      21.171  20.491   7.366  1.00  0.00      LIG  
ATOM   4926 C11  LIG     1      20.463  19.616   8.342  1.00  0.00      LIG  
ATOM   4927 C12  LIG     1      21.275  19.087   9.480  1.00  0.00      LIG  
ATOM   4928 C13  LIG     1      22.681  18.597   9.111  1.00  0.00      LIG  
ATOM   4929 C14  LIG     1      19.175  19.430   8.017  1.00  0.00      LIG  
ATOM   4930 C15  LIG     1      18.836  20.163   6.774  1.00  0.00      LIG  
ATOM   4931 C16  LIG     1      20.149  20.693   6.249  1.00  0.00      LIG  
ATOM   4932 O    LIG     1      23.350  18.525  10.368  1.00  0.00      LIG  
ATOM   4933 C17  LIG     1      27.612  19.793   5.644  1.00  0.00      LIG  
ATOM   4934 C18  LIG     1      26.470  18.043   4.399  1.00  0.00      LIG  
ATOM   4935 C19  LIG     1      22.091  18.475   6.182  1.00  0.00      LIG  
ATOM   4936 C20  LIG     1      25.621  20.616   8.260  1.00  0.00      LIG  
ATOM   4937 H    LIG     1      23.423  20.482   8.673  1.00  0.00      LIG  
ATOM   4938 C21  LIG     1      18.027  18.701   8.670  1.00  0.00      LIG  
ATOM   4939 C22  LIG     1      17.716  17.372   7.974  1.00  0.00      LIG  
ATOM   4940 C23  LIG     1      18.782  16.287   8.138  1.00  0.00      LIG  
ATOM   4941 O1   LIG     1      18.491  15.551   9.344  1.00  0.00      LIG  
ATOM   4942 C24  LIG     1      18.803  15.424   6.890  1.00  0.00      LIG  
ATOM   4943 C25  LIG     1      21.355  21.874   8.002  1.00  0.00      LIG  
ATOM   4944 O2   LIG     1      27.790  16.669   6.300  1.00  0.00      LIG  
ATOM   4945 H1   LIG     1      24.629  18.161   6.077  1.00  0.00      LIG  
ATOM   4946 C26  LIG     1      18.082  18.583  10.183  1.00  0.00      LIG  
ATOM   4947 C27  LIG     1      19.577  15.175  10.079  1.00  0.00      LIG  
ATOM   4948 O3   LIG     1      20.737  15.450   9.817  1.00  0.00      LIG  
ATOM   4949 C28  LIG     1      19.150  14.338  11.242  1.00  0.00      LIG  
ATOM   4950 C29  LIG     1      17.993  14.197   6.622  1.00  0.00      LIG  
ATOM   4951 O4   LIG     1      19.392  14.104   6.999  1.00  0.00      LIG  
ATOM   4952 C30  LIG     1      17.060  13.583   7.612  1.00  0.00      LIG  
ATOM   4953 C31  LIG     1      17.715  13.859   5.200  1.00  0.00      LIG  
ATOM   4954 H2   LIG     1      27.705  18.732   8.405  1.00  0.00      LIG  
ATOM   4955 H3   LIG     1      27.387  17.019   8.704  1.00  0.00      LIG  
ATOM   4956 H4   LIG     1      25.618  18.429   9.622  1.00  0.00      LIG  
ATOM   4957 H5   LIG     1      25.012  17.280   8.438  1.00  0.00      LIG  
ATOM   4958 H6   LIG     1      24.311  19.685   4.402  1.00  0.00      LIG  
ATOM   4959 H7   LIG     1      25.195  20.964   5.197  1.00  0.00      LIG  
ATOM   4960 H8   LIG     1      22.583  20.948   5.065  1.00  0.00      LIG  
ATOM   4961 H9   LIG     1      23.465  21.638   6.404  1.00  0.00      LIG  
ATOM   4962 H10  LIG     1      20.765  18.264   9.982  1.00  0.00      LIG  
ATOM   4963 H11  LIG     1      21.349  19.883  10.228  1.00  0.00      LIG  
ATOM   4964 H12  LIG     1      22.631  17.583   8.703  1.00  0.00      LIG  
ATOM   4965 H13  LIG     1      18.149  20.984   6.994  1.00  0.00      LIG  
ATOM   4966 H14  LIG     1      18.376  19.502   6.038  1.00  0.00      LIG  
ATOM   4967 H15  LIG     1      20.402  20.175   5.322  1.00  0.00      LIG  
ATOM   4968 H16  LIG     1      20.049  21.749   5.983  1.00  0.00      LIG  
ATOM   4969 H17  LIG     1      23.387  19.433  10.713  1.00  0.00      LIG  
ATOM   4970 H18  LIG     1      27.258  20.578   4.973  1.00  0.00      LIG  
ATOM   4971 H19  LIG     1      28.541  19.400   5.219  1.00  0.00      LIG  
ATOM   4972 H20  LIG     1      27.878  20.246   6.599  1.00  0.00      LIG  
ATOM   4973 H21  LIG     1      25.752  17.218   4.398  1.00  0.00      LIG  
ATOM   4974 H22  LIG     1      27.431  17.649   4.053  1.00  0.00      LIG  
ATOM   4975 H23  LIG     1      26.145  18.776   3.656  1.00  0.00      LIG  
ATOM   4976 H24  LIG     1      22.049  18.628   5.101  1.00  0.00      LIG  
ATOM   4977 H25  LIG     1      21.122  18.074   6.480  1.00  0.00      LIG  
ATOM   4978 H26  LIG     1      22.797  17.670   6.380  1.00  0.00      LIG  
ATOM   4979 H27  LIG     1      25.257  21.494   7.724  1.00  0.00      LIG  
ATOM   4980 H28  LIG     1      26.703  20.591   8.156  1.00  0.00      LIG  
ATOM   4981 H29  LIG     1      25.418  20.772   9.323  1.00  0.00      LIG  
ATOM   4982 H30  LIG     1      17.157  19.338   8.486  1.00  0.00      LIG  
ATOM   4983 H31  LIG     1      17.574  17.576   6.909  1.00  0.00      LIG  
ATOM   4984 H32  LIG     1      16.754  17.005   8.340  1.00  0.00      LIG  
ATOM   4985 H33  LIG     1      19.755  16.783   8.195  1.00  0.00      LIG  
ATOM   4986 H34  LIG     1      19.090  16.017   6.032  1.00  0.00      LIG  
ATOM   4987 H35  LIG     1      21.792  22.583   7.296  1.00  0.00      LIG  
ATOM   4988 H36  LIG     1      21.982  21.854   8.897  1.00  0.00      LIG  
ATOM   4989 H37  LIG     1      20.389  22.292   8.304  1.00  0.00      LIG  
ATOM   4990 H38  LIG     1      18.283  19.555  10.642  1.00  0.00      LIG  
ATOM   4991 H39  LIG     1      18.851  17.885  10.515  1.00  0.00      LIG  
ATOM   4992 H40  LIG     1      17.125  18.221  10.564  1.00  0.00      LIG  
ATOM   4993 H41  LIG     1      20.032  14.098  11.841  1.00  0.00      LIG  
ATOM   4994 H42  LIG     1      18.698  13.409  10.883  1.00  0.00      LIG  
ATOM   4995 H43  LIG     1      18.444  14.899  11.861  1.00  0.00      LIG  
ATOM   4996 H44  LIG     1      16.292  14.302   7.906  1.00  0.00      LIG  
ATOM   4997 H45  LIG     1      17.583  13.248   8.512  1.00  0.00      LIG  
ATOM   4998 H46  LIG     1      16.563  12.713   7.174  1.00  0.00      LIG  
ATOM   4999 H47  LIG     1      18.500  14.230   4.535  1.00  0.00      LIG  
ATOM   5000 H48  LIG     1      16.764  14.302   4.891  1.00  0.00      LIG  
ATOM   5001 H49  LIG     1      17.643  12.776   5.076  1.00  0.00      LIG  
TER
REMARK  Energy: 263.302
REMARK  SimpleFitness: 263.302
REMARK  FullFitness: -1386.5859
REMARK  InterFull: -49.544
REMARK  IntraFull: 304.503
REMARK  solvFull: -1885.49
REMARK  surfFull: 243.945
REMARK  extraFull: 0.0
REMARK  deltaGcompsolvpol: -1885.49
REMARK  deltaGcompsolvnonpol: 243.945
REMARK  deltaGprotsolvpol: -1897.11
REMARK  deltaGprotsolvnonpol: 243.179
REMARK  deltaGligsolvpol: -9.99399
REMARK  deltaGligsolvnonpol: 15.899
REMARK  deltaGvdw: -49.544
REMARK  deltaGelec: 0.0
REMARK  deltaG: -8.785667
REMARK  Cluster: 2
REMARK  ClusterRank: 6
ATOM   4915 C    LIG     1      27.036  17.902   8.164  1.00  0.00      LIG  
ATOM   4916 C1   LIG     1      27.128  17.613   6.707  1.00  0.00      LIG  
ATOM   4917 C2   LIG     1      26.586  18.673   5.784  1.00  0.00      LIG  
ATOM   4918 C3   LIG     1      25.175  19.079   6.272  1.00  0.00      LIG  
ATOM   4919 C4   LIG     1      24.935  19.333   7.782  1.00  0.00      LIG  
ATOM   4920 C5   LIG     1      25.600  18.191   8.557  1.00  0.00      LIG  
ATOM   4921 C6   LIG     1      24.519  20.127   5.380  1.00  0.00      LIG  
ATOM   4922 C7   LIG     1      23.220  20.693   5.916  1.00  0.00      LIG  
ATOM   4923 C8   LIG     1      22.479  19.792   6.897  1.00  0.00      LIG  
ATOM   4924 C9   LIG     1      23.402  19.545   8.120  1.00  0.00      LIG  
ATOM   4925 C10  LIG     1      21.171  20.491   7.366  1.00  0.00      LIG  
ATOM   4926 C11  LIG     1      20.463  19.616   8.342  1.00  0.00      LIG  
ATOM   4927 C12  LIG     1      21.275  19.087   9.480  1.00  0.00      LIG  
ATOM   4928 C13  LIG     1      22.681  18.597   9.111  1.00  0.00      LIG  
ATOM   4929 C14  LIG     1      19.175  19.430   8.017  1.00  0.00      LIG  
ATOM   4930 C15  LIG     1      18.836  20.163   6.774  1.00  0.00      LIG  
ATOM   4931 C16  LIG     1      20.149  20.693   6.249  1.00  0.00      LIG  
ATOM   4932 O    LIG     1      23.350  18.525  10.368  1.00  0.00      LIG  
ATOM   4933 C17  LIG     1      27.612  19.793   5.644  1.00  0.00      LIG  
ATOM   4934 C18  LIG     1      26.470  18.043   4.399  1.00  0.00      LIG  
ATOM   4935 C19  LIG     1      22.091  18.475   6.182  1.00  0.00      LIG  
ATOM   4936 C20  LIG     1      25.621  20.616   8.260  1.00  0.00      LIG  
ATOM   4937 H    LIG     1      23.423  20.482   8.673  1.00  0.00      LIG  
ATOM   4938 C21  LIG     1      18.027  18.701   8.670  1.00  0.00      LIG  
ATOM   4939 C22  LIG     1      17.716  17.372   7.974  1.00  0.00      LIG  
ATOM   4940 C23  LIG     1      18.782  16.287   8.138  1.00  0.00      LIG  
ATOM   4941 O1   LIG     1      18.491  15.551   9.344  1.00  0.00      LIG  
ATOM   4942 C24  LIG     1      18.803  15.424   6.890  1.00  0.00      LIG  
ATOM   4943 C25  LIG     1      21.355  21.874   8.002  1.00  0.00      LIG  
ATOM   4944 O2   LIG     1      27.790  16.669   6.300  1.00  0.00      LIG  
ATOM   4945 H1   LIG     1      24.629  18.161   6.077  1.00  0.00      LIG  
ATOM   4946 C26  LIG     1      18.082  18.583  10.183  1.00  0.00      LIG  
ATOM   4947 C27  LIG     1      19.577  15.175  10.079  1.00  0.00      LIG  
ATOM   4948 O3   LIG     1      20.737  15.450   9.817  1.00  0.00      LIG  
ATOM   4949 C28  LIG     1      19.150  14.338  11.242  1.00  0.00      LIG  
ATOM   4950 C29  LIG     1      17.993  14.197   6.622  1.00  0.00      LIG  
ATOM   4951 O4   LIG     1      19.392  14.104   6.999  1.00  0.00      LIG  
ATOM   4952 C30  LIG     1      17.060  13.583   7.612  1.00  0.00      LIG  
ATOM   4953 C31  LIG     1      17.715  13.859   5.200  1.00  0.00      LIG  
ATOM   4954 H2   LIG     1      27.705  18.732   8.405  1.00  0.00      LIG  
ATOM   4955 H3   LIG     1      27.387  17.019   8.704  1.00  0.00      LIG  
ATOM   4956 H4   LIG     1      25.618  18.429   9.622  1.00  0.00      LIG  
ATOM   4957 H5   LIG     1      25.012  17.280   8.438  1.00  0.00      LIG  
ATOM   4958 H6   LIG     1      24.311  19.685   4.402  1.00  0.00      LIG  
ATOM   4959 H7   LIG     1      25.195  20.964   5.197  1.00  0.00      LIG  
ATOM   4960 H8   LIG     1      22.583  20.948   5.065  1.00  0.00      LIG  
ATOM   4961 H9   LIG     1      23.465  21.638   6.404  1.00  0.00      LIG  
ATOM   4962 H10  LIG     1      20.765  18.264   9.982  1.00  0.00      LIG  
ATOM   4963 H11  LIG     1      21.349  19.883  10.228  1.00  0.00      LIG  
ATOM   4964 H12  LIG     1      22.631  17.583   8.703  1.00  0.00      LIG  
ATOM   4965 H13  LIG     1      18.149  20.984   6.994  1.00  0.00      LIG  
ATOM   4966 H14  LIG     1      18.376  19.502   6.038  1.00  0.00      LIG  
ATOM   4967 H15  LIG     1      20.402  20.175   5.322  1.00  0.00      LIG  
ATOM   4968 H16  LIG     1      20.049  21.749   5.983  1.00  0.00      LIG  
ATOM   4969 H17  LIG     1      23.387  19.433  10.713  1.00  0.00      LIG  
ATOM   4970 H18  LIG     1      27.258  20.578   4.973  1.00  0.00      LIG  
ATOM   4971 H19  LIG     1      28.541  19.400   5.219  1.00  0.00      LIG  
ATOM   4972 H20  LIG     1      27.878  20.246   6.599  1.00  0.00      LIG  
ATOM   4973 H21  LIG     1      25.752  17.218   4.398  1.00  0.00      LIG  
ATOM   4974 H22  LIG     1      27.431  17.649   4.053  1.00  0.00      LIG  
ATOM   4975 H23  LIG     1      26.145  18.776   3.656  1.00  0.00      LIG  
ATOM   4976 H24  LIG     1      22.049  18.628   5.101  1.00  0.00      LIG  
ATOM   4977 H25  LIG     1      21.122  18.074   6.480  1.00  0.00      LIG  
ATOM   4978 H26  LIG     1      22.797  17.670   6.380  1.00  0.00      LIG  
ATOM   4979 H27  LIG     1      25.257  21.494   7.724  1.00  0.00      LIG  
ATOM   4980 H28  LIG     1      26.703  20.591   8.156  1.00  0.00      LIG  
ATOM   4981 H29  LIG     1      25.418  20.772   9.323  1.00  0.00      LIG  
ATOM   4982 H30  LIG     1      17.157  19.338   8.486  1.00  0.00      LIG  
ATOM   4983 H31  LIG     1      17.574  17.576   6.909  1.00  0.00      LIG  
ATOM   4984 H32  LIG     1      16.754  17.005   8.340  1.00  0.00      LIG  
ATOM   4985 H33  LIG     1      19.755  16.783   8.195  1.00  0.00      LIG  
ATOM   4986 H34  LIG     1      19.090  16.017   6.032  1.00  0.00      LIG  
ATOM   4987 H35  LIG     1      21.792  22.583   7.296  1.00  0.00      LIG  
ATOM   4988 H36  LIG     1      21.982  21.854   8.897  1.00  0.00      LIG  
ATOM   4989 H37  LIG     1      20.389  22.292   8.304  1.00  0.00      LIG  
ATOM   4990 H38  LIG     1      18.283  19.555  10.642  1.00  0.00      LIG  
ATOM   4991 H39  LIG     1      18.851  17.885  10.515  1.00  0.00      LIG  
ATOM   4992 H40  LIG     1      17.125  18.221  10.564  1.00  0.00      LIG  
ATOM   4993 H41  LIG     1      20.032  14.098  11.841  1.00  0.00      LIG  
ATOM   4994 H42  LIG     1      18.698  13.409  10.883  1.00  0.00      LIG  
ATOM   4995 H43  LIG     1      18.444  14.899  11.861  1.00  0.00      LIG  
ATOM   4996 H44  LIG     1      16.292  14.302   7.906  1.00  0.00      LIG  
ATOM   4997 H45  LIG     1      17.583  13.248   8.512  1.00  0.00      LIG  
ATOM   4998 H46  LIG     1      16.563  12.713   7.174  1.00  0.00      LIG  
ATOM   4999 H47  LIG     1      18.500  14.230   4.535  1.00  0.00      LIG  
ATOM   5000 H48  LIG     1      16.764  14.302   4.891  1.00  0.00      LIG  
ATOM   5001 H49  LIG     1      17.643  12.776   5.076  1.00  0.00      LIG  
TER
REMARK  Energy: 263.302
REMARK  SimpleFitness: 263.302
REMARK  FullFitness: -1386.5859
REMARK  InterFull: -49.544
REMARK  IntraFull: 304.503
REMARK  solvFull: -1885.49
REMARK  surfFull: 243.945
REMARK  extraFull: 0.0
REMARK  deltaGcompsolvpol: -1885.49
REMARK  deltaGcompsolvnonpol: 243.945
REMARK  deltaGprotsolvpol: -1897.11
REMARK  deltaGprotsolvnonpol: 243.179
REMARK  deltaGligsolvpol: -9.99399
REMARK  deltaGligsolvnonpol: 15.899
REMARK  deltaGvdw: -49.544
REMARK  deltaGelec: 0.0
REMARK  deltaG: -8.785667
REMARK  Cluster: 2
REMARK  ClusterRank: 7
ATOM   4915 C    LIG     1      27.036  17.902   8.164  1.00  0.00      LIG  
ATOM   4916 C1   LIG     1      27.128  17.613   6.707  1.00  0.00      LIG  
ATOM   4917 C2   LIG     1      26.586  18.673   5.784  1.00  0.00      LIG  
ATOM   4918 C3   LIG     1      25.175  19.079   6.272  1.00  0.00      LIG  
ATOM   4919 C4   LIG     1      24.935  19.333   7.782  1.00  0.00      LIG  
ATOM   4920 C5   LIG     1      25.600  18.191   8.557  1.00  0.00      LIG  
ATOM   4921 C6   LIG     1      24.519  20.127   5.380  1.00  0.00      LIG  
ATOM   4922 C7   LIG     1      23.220  20.693   5.916  1.00  0.00      LIG  
ATOM   4923 C8   LIG     1      22.479  19.792   6.897  1.00  0.00      LIG  
ATOM   4924 C9   LIG     1      23.402  19.545   8.120  1.00  0.00      LIG  
ATOM   4925 C10  LIG     1      21.171  20.491   7.366  1.00  0.00      LIG  
ATOM   4926 C11  LIG     1      20.463  19.616   8.342  1.00  0.00      LIG  
ATOM   4927 C12  LIG     1      21.275  19.087   9.480  1.00  0.00      LIG  
ATOM   4928 C13  LIG     1      22.681  18.597   9.111  1.00  0.00      LIG  
ATOM   4929 C14  LIG     1      19.175  19.430   8.017  1.00  0.00      LIG  
ATOM   4930 C15  LIG     1      18.836  20.163   6.774  1.00  0.00      LIG  
ATOM   4931 C16  LIG     1      20.149  20.693   6.249  1.00  0.00      LIG  
ATOM   4932 O    LIG     1      23.350  18.525  10.368  1.00  0.00      LIG  
ATOM   4933 C17  LIG     1      27.612  19.793   5.644  1.00  0.00      LIG  
ATOM   4934 C18  LIG     1      26.470  18.043   4.399  1.00  0.00      LIG  
ATOM   4935 C19  LIG     1      22.091  18.475   6.182  1.00  0.00      LIG  
ATOM   4936 C20  LIG     1      25.621  20.616   8.260  1.00  0.00      LIG  
ATOM   4937 H    LIG     1      23.423  20.482   8.673  1.00  0.00      LIG  
ATOM   4938 C21  LIG     1      18.027  18.701   8.670  1.00  0.00      LIG  
ATOM   4939 C22  LIG     1      17.716  17.372   7.974  1.00  0.00      LIG  
ATOM   4940 C23  LIG     1      18.782  16.287   8.138  1.00  0.00      LIG  
ATOM   4941 O1   LIG     1      18.491  15.551   9.344  1.00  0.00      LIG  
ATOM   4942 C24  LIG     1      18.803  15.424   6.890  1.00  0.00      LIG  
ATOM   4943 C25  LIG     1      21.355  21.874   8.002  1.00  0.00      LIG  
ATOM   4944 O2   LIG     1      27.790  16.669   6.300  1.00  0.00      LIG  
ATOM   4945 H1   LIG     1      24.629  18.161   6.077  1.00  0.00      LIG  
ATOM   4946 C26  LIG     1      18.082  18.583  10.183  1.00  0.00      LIG  
ATOM   4947 C27  LIG     1      19.577  15.175  10.079  1.00  0.00      LIG  
ATOM   4948 O3   LIG     1      20.737  15.450   9.817  1.00  0.00      LIG  
ATOM   4949 C28  LIG     1      19.150  14.338  11.242  1.00  0.00      LIG  
ATOM   4950 C29  LIG     1      17.993  14.197   6.622  1.00  0.00      LIG  
ATOM   4951 O4   LIG     1      19.392  14.104   6.999  1.00  0.00      LIG  
ATOM   4952 C30  LIG     1      17.060  13.583   7.612  1.00  0.00      LIG  
ATOM   4953 C31  LIG     1      17.715  13.859   5.200  1.00  0.00      LIG  
ATOM   4954 H2   LIG     1      27.705  18.732   8.405  1.00  0.00      LIG  
ATOM   4955 H3   LIG     1      27.387  17.019   8.704  1.00  0.00      LIG  
ATOM   4956 H4   LIG     1      25.618  18.429   9.622  1.00  0.00      LIG  
ATOM   4957 H5   LIG     1      25.012  17.280   8.438  1.00  0.00      LIG  
ATOM   4958 H6   LIG     1      24.311  19.685   4.402  1.00  0.00      LIG  
ATOM   4959 H7   LIG     1      25.195  20.964   5.197  1.00  0.00      LIG  
ATOM   4960 H8   LIG     1      22.583  20.948   5.065  1.00  0.00      LIG  
ATOM   4961 H9   LIG     1      23.465  21.638   6.404  1.00  0.00      LIG  
ATOM   4962 H10  LIG     1      20.765  18.264   9.982  1.00  0.00      LIG  
ATOM   4963 H11  LIG     1      21.349  19.883  10.228  1.00  0.00      LIG  
ATOM   4964 H12  LIG     1      22.631  17.583   8.703  1.00  0.00      LIG  
ATOM   4965 H13  LIG     1      18.149  20.984   6.994  1.00  0.00      LIG  
ATOM   4966 H14  LIG     1      18.376  19.502   6.038  1.00  0.00      LIG  
ATOM   4967 H15  LIG     1      20.402  20.175   5.322  1.00  0.00      LIG  
ATOM   4968 H16  LIG     1      20.049  21.749   5.983  1.00  0.00      LIG  
ATOM   4969 H17  LIG     1      23.387  19.433  10.713  1.00  0.00      LIG  
ATOM   4970 H18  LIG     1      27.258  20.578   4.973  1.00  0.00      LIG  
ATOM   4971 H19  LIG     1      28.541  19.400   5.219  1.00  0.00      LIG  
ATOM   4972 H20  LIG     1      27.878  20.246   6.599  1.00  0.00      LIG  
ATOM   4973 H21  LIG     1      25.752  17.218   4.398  1.00  0.00      LIG  
ATOM   4974 H22  LIG     1      27.431  17.649   4.053  1.00  0.00      LIG  
ATOM   4975 H23  LIG     1      26.145  18.776   3.656  1.00  0.00      LIG  
ATOM   4976 H24  LIG     1      22.049  18.628   5.101  1.00  0.00      LIG  
ATOM   4977 H25  LIG     1      21.122  18.074   6.480  1.00  0.00      LIG  
ATOM   4978 H26  LIG     1      22.797  17.670   6.380  1.00  0.00      LIG  
ATOM   4979 H27  LIG     1      25.257  21.494   7.724  1.00  0.00      LIG  
ATOM   4980 H28  LIG     1      26.703  20.591   8.156  1.00  0.00      LIG  
ATOM   4981 H29  LIG     1      25.418  20.772   9.323  1.00  0.00      LIG  
ATOM   4982 H30  LIG     1      17.157  19.338   8.486  1.00  0.00      LIG  
ATOM   4983 H31  LIG     1      17.574  17.576   6.909  1.00  0.00      LIG  
ATOM   4984 H32  LIG     1      16.754  17.005   8.340  1.00  0.00      LIG  
ATOM   4985 H33  LIG     1      19.755  16.783   8.195  1.00  0.00      LIG  
ATOM   4986 H34  LIG     1      19.090  16.017   6.032  1.00  0.00      LIG  
ATOM   4987 H35  LIG     1      21.792  22.583   7.296  1.00  0.00      LIG  
ATOM   4988 H36  LIG     1      21.982  21.854   8.897  1.00  0.00      LIG  
ATOM   4989 H37  LIG     1      20.389  22.292   8.304  1.00  0.00      LIG  
ATOM   4990 H38  LIG     1      18.283  19.555  10.642  1.00  0.00      LIG  
ATOM   4991 H39  LIG     1      18.851  17.885  10.515  1.00  0.00      LIG  
ATOM   4992 H40  LIG     1      17.125  18.221  10.564  1.00  0.00      LIG  
ATOM   4993 H41  LIG     1      20.032  14.098  11.841  1.00  0.00      LIG  
ATOM   4994 H42  LIG     1      18.698  13.409  10.883  1.00  0.00      LIG  
ATOM   4995 H43  LIG     1      18.444  14.899  11.861  1.00  0.00      LIG  
ATOM   4996 H44  LIG     1      16.292  14.302   7.906  1.00  0.00      LIG  
ATOM   4997 H45  LIG     1      17.583  13.248   8.512  1.00  0.00      LIG  
ATOM   4998 H46  LIG     1      16.563  12.713   7.174  1.00  0.00      LIG  
ATOM   4999 H47  LIG     1      18.500  14.230   4.535  1.00  0.00      LIG  
ATOM   5000 H48  LIG     1      16.764  14.302   4.891  1.00  0.00      LIG  
ATOM   5001 H49  LIG     1      17.643  12.776   5.076  1.00  0.00      LIG  
TER
REMARK  Energy: 263.505
REMARK  SimpleFitness: 263.505
REMARK  FullFitness: -1385.2291
REMARK  InterFull: -39.666
REMARK  IntraFull: 297.956
REMARK  solvFull: -1888.42
REMARK  surfFull: 244.901
REMARK  extraFull: 0.0
REMARK  deltaGcompsolvpol: -1888.42
REMARK  deltaGcompsolvnonpol: 244.901
REMARK  deltaGprotsolvpol: -1897.11
REMARK  deltaGprotsolvnonpol: 243.179
REMARK  deltaGligsolvpol: -9.58339
REMARK  deltaGligsolvnonpol: 15.7699
REMARK  deltaGvdw: -39.666
REMARK  deltaGelec: 0.0
REMARK  deltaG: -7.953007
REMARK  Cluster: 3
REMARK  ClusterRank: 0
ATOM   4915 C    LIG     1      21.958  24.418  11.758  1.00  0.00      LIG  
ATOM   4916 C1   LIG     1      20.755  25.318  11.773  1.00  0.00      LIG  
ATOM   4917 C2   LIG     1      19.411  24.730  12.153  1.00  0.00      LIG  
ATOM   4918 C3   LIG     1      19.310  23.287  11.620  1.00  0.00      LIG  
ATOM   4919 C4   LIG     1      20.502  22.342  11.842  1.00  0.00      LIG  
ATOM   4920 C5   LIG     1      21.680  23.042  11.169  1.00  0.00      LIG  
ATOM   4921 C6   LIG     1      18.030  22.552  11.944  1.00  0.00      LIG  
ATOM   4922 C7   LIG     1      17.746  21.588  10.812  1.00  0.00      LIG  
ATOM   4923 C8   LIG     1      18.968  20.785  10.326  1.00  0.00      LIG  
ATOM   4924 C9   LIG     1      20.180  20.906  11.299  1.00  0.00      LIG  
ATOM   4925 C10  LIG     1      18.581  19.280  10.182  1.00  0.00      LIG  
ATOM   4926 C11  LIG     1      19.761  18.525   9.689  1.00  0.00      LIG  
ATOM   4927 C12  LIG     1      21.012  18.630  10.489  1.00  0.00      LIG  
ATOM   4928 C13  LIG     1      21.381  20.085  10.763  1.00  0.00      LIG  
ATOM   4929 C14  LIG     1      19.567  17.929   8.509  1.00  0.00      LIG  
ATOM   4930 C15  LIG     1      18.197  18.207   8.000  1.00  0.00      LIG  
ATOM   4931 C16  LIG     1      17.526  18.997   9.110  1.00  0.00      LIG  
ATOM   4932 O    LIG     1      22.458  20.026  11.692  1.00  0.00      LIG  
ATOM   4933 C17  LIG     1      19.139  24.927  13.641  1.00  0.00      LIG  
ATOM   4934 C18  LIG     1      18.367  25.578  11.432  1.00  0.00      LIG  
ATOM   4935 C19  LIG     1      19.339  21.348   8.934  1.00  0.00      LIG  
ATOM   4936 C20  LIG     1      20.823  22.140  13.331  1.00  0.00      LIG  
ATOM   4937 H    LIG     1      19.879  20.377  12.204  1.00  0.00      LIG  
ATOM   4938 C21  LIG     1      20.617  17.248   7.669  1.00  0.00      LIG  
ATOM   4939 C22  LIG     1      20.713  15.716   7.755  1.00  0.00      LIG  
ATOM   4940 C23  LIG     1      19.471  14.821   7.650  1.00  0.00      LIG  
ATOM   4941 O1   LIG     1      18.588  15.003   8.768  1.00  0.00      LIG  
ATOM   4942 C24  LIG     1      18.722  15.001   6.366  1.00  0.00      LIG  
ATOM   4943 C25  LIG     1      18.093  18.624  11.479  1.00  0.00      LIG  
ATOM   4944 O2   LIG     1      20.919  26.529  11.755  1.00  0.00      LIG  
ATOM   4945 H1   LIG     1      19.268  23.466  10.546  1.00  0.00      LIG  
ATOM   4946 C26  LIG     1      20.618  17.755   6.237  1.00  0.00      LIG  
ATOM   4947 C27  LIG     1      18.913  14.242   9.858  1.00  0.00      LIG  
ATOM   4948 O3   LIG     1      19.824  13.433   9.918  1.00  0.00      LIG  
ATOM   4949 C28  LIG     1      17.919  14.416  10.949  1.00  0.00      LIG  
ATOM   4950 C29  LIG     1      17.815  13.987   5.767  1.00  0.00      LIG  
ATOM   4951 O4   LIG     1      19.187  14.102   5.335  1.00  0.00      LIG  
ATOM   4952 C30  LIG     1      17.484  12.734   6.497  1.00  0.00      LIG  
ATOM   4953 C31  LIG     1      16.850  14.421   4.718  1.00  0.00      LIG  
ATOM   4954 H2   LIG     1      22.341  24.345  12.778  1.00  0.00      LIG  
ATOM   4955 H3   LIG     1      22.724  24.909  11.154  1.00  0.00      LIG  
ATOM   4956 H4   LIG     1      22.596  22.458  11.266  1.00  0.00      LIG  
ATOM   4957 H5   LIG     1      21.476  23.146  10.100  1.00  0.00      LIG  
ATOM   4958 H6   LIG     1      17.183  23.232  12.036  1.00  0.00      LIG  
ATOM   4959 H7   LIG     1      18.103  22.015  12.892  1.00  0.00      LIG  
ATOM   4960 H8   LIG     1      17.360  22.173   9.973  1.00  0.00      LIG  
ATOM   4961 H9   LIG     1      16.913  20.951  11.109  1.00  0.00      LIG  
ATOM   4962 H10  LIG     1      21.854  18.127  10.007  1.00  0.00      LIG  
ATOM   4963 H11  LIG     1      20.873  18.099  11.436  1.00  0.00      LIG  
ATOM   4964 H12  LIG     1      21.773  20.537   9.848  1.00  0.00      LIG  
ATOM   4965 H13  LIG     1      17.642  17.289   7.796  1.00  0.00      LIG  
ATOM   4966 H14  LIG     1      18.229  18.807   7.087  1.00  0.00      LIG  
ATOM   4967 H15  LIG     1      17.053  19.899   8.713  1.00  0.00      LIG  
ATOM   4968 H16  LIG     1      16.713  18.399   9.528  1.00  0.00      LIG  
ATOM   4969 H17  LIG     1      22.601  20.934  12.006  1.00  0.00      LIG  
ATOM   4970 H18  LIG     1      18.225  24.415  13.951  1.00  0.00      LIG  
ATOM   4971 H19  LIG     1      19.009  25.991  13.860  1.00  0.00      LIG  
ATOM   4972 H20  LIG     1      19.961  24.586  14.271  1.00  0.00      LIG  
ATOM   4973 H21  LIG     1      18.483  25.503  10.347  1.00  0.00      LIG  
ATOM   4974 H22  LIG     1      18.446  26.635  11.702  1.00  0.00      LIG  
ATOM   4975 H23  LIG     1      17.353  25.263  11.687  1.00  0.00      LIG  
ATOM   4976 H24  LIG     1      18.466  21.405   8.281  1.00  0.00      LIG  
ATOM   4977 H25  LIG     1      20.093  20.753   8.416  1.00  0.00      LIG  
ATOM   4978 H26  LIG     1      19.740  22.358   8.993  1.00  0.00      LIG  
ATOM   4979 H27  LIG     1      19.961  21.741  13.871  1.00  0.00      LIG  
ATOM   4980 H28  LIG     1      21.132  23.048  13.841  1.00  0.00      LIG  
ATOM   4981 H29  LIG     1      21.642  21.434  13.468  1.00  0.00      LIG  
ATOM   4982 H30  LIG     1      21.589  17.585   8.036  1.00  0.00      LIG  
ATOM   4983 H31  LIG     1      21.191  15.492   8.712  1.00  0.00      LIG  
ATOM   4984 H32  LIG     1      21.411  15.397   6.977  1.00  0.00      LIG  
ATOM   4985 H33  LIG     1      19.851  13.792   7.641  1.00  0.00      LIG  
ATOM   4986 H34  LIG     1      18.483  16.024   6.128  1.00  0.00      LIG  
ATOM   4987 H35  LIG     1      17.198  19.109  11.868  1.00  0.00      LIG  
ATOM   4988 H36  LIG     1      18.842  18.634  12.275  1.00  0.00      LIG  
ATOM   4989 H37  LIG     1      17.831  17.578  11.303  1.00  0.00      LIG  
ATOM   4990 H38  LIG     1      19.701  17.515   5.698  1.00  0.00      LIG  
ATOM   4991 H39  LIG     1      21.454  17.315   5.690  1.00  0.00      LIG  
ATOM   4992 H40  LIG     1      20.741  18.842   6.213  1.00  0.00      LIG  
ATOM   4993 H41  LIG     1      16.973  13.952  10.657  1.00  0.00      LIG  
ATOM   4994 H42  LIG     1      17.784  15.477  11.165  1.00  0.00      LIG  
ATOM   4995 H43  LIG     1      18.300  13.927  11.849  1.00  0.00      LIG  
ATOM   4996 H44  LIG     1      16.586  12.878   7.104  1.00  0.00      LIG  
ATOM   4997 H45  LIG     1      18.291  12.399   7.152  1.00  0.00      LIG  
ATOM   4998 H46  LIG     1      17.287  11.935   5.779  1.00  0.00      LIG  
ATOM   4999 H47  LIG     1      17.356  14.674   3.782  1.00  0.00      LIG  
ATOM   5000 H48  LIG     1      16.300  15.304   5.051  1.00  0.00      LIG  
ATOM   5001 H49  LIG     1      16.131  13.625   4.508  1.00  0.00      LIG  
TER
REMARK  Energy: 263.505
REMARK  SimpleFitness: 263.505
REMARK  FullFitness: -1385.2291
REMARK  InterFull: -39.666
REMARK  IntraFull: 297.956
REMARK  solvFull: -1888.42
REMARK  surfFull: 244.901
REMARK  extraFull: 0.0
REMARK  deltaGcompsolvpol: -1888.42
REMARK  deltaGcompsolvnonpol: 244.901
REMARK  deltaGprotsolvpol: -1897.11
REMARK  deltaGprotsolvnonpol: 243.179
REMARK  deltaGligsolvpol: -9.58339
REMARK  deltaGligsolvnonpol: 15.7699
REMARK  deltaGvdw: -39.666
REMARK  deltaGelec: 0.0
REMARK  deltaG: -7.953007
REMARK  Cluster: 3
REMARK  ClusterRank: 1
ATOM   4915 C    LIG     1      21.958  24.418  11.758  1.00  0.00      LIG  
ATOM   4916 C1   LIG     1      20.755  25.318  11.773  1.00  0.00      LIG  
ATOM   4917 C2   LIG     1      19.411  24.730  12.153  1.00  0.00      LIG  
ATOM   4918 C3   LIG     1      19.310  23.287  11.620  1.00  0.00      LIG  
ATOM   4919 C4   LIG     1      20.502  22.342  11.842  1.00  0.00      LIG  
ATOM   4920 C5   LIG     1      21.680  23.042  11.169  1.00  0.00      LIG  
ATOM   4921 C6   LIG     1      18.030  22.552  11.944  1.00  0.00      LIG  
ATOM   4922 C7   LIG     1      17.746  21.588  10.812  1.00  0.00      LIG  
ATOM   4923 C8   LIG     1      18.968  20.785  10.326  1.00  0.00      LIG  
ATOM   4924 C9   LIG     1      20.180  20.906  11.299  1.00  0.00      LIG  
ATOM   4925 C10  LIG     1      18.581  19.280  10.182  1.00  0.00      LIG  
ATOM   4926 C11  LIG     1      19.761  18.525   9.689  1.00  0.00      LIG  
ATOM   4927 C12  LIG     1      21.012  18.630  10.489  1.00  0.00      LIG  
ATOM   4928 C13  LIG     1      21.381  20.085  10.763  1.00  0.00      LIG  
ATOM   4929 C14  LIG     1      19.567  17.929   8.509  1.00  0.00      LIG  
ATOM   4930 C15  LIG     1      18.197  18.207   8.000  1.00  0.00      LIG  
ATOM   4931 C16  LIG     1      17.526  18.997   9.110  1.00  0.00      LIG  
ATOM   4932 O    LIG     1      22.458  20.026  11.692  1.00  0.00      LIG  
ATOM   4933 C17  LIG     1      19.139  24.927  13.641  1.00  0.00      LIG  
ATOM   4934 C18  LIG     1      18.367  25.578  11.432  1.00  0.00      LIG  
ATOM   4935 C19  LIG     1      19.339  21.348   8.934  1.00  0.00      LIG  
ATOM   4936 C20  LIG     1      20.823  22.140  13.331  1.00  0.00      LIG  
ATOM   4937 H    LIG     1      19.879  20.377  12.204  1.00  0.00      LIG  
ATOM   4938 C21  LIG     1      20.617  17.248   7.669  1.00  0.00      LIG  
ATOM   4939 C22  LIG     1      20.713  15.716   7.755  1.00  0.00      LIG  
ATOM   4940 C23  LIG     1      19.471  14.821   7.650  1.00  0.00      LIG  
ATOM   4941 O1   LIG     1      18.588  15.003   8.768  1.00  0.00      LIG  
ATOM   4942 C24  LIG     1      18.722  15.001   6.366  1.00  0.00      LIG  
ATOM   4943 C25  LIG     1      18.093  18.624  11.479  1.00  0.00      LIG  
ATOM   4944 O2   LIG     1      20.919  26.529  11.755  1.00  0.00      LIG  
ATOM   4945 H1   LIG     1      19.268  23.466  10.546  1.00  0.00      LIG  
ATOM   4946 C26  LIG     1      20.618  17.755   6.237  1.00  0.00      LIG  
ATOM   4947 C27  LIG     1      18.913  14.242   9.858  1.00  0.00      LIG  
ATOM   4948 O3   LIG     1      19.824  13.433   9.918  1.00  0.00      LIG  
ATOM   4949 C28  LIG     1      17.919  14.416  10.949  1.00  0.00      LIG  
ATOM   4950 C29  LIG     1      17.815  13.987   5.767  1.00  0.00      LIG  
ATOM   4951 O4   LIG     1      19.187  14.102   5.335  1.00  0.00      LIG  
ATOM   4952 C30  LIG     1      17.484  12.734   6.497  1.00  0.00      LIG  
ATOM   4953 C31  LIG     1      16.850  14.421   4.718  1.00  0.00      LIG  
ATOM   4954 H2   LIG     1      22.341  24.345  12.778  1.00  0.00      LIG  
ATOM   4955 H3   LIG     1      22.724  24.909  11.154  1.00  0.00      LIG  
ATOM   4956 H4   LIG     1      22.596  22.458  11.266  1.00  0.00      LIG  
ATOM   4957 H5   LIG     1      21.476  23.146  10.100  1.00  0.00      LIG  
ATOM   4958 H6   LIG     1      17.183  23.232  12.036  1.00  0.00      LIG  
ATOM   4959 H7   LIG     1      18.103  22.015  12.892  1.00  0.00      LIG  
ATOM   4960 H8   LIG     1      17.360  22.173   9.973  1.00  0.00      LIG  
ATOM   4961 H9   LIG     1      16.913  20.951  11.109  1.00  0.00      LIG  
ATOM   4962 H10  LIG     1      21.854  18.127  10.007  1.00  0.00      LIG  
ATOM   4963 H11  LIG     1      20.873  18.099  11.436  1.00  0.00      LIG  
ATOM   4964 H12  LIG     1      21.773  20.537   9.848  1.00  0.00      LIG  
ATOM   4965 H13  LIG     1      17.642  17.289   7.796  1.00  0.00      LIG  
ATOM   4966 H14  LIG     1      18.229  18.807   7.087  1.00  0.00      LIG  
ATOM   4967 H15  LIG     1      17.053  19.899   8.713  1.00  0.00      LIG  
ATOM   4968 H16  LIG     1      16.713  18.399   9.528  1.00  0.00      LIG  
ATOM   4969 H17  LIG     1      22.601  20.934  12.006  1.00  0.00      LIG  
ATOM   4970 H18  LIG     1      18.225  24.415  13.951  1.00  0.00      LIG  
ATOM   4971 H19  LIG     1      19.009  25.991  13.860  1.00  0.00      LIG  
ATOM   4972 H20  LIG     1      19.961  24.586  14.271  1.00  0.00      LIG  
ATOM   4973 H21  LIG     1      18.483  25.503  10.347  1.00  0.00      LIG  
ATOM   4974 H22  LIG     1      18.446  26.635  11.702  1.00  0.00      LIG  
ATOM   4975 H23  LIG     1      17.353  25.263  11.687  1.00  0.00      LIG  
ATOM   4976 H24  LIG     1      18.466  21.405   8.281  1.00  0.00      LIG  
ATOM   4977 H25  LIG     1      20.093  20.753   8.416  1.00  0.00      LIG  
ATOM   4978 H26  LIG     1      19.740  22.358   8.993  1.00  0.00      LIG  
ATOM   4979 H27  LIG     1      19.961  21.741  13.871  1.00  0.00      LIG  
ATOM   4980 H28  LIG     1      21.132  23.048  13.841  1.00  0.00      LIG  
ATOM   4981 H29  LIG     1      21.642  21.434  13.468  1.00  0.00      LIG  
ATOM   4982 H30  LIG     1      21.589  17.585   8.036  1.00  0.00      LIG  
ATOM   4983 H31  LIG     1      21.191  15.492   8.712  1.00  0.00      LIG  
ATOM   4984 H32  LIG     1      21.411  15.397   6.977  1.00  0.00      LIG  
ATOM   4985 H33  LIG     1      19.851  13.792   7.641  1.00  0.00      LIG  
ATOM   4986 H34  LIG     1      18.483  16.024   6.128  1.00  0.00      LIG  
ATOM   4987 H35  LIG     1      17.198  19.109  11.868  1.00  0.00      LIG  
ATOM   4988 H36  LIG     1      18.842  18.634  12.275  1.00  0.00      LIG  
ATOM   4989 H37  LIG     1      17.831  17.578  11.303  1.00  0.00      LIG  
ATOM   4990 H38  LIG     1      19.701  17.515   5.698  1.00  0.00      LIG  
ATOM   4991 H39  LIG     1      21.454  17.315   5.690  1.00  0.00      LIG  
ATOM   4992 H40  LIG     1      20.741  18.842   6.213  1.00  0.00      LIG  
ATOM   4993 H41  LIG     1      16.973  13.952  10.657  1.00  0.00      LIG  
ATOM   4994 H42  LIG     1      17.784  15.477  11.165  1.00  0.00      LIG  
ATOM   4995 H43  LIG     1      18.300  13.927  11.849  1.00  0.00      LIG  
ATOM   4996 H44  LIG     1      16.586  12.878   7.104  1.00  0.00      LIG  
ATOM   4997 H45  LIG     1      18.291  12.399   7.152  1.00  0.00      LIG  
ATOM   4998 H46  LIG     1      17.287  11.935   5.779  1.00  0.00      LIG  
ATOM   4999 H47  LIG     1      17.356  14.674   3.782  1.00  0.00      LIG  
ATOM   5000 H48  LIG     1      16.300  15.304   5.051  1.00  0.00      LIG  
ATOM   5001 H49  LIG     1      16.131  13.625   4.508  1.00  0.00      LIG  
TER
REMARK  Energy: 263.414
REMARK  SimpleFitness: 263.414
REMARK  FullFitness: -1385.0795
REMARK  InterFull: -40.4935
REMARK  IntraFull: 299.144
REMARK  solvFull: -1888.2
REMARK  surfFull: 244.47
REMARK  extraFull: 0.0
REMARK  deltaGcompsolvpol: -1888.2
REMARK  deltaGcompsolvnonpol: 244.47
REMARK  deltaGprotsolvpol: -1897.11
REMARK  deltaGprotsolvnonpol: 243.179
REMARK  deltaGligsolvpol: -9.60452
REMARK  deltaGligsolvnonpol: 15.7597
REMARK  deltaGvdw: -40.4935
REMARK  deltaGelec: 0.0
REMARK  deltaG: -8.056334
REMARK  Cluster: 3
REMARK  ClusterRank: 2
ATOM   4915 C    LIG     1      21.396  24.956  10.887  1.00  0.00      LIG  
ATOM   4916 C1   LIG     1      20.087  25.689  11.000  1.00  0.00      LIG  
ATOM   4917 C2   LIG     1      18.917  24.969  11.639  1.00  0.00      LIG  
ATOM   4918 C3   LIG     1      18.945  23.500  11.177  1.00  0.00      LIG  
ATOM   4919 C4   LIG     1      20.263  22.720  11.294  1.00  0.00      LIG  
ATOM   4920 C5   LIG     1      21.253  23.507  10.439  1.00  0.00      LIG  
ATOM   4921 C6   LIG     1      17.814  22.632  11.668  1.00  0.00      LIG  
ATOM   4922 C7   LIG     1      17.523  21.614  10.589  1.00  0.00      LIG  
ATOM   4923 C8   LIG     1      18.774  20.909  10.035  1.00  0.00      LIG  
ATOM   4924 C9   LIG     1      20.052  21.225  10.872  1.00  0.00      LIG  
ATOM   4925 C10  LIG     1      18.536  19.369  10.025  1.00  0.00      LIG  
ATOM   4926 C11  LIG     1      19.746  18.690   9.498  1.00  0.00      LIG  
ATOM   4927 C12  LIG     1      21.036  18.984  10.181  1.00  0.00      LIG  
ATOM   4928 C13  LIG     1      21.276  20.488  10.270  1.00  0.00      LIG  
ATOM   4929 C14  LIG     1      19.525  17.973   8.392  1.00  0.00      LIG  
ATOM   4930 C15  LIG     1      18.114  18.129   7.946  1.00  0.00      LIG  
ATOM   4931 C16  LIG     1      17.443  18.909   9.060  1.00  0.00      LIG  
ATOM   4932 O    LIG     1      22.453  20.635  11.056  1.00  0.00      LIG  
ATOM   4933 C17  LIG     1      18.887  25.222  13.143  1.00  0.00      LIG  
ATOM   4934 C18  LIG     1      17.642  25.616  11.105  1.00  0.00      LIG  
ATOM   4935 C19  LIG     1      18.950  21.407   8.583  1.00  0.00      LIG  
ATOM   4936 C20  LIG     1      20.782  22.657  12.740  1.00  0.00      LIG  
ATOM   4937 H    LIG     1      19.899  20.734  11.834  1.00  0.00      LIG  
ATOM   4938 C21  LIG     1      20.567  17.286   7.549  1.00  0.00      LIG  
ATOM   4939 C22  LIG     1      20.691  15.756   7.668  1.00  0.00      LIG  
ATOM   4940 C23  LIG     1      19.466  14.832   7.597  1.00  0.00      LIG  
ATOM   4941 O1   LIG     1      18.591  15.021   8.721  1.00  0.00      LIG  
ATOM   4942 C24  LIG     1      18.702  14.972   6.315  1.00  0.00      LIG  
ATOM   4943 C25  LIG     1      18.206  18.769  11.398  1.00  0.00      LIG  
ATOM   4944 O2   LIG     1      20.075  26.905  10.871  1.00  0.00      LIG  
ATOM   4945 H1   LIG     1      18.764  23.610  10.106  1.00  0.00      LIG  
ATOM   4946 C26  LIG     1      20.527  17.767   6.110  1.00  0.00      LIG  
ATOM   4947 C27  LIG     1      18.942  14.302   9.830  1.00  0.00      LIG  
ATOM   4948 O3   LIG     1      19.868  13.511   9.902  1.00  0.00      LIG  
ATOM   4949 C28  LIG     1      17.970  14.512  10.936  1.00  0.00      LIG  
ATOM   4950 C29  LIG     1      17.797  13.938   5.751  1.00  0.00      LIG  
ATOM   4951 O4   LIG     1      19.164  14.048   5.304  1.00  0.00      LIG  
ATOM   4952 C30  LIG     1      17.477  12.705   6.519  1.00  0.00      LIG  
ATOM   4953 C31  LIG     1      16.822  14.338   4.697  1.00  0.00      LIG  
ATOM   4954 H2   LIG     1      21.905  25.023  11.851  1.00  0.00      LIG  
ATOM   4955 H3   LIG     1      22.006  25.491  10.155  1.00  0.00      LIG  
ATOM   4956 H4   LIG     1      22.244  23.052  10.467  1.00  0.00      LIG  
ATOM   4957 H5   LIG     1      20.924  23.492   9.397  1.00  0.00      LIG  
ATOM   4958 H6   LIG     1      16.911  23.211  11.843  1.00  0.00      LIG  
ATOM   4959 H7   LIG     1      18.058  22.138  12.611  1.00  0.00      LIG  
ATOM   4960 H8   LIG     1      17.024  22.138   9.770  1.00  0.00      LIG  
ATOM   4961 H9   LIG     1      16.773  20.918  10.964  1.00  0.00      LIG  
ATOM   4962 H10  LIG     1      21.886  18.510   9.685  1.00  0.00      LIG  
ATOM   4963 H11  LIG     1      21.019  18.552  11.185  1.00  0.00      LIG  
ATOM   4964 H12  LIG     1      21.509  20.883   9.277  1.00  0.00      LIG  
ATOM   4965 H13  LIG     1      17.611  17.172   7.796  1.00  0.00      LIG  
ATOM   4966 H14  LIG     1      18.065  18.696   7.013  1.00  0.00      LIG  
ATOM   4967 H15  LIG     1      16.835  19.723   8.659  1.00  0.00      LIG  
ATOM   4968 H16  LIG     1      16.743  18.251   9.579  1.00  0.00      LIG  
ATOM   4969 H17  LIG     1      22.536  21.583  11.254  1.00  0.00      LIG  
ATOM   4970 H18  LIG     1      18.193  24.543  13.645  1.00  0.00      LIG  
ATOM   4971 H19  LIG     1      18.553  26.244  13.344  1.00  0.00      LIG  
ATOM   4972 H20  LIG     1      19.869  25.128  13.608  1.00  0.00      LIG  
ATOM   4973 H21  LIG     1      17.489  25.369  10.052  1.00  0.00      LIG  
ATOM   4974 H22  LIG     1      17.660  26.706  11.197  1.00  0.00      LIG  
ATOM   4975 H23  LIG     1      16.765  25.270  11.657  1.00  0.00      LIG  
ATOM   4976 H24  LIG     1      18.017  21.338   8.018  1.00  0.00      LIG  
ATOM   4977 H25  LIG     1      19.707  20.850   8.028  1.00  0.00      LIG  
ATOM   4978 H26  LIG     1      19.248  22.454   8.546  1.00  0.00      LIG  
ATOM   4979 H27  LIG     1      20.026  22.247  13.413  1.00  0.00      LIG  
ATOM   4980 H28  LIG     1      21.084  23.623  13.137  1.00  0.00      LIG  
ATOM   4981 H29  LIG     1      21.663  22.022  12.825  1.00  0.00      LIG  
ATOM   4982 H30  LIG     1      21.544  17.639   7.885  1.00  0.00      LIG  
ATOM   4983 H31  LIG     1      21.185  15.562   8.624  1.00  0.00      LIG  
ATOM   4984 H32  LIG     1      21.386  15.433   6.889  1.00  0.00      LIG  
ATOM   4985 H33  LIG     1      19.865  13.810   7.609  1.00  0.00      LIG  
ATOM   4986 H34  LIG     1      18.452  15.986   6.053  1.00  0.00      LIG  
ATOM   4987 H35  LIG     1      17.260  19.146  11.789  1.00  0.00      LIG  
ATOM   4988 H36  LIG     1      18.975  18.965  12.148  1.00  0.00      LIG  
ATOM   4989 H37  LIG     1      18.101  17.684  11.328  1.00  0.00      LIG  
ATOM   4990 H38  LIG     1      19.601  17.509   5.597  1.00  0.00      LIG  
ATOM   4991 H39  LIG     1      21.355  17.323   5.556  1.00  0.00      LIG  
ATOM   4992 H40  LIG     1      20.639  18.854   6.064  1.00  0.00      LIG  
ATOM   4993 H41  LIG     1      17.019  14.038  10.679  1.00  0.00      LIG  
ATOM   4994 H42  LIG     1      17.839  15.581  11.119  1.00  0.00      LIG  
ATOM   4995 H43  LIG     1      18.371  14.052  11.843  1.00  0.00      LIG  
ATOM   4996 H44  LIG     1      18.294  12.391   7.173  1.00  0.00      LIG  
ATOM   4997 H45  LIG     1      17.277  11.888   5.822  1.00  0.00      LIG  
ATOM   4998 H46  LIG     1      16.584  12.863   7.130  1.00  0.00      LIG  
ATOM   4999 H47  LIG     1      17.318  14.564   3.749  1.00  0.00      LIG  
ATOM   5000 H48  LIG     1      16.271  15.229   5.009  1.00  0.00      LIG  
ATOM   5001 H49  LIG     1      16.105  13.533   4.519  1.00  0.00      LIG  
TER
REMARK  Energy: 263.879
REMARK  SimpleFitness: 263.879
REMARK  FullFitness: -1384.9003
REMARK  InterFull: -38.6042
REMARK  IntraFull: 299.36
REMARK  solvFull: -1890.15
REMARK  surfFull: 244.494
REMARK  extraFull: 0.0
REMARK  deltaGcompsolvpol: -1890.15
REMARK  deltaGcompsolvnonpol: 244.494
REMARK  deltaGprotsolvpol: -1897.11
REMARK  deltaGprotsolvnonpol: 243.179
REMARK  deltaGligsolvpol: -9.5731
REMARK  deltaGligsolvnonpol: 15.7454
REMARK  deltaGvdw: -38.6042
REMARK  deltaGelec: 0.0
REMARK  deltaG: -7.9952493
REMARK  Cluster: 3
REMARK  ClusterRank: 3
ATOM   4915 C    LIG     1      21.472  24.901  10.922  1.00  0.00      LIG  
ATOM   4916 C1   LIG     1      20.170  25.644  11.037  1.00  0.00      LIG  
ATOM   4917 C2   LIG     1      19.001  24.935  11.693  1.00  0.00      LIG  
ATOM   4918 C3   LIG     1      19.008  23.463  11.231  1.00  0.00      LIG  
ATOM   4919 C4   LIG     1      20.322  22.671  11.331  1.00  0.00      LIG  
ATOM   4920 C5   LIG     1      21.313  23.455  10.472  1.00  0.00      LIG  
ATOM   4921 C6   LIG     1      17.876  22.605  11.740  1.00  0.00      LIG  
ATOM   4922 C7   LIG     1      17.566  21.569  10.681  1.00  0.00      LIG  
ATOM   4923 C8   LIG     1      18.807  20.871  10.090  1.00  0.00      LIG  
ATOM   4924 C9   LIG     1      20.099  21.178  10.907  1.00  0.00      LIG  
ATOM   4925 C10  LIG     1      18.569  19.330  10.054  1.00  0.00      LIG  
ATOM   4926 C11  LIG     1      19.776  18.656   9.514  1.00  0.00      LIG  
ATOM   4927 C12  LIG     1      21.068  18.942  10.194  1.00  0.00      LIG  
ATOM   4928 C13  LIG     1      21.312  20.445  10.279  1.00  0.00      LIG  
ATOM   4929 C14  LIG     1      19.548  17.938   8.410  1.00  0.00      LIG  
ATOM   4930 C15  LIG     1      18.135  18.096   7.972  1.00  0.00      LIG  
ATOM   4931 C16  LIG     1      17.472  18.886   9.086  1.00  0.00      LIG  
ATOM   4932 O    LIG     1      22.504  20.588  11.044  1.00  0.00      LIG  
ATOM   4933 C17  LIG     1      18.996  25.187  13.197  1.00  0.00      LIG  
ATOM   4934 C18  LIG     1      17.729  25.601  11.175  1.00  0.00      LIG  
ATOM   4935 C19  LIG     1      18.960  21.389   8.642  1.00  0.00      LIG  
ATOM   4936 C20  LIG     1      20.854  22.596  12.771  1.00  0.00      LIG  
ATOM   4937 H    LIG     1      19.958  20.680  11.867  1.00  0.00      LIG  
ATOM   4938 C21  LIG     1      20.585  17.241   7.569  1.00  0.00      LIG  
ATOM   4939 C22  LIG     1      20.694  15.711   7.689  1.00  0.00      LIG  
ATOM   4940 C23  LIG     1      19.464  14.796   7.599  1.00  0.00      LIG  
ATOM   4941 O1   LIG     1      18.597  14.974   8.732  1.00  0.00      LIG  
ATOM   4942 C24  LIG     1      18.694  14.962   6.325  1.00  0.00      LIG  
ATOM   4943 C25  LIG     1      18.249  18.699  11.416  1.00  0.00      LIG  
ATOM   4944 O2   LIG     1      20.163  26.857  10.894  1.00  0.00      LIG  
ATOM   4945 H1   LIG     1      18.809  23.576  10.164  1.00  0.00      LIG  
ATOM   4946 C26  LIG     1      20.557  17.724   6.130  1.00  0.00      LIG  
ATOM   4947 C27  LIG     1      18.891  14.169   9.799  1.00  0.00      LIG  
ATOM   4948 O3   LIG     1      19.744  13.298   9.823  1.00  0.00      LIG  
ATOM   4949 C28  LIG     1      17.940  14.404  10.920  1.00  0.00      LIG  
ATOM   4950 C29  LIG     1      17.789  13.937   5.743  1.00  0.00      LIG  
ATOM   4951 O4   LIG     1      19.153  14.064   5.292  1.00  0.00      LIG  
ATOM   4952 C30  LIG     1      17.482  12.682   6.481  1.00  0.00      LIG  
ATOM   4953 C31  LIG     1      16.810  14.348   4.699  1.00  0.00      LIG  
ATOM   4954 H2   LIG     1      21.983  24.963  11.885  1.00  0.00      LIG  
ATOM   4955 H3   LIG     1      22.085  25.431  10.189  1.00  0.00      LIG  
ATOM   4956 H4   LIG     1      22.302  22.995  10.494  1.00  0.00      LIG  
ATOM   4957 H5   LIG     1      20.978  23.444   9.432  1.00  0.00      LIG  
ATOM   4958 H6   LIG     1      16.976  23.190  11.918  1.00  0.00      LIG  
ATOM   4959 H7   LIG     1      18.128  22.123  12.688  1.00  0.00      LIG  
ATOM   4960 H8   LIG     1      17.030  22.073   9.872  1.00  0.00      LIG  
ATOM   4961 H9   LIG     1      16.839  20.869  11.093  1.00  0.00      LIG  
ATOM   4962 H10  LIG     1      21.916  18.463   9.699  1.00  0.00      LIG  
ATOM   4963 H11  LIG     1      21.050  18.514  11.201  1.00  0.00      LIG  
ATOM   4964 H12  LIG     1      21.528  20.840   9.282  1.00  0.00      LIG  
ATOM   4965 H13  LIG     1      17.628  17.140   7.833  1.00  0.00      LIG  
ATOM   4966 H14  LIG     1      18.082  18.656   7.035  1.00  0.00      LIG  
ATOM   4967 H15  LIG     1      16.877  19.708   8.684  1.00  0.00      LIG  
ATOM   4968 H16  LIG     1      16.760  18.238   9.602  1.00  0.00      LIG  
ATOM   4969 H17  LIG     1      22.275  20.359  11.960  1.00  0.00      LIG  
ATOM   4970 H18  LIG     1      18.288  24.529  13.707  1.00  0.00      LIG  
ATOM   4971 H19  LIG     1      18.697  26.219  13.402  1.00  0.00      LIG  
ATOM   4972 H20  LIG     1      19.981  25.062  13.650  1.00  0.00      LIG  
ATOM   4973 H21  LIG     1      17.574  25.381  10.117  1.00  0.00      LIG  
ATOM   4974 H22  LIG     1      17.756  26.689  11.291  1.00  0.00      LIG  
ATOM   4975 H23  LIG     1      16.851  25.250  11.722  1.00  0.00      LIG  
ATOM   4976 H24  LIG     1      18.014  21.350   8.098  1.00  0.00      LIG  
ATOM   4977 H25  LIG     1      19.692  20.823   8.063  1.00  0.00      LIG  
ATOM   4978 H26  LIG     1      19.282  22.428   8.612  1.00  0.00      LIG  
ATOM   4979 H27  LIG     1      20.098  22.200  13.452  1.00  0.00      LIG  
ATOM   4980 H28  LIG     1      21.181  23.554  13.167  1.00  0.00      LIG  
ATOM   4981 H29  LIG     1      21.721  21.941  12.845  1.00  0.00      LIG  
ATOM   4982 H30  LIG     1      21.565  17.584   7.908  1.00  0.00      LIG  
ATOM   4983 H31  LIG     1      21.170  15.511   8.654  1.00  0.00      LIG  
ATOM   4984 H32  LIG     1      21.398  15.382   6.921  1.00  0.00      LIG  
ATOM   4985 H33  LIG     1      19.862  13.774   7.587  1.00  0.00      LIG  
ATOM   4986 H34  LIG     1      18.436  15.980   6.088  1.00  0.00      LIG  
ATOM   4987 H35  LIG     1      17.282  19.028  11.798  1.00  0.00      LIG  
ATOM   4988 H36  LIG     1      18.999  18.921  12.177  1.00  0.00      LIG  
ATOM   4989 H37  LIG     1      18.193  17.609  11.334  1.00  0.00      LIG  
ATOM   4990 H38  LIG     1      19.634  17.468   5.610  1.00  0.00      LIG  
ATOM   4991 H39  LIG     1      21.388  17.278   5.582  1.00  0.00      LIG  
ATOM   4992 H40  LIG     1      20.672  18.811   6.085  1.00  0.00      LIG  
ATOM   4993 H41  LIG     1      16.972  13.960  10.672  1.00  0.00      LIG  
ATOM   4994 H42  LIG     1      17.840  15.476  11.108  1.00  0.00      LIG  
ATOM   4995 H43  LIG     1      18.340  13.933  11.821  1.00  0.00      LIG  
ATOM   4996 H44  LIG     1      16.564  12.802   7.063  1.00  0.00      LIG  
ATOM   4997 H45  LIG     1      18.283  12.380   7.158  1.00  0.00      LIG  
ATOM   4998 H46  LIG     1      17.328  11.872   5.766  1.00  0.00      LIG  
ATOM   4999 H47  LIG     1      17.296  14.522   3.734  1.00  0.00      LIG  
ATOM   5000 H48  LIG     1      16.299  15.268   4.994  1.00  0.00      LIG  
ATOM   5001 H49  LIG     1      16.054  13.572   4.557  1.00  0.00      LIG  
TER
REMARK  Energy: 263.879
REMARK  SimpleFitness: 263.879
REMARK  FullFitness: -1384.9003
REMARK  InterFull: -38.6042
REMARK  IntraFull: 299.36
REMARK  solvFull: -1890.15
REMARK  surfFull: 244.494
REMARK  extraFull: 0.0
REMARK  deltaGcompsolvpol: -1890.15
REMARK  deltaGcompsolvnonpol: 244.494
REMARK  deltaGprotsolvpol: -1897.11
REMARK  deltaGprotsolvnonpol: 243.179
REMARK  deltaGligsolvpol: -9.5731
REMARK  deltaGligsolvnonpol: 15.7454
REMARK  deltaGvdw: -38.6042
REMARK  deltaGelec: 0.0
REMARK  deltaG: -7.9952493
REMARK  Cluster: 3
REMARK  ClusterRank: 4
ATOM   4915 C    LIG     1      21.472  24.901  10.922  1.00  0.00      LIG  
ATOM   4916 C1   LIG     1      20.170  25.644  11.037  1.00  0.00      LIG  
ATOM   4917 C2   LIG     1      19.001  24.935  11.693  1.00  0.00      LIG  
ATOM   4918 C3   LIG     1      19.008  23.463  11.231  1.00  0.00      LIG  
ATOM   4919 C4   LIG     1      20.322  22.671  11.331  1.00  0.00      LIG  
ATOM   4920 C5   LIG     1      21.313  23.455  10.472  1.00  0.00      LIG  
ATOM   4921 C6   LIG     1      17.876  22.605  11.740  1.00  0.00      LIG  
ATOM   4922 C7   LIG     1      17.566  21.569  10.681  1.00  0.00      LIG  
ATOM   4923 C8   LIG     1      18.807  20.871  10.090  1.00  0.00      LIG  
ATOM   4924 C9   LIG     1      20.099  21.178  10.907  1.00  0.00      LIG  
ATOM   4925 C10  LIG     1      18.569  19.330  10.054  1.00  0.00      LIG  
ATOM   4926 C11  LIG     1      19.776  18.656   9.514  1.00  0.00      LIG  
ATOM   4927 C12  LIG     1      21.068  18.942  10.194  1.00  0.00      LIG  
ATOM   4928 C13  LIG     1      21.312  20.445  10.279  1.00  0.00      LIG  
ATOM   4929 C14  LIG     1      19.548  17.938   8.410  1.00  0.00      LIG  
ATOM   4930 C15  LIG     1      18.135  18.096   7.972  1.00  0.00      LIG  
ATOM   4931 C16  LIG     1      17.472  18.886   9.086  1.00  0.00      LIG  
ATOM   4932 O    LIG     1      22.504  20.588  11.044  1.00  0.00      LIG  
ATOM   4933 C17  LIG     1      18.996  25.187  13.197  1.00  0.00      LIG  
ATOM   4934 C18  LIG     1      17.729  25.601  11.175  1.00  0.00      LIG  
ATOM   4935 C19  LIG     1      18.960  21.389   8.642  1.00  0.00      LIG  
ATOM   4936 C20  LIG     1      20.854  22.596  12.771  1.00  0.00      LIG  
ATOM   4937 H    LIG     1      19.958  20.680  11.867  1.00  0.00      LIG  
ATOM   4938 C21  LIG     1      20.585  17.241   7.569  1.00  0.00      LIG  
ATOM   4939 C22  LIG     1      20.694  15.711   7.689  1.00  0.00      LIG  
ATOM   4940 C23  LIG     1      19.464  14.796   7.599  1.00  0.00      LIG  
ATOM   4941 O1   LIG     1      18.597  14.974   8.732  1.00  0.00      LIG  
ATOM   4942 C24  LIG     1      18.694  14.962   6.325  1.00  0.00      LIG  
ATOM   4943 C25  LIG     1      18.249  18.699  11.416  1.00  0.00      LIG  
ATOM   4944 O2   LIG     1      20.163  26.857  10.894  1.00  0.00      LIG  
ATOM   4945 H1   LIG     1      18.809  23.576  10.164  1.00  0.00      LIG  
ATOM   4946 C26  LIG     1      20.557  17.724   6.130  1.00  0.00      LIG  
ATOM   4947 C27  LIG     1      18.891  14.169   9.799  1.00  0.00      LIG  
ATOM   4948 O3   LIG     1      19.744  13.298   9.823  1.00  0.00      LIG  
ATOM   4949 C28  LIG     1      17.940  14.404  10.920  1.00  0.00      LIG  
ATOM   4950 C29  LIG     1      17.789  13.937   5.743  1.00  0.00      LIG  
ATOM   4951 O4   LIG     1      19.153  14.064   5.292  1.00  0.00      LIG  
ATOM   4952 C30  LIG     1      17.482  12.682   6.481  1.00  0.00      LIG  
ATOM   4953 C31  LIG     1      16.810  14.348   4.699  1.00  0.00      LIG  
ATOM   4954 H2   LIG     1      21.983  24.963  11.885  1.00  0.00      LIG  
ATOM   4955 H3   LIG     1      22.085  25.431  10.189  1.00  0.00      LIG  
ATOM   4956 H4   LIG     1      22.302  22.995  10.494  1.00  0.00      LIG  
ATOM   4957 H5   LIG     1      20.978  23.444   9.432  1.00  0.00      LIG  
ATOM   4958 H6   LIG     1      16.976  23.190  11.918  1.00  0.00      LIG  
ATOM   4959 H7   LIG     1      18.128  22.123  12.688  1.00  0.00      LIG  
ATOM   4960 H8   LIG     1      17.030  22.073   9.872  1.00  0.00      LIG  
ATOM   4961 H9   LIG     1      16.839  20.869  11.093  1.00  0.00      LIG  
ATOM   4962 H10  LIG     1      21.916  18.463   9.699  1.00  0.00      LIG  
ATOM   4963 H11  LIG     1      21.050  18.514  11.201  1.00  0.00      LIG  
ATOM   4964 H12  LIG     1      21.528  20.840   9.282  1.00  0.00      LIG  
ATOM   4965 H13  LIG     1      17.628  17.140   7.833  1.00  0.00      LIG  
ATOM   4966 H14  LIG     1      18.082  18.656   7.035  1.00  0.00      LIG  
ATOM   4967 H15  LIG     1      16.877  19.708   8.684  1.00  0.00      LIG  
ATOM   4968 H16  LIG     1      16.760  18.238   9.602  1.00  0.00      LIG  
ATOM   4969 H17  LIG     1      22.275  20.359  11.960  1.00  0.00      LIG  
ATOM   4970 H18  LIG     1      18.288  24.529  13.707  1.00  0.00      LIG  
ATOM   4971 H19  LIG     1      18.697  26.219  13.402  1.00  0.00      LIG  
ATOM   4972 H20  LIG     1      19.981  25.062  13.650  1.00  0.00      LIG  
ATOM   4973 H21  LIG     1      17.574  25.381  10.117  1.00  0.00      LIG  
ATOM   4974 H22  LIG     1      17.756  26.689  11.291  1.00  0.00      LIG  
ATOM   4975 H23  LIG     1      16.851  25.250  11.722  1.00  0.00      LIG  
ATOM   4976 H24  LIG     1      18.014  21.350   8.098  1.00  0.00      LIG  
ATOM   4977 H25  LIG     1      19.692  20.823   8.063  1.00  0.00      LIG  
ATOM   4978 H26  LIG     1      19.282  22.428   8.612  1.00  0.00      LIG  
ATOM   4979 H27  LIG     1      20.098  22.200  13.452  1.00  0.00      LIG  
ATOM   4980 H28  LIG     1      21.181  23.554  13.167  1.00  0.00      LIG  
ATOM   4981 H29  LIG     1      21.721  21.941  12.845  1.00  0.00      LIG  
ATOM   4982 H30  LIG     1      21.565  17.584   7.908  1.00  0.00      LIG  
ATOM   4983 H31  LIG     1      21.170  15.511   8.654  1.00  0.00      LIG  
ATOM   4984 H32  LIG     1      21.398  15.382   6.921  1.00  0.00      LIG  
ATOM   4985 H33  LIG     1      19.862  13.774   7.587  1.00  0.00      LIG  
ATOM   4986 H34  LIG     1      18.436  15.980   6.088  1.00  0.00      LIG  
ATOM   4987 H35  LIG     1      17.282  19.028  11.798  1.00  0.00      LIG  
ATOM   4988 H36  LIG     1      18.999  18.921  12.177  1.00  0.00      LIG  
ATOM   4989 H37  LIG     1      18.193  17.609  11.334  1.00  0.00      LIG  
ATOM   4990 H38  LIG     1      19.634  17.468   5.610  1.00  0.00      LIG  
ATOM   4991 H39  LIG     1      21.388  17.278   5.582  1.00  0.00      LIG  
ATOM   4992 H40  LIG     1      20.672  18.811   6.085  1.00  0.00      LIG  
ATOM   4993 H41  LIG     1      16.972  13.960  10.672  1.00  0.00      LIG  
ATOM   4994 H42  LIG     1      17.840  15.476  11.108  1.00  0.00      LIG  
ATOM   4995 H43  LIG     1      18.340  13.933  11.821  1.00  0.00      LIG  
ATOM   4996 H44  LIG     1      16.564  12.802   7.063  1.00  0.00      LIG  
ATOM   4997 H45  LIG     1      18.283  12.380   7.158  1.00  0.00      LIG  
ATOM   4998 H46  LIG     1      17.328  11.872   5.766  1.00  0.00      LIG  
ATOM   4999 H47  LIG     1      17.296  14.522   3.734  1.00  0.00      LIG  
ATOM   5000 H48  LIG     1      16.299  15.268   4.994  1.00  0.00      LIG  
ATOM   5001 H49  LIG     1      16.054  13.572   4.557  1.00  0.00      LIG  
TER
REMARK  Energy: 263.879
REMARK  SimpleFitness: 263.879
REMARK  FullFitness: -1384.9003
REMARK  InterFull: -38.6042
REMARK  IntraFull: 299.36
REMARK  solvFull: -1890.15
REMARK  surfFull: 244.494
REMARK  extraFull: 0.0
REMARK  deltaGcompsolvpol: -1890.15
REMARK  deltaGcompsolvnonpol: 244.494
REMARK  deltaGprotsolvpol: -1897.11
REMARK  deltaGprotsolvnonpol: 243.179
REMARK  deltaGligsolvpol: -9.5731
REMARK  deltaGligsolvnonpol: 15.7454
REMARK  deltaGvdw: -38.6042
REMARK  deltaGelec: 0.0
REMARK  deltaG: -7.9952493
REMARK  Cluster: 3
REMARK  ClusterRank: 5
ATOM   4915 C    LIG     1      21.472  24.901  10.922  1.00  0.00      LIG  
ATOM   4916 C1   LIG     1      20.170  25.644  11.037  1.00  0.00      LIG  
ATOM   4917 C2   LIG     1      19.001  24.935  11.693  1.00  0.00      LIG  
ATOM   4918 C3   LIG     1      19.008  23.463  11.231  1.00  0.00      LIG  
ATOM   4919 C4   LIG     1      20.322  22.671  11.331  1.00  0.00      LIG  
ATOM   4920 C5   LIG     1      21.313  23.455  10.472  1.00  0.00      LIG  
ATOM   4921 C6   LIG     1      17.876  22.605  11.740  1.00  0.00      LIG  
ATOM   4922 C7   LIG     1      17.566  21.569  10.681  1.00  0.00      LIG  
ATOM   4923 C8   LIG     1      18.807  20.871  10.090  1.00  0.00      LIG  
ATOM   4924 C9   LIG     1      20.099  21.178  10.907  1.00  0.00      LIG  
ATOM   4925 C10  LIG     1      18.569  19.330  10.054  1.00  0.00      LIG  
ATOM   4926 C11  LIG     1      19.776  18.656   9.514  1.00  0.00      LIG  
ATOM   4927 C12  LIG     1      21.068  18.942  10.194  1.00  0.00      LIG  
ATOM   4928 C13  LIG     1      21.312  20.445  10.279  1.00  0.00      LIG  
ATOM   4929 C14  LIG     1      19.548  17.938   8.410  1.00  0.00      LIG  
ATOM   4930 C15  LIG     1      18.135  18.096   7.972  1.00  0.00      LIG  
ATOM   4931 C16  LIG     1      17.472  18.886   9.086  1.00  0.00      LIG  
ATOM   4932 O    LIG     1      22.504  20.588  11.044  1.00  0.00      LIG  
ATOM   4933 C17  LIG     1      18.996  25.187  13.197  1.00  0.00      LIG  
ATOM   4934 C18  LIG     1      17.729  25.601  11.175  1.00  0.00      LIG  
ATOM   4935 C19  LIG     1      18.960  21.389   8.642  1.00  0.00      LIG  
ATOM   4936 C20  LIG     1      20.854  22.596  12.771  1.00  0.00      LIG  
ATOM   4937 H    LIG     1      19.958  20.680  11.867  1.00  0.00      LIG  
ATOM   4938 C21  LIG     1      20.585  17.241   7.569  1.00  0.00      LIG  
ATOM   4939 C22  LIG     1      20.694  15.711   7.689  1.00  0.00      LIG  
ATOM   4940 C23  LIG     1      19.464  14.796   7.599  1.00  0.00      LIG  
ATOM   4941 O1   LIG     1      18.597  14.974   8.732  1.00  0.00      LIG  
ATOM   4942 C24  LIG     1      18.694  14.962   6.325  1.00  0.00      LIG  
ATOM   4943 C25  LIG     1      18.249  18.699  11.416  1.00  0.00      LIG  
ATOM   4944 O2   LIG     1      20.163  26.857  10.894  1.00  0.00      LIG  
ATOM   4945 H1   LIG     1      18.809  23.576  10.164  1.00  0.00      LIG  
ATOM   4946 C26  LIG     1      20.557  17.724   6.130  1.00  0.00      LIG  
ATOM   4947 C27  LIG     1      18.891  14.169   9.799  1.00  0.00      LIG  
ATOM   4948 O3   LIG     1      19.744  13.298   9.823  1.00  0.00      LIG  
ATOM   4949 C28  LIG     1      17.940  14.404  10.920  1.00  0.00      LIG  
ATOM   4950 C29  LIG     1      17.789  13.937   5.743  1.00  0.00      LIG  
ATOM   4951 O4   LIG     1      19.153  14.064   5.292  1.00  0.00      LIG  
ATOM   4952 C30  LIG     1      17.482  12.682   6.481  1.00  0.00      LIG  
ATOM   4953 C31  LIG     1      16.810  14.348   4.699  1.00  0.00      LIG  
ATOM   4954 H2   LIG     1      21.983  24.963  11.885  1.00  0.00      LIG  
ATOM   4955 H3   LIG     1      22.085  25.431  10.189  1.00  0.00      LIG  
ATOM   4956 H4   LIG     1      22.302  22.995  10.494  1.00  0.00      LIG  
ATOM   4957 H5   LIG     1      20.978  23.444   9.432  1.00  0.00      LIG  
ATOM   4958 H6   LIG     1      16.976  23.190  11.918  1.00  0.00      LIG  
ATOM   4959 H7   LIG     1      18.128  22.123  12.688  1.00  0.00      LIG  
ATOM   4960 H8   LIG     1      17.030  22.073   9.872  1.00  0.00      LIG  
ATOM   4961 H9   LIG     1      16.839  20.869  11.093  1.00  0.00      LIG  
ATOM   4962 H10  LIG     1      21.916  18.463   9.699  1.00  0.00      LIG  
ATOM   4963 H11  LIG     1      21.050  18.514  11.201  1.00  0.00      LIG  
ATOM   4964 H12  LIG     1      21.528  20.840   9.282  1.00  0.00      LIG  
ATOM   4965 H13  LIG     1      17.628  17.140   7.833  1.00  0.00      LIG  
ATOM   4966 H14  LIG     1      18.082  18.656   7.035  1.00  0.00      LIG  
ATOM   4967 H15  LIG     1      16.877  19.708   8.684  1.00  0.00      LIG  
ATOM   4968 H16  LIG     1      16.760  18.238   9.602  1.00  0.00      LIG  
ATOM   4969 H17  LIG     1      22.275  20.359  11.960  1.00  0.00      LIG  
ATOM   4970 H18  LIG     1      18.288  24.529  13.707  1.00  0.00      LIG  
ATOM   4971 H19  LIG     1      18.697  26.219  13.402  1.00  0.00      LIG  
ATOM   4972 H20  LIG     1      19.981  25.062  13.650  1.00  0.00      LIG  
ATOM   4973 H21  LIG     1      17.574  25.381  10.117  1.00  0.00      LIG  
ATOM   4974 H22  LIG     1      17.756  26.689  11.291  1.00  0.00      LIG  
ATOM   4975 H23  LIG     1      16.851  25.250  11.722  1.00  0.00      LIG  
ATOM   4976 H24  LIG     1      18.014  21.350   8.098  1.00  0.00      LIG  
ATOM   4977 H25  LIG     1      19.692  20.823   8.063  1.00  0.00      LIG  
ATOM   4978 H26  LIG     1      19.282  22.428   8.612  1.00  0.00      LIG  
ATOM   4979 H27  LIG     1      20.098  22.200  13.452  1.00  0.00      LIG  
ATOM   4980 H28  LIG     1      21.181  23.554  13.167  1.00  0.00      LIG  
ATOM   4981 H29  LIG     1      21.721  21.941  12.845  1.00  0.00      LIG  
ATOM   4982 H30  LIG     1      21.565  17.584   7.908  1.00  0.00      LIG  
ATOM   4983 H31  LIG     1      21.170  15.511   8.654  1.00  0.00      LIG  
ATOM   4984 H32  LIG     1      21.398  15.382   6.921  1.00  0.00      LIG  
ATOM   4985 H33  LIG     1      19.862  13.774   7.587  1.00  0.00      LIG  
ATOM   4986 H34  LIG     1      18.436  15.980   6.088  1.00  0.00      LIG  
ATOM   4987 H35  LIG     1      17.282  19.028  11.798  1.00  0.00      LIG  
ATOM   4988 H36  LIG     1      18.999  18.921  12.177  1.00  0.00      LIG  
ATOM   4989 H37  LIG     1      18.193  17.609  11.334  1.00  0.00      LIG  
ATOM   4990 H38  LIG     1      19.634  17.468   5.610  1.00  0.00      LIG  
ATOM   4991 H39  LIG     1      21.388  17.278   5.582  1.00  0.00      LIG  
ATOM   4992 H40  LIG     1      20.672  18.811   6.085  1.00  0.00      LIG  
ATOM   4993 H41  LIG     1      16.972  13.960  10.672  1.00  0.00      LIG  
ATOM   4994 H42  LIG     1      17.840  15.476  11.108  1.00  0.00      LIG  
ATOM   4995 H43  LIG     1      18.340  13.933  11.821  1.00  0.00      LIG  
ATOM   4996 H44  LIG     1      16.564  12.802   7.063  1.00  0.00      LIG  
ATOM   4997 H45  LIG     1      18.283  12.380   7.158  1.00  0.00      LIG  
ATOM   4998 H46  LIG     1      17.328  11.872   5.766  1.00  0.00      LIG  
ATOM   4999 H47  LIG     1      17.296  14.522   3.734  1.00  0.00      LIG  
ATOM   5000 H48  LIG     1      16.299  15.268   4.994  1.00  0.00      LIG  
ATOM   5001 H49  LIG     1      16.054  13.572   4.557  1.00  0.00      LIG  
TER
REMARK  Energy: 263.879
REMARK  SimpleFitness: 263.879
REMARK  FullFitness: -1384.9003
REMARK  InterFull: -38.6042
REMARK  IntraFull: 299.36
REMARK  solvFull: -1890.15
REMARK  surfFull: 244.494
REMARK  extraFull: 0.0
REMARK  deltaGcompsolvpol: -1890.15
REMARK  deltaGcompsolvnonpol: 244.494
REMARK  deltaGprotsolvpol: -1897.11
REMARK  deltaGprotsolvnonpol: 243.179
REMARK  deltaGligsolvpol: -9.5731
REMARK  deltaGligsolvnonpol: 15.7454
REMARK  deltaGvdw: -38.6042
REMARK  deltaGelec: 0.0
REMARK  deltaG: -7.9952493
REMARK  Cluster: 3
REMARK  ClusterRank: 6
ATOM   4915 C    LIG     1      21.472  24.901  10.922  1.00  0.00      LIG  
ATOM   4916 C1   LIG     1      20.170  25.644  11.037  1.00  0.00      LIG  
ATOM   4917 C2   LIG     1      19.001  24.935  11.693  1.00  0.00      LIG  
ATOM   4918 C3   LIG     1      19.008  23.463  11.231  1.00  0.00      LIG  
ATOM   4919 C4   LIG     1      20.322  22.671  11.331  1.00  0.00      LIG  
ATOM   4920 C5   LIG     1      21.313  23.455  10.472  1.00  0.00      LIG  
ATOM   4921 C6   LIG     1      17.876  22.605  11.740  1.00  0.00      LIG  
ATOM   4922 C7   LIG     1      17.566  21.569  10.681  1.00  0.00      LIG  
ATOM   4923 C8   LIG     1      18.807  20.871  10.090  1.00  0.00      LIG  
ATOM   4924 C9   LIG     1      20.099  21.178  10.907  1.00  0.00      LIG  
ATOM   4925 C10  LIG     1      18.569  19.330  10.054  1.00  0.00      LIG  
ATOM   4926 C11  LIG     1      19.776  18.656   9.514  1.00  0.00      LIG  
ATOM   4927 C12  LIG     1      21.068  18.942  10.194  1.00  0.00      LIG  
ATOM   4928 C13  LIG     1      21.312  20.445  10.279  1.00  0.00      LIG  
ATOM   4929 C14  LIG     1      19.548  17.938   8.410  1.00  0.00      LIG  
ATOM   4930 C15  LIG     1      18.135  18.096   7.972  1.00  0.00      LIG  
ATOM   4931 C16  LIG     1      17.472  18.886   9.086  1.00  0.00      LIG  
ATOM   4932 O    LIG     1      22.504  20.588  11.044  1.00  0.00      LIG  
ATOM   4933 C17  LIG     1      18.996  25.187  13.197  1.00  0.00      LIG  
ATOM   4934 C18  LIG     1      17.729  25.601  11.175  1.00  0.00      LIG  
ATOM   4935 C19  LIG     1      18.960  21.389   8.642  1.00  0.00      LIG  
ATOM   4936 C20  LIG     1      20.854  22.596  12.771  1.00  0.00      LIG  
ATOM   4937 H    LIG     1      19.958  20.680  11.867  1.00  0.00      LIG  
ATOM   4938 C21  LIG     1      20.585  17.241   7.569  1.00  0.00      LIG  
ATOM   4939 C22  LIG     1      20.694  15.711   7.689  1.00  0.00      LIG  
ATOM   4940 C23  LIG     1      19.464  14.796   7.599  1.00  0.00      LIG  
ATOM   4941 O1   LIG     1      18.597  14.974   8.732  1.00  0.00      LIG  
ATOM   4942 C24  LIG     1      18.694  14.962   6.325  1.00  0.00      LIG  
ATOM   4943 C25  LIG     1      18.249  18.699  11.416  1.00  0.00      LIG  
ATOM   4944 O2   LIG     1      20.163  26.857  10.894  1.00  0.00      LIG  
ATOM   4945 H1   LIG     1      18.809  23.576  10.164  1.00  0.00      LIG  
ATOM   4946 C26  LIG     1      20.557  17.724   6.130  1.00  0.00      LIG  
ATOM   4947 C27  LIG     1      18.891  14.169   9.799  1.00  0.00      LIG  
ATOM   4948 O3   LIG     1      19.744  13.298   9.823  1.00  0.00      LIG  
ATOM   4949 C28  LIG     1      17.940  14.404  10.920  1.00  0.00      LIG  
ATOM   4950 C29  LIG     1      17.789  13.937   5.743  1.00  0.00      LIG  
ATOM   4951 O4   LIG     1      19.153  14.064   5.292  1.00  0.00      LIG  
ATOM   4952 C30  LIG     1      17.482  12.682   6.481  1.00  0.00      LIG  
ATOM   4953 C31  LIG     1      16.810  14.348   4.699  1.00  0.00      LIG  
ATOM   4954 H2   LIG     1      21.983  24.963  11.885  1.00  0.00      LIG  
ATOM   4955 H3   LIG     1      22.085  25.431  10.189  1.00  0.00      LIG  
ATOM   4956 H4   LIG     1      22.302  22.995  10.494  1.00  0.00      LIG  
ATOM   4957 H5   LIG     1      20.978  23.444   9.432  1.00  0.00      LIG  
ATOM   4958 H6   LIG     1      16.976  23.190  11.918  1.00  0.00      LIG  
ATOM   4959 H7   LIG     1      18.128  22.123  12.688  1.00  0.00      LIG  
ATOM   4960 H8   LIG     1      17.030  22.073   9.872  1.00  0.00      LIG  
ATOM   4961 H9   LIG     1      16.839  20.869  11.093  1.00  0.00      LIG  
ATOM   4962 H10  LIG     1      21.916  18.463   9.699  1.00  0.00      LIG  
ATOM   4963 H11  LIG     1      21.050  18.514  11.201  1.00  0.00      LIG  
ATOM   4964 H12  LIG     1      21.528  20.840   9.282  1.00  0.00      LIG  
ATOM   4965 H13  LIG     1      17.628  17.140   7.833  1.00  0.00      LIG  
ATOM   4966 H14  LIG     1      18.082  18.656   7.035  1.00  0.00      LIG  
ATOM   4967 H15  LIG     1      16.877  19.708   8.684  1.00  0.00      LIG  
ATOM   4968 H16  LIG     1      16.760  18.238   9.602  1.00  0.00      LIG  
ATOM   4969 H17  LIG     1      22.275  20.359  11.960  1.00  0.00      LIG  
ATOM   4970 H18  LIG     1      18.288  24.529  13.707  1.00  0.00      LIG  
ATOM   4971 H19  LIG     1      18.697  26.219  13.402  1.00  0.00      LIG  
ATOM   4972 H20  LIG     1      19.981  25.062  13.650  1.00  0.00      LIG  
ATOM   4973 H21  LIG     1      17.574  25.381  10.117  1.00  0.00      LIG  
ATOM   4974 H22  LIG     1      17.756  26.689  11.291  1.00  0.00      LIG  
ATOM   4975 H23  LIG     1      16.851  25.250  11.722  1.00  0.00      LIG  
ATOM   4976 H24  LIG     1      18.014  21.350   8.098  1.00  0.00      LIG  
ATOM   4977 H25  LIG     1      19.692  20.823   8.063  1.00  0.00      LIG  
ATOM   4978 H26  LIG     1      19.282  22.428   8.612  1.00  0.00      LIG  
ATOM   4979 H27  LIG     1      20.098  22.200  13.452  1.00  0.00      LIG  
ATOM   4980 H28  LIG     1      21.181  23.554  13.167  1.00  0.00      LIG  
ATOM   4981 H29  LIG     1      21.721  21.941  12.845  1.00  0.00      LIG  
ATOM   4982 H30  LIG     1      21.565  17.584   7.908  1.00  0.00      LIG  
ATOM   4983 H31  LIG     1      21.170  15.511   8.654  1.00  0.00      LIG  
ATOM   4984 H32  LIG     1      21.398  15.382   6.921  1.00  0.00      LIG  
ATOM   4985 H33  LIG     1      19.862  13.774   7.587  1.00  0.00      LIG  
ATOM   4986 H34  LIG     1      18.436  15.980   6.088  1.00  0.00      LIG  
ATOM   4987 H35  LIG     1      17.282  19.028  11.798  1.00  0.00      LIG  
ATOM   4988 H36  LIG     1      18.999  18.921  12.177  1.00  0.00      LIG  
ATOM   4989 H37  LIG     1      18.193  17.609  11.334  1.00  0.00      LIG  
ATOM   4990 H38  LIG     1      19.634  17.468   5.610  1.00  0.00      LIG  
ATOM   4991 H39  LIG     1      21.388  17.278   5.582  1.00  0.00      LIG  
ATOM   4992 H40  LIG     1      20.672  18.811   6.085  1.00  0.00      LIG  
ATOM   4993 H41  LIG     1      16.972  13.960  10.672  1.00  0.00      LIG  
ATOM   4994 H42  LIG     1      17.840  15.476  11.108  1.00  0.00      LIG  
ATOM   4995 H43  LIG     1      18.340  13.933  11.821  1.00  0.00      LIG  
ATOM   4996 H44  LIG     1      16.564  12.802   7.063  1.00  0.00      LIG  
ATOM   4997 H45  LIG     1      18.283  12.380   7.158  1.00  0.00      LIG  
ATOM   4998 H46  LIG     1      17.328  11.872   5.766  1.00  0.00      LIG  
ATOM   4999 H47  LIG     1      17.296  14.522   3.734  1.00  0.00      LIG  
ATOM   5000 H48  LIG     1      16.299  15.268   4.994  1.00  0.00      LIG  
ATOM   5001 H49  LIG     1      16.054  13.572   4.557  1.00  0.00      LIG  
TER
REMARK  Energy: 263.879
REMARK  SimpleFitness: 263.879
REMARK  FullFitness: -1384.9003
REMARK  InterFull: -38.6042
REMARK  IntraFull: 299.36
REMARK  solvFull: -1890.15
REMARK  surfFull: 244.494
REMARK  extraFull: 0.0
REMARK  deltaGcompsolvpol: -1890.15
REMARK  deltaGcompsolvnonpol: 244.494
REMARK  deltaGprotsolvpol: -1897.11
REMARK  deltaGprotsolvnonpol: 243.179
REMARK  deltaGligsolvpol: -9.5731
REMARK  deltaGligsolvnonpol: 15.7454
REMARK  deltaGvdw: -38.6042
REMARK  deltaGelec: 0.0
REMARK  deltaG: -7.9952493
REMARK  Cluster: 3
REMARK  ClusterRank: 7
ATOM   4915 C    LIG     1      21.472  24.901  10.922  1.00  0.00      LIG  
ATOM   4916 C1   LIG     1      20.170  25.644  11.037  1.00  0.00      LIG  
ATOM   4917 C2   LIG     1      19.001  24.935  11.693  1.00  0.00      LIG  
ATOM   4918 C3   LIG     1      19.008  23.463  11.231  1.00  0.00      LIG  
ATOM   4919 C4   LIG     1      20.322  22.671  11.331  1.00  0.00      LIG  
ATOM   4920 C5   LIG     1      21.313  23.455  10.472  1.00  0.00      LIG  
ATOM   4921 C6   LIG     1      17.876  22.605  11.740  1.00  0.00      LIG  
ATOM   4922 C7   LIG     1      17.566  21.569  10.681  1.00  0.00      LIG  
ATOM   4923 C8   LIG     1      18.807  20.871  10.090  1.00  0.00      LIG  
ATOM   4924 C9   LIG     1      20.099  21.178  10.907  1.00  0.00      LIG  
ATOM   4925 C10  LIG     1      18.569  19.330  10.054  1.00  0.00      LIG  
ATOM   4926 C11  LIG     1      19.776  18.656   9.514  1.00  0.00      LIG  
ATOM   4927 C12  LIG     1      21.068  18.942  10.194  1.00  0.00      LIG  
ATOM   4928 C13  LIG     1      21.312  20.445  10.279  1.00  0.00      LIG  
ATOM   4929 C14  LIG     1      19.548  17.938   8.410  1.00  0.00      LIG  
ATOM   4930 C15  LIG     1      18.135  18.096   7.972  1.00  0.00      LIG  
ATOM   4931 C16  LIG     1      17.472  18.886   9.086  1.00  0.00      LIG  
ATOM   4932 O    LIG     1      22.504  20.588  11.044  1.00  0.00      LIG  
ATOM   4933 C17  LIG     1      18.996  25.187  13.197  1.00  0.00      LIG  
ATOM   4934 C18  LIG     1      17.729  25.601  11.175  1.00  0.00      LIG  
ATOM   4935 C19  LIG     1      18.960  21.389   8.642  1.00  0.00      LIG  
ATOM   4936 C20  LIG     1      20.854  22.596  12.771  1.00  0.00      LIG  
ATOM   4937 H    LIG     1      19.958  20.680  11.867  1.00  0.00      LIG  
ATOM   4938 C21  LIG     1      20.585  17.241   7.569  1.00  0.00      LIG  
ATOM   4939 C22  LIG     1      20.694  15.711   7.689  1.00  0.00      LIG  
ATOM   4940 C23  LIG     1      19.464  14.796   7.599  1.00  0.00      LIG  
ATOM   4941 O1   LIG     1      18.597  14.974   8.732  1.00  0.00      LIG  
ATOM   4942 C24  LIG     1      18.694  14.962   6.325  1.00  0.00      LIG  
ATOM   4943 C25  LIG     1      18.249  18.699  11.416  1.00  0.00      LIG  
ATOM   4944 O2   LIG     1      20.163  26.857  10.894  1.00  0.00      LIG  
ATOM   4945 H1   LIG     1      18.809  23.576  10.164  1.00  0.00      LIG  
ATOM   4946 C26  LIG     1      20.557  17.724   6.130  1.00  0.00      LIG  
ATOM   4947 C27  LIG     1      18.891  14.169   9.799  1.00  0.00      LIG  
ATOM   4948 O3   LIG     1      19.744  13.298   9.823  1.00  0.00      LIG  
ATOM   4949 C28  LIG     1      17.940  14.404  10.920  1.00  0.00      LIG  
ATOM   4950 C29  LIG     1      17.789  13.937   5.743  1.00  0.00      LIG  
ATOM   4951 O4   LIG     1      19.153  14.064   5.292  1.00  0.00      LIG  
ATOM   4952 C30  LIG     1      17.482  12.682   6.481  1.00  0.00      LIG  
ATOM   4953 C31  LIG     1      16.810  14.348   4.699  1.00  0.00      LIG  
ATOM   4954 H2   LIG     1      21.983  24.963  11.885  1.00  0.00      LIG  
ATOM   4955 H3   LIG     1      22.085  25.431  10.189  1.00  0.00      LIG  
ATOM   4956 H4   LIG     1      22.302  22.995  10.494  1.00  0.00      LIG  
ATOM   4957 H5   LIG     1      20.978  23.444   9.432  1.00  0.00      LIG  
ATOM   4958 H6   LIG     1      16.976  23.190  11.918  1.00  0.00      LIG  
ATOM   4959 H7   LIG     1      18.128  22.123  12.688  1.00  0.00      LIG  
ATOM   4960 H8   LIG     1      17.030  22.073   9.872  1.00  0.00      LIG  
ATOM   4961 H9   LIG     1      16.839  20.869  11.093  1.00  0.00      LIG  
ATOM   4962 H10  LIG     1      21.916  18.463   9.699  1.00  0.00      LIG  
ATOM   4963 H11  LIG     1      21.050  18.514  11.201  1.00  0.00      LIG  
ATOM   4964 H12  LIG     1      21.528  20.840   9.282  1.00  0.00      LIG  
ATOM   4965 H13  LIG     1      17.628  17.140   7.833  1.00  0.00      LIG  
ATOM   4966 H14  LIG     1      18.082  18.656   7.035  1.00  0.00      LIG  
ATOM   4967 H15  LIG     1      16.877  19.708   8.684  1.00  0.00      LIG  
ATOM   4968 H16  LIG     1      16.760  18.238   9.602  1.00  0.00      LIG  
ATOM   4969 H17  LIG     1      22.275  20.359  11.960  1.00  0.00      LIG  
ATOM   4970 H18  LIG     1      18.288  24.529  13.707  1.00  0.00      LIG  
ATOM   4971 H19  LIG     1      18.697  26.219  13.402  1.00  0.00      LIG  
ATOM   4972 H20  LIG     1      19.981  25.062  13.650  1.00  0.00      LIG  
ATOM   4973 H21  LIG     1      17.574  25.381  10.117  1.00  0.00      LIG  
ATOM   4974 H22  LIG     1      17.756  26.689  11.291  1.00  0.00      LIG  
ATOM   4975 H23  LIG     1      16.851  25.250  11.722  1.00  0.00      LIG  
ATOM   4976 H24  LIG     1      18.014  21.350   8.098  1.00  0.00      LIG  
ATOM   4977 H25  LIG     1      19.692  20.823   8.063  1.00  0.00      LIG  
ATOM   4978 H26  LIG     1      19.282  22.428   8.612  1.00  0.00      LIG  
ATOM   4979 H27  LIG     1      20.098  22.200  13.452  1.00  0.00      LIG  
ATOM   4980 H28  LIG     1      21.181  23.554  13.167  1.00  0.00      LIG  
ATOM   4981 H29  LIG     1      21.721  21.941  12.845  1.00  0.00      LIG  
ATOM   4982 H30  LIG     1      21.565  17.584   7.908  1.00  0.00      LIG  
ATOM   4983 H31  LIG     1      21.170  15.511   8.654  1.00  0.00      LIG  
ATOM   4984 H32  LIG     1      21.398  15.382   6.921  1.00  0.00      LIG  
ATOM   4985 H33  LIG     1      19.862  13.774   7.587  1.00  0.00      LIG  
ATOM   4986 H34  LIG     1      18.436  15.980   6.088  1.00  0.00      LIG  
ATOM   4987 H35  LIG     1      17.282  19.028  11.798  1.00  0.00      LIG  
ATOM   4988 H36  LIG     1      18.999  18.921  12.177  1.00  0.00      LIG  
ATOM   4989 H37  LIG     1      18.193  17.609  11.334  1.00  0.00      LIG  
ATOM   4990 H38  LIG     1      19.634  17.468   5.610  1.00  0.00      LIG  
ATOM   4991 H39  LIG     1      21.388  17.278   5.582  1.00  0.00      LIG  
ATOM   4992 H40  LIG     1      20.672  18.811   6.085  1.00  0.00      LIG  
ATOM   4993 H41  LIG     1      16.972  13.960  10.672  1.00  0.00      LIG  
ATOM   4994 H42  LIG     1      17.840  15.476  11.108  1.00  0.00      LIG  
ATOM   4995 H43  LIG     1      18.340  13.933  11.821  1.00  0.00      LIG  
ATOM   4996 H44  LIG     1      16.564  12.802   7.063  1.00  0.00      LIG  
ATOM   4997 H45  LIG     1      18.283  12.380   7.158  1.00  0.00      LIG  
ATOM   4998 H46  LIG     1      17.328  11.872   5.766  1.00  0.00      LIG  
ATOM   4999 H47  LIG     1      17.296  14.522   3.734  1.00  0.00      LIG  
ATOM   5000 H48  LIG     1      16.299  15.268   4.994  1.00  0.00      LIG  
ATOM   5001 H49  LIG     1      16.054  13.572   4.557  1.00  0.00      LIG  
TER
REMARK  Energy: 265.708
REMARK  SimpleFitness: 265.708
REMARK  FullFitness: -1384.8134
REMARK  InterFull: -26.2835
REMARK  IntraFull: 293.364
REMARK  solvFull: -1897.7
REMARK  surfFull: 245.806
REMARK  extraFull: 0.0
REMARK  deltaGcompsolvpol: -1897.7
REMARK  deltaGcompsolvnonpol: 245.806
REMARK  deltaGprotsolvpol: -1897.11
REMARK  deltaGprotsolvnonpol: 243.179
REMARK  deltaGligsolvpol: -8.55718
REMARK  deltaGligsolvnonpol: 16.0009
REMARK  deltaGvdw: -26.2835
REMARK  deltaGelec: 0.0
REMARK  deltaG: -7.253997
REMARK  Cluster: 4
REMARK  ClusterRank: 0
ATOM   4915 C    LIG     1      20.397  21.685  12.082  1.00  0.00      LIG  
ATOM   4916 C1   LIG     1      19.050  22.296  11.836  1.00  0.00      LIG  
ATOM   4917 C2   LIG     1      18.099  21.606  10.878  1.00  0.00      LIG  
ATOM   4918 C3   LIG     1      18.886  20.952   9.727  1.00  0.00      LIG  
ATOM   4919 C4   LIG     1      20.158  20.156  10.072  1.00  0.00      LIG  
ATOM   4920 C5   LIG     1      21.049  21.148  10.818  1.00  0.00      LIG  
ATOM   4921 C6   LIG     1      18.069  20.175   8.720  1.00  0.00      LIG  
ATOM   4922 C7   LIG     1      18.769  20.248   7.376  1.00  0.00      LIG  
ATOM   4923 C8   LIG     1      20.305  20.111   7.421  1.00  0.00      LIG  
ATOM   4924 C9   LIG     1      20.794  19.533   8.781  1.00  0.00      LIG  
ATOM   4925 C10  LIG     1      20.786  19.182   6.260  1.00  0.00      LIG  
ATOM   4926 C11  LIG     1      22.269  19.091   6.315  1.00  0.00      LIG  
ATOM   4927 C12  LIG     1      22.849  18.593   7.592  1.00  0.00      LIG  
ATOM   4928 C13  LIG     1      22.338  19.392   8.784  1.00  0.00      LIG  
ATOM   4929 C14  LIG     1      22.870  19.608   5.237  1.00  0.00      LIG  
ATOM   4930 C15  LIG     1      21.873  20.084   4.250  1.00  0.00      LIG  
ATOM   4931 C16  LIG     1      20.527  19.746   4.861  1.00  0.00      LIG  
ATOM   4932 O    LIG     1      22.821  18.698   9.931  1.00  0.00      LIG  
ATOM   4933 C17  LIG     1      17.133  20.694  11.621  1.00  0.00      LIG  
ATOM   4934 C18  LIG     1      17.236  22.721  10.289  1.00  0.00      LIG  
ATOM   4935 C19  LIG     1      20.887  21.529   7.200  1.00  0.00      LIG  
ATOM   4936 C20  LIG     1      19.872  18.954  10.985  1.00  0.00      LIG  
ATOM   4937 H    LIG     1      20.430  18.505   8.803  1.00  0.00      LIG  
ATOM   4938 C21  LIG     1      24.322  19.913   4.987  1.00  0.00      LIG  
ATOM   4939 C22  LIG     1      24.804  20.968   5.998  1.00  0.00      LIG  
ATOM   4940 C23  LIG     1      26.215  21.539   5.826  1.00  0.00      LIG  
ATOM   4941 O1   LIG     1      27.235  20.562   6.087  1.00  0.00      LIG  
ATOM   4942 C24  LIG     1      26.426  22.090   4.450  1.00  0.00      LIG  
ATOM   4943 C25  LIG     1      20.196  17.766   6.279  1.00  0.00      LIG  
ATOM   4944 O2   LIG     1      18.652  23.175  12.586  1.00  0.00      LIG  
ATOM   4945 H1   LIG     1      19.218  21.838   9.192  1.00  0.00      LIG  
ATOM   4946 C26  LIG     1      25.159  18.643   4.969  1.00  0.00      LIG  
ATOM   4947 C27  LIG     1      27.483  20.332   7.412  1.00  0.00      LIG  
ATOM   4948 O3   LIG     1      26.925  20.882   8.350  1.00  0.00      LIG  
ATOM   4949 C28  LIG     1      28.544  19.290   7.566  1.00  0.00      LIG  
ATOM   4950 C29  LIG     1      27.291  23.270   4.182  1.00  0.00      LIG  
ATOM   4951 O4   LIG     1      25.851  23.402   4.236  1.00  0.00      LIG  
ATOM   4952 C30  LIG     1      28.013  23.976   5.279  1.00  0.00      LIG  
ATOM   4953 C31  LIG     1      27.864  23.441   2.820  1.00  0.00      LIG  
ATOM   4954 H2   LIG     1      20.286  20.908  12.840  1.00  0.00      LIG  
ATOM   4955 H3   LIG     1      21.036  22.465  12.504  1.00  0.00      LIG  
ATOM   4956 H4   LIG     1      21.993  20.689  11.115  1.00  0.00      LIG  
ATOM   4957 H5   LIG     1      21.292  21.984  10.156  1.00  0.00      LIG  
ATOM   4958 H6   LIG     1      17.064  20.584   8.604  1.00  0.00      LIG  
ATOM   4959 H7   LIG     1      17.946  19.133   9.024  1.00  0.00      LIG  
ATOM   4960 H8   LIG     1      18.522  21.214   6.927  1.00  0.00      LIG  
ATOM   4961 H9   LIG     1      18.303  19.513   6.719  1.00  0.00      LIG  
ATOM   4962 H10  LIG     1      23.941  18.622   7.583  1.00  0.00      LIG  
ATOM   4963 H11  LIG     1      22.596  17.535   7.715  1.00  0.00      LIG  
ATOM   4964 H12  LIG     1      22.807  20.380   8.784  1.00  0.00      LIG  
ATOM   4965 H13  LIG     1      21.991  19.586   3.287  1.00  0.00      LIG  
ATOM   4966 H14  LIG     1      21.970  21.159   4.097  1.00  0.00      LIG  
ATOM   4967 H15  LIG     1      19.866  20.615   4.855  1.00  0.00      LIG  
ATOM   4968 H16  LIG     1      20.036  18.994   4.235  1.00  0.00      LIG  
ATOM   4969 H17  LIG     1      23.785  18.634   9.828  1.00  0.00      LIG  
ATOM   4970 H18  LIG     1      16.350  20.335  10.949  1.00  0.00      LIG  
ATOM   4971 H19  LIG     1      16.647  21.233  12.437  1.00  0.00      LIG  
ATOM   4972 H20  LIG     1      17.613  19.830  12.075  1.00  0.00      LIG  
ATOM   4973 H21  LIG     1      17.842  23.447   9.737  1.00  0.00      LIG  
ATOM   4974 H22  LIG     1      16.697  23.267  11.068  1.00  0.00      LIG  
ATOM   4975 H23  LIG     1      16.483  22.320   9.606  1.00  0.00      LIG  
ATOM   4976 H24  LIG     1      20.441  22.011   6.327  1.00  0.00      LIG  
ATOM   4977 H25  LIG     1      21.968  21.533   7.058  1.00  0.00      LIG  
ATOM   4978 H26  LIG     1      20.705  22.198   8.037  1.00  0.00      LIG  
ATOM   4979 H27  LIG     1      19.153  18.272  10.527  1.00  0.00      LIG  
ATOM   4980 H28  LIG     1      19.481  19.228  11.962  1.00  0.00      LIG  
ATOM   4981 H29  LIG     1      20.778  18.381  11.183  1.00  0.00      LIG  
ATOM   4982 H30  LIG     1      24.380  20.350   3.987  1.00  0.00      LIG  
ATOM   4983 H31  LIG     1      24.730  20.549   7.004  1.00  0.00      LIG  
ATOM   4984 H32  LIG     1      24.109  21.814   5.961  1.00  0.00      LIG  
ATOM   4985 H33  LIG     1      26.306  22.357   6.548  1.00  0.00      LIG  
ATOM   4986 H34  LIG     1      26.331  21.349   3.667  1.00  0.00      LIG  
ATOM   4987 H35  LIG     1      19.121  17.774   6.087  1.00  0.00      LIG  
ATOM   4988 H36  LIG     1      20.363  17.246   7.225  1.00  0.00      LIG  
ATOM   4989 H37  LIG     1      20.648  17.149   5.497  1.00  0.00      LIG  
ATOM   4990 H38  LIG     1      24.674  17.851   4.391  1.00  0.00      LIG  
ATOM   4991 H39  LIG     1      25.337  18.269   5.981  1.00  0.00      LIG  
ATOM   4992 H40  LIG     1      26.130  18.837   4.508  1.00  0.00      LIG  
ATOM   4993 H41  LIG     1      28.200  18.344   7.138  1.00  0.00      LIG  
ATOM   4994 H42  LIG     1      28.737  19.149   8.633  1.00  0.00      LIG  
ATOM   4995 H43  LIG     1      29.465  19.626   7.081  1.00  0.00      LIG  
ATOM   4996 H44  LIG     1      28.889  23.397   5.582  1.00  0.00      LIG  
ATOM   4997 H45  LIG     1      27.380  24.137   6.156  1.00  0.00      LIG  
ATOM   4998 H46  LIG     1      28.354  24.955   4.931  1.00  0.00      LIG  
ATOM   4999 H47  LIG     1      27.313  22.862   2.074  1.00  0.00      LIG  
ATOM   5000 H48  LIG     1      28.906  23.110   2.808  1.00  0.00      LIG  
ATOM   5001 H49  LIG     1      27.834  24.494   2.530  1.00  0.00      LIG  
TER
REMARK  Energy: 265.72
REMARK  SimpleFitness: 265.72
REMARK  FullFitness: -1384.7745
REMARK  InterFull: -26.4165
REMARK  IntraFull: 293.592
REMARK  solvFull: -1897.78
REMARK  surfFull: 245.83
REMARK  extraFull: 0.0
REMARK  deltaGcompsolvpol: -1897.78
REMARK  deltaGcompsolvnonpol: 245.83
REMARK  deltaGprotsolvpol: -1897.11
REMARK  deltaGprotsolvnonpol: 243.179
REMARK  deltaGligsolvpol: -8.53427
REMARK  deltaGligsolvnonpol: 16.0239
REMARK  deltaGvdw: -26.4165
REMARK  deltaGelec: 0.0
REMARK  deltaG: -7.2727866
REMARK  Cluster: 4
REMARK  ClusterRank: 1
ATOM   4915 C    LIG     1      20.382  21.722  12.058  1.00  0.00      LIG  
ATOM   4916 C1   LIG     1      19.026  22.315  11.816  1.00  0.00      LIG  
ATOM   4917 C2   LIG     1      18.084  21.623  10.851  1.00  0.00      LIG  
ATOM   4918 C3   LIG     1      18.873  20.960   9.710  1.00  0.00      LIG  
ATOM   4919 C4   LIG     1      20.149  20.178  10.062  1.00  0.00      LIG  
ATOM   4920 C5   LIG     1      21.034  21.183  10.795  1.00  0.00      LIG  
ATOM   4921 C6   LIG     1      18.059  20.163   8.718  1.00  0.00      LIG  
ATOM   4922 C7   LIG     1      18.749  20.232   7.370  1.00  0.00      LIG  
ATOM   4923 C8   LIG     1      20.285  20.108   7.410  1.00  0.00      LIG  
ATOM   4924 C9   LIG     1      20.784  19.546   8.775  1.00  0.00      LIG  
ATOM   4925 C10  LIG     1      20.767  19.170   6.256  1.00  0.00      LIG  
ATOM   4926 C11  LIG     1      22.250  19.084   6.312  1.00  0.00      LIG  
ATOM   4927 C12  LIG     1      22.832  18.597   7.592  1.00  0.00      LIG  
ATOM   4928 C13  LIG     1      22.327  19.413   8.774  1.00  0.00      LIG  
ATOM   4929 C14  LIG     1      22.849  19.605   5.235  1.00  0.00      LIG  
ATOM   4930 C15  LIG     1      21.852  20.083   4.252  1.00  0.00      LIG  
ATOM   4931 C16  LIG     1      20.509  19.720   4.852  1.00  0.00      LIG  
ATOM   4932 O    LIG     1      22.818  18.737   9.928  1.00  0.00      LIG  
ATOM   4933 C17  LIG     1      17.107  20.718  11.587  1.00  0.00      LIG  
ATOM   4934 C18  LIG     1      17.236  22.740  10.245  1.00  0.00      LIG  
ATOM   4935 C19  LIG     1      20.856  21.527   7.170  1.00  0.00      LIG  
ATOM   4936 C20  LIG     1      19.875  18.986  10.992  1.00  0.00      LIG  
ATOM   4937 H    LIG     1      20.426  18.517   8.810  1.00  0.00      LIG  
ATOM   4938 C21  LIG     1      24.299  19.931   4.997  1.00  0.00      LIG  
ATOM   4939 C22  LIG     1      24.745  21.008   6.001  1.00  0.00      LIG  
ATOM   4940 C23  LIG     1      26.149  21.600   5.850  1.00  0.00      LIG  
ATOM   4941 O1   LIG     1      27.180  20.639   6.124  1.00  0.00      LIG  
ATOM   4942 C24  LIG     1      26.373  22.147   4.476  1.00  0.00      LIG  
ATOM   4943 C25  LIG     1      20.180  17.753   6.288  1.00  0.00      LIG  
ATOM   4944 O2   LIG     1      18.617  23.189  12.567  1.00  0.00      LIG  
ATOM   4945 H1   LIG     1      19.198  21.842   9.165  1.00  0.00      LIG  
ATOM   4946 C26  LIG     1      25.154  18.674   5.007  1.00  0.00      LIG  
ATOM   4947 C27  LIG     1      27.412  20.407   7.451  1.00  0.00      LIG  
ATOM   4948 O3   LIG     1      26.836  20.946   8.384  1.00  0.00      LIG  
ATOM   4949 C28  LIG     1      28.479  19.372   7.611  1.00  0.00      LIG  
ATOM   4950 C29  LIG     1      27.231  23.334   4.219  1.00  0.00      LIG  
ATOM   4951 O4   LIG     1      25.789  23.450   4.237  1.00  0.00      LIG  
ATOM   4952 C30  LIG     1      27.915  24.063   5.325  1.00  0.00      LIG  
ATOM   4953 C31  LIG     1      27.841  23.487   2.871  1.00  0.00      LIG  
ATOM   4954 H2   LIG     1      20.288  20.949  12.824  1.00  0.00      LIG  
ATOM   4955 H3   LIG     1      21.015  22.513  12.468  1.00  0.00      LIG  
ATOM   4956 H4   LIG     1      21.985  20.738  11.091  1.00  0.00      LIG  
ATOM   4957 H5   LIG     1      21.264  22.017  10.126  1.00  0.00      LIG  
ATOM   4958 H6   LIG     1      17.048  20.559   8.608  1.00  0.00      LIG  
ATOM   4959 H7   LIG     1      17.952  19.123   9.034  1.00  0.00      LIG  
ATOM   4960 H8   LIG     1      18.494  21.195   6.919  1.00  0.00      LIG  
ATOM   4961 H9   LIG     1      18.284  19.492   6.721  1.00  0.00      LIG  
ATOM   4962 H10  LIG     1      23.924  18.622   7.582  1.00  0.00      LIG  
ATOM   4963 H11  LIG     1      22.575  17.543   7.728  1.00  0.00      LIG  
ATOM   4964 H12  LIG     1      22.792  20.403   8.759  1.00  0.00      LIG  
ATOM   4965 H13  LIG     1      21.980  19.604   3.281  1.00  0.00      LIG  
ATOM   4966 H14  LIG     1      21.937  21.162   4.121  1.00  0.00      LIG  
ATOM   4967 H15  LIG     1      19.826  20.572   4.834  1.00  0.00      LIG  
ATOM   4968 H16  LIG     1      20.043  18.953   4.226  1.00  0.00      LIG  
ATOM   4969 H17  LIG     1      23.782  18.669   9.817  1.00  0.00      LIG  
ATOM   4970 H18  LIG     1      16.315  20.378  10.915  1.00  0.00      LIG  
ATOM   4971 H19  LIG     1      16.633  21.256  12.411  1.00  0.00      LIG  
ATOM   4972 H20  LIG     1      17.578  19.842  12.028  1.00  0.00      LIG  
ATOM   4973 H21  LIG     1      17.856  23.467   9.711  1.00  0.00      LIG  
ATOM   4974 H22  LIG     1      16.680  23.285  11.013  1.00  0.00      LIG  
ATOM   4975 H23  LIG     1      16.500  22.345   9.542  1.00  0.00      LIG  
ATOM   4976 H24  LIG     1      20.401  21.999   6.296  1.00  0.00      LIG  
ATOM   4977 H25  LIG     1      21.936  21.537   7.020  1.00  0.00      LIG  
ATOM   4978 H26  LIG     1      20.677  22.203   8.003  1.00  0.00      LIG  
ATOM   4979 H27  LIG     1      19.176  18.281  10.537  1.00  0.00      LIG  
ATOM   4980 H28  LIG     1      19.464  19.269  11.958  1.00  0.00      LIG  
ATOM   4981 H29  LIG     1      20.791  18.437  11.211  1.00  0.00      LIG  
ATOM   4982 H30  LIG     1      24.364  20.355   3.992  1.00  0.00      LIG  
ATOM   4983 H31  LIG     1      24.660  20.604   7.011  1.00  0.00      LIG  
ATOM   4984 H32  LIG     1      24.037  21.841   5.940  1.00  0.00      LIG  
ATOM   4985 H33  LIG     1      26.220  22.421   6.571  1.00  0.00      LIG  
ATOM   4986 H34  LIG     1      26.303  21.400   3.696  1.00  0.00      LIG  
ATOM   4987 H35  LIG     1      19.110  17.758   6.072  1.00  0.00      LIG  
ATOM   4988 H36  LIG     1      20.326  17.251   7.247  1.00  0.00      LIG  
ATOM   4989 H37  LIG     1      20.649  17.122   5.527  1.00  0.00      LIG  
ATOM   4990 H38  LIG     1      24.690  17.868   4.432  1.00  0.00      LIG  
ATOM   4991 H39  LIG     1      25.323  18.315   6.025  1.00  0.00      LIG  
ATOM   4992 H40  LIG     1      26.130  18.876   4.559  1.00  0.00      LIG  
ATOM   4993 H41  LIG     1      28.148  18.429   7.167  1.00  0.00      LIG  
ATOM   4994 H42  LIG     1      28.658  19.220   8.678  1.00  0.00      LIG  
ATOM   4995 H43  LIG     1      29.404  19.719   7.143  1.00  0.00      LIG  
ATOM   4996 H44  LIG     1      28.793  23.503   5.657  1.00  0.00      LIG  
ATOM   4997 H45  LIG     1      27.259  24.224   6.184  1.00  0.00      LIG  
ATOM   4998 H46  LIG     1      28.248  25.044   4.974  1.00  0.00      LIG  
ATOM   4999 H47  LIG     1      27.309  22.902   2.116  1.00  0.00      LIG  
ATOM   5000 H48  LIG     1      28.881  23.151   2.892  1.00  0.00      LIG  
ATOM   5001 H49  LIG     1      27.825  24.537   2.566  1.00  0.00      LIG  
TER
REMARK  Energy: 265.72
REMARK  SimpleFitness: 265.72
REMARK  FullFitness: -1384.7745
REMARK  InterFull: -26.4165
REMARK  IntraFull: 293.592
REMARK  solvFull: -1897.78
REMARK  surfFull: 245.83
REMARK  extraFull: 0.0
REMARK  deltaGcompsolvpol: -1897.78
REMARK  deltaGcompsolvnonpol: 245.83
REMARK  deltaGprotsolvpol: -1897.11
REMARK  deltaGprotsolvnonpol: 243.179
REMARK  deltaGligsolvpol: -8.53427
REMARK  deltaGligsolvnonpol: 16.0239
REMARK  deltaGvdw: -26.4165
REMARK  deltaGelec: 0.0
REMARK  deltaG: -7.2727866
REMARK  Cluster: 4
REMARK  ClusterRank: 2
ATOM   4915 C    LIG     1      20.382  21.722  12.058  1.00  0.00      LIG  
ATOM   4916 C1   LIG     1      19.026  22.315  11.816  1.00  0.00      LIG  
ATOM   4917 C2   LIG     1      18.084  21.623  10.851  1.00  0.00      LIG  
ATOM   4918 C3   LIG     1      18.873  20.960   9.710  1.00  0.00      LIG  
ATOM   4919 C4   LIG     1      20.149  20.178  10.062  1.00  0.00      LIG  
ATOM   4920 C5   LIG     1      21.034  21.183  10.795  1.00  0.00      LIG  
ATOM   4921 C6   LIG     1      18.059  20.163   8.718  1.00  0.00      LIG  
ATOM   4922 C7   LIG     1      18.749  20.232   7.370  1.00  0.00      LIG  
ATOM   4923 C8   LIG     1      20.285  20.108   7.410  1.00  0.00      LIG  
ATOM   4924 C9   LIG     1      20.784  19.546   8.775  1.00  0.00      LIG  
ATOM   4925 C10  LIG     1      20.767  19.170   6.256  1.00  0.00      LIG  
ATOM   4926 C11  LIG     1      22.250  19.084   6.312  1.00  0.00      LIG  
ATOM   4927 C12  LIG     1      22.832  18.597   7.592  1.00  0.00      LIG  
ATOM   4928 C13  LIG     1      22.327  19.413   8.774  1.00  0.00      LIG  
ATOM   4929 C14  LIG     1      22.849  19.605   5.235  1.00  0.00      LIG  
ATOM   4930 C15  LIG     1      21.852  20.083   4.252  1.00  0.00      LIG  
ATOM   4931 C16  LIG     1      20.509  19.720   4.852  1.00  0.00      LIG  
ATOM   4932 O    LIG     1      22.818  18.737   9.928  1.00  0.00      LIG  
ATOM   4933 C17  LIG     1      17.107  20.718  11.587  1.00  0.00      LIG  
ATOM   4934 C18  LIG     1      17.236  22.740  10.245  1.00  0.00      LIG  
ATOM   4935 C19  LIG     1      20.856  21.527   7.170  1.00  0.00      LIG  
ATOM   4936 C20  LIG     1      19.875  18.986  10.992  1.00  0.00      LIG  
ATOM   4937 H    LIG     1      20.426  18.517   8.810  1.00  0.00      LIG  
ATOM   4938 C21  LIG     1      24.299  19.931   4.997  1.00  0.00      LIG  
ATOM   4939 C22  LIG     1      24.745  21.008   6.001  1.00  0.00      LIG  
ATOM   4940 C23  LIG     1      26.149  21.600   5.850  1.00  0.00      LIG  
ATOM   4941 O1   LIG     1      27.180  20.639   6.124  1.00  0.00      LIG  
ATOM   4942 C24  LIG     1      26.373  22.147   4.476  1.00  0.00      LIG  
ATOM   4943 C25  LIG     1      20.180  17.753   6.288  1.00  0.00      LIG  
ATOM   4944 O2   LIG     1      18.617  23.189  12.567  1.00  0.00      LIG  
ATOM   4945 H1   LIG     1      19.198  21.842   9.165  1.00  0.00      LIG  
ATOM   4946 C26  LIG     1      25.154  18.674   5.007  1.00  0.00      LIG  
ATOM   4947 C27  LIG     1      27.412  20.407   7.451  1.00  0.00      LIG  
ATOM   4948 O3   LIG     1      26.836  20.946   8.384  1.00  0.00      LIG  
ATOM   4949 C28  LIG     1      28.479  19.372   7.611  1.00  0.00      LIG  
ATOM   4950 C29  LIG     1      27.231  23.334   4.219  1.00  0.00      LIG  
ATOM   4951 O4   LIG     1      25.789  23.450   4.237  1.00  0.00      LIG  
ATOM   4952 C30  LIG     1      27.915  24.063   5.325  1.00  0.00      LIG  
ATOM   4953 C31  LIG     1      27.841  23.487   2.871  1.00  0.00      LIG  
ATOM   4954 H2   LIG     1      20.288  20.949  12.824  1.00  0.00      LIG  
ATOM   4955 H3   LIG     1      21.015  22.513  12.468  1.00  0.00      LIG  
ATOM   4956 H4   LIG     1      21.985  20.738  11.091  1.00  0.00      LIG  
ATOM   4957 H5   LIG     1      21.264  22.017  10.126  1.00  0.00      LIG  
ATOM   4958 H6   LIG     1      17.048  20.559   8.608  1.00  0.00      LIG  
ATOM   4959 H7   LIG     1      17.952  19.123   9.034  1.00  0.00      LIG  
ATOM   4960 H8   LIG     1      18.494  21.195   6.919  1.00  0.00      LIG  
ATOM   4961 H9   LIG     1      18.284  19.492   6.721  1.00  0.00      LIG  
ATOM   4962 H10  LIG     1      23.924  18.622   7.582  1.00  0.00      LIG  
ATOM   4963 H11  LIG     1      22.575  17.543   7.728  1.00  0.00      LIG  
ATOM   4964 H12  LIG     1      22.792  20.403   8.759  1.00  0.00      LIG  
ATOM   4965 H13  LIG     1      21.980  19.604   3.281  1.00  0.00      LIG  
ATOM   4966 H14  LIG     1      21.937  21.162   4.121  1.00  0.00      LIG  
ATOM   4967 H15  LIG     1      19.826  20.572   4.834  1.00  0.00      LIG  
ATOM   4968 H16  LIG     1      20.043  18.953   4.226  1.00  0.00      LIG  
ATOM   4969 H17  LIG     1      23.782  18.669   9.817  1.00  0.00      LIG  
ATOM   4970 H18  LIG     1      16.315  20.378  10.915  1.00  0.00      LIG  
ATOM   4971 H19  LIG     1      16.633  21.256  12.411  1.00  0.00      LIG  
ATOM   4972 H20  LIG     1      17.578  19.842  12.028  1.00  0.00      LIG  
ATOM   4973 H21  LIG     1      17.856  23.467   9.711  1.00  0.00      LIG  
ATOM   4974 H22  LIG     1      16.680  23.285  11.013  1.00  0.00      LIG  
ATOM   4975 H23  LIG     1      16.500  22.345   9.542  1.00  0.00      LIG  
ATOM   4976 H24  LIG     1      20.401  21.999   6.296  1.00  0.00      LIG  
ATOM   4977 H25  LIG     1      21.936  21.537   7.020  1.00  0.00      LIG  
ATOM   4978 H26  LIG     1      20.677  22.203   8.003  1.00  0.00      LIG  
ATOM   4979 H27  LIG     1      19.176  18.281  10.537  1.00  0.00      LIG  
ATOM   4980 H28  LIG     1      19.464  19.269  11.958  1.00  0.00      LIG  
ATOM   4981 H29  LIG     1      20.791  18.437  11.211  1.00  0.00      LIG  
ATOM   4982 H30  LIG     1      24.364  20.355   3.992  1.00  0.00      LIG  
ATOM   4983 H31  LIG     1      24.660  20.604   7.011  1.00  0.00      LIG  
ATOM   4984 H32  LIG     1      24.037  21.841   5.940  1.00  0.00      LIG  
ATOM   4985 H33  LIG     1      26.220  22.421   6.571  1.00  0.00      LIG  
ATOM   4986 H34  LIG     1      26.303  21.400   3.696  1.00  0.00      LIG  
ATOM   4987 H35  LIG     1      19.110  17.758   6.072  1.00  0.00      LIG  
ATOM   4988 H36  LIG     1      20.326  17.251   7.247  1.00  0.00      LIG  
ATOM   4989 H37  LIG     1      20.649  17.122   5.527  1.00  0.00      LIG  
ATOM   4990 H38  LIG     1      24.690  17.868   4.432  1.00  0.00      LIG  
ATOM   4991 H39  LIG     1      25.323  18.315   6.025  1.00  0.00      LIG  
ATOM   4992 H40  LIG     1      26.130  18.876   4.559  1.00  0.00      LIG  
ATOM   4993 H41  LIG     1      28.148  18.429   7.167  1.00  0.00      LIG  
ATOM   4994 H42  LIG     1      28.658  19.220   8.678  1.00  0.00      LIG  
ATOM   4995 H43  LIG     1      29.404  19.719   7.143  1.00  0.00      LIG  
ATOM   4996 H44  LIG     1      28.793  23.503   5.657  1.00  0.00      LIG  
ATOM   4997 H45  LIG     1      27.259  24.224   6.184  1.00  0.00      LIG  
ATOM   4998 H46  LIG     1      28.248  25.044   4.974  1.00  0.00      LIG  
ATOM   4999 H47  LIG     1      27.309  22.902   2.116  1.00  0.00      LIG  
ATOM   5000 H48  LIG     1      28.881  23.151   2.892  1.00  0.00      LIG  
ATOM   5001 H49  LIG     1      27.825  24.537   2.566  1.00  0.00      LIG  
TER
REMARK  Energy: 266.264
REMARK  SimpleFitness: 266.264
REMARK  FullFitness: -1384.2161
REMARK  InterFull: -25.607
REMARK  IntraFull: 293.259
REMARK  solvFull: -1897.9
REMARK  surfFull: 246.032
REMARK  extraFull: 0.0
REMARK  deltaGcompsolvpol: -1897.9
REMARK  deltaGcompsolvnonpol: 246.032
REMARK  deltaGprotsolvpol: -1897.11
REMARK  deltaGprotsolvnonpol: 243.179
REMARK  deltaGligsolvpol: -8.50992
REMARK  deltaGligsolvnonpol: 16.0099
REMARK  deltaGvdw: -25.607
REMARK  deltaGelec: 0.0
REMARK  deltaG: -7.1846085
REMARK  Cluster: 4
REMARK  ClusterRank: 3
ATOM   4915 C    LIG     1      20.453  21.964  12.051  1.00  0.00      LIG  
ATOM   4916 C1   LIG     1      19.064  22.469  11.795  1.00  0.00      LIG  
ATOM   4917 C2   LIG     1      18.146  21.653  10.907  1.00  0.00      LIG  
ATOM   4918 C3   LIG     1      18.958  20.995   9.779  1.00  0.00      LIG  
ATOM   4919 C4   LIG     1      20.290  20.311  10.134  1.00  0.00      LIG  
ATOM   4920 C5   LIG     1      21.124  21.399  10.809  1.00  0.00      LIG  
ATOM   4921 C6   LIG     1      18.184  20.110   8.826  1.00  0.00      LIG  
ATOM   4922 C7   LIG     1      18.848  20.188   7.465  1.00  0.00      LIG  
ATOM   4923 C8   LIG     1      20.390  20.156   7.486  1.00  0.00      LIG  
ATOM   4924 C9   LIG     1      20.941  19.672   8.860  1.00  0.00      LIG  
ATOM   4925 C10  LIG     1      20.910  19.211   6.354  1.00  0.00      LIG  
ATOM   4926 C11  LIG     1      22.395  19.212   6.389  1.00  0.00      LIG  
ATOM   4927 C12  LIG     1      23.024  18.804   7.675  1.00  0.00      LIG  
ATOM   4928 C13  LIG     1      22.491  19.633   8.836  1.00  0.00      LIG  
ATOM   4929 C14  LIG     1      22.948  19.716   5.279  1.00  0.00      LIG  
ATOM   4930 C15  LIG     1      21.911  20.095   4.292  1.00  0.00      LIG  
ATOM   4931 C16  LIG     1      20.597  19.698   4.938  1.00  0.00      LIG  
ATOM   4932 O    LIG     1      23.045  19.036  10.005  1.00  0.00      LIG  
ATOM   4933 C17  LIG     1      17.285  20.715  11.742  1.00  0.00      LIG  
ATOM   4934 C18  LIG     1      17.185  22.655  10.273  1.00  0.00      LIG  
ATOM   4935 C19  LIG     1      20.874  21.598   7.191  1.00  0.00      LIG  
ATOM   4936 C20  LIG     1      20.111  19.142  11.114  1.00  0.00      LIG  
ATOM   4937 H    LIG     1      20.647  18.624   8.937  1.00  0.00      LIG  
ATOM   4938 C21  LIG     1      24.379  20.086   4.995  1.00  0.00      LIG  
ATOM   4939 C22  LIG     1      24.814  21.211   5.952  1.00  0.00      LIG  
ATOM   4940 C23  LIG     1      26.208  21.823   5.774  1.00  0.00      LIG  
ATOM   4941 O1   LIG     1      27.256  20.893   6.085  1.00  0.00      LIG  
ATOM   4942 C24  LIG     1      26.421  22.320   4.379  1.00  0.00      LIG  
ATOM   4943 C25  LIG     1      20.412  17.763   6.442  1.00  0.00      LIG  
ATOM   4944 O2   LIG     1      18.619  23.366  12.496  1.00  0.00      LIG  
ATOM   4945 H1   LIG     1      19.217  21.874   9.194  1.00  0.00      LIG  
ATOM   4946 C26  LIG     1      25.269  18.852   5.019  1.00  0.00      LIG  
ATOM   4947 C27  LIG     1      27.504  20.731   7.420  1.00  0.00      LIG  
ATOM   4948 O3   LIG     1      26.927  21.306   8.330  1.00  0.00      LIG  
ATOM   4949 C28  LIG     1      28.610  19.746   7.621  1.00  0.00      LIG  
ATOM   4950 C29  LIG     1      27.278  23.495   4.070  1.00  0.00      LIG  
ATOM   4951 O4   LIG     1      25.837  23.614   4.101  1.00  0.00      LIG  
ATOM   4952 C30  LIG     1      27.976  24.264   5.140  1.00  0.00      LIG  
ATOM   4953 C31  LIG     1      27.870  23.600   2.709  1.00  0.00      LIG  
ATOM   4954 H2   LIG     1      20.407  21.227  12.856  1.00  0.00      LIG  
ATOM   4955 H3   LIG     1      21.045  22.808  12.413  1.00  0.00      LIG  
ATOM   4956 H4   LIG     1      22.100  21.019  11.115  1.00  0.00      LIG  
ATOM   4957 H5   LIG     1      21.301  22.211  10.097  1.00  0.00      LIG  
ATOM   4958 H6   LIG     1      17.146  20.430   8.721  1.00  0.00      LIG  
ATOM   4959 H7   LIG     1      18.158  19.075   9.175  1.00  0.00      LIG  
ATOM   4960 H8   LIG     1      18.530  21.124   6.996  1.00  0.00      LIG  
ATOM   4961 H9   LIG     1      18.419  19.406   6.839  1.00  0.00      LIG  
ATOM   4962 H10  LIG     1      24.112  18.890   7.645  1.00  0.00      LIG  
ATOM   4963 H11  LIG     1      22.829  17.742   7.852  1.00  0.00      LIG  
ATOM   4964 H12  LIG     1      22.892  20.648   8.774  1.00  0.00      LIG  
ATOM   4965 H13  LIG     1      22.044  19.573   3.345  1.00  0.00      LIG  
ATOM   4966 H14  LIG     1      21.939  21.168   4.103  1.00  0.00      LIG  
ATOM   4967 H15  LIG     1      19.881  20.522   4.906  1.00  0.00      LIG  
ATOM   4968 H16  LIG     1      20.147  18.891   4.351  1.00  0.00      LIG  
ATOM   4969 H17  LIG     1      24.010  19.054   9.890  1.00  0.00      LIG  
ATOM   4970 H18  LIG     1      16.610  20.139  11.107  1.00  0.00      LIG  
ATOM   4971 H19  LIG     1      16.672  21.289  12.441  1.00  0.00      LIG  
ATOM   4972 H20  LIG     1      17.866  20.025  12.351  1.00  0.00      LIG  
ATOM   4973 H21  LIG     1      17.722  23.384   9.656  1.00  0.00      LIG  
ATOM   4974 H22  LIG     1      16.628  23.213  11.032  1.00  0.00      LIG  
ATOM   4975 H23  LIG     1      16.448  22.153   9.642  1.00  0.00      LIG  
ATOM   4976 H24  LIG     1      20.386  22.012   6.306  1.00  0.00      LIG  
ATOM   4977 H25  LIG     1      21.951  21.665   7.029  1.00  0.00      LIG  
ATOM   4978 H26  LIG     1      20.661  22.290   8.002  1.00  0.00      LIG  
ATOM   4979 H27  LIG     1      19.434  18.385  10.710  1.00  0.00      LIG  
ATOM   4980 H28  LIG     1      19.722  19.439  12.085  1.00  0.00      LIG  
ATOM   4981 H29  LIG     1      21.060  18.647  11.319  1.00  0.00      LIG  
ATOM   4982 H30  LIG     1      24.408  20.480   3.976  1.00  0.00      LIG  
ATOM   4983 H31  LIG     1      24.741  20.850   6.980  1.00  0.00      LIG  
ATOM   4984 H32  LIG     1      24.091  22.028   5.862  1.00  0.00      LIG  
ATOM   4985 H33  LIG     1      26.265  22.675   6.459  1.00  0.00      LIG  
ATOM   4986 H34  LIG     1      26.343  21.545   3.628  1.00  0.00      LIG  
ATOM   4987 H35  LIG     1      19.341  17.695   6.245  1.00  0.00      LIG  
ATOM   4988 H36  LIG     1      20.604  17.302   7.412  1.00  0.00      LIG  
ATOM   4989 H37  LIG     1      20.906  17.138   5.692  1.00  0.00      LIG  
ATOM   4990 H38  LIG     1      24.818  18.024   4.464  1.00  0.00      LIG  
ATOM   4991 H39  LIG     1      25.455  18.516   6.042  1.00  0.00      LIG  
ATOM   4992 H40  LIG     1      26.235  19.070   4.558  1.00  0.00      LIG  
ATOM   4993 H41  LIG     1      28.323  18.777   7.203  1.00  0.00      LIG  
ATOM   4994 H42  LIG     1      28.782  19.632   8.694  1.00  0.00      LIG  
ATOM   4995 H43  LIG     1      29.526  20.116   7.152  1.00  0.00      LIG  
ATOM   4996 H44  LIG     1      28.861  23.719   5.477  1.00  0.00      LIG  
ATOM   4997 H45  LIG     1      27.333  24.452   6.004  1.00  0.00      LIG  
ATOM   4998 H46  LIG     1      28.299  25.233   4.751  1.00  0.00      LIG  
ATOM   4999 H47  LIG     1      27.325  22.993   1.982  1.00  0.00      LIG  
ATOM   5000 H48  LIG     1      28.909  23.260   2.727  1.00  0.00      LIG  
ATOM   5001 H49  LIG     1      27.855  24.640   2.371  1.00  0.00      LIG  
TER
REMARK  Energy: 266.264
REMARK  SimpleFitness: 266.264
REMARK  FullFitness: -1384.2161
REMARK  InterFull: -25.607
REMARK  IntraFull: 293.259
REMARK  solvFull: -1897.9
REMARK  surfFull: 246.032
REMARK  extraFull: 0.0
REMARK  deltaGcompsolvpol: -1897.9
REMARK  deltaGcompsolvnonpol: 246.032
REMARK  deltaGprotsolvpol: -1897.11
REMARK  deltaGprotsolvnonpol: 243.179
REMARK  deltaGligsolvpol: -8.50992
REMARK  deltaGligsolvnonpol: 16.0099
REMARK  deltaGvdw: -25.607
REMARK  deltaGelec: 0.0
REMARK  deltaG: -7.1846085
REMARK  Cluster: 4
REMARK  ClusterRank: 4
ATOM   4915 C    LIG     1      20.453  21.964  12.051  1.00  0.00      LIG  
ATOM   4916 C1   LIG     1      19.064  22.469  11.795  1.00  0.00      LIG  
ATOM   4917 C2   LIG     1      18.146  21.653  10.907  1.00  0.00      LIG  
ATOM   4918 C3   LIG     1      18.958  20.995   9.779  1.00  0.00      LIG  
ATOM   4919 C4   LIG     1      20.290  20.311  10.134  1.00  0.00      LIG  
ATOM   4920 C5   LIG     1      21.124  21.399  10.809  1.00  0.00      LIG  
ATOM   4921 C6   LIG     1      18.184  20.110   8.826  1.00  0.00      LIG  
ATOM   4922 C7   LIG     1      18.848  20.188   7.465  1.00  0.00      LIG  
ATOM   4923 C8   LIG     1      20.390  20.156   7.486  1.00  0.00      LIG  
ATOM   4924 C9   LIG     1      20.941  19.672   8.860  1.00  0.00      LIG  
ATOM   4925 C10  LIG     1      20.910  19.211   6.354  1.00  0.00      LIG  
ATOM   4926 C11  LIG     1      22.395  19.212   6.389  1.00  0.00      LIG  
ATOM   4927 C12  LIG     1      23.024  18.804   7.675  1.00  0.00      LIG  
ATOM   4928 C13  LIG     1      22.491  19.633   8.836  1.00  0.00      LIG  
ATOM   4929 C14  LIG     1      22.948  19.716   5.279  1.00  0.00      LIG  
ATOM   4930 C15  LIG     1      21.911  20.095   4.292  1.00  0.00      LIG  
ATOM   4931 C16  LIG     1      20.597  19.698   4.938  1.00  0.00      LIG  
ATOM   4932 O    LIG     1      23.045  19.036  10.005  1.00  0.00      LIG  
ATOM   4933 C17  LIG     1      17.285  20.715  11.742  1.00  0.00      LIG  
ATOM   4934 C18  LIG     1      17.185  22.655  10.273  1.00  0.00      LIG  
ATOM   4935 C19  LIG     1      20.874  21.598   7.191  1.00  0.00      LIG  
ATOM   4936 C20  LIG     1      20.111  19.142  11.114  1.00  0.00      LIG  
ATOM   4937 H    LIG     1      20.647  18.624   8.937  1.00  0.00      LIG  
ATOM   4938 C21  LIG     1      24.379  20.086   4.995  1.00  0.00      LIG  
ATOM   4939 C22  LIG     1      24.814  21.211   5.952  1.00  0.00      LIG  
ATOM   4940 C23  LIG     1      26.208  21.823   5.774  1.00  0.00      LIG  
ATOM   4941 O1   LIG     1      27.256  20.893   6.085  1.00  0.00      LIG  
ATOM   4942 C24  LIG     1      26.421  22.320   4.379  1.00  0.00      LIG  
ATOM   4943 C25  LIG     1      20.412  17.763   6.442  1.00  0.00      LIG  
ATOM   4944 O2   LIG     1      18.619  23.366  12.496  1.00  0.00      LIG  
ATOM   4945 H1   LIG     1      19.217  21.874   9.194  1.00  0.00      LIG  
ATOM   4946 C26  LIG     1      25.269  18.852   5.019  1.00  0.00      LIG  
ATOM   4947 C27  LIG     1      27.504  20.731   7.420  1.00  0.00      LIG  
ATOM   4948 O3   LIG     1      26.927  21.306   8.330  1.00  0.00      LIG  
ATOM   4949 C28  LIG     1      28.610  19.746   7.621  1.00  0.00      LIG  
ATOM   4950 C29  LIG     1      27.278  23.495   4.070  1.00  0.00      LIG  
ATOM   4951 O4   LIG     1      25.837  23.614   4.101  1.00  0.00      LIG  
ATOM   4952 C30  LIG     1      27.976  24.264   5.140  1.00  0.00      LIG  
ATOM   4953 C31  LIG     1      27.870  23.600   2.709  1.00  0.00      LIG  
ATOM   4954 H2   LIG     1      20.407  21.227  12.856  1.00  0.00      LIG  
ATOM   4955 H3   LIG     1      21.045  22.808  12.413  1.00  0.00      LIG  
ATOM   4956 H4   LIG     1      22.100  21.019  11.115  1.00  0.00      LIG  
ATOM   4957 H5   LIG     1      21.301  22.211  10.097  1.00  0.00      LIG  
ATOM   4958 H6   LIG     1      17.146  20.430   8.721  1.00  0.00      LIG  
ATOM   4959 H7   LIG     1      18.158  19.075   9.175  1.00  0.00      LIG  
ATOM   4960 H8   LIG     1      18.530  21.124   6.996  1.00  0.00      LIG  
ATOM   4961 H9   LIG     1      18.419  19.406   6.839  1.00  0.00      LIG  
ATOM   4962 H10  LIG     1      24.112  18.890   7.645  1.00  0.00      LIG  
ATOM   4963 H11  LIG     1      22.829  17.742   7.852  1.00  0.00      LIG  
ATOM   4964 H12  LIG     1      22.892  20.648   8.774  1.00  0.00      LIG  
ATOM   4965 H13  LIG     1      22.044  19.573   3.345  1.00  0.00      LIG  
ATOM   4966 H14  LIG     1      21.939  21.168   4.103  1.00  0.00      LIG  
ATOM   4967 H15  LIG     1      19.881  20.522   4.906  1.00  0.00      LIG  
ATOM   4968 H16  LIG     1      20.147  18.891   4.351  1.00  0.00      LIG  
ATOM   4969 H17  LIG     1      24.010  19.054   9.890  1.00  0.00      LIG  
ATOM   4970 H18  LIG     1      16.610  20.139  11.107  1.00  0.00      LIG  
ATOM   4971 H19  LIG     1      16.672  21.289  12.441  1.00  0.00      LIG  
ATOM   4972 H20  LIG     1      17.866  20.025  12.351  1.00  0.00      LIG  
ATOM   4973 H21  LIG     1      17.722  23.384   9.656  1.00  0.00      LIG  
ATOM   4974 H22  LIG     1      16.628  23.213  11.032  1.00  0.00      LIG  
ATOM   4975 H23  LIG     1      16.448  22.153   9.642  1.00  0.00      LIG  
ATOM   4976 H24  LIG     1      20.386  22.012   6.306  1.00  0.00      LIG  
ATOM   4977 H25  LIG     1      21.951  21.665   7.029  1.00  0.00      LIG  
ATOM   4978 H26  LIG     1      20.661  22.290   8.002  1.00  0.00      LIG  
ATOM   4979 H27  LIG     1      19.434  18.385  10.710  1.00  0.00      LIG  
ATOM   4980 H28  LIG     1      19.722  19.439  12.085  1.00  0.00      LIG  
ATOM   4981 H29  LIG     1      21.060  18.647  11.319  1.00  0.00      LIG  
ATOM   4982 H30  LIG     1      24.408  20.480   3.976  1.00  0.00      LIG  
ATOM   4983 H31  LIG     1      24.741  20.850   6.980  1.00  0.00      LIG  
ATOM   4984 H32  LIG     1      24.091  22.028   5.862  1.00  0.00      LIG  
ATOM   4985 H33  LIG     1      26.265  22.675   6.459  1.00  0.00      LIG  
ATOM   4986 H34  LIG     1      26.343  21.545   3.628  1.00  0.00      LIG  
ATOM   4987 H35  LIG     1      19.341  17.695   6.245  1.00  0.00      LIG  
ATOM   4988 H36  LIG     1      20.604  17.302   7.412  1.00  0.00      LIG  
ATOM   4989 H37  LIG     1      20.906  17.138   5.692  1.00  0.00      LIG  
ATOM   4990 H38  LIG     1      24.818  18.024   4.464  1.00  0.00      LIG  
ATOM   4991 H39  LIG     1      25.455  18.516   6.042  1.00  0.00      LIG  
ATOM   4992 H40  LIG     1      26.235  19.070   4.558  1.00  0.00      LIG  
ATOM   4993 H41  LIG     1      28.323  18.777   7.203  1.00  0.00      LIG  
ATOM   4994 H42  LIG     1      28.782  19.632   8.694  1.00  0.00      LIG  
ATOM   4995 H43  LIG     1      29.526  20.116   7.152  1.00  0.00      LIG  
ATOM   4996 H44  LIG     1      28.861  23.719   5.477  1.00  0.00      LIG  
ATOM   4997 H45  LIG     1      27.333  24.452   6.004  1.00  0.00      LIG  
ATOM   4998 H46  LIG     1      28.299  25.233   4.751  1.00  0.00      LIG  
ATOM   4999 H47  LIG     1      27.325  22.993   1.982  1.00  0.00      LIG  
ATOM   5000 H48  LIG     1      28.909  23.260   2.727  1.00  0.00      LIG  
ATOM   5001 H49  LIG     1      27.855  24.640   2.371  1.00  0.00      LIG  
TER
REMARK  Energy: 273.415
REMARK  SimpleFitness: 273.415
REMARK  FullFitness: -1376.2418
REMARK  InterFull: -28.0148
REMARK  IntraFull: 303.259
REMARK  solvFull: -1897.43
REMARK  surfFull: 245.944
REMARK  extraFull: 0.0
REMARK  deltaGcompsolvpol: -1897.43
REMARK  deltaGcompsolvnonpol: 245.944
REMARK  deltaGprotsolvpol: -1897.11
REMARK  deltaGprotsolvnonpol: 243.179
REMARK  deltaGligsolvpol: -10.602
REMARK  deltaGligsolvnonpol: 16.0993
REMARK  deltaGvdw: -28.0148
REMARK  deltaGelec: 0.0
REMARK  deltaG: -7.2723703
REMARK  Cluster: 4
REMARK  ClusterRank: 5
ATOM   4915 C    LIG     1      20.622  21.683  12.333  1.00  0.00      LIG  
ATOM   4916 C1   LIG     1      19.306  22.336  12.037  1.00  0.00      LIG  
ATOM   4917 C2   LIG     1      18.335  21.620  11.120  1.00  0.00      LIG  
ATOM   4918 C3   LIG     1      19.101  20.894   9.994  1.00  0.00      LIG  
ATOM   4919 C4   LIG     1      20.384  20.117  10.349  1.00  0.00      LIG  
ATOM   4920 C5   LIG     1      21.277  21.112  11.090  1.00  0.00      LIG  
ATOM   4921 C6   LIG     1      18.276  20.065   9.039  1.00  0.00      LIG  
ATOM   4922 C7   LIG     1      18.955  20.037   7.679  1.00  0.00      LIG  
ATOM   4923 C8   LIG     1      20.500  20.014   7.697  1.00  0.00      LIG  
ATOM   4924 C9   LIG     1      21.027  19.483   9.063  1.00  0.00      LIG  
ATOM   4925 C10  LIG     1      21.036  19.115   6.534  1.00  0.00      LIG  
ATOM   4926 C11  LIG     1      22.521  19.092   6.590  1.00  0.00      LIG  
ATOM   4927 C12  LIG     1      23.118  18.614   7.866  1.00  0.00      LIG  
ATOM   4928 C13  LIG     1      22.573  19.396   9.054  1.00  0.00      LIG  
ATOM   4929 C14  LIG     1      23.105  19.601   5.500  1.00  0.00      LIG  
ATOM   4930 C15  LIG     1      22.090  20.036   4.512  1.00  0.00      LIG  
ATOM   4931 C16  LIG     1      20.757  19.668   5.135  1.00  0.00      LIG  
ATOM   4932 O    LIG     1      23.070  18.711  10.199  1.00  0.00      LIG  
ATOM   4933 C17  LIG     1      17.374  20.760  11.926  1.00  0.00      LIG  
ATOM   4934 C18  LIG     1      17.484  22.723  10.489  1.00  0.00      LIG  
ATOM   4935 C19  LIG     1      20.997  21.461   7.447  1.00  0.00      LIG  
ATOM   4936 C20  LIG     1      20.110  18.933  11.287  1.00  0.00      LIG  
ATOM   4937 H    LIG     1      20.693  18.444   9.113  1.00  0.00      LIG  
ATOM   4938 C21  LIG     1      24.553  19.889   5.206  1.00  0.00      LIG  
ATOM   4939 C22  LIG     1      25.200  20.771   6.287  1.00  0.00      LIG  
ATOM   4940 C23  LIG     1      26.268  21.753   5.795  1.00  0.00      LIG  
ATOM   4941 O1   LIG     1      27.233  21.101   4.950  1.00  0.00      LIG  
ATOM   4942 C24  LIG     1      25.647  22.859   4.999  1.00  0.00      LIG  
ATOM   4943 C25  LIG     1      20.538  17.664   6.545  1.00  0.00      LIG  
ATOM   4944 O2   LIG     1      18.948  23.289  12.711  1.00  0.00      LIG  
ATOM   4945 H1   LIG     1      19.413  21.750   9.406  1.00  0.00      LIG  
ATOM   4946 C26  LIG     1      25.306  18.577   5.038  1.00  0.00      LIG  
ATOM   4947 C27  LIG     1      28.382  20.526   5.452  1.00  0.00      LIG  
ATOM   4948 O3   LIG     1      29.157  19.917   4.737  1.00  0.00      LIG  
ATOM   4949 C28  LIG     1      28.668  20.731   6.914  1.00  0.00      LIG  
ATOM   4950 C29  LIG     1      26.298  24.189   4.844  1.00  0.00      LIG  
ATOM   4951 O4   LIG     1      25.202  24.000   5.772  1.00  0.00      LIG  
ATOM   4952 C30  LIG     1      27.604  24.498   5.492  1.00  0.00      LIG  
ATOM   4953 C31  LIG     1      25.959  25.010   3.652  1.00  0.00      LIG  
ATOM   4954 H2   LIG     1      20.477  20.926  13.108  1.00  0.00      LIG  
ATOM   4955 H3   LIG     1      21.279  22.453  12.747  1.00  0.00      LIG  
ATOM   4956 H4   LIG     1      22.208  20.643  11.413  1.00  0.00      LIG  
ATOM   4957 H5   LIG     1      21.544  21.930  10.415  1.00  0.00      LIG  
ATOM   4958 H6   LIG     1      17.275  20.481   8.910  1.00  0.00      LIG  
ATOM   4959 H7   LIG     1      18.145  19.044   9.409  1.00  0.00      LIG  
ATOM   4960 H8   LIG     1      18.622  20.920   7.126  1.00  0.00      LIG  
ATOM   4961 H9   LIG     1      18.532  19.194   7.133  1.00  0.00      LIG  
ATOM   4962 H10  LIG     1      24.207  18.680   7.856  1.00  0.00      LIG  
ATOM   4963 H11  LIG     1      22.901  17.549   7.991  1.00  0.00      LIG  
ATOM   4964 H12  LIG     1      23.010  20.399   9.055  1.00  0.00      LIG  
ATOM   4965 H13  LIG     1      22.216  19.532   3.553  1.00  0.00      LIG  
ATOM   4966 H14  LIG     1      22.157  21.113   4.352  1.00  0.00      LIG  
ATOM   4967 H15  LIG     1      20.074  20.521   5.126  1.00  0.00      LIG  
ATOM   4968 H16  LIG     1      20.283  18.902   4.514  1.00  0.00      LIG  
ATOM   4969 H17  LIG     1      22.618  19.107  10.964  1.00  0.00      LIG  
ATOM   4970 H18  LIG     1      16.618  20.312  11.278  1.00  0.00      LIG  
ATOM   4971 H19  LIG     1      16.854  21.368  12.672  1.00  0.00      LIG  
ATOM   4972 H20  LIG     1      17.880  19.965  12.470  1.00  0.00      LIG  
ATOM   4973 H21  LIG     1      18.101  23.422   9.916  1.00  0.00      LIG  
ATOM   4974 H22  LIG     1      16.954  23.306  11.250  1.00  0.00      LIG  
ATOM   4975 H23  LIG     1      16.726  22.312   9.819  1.00  0.00      LIG  
ATOM   4976 H24  LIG     1      20.367  21.976   6.716  1.00  0.00      LIG  
ATOM   4977 H25  LIG     1      22.023  21.515   7.082  1.00  0.00      LIG  
ATOM   4978 H26  LIG     1      20.991  22.071   8.350  1.00  0.00      LIG  
ATOM   4979 H27  LIG     1      19.414  18.219  10.840  1.00  0.00      LIG  
ATOM   4980 H28  LIG     1      19.698  19.224  12.250  1.00  0.00      LIG  
ATOM   4981 H29  LIG     1      21.031  18.389  11.505  1.00  0.00      LIG  
ATOM   4982 H30  LIG     1      24.588  20.419   4.252  1.00  0.00      LIG  
ATOM   4983 H31  LIG     1      25.662  20.109   7.024  1.00  0.00      LIG  
ATOM   4984 H32  LIG     1      24.438  21.353   6.817  1.00  0.00      LIG  
ATOM   4985 H33  LIG     1      26.727  22.207   6.675  1.00  0.00      LIG  
ATOM   4986 H34  LIG     1      25.010  22.509   4.201  1.00  0.00      LIG  
ATOM   4987 H35  LIG     1      19.484  17.598   6.264  1.00  0.00      LIG  
ATOM   4988 H36  LIG     1      20.659  17.180   7.516  1.00  0.00      LIG  
ATOM   4989 H37  LIG     1      21.092  17.060   5.819  1.00  0.00      LIG  
ATOM   4990 H38  LIG     1      24.781  17.898   4.361  1.00  0.00      LIG  
ATOM   4991 H39  LIG     1      25.431  18.070   5.998  1.00  0.00      LIG  
ATOM   4992 H40  LIG     1      26.300  18.749   4.622  1.00  0.00      LIG  
ATOM   4993 H41  LIG     1      27.876  20.295   7.527  1.00  0.00      LIG  
ATOM   4994 H42  LIG     1      28.801  21.795   7.127  1.00  0.00      LIG  
ATOM   4995 H43  LIG     1      29.603  20.215   7.149  1.00  0.00      LIG  
ATOM   4996 H44  LIG     1      28.422  24.055   4.917  1.00  0.00      LIG  
ATOM   4997 H45  LIG     1      27.660  24.124   6.518  1.00  0.00      LIG  
ATOM   4998 H46  LIG     1      27.757  25.580   5.526  1.00  0.00      LIG  
ATOM   4999 H47  LIG     1      24.975  24.755   3.250  1.00  0.00      LIG  
ATOM   5000 H48  LIG     1      26.700  24.846   2.865  1.00  0.00      LIG  
ATOM   5001 H49  LIG     1      25.959  26.072   3.911  1.00  0.00      LIG  
TER
REMARK  Energy: 274.824
REMARK  SimpleFitness: 274.824
REMARK  FullFitness: -1374.8589
REMARK  InterFull: -29.454
REMARK  IntraFull: 305.687
REMARK  solvFull: -1896.69
REMARK  surfFull: 245.598
REMARK  extraFull: 0.0
REMARK  deltaGcompsolvpol: -1896.69
REMARK  deltaGcompsolvnonpol: 245.598
REMARK  deltaGprotsolvpol: -1897.11
REMARK  deltaGprotsolvnonpol: 243.179
REMARK  deltaGligsolvpol: -10.6993
REMARK  deltaGligsolvnonpol: 16.0209
REMARK  deltaGvdw: -29.454
REMARK  deltaGelec: 0.0
REMARK  deltaG: -7.3825836
REMARK  Cluster: 4
REMARK  ClusterRank: 6
ATOM   4915 C    LIG     1      20.287  20.776  12.504  1.00  0.00      LIG  
ATOM   4916 C1   LIG     1      19.235  21.798  12.236  1.00  0.00      LIG  
ATOM   4917 C2   LIG     1      18.233  21.488  11.150  1.00  0.00      LIG  
ATOM   4918 C3   LIG     1      18.961  20.868   9.934  1.00  0.00      LIG  
ATOM   4919 C4   LIG     1      19.996  19.743  10.184  1.00  0.00      LIG  
ATOM   4920 C5   LIG     1      20.963  20.320  11.224  1.00  0.00      LIG  
ATOM   4921 C6   LIG     1      18.041  20.555   8.767  1.00  0.00      LIG  
ATOM   4922 C7   LIG     1      18.738  20.007   7.533  1.00  0.00      LIG  
ATOM   4923 C8   LIG     1      20.270  19.963   7.557  1.00  0.00      LIG  
ATOM   4924 C9   LIG     1      20.691  19.242   8.860  1.00  0.00      LIG  
ATOM   4925 C10  LIG     1      20.777  19.166   6.311  1.00  0.00      LIG  
ATOM   4926 C11  LIG     1      22.253  19.029   6.407  1.00  0.00      LIG  
ATOM   4927 C12  LIG     1      22.779  18.389   7.641  1.00  0.00      LIG  
ATOM   4928 C13  LIG     1      22.220  19.014   8.913  1.00  0.00      LIG  
ATOM   4929 C14  LIG     1      22.903  19.581   5.376  1.00  0.00      LIG  
ATOM   4930 C15  LIG     1      21.955  20.129   4.380  1.00  0.00      LIG  
ATOM   4931 C16  LIG     1      20.581  19.897   4.979  1.00  0.00      LIG  
ATOM   4932 O    LIG     1      22.567  18.084   9.938  1.00  0.00      LIG  
ATOM   4933 C17  LIG     1      17.084  20.678  11.731  1.00  0.00      LIG  
ATOM   4934 C18  LIG     1      17.627  22.828  10.738  1.00  0.00      LIG  
ATOM   4935 C19  LIG     1      20.850  21.396   7.488  1.00  0.00      LIG  
ATOM   4936 C20  LIG     1      19.362  18.472  10.758  1.00  0.00      LIG  
ATOM   4937 H    LIG     1      20.294  18.233   8.743  1.00  0.00      LIG  
ATOM   4938 C21  LIG     1      24.371  19.826   5.166  1.00  0.00      LIG  
ATOM   4939 C22  LIG     1      24.962  20.660   6.313  1.00  0.00      LIG  
ATOM   4940 C23  LIG     1      26.088  21.621   5.922  1.00  0.00      LIG  
ATOM   4941 O1   LIG     1      27.092  20.973   5.121  1.00  0.00      LIG  
ATOM   4942 C24  LIG     1      25.542  22.762   5.119  1.00  0.00      LIG  
ATOM   4943 C25  LIG     1      20.160  17.774   6.131  1.00  0.00      LIG  
ATOM   4944 O2   LIG     1      19.033  22.684  13.053  1.00  0.00      LIG  
ATOM   4945 H1   LIG     1      19.546  21.724   9.610  1.00  0.00      LIG  
ATOM   4946 C26  LIG     1      25.115  18.510   5.006  1.00  0.00      LIG  
ATOM   4947 C27  LIG     1      28.164  20.315   5.683  1.00  0.00      LIG  
ATOM   4948 O3   LIG     1      28.977  19.717   4.995  1.00  0.00      LIG  
ATOM   4949 C28  LIG     1      28.310  20.384   7.177  1.00  0.00      LIG  
ATOM   4950 C29  LIG     1      26.196  24.097   5.084  1.00  0.00      LIG  
ATOM   4951 O4   LIG     1      25.022  23.866   5.897  1.00  0.00      LIG  
ATOM   4952 C30  LIG     1      27.434  24.381   5.864  1.00  0.00      LIG  
ATOM   4953 C31  LIG     1      25.962  24.972   3.904  1.00  0.00      LIG  
ATOM   4954 H2   LIG     1      19.835  19.945  13.050  1.00  0.00      LIG  
ATOM   4955 H3   LIG     1      21.035  21.237  13.154  1.00  0.00      LIG  
ATOM   4956 H4   LIG     1      21.704  19.583  11.530  1.00  0.00      LIG  
ATOM   4957 H5   LIG     1      21.501  21.163  10.781  1.00  0.00      LIG  
ATOM   4958 H6   LIG     1      17.503  21.453   8.460  1.00  0.00      LIG  
ATOM   4959 H7   LIG     1      17.275  19.839   9.076  1.00  0.00      LIG  
ATOM   4960 H8   LIG     1      18.397  20.570   6.660  1.00  0.00      LIG  
ATOM   4961 H9   LIG     1      18.334  19.001   7.410  1.00  0.00      LIG  
ATOM   4962 H10  LIG     1      23.870  18.415   7.679  1.00  0.00      LIG  
ATOM   4963 H11  LIG     1      22.524  17.326   7.609  1.00  0.00      LIG  
ATOM   4964 H12  LIG     1      22.740  19.956   9.113  1.00  0.00      LIG  
ATOM   4965 H13  LIG     1      22.049  19.616   3.422  1.00  0.00      LIG  
ATOM   4966 H14  LIG     1      22.138  21.192   4.226  1.00  0.00      LIG  
ATOM   4967 H15  LIG     1      20.043  20.842   5.076  1.00  0.00      LIG  
ATOM   4968 H16  LIG     1      19.988  19.290   4.289  1.00  0.00      LIG  
ATOM   4969 H17  LIG     1      22.072  18.353  10.730  1.00  0.00      LIG  
ATOM   4970 H18  LIG     1      16.302  20.513  10.985  1.00  0.00      LIG  
ATOM   4971 H19  LIG     1      16.631  21.211  12.570  1.00  0.00      LIG  
ATOM   4972 H20  LIG     1      17.394  19.713  12.126  1.00  0.00      LIG  
ATOM   4973 H21  LIG     1      18.387  23.490  10.309  1.00  0.00      LIG  
ATOM   4974 H22  LIG     1      17.177  23.347  11.590  1.00  0.00      LIG  
ATOM   4975 H23  LIG     1      16.832  22.696  10.001  1.00  0.00      LIG  
ATOM   4976 H24  LIG     1      20.129  22.080   7.030  1.00  0.00      LIG  
ATOM   4977 H25  LIG     1      21.774  21.476   6.918  1.00  0.00      LIG  
ATOM   4978 H26  LIG     1      21.108  21.787   8.472  1.00  0.00      LIG  
ATOM   4979 H27  LIG     1      18.553  18.114  10.115  1.00  0.00      LIG  
ATOM   4980 H28  LIG     1      18.961  18.594  11.761  1.00  0.00      LIG  
ATOM   4981 H29  LIG     1      20.106  17.674  10.826  1.00  0.00      LIG  
ATOM   4982 H30  LIG     1      24.471  20.382   4.231  1.00  0.00      LIG  
ATOM   4983 H31  LIG     1      25.348  19.966   7.064  1.00  0.00      LIG  
ATOM   4984 H32  LIG     1      24.182  21.251   6.806  1.00  0.00      LIG  
ATOM   4985 H33  LIG     1      26.504  22.036   6.841  1.00  0.00      LIG  
ATOM   4986 H34  LIG     1      24.985  22.449   4.249  1.00  0.00      LIG  
ATOM   4987 H35  LIG     1      19.108  17.844   5.845  1.00  0.00      LIG  
ATOM   4988 H36  LIG     1      20.227  17.159   7.031  1.00  0.00      LIG  
ATOM   4989 H37  LIG     1      20.663  17.222   5.334  1.00  0.00      LIG  
ATOM   4990 H38  LIG     1      24.580  17.821   4.349  1.00  0.00      LIG  
ATOM   4991 H39  LIG     1      25.255  18.023   5.973  1.00  0.00      LIG  
ATOM   4992 H40  LIG     1      26.104  18.674   4.574  1.00  0.00      LIG  
ATOM   4993 H41  LIG     1      27.457  19.913   7.671  1.00  0.00      LIG  
ATOM   4994 H42  LIG     1      28.438  21.422   7.498  1.00  0.00      LIG  
ATOM   4995 H43  LIG     1      29.211  19.830   7.454  1.00  0.00      LIG  
ATOM   4996 H44  LIG     1      28.304  23.961   5.353  1.00  0.00      LIG  
ATOM   4997 H45  LIG     1      27.393  23.966   6.875  1.00  0.00      LIG  
ATOM   4998 H46  LIG     1      27.578  25.461   5.954  1.00  0.00      LIG  
ATOM   4999 H47  LIG     1      25.056  24.688   3.363  1.00  0.00      LIG  
ATOM   5000 H48  LIG     1      26.806  24.901   3.214  1.00  0.00      LIG  
ATOM   5001 H49  LIG     1      25.862  26.014   4.220  1.00  0.00      LIG  
TER
REMARK  Energy: 275.223
REMARK  SimpleFitness: 275.223
REMARK  FullFitness: -1374.1699
REMARK  InterFull: -28.0809
REMARK  IntraFull: 305.446
REMARK  solvFull: -1897.14
REMARK  surfFull: 245.605
REMARK  extraFull: 0.0
REMARK  deltaGcompsolvpol: -1897.14
REMARK  deltaGcompsolvnonpol: 245.605
REMARK  deltaGprotsolvpol: -1897.11
REMARK  deltaGprotsolvnonpol: 243.179
REMARK  deltaGligsolvpol: -10.6059
REMARK  deltaGligsolvnonpol: 16.0228
REMARK  deltaGvdw: -28.0809
REMARK  deltaGelec: 0.0
REMARK  deltaG: -7.2854676
REMARK  Cluster: 4
REMARK  ClusterRank: 7
ATOM   4915 C    LIG     1      20.287  20.793  12.490  1.00  0.00      LIG  
ATOM   4916 C1   LIG     1      19.229  21.809  12.222  1.00  0.00      LIG  
ATOM   4917 C2   LIG     1      18.230  21.496  11.134  1.00  0.00      LIG  
ATOM   4918 C3   LIG     1      18.959  20.875   9.921  1.00  0.00      LIG  
ATOM   4919 C4   LIG     1      19.996  19.752  10.174  1.00  0.00      LIG  
ATOM   4920 C5   LIG     1      20.962  20.336  11.210  1.00  0.00      LIG  
ATOM   4921 C6   LIG     1      18.041  20.554   8.755  1.00  0.00      LIG  
ATOM   4922 C7   LIG     1      18.743  20.021   7.517  1.00  0.00      LIG  
ATOM   4923 C8   LIG     1      20.276  19.970   7.548  1.00  0.00      LIG  
ATOM   4924 C9   LIG     1      20.691  19.248   8.853  1.00  0.00      LIG  
ATOM   4925 C10  LIG     1      20.786  19.171   6.304  1.00  0.00      LIG  
ATOM   4926 C11  LIG     1      22.261  19.030   6.406  1.00  0.00      LIG  
ATOM   4927 C12  LIG     1      22.781  18.389   7.641  1.00  0.00      LIG  
ATOM   4928 C13  LIG     1      22.220  19.016   8.912  1.00  0.00      LIG  
ATOM   4929 C14  LIG     1      22.916  19.581   5.378  1.00  0.00      LIG  
ATOM   4930 C15  LIG     1      21.974  20.133   4.379  1.00  0.00      LIG  
ATOM   4931 C16  LIG     1      20.597  19.902   4.972  1.00  0.00      LIG  
ATOM   4932 O    LIG     1      22.558  18.082   9.937  1.00  0.00      LIG  
ATOM   4933 C17  LIG     1      17.079  20.686  11.714  1.00  0.00      LIG  
ATOM   4934 C18  LIG     1      17.623  22.834  10.718  1.00  0.00      LIG  
ATOM   4935 C19  LIG     1      20.860  21.402   7.481  1.00  0.00      LIG  
ATOM   4936 C20  LIG     1      19.364  18.482  10.754  1.00  0.00      LIG  
ATOM   4937 H    LIG     1      20.289  18.241   8.735  1.00  0.00      LIG  
ATOM   4938 C21  LIG     1      24.387  19.820   5.171  1.00  0.00      LIG  
ATOM   4939 C22  LIG     1      24.981  20.648   6.321  1.00  0.00      LIG  
ATOM   4940 C23  LIG     1      26.109  21.607   5.931  1.00  0.00      LIG  
ATOM   4941 O1   LIG     1      27.119  20.952   5.143  1.00  0.00      LIG  
ATOM   4942 C24  LIG     1      25.569  22.742   5.117  1.00  0.00      LIG  
ATOM   4943 C25  LIG     1      20.167  17.780   6.125  1.00  0.00      LIG  
ATOM   4944 O2   LIG     1      19.018  22.689  13.044  1.00  0.00      LIG  
ATOM   4945 H1   LIG     1      19.542  21.731   9.594  1.00  0.00      LIG  
ATOM   4946 C26  LIG     1      25.126  18.503   5.005  1.00  0.00      LIG  
ATOM   4947 C27  LIG     1      28.185  20.294   5.718  1.00  0.00      LIG  
ATOM   4948 O3   LIG     1      29.000  19.687   5.041  1.00  0.00      LIG  
ATOM   4949 C28  LIG     1      28.323  20.379   7.212  1.00  0.00      LIG  
ATOM   4950 C29  LIG     1      26.219  24.079   5.082  1.00  0.00      LIG  
ATOM   4951 O4   LIG     1      25.037  23.848   5.885  1.00  0.00      LIG  
ATOM   4952 C30  LIG     1      27.448  24.371   5.873  1.00  0.00      LIG  
ATOM   4953 C31  LIG     1      25.993  24.946   3.894  1.00  0.00      LIG  
ATOM   4954 H2   LIG     1      19.842  19.961  13.040  1.00  0.00      LIG  
ATOM   4955 H3   LIG     1      21.035  21.259  13.137  1.00  0.00      LIG  
ATOM   4956 H4   LIG     1      21.708  19.604  11.517  1.00  0.00      LIG  
ATOM   4957 H5   LIG     1      21.495  21.181  10.763  1.00  0.00      LIG  
ATOM   4958 H6   LIG     1      17.488  21.445   8.452  1.00  0.00      LIG  
ATOM   4959 H7   LIG     1      17.286  19.826   9.063  1.00  0.00      LIG  
ATOM   4960 H8   LIG     1      18.410  20.598   6.650  1.00  0.00      LIG  
ATOM   4961 H9   LIG     1      18.335  19.020   7.377  1.00  0.00      LIG  
ATOM   4962 H10  LIG     1      23.872  18.410   7.683  1.00  0.00      LIG  
ATOM   4963 H11  LIG     1      22.523  17.325   7.609  1.00  0.00      LIG  
ATOM   4964 H12  LIG     1      22.743  19.955   9.113  1.00  0.00      LIG  
ATOM   4965 H13  LIG     1      22.070  19.622   3.420  1.00  0.00      LIG  
ATOM   4966 H14  LIG     1      22.158  21.195   4.227  1.00  0.00      LIG  
ATOM   4967 H15  LIG     1      20.058  20.848   5.065  1.00  0.00      LIG  
ATOM   4968 H16  LIG     1      20.007  19.295   4.279  1.00  0.00      LIG  
ATOM   4969 H17  LIG     1      21.974  17.315   9.812  1.00  0.00      LIG  
ATOM   4970 H18  LIG     1      16.299  20.521  10.966  1.00  0.00      LIG  
ATOM   4971 H19  LIG     1      16.626  21.221  12.551  1.00  0.00      LIG  
ATOM   4972 H20  LIG     1      17.389  19.722  12.111  1.00  0.00      LIG  
ATOM   4973 H21  LIG     1      18.379  23.492  10.279  1.00  0.00      LIG  
ATOM   4974 H22  LIG     1      17.179  23.360  11.569  1.00  0.00      LIG  
ATOM   4975 H23  LIG     1      16.822  22.698   9.988  1.00  0.00      LIG  
ATOM   4976 H24  LIG     1      20.146  22.086   7.014  1.00  0.00      LIG  
ATOM   4977 H25  LIG     1      21.790  21.477   6.920  1.00  0.00      LIG  
ATOM   4978 H26  LIG     1      21.109  21.794   8.466  1.00  0.00      LIG  
ATOM   4979 H27  LIG     1      18.553  18.122  10.115  1.00  0.00      LIG  
ATOM   4980 H28  LIG     1      18.965  18.608  11.758  1.00  0.00      LIG  
ATOM   4981 H29  LIG     1      20.108  17.685  10.824  1.00  0.00      LIG  
ATOM   4982 H30  LIG     1      24.488  20.378   4.237  1.00  0.00      LIG  
ATOM   4983 H31  LIG     1      25.363  19.950   7.069  1.00  0.00      LIG  
ATOM   4984 H32  LIG     1      24.203  21.240   6.815  1.00  0.00      LIG  
ATOM   4985 H33  LIG     1      26.519  22.027   6.851  1.00  0.00      LIG  
ATOM   4986 H34  LIG     1      25.025  22.423   4.240  1.00  0.00      LIG  
ATOM   4987 H35  LIG     1      19.116  17.851   5.834  1.00  0.00      LIG  
ATOM   4988 H36  LIG     1      20.228  17.167   7.027  1.00  0.00      LIG  
ATOM   4989 H37  LIG     1      20.673  17.225   5.331  1.00  0.00      LIG  
ATOM   4990 H38  LIG     1      24.590  17.818   4.344  1.00  0.00      LIG  
ATOM   4991 H39  LIG     1      25.263  18.010   5.970  1.00  0.00      LIG  
ATOM   4992 H40  LIG     1      26.116  18.666   4.575  1.00  0.00      LIG  
ATOM   4993 H41  LIG     1      27.465  19.918   7.707  1.00  0.00      LIG  
ATOM   4994 H42  LIG     1      28.455  21.419   7.522  1.00  0.00      LIG  
ATOM   4995 H43  LIG     1      29.219  19.822   7.500  1.00  0.00      LIG  
ATOM   4996 H44  LIG     1      28.324  23.949   5.374  1.00  0.00      LIG  
ATOM   4997 H45  LIG     1      27.396  23.963   6.886  1.00  0.00      LIG  
ATOM   4998 H46  LIG     1      27.589  25.452   5.957  1.00  0.00      LIG  
ATOM   4999 H47  LIG     1      25.074  24.677   3.366  1.00  0.00      LIG  
ATOM   5000 H48  LIG     1      26.828  24.847   3.196  1.00  0.00      LIG  
ATOM   5001 H49  LIG     1      25.920  25.993   4.200  1.00  0.00      LIG  
TER
REMARK  Energy: 264.096
REMARK  SimpleFitness: 264.096
REMARK  FullFitness: -1383.6057
REMARK  InterFull: -40.0887
REMARK  IntraFull: 297.821
REMARK  solvFull: -1884.86
REMARK  surfFull: 243.522
REMARK  extraFull: 0.0
REMARK  deltaGcompsolvpol: -1884.86
REMARK  deltaGcompsolvnonpol: 243.522
REMARK  deltaGprotsolvpol: -1897.11
REMARK  deltaGprotsolvnonpol: 243.179
REMARK  deltaGligsolvpol: -9.4465
REMARK  deltaGligsolvnonpol: 15.7844
REMARK  deltaGvdw: -40.0887
REMARK  deltaGelec: 0.0
REMARK  deltaG: -7.9153214
REMARK  Cluster: 5
REMARK  ClusterRank: 0
ATOM   4915 C    LIG     1      21.803  16.161  15.136  1.00  0.00      LIG  
ATOM   4916 C1   LIG     1      22.863  17.188  15.314  1.00  0.00      LIG  
ATOM   4917 C2   LIG     1      22.431  18.623  15.162  1.00  0.00      LIG  
ATOM   4918 C3   LIG     1      21.607  18.764  13.857  1.00  0.00      LIG  
ATOM   4919 C4   LIG     1      20.523  17.709  13.537  1.00  0.00      LIG  
ATOM   4920 C5   LIG     1      21.147  16.333  13.782  1.00  0.00      LIG  
ATOM   4921 C6   LIG     1      21.138  20.196  13.602  1.00  0.00      LIG  
ATOM   4922 C7   LIG     1      20.111  20.353  12.497  1.00  0.00      LIG  
ATOM   4923 C8   LIG     1      20.171  19.274  11.424  1.00  0.00      LIG  
ATOM   4924 C9   LIG     1      19.910  17.894  12.089  1.00  0.00      LIG  
ATOM   4925 C10  LIG     1      19.076  19.535  10.349  1.00  0.00      LIG  
ATOM   4926 C11  LIG     1      19.131  18.471   9.310  1.00  0.00      LIG  
ATOM   4927 C12  LIG     1      19.220  17.050   9.769  1.00  0.00      LIG  
ATOM   4928 C13  LIG     1      20.073  16.790  11.016  1.00  0.00      LIG  
ATOM   4929 C14  LIG     1      19.068  18.975   8.069  1.00  0.00      LIG  
ATOM   4930 C15  LIG     1      18.915  20.453   8.111  1.00  0.00      LIG  
ATOM   4931 C16  LIG     1      19.264  20.815   9.537  1.00  0.00      LIG  
ATOM   4932 O    LIG     1      19.614  15.518  11.468  1.00  0.00      LIG  
ATOM   4933 C17  LIG     1      21.764  19.079  16.457  1.00  0.00      LIG  
ATOM   4934 C18  LIG     1      23.701  19.458  15.032  1.00  0.00      LIG  
ATOM   4935 C19  LIG     1      21.557  19.343  10.737  1.00  0.00      LIG  
ATOM   4936 C20  LIG     1      19.328  17.812  14.489  1.00  0.00      LIG  
ATOM   4937 H    LIG     1      18.844  17.847  12.300  1.00  0.00      LIG  
ATOM   4938 C21  LIG     1      18.999  18.304   6.723  1.00  0.00      LIG  
ATOM   4939 C22  LIG     1      20.358  17.930   6.132  1.00  0.00      LIG  
ATOM   4940 C23  LIG     1      21.257  19.076   5.645  1.00  0.00      LIG  
ATOM   4941 O1   LIG     1      20.519  20.189   5.114  1.00  0.00      LIG  
ATOM   4942 C24  LIG     1      22.135  19.581   6.746  1.00  0.00      LIG  
ATOM   4943 C25  LIG     1      17.641  19.609  10.882  1.00  0.00      LIG  
ATOM   4944 O2   LIG     1      23.959  16.878  15.757  1.00  0.00      LIG  
ATOM   4945 H1   LIG     1      22.373  18.569  13.109  1.00  0.00      LIG  
ATOM   4946 C26  LIG     1      18.142  17.049   6.705  1.00  0.00      LIG  
ATOM   4947 C27  LIG     1      19.992  20.004   3.866  1.00  0.00      LIG  
ATOM   4948 O3   LIG     1      20.063  18.984   3.201  1.00  0.00      LIG  
ATOM   4949 C28  LIG     1      19.391  21.273   3.357  1.00  0.00      LIG  
ATOM   4950 C29  LIG     1      23.463  20.194   6.490  1.00  0.00      LIG  
ATOM   4951 O4   LIG     1      23.353  18.826   6.950  1.00  0.00      LIG  
ATOM   4952 C30  LIG     1      24.003  20.336   5.107  1.00  0.00      LIG  
ATOM   4953 C31  LIG     1      24.000  21.140   7.504  1.00  0.00      LIG  
ATOM   4954 H2   LIG     1      21.089  16.235  15.959  1.00  0.00      LIG  
ATOM   4955 H3   LIG     1      22.275  15.176  15.187  1.00  0.00      LIG  
ATOM   4956 H4   LIG     1      20.379  15.561  13.716  1.00  0.00      LIG  
ATOM   4957 H5   LIG     1      21.889  16.136  13.004  1.00  0.00      LIG  
ATOM   4958 H6   LIG     1      22.005  20.809  13.344  1.00  0.00      LIG  
ATOM   4959 H7   LIG     1      20.714  20.636  14.506  1.00  0.00      LIG  
ATOM   4960 H8   LIG     1      20.227  21.345  12.054  1.00  0.00      LIG  
ATOM   4961 H9   LIG     1      19.127  20.347  12.968  1.00  0.00      LIG  
ATOM   4962 H10  LIG     1      19.603  16.410   8.971  1.00  0.00      LIG  
ATOM   4963 H11  LIG     1      18.194  16.712   9.951  1.00  0.00      LIG  
ATOM   4964 H12  LIG     1      21.124  16.680  10.736  1.00  0.00      LIG  
ATOM   4965 H13  LIG     1      17.885  20.731   7.873  1.00  0.00      LIG  
ATOM   4966 H14  LIG     1      19.585  20.961   7.414  1.00  0.00      LIG  
ATOM   4967 H15  LIG     1      20.287  21.197   9.560  1.00  0.00      LIG  
ATOM   4968 H16  LIG     1      18.625  21.626   9.899  1.00  0.00      LIG  
ATOM   4969 H17  LIG     1      18.698  15.643  11.769  1.00  0.00      LIG  
ATOM   4970 H18  LIG     1      21.436  20.119  16.396  1.00  0.00      LIG  
ATOM   4971 H19  LIG     1      22.474  19.014  17.288  1.00  0.00      LIG  
ATOM   4972 H20  LIG     1      20.911  18.462  16.737  1.00  0.00      LIG  
ATOM   4973 H21  LIG     1      24.267  19.180  14.137  1.00  0.00      LIG  
ATOM   4974 H22  LIG     1      24.359  19.325  15.896  1.00  0.00      LIG  
ATOM   4975 H23  LIG     1      23.470  20.524  14.972  1.00  0.00      LIG  
ATOM   4976 H24  LIG     1      21.945  20.365  10.754  1.00  0.00      LIG  
ATOM   4977 H25  LIG     1      21.541  19.030   9.693  1.00  0.00      LIG  
ATOM   4978 H26  LIG     1      22.298  18.700  11.208  1.00  0.00      LIG  
ATOM   4979 H27  LIG     1      18.837  18.784  14.427  1.00  0.00      LIG  
ATOM   4980 H28  LIG     1      19.587  17.641  15.530  1.00  0.00      LIG  
ATOM   4981 H29  LIG     1      18.587  17.055  14.230  1.00  0.00      LIG  
ATOM   4982 H30  LIG     1      18.499  19.007   6.053  1.00  0.00      LIG  
ATOM   4983 H31  LIG     1      20.144  17.309   5.258  1.00  0.00      LIG  
ATOM   4984 H32  LIG     1      20.908  17.287   6.825  1.00  0.00      LIG  
ATOM   4985 H33  LIG     1      21.905  18.672   4.863  1.00  0.00      LIG  
ATOM   4986 H34  LIG     1      21.594  19.911   7.619  1.00  0.00      LIG  
ATOM   4987 H35  LIG     1      17.523  20.424  11.599  1.00  0.00      LIG  
ATOM   4988 H36  LIG     1      17.318  18.683  11.361  1.00  0.00      LIG  
ATOM   4989 H37  LIG     1      16.930  19.803  10.072  1.00  0.00      LIG  
ATOM   4990 H38  LIG     1      17.209  17.189   7.260  1.00  0.00      LIG  
ATOM   4991 H39  LIG     1      18.675  16.195   7.128  1.00  0.00      LIG  
ATOM   4992 H40  LIG     1      17.888  16.788   5.674  1.00  0.00      LIG  
ATOM   4993 H41  LIG     1      18.567  21.024   2.683  1.00  0.00      LIG  
ATOM   4994 H42  LIG     1      20.155  21.834   2.817  1.00  0.00      LIG  
ATOM   4995 H43  LIG     1      18.988  21.869   4.182  1.00  0.00      LIG  
ATOM   4996 H44  LIG     1      23.502  21.158   4.590  1.00  0.00      LIG  
ATOM   4997 H45  LIG     1      23.873  19.425   4.517  1.00  0.00      LIG  
ATOM   4998 H46  LIG     1      25.073  20.557   5.145  1.00  0.00      LIG  
ATOM   4999 H47  LIG     1      23.753  22.167   7.222  1.00  0.00      LIG  
ATOM   5000 H48  LIG     1      25.088  21.051   7.565  1.00  0.00      LIG  
ATOM   5001 H49  LIG     1      23.582  20.948   8.497  1.00  0.00      LIG  
TER
REMARK  Energy: 264.116
REMARK  SimpleFitness: 264.116
REMARK  FullFitness: -1383.5634
REMARK  InterFull: -40.1793
REMARK  IntraFull: 297.879
REMARK  solvFull: -1884.78
REMARK  surfFull: 243.517
REMARK  extraFull: 0.0
REMARK  deltaGcompsolvpol: -1884.78
REMARK  deltaGcompsolvnonpol: 243.517
REMARK  deltaGprotsolvpol: -1897.11
REMARK  deltaGprotsolvnonpol: 243.179
REMARK  deltaGligsolvpol: -9.44122
REMARK  deltaGligsolvnonpol: 15.7849
REMARK  deltaGvdw: -40.1793
REMARK  deltaGelec: 0.0
REMARK  deltaG: -7.9198427
REMARK  Cluster: 5
REMARK  ClusterRank: 1
ATOM   4915 C    LIG     1      21.783  16.151  15.126  1.00  0.00      LIG  
ATOM   4916 C1   LIG     1      22.845  17.177  15.305  1.00  0.00      LIG  
ATOM   4917 C2   LIG     1      22.417  18.613  15.156  1.00  0.00      LIG  
ATOM   4918 C3   LIG     1      21.594  18.757  13.851  1.00  0.00      LIG  
ATOM   4919 C4   LIG     1      20.507  17.707  13.530  1.00  0.00      LIG  
ATOM   4920 C5   LIG     1      21.126  16.328  13.774  1.00  0.00      LIG  
ATOM   4921 C6   LIG     1      21.129  20.191  13.600  1.00  0.00      LIG  
ATOM   4922 C7   LIG     1      20.107  20.353  12.490  1.00  0.00      LIG  
ATOM   4923 C8   LIG     1      20.166  19.274  11.417  1.00  0.00      LIG  
ATOM   4924 C9   LIG     1      19.897  17.896  12.081  1.00  0.00      LIG  
ATOM   4925 C10  LIG     1      19.076  19.540  10.338  1.00  0.00      LIG  
ATOM   4926 C11  LIG     1      19.132  18.477   9.298  1.00  0.00      LIG  
ATOM   4927 C12  LIG     1      19.214  17.055   9.755  1.00  0.00      LIG  
ATOM   4928 C13  LIG     1      20.057  16.790  11.009  1.00  0.00      LIG  
ATOM   4929 C14  LIG     1      19.073  18.983   8.058  1.00  0.00      LIG  
ATOM   4930 C15  LIG     1      18.925  20.461   8.101  1.00  0.00      LIG  
ATOM   4931 C16  LIG     1      19.274  20.821   9.528  1.00  0.00      LIG  
ATOM   4932 O    LIG     1      19.586  15.522  11.459  1.00  0.00      LIG  
ATOM   4933 C17  LIG     1      21.750  19.068  16.452  1.00  0.00      LIG  
ATOM   4934 C18  LIG     1      23.689  19.445  15.029  1.00  0.00      LIG  
ATOM   4935 C19  LIG     1      21.555  19.336  10.735  1.00  0.00      LIG  
ATOM   4936 C20  LIG     1      19.312  17.815  14.481  1.00  0.00      LIG  
ATOM   4937 H    LIG     1      18.830  17.855  12.289  1.00  0.00      LIG  
ATOM   4938 C21  LIG     1      19.005  18.314   6.711  1.00  0.00      LIG  
ATOM   4939 C22  LIG     1      20.365  17.940   6.121  1.00  0.00      LIG  
ATOM   4940 C23  LIG     1      21.265  19.085   5.634  1.00  0.00      LIG  
ATOM   4941 O1   LIG     1      20.527  20.197   5.102  1.00  0.00      LIG  
ATOM   4942 C24  LIG     1      22.143  19.589   6.736  1.00  0.00      LIG  
ATOM   4943 C25  LIG     1      17.640  19.620  10.865  1.00  0.00      LIG  
ATOM   4944 O2   LIG     1      23.941  16.864  15.748  1.00  0.00      LIG  
ATOM   4945 H1   LIG     1      22.360  18.561  13.104  1.00  0.00      LIG  
ATOM   4946 C26  LIG     1      18.147  17.060   6.689  1.00  0.00      LIG  
ATOM   4947 C27  LIG     1      20.001  20.011   3.854  1.00  0.00      LIG  
ATOM   4948 O3   LIG     1      20.074  18.990   3.190  1.00  0.00      LIG  
ATOM   4949 C28  LIG     1      19.400  21.277   3.340  1.00  0.00      LIG  
ATOM   4950 C29  LIG     1      23.472  20.200   6.480  1.00  0.00      LIG  
ATOM   4951 O4   LIG     1      23.360  18.832   6.940  1.00  0.00      LIG  
ATOM   4952 C30  LIG     1      24.010  20.342   5.096  1.00  0.00      LIG  
ATOM   4953 C31  LIG     1      24.013  21.144   7.493  1.00  0.00      LIG  
ATOM   4954 H2   LIG     1      21.070  16.224  15.951  1.00  0.00      LIG  
ATOM   4955 H3   LIG     1      22.253  15.166  15.175  1.00  0.00      LIG  
ATOM   4956 H4   LIG     1      20.353  15.560  13.709  1.00  0.00      LIG  
ATOM   4957 H5   LIG     1      21.866  16.127  12.995  1.00  0.00      LIG  
ATOM   4958 H6   LIG     1      21.998  20.805  13.348  1.00  0.00      LIG  
ATOM   4959 H7   LIG     1      20.702  20.628  14.503  1.00  0.00      LIG  
ATOM   4960 H8   LIG     1      20.230  21.345  12.048  1.00  0.00      LIG  
ATOM   4961 H9   LIG     1      19.121  20.351  12.958  1.00  0.00      LIG  
ATOM   4962 H10  LIG     1      19.604  16.417   8.959  1.00  0.00      LIG  
ATOM   4963 H11  LIG     1      18.187  16.718   9.928  1.00  0.00      LIG  
ATOM   4964 H12  LIG     1      21.109  16.672  10.736  1.00  0.00      LIG  
ATOM   4965 H13  LIG     1      17.896  20.743   7.863  1.00  0.00      LIG  
ATOM   4966 H14  LIG     1      19.597  20.968   7.406  1.00  0.00      LIG  
ATOM   4967 H15  LIG     1      20.299  21.195   9.553  1.00  0.00      LIG  
ATOM   4968 H16  LIG     1      18.640  21.635   9.889  1.00  0.00      LIG  
ATOM   4969 H17  LIG     1      18.661  15.649  11.733  1.00  0.00      LIG  
ATOM   4970 H18  LIG     1      21.438  20.113  16.396  1.00  0.00      LIG  
ATOM   4971 H19  LIG     1      22.453  18.986  17.286  1.00  0.00      LIG  
ATOM   4972 H20  LIG     1      20.884  18.463  16.720  1.00  0.00      LIG  
ATOM   4973 H21  LIG     1      24.253  19.170  14.132  1.00  0.00      LIG  
ATOM   4974 H22  LIG     1      24.347  19.307  15.891  1.00  0.00      LIG  
ATOM   4975 H23  LIG     1      23.460  20.512  14.975  1.00  0.00      LIG  
ATOM   4976 H24  LIG     1      21.953  20.354  10.765  1.00  0.00      LIG  
ATOM   4977 H25  LIG     1      21.540  19.035   9.687  1.00  0.00      LIG  
ATOM   4978 H26  LIG     1      22.287  18.679  11.201  1.00  0.00      LIG  
ATOM   4979 H27  LIG     1      18.840  18.798  14.439  1.00  0.00      LIG  
ATOM   4980 H28  LIG     1      19.566  17.618  15.519  1.00  0.00      LIG  
ATOM   4981 H29  LIG     1      18.555  17.079  14.207  1.00  0.00      LIG  
ATOM   4982 H30  LIG     1      18.507  19.018   6.042  1.00  0.00      LIG  
ATOM   4983 H31  LIG     1      20.152  17.318   5.248  1.00  0.00      LIG  
ATOM   4984 H32  LIG     1      20.915  17.296   6.815  1.00  0.00      LIG  
ATOM   4985 H33  LIG     1      21.913  18.681   4.852  1.00  0.00      LIG  
ATOM   4986 H34  LIG     1      21.601  19.920   7.608  1.00  0.00      LIG  
ATOM   4987 H35  LIG     1      17.522  20.439  11.578  1.00  0.00      LIG  
ATOM   4988 H36  LIG     1      17.313  18.697  11.347  1.00  0.00      LIG  
ATOM   4989 H37  LIG     1      16.932  19.813  10.052  1.00  0.00      LIG  
ATOM   4990 H38  LIG     1      17.213  17.200   7.242  1.00  0.00      LIG  
ATOM   4991 H39  LIG     1      18.679  16.205   7.113  1.00  0.00      LIG  
ATOM   4992 H40  LIG     1      17.896  16.801   5.657  1.00  0.00      LIG  
ATOM   4993 H41  LIG     1      18.570  21.026   2.675  1.00  0.00      LIG  
ATOM   4994 H42  LIG     1      20.162  21.831   2.790  1.00  0.00      LIG  
ATOM   4995 H43  LIG     1      19.006  21.882   4.163  1.00  0.00      LIG  
ATOM   4996 H44  LIG     1      23.489  21.147   4.572  1.00  0.00      LIG  
ATOM   4997 H45  LIG     1      23.900  19.422   4.515  1.00  0.00      LIG  
ATOM   4998 H46  LIG     1      25.074  20.588   5.131  1.00  0.00      LIG  
ATOM   4999 H47  LIG     1      23.762  22.172   7.216  1.00  0.00      LIG  
ATOM   5000 H48  LIG     1      25.101  21.058   7.546  1.00  0.00      LIG  
ATOM   5001 H49  LIG     1      23.603  20.946   8.488  1.00  0.00      LIG  
TER
REMARK  Energy: 264.123
REMARK  SimpleFitness: 264.123
REMARK  FullFitness: -1383.5511
REMARK  InterFull: -40.0712
REMARK  IntraFull: 297.73
REMARK  solvFull: -1884.75
REMARK  surfFull: 243.54
REMARK  extraFull: 0.0
REMARK  deltaGcompsolvpol: -1884.75
REMARK  deltaGcompsolvnonpol: 243.54
REMARK  deltaGprotsolvpol: -1897.11
REMARK  deltaGprotsolvnonpol: 243.179
REMARK  deltaGligsolvpol: -9.45622
REMARK  deltaGligsolvnonpol: 15.7861
REMARK  deltaGvdw: -40.0712
REMARK  deltaGelec: 0.0
REMARK  deltaG: -7.904799
REMARK  Cluster: 5
REMARK  ClusterRank: 2
ATOM   4915 C    LIG     1      21.823  16.207  15.170  1.00  0.00      LIG  
ATOM   4916 C1   LIG     1      22.881  17.237  15.335  1.00  0.00      LIG  
ATOM   4917 C2   LIG     1      22.442  18.670  15.194  1.00  0.00      LIG  
ATOM   4918 C3   LIG     1      21.612  18.808  13.892  1.00  0.00      LIG  
ATOM   4919 C4   LIG     1      20.530  17.750  13.576  1.00  0.00      LIG  
ATOM   4920 C5   LIG     1      21.157  16.375  13.821  1.00  0.00      LIG  
ATOM   4921 C6   LIG     1      21.140  20.239  13.640  1.00  0.00      LIG  
ATOM   4922 C7   LIG     1      20.114  20.393  12.533  1.00  0.00      LIG  
ATOM   4923 C8   LIG     1      20.174  19.311  11.462  1.00  0.00      LIG  
ATOM   4924 C9   LIG     1      19.911  17.934  12.131  1.00  0.00      LIG  
ATOM   4925 C10  LIG     1      19.079  19.572  10.386  1.00  0.00      LIG  
ATOM   4926 C11  LIG     1      19.127  18.503   9.351  1.00  0.00      LIG  
ATOM   4927 C12  LIG     1      19.211  17.084   9.815  1.00  0.00      LIG  
ATOM   4928 C13  LIG     1      20.065  16.824  11.062  1.00  0.00      LIG  
ATOM   4929 C14  LIG     1      19.060  19.002   8.108  1.00  0.00      LIG  
ATOM   4930 C15  LIG     1      18.916  20.481   8.144  1.00  0.00      LIG  
ATOM   4931 C16  LIG     1      19.275  20.848   9.567  1.00  0.00      LIG  
ATOM   4932 O    LIG     1      19.601  15.557  11.521  1.00  0.00      LIG  
ATOM   4933 C17  LIG     1      21.776  19.114  16.494  1.00  0.00      LIG  
ATOM   4934 C18  LIG     1      23.706  19.512  15.064  1.00  0.00      LIG  
ATOM   4935 C19  LIG     1      21.560  19.372  10.773  1.00  0.00      LIG  
ATOM   4936 C20  LIG     1      19.335  17.848  14.531  1.00  0.00      LIG  
ATOM   4937 H    LIG     1      18.845  17.892  12.344  1.00  0.00      LIG  
ATOM   4938 C21  LIG     1      18.978  18.327   6.764  1.00  0.00      LIG  
ATOM   4939 C22  LIG     1      20.330  17.940   6.164  1.00  0.00      LIG  
ATOM   4940 C23  LIG     1      21.237  19.076   5.670  1.00  0.00      LIG  
ATOM   4941 O1   LIG     1      20.504  20.192   5.139  1.00  0.00      LIG  
ATOM   4942 C24  LIG     1      22.122  19.578   6.767  1.00  0.00      LIG  
ATOM   4943 C25  LIG     1      17.646  19.659  10.921  1.00  0.00      LIG  
ATOM   4944 O2   LIG     1      23.992  16.929  15.747  1.00  0.00      LIG  
ATOM   4945 H1   LIG     1      22.376  18.616  13.143  1.00  0.00      LIG  
ATOM   4946 C26  LIG     1      18.111  17.079   6.759  1.00  0.00      LIG  
ATOM   4947 C27  LIG     1      19.986  20.011   3.887  1.00  0.00      LIG  
ATOM   4948 O3   LIG     1      20.064  18.994   3.219  1.00  0.00      LIG  
ATOM   4949 C28  LIG     1      19.380  21.279   3.379  1.00  0.00      LIG  
ATOM   4950 C29  LIG     1      23.453  20.183   6.505  1.00  0.00      LIG  
ATOM   4951 O4   LIG     1      23.336  18.816   6.967  1.00  0.00      LIG  
ATOM   4952 C30  LIG     1      23.989  20.321   5.120  1.00  0.00      LIG  
ATOM   4953 C31  LIG     1      24.001  21.127   7.516  1.00  0.00      LIG  
ATOM   4954 H2   LIG     1      21.115  16.282  15.999  1.00  0.00      LIG  
ATOM   4955 H3   LIG     1      22.299  15.224  15.221  1.00  0.00      LIG  
ATOM   4956 H4   LIG     1      20.390  15.601  13.763  1.00  0.00      LIG  
ATOM   4957 H5   LIG     1      21.895  16.176  13.039  1.00  0.00      LIG  
ATOM   4958 H6   LIG     1      22.004  20.857  13.384  1.00  0.00      LIG  
ATOM   4959 H7   LIG     1      20.713  20.675  14.545  1.00  0.00      LIG  
ATOM   4960 H8   LIG     1      20.229  21.384  12.088  1.00  0.00      LIG  
ATOM   4961 H9   LIG     1      19.130  20.387  13.005  1.00  0.00      LIG  
ATOM   4962 H10  LIG     1      19.590  16.439   9.019  1.00  0.00      LIG  
ATOM   4963 H11  LIG     1      18.185  16.750  10.002  1.00  0.00      LIG  
ATOM   4964 H12  LIG     1      21.115  16.706  10.780  1.00  0.00      LIG  
ATOM   4965 H13  LIG     1      17.885  20.764   7.911  1.00  0.00      LIG  
ATOM   4966 H14  LIG     1      19.584  20.983   7.442  1.00  0.00      LIG  
ATOM   4967 H15  LIG     1      20.301  21.219   9.582  1.00  0.00      LIG  
ATOM   4968 H16  LIG     1      18.646  21.666   9.928  1.00  0.00      LIG  
ATOM   4969 H17  LIG     1      18.686  15.688  11.824  1.00  0.00      LIG  
ATOM   4970 H18  LIG     1      21.443  20.153  16.441  1.00  0.00      LIG  
ATOM   4971 H19  LIG     1      22.487  19.045  17.322  1.00  0.00      LIG  
ATOM   4972 H20  LIG     1      20.926  18.492  16.771  1.00  0.00      LIG  
ATOM   4973 H21  LIG     1      24.275  19.235  14.171  1.00  0.00      LIG  
ATOM   4974 H22  LIG     1      24.362  19.383  15.930  1.00  0.00      LIG  
ATOM   4975 H23  LIG     1      23.470  20.577  15.003  1.00  0.00      LIG  
ATOM   4976 H24  LIG     1      21.957  20.390  10.794  1.00  0.00      LIG  
ATOM   4977 H25  LIG     1      21.540  19.063   9.728  1.00  0.00      LIG  
ATOM   4978 H26  LIG     1      22.295  18.719  11.240  1.00  0.00      LIG  
ATOM   4979 H27  LIG     1      18.841  18.819  14.470  1.00  0.00      LIG  
ATOM   4980 H28  LIG     1      19.598  17.677  15.571  1.00  0.00      LIG  
ATOM   4981 H29  LIG     1      18.596  17.088  14.274  1.00  0.00      LIG  
ATOM   4982 H30  LIG     1      18.480  19.031   6.095  1.00  0.00      LIG  
ATOM   4983 H31  LIG     1      20.105  17.319   5.292  1.00  0.00      LIG  
ATOM   4984 H32  LIG     1      20.878  17.293   6.855  1.00  0.00      LIG  
ATOM   4985 H33  LIG     1      21.879  18.664   4.888  1.00  0.00      LIG  
ATOM   4986 H34  LIG     1      21.586  19.913   7.640  1.00  0.00      LIG  
ATOM   4987 H35  LIG     1      17.532  20.487  11.625  1.00  0.00      LIG  
ATOM   4988 H36  LIG     1      17.321  18.742  11.417  1.00  0.00      LIG  
ATOM   4989 H37  LIG     1      16.933  19.842  10.110  1.00  0.00      LIG  
ATOM   4990 H38  LIG     1      17.183  17.231   7.319  1.00  0.00      LIG  
ATOM   4991 H39  LIG     1      18.640  16.224   7.185  1.00  0.00      LIG  
ATOM   4992 H40  LIG     1      17.848  16.815   5.732  1.00  0.00      LIG  
ATOM   4993 H41  LIG     1      18.559  21.026   2.704  1.00  0.00      LIG  
ATOM   4994 H42  LIG     1      20.142  21.845   2.842  1.00  0.00      LIG  
ATOM   4995 H43  LIG     1      18.972  21.872   4.204  1.00  0.00      LIG  
ATOM   4996 H44  LIG     1      23.492  21.146   4.605  1.00  0.00      LIG  
ATOM   4997 H45  LIG     1      23.849  19.410   4.531  1.00  0.00      LIG  
ATOM   4998 H46  LIG     1      25.060  20.535   5.153  1.00  0.00      LIG  
ATOM   4999 H47  LIG     1      23.765  22.155   7.232  1.00  0.00      LIG  
ATOM   5000 H48  LIG     1      25.087  21.026   7.577  1.00  0.00      LIG  
ATOM   5001 H49  LIG     1      23.581  20.940   8.509  1.00  0.00      LIG  
TER
REMARK  Energy: 264.123
REMARK  SimpleFitness: 264.123
REMARK  FullFitness: -1383.5511
REMARK  InterFull: -40.0712
REMARK  IntraFull: 297.73
REMARK  solvFull: -1884.75
REMARK  surfFull: 243.54
REMARK  extraFull: 0.0
REMARK  deltaGcompsolvpol: -1884.75
REMARK  deltaGcompsolvnonpol: 243.54
REMARK  deltaGprotsolvpol: -1897.11
REMARK  deltaGprotsolvnonpol: 243.179
REMARK  deltaGligsolvpol: -9.45622
REMARK  deltaGligsolvnonpol: 15.7861
REMARK  deltaGvdw: -40.0712
REMARK  deltaGelec: 0.0
REMARK  deltaG: -7.904799
REMARK  Cluster: 5
REMARK  ClusterRank: 3
ATOM   4915 C    LIG     1      21.823  16.207  15.170  1.00  0.00      LIG  
ATOM   4916 C1   LIG     1      22.881  17.237  15.335  1.00  0.00      LIG  
ATOM   4917 C2   LIG     1      22.442  18.670  15.194  1.00  0.00      LIG  
ATOM   4918 C3   LIG     1      21.612  18.808  13.892  1.00  0.00      LIG  
ATOM   4919 C4   LIG     1      20.530  17.750  13.576  1.00  0.00      LIG  
ATOM   4920 C5   LIG     1      21.157  16.375  13.821  1.00  0.00      LIG  
ATOM   4921 C6   LIG     1      21.140  20.239  13.640  1.00  0.00      LIG  
ATOM   4922 C7   LIG     1      20.114  20.393  12.533  1.00  0.00      LIG  
ATOM   4923 C8   LIG     1      20.174  19.311  11.462  1.00  0.00      LIG  
ATOM   4924 C9   LIG     1      19.911  17.934  12.131  1.00  0.00      LIG  
ATOM   4925 C10  LIG     1      19.079  19.572  10.386  1.00  0.00      LIG  
ATOM   4926 C11  LIG     1      19.127  18.503   9.351  1.00  0.00      LIG  
ATOM   4927 C12  LIG     1      19.211  17.084   9.815  1.00  0.00      LIG  
ATOM   4928 C13  LIG     1      20.065  16.824  11.062  1.00  0.00      LIG  
ATOM   4929 C14  LIG     1      19.060  19.002   8.108  1.00  0.00      LIG  
ATOM   4930 C15  LIG     1      18.916  20.481   8.144  1.00  0.00      LIG  
ATOM   4931 C16  LIG     1      19.275  20.848   9.567  1.00  0.00      LIG  
ATOM   4932 O    LIG     1      19.601  15.557  11.521  1.00  0.00      LIG  
ATOM   4933 C17  LIG     1      21.776  19.114  16.494  1.00  0.00      LIG  
ATOM   4934 C18  LIG     1      23.706  19.512  15.064  1.00  0.00      LIG  
ATOM   4935 C19  LIG     1      21.560  19.372  10.773  1.00  0.00      LIG  
ATOM   4936 C20  LIG     1      19.335  17.848  14.531  1.00  0.00      LIG  
ATOM   4937 H    LIG     1      18.845  17.892  12.344  1.00  0.00      LIG  
ATOM   4938 C21  LIG     1      18.978  18.327   6.764  1.00  0.00      LIG  
ATOM   4939 C22  LIG     1      20.330  17.940   6.164  1.00  0.00      LIG  
ATOM   4940 C23  LIG     1      21.237  19.076   5.670  1.00  0.00      LIG  
ATOM   4941 O1   LIG     1      20.504  20.192   5.139  1.00  0.00      LIG  
ATOM   4942 C24  LIG     1      22.122  19.578   6.767  1.00  0.00      LIG  
ATOM   4943 C25  LIG     1      17.646  19.659  10.921  1.00  0.00      LIG  
ATOM   4944 O2   LIG     1      23.992  16.929  15.747  1.00  0.00      LIG  
ATOM   4945 H1   LIG     1      22.376  18.616  13.143  1.00  0.00      LIG  
ATOM   4946 C26  LIG     1      18.111  17.079   6.759  1.00  0.00      LIG  
ATOM   4947 C27  LIG     1      19.986  20.011   3.887  1.00  0.00      LIG  
ATOM   4948 O3   LIG     1      20.064  18.994   3.219  1.00  0.00      LIG  
ATOM   4949 C28  LIG     1      19.380  21.279   3.379  1.00  0.00      LIG  
ATOM   4950 C29  LIG     1      23.453  20.183   6.505  1.00  0.00      LIG  
ATOM   4951 O4   LIG     1      23.336  18.816   6.967  1.00  0.00      LIG  
ATOM   4952 C30  LIG     1      23.989  20.321   5.120  1.00  0.00      LIG  
ATOM   4953 C31  LIG     1      24.001  21.127   7.516  1.00  0.00      LIG  
ATOM   4954 H2   LIG     1      21.115  16.282  15.999  1.00  0.00      LIG  
ATOM   4955 H3   LIG     1      22.299  15.224  15.221  1.00  0.00      LIG  
ATOM   4956 H4   LIG     1      20.390  15.601  13.763  1.00  0.00      LIG  
ATOM   4957 H5   LIG     1      21.895  16.176  13.039  1.00  0.00      LIG  
ATOM   4958 H6   LIG     1      22.004  20.857  13.384  1.00  0.00      LIG  
ATOM   4959 H7   LIG     1      20.713  20.675  14.545  1.00  0.00      LIG  
ATOM   4960 H8   LIG     1      20.229  21.384  12.088  1.00  0.00      LIG  
ATOM   4961 H9   LIG     1      19.130  20.387  13.005  1.00  0.00      LIG  
ATOM   4962 H10  LIG     1      19.590  16.439   9.019  1.00  0.00      LIG  
ATOM   4963 H11  LIG     1      18.185  16.750  10.002  1.00  0.00      LIG  
ATOM   4964 H12  LIG     1      21.115  16.706  10.780  1.00  0.00      LIG  
ATOM   4965 H13  LIG     1      17.885  20.764   7.911  1.00  0.00      LIG  
ATOM   4966 H14  LIG     1      19.584  20.983   7.442  1.00  0.00      LIG  
ATOM   4967 H15  LIG     1      20.301  21.219   9.582  1.00  0.00      LIG  
ATOM   4968 H16  LIG     1      18.646  21.666   9.928  1.00  0.00      LIG  
ATOM   4969 H17  LIG     1      18.686  15.688  11.824  1.00  0.00      LIG  
ATOM   4970 H18  LIG     1      21.443  20.153  16.441  1.00  0.00      LIG  
ATOM   4971 H19  LIG     1      22.487  19.045  17.322  1.00  0.00      LIG  
ATOM   4972 H20  LIG     1      20.926  18.492  16.771  1.00  0.00      LIG  
ATOM   4973 H21  LIG     1      24.275  19.235  14.171  1.00  0.00      LIG  
ATOM   4974 H22  LIG     1      24.362  19.383  15.930  1.00  0.00      LIG  
ATOM   4975 H23  LIG     1      23.470  20.577  15.003  1.00  0.00      LIG  
ATOM   4976 H24  LIG     1      21.957  20.390  10.794  1.00  0.00      LIG  
ATOM   4977 H25  LIG     1      21.540  19.063   9.728  1.00  0.00      LIG  
ATOM   4978 H26  LIG     1      22.295  18.719  11.240  1.00  0.00      LIG  
ATOM   4979 H27  LIG     1      18.841  18.819  14.470  1.00  0.00      LIG  
ATOM   4980 H28  LIG     1      19.598  17.677  15.571  1.00  0.00      LIG  
ATOM   4981 H29  LIG     1      18.596  17.088  14.274  1.00  0.00      LIG  
ATOM   4982 H30  LIG     1      18.480  19.031   6.095  1.00  0.00      LIG  
ATOM   4983 H31  LIG     1      20.105  17.319   5.292  1.00  0.00      LIG  
ATOM   4984 H32  LIG     1      20.878  17.293   6.855  1.00  0.00      LIG  
ATOM   4985 H33  LIG     1      21.879  18.664   4.888  1.00  0.00      LIG  
ATOM   4986 H34  LIG     1      21.586  19.913   7.640  1.00  0.00      LIG  
ATOM   4987 H35  LIG     1      17.532  20.487  11.625  1.00  0.00      LIG  
ATOM   4988 H36  LIG     1      17.321  18.742  11.417  1.00  0.00      LIG  
ATOM   4989 H37  LIG     1      16.933  19.842  10.110  1.00  0.00      LIG  
ATOM   4990 H38  LIG     1      17.183  17.231   7.319  1.00  0.00      LIG  
ATOM   4991 H39  LIG     1      18.640  16.224   7.185  1.00  0.00      LIG  
ATOM   4992 H40  LIG     1      17.848  16.815   5.732  1.00  0.00      LIG  
ATOM   4993 H41  LIG     1      18.559  21.026   2.704  1.00  0.00      LIG  
ATOM   4994 H42  LIG     1      20.142  21.845   2.842  1.00  0.00      LIG  
ATOM   4995 H43  LIG     1      18.972  21.872   4.204  1.00  0.00      LIG  
ATOM   4996 H44  LIG     1      23.492  21.146   4.605  1.00  0.00      LIG  
ATOM   4997 H45  LIG     1      23.849  19.410   4.531  1.00  0.00      LIG  
ATOM   4998 H46  LIG     1      25.060  20.535   5.153  1.00  0.00      LIG  
ATOM   4999 H47  LIG     1      23.765  22.155   7.232  1.00  0.00      LIG  
ATOM   5000 H48  LIG     1      25.087  21.026   7.577  1.00  0.00      LIG  
ATOM   5001 H49  LIG     1      23.581  20.940   8.509  1.00  0.00      LIG  
TER
REMARK  Energy: 284.784
REMARK  SimpleFitness: 284.784
REMARK  FullFitness: -1362.5691
REMARK  InterFull: -35.0151
REMARK  IntraFull: 320.025
REMARK  solvFull: -1891.34
REMARK  surfFull: 243.761
REMARK  extraFull: 0.0
REMARK  deltaGcompsolvpol: -1891.34
REMARK  deltaGcompsolvnonpol: 243.761
REMARK  deltaGprotsolvpol: -1897.11
REMARK  deltaGprotsolvnonpol: 243.179
REMARK  deltaGligsolvpol: -11.3351
REMARK  deltaGligsolvnonpol: 15.8693
REMARK  deltaGvdw: -35.0151
REMARK  deltaGelec: 0.0
REMARK  deltaG: -7.7017736
REMARK  Cluster: 5
REMARK  ClusterRank: 4
ATOM   4915 C    LIG     1      22.139  17.696  15.038  1.00  0.00      LIG  
ATOM   4916 C1   LIG     1      22.056  19.004  15.773  1.00  0.00      LIG  
ATOM   4917 C2   LIG     1      20.885  19.933  15.509  1.00  0.00      LIG  
ATOM   4918 C3   LIG     1      20.382  19.778  14.062  1.00  0.00      LIG  
ATOM   4919 C4   LIG     1      20.251  18.359  13.486  1.00  0.00      LIG  
ATOM   4920 C5   LIG     1      21.655  17.769  13.598  1.00  0.00      LIG  
ATOM   4921 C6   LIG     1      19.145  20.571  13.709  1.00  0.00      LIG  
ATOM   4922 C7   LIG     1      19.212  20.923  12.237  1.00  0.00      LIG  
ATOM   4923 C8   LIG     1      19.675  19.778  11.316  1.00  0.00      LIG  
ATOM   4924 C9   LIG     1      19.652  18.398  12.037  1.00  0.00      LIG  
ATOM   4925 C10  LIG     1      18.754  19.720  10.057  1.00  0.00      LIG  
ATOM   4926 C11  LIG     1      19.222  18.622   9.176  1.00  0.00      LIG  
ATOM   4927 C12  LIG     1      19.294  17.264   9.784  1.00  0.00      LIG  
ATOM   4928 C13  LIG     1      20.115  17.278  11.070  1.00  0.00      LIG  
ATOM   4929 C14  LIG     1      19.583  19.029   7.954  1.00  0.00      LIG  
ATOM   4930 C15  LIG     1      19.339  20.483   7.813  1.00  0.00      LIG  
ATOM   4931 C16  LIG     1      18.828  20.951   9.158  1.00  0.00      LIG  
ATOM   4932 O    LIG     1      19.961  15.977  11.629  1.00  0.00      LIG  
ATOM   4933 C17  LIG     1      19.831  19.804  16.602  1.00  0.00      LIG  
ATOM   4934 C18  LIG     1      21.447  21.344  15.662  1.00  0.00      LIG  
ATOM   4935 C19  LIG     1      21.115  20.117  10.864  1.00  0.00      LIG  
ATOM   4936 C20  LIG     1      19.282  17.487  14.293  1.00  0.00      LIG  
ATOM   4937 H    LIG     1      18.597  18.181  12.210  1.00  0.00      LIG  
ATOM   4938 C21  LIG     1      20.170  18.167   6.864  1.00  0.00      LIG  
ATOM   4939 C22  LIG     1      20.034  18.639   5.402  1.00  0.00      LIG  
ATOM   4940 C23  LIG     1      20.929  19.731   4.761  1.00  0.00      LIG  
ATOM   4941 O1   LIG     1      20.440  21.053   5.062  1.00  0.00      LIG  
ATOM   4942 C24  LIG     1      22.424  19.568   4.950  1.00  0.00      LIG  
ATOM   4943 C25  LIG     1      17.270  19.499  10.346  1.00  0.00      LIG  
ATOM   4944 O2   LIG     1      22.784  19.188  16.737  1.00  0.00      LIG  
ATOM   4945 H1   LIG     1      21.191  20.252  13.509  1.00  0.00      LIG  
ATOM   4946 C26  LIG     1      21.570  17.697   7.221  1.00  0.00      LIG  
ATOM   4947 C27  LIG     1      19.328  21.549   4.419  1.00  0.00      LIG  
ATOM   4948 O3   LIG     1      18.612  22.397   4.933  1.00  0.00      LIG  
ATOM   4949 C28  LIG     1      19.204  21.205   2.962  1.00  0.00      LIG  
ATOM   4950 C29  LIG     1      23.374  20.257   5.878  1.00  0.00      LIG  
ATOM   4951 O4   LIG     1      23.213  20.706   4.514  1.00  0.00      LIG  
ATOM   4952 C30  LIG     1      22.972  21.247   6.918  1.00  0.00      LIG  
ATOM   4953 C31  LIG     1      24.684  19.598   6.129  1.00  0.00      LIG  
ATOM   4954 H2   LIG     1      21.583  16.949  15.608  1.00  0.00      LIG  
ATOM   4955 H3   LIG     1      23.189  17.390  15.037  1.00  0.00      LIG  
ATOM   4956 H4   LIG     1      21.697  16.758  13.193  1.00  0.00      LIG  
ATOM   4957 H5   LIG     1      22.351  18.378  13.016  1.00  0.00      LIG  
ATOM   4958 H6   LIG     1      19.079  21.498  14.281  1.00  0.00      LIG  
ATOM   4959 H7   LIG     1      18.234  20.006  13.923  1.00  0.00      LIG  
ATOM   4960 H8   LIG     1      19.910  21.757  12.130  1.00  0.00      LIG  
ATOM   4961 H9   LIG     1      18.244  21.332  11.947  1.00  0.00      LIG  
ATOM   4962 H10  LIG     1      19.707  16.525   9.092  1.00  0.00      LIG  
ATOM   4963 H11  LIG     1      18.281  16.912   9.997  1.00  0.00      LIG  
ATOM   4964 H12  LIG     1      21.174  17.397  10.825  1.00  0.00      LIG  
ATOM   4965 H13  LIG     1      18.595  20.680   7.037  1.00  0.00      LIG  
ATOM   4966 H14  LIG     1      20.262  21.012   7.575  1.00  0.00      LIG  
ATOM   4967 H15  LIG     1      19.461  21.747   9.554  1.00  0.00      LIG  
ATOM   4968 H16  LIG     1      17.838  21.398   9.029  1.00  0.00      LIG  
ATOM   4969 H17  LIG     1      19.027  15.895  11.890  1.00  0.00      LIG  
ATOM   4970 H18  LIG     1      19.020  20.523  16.457  1.00  0.00      LIG  
ATOM   4971 H19  LIG     1      20.273  20.003  17.582  1.00  0.00      LIG  
ATOM   4972 H20  LIG     1      19.398  18.807  16.654  1.00  0.00      LIG  
ATOM   4973 H21  LIG     1      22.252  21.532  14.944  1.00  0.00      LIG  
ATOM   4974 H22  LIG     1      21.853  21.509  16.665  1.00  0.00      LIG  
ATOM   4975 H23  LIG     1      20.673  22.099  15.505  1.00  0.00      LIG  
ATOM   4976 H24  LIG     1      21.192  21.146  10.505  1.00  0.00      LIG  
ATOM   4977 H25  LIG     1      21.480  19.470  10.065  1.00  0.00      LIG  
ATOM   4978 H26  LIG     1      21.836  20.025  11.674  1.00  0.00      LIG  
ATOM   4979 H27  LIG     1      18.273  17.906  14.291  1.00  0.00      LIG  
ATOM   4980 H28  LIG     1      19.571  17.352  15.332  1.00  0.00      LIG  
ATOM   4981 H29  LIG     1      19.217  16.483  13.874  1.00  0.00      LIG  
ATOM   4982 H30  LIG     1      19.563  17.256   6.877  1.00  0.00      LIG  
ATOM   4983 H31  LIG     1      18.988  18.913   5.244  1.00  0.00      LIG  
ATOM   4984 H32  LIG     1      20.191  17.738   4.807  1.00  0.00      LIG  
ATOM   4985 H33  LIG     1      20.845  19.556   3.688  1.00  0.00      LIG  
ATOM   4986 H34  LIG     1      22.739  18.598   4.592  1.00  0.00      LIG  
ATOM   4987 H35  LIG     1      16.832  20.344  10.882  1.00  0.00      LIG  
ATOM   4988 H36  LIG     1      17.087  18.598  10.933  1.00  0.00      LIG  
ATOM   4989 H37  LIG     1      16.703  19.394   9.415  1.00  0.00      LIG  
ATOM   4990 H38  LIG     1      21.552  16.998   8.061  1.00  0.00      LIG  
ATOM   4991 H39  LIG     1      22.209  18.530   7.513  1.00  0.00      LIG  
ATOM   4992 H40  LIG     1      22.027  17.181   6.374  1.00  0.00      LIG  
ATOM   4993 H41  LIG     1      20.118  21.492   2.438  1.00  0.00      LIG  
ATOM   4994 H42  LIG     1      18.371  21.777   2.545  1.00  0.00      LIG  
ATOM   4995 H43  LIG     1      18.988  20.141   2.831  1.00  0.00      LIG  
ATOM   4996 H44  LIG     1      22.729  20.732   7.850  1.00  0.00      LIG  
ATOM   4997 H45  LIG     1      22.110  21.845   6.628  1.00  0.00      LIG  
ATOM   4998 H46  LIG     1      23.801  21.932   7.115  1.00  0.00      LIG  
ATOM   4999 H47  LIG     1      24.971  18.940   5.303  1.00  0.00      LIG  
ATOM   5000 H48  LIG     1      24.631  18.996   7.040  1.00  0.00      LIG  
ATOM   5001 H49  LIG     1      25.467  20.350   6.256  1.00  0.00      LIG  
TER
REMARK  Energy: 284.849
REMARK  SimpleFitness: 284.849
REMARK  FullFitness: -1362.4493
REMARK  InterFull: -35.0714
REMARK  IntraFull: 320.031
REMARK  solvFull: -1891.19
REMARK  surfFull: 243.781
REMARK  extraFull: 0.0
REMARK  deltaGcompsolvpol: -1891.19
REMARK  deltaGcompsolvnonpol: 243.781
REMARK  deltaGprotsolvpol: -1897.11
REMARK  deltaGprotsolvnonpol: 243.179
REMARK  deltaGligsolvpol: -11.3298
REMARK  deltaGligsolvnonpol: 15.8655
REMARK  deltaGvdw: -35.0714
REMARK  deltaGelec: 0.0
REMARK  deltaG: -7.6959906
REMARK  Cluster: 5
REMARK  ClusterRank: 5
ATOM   4915 C    LIG     1      22.047  17.795  15.062  1.00  0.00      LIG  
ATOM   4916 C1   LIG     1      21.946  19.119  15.767  1.00  0.00      LIG  
ATOM   4917 C2   LIG     1      20.759  20.020  15.482  1.00  0.00      LIG  
ATOM   4918 C3   LIG     1      20.279  19.837  14.029  1.00  0.00      LIG  
ATOM   4919 C4   LIG     1      20.177  18.410  13.470  1.00  0.00      LIG  
ATOM   4920 C5   LIG     1      21.584  17.835  13.614  1.00  0.00      LIG  
ATOM   4921 C6   LIG     1      19.036  20.608  13.647  1.00  0.00      LIG  
ATOM   4922 C7   LIG     1      19.127  20.945  12.173  1.00  0.00      LIG  
ATOM   4923 C8   LIG     1      19.616  19.795  11.273  1.00  0.00      LIG  
ATOM   4924 C9   LIG     1      19.600  18.423  12.011  1.00  0.00      LIG  
ATOM   4925 C10  LIG     1      18.713  19.712  10.005  1.00  0.00      LIG  
ATOM   4926 C11  LIG     1      19.208  18.614   9.139  1.00  0.00      LIG  
ATOM   4927 C12  LIG     1      19.294  17.262   9.761  1.00  0.00      LIG  
ATOM   4928 C13  LIG     1      20.090  17.298  11.063  1.00  0.00      LIG  
ATOM   4929 C14  LIG     1      19.569  19.018   7.917  1.00  0.00      LIG  
ATOM   4930 C15  LIG     1      19.303  20.467   7.763  1.00  0.00      LIG  
ATOM   4931 C16  LIG     1      18.777  20.937   9.100  1.00  0.00      LIG  
ATOM   4932 O    LIG     1      19.939  16.002  11.635  1.00  0.00      LIG  
ATOM   4933 C17  LIG     1      19.695  19.878  16.565  1.00  0.00      LIG  
ATOM   4934 C18  LIG     1      21.288  21.445  15.626  1.00  0.00      LIG  
ATOM   4935 C19  LIG     1      21.059  20.143  10.835  1.00  0.00      LIG  
ATOM   4936 C20  LIG     1      19.204  17.536  14.271  1.00  0.00      LIG  
ATOM   4937 H    LIG     1      18.545  18.195  12.170  1.00  0.00      LIG  
ATOM   4938 C21  LIG     1      20.167  18.158   6.831  1.00  0.00      LIG  
ATOM   4939 C22  LIG     1      20.038  18.632   5.368  1.00  0.00      LIG  
ATOM   4940 C23  LIG     1      20.935  19.726   4.732  1.00  0.00      LIG  
ATOM   4941 O1   LIG     1      20.441  21.048   5.028  1.00  0.00      LIG  
ATOM   4942 C24  LIG     1      22.429  19.568   4.934  1.00  0.00      LIG  
ATOM   4943 C25  LIG     1      17.228  19.470  10.277  1.00  0.00      LIG  
ATOM   4944 O2   LIG     1      22.668  19.336  16.728  1.00  0.00      LIG  
ATOM   4945 H1   LIG     1      21.090  20.315  13.481  1.00  0.00      LIG  
ATOM   4946 C26  LIG     1      21.565  17.692   7.196  1.00  0.00      LIG  
ATOM   4947 C27  LIG     1      19.326  21.538   4.384  1.00  0.00      LIG  
ATOM   4948 O3   LIG     1      18.608  22.384   4.896  1.00  0.00      LIG  
ATOM   4949 C28  LIG     1      19.204  21.188   2.929  1.00  0.00      LIG  
ATOM   4950 C29  LIG     1      23.367  20.261   5.870  1.00  0.00      LIG  
ATOM   4951 O4   LIG     1      23.217  20.708   4.504  1.00  0.00      LIG  
ATOM   4952 C30  LIG     1      22.949  21.248   6.906  1.00  0.00      LIG  
ATOM   4953 C31  LIG     1      24.678  19.607   6.132  1.00  0.00      LIG  
ATOM   4954 H2   LIG     1      21.486  17.058  15.641  1.00  0.00      LIG  
ATOM   4955 H3   LIG     1      23.099  17.495  15.084  1.00  0.00      LIG  
ATOM   4956 H4   LIG     1      21.639  16.816  13.230  1.00  0.00      LIG  
ATOM   4957 H5   LIG     1      22.283  18.437  13.029  1.00  0.00      LIG  
ATOM   4958 H6   LIG     1      18.945  21.541  14.207  1.00  0.00      LIG  
ATOM   4959 H7   LIG     1      18.130  20.033  13.849  1.00  0.00      LIG  
ATOM   4960 H8   LIG     1      19.820  21.785  12.069  1.00  0.00      LIG  
ATOM   4961 H9   LIG     1      18.162  21.342  11.861  1.00  0.00      LIG  
ATOM   4962 H10  LIG     1      19.731  16.525   9.084  1.00  0.00      LIG  
ATOM   4963 H11  LIG     1      18.283  16.893   9.959  1.00  0.00      LIG  
ATOM   4964 H12  LIG     1      21.153  17.424  10.837  1.00  0.00      LIG  
ATOM   4965 H13  LIG     1      18.560  20.646   6.982  1.00  0.00      LIG  
ATOM   4966 H14  LIG     1      20.218  21.008   7.525  1.00  0.00      LIG  
ATOM   4967 H15  LIG     1      19.399  21.743   9.494  1.00  0.00      LIG  
ATOM   4968 H16  LIG     1      17.783  21.373   8.963  1.00  0.00      LIG  
ATOM   4969 H17  LIG     1      19.004  15.916  11.885  1.00  0.00      LIG  
ATOM   4970 H18  LIG     1      18.855  20.553  16.386  1.00  0.00      LIG  
ATOM   4971 H19  LIG     1      20.114  20.131  17.543  1.00  0.00      LIG  
ATOM   4972 H20  LIG     1      19.310  18.864  16.647  1.00  0.00      LIG  
ATOM   4973 H21  LIG     1      22.093  21.644  14.911  1.00  0.00      LIG  
ATOM   4974 H22  LIG     1      21.684  21.628  16.630  1.00  0.00      LIG  
ATOM   4975 H23  LIG     1      20.499  22.181  15.458  1.00  0.00      LIG  
ATOM   4976 H24  LIG     1      21.129  21.168  10.463  1.00  0.00      LIG  
ATOM   4977 H25  LIG     1      21.442  19.489  10.050  1.00  0.00      LIG  
ATOM   4978 H26  LIG     1      21.769  20.070  11.656  1.00  0.00      LIG  
ATOM   4979 H27  LIG     1      18.190  17.942  14.244  1.00  0.00      LIG  
ATOM   4980 H28  LIG     1      19.476  17.418  15.316  1.00  0.00      LIG  
ATOM   4981 H29  LIG     1      19.161  16.527  13.863  1.00  0.00      LIG  
ATOM   4982 H30  LIG     1      19.562  17.246   6.839  1.00  0.00      LIG  
ATOM   4983 H31  LIG     1      18.993  18.903   5.204  1.00  0.00      LIG  
ATOM   4984 H32  LIG     1      20.199  17.731   4.775  1.00  0.00      LIG  
ATOM   4985 H33  LIG     1      20.860  19.551   3.658  1.00  0.00      LIG  
ATOM   4986 H34  LIG     1      22.751  18.599   4.580  1.00  0.00      LIG  
ATOM   4987 H35  LIG     1      16.772  20.305  10.813  1.00  0.00      LIG  
ATOM   4988 H36  LIG     1      17.051  18.563  10.857  1.00  0.00      LIG  
ATOM   4989 H37  LIG     1      16.673  19.362   9.339  1.00  0.00      LIG  
ATOM   4990 H38  LIG     1      21.544  16.987   8.030  1.00  0.00      LIG  
ATOM   4991 H39  LIG     1      22.200  18.526   7.497  1.00  0.00      LIG  
ATOM   4992 H40  LIG     1      22.030  17.184   6.349  1.00  0.00      LIG  
ATOM   4993 H41  LIG     1      20.114  21.484   2.402  1.00  0.00      LIG  
ATOM   4994 H42  LIG     1      18.363  21.749   2.513  1.00  0.00      LIG  
ATOM   4995 H43  LIG     1      19.000  20.122   2.800  1.00  0.00      LIG  
ATOM   4996 H44  LIG     1      22.701  20.731   7.836  1.00  0.00      LIG  
ATOM   4997 H45  LIG     1      22.086  21.842   6.609  1.00  0.00      LIG  
ATOM   4998 H46  LIG     1      23.771  21.939   7.112  1.00  0.00      LIG  
ATOM   4999 H47  LIG     1      24.959  18.925   5.323  1.00  0.00      LIG  
ATOM   5000 H48  LIG     1      24.630  19.032   7.061  1.00  0.00      LIG  
ATOM   5001 H49  LIG     1      25.463  20.361   6.234  1.00  0.00      LIG  
TER
REMARK  Energy: 284.849
REMARK  SimpleFitness: 284.849
REMARK  FullFitness: -1362.4493
REMARK  InterFull: -35.0714
REMARK  IntraFull: 320.031
REMARK  solvFull: -1891.19
REMARK  surfFull: 243.781
REMARK  extraFull: 0.0
REMARK  deltaGcompsolvpol: -1891.19
REMARK  deltaGcompsolvnonpol: 243.781
REMARK  deltaGprotsolvpol: -1897.11
REMARK  deltaGprotsolvnonpol: 243.179
REMARK  deltaGligsolvpol: -11.3298
REMARK  deltaGligsolvnonpol: 15.8655
REMARK  deltaGvdw: -35.0714
REMARK  deltaGelec: 0.0
REMARK  deltaG: -7.6959906
REMARK  Cluster: 5
REMARK  ClusterRank: 6
ATOM   4915 C    LIG     1      22.047  17.795  15.062  1.00  0.00      LIG  
ATOM   4916 C1   LIG     1      21.946  19.119  15.767  1.00  0.00      LIG  
ATOM   4917 C2   LIG     1      20.759  20.020  15.482  1.00  0.00      LIG  
ATOM   4918 C3   LIG     1      20.279  19.837  14.029  1.00  0.00      LIG  
ATOM   4919 C4   LIG     1      20.177  18.410  13.470  1.00  0.00      LIG  
ATOM   4920 C5   LIG     1      21.584  17.835  13.614  1.00  0.00      LIG  
ATOM   4921 C6   LIG     1      19.036  20.608  13.647  1.00  0.00      LIG  
ATOM   4922 C7   LIG     1      19.127  20.945  12.173  1.00  0.00      LIG  
ATOM   4923 C8   LIG     1      19.616  19.795  11.273  1.00  0.00      LIG  
ATOM   4924 C9   LIG     1      19.600  18.423  12.011  1.00  0.00      LIG  
ATOM   4925 C10  LIG     1      18.713  19.712  10.005  1.00  0.00      LIG  
ATOM   4926 C11  LIG     1      19.208  18.614   9.139  1.00  0.00      LIG  
ATOM   4927 C12  LIG     1      19.294  17.262   9.761  1.00  0.00      LIG  
ATOM   4928 C13  LIG     1      20.090  17.298  11.063  1.00  0.00      LIG  
ATOM   4929 C14  LIG     1      19.569  19.018   7.917  1.00  0.00      LIG  
ATOM   4930 C15  LIG     1      19.303  20.467   7.763  1.00  0.00      LIG  
ATOM   4931 C16  LIG     1      18.777  20.937   9.100  1.00  0.00      LIG  
ATOM   4932 O    LIG     1      19.939  16.002  11.635  1.00  0.00      LIG  
ATOM   4933 C17  LIG     1      19.695  19.878  16.565  1.00  0.00      LIG  
ATOM   4934 C18  LIG     1      21.288  21.445  15.626  1.00  0.00      LIG  
ATOM   4935 C19  LIG     1      21.059  20.143  10.835  1.00  0.00      LIG  
ATOM   4936 C20  LIG     1      19.204  17.536  14.271  1.00  0.00      LIG  
ATOM   4937 H    LIG     1      18.545  18.195  12.170  1.00  0.00      LIG  
ATOM   4938 C21  LIG     1      20.167  18.158   6.831  1.00  0.00      LIG  
ATOM   4939 C22  LIG     1      20.038  18.632   5.368  1.00  0.00      LIG  
ATOM   4940 C23  LIG     1      20.935  19.726   4.732  1.00  0.00      LIG  
ATOM   4941 O1   LIG     1      20.441  21.048   5.028  1.00  0.00      LIG  
ATOM   4942 C24  LIG     1      22.429  19.568   4.934  1.00  0.00      LIG  
ATOM   4943 C25  LIG     1      17.228  19.470  10.277  1.00  0.00      LIG  
ATOM   4944 O2   LIG     1      22.668  19.336  16.728  1.00  0.00      LIG  
ATOM   4945 H1   LIG     1      21.090  20.315  13.481  1.00  0.00      LIG  
ATOM   4946 C26  LIG     1      21.565  17.692   7.196  1.00  0.00      LIG  
ATOM   4947 C27  LIG     1      19.326  21.538   4.384  1.00  0.00      LIG  
ATOM   4948 O3   LIG     1      18.608  22.384   4.896  1.00  0.00      LIG  
ATOM   4949 C28  LIG     1      19.204  21.188   2.929  1.00  0.00      LIG  
ATOM   4950 C29  LIG     1      23.367  20.261   5.870  1.00  0.00      LIG  
ATOM   4951 O4   LIG     1      23.217  20.708   4.504  1.00  0.00      LIG  
ATOM   4952 C30  LIG     1      22.949  21.248   6.906  1.00  0.00      LIG  
ATOM   4953 C31  LIG     1      24.678  19.607   6.132  1.00  0.00      LIG  
ATOM   4954 H2   LIG     1      21.486  17.058  15.641  1.00  0.00      LIG  
ATOM   4955 H3   LIG     1      23.099  17.495  15.084  1.00  0.00      LIG  
ATOM   4956 H4   LIG     1      21.639  16.816  13.230  1.00  0.00      LIG  
ATOM   4957 H5   LIG     1      22.283  18.437  13.029  1.00  0.00      LIG  
ATOM   4958 H6   LIG     1      18.945  21.541  14.207  1.00  0.00      LIG  
ATOM   4959 H7   LIG     1      18.130  20.033  13.849  1.00  0.00      LIG  
ATOM   4960 H8   LIG     1      19.820  21.785  12.069  1.00  0.00      LIG  
ATOM   4961 H9   LIG     1      18.162  21.342  11.861  1.00  0.00      LIG  
ATOM   4962 H10  LIG     1      19.731  16.525   9.084  1.00  0.00      LIG  
ATOM   4963 H11  LIG     1      18.283  16.893   9.959  1.00  0.00      LIG  
ATOM   4964 H12  LIG     1      21.153  17.424  10.837  1.00  0.00      LIG  
ATOM   4965 H13  LIG     1      18.560  20.646   6.982  1.00  0.00      LIG  
ATOM   4966 H14  LIG     1      20.218  21.008   7.525  1.00  0.00      LIG  
ATOM   4967 H15  LIG     1      19.399  21.743   9.494  1.00  0.00      LIG  
ATOM   4968 H16  LIG     1      17.783  21.373   8.963  1.00  0.00      LIG  
ATOM   4969 H17  LIG     1      19.004  15.916  11.885  1.00  0.00      LIG  
ATOM   4970 H18  LIG     1      18.855  20.553  16.386  1.00  0.00      LIG  
ATOM   4971 H19  LIG     1      20.114  20.131  17.543  1.00  0.00      LIG  
ATOM   4972 H20  LIG     1      19.310  18.864  16.647  1.00  0.00      LIG  
ATOM   4973 H21  LIG     1      22.093  21.644  14.911  1.00  0.00      LIG  
ATOM   4974 H22  LIG     1      21.684  21.628  16.630  1.00  0.00      LIG  
ATOM   4975 H23  LIG     1      20.499  22.181  15.458  1.00  0.00      LIG  
ATOM   4976 H24  LIG     1      21.129  21.168  10.463  1.00  0.00      LIG  
ATOM   4977 H25  LIG     1      21.442  19.489  10.050  1.00  0.00      LIG  
ATOM   4978 H26  LIG     1      21.769  20.070  11.656  1.00  0.00      LIG  
ATOM   4979 H27  LIG     1      18.190  17.942  14.244  1.00  0.00      LIG  
ATOM   4980 H28  LIG     1      19.476  17.418  15.316  1.00  0.00      LIG  
ATOM   4981 H29  LIG     1      19.161  16.527  13.863  1.00  0.00      LIG  
ATOM   4982 H30  LIG     1      19.562  17.246   6.839  1.00  0.00      LIG  
ATOM   4983 H31  LIG     1      18.993  18.903   5.204  1.00  0.00      LIG  
ATOM   4984 H32  LIG     1      20.199  17.731   4.775  1.00  0.00      LIG  
ATOM   4985 H33  LIG     1      20.860  19.551   3.658  1.00  0.00      LIG  
ATOM   4986 H34  LIG     1      22.751  18.599   4.580  1.00  0.00      LIG  
ATOM   4987 H35  LIG     1      16.772  20.305  10.813  1.00  0.00      LIG  
ATOM   4988 H36  LIG     1      17.051  18.563  10.857  1.00  0.00      LIG  
ATOM   4989 H37  LIG     1      16.673  19.362   9.339  1.00  0.00      LIG  
ATOM   4990 H38  LIG     1      21.544  16.987   8.030  1.00  0.00      LIG  
ATOM   4991 H39  LIG     1      22.200  18.526   7.497  1.00  0.00      LIG  
ATOM   4992 H40  LIG     1      22.030  17.184   6.349  1.00  0.00      LIG  
ATOM   4993 H41  LIG     1      20.114  21.484   2.402  1.00  0.00      LIG  
ATOM   4994 H42  LIG     1      18.363  21.749   2.513  1.00  0.00      LIG  
ATOM   4995 H43  LIG     1      19.000  20.122   2.800  1.00  0.00      LIG  
ATOM   4996 H44  LIG     1      22.701  20.731   7.836  1.00  0.00      LIG  
ATOM   4997 H45  LIG     1      22.086  21.842   6.609  1.00  0.00      LIG  
ATOM   4998 H46  LIG     1      23.771  21.939   7.112  1.00  0.00      LIG  
ATOM   4999 H47  LIG     1      24.959  18.925   5.323  1.00  0.00      LIG  
ATOM   5000 H48  LIG     1      24.630  19.032   7.061  1.00  0.00      LIG  
ATOM   5001 H49  LIG     1      25.463  20.361   6.234  1.00  0.00      LIG  
TER
REMARK  Energy: 285.025
REMARK  SimpleFitness: 285.025
REMARK  FullFitness: -1362.3547
REMARK  InterFull: -35.2747
REMARK  IntraFull: 320.301
REMARK  solvFull: -1891.09
REMARK  surfFull: 243.709
REMARK  extraFull: 0.0
REMARK  deltaGcompsolvpol: -1891.09
REMARK  deltaGcompsolvnonpol: 243.709
REMARK  deltaGprotsolvpol: -1897.11
REMARK  deltaGprotsolvnonpol: 243.179
REMARK  deltaGligsolvpol: -11.3562
REMARK  deltaGligsolvnonpol: 15.8802
REMARK  deltaGvdw: -35.2747
REMARK  deltaGelec: 0.0
REMARK  deltaG: -7.715691
REMARK  Cluster: 5
REMARK  ClusterRank: 7
ATOM   4915 C    LIG     1      22.016  17.753  14.942  1.00  0.00      LIG  
ATOM   4916 C1   LIG     1      21.872  19.052  15.686  1.00  0.00      LIG  
ATOM   4917 C2   LIG     1      20.687  19.955  15.392  1.00  0.00      LIG  
ATOM   4918 C3   LIG     1      20.215  19.785  13.937  1.00  0.00      LIG  
ATOM   4919 C4   LIG     1      20.135  18.363  13.361  1.00  0.00      LIG  
ATOM   4920 C5   LIG     1      21.553  17.814  13.495  1.00  0.00      LIG  
ATOM   4921 C6   LIG     1      18.960  20.541  13.564  1.00  0.00      LIG  
ATOM   4922 C7   LIG     1      19.041  20.894  12.094  1.00  0.00      LIG  
ATOM   4923 C8   LIG     1      19.548  19.762  11.182  1.00  0.00      LIG  
ATOM   4924 C9   LIG     1      19.553  18.382  11.905  1.00  0.00      LIG  
ATOM   4925 C10  LIG     1      18.646  19.677   9.912  1.00  0.00      LIG  
ATOM   4926 C11  LIG     1      19.156  18.592   9.039  1.00  0.00      LIG  
ATOM   4927 C12  LIG     1      19.253  17.237   9.650  1.00  0.00      LIG  
ATOM   4928 C13  LIG     1      20.056  17.273  10.946  1.00  0.00      LIG  
ATOM   4929 C14  LIG     1      19.518  19.009   7.822  1.00  0.00      LIG  
ATOM   4930 C15  LIG     1      19.232  20.455   7.676  1.00  0.00      LIG  
ATOM   4931 C16  LIG     1      18.694  20.909   9.014  1.00  0.00      LIG  
ATOM   4932 O    LIG     1      19.927  15.970  11.507  1.00  0.00      LIG  
ATOM   4933 C17  LIG     1      19.611  19.811  16.463  1.00  0.00      LIG  
ATOM   4934 C18  LIG     1      21.217  21.377  15.549  1.00  0.00      LIG  
ATOM   4935 C19  LIG     1      20.984  20.138  10.748  1.00  0.00      LIG  
ATOM   4936 C20  LIG     1      19.183  17.465  14.159  1.00  0.00      LIG  
ATOM   4937 H    LIG     1      18.502  18.138  12.065  1.00  0.00      LIG  
ATOM   4938 C21  LIG     1      20.124  18.161   6.732  1.00  0.00      LIG  
ATOM   4939 C22  LIG     1      20.010  18.661   5.278  1.00  0.00      LIG  
ATOM   4940 C23  LIG     1      20.919  19.759   4.667  1.00  0.00      LIG  
ATOM   4941 O1   LIG     1      20.420  21.078   4.963  1.00  0.00      LIG  
ATOM   4942 C24  LIG     1      22.410  19.599   4.894  1.00  0.00      LIG  
ATOM   4943 C25  LIG     1      17.165  19.415  10.179  1.00  0.00      LIG  
ATOM   4944 O2   LIG     1      22.564  19.248  16.674  1.00  0.00      LIG  
ATOM   4945 H1   LIG     1      21.020  20.282  13.397  1.00  0.00      LIG  
ATOM   4946 C26  LIG     1      21.517  17.681   7.102  1.00  0.00      LIG  
ATOM   4947 C27  LIG     1      19.299  21.560   4.323  1.00  0.00      LIG  
ATOM   4948 O3   LIG     1      18.579  22.405   4.834  1.00  0.00      LIG  
ATOM   4949 C28  LIG     1      19.163  21.192   2.872  1.00  0.00      LIG  
ATOM   4950 C29  LIG     1      23.328  20.274   5.862  1.00  0.00      LIG  
ATOM   4951 O4   LIG     1      23.206  20.747   4.503  1.00  0.00      LIG  
ATOM   4952 C30  LIG     1      22.886  21.240   6.908  1.00  0.00      LIG  
ATOM   4953 C31  LIG     1      24.634  19.616   6.140  1.00  0.00      LIG  
ATOM   4954 H2   LIG     1      21.479  16.982  15.499  1.00  0.00      LIG  
ATOM   4955 H3   LIG     1      23.076  17.486  14.958  1.00  0.00      LIG  
ATOM   4956 H4   LIG     1      21.630  16.805  13.089  1.00  0.00      LIG  
ATOM   4957 H5   LIG     1      22.241  18.443  12.924  1.00  0.00      LIG  
ATOM   4958 H6   LIG     1      18.858  21.465  14.135  1.00  0.00      LIG  
ATOM   4959 H7   LIG     1      18.064  19.949  13.763  1.00  0.00      LIG  
ATOM   4960 H8   LIG     1      19.720  21.746  11.997  1.00  0.00      LIG  
ATOM   4961 H9   LIG     1      18.069  21.279  11.788  1.00  0.00      LIG  
ATOM   4962 H10  LIG     1      19.690  16.506   8.965  1.00  0.00      LIG  
ATOM   4963 H11  LIG     1      18.246  16.860   9.852  1.00  0.00      LIG  
ATOM   4964 H12  LIG     1      21.115  17.418  10.715  1.00  0.00      LIG  
ATOM   4965 H13  LIG     1      18.491  20.629   6.892  1.00  0.00      LIG  
ATOM   4966 H14  LIG     1      20.141  21.011   7.447  1.00  0.00      LIG  
ATOM   4967 H15  LIG     1      19.301  21.723   9.416  1.00  0.00      LIG  
ATOM   4968 H16  LIG     1      17.693  21.329   8.875  1.00  0.00      LIG  
ATOM   4969 H17  LIG     1      18.994  15.868  11.761  1.00  0.00      LIG  
ATOM   4970 H18  LIG     1      18.799  20.525  16.307  1.00  0.00      LIG  
ATOM   4971 H19  LIG     1      20.031  20.007  17.454  1.00  0.00      LIG  
ATOM   4972 H20  LIG     1      19.182  18.811  16.501  1.00  0.00      LIG  
ATOM   4973 H21  LIG     1      22.035  21.576  14.849  1.00  0.00      LIG  
ATOM   4974 H22  LIG     1      21.595  21.556  16.560  1.00  0.00      LIG  
ATOM   4975 H23  LIG     1      20.432  22.115  15.368  1.00  0.00      LIG  
ATOM   4976 H24  LIG     1      21.038  21.167  10.386  1.00  0.00      LIG  
ATOM   4977 H25  LIG     1      21.378  19.497   9.957  1.00  0.00      LIG  
ATOM   4978 H26  LIG     1      21.696  20.070  11.568  1.00  0.00      LIG  
ATOM   4979 H27  LIG     1      18.162  17.852  14.138  1.00  0.00      LIG  
ATOM   4980 H28  LIG     1      19.459  17.346  15.204  1.00  0.00      LIG  
ATOM   4981 H29  LIG     1      19.159  16.458  13.746  1.00  0.00      LIG  
ATOM   4982 H30  LIG     1      19.515  17.253   6.720  1.00  0.00      LIG  
ATOM   4983 H31  LIG     1      18.968  18.944   5.116  1.00  0.00      LIG  
ATOM   4984 H32  LIG     1      20.161  17.770   4.670  1.00  0.00      LIG  
ATOM   4985 H33  LIG     1      20.865  19.595   3.590  1.00  0.00      LIG  
ATOM   4986 H34  LIG     1      22.740  18.638   4.528  1.00  0.00      LIG  
ATOM   4987 H35  LIG     1      16.696  20.246  10.710  1.00  0.00      LIG  
ATOM   4988 H36  LIG     1      17.000  18.508  10.762  1.00  0.00      LIG  
ATOM   4989 H37  LIG     1      16.614  19.295   9.240  1.00  0.00      LIG  
ATOM   4990 H38  LIG     1      21.485  16.951   7.914  1.00  0.00      LIG  
ATOM   4991 H39  LIG     1      22.149  18.505   7.437  1.00  0.00      LIG  
ATOM   4992 H40  LIG     1      21.993  17.199   6.246  1.00  0.00      LIG  
ATOM   4993 H41  LIG     1      20.065  21.489   2.333  1.00  0.00      LIG  
ATOM   4994 H42  LIG     1      18.313  21.742   2.459  1.00  0.00      LIG  
ATOM   4995 H43  LIG     1      18.966  20.124   2.756  1.00  0.00      LIG  
ATOM   4996 H44  LIG     1      22.618  20.705   7.823  1.00  0.00      LIG  
ATOM   4997 H45  LIG     1      22.029  21.839   6.603  1.00  0.00      LIG  
ATOM   4998 H46  LIG     1      23.702  21.927   7.146  1.00  0.00      LIG  
ATOM   4999 H47  LIG     1      24.934  18.950   5.324  1.00  0.00      LIG  
ATOM   5000 H48  LIG     1      24.567  19.024   7.056  1.00  0.00      LIG  
ATOM   5001 H49  LIG     1      25.415  20.369   6.272  1.00  0.00      LIG  
TER
REMARK  Energy: 264.628
REMARK  SimpleFitness: 264.628
REMARK  FullFitness: -1383.373
REMARK  InterFull: -34.5221
REMARK  IntraFull: 296.577
REMARK  solvFull: -1889.08
REMARK  surfFull: 243.652
REMARK  extraFull: 0.0
REMARK  deltaGcompsolvpol: -1889.08
REMARK  deltaGcompsolvnonpol: 243.652
REMARK  deltaGprotsolvpol: -1897.11
REMARK  deltaGprotsolvnonpol: 243.179
REMARK  deltaGligsolvpol: -9.02803
REMARK  deltaGligsolvnonpol: 16.0332
REMARK  deltaGvdw: -34.5221
REMARK  deltaGelec: 0.0
REMARK  deltaG: -7.683833
REMARK  Cluster: 6
REMARK  ClusterRank: 0
ATOM   4915 C    LIG     1      20.262  14.987  12.525  1.00  0.00      LIG  
ATOM   4916 C1   LIG     1      21.174  15.599  13.530  1.00  0.00      LIG  
ATOM   4917 C2   LIG     1      21.015  17.078  13.769  1.00  0.00      LIG  
ATOM   4918 C3   LIG     1      20.886  17.821  12.417  1.00  0.00      LIG  
ATOM   4919 C4   LIG     1      19.982  17.229  11.310  1.00  0.00      LIG  
ATOM   4920 C5   LIG     1      20.335  15.744  11.214  1.00  0.00      LIG  
ATOM   4921 C6   LIG     1      20.706  19.326  12.594  1.00  0.00      LIG  
ATOM   4922 C7   LIG     1      20.336  20.080  11.335  1.00  0.00      LIG  
ATOM   4923 C8   LIG     1      20.783  19.411  10.041  1.00  0.00      LIG  
ATOM   4924 C9   LIG     1      20.097  18.022   9.944  1.00  0.00      LIG  
ATOM   4925 C10  LIG     1      20.349  20.290   8.834  1.00  0.00      LIG  
ATOM   4926 C11  LIG     1      20.754  19.614   7.575  1.00  0.00      LIG  
ATOM   4927 C12  LIG     1      20.369  18.181   7.407  1.00  0.00      LIG  
ATOM   4928 C13  LIG     1      20.577  17.311   8.653  1.00  0.00      LIG  
ATOM   4929 C14  LIG     1      21.436  20.427   6.760  1.00  0.00      LIG  
ATOM   4930 C15  LIG     1      21.571  21.782   7.344  1.00  0.00      LIG  
ATOM   4931 C16  LIG     1      21.062  21.641   8.760  1.00  0.00      LIG  
ATOM   4932 O    LIG     1      19.823  16.136   8.365  1.00  0.00      LIG  
ATOM   4933 C17  LIG     1      19.895  17.295  14.777  1.00  0.00      LIG  
ATOM   4934 C18  LIG     1      22.288  17.547  14.468  1.00  0.00      LIG  
ATOM   4935 C19  LIG     1      22.328  19.296  10.036  1.00  0.00      LIG  
ATOM   4936 C20  LIG     1      18.497  17.303  11.672  1.00  0.00      LIG  
ATOM   4937 H    LIG     1      19.051  18.220   9.714  1.00  0.00      LIG  
ATOM   4938 C21  LIG     1      22.009  20.185   5.393  1.00  0.00      LIG  
ATOM   4939 C22  LIG     1      23.194  19.223   5.407  1.00  0.00      LIG  
ATOM   4940 C23  LIG     1      24.450  19.852   6.014  1.00  0.00      LIG  
ATOM   4941 O1   LIG     1      25.454  18.852   6.296  1.00  0.00      LIG  
ATOM   4942 C24  LIG     1      24.991  20.978   5.166  1.00  0.00      LIG  
ATOM   4943 C25  LIG     1      18.851  20.611   8.751  1.00  0.00      LIG  
ATOM   4944 O2   LIG     1      21.818  14.892  14.291  1.00  0.00      LIG  
ATOM   4945 H1   LIG     1      21.890  17.688  12.021  1.00  0.00      LIG  
ATOM   4946 C26  LIG     1      20.952  19.721   4.409  1.00  0.00      LIG  
ATOM   4947 C27  LIG     1      26.063  18.203   5.251  1.00  0.00      LIG  
ATOM   4948 O3   LIG     1      25.854  18.387   4.062  1.00  0.00      LIG  
ATOM   4949 C28  LIG     1      27.203  17.380   5.762  1.00  0.00      LIG  
ATOM   4950 C29  LIG     1      26.058  21.898   5.641  1.00  0.00      LIG  
ATOM   4951 O4   LIG     1      24.677  22.316   5.620  1.00  0.00      LIG  
ATOM   4952 C30  LIG     1      26.632  21.793   7.013  1.00  0.00      LIG  
ATOM   4953 C31  LIG     1      26.913  22.569   4.626  1.00  0.00      LIG  
ATOM   4954 H2   LIG     1      19.250  14.959  12.935  1.00  0.00      LIG  
ATOM   4955 H3   LIG     1      20.589  13.957  12.363  1.00  0.00      LIG  
ATOM   4956 H4   LIG     1      19.646  15.237  10.537  1.00  0.00      LIG  
ATOM   4957 H5   LIG     1      21.343  15.651  10.806  1.00  0.00      LIG  
ATOM   4958 H6   LIG     1      21.635  19.752  12.980  1.00  0.00      LIG  
ATOM   4959 H7   LIG     1      19.938  19.547  13.338  1.00  0.00      LIG  
ATOM   4960 H8   LIG     1      20.739  21.093  11.409  1.00  0.00      LIG  
ATOM   4961 H9   LIG     1      19.250  20.185  11.335  1.00  0.00      LIG  
ATOM   4962 H10  LIG     1      20.900  17.721   6.570  1.00  0.00      LIG  
ATOM   4963 H11  LIG     1      19.312  18.158   7.121  1.00  0.00      LIG  
ATOM   4964 H12  LIG     1      21.627  17.018   8.740  1.00  0.00      LIG  
ATOM   4965 H13  LIG     1      20.962  22.497   6.785  1.00  0.00      LIG  
ATOM   4966 H14  LIG     1      22.610  22.120   7.342  1.00  0.00      LIG  
ATOM   4967 H15  LIG     1      21.899  21.734   9.454  1.00  0.00      LIG  
ATOM   4968 H16  LIG     1      20.384  22.465   9.000  1.00  0.00      LIG  
ATOM   4969 H17  LIG     1      18.891  16.408   8.323  1.00  0.00      LIG  
ATOM   4970 H18  LIG     1      19.776  18.350  15.030  1.00  0.00      LIG  
ATOM   4971 H19  LIG     1      20.131  16.769  15.705  1.00  0.00      LIG  
ATOM   4972 H20  LIG     1      18.936  16.909  14.435  1.00  0.00      LIG  
ATOM   4973 H21  LIG     1      23.164  17.412  13.826  1.00  0.00      LIG  
ATOM   4974 H22  LIG     1      22.467  16.994  15.395  1.00  0.00      LIG  
ATOM   4975 H23  LIG     1      22.225  18.603  14.740  1.00  0.00      LIG  
ATOM   4976 H24  LIG     1      22.774  20.071  10.666  1.00  0.00      LIG  
ATOM   4977 H25  LIG     1      22.774  19.400   9.046  1.00  0.00      LIG  
ATOM   4978 H26  LIG     1      22.679  18.330  10.396  1.00  0.00      LIG  
ATOM   4979 H27  LIG     1      18.159  18.334  11.790  1.00  0.00      LIG  
ATOM   4980 H28  LIG     1      18.252  16.773  12.587  1.00  0.00      LIG  
ATOM   4981 H29  LIG     1      17.900  16.849  10.878  1.00  0.00      LIG  
ATOM   4982 H30  LIG     1      22.362  21.145   5.016  1.00  0.00      LIG  
ATOM   4983 H31  LIG     1      23.404  18.917   4.382  1.00  0.00      LIG  
ATOM   4984 H32  LIG     1      22.944  18.304   5.944  1.00  0.00      LIG  
ATOM   4985 H33  LIG     1      24.174  20.254   6.993  1.00  0.00      LIG  
ATOM   4986 H34  LIG     1      24.928  20.773   4.105  1.00  0.00      LIG  
ATOM   4987 H35  LIG     1      18.522  21.197   9.613  1.00  0.00      LIG  
ATOM   4988 H36  LIG     1      18.224  19.720   8.686  1.00  0.00      LIG  
ATOM   4989 H37  LIG     1      18.634  21.215   7.864  1.00  0.00      LIG  
ATOM   4990 H38  LIG     1      20.104  20.413   4.388  1.00  0.00      LIG  
ATOM   4991 H39  LIG     1      20.576  18.727   4.661  1.00  0.00      LIG  
ATOM   4992 H40  LIG     1      21.375  19.670   3.403  1.00  0.00      LIG  
ATOM   4993 H41  LIG     1      27.456  16.629   5.009  1.00  0.00      LIG  
ATOM   4994 H42  LIG     1      26.913  16.859   6.679  1.00  0.00      LIG  
ATOM   4995 H43  LIG     1      28.065  18.026   5.950  1.00  0.00      LIG  
ATOM   4996 H44  LIG     1      27.423  21.039   7.030  1.00  0.00      LIG  
ATOM   4997 H45  LIG     1      25.878  21.521   7.757  1.00  0.00      LIG  
ATOM   4998 H46  LIG     1      27.066  22.751   7.309  1.00  0.00      LIG  
ATOM   4999 H47  LIG     1      26.401  22.657   3.663  1.00  0.00      LIG  
ATOM   5000 H48  LIG     1      27.832  21.997   4.474  1.00  0.00      LIG  
ATOM   5001 H49  LIG     1      27.183  23.573   4.964  1.00  0.00      LIG  
TER
REMARK  Energy: 264.628
REMARK  SimpleFitness: 264.628
REMARK  FullFitness: -1383.373
REMARK  InterFull: -34.5221
REMARK  IntraFull: 296.577
REMARK  solvFull: -1889.08
REMARK  surfFull: 243.652
REMARK  extraFull: 0.0
REMARK  deltaGcompsolvpol: -1889.08
REMARK  deltaGcompsolvnonpol: 243.652
REMARK  deltaGprotsolvpol: -1897.11
REMARK  deltaGprotsolvnonpol: 243.179
REMARK  deltaGligsolvpol: -9.02803
REMARK  deltaGligsolvnonpol: 16.0332
REMARK  deltaGvdw: -34.5221
REMARK  deltaGelec: 0.0
REMARK  deltaG: -7.683833
REMARK  Cluster: 6
REMARK  ClusterRank: 1
ATOM   4915 C    LIG     1      20.262  14.987  12.525  1.00  0.00      LIG  
ATOM   4916 C1   LIG     1      21.174  15.599  13.530  1.00  0.00      LIG  
ATOM   4917 C2   LIG     1      21.015  17.078  13.769  1.00  0.00      LIG  
ATOM   4918 C3   LIG     1      20.886  17.821  12.417  1.00  0.00      LIG  
ATOM   4919 C4   LIG     1      19.982  17.229  11.310  1.00  0.00      LIG  
ATOM   4920 C5   LIG     1      20.335  15.744  11.214  1.00  0.00      LIG  
ATOM   4921 C6   LIG     1      20.706  19.326  12.594  1.00  0.00      LIG  
ATOM   4922 C7   LIG     1      20.336  20.080  11.335  1.00  0.00      LIG  
ATOM   4923 C8   LIG     1      20.783  19.411  10.041  1.00  0.00      LIG  
ATOM   4924 C9   LIG     1      20.097  18.022   9.944  1.00  0.00      LIG  
ATOM   4925 C10  LIG     1      20.349  20.290   8.834  1.00  0.00      LIG  
ATOM   4926 C11  LIG     1      20.754  19.614   7.575  1.00  0.00      LIG  
ATOM   4927 C12  LIG     1      20.369  18.181   7.407  1.00  0.00      LIG  
ATOM   4928 C13  LIG     1      20.577  17.311   8.653  1.00  0.00      LIG  
ATOM   4929 C14  LIG     1      21.436  20.427   6.760  1.00  0.00      LIG  
ATOM   4930 C15  LIG     1      21.571  21.782   7.344  1.00  0.00      LIG  
ATOM   4931 C16  LIG     1      21.062  21.641   8.760  1.00  0.00      LIG  
ATOM   4932 O    LIG     1      19.823  16.136   8.365  1.00  0.00      LIG  
ATOM   4933 C17  LIG     1      19.895  17.295  14.777  1.00  0.00      LIG  
ATOM   4934 C18  LIG     1      22.288  17.547  14.468  1.00  0.00      LIG  
ATOM   4935 C19  LIG     1      22.328  19.296  10.036  1.00  0.00      LIG  
ATOM   4936 C20  LIG     1      18.497  17.303  11.672  1.00  0.00      LIG  
ATOM   4937 H    LIG     1      19.051  18.220   9.714  1.00  0.00      LIG  
ATOM   4938 C21  LIG     1      22.009  20.185   5.393  1.00  0.00      LIG  
ATOM   4939 C22  LIG     1      23.194  19.223   5.407  1.00  0.00      LIG  
ATOM   4940 C23  LIG     1      24.450  19.852   6.014  1.00  0.00      LIG  
ATOM   4941 O1   LIG     1      25.454  18.852   6.296  1.00  0.00      LIG  
ATOM   4942 C24  LIG     1      24.991  20.978   5.166  1.00  0.00      LIG  
ATOM   4943 C25  LIG     1      18.851  20.611   8.751  1.00  0.00      LIG  
ATOM   4944 O2   LIG     1      21.818  14.892  14.291  1.00  0.00      LIG  
ATOM   4945 H1   LIG     1      21.890  17.688  12.021  1.00  0.00      LIG  
ATOM   4946 C26  LIG     1      20.952  19.721   4.409  1.00  0.00      LIG  
ATOM   4947 C27  LIG     1      26.063  18.203   5.251  1.00  0.00      LIG  
ATOM   4948 O3   LIG     1      25.854  18.387   4.062  1.00  0.00      LIG  
ATOM   4949 C28  LIG     1      27.203  17.380   5.762  1.00  0.00      LIG  
ATOM   4950 C29  LIG     1      26.058  21.898   5.641  1.00  0.00      LIG  
ATOM   4951 O4   LIG     1      24.677  22.316   5.620  1.00  0.00      LIG  
ATOM   4952 C30  LIG     1      26.632  21.793   7.013  1.00  0.00      LIG  
ATOM   4953 C31  LIG     1      26.913  22.569   4.626  1.00  0.00      LIG  
ATOM   4954 H2   LIG     1      19.250  14.959  12.935  1.00  0.00      LIG  
ATOM   4955 H3   LIG     1      20.589  13.957  12.363  1.00  0.00      LIG  
ATOM   4956 H4   LIG     1      19.646  15.237  10.537  1.00  0.00      LIG  
ATOM   4957 H5   LIG     1      21.343  15.651  10.806  1.00  0.00      LIG  
ATOM   4958 H6   LIG     1      21.635  19.752  12.980  1.00  0.00      LIG  
ATOM   4959 H7   LIG     1      19.938  19.547  13.338  1.00  0.00      LIG  
ATOM   4960 H8   LIG     1      20.739  21.093  11.409  1.00  0.00      LIG  
ATOM   4961 H9   LIG     1      19.250  20.185  11.335  1.00  0.00      LIG  
ATOM   4962 H10  LIG     1      20.900  17.721   6.570  1.00  0.00      LIG  
ATOM   4963 H11  LIG     1      19.312  18.158   7.121  1.00  0.00      LIG  
ATOM   4964 H12  LIG     1      21.627  17.018   8.740  1.00  0.00      LIG  
ATOM   4965 H13  LIG     1      20.962  22.497   6.785  1.00  0.00      LIG  
ATOM   4966 H14  LIG     1      22.610  22.120   7.342  1.00  0.00      LIG  
ATOM   4967 H15  LIG     1      21.899  21.734   9.454  1.00  0.00      LIG  
ATOM   4968 H16  LIG     1      20.384  22.465   9.000  1.00  0.00      LIG  
ATOM   4969 H17  LIG     1      18.891  16.408   8.323  1.00  0.00      LIG  
ATOM   4970 H18  LIG     1      19.776  18.350  15.030  1.00  0.00      LIG  
ATOM   4971 H19  LIG     1      20.131  16.769  15.705  1.00  0.00      LIG  
ATOM   4972 H20  LIG     1      18.936  16.909  14.435  1.00  0.00      LIG  
ATOM   4973 H21  LIG     1      23.164  17.412  13.826  1.00  0.00      LIG  
ATOM   4974 H22  LIG     1      22.467  16.994  15.395  1.00  0.00      LIG  
ATOM   4975 H23  LIG     1      22.225  18.603  14.740  1.00  0.00      LIG  
ATOM   4976 H24  LIG     1      22.774  20.071  10.666  1.00  0.00      LIG  
ATOM   4977 H25  LIG     1      22.774  19.400   9.046  1.00  0.00      LIG  
ATOM   4978 H26  LIG     1      22.679  18.330  10.396  1.00  0.00      LIG  
ATOM   4979 H27  LIG     1      18.159  18.334  11.790  1.00  0.00      LIG  
ATOM   4980 H28  LIG     1      18.252  16.773  12.587  1.00  0.00      LIG  
ATOM   4981 H29  LIG     1      17.900  16.849  10.878  1.00  0.00      LIG  
ATOM   4982 H30  LIG     1      22.362  21.145   5.016  1.00  0.00      LIG  
ATOM   4983 H31  LIG     1      23.404  18.917   4.382  1.00  0.00      LIG  
ATOM   4984 H32  LIG     1      22.944  18.304   5.944  1.00  0.00      LIG  
ATOM   4985 H33  LIG     1      24.174  20.254   6.993  1.00  0.00      LIG  
ATOM   4986 H34  LIG     1      24.928  20.773   4.105  1.00  0.00      LIG  
ATOM   4987 H35  LIG     1      18.522  21.197   9.613  1.00  0.00      LIG  
ATOM   4988 H36  LIG     1      18.224  19.720   8.686  1.00  0.00      LIG  
ATOM   4989 H37  LIG     1      18.634  21.215   7.864  1.00  0.00      LIG  
ATOM   4990 H38  LIG     1      20.104  20.413   4.388  1.00  0.00      LIG  
ATOM   4991 H39  LIG     1      20.576  18.727   4.661  1.00  0.00      LIG  
ATOM   4992 H40  LIG     1      21.375  19.670   3.403  1.00  0.00      LIG  
ATOM   4993 H41  LIG     1      27.456  16.629   5.009  1.00  0.00      LIG  
ATOM   4994 H42  LIG     1      26.913  16.859   6.679  1.00  0.00      LIG  
ATOM   4995 H43  LIG     1      28.065  18.026   5.950  1.00  0.00      LIG  
ATOM   4996 H44  LIG     1      27.423  21.039   7.030  1.00  0.00      LIG  
ATOM   4997 H45  LIG     1      25.878  21.521   7.757  1.00  0.00      LIG  
ATOM   4998 H46  LIG     1      27.066  22.751   7.309  1.00  0.00      LIG  
ATOM   4999 H47  LIG     1      26.401  22.657   3.663  1.00  0.00      LIG  
ATOM   5000 H48  LIG     1      27.832  21.997   4.474  1.00  0.00      LIG  
ATOM   5001 H49  LIG     1      27.183  23.573   4.964  1.00  0.00      LIG  
TER
REMARK  Energy: 264.628
REMARK  SimpleFitness: 264.628
REMARK  FullFitness: -1383.373
REMARK  InterFull: -34.5221
REMARK  IntraFull: 296.577
REMARK  solvFull: -1889.08
REMARK  surfFull: 243.652
REMARK  extraFull: 0.0
REMARK  deltaGcompsolvpol: -1889.08
REMARK  deltaGcompsolvnonpol: 243.652
REMARK  deltaGprotsolvpol: -1897.11
REMARK  deltaGprotsolvnonpol: 243.179
REMARK  deltaGligsolvpol: -9.02803
REMARK  deltaGligsolvnonpol: 16.0332
REMARK  deltaGvdw: -34.5221
REMARK  deltaGelec: 0.0
REMARK  deltaG: -7.683833
REMARK  Cluster: 6
REMARK  ClusterRank: 2
ATOM   4915 C    LIG     1      20.262  14.987  12.525  1.00  0.00      LIG  
ATOM   4916 C1   LIG     1      21.174  15.599  13.530  1.00  0.00      LIG  
ATOM   4917 C2   LIG     1      21.015  17.078  13.769  1.00  0.00      LIG  
ATOM   4918 C3   LIG     1      20.886  17.821  12.417  1.00  0.00      LIG  
ATOM   4919 C4   LIG     1      19.982  17.229  11.310  1.00  0.00      LIG  
ATOM   4920 C5   LIG     1      20.335  15.744  11.214  1.00  0.00      LIG  
ATOM   4921 C6   LIG     1      20.706  19.326  12.594  1.00  0.00      LIG  
ATOM   4922 C7   LIG     1      20.336  20.080  11.335  1.00  0.00      LIG  
ATOM   4923 C8   LIG     1      20.783  19.411  10.041  1.00  0.00      LIG  
ATOM   4924 C9   LIG     1      20.097  18.022   9.944  1.00  0.00      LIG  
ATOM   4925 C10  LIG     1      20.349  20.290   8.834  1.00  0.00      LIG  
ATOM   4926 C11  LIG     1      20.754  19.614   7.575  1.00  0.00      LIG  
ATOM   4927 C12  LIG     1      20.369  18.181   7.407  1.00  0.00      LIG  
ATOM   4928 C13  LIG     1      20.577  17.311   8.653  1.00  0.00      LIG  
ATOM   4929 C14  LIG     1      21.436  20.427   6.760  1.00  0.00      LIG  
ATOM   4930 C15  LIG     1      21.571  21.782   7.344  1.00  0.00      LIG  
ATOM   4931 C16  LIG     1      21.062  21.641   8.760  1.00  0.00      LIG  
ATOM   4932 O    LIG     1      19.823  16.136   8.365  1.00  0.00      LIG  
ATOM   4933 C17  LIG     1      19.895  17.295  14.777  1.00  0.00      LIG  
ATOM   4934 C18  LIG     1      22.288  17.547  14.468  1.00  0.00      LIG  
ATOM   4935 C19  LIG     1      22.328  19.296  10.036  1.00  0.00      LIG  
ATOM   4936 C20  LIG     1      18.497  17.303  11.672  1.00  0.00      LIG  
ATOM   4937 H    LIG     1      19.051  18.220   9.714  1.00  0.00      LIG  
ATOM   4938 C21  LIG     1      22.009  20.185   5.393  1.00  0.00      LIG  
ATOM   4939 C22  LIG     1      23.194  19.223   5.407  1.00  0.00      LIG  
ATOM   4940 C23  LIG     1      24.450  19.852   6.014  1.00  0.00      LIG  
ATOM   4941 O1   LIG     1      25.454  18.852   6.296  1.00  0.00      LIG  
ATOM   4942 C24  LIG     1      24.991  20.978   5.166  1.00  0.00      LIG  
ATOM   4943 C25  LIG     1      18.851  20.611   8.751  1.00  0.00      LIG  
ATOM   4944 O2   LIG     1      21.818  14.892  14.291  1.00  0.00      LIG  
ATOM   4945 H1   LIG     1      21.890  17.688  12.021  1.00  0.00      LIG  
ATOM   4946 C26  LIG     1      20.952  19.721   4.409  1.00  0.00      LIG  
ATOM   4947 C27  LIG     1      26.063  18.203   5.251  1.00  0.00      LIG  
ATOM   4948 O3   LIG     1      25.854  18.387   4.062  1.00  0.00      LIG  
ATOM   4949 C28  LIG     1      27.203  17.380   5.762  1.00  0.00      LIG  
ATOM   4950 C29  LIG     1      26.058  21.898   5.641  1.00  0.00      LIG  
ATOM   4951 O4   LIG     1      24.677  22.316   5.620  1.00  0.00      LIG  
ATOM   4952 C30  LIG     1      26.632  21.793   7.013  1.00  0.00      LIG  
ATOM   4953 C31  LIG     1      26.913  22.569   4.626  1.00  0.00      LIG  
ATOM   4954 H2   LIG     1      19.250  14.959  12.935  1.00  0.00      LIG  
ATOM   4955 H3   LIG     1      20.589  13.957  12.363  1.00  0.00      LIG  
ATOM   4956 H4   LIG     1      19.646  15.237  10.537  1.00  0.00      LIG  
ATOM   4957 H5   LIG     1      21.343  15.651  10.806  1.00  0.00      LIG  
ATOM   4958 H6   LIG     1      21.635  19.752  12.980  1.00  0.00      LIG  
ATOM   4959 H7   LIG     1      19.938  19.547  13.338  1.00  0.00      LIG  
ATOM   4960 H8   LIG     1      20.739  21.093  11.409  1.00  0.00      LIG  
ATOM   4961 H9   LIG     1      19.250  20.185  11.335  1.00  0.00      LIG  
ATOM   4962 H10  LIG     1      20.900  17.721   6.570  1.00  0.00      LIG  
ATOM   4963 H11  LIG     1      19.312  18.158   7.121  1.00  0.00      LIG  
ATOM   4964 H12  LIG     1      21.627  17.018   8.740  1.00  0.00      LIG  
ATOM   4965 H13  LIG     1      20.962  22.497   6.785  1.00  0.00      LIG  
ATOM   4966 H14  LIG     1      22.610  22.120   7.342  1.00  0.00      LIG  
ATOM   4967 H15  LIG     1      21.899  21.734   9.454  1.00  0.00      LIG  
ATOM   4968 H16  LIG     1      20.384  22.465   9.000  1.00  0.00      LIG  
ATOM   4969 H17  LIG     1      18.891  16.408   8.323  1.00  0.00      LIG  
ATOM   4970 H18  LIG     1      19.776  18.350  15.030  1.00  0.00      LIG  
ATOM   4971 H19  LIG     1      20.131  16.769  15.705  1.00  0.00      LIG  
ATOM   4972 H20  LIG     1      18.936  16.909  14.435  1.00  0.00      LIG  
ATOM   4973 H21  LIG     1      23.164  17.412  13.826  1.00  0.00      LIG  
ATOM   4974 H22  LIG     1      22.467  16.994  15.395  1.00  0.00      LIG  
ATOM   4975 H23  LIG     1      22.225  18.603  14.740  1.00  0.00      LIG  
ATOM   4976 H24  LIG     1      22.774  20.071  10.666  1.00  0.00      LIG  
ATOM   4977 H25  LIG     1      22.774  19.400   9.046  1.00  0.00      LIG  
ATOM   4978 H26  LIG     1      22.679  18.330  10.396  1.00  0.00      LIG  
ATOM   4979 H27  LIG     1      18.159  18.334  11.790  1.00  0.00      LIG  
ATOM   4980 H28  LIG     1      18.252  16.773  12.587  1.00  0.00      LIG  
ATOM   4981 H29  LIG     1      17.900  16.849  10.878  1.00  0.00      LIG  
ATOM   4982 H30  LIG     1      22.362  21.145   5.016  1.00  0.00      LIG  
ATOM   4983 H31  LIG     1      23.404  18.917   4.382  1.00  0.00      LIG  
ATOM   4984 H32  LIG     1      22.944  18.304   5.944  1.00  0.00      LIG  
ATOM   4985 H33  LIG     1      24.174  20.254   6.993  1.00  0.00      LIG  
ATOM   4986 H34  LIG     1      24.928  20.773   4.105  1.00  0.00      LIG  
ATOM   4987 H35  LIG     1      18.522  21.197   9.613  1.00  0.00      LIG  
ATOM   4988 H36  LIG     1      18.224  19.720   8.686  1.00  0.00      LIG  
ATOM   4989 H37  LIG     1      18.634  21.215   7.864  1.00  0.00      LIG  
ATOM   4990 H38  LIG     1      20.104  20.413   4.388  1.00  0.00      LIG  
ATOM   4991 H39  LIG     1      20.576  18.727   4.661  1.00  0.00      LIG  
ATOM   4992 H40  LIG     1      21.375  19.670   3.403  1.00  0.00      LIG  
ATOM   4993 H41  LIG     1      27.456  16.629   5.009  1.00  0.00      LIG  
ATOM   4994 H42  LIG     1      26.913  16.859   6.679  1.00  0.00      LIG  
ATOM   4995 H43  LIG     1      28.065  18.026   5.950  1.00  0.00      LIG  
ATOM   4996 H44  LIG     1      27.423  21.039   7.030  1.00  0.00      LIG  
ATOM   4997 H45  LIG     1      25.878  21.521   7.757  1.00  0.00      LIG  
ATOM   4998 H46  LIG     1      27.066  22.751   7.309  1.00  0.00      LIG  
ATOM   4999 H47  LIG     1      26.401  22.657   3.663  1.00  0.00      LIG  
ATOM   5000 H48  LIG     1      27.832  21.997   4.474  1.00  0.00      LIG  
ATOM   5001 H49  LIG     1      27.183  23.573   4.964  1.00  0.00      LIG  
TER
REMARK  Energy: 264.613
REMARK  SimpleFitness: 264.613
REMARK  FullFitness: -1383.3694
REMARK  InterFull: -34.5334
REMARK  IntraFull: 296.597
REMARK  solvFull: -1889.08
REMARK  surfFull: 243.647
REMARK  extraFull: 0.0
REMARK  deltaGcompsolvpol: -1889.08
REMARK  deltaGcompsolvnonpol: 243.647
REMARK  deltaGprotsolvpol: -1897.11
REMARK  deltaGprotsolvnonpol: 243.179
REMARK  deltaGligsolvpol: -9.02452
REMARK  deltaGligsolvnonpol: 16.033
REMARK  deltaGvdw: -34.5334
REMARK  deltaGelec: 0.0
REMARK  deltaG: -7.6855702
REMARK  Cluster: 6
REMARK  ClusterRank: 3
ATOM   4915 C    LIG     1      20.277  14.994  12.562  1.00  0.00      LIG  
ATOM   4916 C1   LIG     1      21.195  15.608  13.560  1.00  0.00      LIG  
ATOM   4917 C2   LIG     1      21.040  17.088  13.796  1.00  0.00      LIG  
ATOM   4918 C3   LIG     1      20.901  17.827  12.443  1.00  0.00      LIG  
ATOM   4919 C4   LIG     1      19.990  17.233  11.344  1.00  0.00      LIG  
ATOM   4920 C5   LIG     1      20.342  15.748  11.249  1.00  0.00      LIG  
ATOM   4921 C6   LIG     1      20.725  19.334  12.616  1.00  0.00      LIG  
ATOM   4922 C7   LIG     1      20.339  20.083  11.359  1.00  0.00      LIG  
ATOM   4923 C8   LIG     1      20.777  19.413  10.064  1.00  0.00      LIG  
ATOM   4924 C9   LIG     1      20.093  18.023   9.975  1.00  0.00      LIG  
ATOM   4925 C10  LIG     1      20.331  20.288   8.857  1.00  0.00      LIG  
ATOM   4926 C11  LIG     1      20.730  19.609   7.597  1.00  0.00      LIG  
ATOM   4927 C12  LIG     1      20.349  18.175   7.436  1.00  0.00      LIG  
ATOM   4928 C13  LIG     1      20.566  17.309   8.683  1.00  0.00      LIG  
ATOM   4929 C14  LIG     1      21.404  20.422   6.775  1.00  0.00      LIG  
ATOM   4930 C15  LIG     1      21.534  21.781   7.351  1.00  0.00      LIG  
ATOM   4931 C16  LIG     1      21.039  21.642   8.773  1.00  0.00      LIG  
ATOM   4932 O    LIG     1      19.812  16.133   8.403  1.00  0.00      LIG  
ATOM   4933 C17  LIG     1      19.928  17.307  14.813  1.00  0.00      LIG  
ATOM   4934 C18  LIG     1      22.319  17.556  14.483  1.00  0.00      LIG  
ATOM   4935 C19  LIG     1      22.322  19.301  10.047  1.00  0.00      LIG  
ATOM   4936 C20  LIG     1      18.508  17.306  11.718  1.00  0.00      LIG  
ATOM   4937 H    LIG     1      19.046  18.217   9.752  1.00  0.00      LIG  
ATOM   4938 C21  LIG     1      21.973  20.176   5.406  1.00  0.00      LIG  
ATOM   4939 C22  LIG     1      23.161  19.217   5.420  1.00  0.00      LIG  
ATOM   4940 C23  LIG     1      24.414  19.847   6.031  1.00  0.00      LIG  
ATOM   4941 O1   LIG     1      25.424  18.849   6.305  1.00  0.00      LIG  
ATOM   4942 C24  LIG     1      24.950  20.981   5.190  1.00  0.00      LIG  
ATOM   4943 C25  LIG     1      18.832  20.604   8.785  1.00  0.00      LIG  
ATOM   4944 O2   LIG     1      21.840  14.901  14.322  1.00  0.00      LIG  
ATOM   4945 H1   LIG     1      21.902  17.692  12.039  1.00  0.00      LIG  
ATOM   4946 C26  LIG     1      20.914  19.703   4.429  1.00  0.00      LIG  
ATOM   4947 C27  LIG     1      26.041  18.216   5.256  1.00  0.00      LIG  
ATOM   4948 O3   LIG     1      25.833  18.409   4.068  1.00  0.00      LIG  
ATOM   4949 C28  LIG     1      27.192  17.404   5.760  1.00  0.00      LIG  
ATOM   4950 C29  LIG     1      26.018  21.898   5.669  1.00  0.00      LIG  
ATOM   4951 O4   LIG     1      24.637  22.315   5.659  1.00  0.00      LIG  
ATOM   4952 C30  LIG     1      26.599  21.781   7.036  1.00  0.00      LIG  
ATOM   4953 C31  LIG     1      26.866  22.580   4.655  1.00  0.00      LIG  
ATOM   4954 H2   LIG     1      19.267  14.967  12.977  1.00  0.00      LIG  
ATOM   4955 H3   LIG     1      20.602  13.963  12.400  1.00  0.00      LIG  
ATOM   4956 H4   LIG     1      19.651  15.239  10.577  1.00  0.00      LIG  
ATOM   4957 H5   LIG     1      21.348  15.654  10.835  1.00  0.00      LIG  
ATOM   4958 H6   LIG     1      21.661  19.759  12.987  1.00  0.00      LIG  
ATOM   4959 H7   LIG     1      19.970  19.560  13.370  1.00  0.00      LIG  
ATOM   4960 H8   LIG     1      20.738  21.098  11.427  1.00  0.00      LIG  
ATOM   4961 H9   LIG     1      19.252  20.183  11.370  1.00  0.00      LIG  
ATOM   4962 H10  LIG     1      20.876  17.715   6.597  1.00  0.00      LIG  
ATOM   4963 H11  LIG     1      19.290  18.149   7.157  1.00  0.00      LIG  
ATOM   4964 H12  LIG     1      21.616  17.018   8.764  1.00  0.00      LIG  
ATOM   4965 H13  LIG     1      20.916  22.489   6.794  1.00  0.00      LIG  
ATOM   4966 H14  LIG     1      22.571  22.126   7.340  1.00  0.00      LIG  
ATOM   4967 H15  LIG     1      21.882  21.738   9.459  1.00  0.00      LIG  
ATOM   4968 H16  LIG     1      20.361  22.465   9.018  1.00  0.00      LIG  
ATOM   4969 H17  LIG     1      18.878  16.402   8.375  1.00  0.00      LIG  
ATOM   4970 H18  LIG     1      19.798  18.364  15.051  1.00  0.00      LIG  
ATOM   4971 H19  LIG     1      20.181  16.799  15.746  1.00  0.00      LIG  
ATOM   4972 H20  LIG     1      18.970  16.902  14.488  1.00  0.00      LIG  
ATOM   4973 H21  LIG     1      23.191  17.411  13.837  1.00  0.00      LIG  
ATOM   4974 H22  LIG     1      22.501  17.010  15.414  1.00  0.00      LIG  
ATOM   4975 H23  LIG     1      22.263  18.615  14.747  1.00  0.00      LIG  
ATOM   4976 H24  LIG     1      22.772  20.077  10.672  1.00  0.00      LIG  
ATOM   4977 H25  LIG     1      22.761  19.405   9.054  1.00  0.00      LIG  
ATOM   4978 H26  LIG     1      22.677  18.336  10.406  1.00  0.00      LIG  
ATOM   4979 H27  LIG     1      18.167  18.338  11.826  1.00  0.00      LIG  
ATOM   4980 H28  LIG     1      18.273  16.788  12.642  1.00  0.00      LIG  
ATOM   4981 H29  LIG     1      17.905  16.840  10.935  1.00  0.00      LIG  
ATOM   4982 H30  LIG     1      22.321  21.136   5.024  1.00  0.00      LIG  
ATOM   4983 H31  LIG     1      23.373  18.913   4.394  1.00  0.00      LIG  
ATOM   4984 H32  LIG     1      22.913  18.295   5.954  1.00  0.00      LIG  
ATOM   4985 H33  LIG     1      24.137  20.241   7.012  1.00  0.00      LIG  
ATOM   4986 H34  LIG     1      24.882  20.786   4.128  1.00  0.00      LIG  
ATOM   4987 H35  LIG     1      18.506  21.186   9.650  1.00  0.00      LIG  
ATOM   4988 H36  LIG     1      18.208  19.709   8.722  1.00  0.00      LIG  
ATOM   4989 H37  LIG     1      18.606  21.208   7.901  1.00  0.00      LIG  
ATOM   4990 H38  LIG     1      20.063  20.391   4.409  1.00  0.00      LIG  
ATOM   4991 H39  LIG     1      20.544  18.708   4.685  1.00  0.00      LIG  
ATOM   4992 H40  LIG     1      21.333  19.652   3.420  1.00  0.00      LIG  
ATOM   4993 H41  LIG     1      27.462  16.670   4.997  1.00  0.00      LIG  
ATOM   4994 H42  LIG     1      26.906  16.864   6.667  1.00  0.00      LIG  
ATOM   4995 H43  LIG     1      28.042  18.061   5.963  1.00  0.00      LIG  
ATOM   4996 H44  LIG     1      27.393  21.029   7.042  1.00  0.00      LIG  
ATOM   4997 H45  LIG     1      25.849  21.497   7.781  1.00  0.00      LIG  
ATOM   4998 H46  LIG     1      27.030  22.737   7.342  1.00  0.00      LIG  
ATOM   4999 H47  LIG     1      26.346  22.685   3.699  1.00  0.00      LIG  
ATOM   5000 H48  LIG     1      27.781  22.006   4.486  1.00  0.00      LIG  
ATOM   5001 H49  LIG     1      27.145  23.578   5.005  1.00  0.00      LIG  
TER
REMARK  Energy: 264.613
REMARK  SimpleFitness: 264.613
REMARK  FullFitness: -1383.3694
REMARK  InterFull: -34.5334
REMARK  IntraFull: 296.597
REMARK  solvFull: -1889.08
REMARK  surfFull: 243.647
REMARK  extraFull: 0.0
REMARK  deltaGcompsolvpol: -1889.08
REMARK  deltaGcompsolvnonpol: 243.647
REMARK  deltaGprotsolvpol: -1897.11
REMARK  deltaGprotsolvnonpol: 243.179
REMARK  deltaGligsolvpol: -9.02452
REMARK  deltaGligsolvnonpol: 16.033
REMARK  deltaGvdw: -34.5334
REMARK  deltaGelec: 0.0
REMARK  deltaG: -7.6855702
REMARK  Cluster: 6
REMARK  ClusterRank: 4
ATOM   4915 C    LIG     1      20.277  14.994  12.562  1.00  0.00      LIG  
ATOM   4916 C1   LIG     1      21.195  15.608  13.560  1.00  0.00      LIG  
ATOM   4917 C2   LIG     1      21.040  17.088  13.796  1.00  0.00      LIG  
ATOM   4918 C3   LIG     1      20.901  17.827  12.443  1.00  0.00      LIG  
ATOM   4919 C4   LIG     1      19.990  17.233  11.344  1.00  0.00      LIG  
ATOM   4920 C5   LIG     1      20.342  15.748  11.249  1.00  0.00      LIG  
ATOM   4921 C6   LIG     1      20.725  19.334  12.616  1.00  0.00      LIG  
ATOM   4922 C7   LIG     1      20.339  20.083  11.359  1.00  0.00      LIG  
ATOM   4923 C8   LIG     1      20.777  19.413  10.064  1.00  0.00      LIG  
ATOM   4924 C9   LIG     1      20.093  18.023   9.975  1.00  0.00      LIG  
ATOM   4925 C10  LIG     1      20.331  20.288   8.857  1.00  0.00      LIG  
ATOM   4926 C11  LIG     1      20.730  19.609   7.597  1.00  0.00      LIG  
ATOM   4927 C12  LIG     1      20.349  18.175   7.436  1.00  0.00      LIG  
ATOM   4928 C13  LIG     1      20.566  17.309   8.683  1.00  0.00      LIG  
ATOM   4929 C14  LIG     1      21.404  20.422   6.775  1.00  0.00      LIG  
ATOM   4930 C15  LIG     1      21.534  21.781   7.351  1.00  0.00      LIG  
ATOM   4931 C16  LIG     1      21.039  21.642   8.773  1.00  0.00      LIG  
ATOM   4932 O    LIG     1      19.812  16.133   8.403  1.00  0.00      LIG  
ATOM   4933 C17  LIG     1      19.928  17.307  14.813  1.00  0.00      LIG  
ATOM   4934 C18  LIG     1      22.319  17.556  14.483  1.00  0.00      LIG  
ATOM   4935 C19  LIG     1      22.322  19.301  10.047  1.00  0.00      LIG  
ATOM   4936 C20  LIG     1      18.508  17.306  11.718  1.00  0.00      LIG  
ATOM   4937 H    LIG     1      19.046  18.217   9.752  1.00  0.00      LIG  
ATOM   4938 C21  LIG     1      21.973  20.176   5.406  1.00  0.00      LIG  
ATOM   4939 C22  LIG     1      23.161  19.217   5.420  1.00  0.00      LIG  
ATOM   4940 C23  LIG     1      24.414  19.847   6.031  1.00  0.00      LIG  
ATOM   4941 O1   LIG     1      25.424  18.849   6.305  1.00  0.00      LIG  
ATOM   4942 C24  LIG     1      24.950  20.981   5.190  1.00  0.00      LIG  
ATOM   4943 C25  LIG     1      18.832  20.604   8.785  1.00  0.00      LIG  
ATOM   4944 O2   LIG     1      21.840  14.901  14.322  1.00  0.00      LIG  
ATOM   4945 H1   LIG     1      21.902  17.692  12.039  1.00  0.00      LIG  
ATOM   4946 C26  LIG     1      20.914  19.703   4.429  1.00  0.00      LIG  
ATOM   4947 C27  LIG     1      26.041  18.216   5.256  1.00  0.00      LIG  
ATOM   4948 O3   LIG     1      25.833  18.409   4.068  1.00  0.00      LIG  
ATOM   4949 C28  LIG     1      27.192  17.404   5.760  1.00  0.00      LIG
[truncated: 1,481,019 more chars]
