# Supplementary material for: Exploring the mechanism of Alisma orientale for the treatment of pregnancy induced hypertension and potential hepato-nephrotoxicity by using network pharmacology, network toxicology, molecular docking and molecular dynamics simulation
Source: Front Pharmacol. 2022 Nov 15;13:1027112. doi: 10.3389/fphar.2022.1027112 (PMC9705790; doi:10.3389/fphar.2022.1027112)
Supplement: Supplementary file 13 [file DataSheet7.zip › IGF1/IGFBM/eadock3.err]

sib.fastconf.EADock3: running @ selenium/127.0.1.1 development version. /home/swissdock/swissdock/tmp//cache/eadock3/eadock3.jar MD5: 6b55cadf59de6f950f604b9d6d6562d2
sib.fastconf.EADock3: 5000 binding modes will be generated
sib.fastconf.EADock3: the 5000 with the most favorable SimpleFitness will be evaluated with FACTS.
sib.fastconf.EADock3: 250 binding modes will be retained
sib.fastconf.EADock3: minimize with 100 steps of SD then 250 steps of ABNR
sib.fastconf.EADock3: side chains closer than 0.0 A to any atom of the ligand will be optimized.
sib.fastconf.EADock3: Clustering radius is 2.0
sib.fastconf.EADock3: Maximum cluster size is 8
sib.fastconf.EADock3: clusters will have the exact size.
sib.fastconf.EADock3: Output file is clusters.zip
sib.fastconf.EADock3: Ligand selection is SEGID LIG
sib.fastconf.EADock3: temporary files will be kept.
sib.fastconf.EADock3: Translations allowed.
sib.fastconf.EADock3: solvation model is FACTS
sib.fastconf.EADock3: Centering rotations on the whole ligand.
sib.fastconf.EADock3: System  : 5001 atoms
sib.fastconf.EADock3: Ligand  : 87 atoms
sib.fastconf.EADock3: Receptor: 4914 atoms
sib.fastconf.EADock3:   Fixed part   : 4914 atoms
sib.fastconf.EADock3:   Flexible part: 0 atoms
sib.fastconf.EADock3: Blind docking
sib.fastconf.biodatastructures.molecules.FlexibleMoleculeBuilder: No RotateBond directive found.
sib.fastconf.biodatastructures.molecules.FlexibleMoleculeBuilder: Multiple keyword found in RotateBond directive.
sib.fastconf.biodatastructures.molecules.FlexibleMoleculeBuilder: Identify bonds.
sib.fastconf.biodatastructures.molecules.FlexibleMolecule: Total of 91 bonds found.
sib.fastconf.biodatastructures.molecules.FlexibleMolecule: Restricting dihedral rotations based on the number of atom on each side.
sib.fastconf.biodatastructures.molecules.FlexibleMolecule: 16 rotatable dihedral angles found.
sib.fastconf.biodatastructures.molecules.FlexibleMolecule: no user specified bond list.
sib.fastconf.biodatastructures.molecules.FlexibleMolecule: Filtering out dihedrals defined with an hydrogen.
sib.fastconf.biodatastructures.molecules.FlexibleMolecule: accepting bond 4926_4929_4938_4939
sib.fastconf.biodatastructures.molecules.FlexibleMolecule: accepting bond 4929_4938_4939_4940
sib.fastconf.biodatastructures.molecules.FlexibleMolecule: accepting bond 4938_4939_4940_4941
sib.fastconf.biodatastructures.molecules.FlexibleMolecule: accepting bond 4939_4940_4941_4947
sib.fastconf.biodatastructures.molecules.FlexibleMolecule: accepting bond 4939_4940_4942_4950
sib.fastconf.biodatastructures.molecules.FlexibleMolecule: accepting bond 4940_4941_4947_4948
sib.fastconf.biodatastructures.molecules.FlexibleMolecule: found # 58 core atoms : [ 4915 4916 4917 4918 4919 4920 4921 4922 4923 4924 4925 4926 4927 4928 4929 4930 4931 4932 4933 4934 4935 4936 4937 4938 4943 4944 4945 4954 4955 4956 4957 4958 4959 4960 4961 4962 4963 4964 4965 4966 4967 4968 4969 4970 4971 4972 4973 4974 4975 4976 4977 4978 4979 4980 4981 4987 4988 4989 ]
sib.fastconf.biodatastructures.molecules.FlexibleMolecule: found rotatable bond # 0 between 4929 4938
sib.fastconf.biodatastructures.molecules.FlexibleMolecule: Group FIX (56): [ 4915 4916 4920 4954 4955 4917 4944 4919 4956 4957 4918 4933 4934 4924 4936 4921 4945 4970 4971 4972 4973 4974 4975 4923 4928 4937 4979 4980 4981 4922 4958 4959 4925 4935 4927 4932 4964 4960 4961 4926 4931 4943 4976 4977 4978 4962 4963 4969 4930 4967 4968 4987 4988 4989 4965 4966 ] 
sib.fastconf.biodatastructures.molecules.FlexibleMolecule: Group ROTATABLE (29): [ 4939 4946 4982 4940 4983 4984 4941 4942 4985 4947 4950 4951 4986 4990 4991 4992 4948 4949 4993 4994 4995 4952 4953 4996 4997 4998 4999 5000 5001 ] 
sib.fastconf.biodatastructures.molecules.FlexibleMolecule: Group ROTATABLE (Validation) (2): [ 4939 4946 ] 
sib.fastconf.biodatastructures.molecules.FlexibleMolecule: Group ROTATABLE (Non Validation) (23): [ 4940 4983 4984 4941 4942 4985 4947 4950 4951 4986 4948 4949 4993 4994 4995 4952 4953 4996 4997 4998 4999 5000 5001 ] 
sib.fastconf.biodatastructures.molecules.FlexibleMolecule: found rotatable bond # 1 between 4938 4939
sib.fastconf.biodatastructures.molecules.FlexibleMolecule: Group FIX (62): [ 4915 4916 4920 4954 4955 4917 4944 4919 4956 4957 4918 4933 4934 4924 4936 4921 4945 4970 4971 4972 4973 4974 4975 4923 4928 4937 4979 4980 4981 4922 4958 4959 4925 4935 4927 4932 4964 4960 4961 4926 4931 4943 4976 4977 4978 4962 4963 4969 4929 4930 4967 4968 4987 4988 4989 4965 4966 4946 4982 4990 4991 4992 ] 
sib.fastconf.biodatastructures.molecules.FlexibleMolecule: Group ROTATABLE (23): [ 4940 4983 4984 4941 4942 4985 4947 4950 4951 4986 4948 4949 4993 4994 4995 4952 4953 4996 4997 4998 4999 5000 5001 ] 
sib.fastconf.biodatastructures.molecules.FlexibleMolecule: Group ROTATABLE (Validation) (1): [ 4940 ] 
sib.fastconf.biodatastructures.molecules.FlexibleMolecule: Group ROTATABLE (Non Validation) (20): [ 4941 4942 4985 4947 4950 4951 4986 4948 4949 4993 4994 4995 4952 4953 4996 4997 4998 4999 5000 5001 ] 
sib.fastconf.biodatastructures.molecules.FlexibleMolecule: found rotatable bond # 2 between 4939 4940
sib.fastconf.biodatastructures.molecules.FlexibleMolecule: Group FIX (65): [ 4915 4916 4920 4954 4955 4917 4944 4919 4956 4957 4918 4933 4934 4924 4936 4921 4945 4970 4971 4972 4973 4974 4975 4923 4928 4937 4979 4980 4981 4922 4958 4959 4925 4935 4927 4932 4964 4960 4961 4926 4931 4943 4976 4977 4978 4962 4963 4969 4929 4930 4967 4968 4987 4988 4989 4938 4965 4966 4946 4982 4983 4984 4990 4991 4992 ] 
sib.fastconf.biodatastructures.molecules.FlexibleMolecule: Group ROTATABLE (20): [ 4941 4942 4985 4947 4950 4951 4986 4948 4949 4993 4994 4995 4952 4953 4996 4997 4998 4999 5000 5001 ] 
sib.fastconf.biodatastructures.molecules.FlexibleMolecule: Group ROTATABLE (Validation) (2): [ 4941 4942 ] 
sib.fastconf.biodatastructures.molecules.FlexibleMolecule: Group ROTATABLE (Non Validation) (17): [ 4947 4950 4951 4986 4948 4949 4993 4994 4995 4952 4953 4996 4997 4998 4999 5000 5001 ] 
sib.fastconf.biodatastructures.molecules.FlexibleMolecule: found rotatable bond # 3 between 4940 4941
sib.fastconf.biodatastructures.molecules.FlexibleMolecule: Group FIX (79): [ 4915 4916 4920 4954 4955 4917 4944 4919 4956 4957 4918 4933 4934 4924 4936 4921 4945 4970 4971 4972 4973 4974 4975 4923 4928 4937 4979 4980 4981 4922 4958 4959 4925 4935 4927 4932 4964 4960 4961 4926 4931 4943 4976 4977 4978 4962 4963 4969 4929 4930 4967 4968 4987 4988 4989 4938 4965 4966 4939 4946 4982 4983 4984 4990 4991 4992 4942 4985 4950 4951 4986 4952 4953 4996 4997 4998 4999 5000 5001 ] 
sib.fastconf.biodatastructures.molecules.FlexibleMolecule: Group ROTATABLE (6): [ 4947 4948 4949 4993 4994 4995 ] 
sib.fastconf.biodatastructures.molecules.FlexibleMolecule: Group ROTATABLE (Validation) (1): [ 4947 ] 
sib.fastconf.biodatastructures.molecules.FlexibleMolecule: Group ROTATABLE (Non Validation) (5): [ 4948 4949 4993 4994 4995 ] 
sib.fastconf.biodatastructures.molecules.FlexibleMolecule: found rotatable bond # 4 between 4940 4942
sib.fastconf.biodatastructures.molecules.FlexibleMolecule: Group FIX (74): [ 4915 4916 4920 4954 4955 4917 4944 4919 4956 4957 4918 4933 4934 4924 4936 4921 4945 4970 4971 4972 4973 4974 4975 4923 4928 4937 4979 4980 4981 4922 4958 4959 4925 4935 4927 4932 4964 4960 4961 4926 4931 4943 4976 4977 4978 4962 4963 4969 4929 4930 4967 4968 4987 4988 4989 4938 4965 4966 4939 4946 4982 4983 4984 4990 4991 4992 4941 4985 4947 4948 4949 4993 4994 4995 ] 
sib.fastconf.biodatastructures.molecules.FlexibleMolecule: Group ROTATABLE (11): [ 4950 4951 4986 4952 4953 4996 4997 4998 4999 5000 5001 ] 
sib.fastconf.biodatastructures.molecules.FlexibleMolecule: Group ROTATABLE (Validation) (4): [ 4950 4951 4952 4953 ] 
sib.fastconf.biodatastructures.molecules.FlexibleMolecule: Group ROTATABLE (Non Validation) (0): [ ] 
sib.fastconf.biodatastructures.molecules.FlexibleMolecule: found rotatable bond # 5 between 4941 4947
sib.fastconf.biodatastructures.molecules.FlexibleMolecule: Group FIX (80): [ 4915 4916 4920 4954 4955 4917 4944 4919 4956 4957 4918 4933 4934 4924 4936 4921 4945 4970 4971 4972 4973 4974 4975 4923 4928 4937 4979 4980 4981 4922 4958 4959 4925 4935 4927 4932 4964 4960 4961 4926 4931 4943 4976 4977 4978 4962 4963 4969 4929 4930 4967 4968 4987 4988 4989 4938 4965 4966 4939 4946 4982 4940 4983 4984 4990 4991 4992 4942 4985 4950 4951 4986 4952 4953 4996 4997 4998 4999 5000 5001 ] 
sib.fastconf.biodatastructures.molecules.FlexibleMolecule: Group ROTATABLE (5): [ 4948 4949 4993 4994 4995 ] 
sib.fastconf.biodatastructures.molecules.FlexibleMolecule: Group ROTATABLE (Validation) (2): [ 4948 4949 ] 
sib.fastconf.biodatastructures.molecules.FlexibleMolecule: Group ROTATABLE (Non Validation) (0): [ ] 
sib.fastconf.biodatastructures.molecules.FlexibleMolecule: Bond 4929 4938 has no putative parent, best bet is root node
sib.fastconf.biodatastructures.molecules.FlexibleMolecule: Bond 4940 4941 has no parent, best bet is 4939 4940
sib.fastconf.biodatastructures.molecules.FlexibleMoleculeRotatable bond tree initialized 7 elements
sib.fastconf.biodatastructures.molecules.FlexibleMolecule: Detecting chiral carbons
sib.fastconf.biodatastructures.molecules.FlexibleMolecule: Atom 4923 C8   [ 0.626 -0.578 -1.884 ] is chiral
sib.fastconf.biodatastructures.molecules.FlexibleMolecule: Atom 4925 C10  [ -0.885 -0.221 -2.017 ] is chiral
sib.fastconf.biodatastructures.molecules.FlexibleMolecule: Atom 4928 C13  [ 1.052 1.616 -0.675 ] is chiral
sib.fastconf.biodatastructures.molecules.FlexibleMolecule: Atom 4938 C21  [ -3.028 0.617 1.042 ] is chiral
sib.fastconf.biodatastructures.molecules.FlexibleMolecule: Atom 4940 C23  [ -2.971 0.086 3.585 ] is chiral
sib.fastconf.biodatastructures.molecules.FlexibleMolecule: Atom 4942 C24  [ -4.165 -0.81 3.423 ] is chiral
sib.fastconf.FastconfBuilder: Initialize non bonded list.
sib.fastconf.biodatastructures.scoring.moleculargrids.grids.InsideMolecularGrid: Calculating inside grid [405][412][471]
sib.fastconf.biodatastructures.scoring.moleculargrids.grids.InsideMolecularGrid: Inside grid calculated in 860 ms
sib.fastconf.biodatastructures.scoring.moleculargrids.grids.InsideMolecularGrid: Smoothing inside grid.
sib.fastconf.biodatastructures.scoring.moleculargrids.grids.InsideMolecularGrid: Inside grid smoothed in 990 ms
sib.fastconf.biodatastructures.scoring.EvaluatorBuilder: generation of the electrostatic grid took 10 ms.
sib.fastconf.FastconfBuilder: Initial energy: 18768.574
sib.fastconf.EADock3: EADock3 starting
sib.fastconf.EADock3: Box volume 431547.03 ?
sib.fastconf.EADock3: Xmin: -24.314 Xmax: 46.616 Xsize: 70.930
sib.fastconf.EADock3: Ymin: -30.933 Ymax: 41.431 Ysize: 72.364
sib.fastconf.EADock3: Zmin: -26.413 Zmax: 57.663 Zsize: 84.076
sib.fastconf.EADock3: Calculating pocket bias.
sib.fastconf.EADock3: 3 cavities identified.
sib.fastconf.EADock3: 31 magic points identified.
sib.fastconf.EADock3: 31 pocket points were identified in 2050 ms
sib.fastconf.EADock3: Calculating surface bias.
sib.fastconf.EADock3: 10024 surface points were identified in 6350 ms
sib.fastconf.EADock3: 0.0 % done
sib.fastconf.EADock3: 0.1 % done
sib.fastconf.EADock3: 0.2 % done
sib.fastconf.EADock3: 0.3 % done
sib.fastconf.EADock3: 0.4 % done
sib.fastconf.EADock3: 0.5 % done
sib.fastconf.EADock3: 0.6 % done
sib.fastconf.EADock3: 0.7 % done
sib.fastconf.EADock3: 0.8 % done
sib.fastconf.EADock3: 0.9 % done
sib.fastconf.EADock3: 1.0 % done
sib.fastconf.EADock3: 1.1 % done
sib.fastconf.EADock3: 1.2 % done
sib.fastconf.EADock3: 1.3 % done
sib.fastconf.EADock3: 1.4 % done
sib.fastconf.EADock3: 1.5 % done
sib.fastconf.EADock3: 1.6 % done
sib.fastconf.EADock3: 1.7 % done
sib.fastconf.EADock3: 1.8 % done
sib.fastconf.EADock3: 1.9 % done
sib.fastconf.EADock3: 2.0 % done
sib.fastconf.EADock3: 2.1 % done
sib.fastconf.EADock3: 2.2 % done
sib.fastconf.EADock3: 2.3 % done
sib.fastconf.EADock3: 2.4 % done
sib.fastconf.EADock3: 2.5 % done
sib.fastconf.EADock3: 2.6 % done
sib.fastconf.EADock3: 2.7 % done
sib.fastconf.EADock3: 2.8 % done
sib.fastconf.EADock3: 2.9 % done
sib.fastconf.EADock3: 3.0 % done
sib.fastconf.EADock3: 3.1 % done
sib.fastconf.EADock3: 3.2 % done
sib.fastconf.EADock3: 3.3 % done
sib.fastconf.EADock3: 3.4 % done
sib.fastconf.EADock3: 3.5 % done
sib.fastconf.EADock3: 3.6 % done
sib.fastconf.EADock3: 3.7 % done
sib.fastconf.EADock3: 3.8 % done
sib.fastconf.EADock3: 3.9 % done
sib.fastconf.EADock3: 4.0 % done
sib.fastconf.EADock3: 4.1 % done
sib.fastconf.EADock3: 4.2 % done
sib.fastconf.EADock3: 4.3 % done
sib.fastconf.EADock3: 4.4 % done
sib.fastconf.EADock3: 4.5 % done
sib.fastconf.EADock3: 4.6 % done
sib.fastconf.EADock3: 4.7 % done
sib.fastconf.EADock3: only 195/500001 BM accepted, exiting DSS.
sib.fastconf.EADock3: The generation of 195 conformations took 1699700 s
sib.fastconf.EADock3: The DSS engine failed 495001 times to find a suitable BMs within the allowed time limit of 500 ms
sib.fastconf.EADock3: Minimizing binding mode 0, energy is 213.54861, rmsd is 29.00437
sib.fastconf.EADock3: Minimizing binding mode 1, energy is 453.11557, rmsd is 29.587112
sib.fastconf.EADock3: Minimizing binding mode 2, energy is 542.3407, rmsd is 28.136898
sib.fastconf.EADock3: Minimizing binding mode 3, energy is 548.8425, rmsd is 30.239872
sib.fastconf.EADock3: Minimizing binding mode 4, energy is 560.1421, rmsd is 28.75113
sib.fastconf.EADock3: Minimizing binding mode 5, energy is 577.8417, rmsd is 30.72218
sib.fastconf.EADock3: Minimizing binding mode 6, energy is 608.596, rmsd is 29.796911
sib.fastconf.EADock3: Minimizing binding mode 7, energy is 630.0998, rmsd is 27.52797
sib.fastconf.EADock3: Minimizing binding mode 8, energy is 695.5379, rmsd is 26.697443
sib.fastconf.EADock3: Minimizing binding mode 9, energy is 697.3291, rmsd is 18.414598
sib.fastconf.EADock3: Minimizing binding mode 10, energy is 704.69763, rmsd is 21.688656
sib.fastconf.EADock3: Minimizing binding mode 11, energy is 714.8239, rmsd is 35.406597
sib.fastconf.EADock3: Minimizing binding mode 12, energy is 721.4413, rmsd is 35.648148
sib.fastconf.EADock3: Minimizing binding mode 13, energy is 731.1357, rmsd is 29.74749
sib.fastconf.EADock3: Minimizing binding mode 14, energy is 768.96576, rmsd is 28.64977
sib.fastconf.EADock3: Minimizing binding mode 15, energy is 771.58496, rmsd is 35.627647
sib.fastconf.EADock3: Minimizing binding mode 16, energy is 775.41, rmsd is 28.565235
sib.fastconf.EADock3: Minimizing binding mode 17, energy is 783.43164, rmsd is 27.783934
sib.fastconf.EADock3: Minimizing binding mode 18, energy is 784.09564, rmsd is 27.317087
sib.fastconf.EADock3: Minimizing binding mode 19, energy is 795.4451, rmsd is 27.736357
sib.fastconf.EADock3: Minimizing binding mode 20, energy is 829.8364, rmsd is 28.069311
sib.fastconf.EADock3: Minimizing binding mode 21, energy is 832.35706, rmsd is 28.45903
sib.fastconf.EADock3: Minimizing binding mode 22, energy is 832.99927, rmsd is 27.375893
sib.fastconf.EADock3: Minimizing binding mode 23, energy is 835.4595, rmsd is 27.680729
sib.fastconf.EADock3: Minimizing binding mode 24, energy is 862.53143, rmsd is 28.768661
sib.fastconf.EADock3: Minimizing binding mode 25, energy is 912.9603, rmsd is 28.682838
sib.fastconf.EADock3: Minimizing binding mode 26, energy is 937.6582, rmsd is 28.25794
sib.fastconf.EADock3: Minimizing binding mode 27, energy is 949.28516, rmsd is 36.690193
sib.fastconf.EADock3: Minimizing binding mode 28, energy is 960.95654, rmsd is 20.678595
sib.fastconf.EADock3: Minimizing binding mode 29, energy is 981.84863, rmsd is 21.734934
sib.fastconf.EADock3: Minimizing binding mode 30, energy is 1001.0806, rmsd is 35.344143
sib.fastconf.EADock3: Minimizing binding mode 31, energy is 1041.4281, rmsd is 36.1628
sib.fastconf.EADock3: Minimizing binding mode 32, energy is 1050.3495, rmsd is 28.454535
sib.fastconf.EADock3: Minimizing binding mode 33, energy is 1056.6172, rmsd is 18.79942
sib.fastconf.EADock3: Minimizing binding mode 34, energy is 1091.6403, rmsd is 30.798939
sib.fastconf.EADock3: Minimizing binding mode 35, energy is 1100.2681, rmsd is 2.3171794
sib.fastconf.EADock3: Minimizing binding mode 36, energy is 1123.8182, rmsd is 26.804192
sib.fastconf.EADock3: Minimizing binding mode 37, energy is 1133.2821, rmsd is 28.740818
sib.fastconf.EADock3: Minimizing binding mode 38, energy is 1136.4429, rmsd is 28.719728
sib.fastconf.EADock3: Minimizing binding mode 39, energy is 1166.3573, rmsd is 28.372423
sib.fastconf.EADock3: Minimizing binding mode 40, energy is 1191.5703, rmsd is 19.616064
sib.fastconf.EADock3: Minimizing binding mode 41, energy is 1194.2266, rmsd is 18.498995
sib.fastconf.EADock3: Minimizing binding mode 42, energy is 1199.4813, rmsd is 29.321209
sib.fastconf.EADock3: Minimizing binding mode 43, energy is 1209.6544, rmsd is 2.3690674
sib.fastconf.EADock3: Minimizing binding mode 44, energy is 1215.3844, rmsd is 27.454895
sib.fastconf.EADock3: Minimizing binding mode 45, energy is 1220.1715, rmsd is 28.31653
sib.fastconf.EADock3: Minimizing binding mode 46, energy is 1229.3998, rmsd is 19.631212
sib.fastconf.EADock3: Minimizing binding mode 47, energy is 1243.114, rmsd is 28.878754
sib.fastconf.EADock3: Minimizing binding mode 48, energy is 1267.9388, rmsd is 18.715633
sib.fastconf.EADock3: Minimizing binding mode 49, energy is 1298.2676, rmsd is 36.075966
sib.fastconf.EADock3: Minimizing binding mode 50, energy is 1325.0017, rmsd is 19.739258
sib.fastconf.EADock3: Minimizing binding mode 51, energy is 1342.4918, rmsd is 27.33637
sib.fastconf.EADock3: Minimizing binding mode 52, energy is 1344.3002, rmsd is 35.643013
sib.fastconf.EADock3: Minimizing binding mode 53, energy is 1347.9529, rmsd is 30.5588
sib.fastconf.EADock3: Minimizing binding mode 54, energy is 1391.7892, rmsd is 27.200012
sib.fastconf.EADock3: Minimizing binding mode 55, energy is 1427.3629, rmsd is 17.965462
sib.fastconf.EADock3: Minimizing binding mode 56, energy is 1427.4695, rmsd is 27.169533
sib.fastconf.EADock3: Minimizing binding mode 57, energy is 1436.9963, rmsd is 28.463705
sib.fastconf.EADock3: Minimizing binding mode 58, energy is 1454.427, rmsd is 29.376242
sib.fastconf.EADock3: Minimizing binding mode 59, energy is 1460.9161, rmsd is 36.318718
sib.fastconf.EADock3: Minimizing binding mode 60, energy is 1505.6846, rmsd is 27.152004
sib.fastconf.EADock3: Minimizing binding mode 61, energy is 1515.6268, rmsd is 27.22512
sib.fastconf.EADock3: Minimizing binding mode 62, energy is 1517.7196, rmsd is 29.11537
sib.fastconf.EADock3: Minimizing binding mode 63, energy is 1524.1693, rmsd is 19.990084
sib.fastconf.EADock3: Minimizing binding mode 64, energy is 1527.5497, rmsd is 29.396273
sib.fastconf.EADock3: Minimizing binding mode 65, energy is 1537.4064, rmsd is 35.195877
sib.fastconf.EADock3: Minimizing binding mode 66, energy is 1545.5621, rmsd is 35.117165
sib.fastconf.EADock3: Minimizing binding mode 67, energy is 1547.1627, rmsd is 21.601233
sib.fastconf.EADock3: Minimizing binding mode 68, energy is 1547.4962, rmsd is 2.953945
sib.fastconf.EADock3: Minimizing binding mode 69, energy is 1556.5493, rmsd is 28.63975
sib.fastconf.EADock3: Minimizing binding mode 70, energy is 1575.1708, rmsd is 27.609732
sib.fastconf.EADock3: Minimizing binding mode 71, energy is 1575.5542, rmsd is 27.133825
sib.fastconf.EADock3: Minimizing binding mode 72, energy is 1584.8916, rmsd is 28.61739
sib.fastconf.EADock3: Minimizing binding mode 73, energy is 1586.1915, rmsd is 31.47416
sib.fastconf.EADock3: Minimizing binding mode 74, energy is 1596.1334, rmsd is 25.994043
sib.fastconf.EADock3: Minimizing binding mode 75, energy is 1603.0293, rmsd is 24.070219
sib.fastconf.EADock3: Minimizing binding mode 76, energy is 1648.8881, rmsd is 29.451397
sib.fastconf.EADock3: Minimizing binding mode 77, energy is 1651.1798, rmsd is 28.006086
sib.fastconf.EADock3: Minimizing binding mode 78, energy is 1709.6036, rmsd is 36.07277
sib.fastconf.EADock3: Minimizing binding mode 79, energy is 1750.8866, rmsd is 3.1950004
sib.fastconf.EADock3: Minimizing binding mode 80, energy is 1756.1074, rmsd is 27.412329
sib.fastconf.EADock3: Minimizing binding mode 81, energy is 1776.4904, rmsd is 2.4672399
sib.fastconf.EADock3: Minimizing binding mode 82, energy is 1797.1245, rmsd is 27.668282
sib.fastconf.EADock3: Minimizing binding mode 83, energy is 1816.3396, rmsd is 27.07039
sib.fastconf.EADock3: Minimizing binding mode 84, energy is 1825.7711, rmsd is 26.80698
sib.fastconf.EADock3: Minimizing binding mode 85, energy is 1847.8273, rmsd is 27.192144
sib.fastconf.EADock3: Minimizing binding mode 86, energy is 1864.573, rmsd is 35.704758
sib.fastconf.EADock3: Minimizing binding mode 87, energy is 1938.3812, rmsd is 26.209547
sib.fastconf.EADock3: Minimizing binding mode 88, energy is 1944.2665, rmsd is 34.284473
sib.fastconf.EADock3: Minimizing binding mode 89, energy is 1973.7635, rmsd is 34.633827
sib.fastconf.EADock3: Minimizing binding mode 90, energy is 2021.0175, rmsd is 36.783024
sib.fastconf.EADock3: Minimizing binding mode 91, energy is 2025.5034, rmsd is 37.475765
sib.fastconf.EADock3: Minimizing binding mode 92, energy is 2043.4083, rmsd is 27.8007
sib.fastconf.EADock3: Minimizing binding mode 93, energy is 2053.1333, rmsd is 28.05223
sib.fastconf.EADock3: Minimizing binding mode 94, energy is 2059.8962, rmsd is 28.928408
sib.fastconf.EADock3: Minimizing binding mode 95, energy is 2064.4473, rmsd is 2.7171125
sib.fastconf.EADock3: Minimizing binding mode 96, energy is 2157.88, rmsd is 34.8887
sib.fastconf.EADock3: Minimizing binding mode 97, energy is 2198.464, rmsd is 35.133762
sib.fastconf.EADock3: Minimizing binding mode 98, energy is 2205.2983, rmsd is 27.254951
sib.fastconf.EADock3: Minimizing binding mode 99, energy is 2226.6995, rmsd is 27.594936
sib.fastconf.EADock3: Minimizing binding mode 100, energy is 2257.7092, rmsd is 35.741413
sib.fastconf.EADock3: Minimizing binding mode 101, energy is 2266.5322, rmsd is 19.504917
sib.fastconf.EADock3: Minimizing binding mode 102, energy is 2335.869, rmsd is 31.48468
sib.fastconf.EADock3: Minimizing binding mode 103, energy is 2356.5479, rmsd is 26.836985
sib.fastconf.EADock3: Minimizing binding mode 104, energy is 2372.9578, rmsd is 28.69537
sib.fastconf.EADock3: Minimizing binding mode 105, energy is 2378.0667, rmsd is 18.858862
sib.fastconf.EADock3: Minimizing binding mode 106, energy is 2426.6282, rmsd is 26.479559
sib.fastconf.EADock3: Minimizing binding mode 107, energy is 2434.237, rmsd is 30.064432
sib.fastconf.EADock3: Minimizing binding mode 108, energy is 2438.258, rmsd is 28.006098
sib.fastconf.EADock3: Minimizing binding mode 109, energy is 2475.5525, rmsd is 26.184881
sib.fastconf.EADock3: Minimizing binding mode 110, energy is 2494.246, rmsd is 36.389427
sib.fastconf.EADock3: Minimizing binding mode 111, energy is 2519.1355, rmsd is 20.987059
sib.fastconf.EADock3: Minimizing binding mode 112, energy is 2521.7961, rmsd is 2.9043877
sib.fastconf.EADock3: Minimizing binding mode 113, energy is 2524.0256, rmsd is 30.087557
sib.fastconf.EADock3: Minimizing binding mode 114, energy is 2529.896, rmsd is 27.104324
sib.fastconf.EADock3: Minimizing binding mode 115, energy is 2550.9924, rmsd is 34.694485
sib.fastconf.EADock3: Minimizing binding mode 116, energy is 2621.8677, rmsd is 2.9955451
sib.fastconf.EADock3: Minimizing binding mode 117, energy is 2630.0464, rmsd is 20.304762
sib.fastconf.EADock3: Minimizing binding mode 118, energy is 2664.0117, rmsd is 35.903656
sib.fastconf.EADock3: Minimizing binding mode 119, energy is 2678.8687, rmsd is 26.380295
sib.fastconf.EADock3: Minimizing binding mode 120, energy is 2697.5059, rmsd is 25.46233
sib.fastconf.EADock3: Minimizing binding mode 121, energy is 2720.8667, rmsd is 35.099014
sib.fastconf.EADock3: Minimizing binding mode 122, energy is 2721.762, rmsd is 27.840387
sib.fastconf.EADock3: Minimizing binding mode 123, energy is 2791.4045, rmsd is 25.8306
sib.fastconf.EADock3: Minimizing binding mode 124, energy is 2806.427, rmsd is 30.13911
sib.fastconf.EADock3: Minimizing binding mode 125, energy is 2813.4858, rmsd is 28.378284
sib.fastconf.EADock3: Minimizing binding mode 126, energy is 2861.3418, rmsd is 26.971867
sib.fastconf.EADock3: Minimizing binding mode 127, energy is 2873.2227, rmsd is 37.328182
sib.fastconf.EADock3: Minimizing binding mode 128, energy is 2874.3538, rmsd is 34.69091
sib.fastconf.EADock3: Minimizing binding mode 129, energy is 2878.6748, rmsd is 26.950632
sib.fastconf.EADock3: Minimizing binding mode 130, energy is 2938.1455, rmsd is 2.7874637
sib.fastconf.EADock3: Minimizing binding mode 131, energy is 3011.1543, rmsd is 35.561825
sib.fastconf.EADock3: Minimizing binding mode 132, energy is 3059.936, rmsd is 29.614574
sib.fastconf.EADock3: Minimizing binding mode 133, energy is 3087.0178, rmsd is 28.584164
sib.fastconf.EADock3: Minimizing binding mode 134, energy is 3091.413, rmsd is 20.161875
sib.fastconf.EADock3: Minimizing binding mode 135, energy is 3097.255, rmsd is 21.542732
sib.fastconf.EADock3: Minimizing binding mode 136, energy is 3106.7354, rmsd is 27.582333
sib.fastconf.EADock3: Minimizing binding mode 137, energy is 3307.7908, rmsd is 25.85566
sib.fastconf.EADock3: Minimizing binding mode 138, energy is 3309.294, rmsd is 17.208242
sib.fastconf.EADock3: Minimizing binding mode 139, energy is 3350.8755, rmsd is 36.825382
sib.fastconf.EADock3: Minimizing binding mode 140, energy is 3371.3215, rmsd is 29.1711
sib.fastconf.EADock3: Minimizing binding mode 141, energy is 3394.9592, rmsd is 27.254826
sib.fastconf.EADock3: Minimizing binding mode 142, energy is 3434.4514, rmsd is 35.367386
sib.fastconf.EADock3: Minimizing binding mode 143, energy is 3638.6128, rmsd is 36.254734
sib.fastconf.EADock3: Minimizing binding mode 144, energy is 3644.6995, rmsd is 32.74138
sib.fastconf.EADock3: Minimizing binding mode 145, energy is 3653.0872, rmsd is 35.67335
sib.fastconf.EADock3: Minimizing binding mode 146, energy is 3665.824, rmsd is 35.277527
sib.fastconf.EADock3: Minimizing binding mode 147, energy is 3680.555, rmsd is 20.516245
sib.fastconf.EADock3: Minimizing binding mode 148, energy is 3762.5776, rmsd is 28.985498
sib.fastconf.EADock3: Minimizing binding mode 149, energy is 3774.2104, rmsd is 27.37773
sib.fastconf.EADock3: Minimizing binding mode 150, energy is 3798.5007, rmsd is 25.760632
sib.fastconf.EADock3: Minimizing binding mode 151, energy is 3820.5808, rmsd is 3.0728984
sib.fastconf.EADock3: Minimizing binding mode 152, energy is 3831.2622, rmsd is 36.89098
sib.fastconf.EADock3: Minimizing binding mode 153, energy is 3909.3992, rmsd is 27.813456
sib.fastconf.EADock3: Minimizing binding mode 154, energy is 4000.564, rmsd is 27.518196
sib.fastconf.EADock3: Minimizing binding mode 155, energy is 4021.8003, rmsd is 26.684608
sib.fastconf.EADock3: Minimizing binding mode 156, energy is 4030.2595, rmsd is 27.180792
sib.fastconf.EADock3: Minimizing binding mode 157, energy is 4068.7627, rmsd is 34.21048
sib.fastconf.EADock3: Minimizing binding mode 158, energy is 4110.975, rmsd is 34.64968
sib.fastconf.EADock3: Minimizing binding mode 159, energy is 4153.4395, rmsd is 27.788261
sib.fastconf.EADock3: Minimizing binding mode 160, energy is 4155.906, rmsd is 27.026304
sib.fastconf.EADock3: Minimizing binding mode 161, energy is 4196.21, rmsd is 35.306892
sib.fastconf.EADock3: Minimizing binding mode 162, energy is 4219.563, rmsd is 35.032776
sib.fastconf.EADock3: Minimizing binding mode 163, energy is 4273.7188, rmsd is 35.05214
sib.fastconf.EADock3: Minimizing binding mode 164, energy is 4276.7856, rmsd is 28.972733
sib.fastconf.EADock3: Minimizing binding mode 165, energy is 4279.542, rmsd is 26.149984
sib.fastconf.EADock3: Minimizing binding mode 166, energy is 4282.8154, rmsd is 26.556435
sib.fastconf.EADock3: Minimizing binding mode 167, energy is 4356.8477, rmsd is 34.831562
sib.fastconf.EADock3: Minimizing binding mode 168, energy is 4380.7773, rmsd is 28.083914
sib.fastconf.EADock3: Minimizing binding mode 169, energy is 4437.5728, rmsd is 27.392994
sib.fastconf.EADock3: Minimizing binding mode 170, energy is 4473.002, rmsd is 34.611183
sib.fastconf.EADock3: Minimizing binding mode 171, energy is 4578.641, rmsd is 35.83701
sib.fastconf.EADock3: Minimizing binding mode 172, energy is 4618.399, rmsd is 27.020367
sib.fastconf.EADock3: Minimizing binding mode 173, energy is 4707.8857, rmsd is 26.454763
sib.fastconf.EADock3: Minimizing binding mode 174, energy is 4754.9746, rmsd is 27.642384
sib.fastconf.EADock3: Minimizing binding mode 175, energy is 4859.3203, rmsd is 18.509285
sib.fastconf.EADock3: Minimizing binding mode 176, energy is 5168.46, rmsd is 33.764336
sib.fastconf.EADock3: Minimizing binding mode 177, energy is 5257.9033, rmsd is 34.94133
sib.fastconf.EADock3: Minimizing binding mode 178, energy is 5275.152, rmsd is 35.5448
sib.fastconf.EADock3: Minimizing binding mode 179, energy is 5362.39, rmsd is 36.357872
sib.fastconf.EADock3: Minimizing binding mode 180, energy is 5370.1597, rmsd is 28.46571
sib.fastconf.EADock3: Minimizing binding mode 181, energy is 5571.072, rmsd is 26.794334
sib.fastconf.EADock3: Minimizing binding mode 182, energy is 5619.186, rmsd is 27.918814
sib.fastconf.EADock3: Minimizing binding mode 183, energy is 5719.758, rmsd is 26.553246
sib.fastconf.EADock3: Minimizing binding mode 184, energy is 6151.7554, rmsd is 20.561958
sib.fastconf.EADock3: Minimizing binding mode 185, energy is 6203.013, rmsd is 27.961971
sib.fastconf.EADock3: Minimizing binding mode 186, energy is 6267.205, rmsd is 28.327034
sib.fastconf.EADock3: Minimizing binding mode 187, energy is 6370.513, rmsd is 28.896124
sib.fastconf.EADock3: Minimizing binding mode 188, energy is 6928.6562, rmsd is 20.927948
sib.fastconf.EADock3: Minimizing binding mode 189, energy is 6967.088, rmsd is 34.805412
sib.fastconf.EADock3: Minimizing binding mode 190, energy is 7122.0596, rmsd is 34.78702
sib.fastconf.EADock3: Minimizing binding mode 191, energy is 7587.7954, rmsd is 33.61086
sib.fastconf.EADock3: Minimizing binding mode 192, energy is 7692.3594, rmsd is 34.659065
sib.fastconf.EADock3: Minimizing binding mode 193, energy is 8474.037, rmsd is 33.7039
sib.fastconf.EADock3: Minimizing binding mode 194, energy is 9488.032, rmsd is 25.706738
sib.fastconf.EADock3: Filter out binding modes with an energy above 3.4028235E38 (3.4028235E38 above the most favorable binding mode, which has an energy of 263.144)
sib.wrappers.md.charmm.ExtendedCharmmWrapper: CHARMM timers: CPU time: 89.08 seconds
sib.wrappers.md.charmm.ExtendedCharmmWrapper: CHARMM timers: Elapsed time: 1819.06 seconds.
sib.fastconf.EADock3: Starting clustering
sib.fastconf.EADock3: Clustering iteration 0 took 0 ms and merged 32 clusters.
sib.fastconf.EADock3: Clustering iteration 1 took 10 ms and merged 1 clusters.
sib.fastconf.EADock3: Clustering iteration 2 took 10 ms and merged 0 clusters.
sib.fastconf.EADock3: Clustering took 20 ms.
sib.fastconf.EADock3: 195 elements were gathered in 162 clusters.
sib.fastconf.EADock3: Evaluating cluster 0/162
sib.fastconf.EADock3: Evaluating binding mode 0/1 with FACTS
sib.fastconf.EADock3: Evaluating cluster 1/162
sib.fastconf.EADock3: Evaluating binding mode 0/1 with FACTS
sib.fastconf.EADock3: Evaluating cluster 2/162
sib.fastconf.EADock3: Evaluating binding mode 0/1 with FACTS
sib.fastconf.EADock3: Evaluating cluster 3/162
sib.fastconf.EADock3: Evaluating binding mode 0/1 with FACTS
sib.fastconf.EADock3: Evaluating cluster 4/162
sib.fastconf.EADock3: Evaluating binding mode 0/1 with FACTS
sib.fastconf.EADock3: Evaluating cluster 5/162
sib.fastconf.EADock3: Evaluating binding mode 0/1 with FACTS
sib.fastconf.EADock3: Evaluating cluster 6/162
sib.fastconf.EADock3: Evaluating binding mode 0/1 with FACTS
sib.fastconf.EADock3: Evaluating cluster 7/162
sib.fastconf.EADock3: Evaluating binding mode 0/1 with FACTS
sib.fastconf.EADock3: Evaluating cluster 8/162
sib.fastconf.EADock3: Evaluating binding mode 0/1 with FACTS
sib.fastconf.EADock3: Evaluating cluster 9/162
sib.fastconf.EADock3: Evaluating binding mode 0/1 with FACTS
sib.fastconf.EADock3: Evaluating cluster 10/162
sib.fastconf.EADock3: Evaluating binding mode 0/1 with FACTS
sib.fastconf.EADock3: Evaluating cluster 11/162
sib.fastconf.EADock3: Evaluating binding mode 0/3 with FACTS
sib.fastconf.EADock3: Evaluating binding mode 1/3 with FACTS
sib.fastconf.EADock3: Evaluating binding mode 2/3 with FACTS
sib.fastconf.EADock3: Evaluating cluster 12/162
sib.fastconf.EADock3: Evaluating binding mode 0/1 with FACTS
sib.fastconf.EADock3: Evaluating cluster 13/162
sib.fastconf.EADock3: Evaluating binding mode 0/1 with FACTS
sib.fastconf.EADock3: Evaluating cluster 14/162
sib.fastconf.EADock3: Evaluating binding mode 0/1 with FACTS
sib.fastconf.EADock3: Evaluating cluster 15/162
sib.fastconf.EADock3: Evaluating binding mode 0/1 with FACTS
sib.fastconf.EADock3: Evaluating cluster 16/162
sib.fastconf.EADock3: Evaluating binding mode 0/1 with FACTS
sib.fastconf.EADock3: Evaluating cluster 17/162
sib.fastconf.EADock3: Evaluating binding mode 0/1 with FACTS
sib.fastconf.EADock3: Evaluating cluster 18/162
sib.fastconf.EADock3: Evaluating binding mode 0/1 with FACTS
sib.fastconf.EADock3: Evaluating cluster 19/162
sib.fastconf.EADock3: Evaluating binding mode 0/1 with FACTS
sib.fastconf.EADock3: Evaluating cluster 20/162
sib.fastconf.EADock3: Evaluating binding mode 0/1 with FACTS
sib.fastconf.EADock3: Evaluating cluster 21/162
sib.fastconf.EADock3: Evaluating binding mode 0/1 with FACTS
sib.fastconf.EADock3: Evaluating cluster 22/162
sib.fastconf.EADock3: Evaluating binding mode 0/2 with FACTS
sib.fastconf.EADock3: Evaluating binding mode 1/2 with FACTS
sib.fastconf.EADock3: Evaluating cluster 23/162
sib.fastconf.EADock3: Evaluating binding mode 0/3 with FACTS
sib.fastconf.EADock3: Evaluating binding mode 1/3 with FACTS
sib.fastconf.EADock3: Evaluating binding mode 2/3 with FACTS
sib.fastconf.EADock3: Evaluating cluster 24/162
sib.fastconf.EADock3: Evaluating binding mode 0/1 with FACTS
sib.fastconf.EADock3: Evaluating cluster 25/162
sib.fastconf.EADock3: Evaluating binding mode 0/2 with FACTS
sib.fastconf.EADock3: Evaluating binding mode 1/2 with FACTS
sib.fastconf.EADock3: Evaluating cluster 26/162
sib.fastconf.EADock3: Evaluating binding mode 0/3 with FACTS
sib.fastconf.EADock3: Evaluating binding mode 1/3 with FACTS
sib.fastconf.EADock3: Evaluating binding mode 2/3 with FACTS
sib.fastconf.EADock3: Evaluating cluster 27/162
sib.fastconf.EADock3: Evaluating binding mode 0/1 with FACTS
sib.fastconf.EADock3: Evaluating cluster 28/162
sib.fastconf.EADock3: Evaluating binding mode 0/1 with FACTS
sib.fastconf.EADock3: Evaluating cluster 29/162
sib.fastconf.EADock3: Evaluating binding mode 0/1 with FACTS
sib.fastconf.EADock3: Evaluating cluster 30/162
sib.fastconf.EADock3: Evaluating binding mode 0/1 with FACTS
sib.fastconf.EADock3: Evaluating cluster 31/162
sib.fastconf.EADock3: Evaluating binding mode 0/1 with FACTS
sib.fastconf.EADock3: Evaluating cluster 32/162
sib.fastconf.EADock3: Evaluating binding mode 0/1 with FACTS
sib.fastconf.EADock3: Evaluating cluster 33/162
sib.fastconf.EADock3: Evaluating binding mode 0/1 with FACTS
sib.fastconf.EADock3: Evaluating cluster 34/162
sib.fastconf.EADock3: Evaluating binding mode 0/2 with FACTS
sib.fastconf.EADock3: Evaluating binding mode 1/2 with FACTS
sib.fastconf.EADock3: Evaluating cluster 35/162
sib.fastconf.EADock3: Evaluating binding mode 0/1 with FACTS
sib.fastconf.EADock3: Evaluating cluster 36/162
sib.fastconf.EADock3: Evaluating binding mode 0/1 with FACTS
sib.fastconf.EADock3: Evaluating cluster 37/162
sib.fastconf.EADock3: Evaluating binding mode 0/1 with FACTS
sib.fastconf.EADock3: Evaluating cluster 38/162
sib.fastconf.EADock3: Evaluating binding mode 0/2 with FACTS
sib.fastconf.EADock3: Evaluating binding mode 1/2 with FACTS
sib.fastconf.EADock3: Evaluating cluster 39/162
sib.fastconf.EADock3: Evaluating binding mode 0/1 with FACTS
sib.fastconf.EADock3: Evaluating cluster 40/162
sib.fastconf.EADock3: Evaluating binding mode 0/1 with FACTS
sib.fastconf.EADock3: Evaluating cluster 41/162
sib.fastconf.EADock3: Evaluating binding mode 0/1 with FACTS
sib.fastconf.EADock3: Evaluating cluster 42/162
sib.fastconf.EADock3: Evaluating binding mode 0/1 with FACTS
sib.fastconf.EADock3: Evaluating cluster 43/162
sib.fastconf.EADock3: Evaluating binding mode 0/1 with FACTS
sib.fastconf.EADock3: Evaluating cluster 44/162
sib.fastconf.EADock3: Evaluating binding mode 0/1 with FACTS
sib.fastconf.EADock3: Evaluating cluster 45/162
sib.fastconf.EADock3: Evaluating binding mode 0/1 with FACTS
sib.fastconf.EADock3: Evaluating cluster 46/162
sib.fastconf.EADock3: Evaluating binding mode 0/1 with FACTS
sib.fastconf.EADock3: Evaluating cluster 47/162
sib.fastconf.EADock3: Evaluating binding mode 0/1 with FACTS
sib.fastconf.EADock3: Evaluating cluster 48/162
sib.fastconf.EADock3: Evaluating binding mode 0/1 with FACTS
sib.fastconf.EADock3: Evaluating cluster 49/162
sib.fastconf.EADock3: Evaluating binding mode 0/1 with FACTS
sib.fastconf.EADock3: Evaluating cluster 50/162
sib.fastconf.EADock3: Evaluating binding mode 0/1 with FACTS
sib.fastconf.EADock3: Evaluating cluster 51/162
sib.fastconf.EADock3: Evaluating binding mode 0/1 with FACTS
sib.fastconf.EADock3: Evaluating cluster 52/162
sib.fastconf.EADock3: Evaluating binding mode 0/1 with FACTS
sib.fastconf.EADock3: Evaluating cluster 53/162
sib.fastconf.EADock3: Evaluating binding mode 0/3 with FACTS
sib.fastconf.EADock3: Evaluating binding mode 1/3 with FACTS
sib.fastconf.EADock3: Evaluating binding mode 2/3 with FACTS
sib.fastconf.EADock3: Evaluating cluster 54/162
sib.fastconf.EADock3: Evaluating binding mode 0/2 with FACTS
sib.fastconf.EADock3: Evaluating binding mode 1/2 with FACTS
sib.fastconf.EADock3: Evaluating cluster 55/162
sib.fastconf.EADock3: Evaluating binding mode 0/1 with FACTS
sib.fastconf.EADock3: Evaluating cluster 56/162
sib.fastconf.EADock3: Evaluating binding mode 0/1 with FACTS
sib.fastconf.EADock3: Evaluating cluster 57/162
sib.fastconf.EADock3: Evaluating binding mode 0/1 with FACTS
sib.fastconf.EADock3: Evaluating cluster 58/162
sib.fastconf.EADock3: Evaluating binding mode 0/1 with FACTS
sib.fastconf.EADock3: Evaluating cluster 59/162
sib.fastconf.EADock3: Evaluating binding mode 0/1 with FACTS
sib.fastconf.EADock3: Evaluating cluster 60/162
sib.fastconf.EADock3: Evaluating binding mode 0/1 with FACTS
sib.fastconf.EADock3: Evaluating cluster 61/162
sib.fastconf.EADock3: Evaluating binding mode 0/1 with FACTS
sib.fastconf.EADock3: Evaluating cluster 62/162
sib.fastconf.EADock3: Evaluating binding mode 0/1 with FACTS
sib.fastconf.EADock3: Evaluating cluster 63/162
sib.fastconf.EADock3: Evaluating binding mode 0/2 with FACTS
sib.fastconf.EADock3: Evaluating binding mode 1/2 with FACTS
sib.fastconf.EADock3: Evaluating cluster 64/162
sib.fastconf.EADock3: Evaluating binding mode 0/2 with FACTS
sib.fastconf.EADock3: Evaluating binding mode 1/2 with FACTS
sib.fastconf.EADock3: Evaluating cluster 65/162
sib.fastconf.EADock3: Evaluating binding mode 0/1 with FACTS
sib.fastconf.EADock3: Evaluating cluster 66/162
sib.fastconf.EADock3: Evaluating binding mode 0/1 with FACTS
sib.fastconf.EADock3: Evaluating cluster 67/162
sib.fastconf.EADock3: Evaluating binding mode 0/4 with FACTS
sib.fastconf.EADock3: Evaluating binding mode 1/4 with FACTS
sib.fastconf.EADock3: Evaluating binding mode 2/4 with FACTS
sib.fastconf.EADock3: Evaluating binding mode 3/4 with FACTS
sib.fastconf.EADock3: Evaluating cluster 68/162
sib.fastconf.EADock3: Evaluating binding mode 0/1 with FACTS
sib.fastconf.EADock3: Evaluating cluster 69/162
sib.fastconf.EADock3: Evaluating binding mode 0/1 with FACTS
sib.fastconf.EADock3: Evaluating cluster 70/162
sib.fastconf.EADock3: Evaluating binding mode 0/1 with FACTS
sib.fastconf.EADock3: Evaluating cluster 71/162
sib.fastconf.EADock3: Evaluating binding mode 0/1 with FACTS
sib.fastconf.EADock3: Evaluating cluster 72/162
sib.fastconf.EADock3: Evaluating binding mode 0/1 with FACTS
sib.fastconf.EADock3: Evaluating cluster 73/162
sib.fastconf.EADock3: Evaluating binding mode 0/1 with FACTS
sib.fastconf.EADock3: Evaluating cluster 74/162
sib.fastconf.EADock3: Evaluating binding mode 0/1 with FACTS
sib.fastconf.EADock3: Evaluating cluster 75/162
sib.fastconf.EADock3: Evaluating binding mode 0/1 with FACTS
sib.fastconf.EADock3: Evaluating cluster 76/162
sib.fastconf.EADock3: Evaluating binding mode 0/1 with FACTS
sib.fastconf.EADock3: Evaluating cluster 77/162
sib.fastconf.EADock3: Evaluating binding mode 0/1 with FACTS
sib.fastconf.EADock3: Evaluating cluster 78/162
sib.fastconf.EADock3: Evaluating binding mode 0/1 with FACTS
sib.fastconf.EADock3: Evaluating cluster 79/162
sib.fastconf.EADock3: Evaluating binding mode 0/1 with FACTS
sib.fastconf.EADock3: Evaluating cluster 80/162
sib.fastconf.EADock3: Evaluating binding mode 0/1 with FACTS
sib.fastconf.EADock3: Evaluating cluster 81/162
sib.fastconf.EADock3: Evaluating binding mode 0/1 with FACTS
sib.fastconf.EADock3: Evaluating cluster 82/162
sib.fastconf.EADock3: Evaluating binding mode 0/1 with FACTS
sib.fastconf.EADock3: Evaluating cluster 83/162
sib.fastconf.EADock3: Evaluating binding mode 0/1 with FACTS
sib.fastconf.EADock3: Evaluating cluster 84/162
sib.fastconf.EADock3: Evaluating binding mode 0/1 with FACTS
sib.fastconf.EADock3: Evaluating cluster 85/162
sib.fastconf.EADock3: Evaluating binding mode 0/2 with FACTS
sib.fastconf.EADock3: Evaluating binding mode 1/2 with FACTS
sib.fastconf.EADock3: Evaluating cluster 86/162
sib.fastconf.EADock3: Evaluating binding mode 0/1 with FACTS
sib.fastconf.EADock3: Evaluating cluster 87/162
sib.fastconf.EADock3: Evaluating binding mode 0/1 with FACTS
sib.fastconf.EADock3: Evaluating cluster 88/162
sib.fastconf.EADock3: Evaluating binding mode 0/2 with FACTS
sib.fastconf.EADock3: Evaluating binding mode 1/2 with FACTS
sib.fastconf.EADock3: Evaluating cluster 89/162
sib.fastconf.EADock3: Evaluating binding mode 0/1 with FACTS
sib.fastconf.EADock3: Evaluating cluster 90/162
sib.fastconf.EADock3: Evaluating binding mode 0/1 with FACTS
sib.fastconf.EADock3: Evaluating cluster 91/162
sib.fastconf.EADock3: Evaluating binding mode 0/3 with FACTS
sib.fastconf.EADock3: Evaluating binding mode 1/3 with FACTS
sib.fastconf.EADock3: Evaluating binding mode 2/3 with FACTS
sib.fastconf.EADock3: Evaluating cluster 92/162
sib.fastconf.EADock3: Evaluating binding mode 0/1 with FACTS
sib.fastconf.EADock3: Evaluating cluster 93/162
sib.fastconf.EADock3: Evaluating binding mode 0/1 with FACTS
sib.fastconf.EADock3: Evaluating cluster 94/162
sib.fastconf.EADock3: Evaluating binding mode 0/1 with FACTS
sib.fastconf.EADock3: Evaluating cluster 95/162
sib.fastconf.EADock3: Evaluating binding mode 0/1 with FACTS
sib.fastconf.EADock3: Evaluating cluster 96/162
sib.fastconf.EADock3: Evaluating binding mode 0/1 with FACTS
sib.fastconf.EADock3: Evaluating cluster 97/162
sib.fastconf.EADock3: Evaluating binding mode 0/4 with FACTS
sib.fastconf.EADock3: Evaluating binding mode 1/4 with FACTS
sib.fastconf.EADock3: Evaluating binding mode 2/4 with FACTS
sib.fastconf.EADock3: Evaluating binding mode 3/4 with FACTS
sib.fastconf.EADock3: Evaluating cluster 98/162
sib.fastconf.EADock3: Evaluating binding mode 0/1 with FACTS
sib.fastconf.EADock3: Evaluating cluster 99/162
sib.fastconf.EADock3: Evaluating binding mode 0/1 with FACTS
sib.fastconf.EADock3: Evaluating cluster 100/162
sib.fastconf.EADock3: Evaluating binding mode 0/1 with FACTS
sib.fastconf.EADock3: Evaluating cluster 101/162
sib.fastconf.EADock3: Evaluating binding mode 0/1 with FACTS
sib.fastconf.EADock3: Evaluating cluster 102/162
sib.fastconf.EADock3: Evaluating binding mode 0/1 with FACTS
sib.fastconf.EADock3: Evaluating cluster 103/162
sib.fastconf.EADock3: Evaluating binding mode 0/1 with FACTS
sib.fastconf.EADock3: Evaluating cluster 104/162
sib.fastconf.EADock3: Evaluating binding mode 0/5 with FACTS
sib.fastconf.EADock3: Evaluating binding mode 1/5 with FACTS
sib.fastconf.EADock3: Evaluating binding mode 2/5 with FACTS
sib.fastconf.EADock3: Evaluating binding mode 3/5 with FACTS
sib.fastconf.EADock3: Evaluating binding mode 4/5 with FACTS
sib.fastconf.EADock3: Evaluating cluster 105/162
sib.fastconf.EADock3: Evaluating binding mode 0/1 with FACTS
sib.fastconf.EADock3: Evaluating cluster 106/162
sib.fastconf.EADock3: Evaluating binding mode 0/1 with FACTS
sib.fastconf.EADock3: Evaluating cluster 107/162
sib.fastconf.EADock3: Evaluating binding mode 0/1 with FACTS
sib.fastconf.EADock3: Evaluating cluster 108/162
sib.fastconf.EADock3: Evaluating binding mode 0/1 with FACTS
sib.fastconf.EADock3: Evaluating cluster 109/162
sib.fastconf.EADock3: Evaluating binding mode 0/1 with FACTS
sib.fastconf.EADock3: Evaluating cluster 110/162
sib.fastconf.EADock3: Evaluating binding mode 0/1 with FACTS
sib.fastconf.EADock3: Evaluating cluster 111/162
sib.fastconf.EADock3: Evaluating binding mode 0/1 with FACTS
sib.fastconf.EADock3: Evaluating cluster 112/162
sib.fastconf.EADock3: Evaluating binding mode 0/1 with FACTS
sib.fastconf.EADock3: Evaluating cluster 113/162
sib.fastconf.EADock3: Evaluating binding mode 0/1 with FACTS
sib.fastconf.EADock3: Evaluating cluster 114/162
sib.fastconf.EADock3: Evaluating binding mode 0/1 with FACTS
sib.fastconf.EADock3: Evaluating cluster 115/162
sib.fastconf.EADock3: Evaluating binding mode 0/1 with FACTS
sib.fastconf.EADock3: Evaluating cluster 116/162
sib.fastconf.EADock3: Evaluating binding mode 0/1 with FACTS
sib.fastconf.EADock3: Evaluating cluster 117/162
sib.fastconf.EADock3: Evaluating binding mode 0/1 with FACTS
sib.fastconf.EADock3: Evaluating cluster 118/162
sib.fastconf.EADock3: Evaluating binding mode 0/1 with FACTS
sib.fastconf.EADock3: Evaluating cluster 119/162
sib.fastconf.EADock3: Evaluating binding mode 0/1 with FACTS
sib.fastconf.EADock3: Evaluating cluster 120/162
sib.fastconf.EADock3: Evaluating binding mode 0/1 with FACTS
sib.fastconf.EADock3: Evaluating cluster 121/162
sib.fastconf.EADock3: Evaluating binding mode 0/1 with FACTS
sib.fastconf.EADock3: Evaluating cluster 122/162
sib.fastconf.EADock3: Evaluating binding mode 0/2 with FACTS
sib.fastconf.EADock3: Evaluating binding mode 1/2 with FACTS
sib.fastconf.EADock3: Evaluating cluster 123/162
sib.fastconf.EADock3: Evaluating binding mode 0/1 with FACTS
sib.fastconf.EADock3: Evaluating cluster 124/162
sib.fastconf.EADock3: Evaluating binding mode 0/1 with FACTS
sib.fastconf.EADock3: Evaluating cluster 125/162
sib.fastconf.EADock3: Evaluating binding mode 0/1 with FACTS
sib.fastconf.EADock3: Evaluating cluster 126/162
sib.fastconf.EADock3: Evaluating binding mode 0/1 with FACTS
sib.fastconf.EADock3: Evaluating cluster 127/162
sib.fastconf.EADock3: Evaluating binding mode 0/1 with FACTS
sib.fastconf.EADock3: Evaluating cluster 128/162
sib.fastconf.EADock3: Evaluating binding mode 0/1 with FACTS
sib.fastconf.EADock3: Evaluating cluster 129/162
sib.fastconf.EADock3: Evaluating binding mode 0/1 with FACTS
sib.fastconf.EADock3: Evaluating cluster 130/162
sib.fastconf.EADock3: Evaluating binding mode 0/2 with FACTS
sib.fastconf.EADock3: Evaluating binding mode 1/2 with FACTS
sib.fastconf.EADock3: Evaluating cluster 131/162
sib.fastconf.EADock3: Evaluating binding mode 0/1 with FACTS
sib.fastconf.EADock3: Evaluating cluster 132/162
sib.fastconf.EADock3: Evaluating binding mode 0/1 with FACTS
sib.fastconf.EADock3: Evaluating cluster 133/162
sib.fastconf.EADock3: Evaluating binding mode 0/1 with FACTS
sib.fastconf.EADock3: Evaluating cluster 134/162
sib.fastconf.EADock3: Evaluating binding mode 0/1 with FACTS
sib.fastconf.EADock3: Evaluating cluster 135/162
sib.fastconf.EADock3: Evaluating binding mode 0/1 with FACTS
sib.fastconf.EADock3: Evaluating cluster 136/162
sib.fastconf.EADock3: Evaluating binding mode 0/1 with FACTS
sib.fastconf.EADock3: Evaluating cluster 137/162
sib.fastconf.EADock3: Evaluating binding mode 0/1 with FACTS
sib.fastconf.EADock3: Evaluating cluster 138/162
sib.fastconf.EADock3: Evaluating binding mode 0/1 with FACTS
sib.fastconf.EADock3: Evaluating cluster 139/162
sib.fastconf.EADock3: Evaluating binding mode 0/2 with FACTS
sib.fastconf.EADock3: Evaluating binding mode 1/2 with FACTS
sib.fastconf.EADock3: Evaluating cluster 140/162
sib.fastconf.EADock3: Evaluating binding mode 0/1 with FACTS
sib.fastconf.EADock3: Evaluating cluster 141/162
sib.fastconf.EADock3: Evaluating binding mode 0/1 with FACTS
sib.fastconf.EADock3: Evaluating cluster 142/162
sib.fastconf.EADock3: Evaluating binding mode 0/1 with FACTS
sib.fastconf.EADock3: Evaluating cluster 143/162
sib.fastconf.EADock3: Evaluating binding mode 0/1 with FACTS
sib.fastconf.EADock3: Evaluating cluster 144/162
sib.fastconf.EADock3: Evaluating binding mode 0/1 with FACTS
sib.fastconf.EADock3: Evaluating cluster 145/162
sib.fastconf.EADock3: Evaluating binding mode 0/2 with FACTS
sib.fastconf.EADock3: Evaluating binding mode 1/2 with FACTS
sib.fastconf.EADock3: Evaluating cluster 146/162
sib.fastconf.EADock3: Evaluating binding mode 0/1 with FACTS
sib.fastconf.EADock3: Evaluating cluster 147/162
sib.fastconf.EADock3: Evaluating binding mode 0/1 with FACTS
sib.fastconf.EADock3: Evaluating cluster 148/162
sib.fastconf.EADock3: Evaluating binding mode 0/1 with FACTS
sib.fastconf.EADock3: Evaluating cluster 149/162
sib.fastconf.EADock3: Evaluating binding mode 0/1 with FACTS
sib.fastconf.EADock3: Evaluating cluster 150/162
sib.fastconf.EADock3: Evaluating binding mode 0/1 with FACTS
sib.fastconf.EADock3: Evaluating cluster 151/162
sib.fastconf.EADock3: Evaluating binding mode 0/1 with FACTS
sib.fastconf.EADock3: Evaluating cluster 152/162
sib.fastconf.EADock3: Evaluating binding mode 0/1 with FACTS
sib.fastconf.EADock3: Evaluating cluster 153/162
sib.fastconf.EADock3: Evaluating binding mode 0/1 with FACTS
sib.fastconf.EADock3: Evaluating cluster 154/162
sib.fastconf.EADock3: Evaluating binding mode 0/1 with FACTS
sib.fastconf.EADock3: Evaluating cluster 155/162
sib.fastconf.EADock3: Evaluating binding mode 0/1 with FACTS
sib.fastconf.EADock3: Evaluating cluster 156/162
sib.fastconf.EADock3: Evaluating binding mode 0/1 with FACTS
sib.fastconf.EADock3: Evaluating cluster 157/162
sib.fastconf.EADock3: Evaluating binding mode 0/1 with FACTS
sib.fastconf.EADock3: Evaluating cluster 158/162
sib.fastconf.EADock3: Evaluating binding mode 0/1 with FACTS
sib.fastconf.EADock3: Evaluating cluster 159/162
sib.fastconf.EADock3: Evaluating binding mode 0/1 with FACTS
sib.fastconf.EADock3: Evaluating cluster 160/162
sib.fastconf.EADock3: Evaluating binding mode 0/1 with FACTS
sib.fastconf.EADock3: Evaluating cluster 161/162
sib.fastconf.EADock3: Evaluating binding mode 0/1 with FACTS
sib.wrappers.md.charmm.ExtendedCharmmWrapper: CHARMM timers: CPU time: 44.57 seconds
sib.wrappers.md.charmm.ExtendedCharmmWrapper: CHARMM timers: Elapsed time: 45.4836 seconds.
sib.fastconf.EADock3: Starting cluster expansion.
sib.fastconf.EADock3: System  : 5001 atoms
sib.fastconf.EADock3: Ligand  : 87 atoms
sib.fastconf.EADock3: Receptor: 4914 atoms
sib.fastconf.EADock3:   Fixed part   : 4914 atoms
sib.fastconf.EADock3:   Flexible part: 0 atoms
sib.fastconf.EADock3: Expanding cluster 0/32
sib.fastconf.EADock3: Expanding cluster 1/32
sib.fastconf.EADock3: Expanding cluster 2/32
sib.fastconf.EADock3: Expanding cluster 3/32
sib.fastconf.EADock3: Expanding cluster 4/32
sib.fastconf.EADock3: Expanding cluster 5/32
sib.fastconf.EADock3: Expanding cluster 6/32
sib.fastconf.EADock3: Expanding cluster 7/32
sib.fastconf.EADock3: Expanding cluster 8/32
sib.fastconf.EADock3: Expanding cluster 9/32
sib.fastconf.EADock3: Expanding cluster 10/32
sib.fastconf.EADock3: Expanding cluster 11/32
sib.fastconf.EADock3: Expanding cluster 12/32
sib.fastconf.EADock3: Expanding cluster 13/32
sib.fastconf.EADock3: Expanding cluster 14/32
sib.fastconf.EADock3: Expanding cluster 15/32
sib.fastconf.EADock3: Expanding cluster 16/32
sib.fastconf.EADock3: Expanding cluster 17/32
sib.fastconf.EADock3: Expanding cluster 18/32
sib.fastconf.EADock3: Expanding cluster 19/32
sib.fastconf.EADock3: Expanding cluster 20/32
sib.fastconf.EADock3: Expanding cluster 21/32
sib.fastconf.EADock3: Expanding cluster 22/32
sib.fastconf.EADock3: Expanding cluster 23/32
sib.fastconf.EADock3: Expanding cluster 24/32
sib.fastconf.EADock3: Expanding cluster 25/32
sib.fastconf.EADock3: Expanding cluster 26/32
sib.fastconf.EADock3: Expanding cluster 27/32
sib.fastconf.EADock3: Expanding cluster 28/32
sib.fastconf.EADock3: Expanding cluster 29/32
sib.fastconf.EADock3: Expanding cluster 30/32
sib.fastconf.EADock3: Expanding cluster 31/32
sib.wrappers.md.charmm.ExtendedCharmmWrapper: CHARMM timers: CPU time: 140.39 seconds
sib.wrappers.md.charmm.ExtendedCharmmWrapper: CHARMM timers: Elapsed time: 141.142 seconds.
sib.fastconf.EADock3: Starting clustering
sib.fastconf.EADock3: Clustering iteration 0 took 10 ms and merged 220 clusters.
sib.fastconf.EADock3: Clustering iteration 1 took 0 ms and merged 0 clusters.
sib.fastconf.EADock3: Clustering took 20 ms.
sib.fastconf.EADock3: 256 elements were gathered in 36 clusters.
sib.fastconf.EADock3: clusters expanded, 256 binding modes generated
sib.fastconf.EADock3: Evaluating cluster 0/36
sib.fastconf.EADock3: Evaluating binding mode 0/8 with FACTS
sib.fastconf.EADock3: Evaluating binding mode 1/8 with FACTS
sib.fastconf.EADock3: Evaluating binding mode 2/8 with FACTS
sib.fastconf.EADock3: Evaluating binding mode 3/8 with FACTS
sib.fastconf.EADock3: Evaluating binding mode 4/8 with FACTS
sib.fastconf.EADock3: Evaluating binding mode 5/8 with FACTS
sib.fastconf.EADock3: Evaluating binding mode 6/8 with FACTS
sib.fastconf.EADock3: Evaluating binding mode 7/8 with FACTS
sib.fastconf.EADock3: Evaluating cluster 1/36
sib.fastconf.EADock3: Evaluating binding mode 0/8 with FACTS
sib.fastconf.EADock3: Evaluating binding mode 1/8 with FACTS
sib.fastconf.EADock3: Evaluating binding mode 2/8 with FACTS
sib.fastconf.EADock3: Evaluating binding mode 3/8 with FACTS
sib.fastconf.EADock3: Evaluating binding mode 4/8 with FACTS
sib.fastconf.EADock3: Evaluating binding mode 5/8 with FACTS
sib.fastconf.EADock3: Evaluating binding mode 6/8 with FACTS
sib.fastconf.EADock3: Evaluating binding mode 7/8 with FACTS
sib.fastconf.EADock3: Evaluating cluster 2/36
sib.fastconf.EADock3: Evaluating binding mode 0/8 with FACTS
sib.fastconf.EADock3: Evaluating binding mode 1/8 with FACTS
sib.fastconf.EADock3: Evaluating binding mode 2/8 with FACTS
sib.fastconf.EADock3: Evaluating binding mode 3/8 with FACTS
sib.fastconf.EADock3: Evaluating binding mode 4/8 with FACTS
sib.fastconf.EADock3: Evaluating binding mode 5/8 with FACTS
sib.fastconf.EADock3: Evaluating binding mode 6/8 with FACTS
sib.fastconf.EADock3: Evaluating binding mode 7/8 with FACTS
sib.fastconf.EADock3: Evaluating cluster 3/36
sib.fastconf.EADock3: Evaluating binding mode 0/8 with FACTS
sib.fastconf.EADock3: Evaluating binding mode 1/8 with FACTS
sib.fastconf.EADock3: Evaluating binding mode 2/8 with FACTS
sib.fastconf.EADock3: Evaluating binding mode 3/8 with FACTS
sib.fastconf.EADock3: Evaluating binding mode 4/8 with FACTS
sib.fastconf.EADock3: Evaluating binding mode 5/8 with FACTS
sib.fastconf.EADock3: Evaluating binding mode 6/8 with FACTS
sib.fastconf.EADock3: Evaluating binding mode 7/8 with FACTS
sib.fastconf.EADock3: Evaluating cluster 4/36
sib.fastconf.EADock3: Evaluating binding mode 0/8 with FACTS
sib.fastconf.EADock3: Evaluating binding mode 1/8 with FACTS
sib.fastconf.EADock3: Evaluating binding mode 2/8 with FACTS
sib.fastconf.EADock3: Evaluating binding mode 3/8 with FACTS
sib.fastconf.EADock3: Evaluating binding mode 4/8 with FACTS
sib.fastconf.EADock3: Evaluating binding mode 5/8 with FACTS
sib.fastconf.EADock3: Evaluating binding mode 6/8 with FACTS
sib.fastconf.EADock3: Evaluating binding mode 7/8 with FACTS
sib.fastconf.EADock3: Evaluating cluster 5/36
sib.fastconf.EADock3: Evaluating binding mode 0/10 with FACTS
sib.fastconf.EADock3: Evaluating binding mode 1/10 with FACTS
sib.fastconf.EADock3: Evaluating binding mode 2/10 with FACTS
sib.fastconf.EADock3: Evaluating binding mode 3/10 with FACTS
sib.fastconf.EADock3: Evaluating binding mode 4/10 with FACTS
sib.fastconf.EADock3: Evaluating binding mode 5/10 with FACTS
sib.fastconf.EADock3: Evaluating binding mode 6/10 with FACTS
sib.fastconf.EADock3: Evaluating binding mode 7/10 with FACTS
sib.fastconf.EADock3: Evaluating binding mode 8/10 with FACTS
sib.fastconf.EADock3: Evaluating binding mode 9/10 with FACTS
sib.fastconf.EADock3: Evaluating cluster 6/36
sib.fastconf.EADock3: Evaluating binding mode 0/2 with FACTS
sib.fastconf.EADock3: Evaluating binding mode 1/2 with FACTS
sib.fastconf.EADock3: Evaluating cluster 7/36
sib.fastconf.EADock3: Evaluating binding mode 0/7 with FACTS
sib.fastconf.EADock3: Evaluating binding mode 1/7 with FACTS
sib.fastconf.EADock3: Evaluating binding mode 2/7 with FACTS
sib.fastconf.EADock3: Evaluating binding mode 3/7 with FACTS
sib.fastconf.EADock3: Evaluating binding mode 4/7 with FACTS
sib.fastconf.EADock3: Evaluating binding mode 5/7 with FACTS
sib.fastconf.EADock3: Evaluating binding mode 6/7 with FACTS
sib.fastconf.EADock3: Evaluating cluster 8/36
sib.fastconf.EADock3: Evaluating binding mode 0/1 with FACTS
sib.fastconf.EADock3: Evaluating cluster 9/36
sib.fastconf.EADock3: Evaluating binding mode 0/8 with FACTS
sib.fastconf.EADock3: Evaluating binding mode 1/8 with FACTS
sib.fastconf.EADock3: Evaluating binding mode 2/8 with FACTS
sib.fastconf.EADock3: Evaluating binding mode 3/8 with FACTS
sib.fastconf.EADock3: Evaluating binding mode 4/8 with FACTS
sib.fastconf.EADock3: Evaluating binding mode 5/8 with FACTS
sib.fastconf.EADock3: Evaluating binding mode 6/8 with FACTS
sib.fastconf.EADock3: Evaluating binding mode 7/8 with FACTS
sib.fastconf.EADock3: Evaluating cluster 10/36
sib.fastconf.EADock3: Evaluating binding mode 0/8 with FACTS
sib.fastconf.EADock3: Evaluating binding mode 1/8 with FACTS
sib.fastconf.EADock3: Evaluating binding mode 2/8 with FACTS
sib.fastconf.EADock3: Evaluating binding mode 3/8 with FACTS
sib.fastconf.EADock3: Evaluating binding mode 4/8 with FACTS
sib.fastconf.EADock3: Evaluating binding mode 5/8 with FACTS
sib.fastconf.EADock3: Evaluating binding mode 6/8 with FACTS
sib.fastconf.EADock3: Evaluating binding mode 7/8 with FACTS
sib.fastconf.EADock3: Evaluating cluster 11/36
sib.fastconf.EADock3: Evaluating binding mode 0/8 with FACTS
sib.fastconf.EADock3: Evaluating binding mode 1/8 with FACTS
sib.fastconf.EADock3: Evaluating binding mode 2/8 with FACTS
sib.fastconf.EADock3: Evaluating binding mode 3/8 with FACTS
sib.fastconf.EADock3: Evaluating binding mode 4/8 with FACTS
sib.fastconf.EADock3: Evaluating binding mode 5/8 with FACTS
sib.fastconf.EADock3: Evaluating binding mode 6/8 with FACTS
sib.fastconf.EADock3: Evaluating binding mode 7/8 with FACTS
sib.fastconf.EADock3: Evaluating cluster 12/36
sib.fastconf.EADock3: Evaluating binding mode 0/8 with FACTS
sib.fastconf.EADock3: Evaluating binding mode 1/8 with FACTS
sib.fastconf.EADock3: Evaluating binding mode 2/8 with FACTS
sib.fastconf.EADock3: Evaluating binding mode 3/8 with FACTS
sib.fastconf.EADock3: Evaluating binding mode 4/8 with FACTS
sib.fastconf.EADock3: Evaluating binding mode 5/8 with FACTS
sib.fastconf.EADock3: Evaluating binding mode 6/8 with FACTS
sib.fastconf.EADock3: Evaluating binding mode 7/8 with FACTS
sib.fastconf.EADock3: Evaluating cluster 13/36
sib.fastconf.EADock3: Evaluating binding mode 0/8 with FACTS
sib.fastconf.EADock3: Evaluating binding mode 1/8 with FACTS
sib.fastconf.EADock3: Evaluating binding mode 2/8 with FACTS
sib.fastconf.EADock3: Evaluating binding mode 3/8 with FACTS
sib.fastconf.EADock3: Evaluating binding mode 4/8 with FACTS
sib.fastconf.EADock3: Evaluating binding mode 5/8 with FACTS
sib.fastconf.EADock3: Evaluating binding mode 6/8 with FACTS
sib.fastconf.EADock3: Evaluating binding mode 7/8 with FACTS
sib.fastconf.EADock3: Evaluating cluster 14/36
sib.fastconf.EADock3: Evaluating binding mode 0/5 with FACTS
sib.fastconf.EADock3: Evaluating binding mode 1/5 with FACTS
sib.fastconf.EADock3: Evaluating binding mode 2/5 with FACTS
sib.fastconf.EADock3: Evaluating binding mode 3/5 with FACTS
sib.fastconf.EADock3: Evaluating binding mode 4/5 with FACTS
sib.fastconf.EADock3: Evaluating cluster 15/36
sib.fastconf.EADock3: Evaluating binding mode 0/1 with FACTS
sib.fastconf.EADock3: Evaluating cluster 16/36
sib.fastconf.EADock3: Evaluating binding mode 0/2 with FACTS
sib.fastconf.EADock3: Evaluating binding mode 1/2 with FACTS
sib.fastconf.EADock3: Evaluating cluster 17/36
sib.fastconf.EADock3: Evaluating binding mode 0/4 with FACTS
sib.fastconf.EADock3: Evaluating binding mode 1/4 with FACTS
sib.fastconf.EADock3: Evaluating binding mode 2/4 with FACTS
sib.fastconf.EADock3: Evaluating binding mode 3/4 with FACTS
sib.fastconf.EADock3: Evaluating cluster 18/36
sib.fastconf.EADock3: Evaluating binding mode 0/8 with FACTS
sib.fastconf.EADock3: Evaluating binding mode 1/8 with FACTS
sib.fastconf.EADock3: Evaluating binding mode 2/8 with FACTS
sib.fastconf.EADock3: Evaluating binding mode 3/8 with FACTS
sib.fastconf.EADock3: Evaluating binding mode 4/8 with FACTS
sib.fastconf.EADock3: Evaluating binding mode 5/8 with FACTS
sib.fastconf.EADock3: Evaluating binding mode 6/8 with FACTS
sib.fastconf.EADock3: Evaluating binding mode 7/8 with FACTS
sib.fastconf.EADock3: Evaluating cluster 19/36
sib.fastconf.EADock3: Evaluating binding mode 0/8 with FACTS
sib.fastconf.EADock3: Evaluating binding mode 1/8 with FACTS
sib.fastconf.EADock3: Evaluating binding mode 2/8 with FACTS
sib.fastconf.EADock3: Evaluating binding mode 3/8 with FACTS
sib.fastconf.EADock3: Evaluating binding mode 4/8 with FACTS
sib.fastconf.EADock3: Evaluating binding mode 5/8 with FACTS
sib.fastconf.EADock3: Evaluating binding mode 6/8 with FACTS
sib.fastconf.EADock3: Evaluating binding mode 7/8 with FACTS
sib.fastconf.EADock3: Evaluating cluster 20/36
sib.fastconf.EADock3: Evaluating binding mode 0/8 with FACTS
sib.fastconf.EADock3: Evaluating binding mode 1/8 with FACTS
sib.fastconf.EADock3: Evaluating binding mode 2/8 with FACTS
sib.fastconf.EADock3: Evaluating binding mode 3/8 with FACTS
sib.fastconf.EADock3: Evaluating binding mode 4/8 with FACTS
sib.fastconf.EADock3: Evaluating binding mode 5/8 with FACTS
sib.fastconf.EADock3: Evaluating binding mode 6/8 with FACTS
sib.fastconf.EADock3: Evaluating binding mode 7/8 with FACTS
sib.fastconf.EADock3: Evaluating cluster 21/36
sib.fastconf.EADock3: Evaluating binding mode 0/8 with FACTS
sib.fastconf.EADock3: Evaluating binding mode 1/8 with FACTS
sib.fastconf.EADock3: Evaluating binding mode 2/8 with FACTS
sib.fastconf.EADock3: Evaluating binding mode 3/8 with FACTS
sib.fastconf.EADock3: Evaluating binding mode 4/8 with FACTS
sib.fastconf.EADock3: Evaluating binding mode 5/8 with FACTS
sib.fastconf.EADock3: Evaluating binding mode 6/8 with FACTS
sib.fastconf.EADock3: Evaluating binding mode 7/8 with FACTS
sib.fastconf.EADock3: Evaluating cluster 22/36
sib.fastconf.EADock3: Evaluating binding mode 0/8 with FACTS
sib.fastconf.EADock3: Evaluating binding mode 1/8 with FACTS
sib.fastconf.EADock3: Evaluating binding mode 2/8 with FACTS
sib.fastconf.EADock3: Evaluating binding mode 3/8 with FACTS
sib.fastconf.EADock3: Evaluating binding mode 4/8 with FACTS
sib.fastconf.EADock3: Evaluating binding mode 5/8 with FACTS
sib.fastconf.EADock3: Evaluating binding mode 6/8 with FACTS
sib.fastconf.EADock3: Evaluating binding mode 7/8 with FACTS
sib.fastconf.EADock3: Evaluating cluster 23/36
sib.fastconf.EADock3: Evaluating binding mode 0/8 with FACTS
sib.fastconf.EADock3: Evaluating binding mode 1/8 with FACTS
sib.fastconf.EADock3: Evaluating binding mode 2/8 with FACTS
sib.fastconf.EADock3: Evaluating binding mode 3/8 with FACTS
sib.fastconf.EADock3: Evaluating binding mode 4/8 with FACTS
sib.fastconf.EADock3: Evaluating binding mode 5/8 with FACTS
sib.fastconf.EADock3: Evaluating binding mode 6/8 with FACTS
sib.fastconf.EADock3: Evaluating binding mode 7/8 with FACTS
sib.fastconf.EADock3: Evaluating cluster 24/36
sib.fastconf.EADock3: Evaluating binding mode 0/8 with FACTS
sib.fastconf.EADock3: Evaluating binding mode 1/8 with FACTS
sib.fastconf.EADock3: Evaluating binding mode 2/8 with FACTS
sib.fastconf.EADock3: Evaluating binding mode 3/8 with FACTS
sib.fastconf.EADock3: Evaluating binding mode 4/8 with FACTS
sib.fastconf.EADock3: Evaluating binding mode 5/8 with FACTS
sib.fastconf.EADock3: Evaluating binding mode 6/8 with FACTS
sib.fastconf.EADock3: Evaluating binding mode 7/8 with FACTS
sib.fastconf.EADock3: Evaluating cluster 25/36
sib.fastconf.EADock3: Evaluating binding mode 0/8 with FACTS
sib.fastconf.EADock3: Evaluating binding mode 1/8 with FACTS
sib.fastconf.EADock3: Evaluating binding mode 2/8 with FACTS
sib.fastconf.EADock3: Evaluating binding mode 3/8 with FACTS
sib.fastconf.EADock3: Evaluating binding mode 4/8 with FACTS
sib.fastconf.EADock3: Evaluating binding mode 5/8 with FACTS
sib.fastconf.EADock3: Evaluating binding mode 6/8 with FACTS
sib.fastconf.EADock3: Evaluating binding mode 7/8 with FACTS
sib.fastconf.EADock3: Evaluating cluster 26/36
sib.fastconf.EADock3: Evaluating binding mode 0/8 with FACTS
sib.fastconf.EADock3: Evaluating binding mode 1/8 with FACTS
sib.fastconf.EADock3: Evaluating binding mode 2/8 with FACTS
sib.fastconf.EADock3: Evaluating binding mode 3/8 with FACTS
sib.fastconf.EADock3: Evaluating binding mode 4/8 with FACTS
sib.fastconf.EADock3: Evaluating binding mode 5/8 with FACTS
sib.fastconf.EADock3: Evaluating binding mode 6/8 with FACTS
sib.fastconf.EADock3: Evaluating binding mode 7/8 with FACTS
sib.fastconf.EADock3: Evaluating cluster 27/36
sib.fastconf.EADock3: Evaluating binding mode 0/8 with FACTS
sib.fastconf.EADock3: Evaluating binding mode 1/8 with FACTS
sib.fastconf.EADock3: Evaluating binding mode 2/8 with FACTS
sib.fastconf.EADock3: Evaluating binding mode 3/8 with FACTS
sib.fastconf.EADock3: Evaluating binding mode 4/8 with FACTS
sib.fastconf.EADock3: Evaluating binding mode 5/8 with FACTS
sib.fastconf.EADock3: Evaluating binding mode 6/8 with FACTS
sib.fastconf.EADock3: Evaluating binding mode 7/8 with FACTS
sib.fastconf.EADock3: Evaluating cluster 28/36
sib.fastconf.EADock3: Evaluating binding mode 0/8 with FACTS
sib.fastconf.EADock3: Evaluating binding mode 1/8 with FACTS
sib.fastconf.EADock3: Evaluating binding mode 2/8 with FACTS
sib.fastconf.EADock3: Evaluating binding mode 3/8 with FACTS
sib.fastconf.EADock3: Evaluating binding mode 4/8 with FACTS
sib.fastconf.EADock3: Evaluating binding mode 5/8 with FACTS
sib.fastconf.EADock3: Evaluating binding mode 6/8 with FACTS
sib.fastconf.EADock3: Evaluating binding mode 7/8 with FACTS
sib.fastconf.EADock3: Evaluating cluster 29/36
sib.fastconf.EADock3: Evaluating binding mode 0/8 with FACTS
sib.fastconf.EADock3: Evaluating binding mode 1/8 with FACTS
sib.fastconf.EADock3: Evaluating binding mode 2/8 with FACTS
sib.fastconf.EADock3: Evaluating binding mode 3/8 with FACTS
sib.fastconf.EADock3: Evaluating binding mode 4/8 with FACTS
sib.fastconf.EADock3: Evaluating binding mode 5/8 with FACTS
sib.fastconf.EADock3: Evaluating binding mode 6/8 with FACTS
sib.fastconf.EADock3: Evaluating binding mode 7/8 with FACTS
sib.fastconf.EADock3: Evaluating cluster 30/36
sib.fastconf.EADock3: Evaluating binding mode 0/8 with FACTS
sib.fastconf.EADock3: Evaluating binding mode 1/8 with FACTS
sib.fastconf.EADock3: Evaluating binding mode 2/8 with FACTS
sib.fastconf.EADock3: Evaluating binding mode 3/8 with FACTS
sib.fastconf.EADock3: Evaluating binding mode 4/8 with FACTS
sib.fastconf.EADock3: Evaluating binding mode 5/8 with FACTS
sib.fastconf.EADock3: Evaluating binding mode 6/8 with FACTS
sib.fastconf.EADock3: Evaluating binding mode 7/8 with FACTS
sib.fastconf.EADock3: Evaluating cluster 31/36
sib.fastconf.EADock3: Evaluating binding mode 0/8 with FACTS
sib.fastconf.EADock3: Evaluating binding mode 1/8 with FACTS
sib.fastconf.EADock3: Evaluating binding mode 2/8 with FACTS
sib.fastconf.EADock3: Evaluating binding mode 3/8 with FACTS
sib.fastconf.EADock3: Evaluating binding mode 4/8 with FACTS
sib.fastconf.EADock3: Evaluating binding mode 5/8 with FACTS
sib.fastconf.EADock3: Evaluating binding mode 6/8 with FACTS
sib.fastconf.EADock3: Evaluating binding mode 7/8 with FACTS
sib.fastconf.EADock3: Evaluating cluster 32/36
sib.fastconf.EADock3: Evaluating binding mode 0/8 with FACTS
sib.fastconf.EADock3: Evaluating binding mode 1/8 with FACTS
sib.fastconf.EADock3: Evaluating binding mode 2/8 with FACTS
sib.fastconf.EADock3: Evaluating binding mode 3/8 with FACTS
sib.fastconf.EADock3: Evaluating binding mode 4/8 with FACTS
sib.fastconf.EADock3: Evaluating binding mode 5/8 with FACTS
sib.fastconf.EADock3: Evaluating binding mode 6/8 with FACTS
sib.fastconf.EADock3: Evaluating binding mode 7/8 with FACTS
sib.fastconf.EADock3: Evaluating cluster 33/36
sib.fastconf.EADock3: Evaluating binding mode 0/8 with FACTS
sib.fastconf.EADock3: Evaluating binding mode 1/8 with FACTS
sib.fastconf.EADock3: Evaluating binding mode 2/8 with FACTS
sib.fastconf.EADock3: Evaluating binding mode 3/8 with FACTS
sib.fastconf.EADock3: Evaluating binding mode 4/8 with FACTS
sib.fastconf.EADock3: Evaluating binding mode 5/8 with FACTS
sib.fastconf.EADock3: Evaluating binding mode 6/8 with FACTS
sib.fastconf.EADock3: Evaluating binding mode 7/8 with FACTS
sib.fastconf.EADock3: Evaluating cluster 34/36
sib.fastconf.EADock3: Evaluating binding mode 0/8 with FACTS
sib.fastconf.EADock3: Evaluating binding mode 1/8 with FACTS
sib.fastconf.EADock3: Evaluating binding mode 2/8 with FACTS
sib.fastconf.EADock3: Evaluating binding mode 3/8 with FACTS
sib.fastconf.EADock3: Evaluating binding mode 4/8 with FACTS
sib.fastconf.EADock3: Evaluating binding mode 5/8 with FACTS
sib.fastconf.EADock3: Evaluating binding mode 6/8 with FACTS
sib.fastconf.EADock3: Evaluating binding mode 7/8 with FACTS
sib.fastconf.EADock3: Evaluating cluster 35/36
sib.fastconf.EADock3: Evaluating binding mode 0/8 with FACTS
sib.fastconf.EADock3: Evaluating binding mode 1/8 with FACTS
sib.fastconf.EADock3: Evaluating binding mode 2/8 with FACTS
sib.fastconf.EADock3: Evaluating binding mode 3/8 with FACTS
sib.fastconf.EADock3: Evaluating binding mode 4/8 with FACTS
sib.fastconf.EADock3: Evaluating binding mode 5/8 with FACTS
sib.fastconf.EADock3: Evaluating binding mode 6/8 with FACTS
sib.fastconf.EADock3: Evaluating binding mode 7/8 with FACTS
sib.wrappers.md.charmm.ExtendedCharmmWrapper: CHARMM timers: CPU time: 28.28 seconds
sib.wrappers.md.charmm.ExtendedCharmmWrapper: CHARMM timers: Elapsed time: 28.7383 seconds.
sib.fastconf.EADock3: EADock3Cluster 0 : 8 elements, SimpleFitness: 260.18326, FullFitness: -1393.0581 , RMSD: 29.780941 , elements: [ 258.303 -1393.0581 29.780941 ] [ 258.303 -1393.0581 29.780941 ] [ 260.811 -1390.664 29.821543 ] [ 260.811 -1390.664 29.821543 ] [ 260.811 -1390.664 29.821543 ] [ 260.809 -1390.6097 29.763897 ] [ 260.809 -1390.6097 29.763897 ] [ 260.809 -1390.6097 29.763897 ] 
sib.fastconf.EADock3: EADock3Cluster 1 : 10 elements, SimpleFitness: 268.69037, FullFitness: -1387.3022 , RMSD: 30.174763 , elements: [ 262.242 -1387.3022 30.174763 ] [ 262.575 -1386.6136 30.363487 ] [ 265.48 -1383.7269 30.05533 ] [ 267.923 -1383.1869 30.018484 ] [ 269.761 -1381.0468 29.921629 ] [ 270.305 -1381.0061 30.312403 ] [ 270.211 -1380.5715 29.89132 ] [ 272.719 -1378.5114 30.246996 ] [ 272.719 -1378.5114 30.246996 ] [ 272.969 -1378.2085 30.22879 ] 
sib.fastconf.EADock3: EADock3Cluster 2 : 8 elements, SimpleFitness: 263.22186, FullFitness: -1387.0476 , RMSD: 29.607103 , elements: [ 262.925 -1387.0476 29.607103 ] [ 263.214 -1386.6873 29.528 ] [ 263.214 -1386.6873 29.528 ] [ 263.214 -1386.6873 29.528 ] [ 263.302 -1386.5859 29.521883 ] [ 263.302 -1386.5859 29.521883 ] [ 263.302 -1386.5859 29.521883 ] [ 263.302 -1386.5859 29.521883 ] 
sib.fastconf.EADock3: EADock3Cluster 3 : 8 elements, SimpleFitness: 263.7274, FullFitness: -1385.2291 , RMSD: 29.901405 , elements: [ 263.505 -1385.2291 29.901405 ] [ 263.505 -1385.2291 29.901405 ] [ 263.414 -1385.0795 29.809935 ] [ 263.879 -1384.9003 29.8067 ] [ 263.879 -1384.9003 29.8067 ] [ 263.879 -1384.9003 29.8067 ] [ 263.879 -1384.9003 29.8067 ] [ 263.879 -1384.9003 29.8067 ] 
sib.fastconf.EADock3: EADock3Cluster 4 : 8 elements, SimpleFitness: 269.14224, FullFitness: -1384.8134 , RMSD: 32.690807 , elements: [ 265.708 -1384.8134 32.690807 ] [ 265.72 -1384.7745 32.681515 ] [ 265.72 -1384.7745 32.681515 ] [ 266.264 -1384.2161 32.845905 ] [ 266.264 -1384.2161 32.845905 ] [ 273.415 -1376.2418 32.899887 ] [ 274.824 -1374.8589 32.62855 ] [ 275.223 -1374.1699 32.63131 ] 
sib.fastconf.EADock3: EADock3Cluster 5 : 8 elements, SimpleFitness: 274.4956, FullFitness: -1383.6057 , RMSD: 30.752686 , elements: [ 264.096 -1383.6057 30.752686 ] [ 264.116 -1383.5634 30.750067 ] [ 264.123 -1383.5511 30.77718 ] [ 264.123 -1383.5511 30.77718 ] [ 284.784 -1362.5691 31.041727 ] [ 284.849 -1362.4493 31.022764 ] [ 284.849 -1362.4493 31.022764 ] [ 285.025 -1362.3547 30.948332 ] 
sib.fastconf.EADock3: EADock3Cluster 6 : 8 elements, SimpleFitness: 264.63788, FullFitness: -1383.373 , RMSD: 31.565865 , elements: [ 264.628 -1383.373 31.565865 ] [ 264.628 -1383.373 31.565865 ] [ 264.628 -1383.373 31.565865 ] [ 264.613 -1383.3694 31.562923 ] [ 264.613 -1383.3694 31.562923 ] [ 264.613 -1383.3694 31.562923 ] [ 264.69 -1383.2732 31.589352 ] [ 264.69 -1383.2732 31.589352 ] 
sib.fastconf.EADock3: EADock3Cluster 7 : 8 elements, SimpleFitness: 272.13974, FullFitness: -1381.1288 , RMSD: 31.687054 , elements: [ 270.443 -1381.1288 31.687054 ] [ 270.443 -1381.1288 31.687054 ] [ 272.57 -1379.7375 31.180494 ] [ 272.57 -1379.7375 31.180494 ] [ 272.773 -1379.6572 31.373755 ] [ 272.773 -1379.6572 31.373755 ] [ 272.773 -1379.6572 31.373755 ] [ 272.773 -1379.6572 31.373755 ] 
sib.fastconf.EADock3: EADock3Cluster 8 : 8 elements, SimpleFitness: 262.93112, FullFitness: -1380.3148 , RMSD: 29.789438 , elements: [ 262.596 -1380.3148 29.789438 ] [ 262.596 -1380.3148 29.789438 ] [ 262.596 -1380.3148 29.789438 ] [ 263.014 -1379.9688 29.800968 ] [ 263.014 -1379.9688 29.800968 ] [ 263.211 -1379.4857 29.760769 ] [ 263.211 -1379.4857 29.760769 ] [ 263.211 -1379.4857 29.760769 ] 
sib.fastconf.EADock3: EADock3Cluster 9 : 8 elements, SimpleFitness: 269.4211, FullFitness: -1379.7925 , RMSD: 29.69716 , elements: [ 269.08 -1379.7925 29.69716 ] [ 269.08 -1379.7925 29.69716 ] [ 269.08 -1379.7925 29.69716 ] [ 269.08 -1379.7925 29.69716 ] [ 269.75 -1379.1635 29.605614 ] [ 269.75 -1379.1635 29.605614 ] [ 269.75 -1379.1635 29.605614 ] [ 269.799 -1379.0426 29.73142 ] 
sib.fastconf.EADock3: EADock3Cluster 10 : 8 elements, SimpleFitness: 273.94373, FullFitness: -1378.8015 , RMSD: 30.566427 , elements: [ 272.277 -1378.8015 30.566427 ] [ 272.277 -1378.8015 30.566427 ] [ 274.714 -1376.7069 30.74409 ] [ 274.714 -1376.7069 30.74409 ] [ 274.392 -1376.4884 30.743637 ] [ 274.392 -1376.4884 30.743637 ] [ 274.392 -1376.4884 30.743637 ] [ 274.392 -1376.4884 30.743637 ] 
sib.fastconf.EADock3: EADock3Cluster 11 : 5 elements, SimpleFitness: 276.28998, FullFitness: -1377.9602 , RMSD: 29.401537 , elements: [ 267.239 -1377.9602 29.401537 ] [ 268.237 -1377.7465 29.155827 ] [ 267.508 -1377.6212 29.442322 ] [ 288.776 -1356.881 28.85669 ] [ 289.69 -1356.2357 28.818588 ] 
sib.fastconf.EADock3: EADock3Cluster 12 : 8 elements, SimpleFitness: 273.9924, FullFitness: -1377.7341 , RMSD: 30.003246 , elements: [ 272.882 -1377.7341 30.003246 ] [ 273.941 -1376.5194 29.816456 ] [ 274.186 -1376.2954 29.97857 ] [ 274.186 -1376.2954 29.97857 ] [ 274.186 -1376.2954 29.97857 ] [ 274.186 -1376.2954 29.97857 ] [ 274.186 -1376.2954 29.97857 ] [ 274.186 -1376.2954 29.97857 ] 
sib.fastconf.EADock3: EADock3Cluster 13 : 8 elements, SimpleFitness: 273.99725, FullFitness: -1377.3387 , RMSD: 28.760908 , elements: [ 273.372 -1377.3387 28.760908 ] [ 273.372 -1377.3387 28.760908 ] [ 273.575 -1377.1737 28.763239 ] [ 273.575 -1377.1737 28.763239 ] [ 274.521 -1374.8202 28.79329 ] [ 274.521 -1374.8202 28.79329 ] [ 274.521 -1374.8202 28.79329 ] [ 274.521 -1374.8202 28.79329 ] 
sib.fastconf.EADock3: EADock3Cluster 14 : 7 elements, SimpleFitness: 287.6443, FullFitness: -1377.3132 , RMSD: 28.623205 , elements: [ 273.145 -1377.3132 28.623205 ] [ 273.158 -1377.2598 28.635178 ] [ 278.802 -1370.5505 27.91481 ] [ 278.802 -1370.5443 27.9168 ] [ 278.803 -1370.5228 27.9173 ] [ 312.782 -1334.9769 27.465069 ] [ 318.018 -1329.8966 27.457846 ] 
sib.fastconf.EADock3: EADock3Cluster 15 : 8 elements, SimpleFitness: 272.4085, FullFitness: -1375.8763 , RMSD: 29.433855 , elements: [ 272.309 -1375.8763 29.433855 ] [ 272.309 -1375.8763 29.433855 ] [ 272.309 -1375.8763 29.433855 ] [ 272.309 -1375.8763 29.433855 ] [ 272.499 -1375.8116 29.400707 ] [ 272.499 -1375.8116 29.400707 ] [ 272.517 -1375.7891 29.43219 ] [ 272.517 -1375.7891 29.43219 ] 
sib.fastconf.EADock3: EADock3Cluster 16 : 8 elements, SimpleFitness: 276.94275, FullFitness: -1373.4185 , RMSD: 28.044636 , elements: [ 276.672 -1373.4185 28.044636 ] [ 276.672 -1373.4185 28.044636 ] [ 276.672 -1373.4185 28.044636 ] [ 276.897 -1373.1956 28.054838 ] [ 276.897 -1373.1956 28.054838 ] [ 277.244 -1372.9253 28.054672 ] [ 277.244 -1372.9253 28.054672 ] [ 277.244 -1372.9253 28.054672 ] 
sib.fastconf.EADock3: EADock3Cluster 17 : 8 elements, SimpleFitness: 275.35, FullFitness: -1372.0234 , RMSD: 32.312656 , elements: [ 275.316 -1372.0234 32.312656 ] [ 275.316 -1372.0234 32.312656 ] [ 275.316 -1372.0234 32.312656 ] [ 275.306 -1371.9067 32.042835 ] [ 275.306 -1371.9067 32.042835 ] [ 275.306 -1371.9067 32.042835 ] [ 275.467 -1371.7786 32.180237 ] [ 275.467 -1371.7786 32.180237 ] 
sib.fastconf.EADock3: EADock3Cluster 18 : 1 elements, SimpleFitness: 277.443, FullFitness: -1370.9243 , RMSD: 28.39688 , elements: [ 277.443 -1370.9243 28.39688 ] 
sib.fastconf.EADock3: EADock3Cluster 19 : 8 elements, SimpleFitness: 264.85562, FullFitness: -1370.5422 , RMSD: 37.621693 , elements: [ 263.349 -1370.5422 37.621693 ] [ 263.349 -1370.5422 37.621693 ] [ 263.349 -1370.5422 37.621693 ] [ 263.974 -1369.4518 37.500217 ] [ 263.974 -1369.4518 37.500217 ] [ 266.95 -1365.6606 37.140007 ] [ 266.95 -1365.6606 37.140007 ] [ 266.95 -1365.6606 37.140007 ] 
sib.fastconf.EADock3: EADock3Cluster 20 : 1 elements, SimpleFitness: 275.919, FullFitness: -1370.4373 , RMSD: 29.368393 , elements: [ 275.919 -1370.4373 29.368393 ] 
sib.fastconf.EADock3: EADock3Cluster 21 : 8 elements, SimpleFitness: 265.74673, FullFitness: -1370.2284 , RMSD: 38.87956 , elements: [ 265.691 -1370.2284 38.87956 ] [ 265.691 -1370.2284 38.87956 ] [ 265.658 -1370.1394 38.88377 ] [ 265.658 -1370.1394 38.88377 ] [ 265.819 -1370.1182 38.93221 ] [ 265.819 -1370.1182 38.93221 ] [ 265.819 -1370.1182 38.93221 ] [ 265.819 -1370.1182 38.93221 ] 
sib.fastconf.EADock3: EADock3Cluster 22 : 8 elements, SimpleFitness: 280.16577, FullFitness: -1369.9948 , RMSD: 29.363726 , elements: [ 279.781 -1369.9948 29.363726 ] [ 279.781 -1369.9948 29.363726 ] [ 280.02 -1369.627 29.38676 ] [ 280.02 -1369.627 29.38676 ] [ 280.02 -1369.627 29.38676 ] [ 280.568 -1369.376 29.366484 ] [ 280.568 -1369.376 29.366484 ] [ 280.568 -1369.376 29.366484 ] 
sib.fastconf.EADock3: EADock3Cluster 23 : 8 elements, SimpleFitness: 295.89374, FullFitness: -1369.8108 , RMSD: 27.207432 , elements: [ 283.07 -1369.8108 27.207432 ] [ 283.146 -1369.6926 27.175547 ] [ 283.331 -1369.4885 27.152449 ] [ 297.465 -1353.7666 27.427023 ] [ 297.83 -1353.4822 27.491825 ] [ 297.83 -1353.4822 27.491825 ] [ 297.83 -1353.4822 27.491825 ] [ 326.648 -1325.6122 27.220173 ] 
sib.fastconf.EADock3: EADock3Cluster 24 : 8 elements, SimpleFitness: 278.86075, FullFitness: -1369.3165 , RMSD: 29.936571 , elements: [ 278.431 -1369.3165 29.936571 ] [ 278.431 -1369.3165 29.936571 ] [ 278.998 -1369.164 29.944277 ] [ 278.998 -1369.164 29.944277 ] [ 278.998 -1369.164 29.944277 ] [ 279.01 -1369.1028 30.198458 ] [ 279.01 -1369.1028 30.198458 ] [ 279.01 -1369.1028 30.198458 ] 
sib.fastconf.EADock3: EADock3Cluster 25 : 8 elements, SimpleFitness: 278.55576, FullFitness: -1369.0295 , RMSD: 29.643093 , elements: [ 278.33 -1369.0295 29.643093 ] [ 278.33 -1369.0295 29.643093 ] [ 278.535 -1368.8071 29.562342 ] [ 278.535 -1368.8071 29.562342 ] [ 278.535 -1368.8071 29.562342 ] [ 278.727 -1368.7042 29.510757 ] [ 278.727 -1368.7042 29.510757 ] [ 278.727 -1368.7042 29.510757 ] 
sib.fastconf.EADock3: EADock3Cluster 26 : 8 elements, SimpleFitness: 276.97876, FullFitness: -1368.5684 , RMSD: 29.967005 , elements: [ 276.587 -1368.5684 29.967005 ] [ 276.587 -1368.5684 29.967005 ] [ 276.466 -1368.3698 29.339098 ] [ 276.466 -1368.3698 29.339098 ] [ 277.431 -1367.7341 29.547892 ] [ 277.431 -1367.7341 29.547892 ] [ 277.431 -1367.7341 29.547892 ] [ 277.431 -1367.7341 29.547892 ] 
sib.fastconf.EADock3: EADock3Cluster 27 : 8 elements, SimpleFitness: 262.92038, FullFitness: -1366.9808 , RMSD: 37.505497 , elements: [ 263.002 -1366.9808 37.505497 ] [ 262.887 -1366.978 37.470917 ] [ 262.887 -1366.978 37.470917 ] [ 262.887 -1366.978 37.470917 ] [ 262.925 -1366.8757 37.473026 ] [ 262.925 -1366.8757 37.473026 ] [ 262.925 -1366.8757 37.473026 ] [ 262.925 -1366.8757 37.473026 ] 
sib.fastconf.EADock3: EADock3Cluster 28 : 8 elements, SimpleFitness: 280.83176, FullFitness: -1365.2866 , RMSD: 29.866343 , elements: [ 280.842 -1365.2866 29.866343 ] [ 280.842 -1365.2866 29.866343 ] [ 280.842 -1365.2866 29.866343 ] [ 280.842 -1365.2866 29.866343 ] [ 280.817 -1364.7417 29.760162 ] [ 280.817 -1364.7417 29.760162 ] [ 280.826 -1364.703 29.742811 ] [ 280.826 -1364.703 29.742811 ] 
sib.fastconf.EADock3: EADock3Cluster 29 : 8 elements, SimpleFitness: 266.896, FullFitness: -1364.2074 , RMSD: 38.378685 , elements: [ 266.947 -1364.2074 38.378685 ] [ 266.947 -1364.2074 38.378685 ] [ 266.947 -1364.2074 38.378685 ] [ 266.824 -1364.0446 38.2877 ] [ 266.824 -1364.0446 38.2877 ] [ 266.893 -1363.7683 38.237343 ] [ 266.893 -1363.7683 38.237343 ] [ 266.893 -1363.7683 38.237343 ] 
sib.fastconf.EADock3: EADock3Cluster 30 : 8 elements, SimpleFitness: 284.99814, FullFitness: -1363.9543 , RMSD: 29.60914 , elements: [ 283.622 -1363.9543 29.60914 ] [ 283.622 -1363.9543 29.60914 ] [ 283.622 -1363.9543 29.60914 ] [ 285.965 -1362.148 29.675404 ] [ 285.965 -1362.148 29.675404 ] [ 285.965 -1362.148 29.675404 ] [ 285.612 -1362.111 29.696346 ] [ 285.612 -1362.111 29.696346 ] 
sib.fastconf.EADock3: EADock3Cluster 31 : 8 elements, SimpleFitness: 286.39026, FullFitness: -1361.3684 , RMSD: 28.727608 , elements: [ 286.307 -1361.3684 28.727608 ] [ 286.307 -1361.3684 28.727608 ] [ 286.4 -1361.2263 28.754036 ] [ 286.4 -1361.2263 28.754036 ] [ 286.427 -1361.1853 28.740911 ] [ 286.427 -1361.1853 28.740911 ] [ 286.427 -1361.1853 28.740911 ] [ 286.427 -1361.1853 28.740911 ] 
sib.fastconf.EADock3: EADock3Cluster 32 : 8 elements, SimpleFitness: 290.19598, FullFitness: -1360.4171 , RMSD: 27.193 , elements: [ 290.165 -1360.4171 27.193 ] [ 290.165 -1360.4171 27.193 ] [ 290.165 -1360.4171 27.193 ] [ 290.205 -1360.3441 27.168179 ] [ 290.205 -1360.3441 27.168179 ] [ 290.205 -1360.3441 27.168179 ] [ 290.229 -1360.3198 27.171423 ] [ 290.229 -1360.3198 27.171423 ] 
sib.fastconf.EADock3: EADock3Cluster 33 : 4 elements, SimpleFitness: 293.176, FullFitness: -1356.7948 , RMSD: 30.009485 , elements: [ 293.004 -1356.7948 30.009485 ] [ 293.231 -1356.5627 29.966898 ] [ 293.231 -1356.5627 29.966898 ] [ 293.238 -1356.5096 29.947048 ] 
sib.fastconf.EADock3: EADock3Cluster 34 : 2 elements, SimpleFitness: 302.8375, FullFitness: -1344.3612 , RMSD: 28.598022 , elements: [ 302.671 -1344.3612 28.598022 ] [ 303.004 -1343.9392 28.61915 ] 
sib.fastconf.EADock3: EADock3Cluster 35 : 2 elements, SimpleFitness: 320.16, FullFitness: -1335.5077 , RMSD: 29.949942 , elements: [ 315.479 -1335.5077 29.949942 ] [ 324.841 -1325.6729 29.949009 ] 
sib.wrappers.md.charmm.ExtendedCharmmWrapper: CHARMM timers: CPU time: 1.66 seconds
sib.wrappers.md.charmm.ExtendedCharmmWrapper: CHARMM timers: Elapsed time: 1.66963 seconds.
sib.wrappers.md.charmm.ExtendedCharmmWrapper: CHARMM timers: CPU time: 16.73 seconds
sib.wrappers.md.charmm.ExtendedCharmmWrapper: CHARMM timers: Elapsed time: 16.8338 seconds.
sib.fastconf.EADock3$Flusher: Closing java.util.zip.ZipOutputStream@4af3de46
sib.fastconf.EADock3$Flusher: Closing java.util.zip.ZipOutputStream@21dd58d8
