# Supplementary material for: Exploring the mechanism of Alisma orientale for the treatment of pregnancy induced hypertension and potential hepato-nephrotoxicity by using network pharmacology, network toxicology, molecular docking and molecular dynamics simulation
Source: Front Pharmacol. 2022 Nov 15;13:1027112. doi: 10.3389/fphar.2022.1027112 (PMC9705790; doi:10.3389/fphar.2022.1027112)
Supplement: Supplementary file 13 [file DataSheet7.zip › IGF1/IGFCM/clusters.dock4.csv]

Cluster ClusterRank deltaG deltaGelec deltaGvdw deltaGligsolvnonpol deltaGligsolvpol deltaGprotsolvnonpol deltaGprotsolvpol deltaGcompsolvnonpol deltaGcompsolvpol extraFull surfFull solvFull IntraFull InterFull FullFitness SimpleFitness Energy
0 0 -8.222864 0.0 -40.1808 15.6894 -13.5649 243.179 -1897.11 243.795 -1894.43 0.0 243.795 -1894.43 282.502 -40.1808 -1408.3138 240.695 240.695
0 1 -8.235419 0.0 -40.4347 15.6928 -13.573 243.179 -1897.11 243.759 -1894.19 0.0 243.759 -1894.19 282.603 -40.4347 -1408.2626 240.675 240.675
0 2 -8.232854 0.0 -40.7518 15.6836 -13.5972 243.179 -1897.11 243.839 -1893.82 0.0 243.839 -1893.82 282.602 -40.7518 -1408.1307 240.76 240.76
0 3 -8.232854 0.0 -40.7518 15.6836 -13.5972 243.179 -1897.11 243.839 -1893.82 0.0 243.839 -1893.82 282.602 -40.7518 -1408.1307 240.76 240.76
0 4 -8.047533 0.0 -38.633 15.5162 -13.7632 243.179 -1897.11 243.178 -1893.47 0.0 243.178 -1893.47 292.541 -38.633 -1396.384 253.205 253.205
0 5 -8.047533 0.0 -38.633 15.5162 -13.7632 243.179 -1897.11 243.178 -1893.47 0.0 243.178 -1893.47 292.541 -38.633 -1396.384 253.205 253.205
0 6 -8.108451 0.0 -39.1009 15.5173 -13.6043 243.179 -1897.11 242.97 -1893.26 0.0 242.97 -1893.26 293.745 -39.1009 -1395.646 253.995 253.995
0 7 -8.180898 0.0 -39.7361 15.5026 -13.5472 243.179 -1897.11 242.784 -1893.14 0.0 242.784 -1893.14 295.269 -39.7361 -1394.823 254.693 254.693
1 0 -7.826597 0.0 -35.4475 15.6825 -11.5259 243.179 -1897.11 243.353 -1892.56 0.0 243.353 -1892.56 282.749 -35.4475 -1401.9055 246.04 246.04
1 1 -7.8331656 0.0 -35.4492 15.6838 -11.5117 243.179 -1897.11 243.341 -1892.63 0.0 243.341 -1892.63 282.839 -35.4492 -1401.8992 246.078 246.078
1 2 -7.909663 0.0 -37.5222 15.6835 -10.6761 243.179 -1897.11 243.386 -1889.91 0.0 243.386 -1889.91 282.189 -37.5222 -1401.8573 245.598 245.598
1 3 -8.240753 0.0 -42.9153 15.7493 -14.3261 243.179 -1897.11 242.919 -1889.81 0.0 242.919 -1889.81 304.735 -42.9153 -1385.0713 262.215 262.215
1 4 -8.22871 0.0 -42.7812 15.7532 -14.3101 243.179 -1897.11 242.92 -1889.8 0.0 242.92 -1889.8 304.626 -42.7812 -1385.0352 262.214 262.214
1 5 -8.22871 0.0 -42.7812 15.7532 -14.3101 243.179 -1897.11 242.92 -1889.8 0.0 242.92 -1889.8 304.626 -42.7812 -1385.0352 262.214 262.214
1 6 -8.081376 0.0 -40.2146 15.7466 -14.4824 243.179 -1897.11 242.899 -1891.51 0.0 242.899 -1891.51 304.61 -40.2146 -1384.2156 262.805 262.805
1 7 -8.081376 0.0 -40.2146 15.7466 -14.4824 243.179 -1897.11 242.899 -1891.51 0.0 242.899 -1891.51 304.61 -40.2146 -1384.2156 262.805 262.805
2 0 -8.217608 0.0 -40.5498 15.7016 -12.8718 243.179 -1897.11 243.438 -1892.51 0.0 243.438 -1892.51 287.784 -40.5498 -1401.8379 244.803 244.803
2 1 -8.222521 0.0 -40.5949 15.7034 -12.8664 243.179 -1897.11 243.43 -1892.5 0.0 243.43 -1892.5 287.831 -40.5949 -1401.834 244.803 244.803
2 2 -8.268994 0.0 -40.0493 15.7308 -13.1601 243.179 -1897.11 243.809 -1894.94 0.0 243.809 -1894.94 293.435 -40.0493 -1397.7452 250.152 250.152
2 3 -8.249791 0.0 -42.0911 15.5489 -11.305 243.179 -1897.11 243.391 -1889.25 0.0 243.391 -1889.25 302.32 -42.0911 -1385.6301 261.936 261.936
2 4 -6.775566 0.0 -25.3907 15.6157 -12.6103 243.179 -1897.11 243.651 -1892.58 0.0 243.651 -1892.58 303.969 -25.3907 -1370.3507 275.921 275.921
2 5 -6.8662877 0.0 -26.6233 15.5966 -12.6378 243.179 -1897.11 243.629 -1892.18 0.0 243.629 -1892.18 304.864 -26.6233 -1370.3103 275.885 275.885
2 6 -7.9642234 0.0 -41.2868 15.53 -14.5779 243.179 -1897.11 243.508 -1889.31 0.0 243.508 -1889.31 326.355 -41.2868 -1360.7339 284.209 284.209
2 7 -7.9511333 0.0 -41.0895 15.539 -14.5814 243.179 -1897.11 243.514 -1889.4 0.0 243.514 -1889.4 326.287 -41.0895 -1360.6885 284.255 284.255
3 0 -7.377482 0.0 -27.9952 15.7271 -12.8305 243.179 -1897.11 243.174 -1897.7 0.0 243.174 -1897.7 281.624 -27.9952 -1400.8972 247.866 247.866
3 1 -7.372805 0.0 -27.9357 15.7276 -12.816 243.179 -1897.11 243.148 -1897.66 0.0 243.148 -1897.66 281.555 -27.9357 -1400.8928 247.876 247.876
3 2 -7.372805 0.0 -27.9357 15.7276 -12.816 243.179 -1897.11 243.148 -1897.66 0.0 243.148 -1897.66 281.555 -27.9357 -1400.8928 247.876 247.876
3 3 -7.372805 0.0 -27.9357 15.7276 -12.816 243.179 -1897.11 243.148 -1897.66 0.0 243.148 -1897.66 281.555 -27.9357 -1400.8928 247.876 247.876
3 4 -7.3665133 0.0 -27.8538 15.7257 -12.8068 243.179 -1897.11 243.156 -1897.69 0.0 243.156 -1897.69 281.526 -27.8538 -1400.8617 247.898 247.898
3 5 -7.3665133 0.0 -27.8538 15.7257 -12.8068 243.179 -1897.11 243.156 -1897.69 0.0 243.156 -1897.69 281.526 -27.8538 -1400.8617 247.898 247.898
3 6 -7.3665133 0.0 -27.8538 15.7257 -12.8068 243.179 -1897.11 243.156 -1897.69 0.0 243.156 -1897.69 281.526 -27.8538 -1400.8617 247.898 247.898
3 7 -7.3665133 0.0 -27.8538 15.7257 -12.8068 243.179 -1897.11 243.156 -1897.69 0.0 243.156 -1897.69 281.526 -27.8538 -1400.8617 247.898 247.898
4 0 -7.658399 0.0 -30.1693 15.5999 -11.7974 243.179 -1897.11 245.404 -1901.54 0.0 245.404 -1901.54 287.343 -30.1693 -1398.9623 253.91 253.91
4 1 -7.6637506 0.0 -30.2136 15.5899 -11.8034 243.179 -1897.11 245.339 -1901.48 0.0 245.339 -1901.48 287.788 -30.2136 -1398.5665 254.222 254.222
4 2 -7.5781074 0.0 -29.2991 15.6033 -12.7386 243.179 -1897.11 245.424 -1902.54 0.0 245.424 -1902.54 288.076 -29.2991 -1398.3392 254.299 254.299
4 3 -7.4967227 0.0 -28.938 15.5322 -10.548 243.179 -1897.11 245.005 -1899.04 0.0 245.005 -1899.04 285.181 -28.938 -1397.792 253.528 253.528
4 4 -7.4808125 0.0 -29.0494 15.5208 -11.3179 243.179 -1897.11 245.008 -1899.4 0.0 245.008 -1899.4 285.884 -29.0494 -1397.5574 253.813 253.813
4 5 -7.670288 0.0 -29.6383 15.6643 -13.1937 243.179 -1897.11 245.461 -1903.94 0.0 245.461 -1903.94 298.027 -29.6383 -1390.0903 260.742 260.742
4 6 -7.6313643 0.0 -29.146 15.6606 -13.2033 243.179 -1897.11 245.435 -1904.04 0.0 245.435 -1904.04 298.979 -29.146 -1388.772 261.995 261.995
4 7 -7.5267797 0.0 -27.7327 15.6864 -13.4379 243.179 -1897.11 245.37 -1904.61 0.0 245.37 -1904.61 301.473 -27.7327 -1385.4996 265.183 265.183
5 0 -7.6172976 0.0 -33.366 15.3776 -10.6618 243.179 -1897.11 244.482 -1893.71 0.0 244.482 -1893.71 284.193 -33.366 -1398.4009 251.676 251.676
5 1 -7.652798 0.0 -33.8942 15.4039 -10.5608 243.179 -1897.11 244.429 -1893.25 0.0 244.429 -1893.25 284.419 -33.8942 -1398.2963 251.538 251.538
5 2 -7.652798 0.0 -33.8942 15.4039 -10.5608 243.179 -1897.11 244.429 -1893.25 0.0 244.429 -1893.25 284.419 -33.8942 -1398.2963 251.538 251.538
5 3 -7.6033173 0.0 -33.1486 15.387 -10.5667 243.179 -1897.11 244.451 -1893.66 0.0 244.451 -1893.66 284.786 -33.1486 -1397.5715 252.45 252.45
5 4 -7.6033173 0.0 -33.1486 15.387 -10.5667 243.179 -1897.11 244.451 -1893.66 0.0 244.451 -1893.66 284.786 -33.1486 -1397.5715 252.45 252.45
5 5 -7.6033173 0.0 -33.1486 15.387 -10.5667 243.179 -1897.11 244.451 -1893.66 0.0 244.451 -1893.66 284.786 -33.1486 -1397.5715 252.45 252.45
5 6 -7.6033173 0.0 -33.1486 15.387 -10.5667 243.179 -1897.11 244.451 -1893.66 0.0 244.451 -1893.66 284.786 -33.1486 -1397.5715 252.45 252.45
5 7 -7.6033173 0.0 -33.1486 15.387 -10.5667 243.179 -1897.11 244.451 -1893.66 0.0 244.451 -1893.66 284.786 -33.1486 -1397.5715 252.45 252.45
5 8 -7.3100085 0.0 -26.795 15.4363 -10.9934 243.179 -1897.11 244.704 -1899.43 0.0 244.704 -1899.43 283.964 -26.795 -1397.5571 254.244 254.244
5 9 -7.267436 0.0 -25.3135 15.4722 -10.8247 243.179 -1897.11 244.348 -1900.25 0.0 244.348 -1900.25 286.363 -25.3135 -1394.8524 256.801 256.801
6 0 -7.825879 0.0 -31.9255 15.4843 -12.6993 243.179 -1897.11 244.846 -1901.78 0.0 244.846 -1901.78 290.566 -31.9255 -1398.2936 252.516 252.516
6 1 -7.632221 0.0 -30.1263 15.4999 -13.1766 243.179 -1897.11 244.956 -1902.02 0.0 244.956 -1902.02 292.431 -30.1263 -1394.7593 254.491 254.491
6 2 -7.331649 0.0 -27.3212 15.4372 -13.5458 243.179 -1897.11 245.266 -1902.39 0.0 245.266 -1902.39 292.394 -27.3212 -1392.0511 257.659 257.659
6 3 -7.4318175 0.0 -27.3431 15.397 -13.5565 243.179 -1897.11 245.217 -1903.99 0.0 245.217 -1903.99 295.164 -27.3431 -1390.952 258.131 258.131
6 4 -7.4846864 0.0 -28.0522 15.4118 -13.4477 243.179 -1897.11 245.116 -1903.47 0.0 245.116 -1903.47 295.822 -28.0522 -1390.5842 258.654 258.654
6 5 -7.5384235 0.0 -28.7142 15.4232 -13.367 243.179 -1897.11 245.086 -1903.18 0.0 245.086 -1903.18 296.418 -28.7142 -1390.3904 258.927 258.927
6 6 -7.779515 0.0 -33.4306 15.6672 -10.4344 243.179 -1897.11 244.336 -1895.36 0.0 244.336 -1895.36 294.47 -33.4306 -1389.9846 259.779 259.779
6 7 -7.5602508 0.0 -33.3979 15.6556 -11.1458 243.179 -1897.11 244.312 -1892.52 0.0 244.312 -1892.52 302.097 -33.3979 -1379.5089 272.144 272.144
7 0 -8.081501 0.0 -40.253 15.6665 -12.7728 243.179 -1897.11 245.327 -1893.62 0.0 245.327 -1893.62 290.825 -40.253 -1397.721 256.186 256.186
7 1 -7.978094 0.0 -36.4874 15.6406 -12.1216 243.179 -1897.11 245.243 -1897.01 0.0 245.243 -1897.01 291.099 -36.4874 -1397.1554 256.643 256.643
7 2 -7.9646063 0.0 -36.1612 15.6403 -12.0608 243.179 -1897.11 245.189 -1897.15 0.0 245.189 -1897.15 291.007 -36.1612 -1397.1152 256.633 256.633
7 3 -7.2828546 0.0 -33.3943 15.3499 -13.8289 243.179 -1897.11 245.775 -1893.41 0.0 245.775 -1893.41 300.545 -33.3943 -1380.4843 271.465 271.465
7 4 -7.4015036 0.0 -35.3842 15.22 -14.6285 243.179 -1897.11 245.32 -1892.57 0.0 245.32 -1892.57 308.733 -35.3842 -1373.9011 277.569 277.569
7 5 -7.4533525 0.0 -36.1964 15.2138 -14.6201 243.179 -1897.11 245.344 -1892.2 0.0 245.344 -1892.2 309.644 -36.1964 -1373.4083 277.859 277.859
8 0 -7.4930573 0.0 -31.6082 15.6891 -12.5075 243.179 -1897.11 244.63 -1895.99 0.0 244.63 -1895.99 288.702 -31.6082 -1394.2662 256.523 256.523
8 1 -7.4930573 0.0 -31.6082 15.6891 -12.5075 243.179 -1897.11 244.63 -1895.99 0.0 244.63 -1895.99 288.702 -31.6082 -1394.2662 256.523 256.523
8 2 -7.48107 0.0 -31.506 15.6905 -12.526 243.179 -1897.11 244.631 -1895.97 0.0 244.631 -1895.97 288.796 -31.506 -1394.049 256.682 256.682
8 3 -7.48107 0.0 -31.506 15.6905 -12.526 243.179 -1897.11 244.631 -1895.97 0.0 244.631 -1895.97 288.796 -31.506 -1394.049 256.682 256.682
8 4 -7.48107 0.0 -31.506 15.6905 -12.526 243.179 -1897.11 244.631 -1895.97 0.0 244.631 -1895.97 288.796 -31.506 -1394.049 256.682 256.682
8 5 -7.48107 0.0 -31.506 15.6905 -12.526 243.179 -1897.11 244.631 -1895.97 0.0 244.631 -1895.97 288.796 -31.506 -1394.049 256.682 256.682
8 6 -7.456429 0.0 -31.3764 15.6937 -12.527 243.179 -1897.11 244.745 -1895.94 0.0 244.745 -1895.94 288.93 -31.3764 -1393.6414 256.957 256.957
8 7 -7.456429 0.0 -31.3764 15.6937 -12.527 243.179 -1897.11 244.745 -1895.94 0.0 244.745 -1895.94 288.93 -31.3764 -1393.6414 256.957 256.957
9 0 -7.875215 0.0 -33.7337 15.6417 -11.7139 243.179 -1897.11 243.777 -1896.91 0.0 243.777 -1896.91 292.776 -33.7337 -1394.0907 255.897 255.897
9 1 -7.832885 0.0 -33.7191 15.5996 -12.3292 243.179 -1897.11 243.802 -1896.96 0.0 243.802 -1896.96 295.764 -33.7191 -1391.113 258.855 258.855
9 2 -7.8543577 0.0 -34.0889 15.6502 -12.6406 243.179 -1897.11 243.781 -1896.94 0.0 243.781 -1896.94 305.131 -34.0889 -1382.1168 270.625 270.625
9 3 -7.5415816 0.0 -30.5811 15.6482 -12.1537 243.179 -1897.11 243.802 -1896.8 0.0 243.802 -1896.8 305.678 -30.5811 -1377.9011 274.869 274.869
9 4 -7.344542 0.0 -28.5239 15.6463 -12.0046 243.179 -1897.11 243.851 -1896.69 0.0 243.851 -1896.69 304.866 -28.5239 -1376.497 276.51 276.51
9 5 -7.550398 0.0 -31.5747 15.5942 -14.6169 243.179 -1897.11 243.967 -1898.21 0.0 243.967 -1898.21 315.805 -31.5747 -1370.0127 278.957 278.957
9 6 -7.608253 0.0 -31.4373 15.6509 -14.1129 243.179 -1897.11 243.562 -1898.15 0.0 243.562 -1898.15 316.632 -31.4373 -1369.3933 280.455 280.455
9 7 -7.6294293 0.0 -31.5002 15.6675 -14.0071 243.179 -1897.11 243.402 -1898.02 0.0 243.402 -1898.02 316.928 -31.5002 -1369.1903 280.811 280.811
10 0 -7.848428 0.0 -35.2832 15.4653 -13.1637 243.179 -1897.11 244.45 -1896.84 0.0 244.45 -1896.84 293.629 -35.2832 -1394.0442 256.6 256.6
10 1 -7.848428 0.0 -35.2832 15.4653 -13.1637 243.179 -1897.11 244.45 -1896.84 0.0 244.45 -1896.84 293.629 -35.2832 -1394.0442 256.6 256.6
10 2 -7.8640056 0.0 -35.5384 15.4711 -13.1674 243.179 -1897.11 244.434 -1896.67 0.0 244.434 -1896.67 293.742 -35.5384 -1394.0325 256.602 256.602
10 3 -7.8640056 0.0 -35.5384 15.4711 -13.1674 243.179 -1897.11 244.434 -1896.67 0.0 244.434 -1896.67 293.742 -35.5384 -1394.0325 256.602 256.602
10 4 -7.8459134 0.0 -35.2757 15.4781 -13.0987 243.179 -1897.11 244.414 -1896.67 0.0 244.414 -1896.67 293.742 -35.2757 -1393.7898 256.784 256.784
10 5 -8.176721 0.0 -43.047 15.5628 -17.0766 243.179 -1897.11 244.647 -1894.27 0.0 244.647 -1894.27 308.996 -43.047 -1383.6741 265.56 265.56
10 6 -8.260474 0.0 -43.8385 15.5782 -16.8979 243.179 -1897.11 244.613 -1894.16 0.0 244.613 -1894.16 310.039 -43.8385 -1383.3464 265.897 265.897
10 7 -8.301757 0.0 -47.5101 15.5723 -17.6829 243.179 -1897.11 244.585 -1889.91 0.0 244.585 -1889.91 310.136 -47.5101 -1382.6992 265.854 265.854
11 0 -7.7206383 0.0 -39.6241 15.4686 -12.3645 243.179 -1897.11 244.885 -1887.91 0.0 244.885 -1887.91 289.262 -39.6241 -1393.3871 253.841 253.841
11 1 -7.7206383 0.0 -39.6241 15.4686 -12.3645 243.179 -1897.11 244.885 -1887.91 0.0 244.885 -1887.91 289.262 -39.6241 -1393.3871 253.841 253.841
11 2 -7.7073507 0.0 -39.3482 15.4696 -12.3297 243.179 -1897.11 244.883 -1888.08 0.0 244.883 -1888.08 289.162 -39.3482 -1393.383 253.865 253.865
11 3 -7.7073507 0.0 -39.3482 15.4696 -12.3297 243.179 -1897.11 244.883 -1888.08 0.0 244.883 -1888.08 289.162 -39.3482 -1393.383 253.865 253.865
11 4 -7.7073507 0.0 -39.3482 15.4696 -12.3297 243.179 -1897.11 244.883 -1888.08 0.0 244.883 -1888.08 289.162 -39.3482 -1393.383 253.865 253.865
11 5 -7.7073507 0.0 -39.3482 15.4696 -12.3297 243.179 -1897.11 244.883 -1888.08 0.0 244.883 -1888.08 289.162 -39.3482 -1393.383 253.865 253.865
11 6 -7.7608204 0.0 -41.4898 15.4654 -12.5506 243.179 -1897.11 244.902 -1885.9 0.0 244.902 -1885.9 289.188 -41.4898 -1393.2999 253.76 253.76
11 7 -7.7608204 0.0 -41.4898 15.4654 -12.5506 243.179 -1897.11 244.902 -1885.9 0.0 244.902 -1885.9 289.188 -41.4898 -1393.2999 253.76 253.76
12 0 -7.255599 0.0 -26.1557 15.5223 -13.2049 243.179 -1897.11 245.223 -1902.41 0.0 245.223 -1902.41 290.163 -26.1557 -1393.1797 256.621 256.621
12 1 -7.255599 0.0 -26.1557 15.5223 -13.2049 243.179 -1897.11 245.223 -1902.41 0.0 245.223 -1902.41 290.163 -26.1557 -1393.1797 256.621 256.621
12 2 -7.255599 0.0 -26.1557 15.5223 -13.2049 243.179 -1897.11 245.223 -1902.41 0.0 245.223 -1902.41 290.163 -26.1557 -1393.1797 256.621 256.621
12 3 -7.255599 0.0 -26.1557 15.5223 -13.2049 243.179 -1897.11 245.223 -1902.41 0.0 245.223 -1902.41 290.163 -26.1557 -1393.1797 256.621 256.621
12 4 -7.2617383 0.0 -26.2617 15.5235 -13.2302 243.179 -1897.11 245.236 -1902.39 0.0 245.236 -1902.39 290.309 -26.2617 -1393.1068 256.729 256.729
12 5 -7.2617383 0.0 -26.2617 15.5235 -13.2302 243.179 -1897.11 245.236 -1902.39 0.0 245.236 -1902.39 290.309 -26.2617 -1393.1068 256.729 256.729
12 6 -7.211546 0.0 -25.8796 15.5228 -13.5577 243.179 -1897.11 245.256 -1902.52 0.0 245.256 -1902.52 290.461 -25.8796 -1392.6826 256.792 256.792
12 7 -7.211546 0.0 -25.8796 15.5228 -13.5577 243.179 -1897.11 245.256 -1902.52 0.0 245.256 -1902.52 290.461 -25.8796 -1392.6826 256.792 256.792
13 0 -8.120139 0.0 -36.4125 15.4199 -9.72187 243.179 -1897.11 242.21 -1892.7 0.0 242.21 -1892.7 294.267 -36.4125 -1392.6355 256.833 256.833
13 1 -8.120139 0.0 -36.4125 15.4199 -9.72187 243.179 -1897.11 242.21 -1892.7 0.0 242.21 -1892.7 294.267 -36.4125 -1392.6355 256.833 256.833
13 2 -8.111654 0.0 -36.2373 15.42 -9.63838 243.179 -1897.11 242.211 -1892.75 0.0 242.211 -1892.75 294.199 -36.2373 -1392.5774 256.866 256.866
13 3 -8.111654 0.0 -36.2373 15.42 -9.63838 243.179 -1897.11 242.211 -1892.75 0.0 242.211 -1892.75 294.199 -36.2373 -1392.5774 256.866 256.866
13 4 -7.816663 0.0 -33.288 15.5053 -9.89519 243.179 -1897.11 242.228 -1892.64 0.0 242.228 -1892.64 291.796 -33.288 -1391.904 256.386 256.386
13 5 -7.816663 0.0 -33.288 15.5053 -9.89519 243.179 -1897.11 242.228 -1892.64 0.0 242.228 -1892.64 291.796 -33.288 -1391.904 256.386 256.386
13 6 -7.816663 0.0 -33.288 15.5053 -9.89519 243.179 -1897.11 242.228 -1892.64 0.0 242.228 -1892.64 291.796 -33.288 -1391.904 256.386 256.386
13 7 -7.816663 0.0 -33.288 15.5053 -9.89519 243.179 -1897.11 242.228 -1892.64 0.0 242.228 -1892.64 291.796 -33.288 -1391.904 256.386 256.386
14 0 -7.316412 0.0 -27.0029 15.5716 -12.6445 243.179 -1897.11 245.354 -1901.66 0.0 245.354 -1901.66 292.53 -27.0029 -1390.7789 262.177 262.177
14 1 -7.316412 0.0 -27.0029 15.5716 -12.6445 243.179 -1897.11 245.354 -1901.66 0.0 245.354 -1901.66 292.53 -27.0029 -1390.7789 262.177 262.177
14 2 -7.316412 0.0 -27.0029 15.5716 -12.6445 243.179 -1897.11 245.354 -1901.66 0.0 245.354 -1901.66 292.53 -27.0029 -1390.7789 262.177 262.177
14 3 -7.314736 0.0 -27.261 15.5503 -12.6335 243.179 -1897.11 245.318 -1901.2 0.0 245.318 -1901.2 292.369 -27.261 -1390.7739 262.258 262.258
14 4 -7.36627 0.0 -27.9018 15.5722 -12.672 243.179 -1897.11 245.217 -1900.9 0.0 245.217 -1900.9 293.401 -27.9018 -1390.1838 262.608 262.608
15 0 -7.7439847 0.0 -36.0696 15.5049 -10.7965 243.179 -1897.11 243.59 -1890.16 0.0 243.59 -1890.16 291.916 -36.0696 -1390.7236 257.543 257.543
15 1 -7.7439847 0.0 -36.0696 15.5049 -10.7965 243.179 -1897.11 243.59 -1890.16 0.0 243.59 -1890.16 291.916 -36.0696 -1390.7236 257.543 257.543
15 2 -7.6696787 0.0 -35.2423 15.4689 -11.1134 243.179 -1897.11 243.553 -1890.54 0.0 243.553 -1890.54 292.665 -35.2423 -1389.5643 258.334 258.334
15 3 -7.6696787 0.0 -35.2423 15.4689 -11.1134 243.179 -1897.11 243.553 -1890.54 0.0 243.553 -1890.54 292.665 -35.2423 -1389.5643 258.334 258.334
15 4 -7.6696787 0.0 -35.2423 15.4689 -11.1134 243.179 -1897.11 243.553 -1890.54 0.0 243.553 -1890.54 292.665 -35.2423 -1389.5643 258.334 258.334
15 5 -7.6696787 0.0 -35.2423 15.4689 -11.1134 243.179 -1897.11 243.553 -1890.54 0.0 243.553 -1890.54 292.665 -35.2423 -1389.5643 258.334 258.334
15 6 -7.684368 0.0 -35.3851 15.4616 -11.1753 243.179 -1897.11 243.519 -1890.58 0.0 243.519 -1890.58 292.946 -35.3851 -1389.5 258.368 258.368
15 7 -7.684368 0.0 -35.3851 15.4616 -11.1753 243.179 -1897.11 243.519 -1890.58 0.0 243.519 -1890.58 292.946 -35.3851 -1389.5 258.368 258.368
16 0 -7.2209525 0.0 -27.7849 15.1564 -10.1386 243.179 -1897.11 245.194 -1896.78 0.0 245.194 -1896.78 288.764 -27.7849 -1390.6069 260.066 260.066
16 1 -7.2109947 0.0 -27.6412 15.1537 -10.1468 243.179 -1897.11 245.251 -1896.94 0.0 245.251 -1896.94 288.728 -27.6412 -1390.6022 260.069 260.069
16 2 -7.2109947 0.0 -27.6412 15.1537 -10.1468 243.179 -1897.11 245.251 -1896.94 0.0 245.251 -1896.94 288.728 -27.6412 -1390.6022 260.069 260.069
16 3 -7.2109947 0.0 -27.6412 15.1537 -10.1468 243.179 -1897.11 245.251 -1896.94 0.0 245.251 -1896.94 288.728 -27.6412 -1390.6022 260.069 260.069
16 4 -7.219947 0.0 -27.8214 15.1562 -10.1498 243.179 -1897.11 245.169 -1896.68 0.0 245.169 -1896.68 288.754 -27.8214 -1390.5784 260.061 260.061
16 5 -7.219947 0.0 -27.8214 15.1562 -10.1498 243.179 -1897.11 245.169 -1896.68 0.0 245.169 -1896.68 288.754 -27.8214 -1390.5784 260.061 260.061
16 6 -7.219947 0.0 -27.8214 15.1562 -10.1498 243.179 -1897.11 245.169 -1896.68 0.0 245.169 -1896.68 288.754 -27.8214 -1390.5784 260.061 260.061
16 7 -7.219947 0.0 -27.8214 15.1562 -10.1498 243.179 -1897.11 245.169 -1896.68 0.0 245.169 -1896.68 288.754 -27.8214 -1390.5784 260.061 260.061
17 0 -6.954622 0.0 -22.1709 15.5955 -11.7051 243.179 -1897.11 244.881 -1901.51 0.0 244.881 -1901.51 288.752 -22.1709 -1390.048 260.73 260.73
17 1 -7.0123706 0.0 -22.9373 15.5642 -11.7737 243.179 -1897.11 244.696 -1901.1 0.0 244.696 -1901.1 289.896 -22.9373 -1389.4452 261.304 261.304
17 2 -7.0123706 0.0 -22.9373 15.5642 -11.7737 243.179 -1897.11 244.696 -1901.1 0.0 244.696 -1901.1 289.896 -22.9373 -1389.4452 261.304 261.304
17 3 -6.760305 0.0 -19.2023 15.6309 -9.97393 243.179 -1897.11 245.193 -1901.62 0.0 245.193 -1901.62 288.964 -19.2023 -1386.6653 263.899 263.899
17 4 -6.709663 0.0 -18.5646 15.6201 -9.93653 243.179 -1897.11 245.311 -1901.94 0.0 245.311 -1901.94 288.746 -18.5646 -1386.4475 264.264 264.264
17 5 -6.709663 0.0 -18.5646 15.6201 -9.93653 243.179 -1897.11 245.311 -1901.94 0.0 245.311 -1901.94 288.746 -18.5646 -1386.4475 264.264 264.264
17 6 -6.6908283 0.0 -18.2824 15.6213 -9.99048 243.179 -1897.11 245.246 -1902.02 0.0 245.246 -1902.02 288.914 -18.2824 -1386.1425 264.428 264.428
17 7 -6.7816854 0.0 -20.1227 15.521 -12.1127 243.179 -1897.11 245.002 -1902.56 0.0 245.002 -1902.56 293.165 -20.1227 -1384.5159 266.519 266.519
18 0 -7.8700542 0.0 -38.6477 15.343 -11.9216 243.179 -1897.11 243.454 -1889.4 0.0 243.454 -1889.4 295.038 -38.6477 -1389.5558 260.03 260.03
18 1 -7.8700542 0.0 -38.6477 15.343 -11.9216 243.179 -1897.11 243.454 -1889.4 0.0 243.454 -1889.4 295.038 -38.6477 -1389.5558 260.03 260.03
18 2 -7.8690996 0.0 -38.5351 15.3421 -11.8771 243.179 -1897.11 243.457 -1889.52 0.0 243.457 -1889.52 295.129 -38.5351 -1389.4691 260.078 260.078
18 3 -7.8690996 0.0 -38.5351 15.3421 -11.8771 243.179 -1897.11 243.457 -1889.52 0.0 243.457 -1889.52 295.129 -38.5351 -1389.4691 260.078 260.078
18 4 -7.870415 0.0 -38.4277 15.3539 -11.7825 243.179 -1897.11 243.441 -1889.57 0.0 243.441 -1889.57 295.269 -38.4277 -1389.2876 260.313 260.313
18 5 -7.870415 0.0 -38.4277 15.3539 -11.7825 243.179 -1897.11 243.441 -1889.57 0.0 243.441 -1889.57 295.269 -38.4277 -1389.2876 260.313 260.313
18 6 -7.870415 0.0 -38.4277 15.3539 -11.7825 243.179 -1897.11 243.441 -1889.57 0.0 243.441 -1889.57 295.269 -38.4277 -1389.2876 260.313 260.313
18 7 -7.870415 0.0 -38.4277 15.3539 -11.7825 243.179 -1897.11 243.441 -1889.57 0.0 243.441 -1889.57 295.269 -38.4277 -1389.2876 260.313 260.313
18 8 -7.562619 0.0 -33.1963 15.4776 -12.0533 243.179 -1897.11 243.799 -1893.26 0.0 243.799 -1893.26 294.029 -33.1963 -1388.6283 259.248 259.248
18 9 -7.562619 0.0 -33.1963 15.4776 -12.0533 243.179 -1897.11 243.799 -1893.26 0.0 243.799 -1893.26 294.029 -33.1963 -1388.6283 259.248 259.248
18 10 -7.562619 0.0 -33.1963 15.4776 -12.0533 243.179 -1897.11 243.799 -1893.26 0.0 243.799 -1893.26 294.029 -33.1963 -1388.6283 259.248 259.248
18 11 -7.55502 0.0 -34.2174 15.6055 -14.5981 243.179 -1897.11 243.809 -1893.92 0.0 243.809 -1893.92 298.57 -34.2174 -1385.7584 260.889 260.889
18 12 -7.55502 0.0 -34.2174 15.6055 -14.5981 243.179 -1897.11 243.809 -1893.92 0.0 243.809 -1893.92 298.57 -34.2174 -1385.7584 260.889 260.889
18 13 -7.55502 0.0 -34.2174 15.6055 -14.5981 243.179 -1897.11 243.809 -1893.92 0.0 243.809 -1893.92 298.57 -34.2174 -1385.7584 260.889 260.889
18 14 -7.5365567 0.0 -33.9601 15.6238 -14.8149 243.179 -1897.11 243.806 -1894.2 0.0 243.806 -1894.2 298.94 -33.9601 -1385.414 261.105 261.105
18 15 -7.5365567 0.0 -33.9601 15.6238 -14.8149 243.179 -1897.11 243.806 -1894.2 0.0 243.806 -1894.2 298.94 -33.9601 -1385.414 261.105 261.105
19 0 -7.3350415 0.0 -26.3615 15.7937 -11.1695 243.179 -1897.11 243.583 -1898.4 0.0 243.583 -1898.4 291.904 -26.3615 -1389.2745 261.444 261.444
19 1 -7.3350415 0.0 -26.3615 15.7937 -11.1695 243.179 -1897.11 243.583 -1898.4 0.0 243.583 -1898.4 291.904 -26.3615 -1389.2745 261.444 261.444
19 2 -7.3350415 0.0 -26.3615 15.7937 -11.1695 243.179 -1897.11 243.583 -1898.4 0.0 243.583 -1898.4 291.904 -26.3615 -1389.2745 261.444 261.444
19 3 -7.2689514 0.0 -25.7384 15.7606 -11.2108 243.179 -1897.11 243.631 -1898.45 0.0 243.631 -1898.45 291.642 -25.7384 -1388.9154 261.779 261.779
19 4 -7.2689514 0.0 -25.7384 15.7606 -11.2108 243.179 -1897.11 243.631 -1898.45 0.0 243.631 -1898.45 291.642 -25.7384 -1388.9154 261.779 261.779
19 5 -7.2689514 0.0 -25.7384 15.7606 -11.2108 243.179 -1897.11 243.631 -1898.45 0.0 243.631 -1898.45 291.642 -25.7384 -1388.9154 261.779 261.779
19 6 -7.2689514 0.0 -25.7384 15.7606 -11.2108 243.179 -1897.11 243.631 -1898.45 0.0 243.631 -1898.45 291.642 -25.7384 -1388.9154 261.779 261.779
19 7 -7.2544775 0.0 -25.683 15.7609 -11.995 243.179 -1897.11 243.668 -1899.14 0.0 243.668 -1899.14 292.746 -25.683 -1388.409 262.442 262.442
20 0 -7.775671 0.0 -35.1563 15.7503 -13.9771 243.179 -1897.11 244.107 -1895.69 0.0 244.107 -1895.69 298.32 -35.1563 -1388.4192 258.951 258.951
20 1 -7.775671 0.0 -35.1563 15.7503 -13.9771 243.179 -1897.11 244.107 -1895.69 0.0 244.107 -1895.69 298.32 -35.1563 -1388.4192 258.951 258.951
20 2 -8.00677 0.0 -38.335 15.6675 -14.0101 243.179 -1897.11 243.833 -1894.29 0.0 243.833 -1894.29 301.784 -38.335 -1387.008 261.04 261.04
20 3 -8.00677 0.0 -38.335 15.6675 -14.0101 243.179 -1897.11 243.833 -1894.29 0.0 243.833 -1894.29 301.784 -38.335 -1387.008 261.04 261.04
20 4 -8.00677 0.0 -38.335 15.6675 -14.0101 243.179 -1897.11 243.833 -1894.29 0.0 243.833 -1894.29 301.784 -38.335 -1387.008 261.04 261.04
20 5 -8.021697 0.0 -38.4846 15.666 -14.0083 243.179 -1897.11 243.818 -1894.28 0.0 243.818 -1894.28 301.999 -38.4846 -1386.9476 261.086 261.086
20 6 -8.021697 0.0 -38.4846 15.666 -14.0083 243.179 -1897.11 243.818 -1894.28 0.0 243.818 -1894.28 301.999 -38.4846 -1386.9476 261.086 261.086
20 7 -8.021697 0.0 -38.4846 15.666 -14.0083 243.179 -1897.11 243.818 -1894.28 0.0 243.818 -1894.28 301.999 -38.4846 -1386.9476 261.086 261.086
21 0 -7.601077 0.0 -30.1133 15.5254 -12.7555 243.179 -1897.11 241.695 -1896.03 0.0 241.695 -1896.03 296.717 -30.1133 -1387.7312 261.018 261.018
21 1 -6.928311 0.0 -20.2627 15.0994 -13.3818 243.179 -1897.11 241.476 -1901.21 0.0 241.476 -1901.21 327.16 -20.2627 -1352.8367 293.485 293.485
21 2 -4.804784 0.0 3.36212 15.3972 -10.1666 243.179 -1897.11 241.829 -1899.9 0.0 241.829 -1899.9 336.523 3.36212 -1318.1859 332.798 332.798
22 0 -7.745066 0.0 -33.9507 15.7803 -14.1674 243.179 -1897.11 244.898 -1898.42 0.0 244.898 -1898.42 300.075 -33.9507 -1387.3977 263.0 263.0
22 1 -7.7388964 0.0 -33.8158 15.7789 -14.1541 243.179 -1897.11 244.842 -1898.43 0.0 244.842 -1898.43 300.14 -33.8158 -1387.2638 263.161 263.161
22 2 -7.73671 0.0 -33.8001 15.7813 -14.1577 243.179 -1897.11 244.843 -1898.42 0.0 244.843 -1898.42 300.144 -33.8001 -1387.2332 263.171 263.171
22 3 -7.71739 0.0 -31.3873 15.7135 -12.7759 243.179 -1897.11 244.625 -1900.22 0.0 244.625 -1900.22 301.789 -31.3873 -1385.1932 265.2 265.2
22 4 -7.6849422 0.0 -31.0415 15.7137 -12.8181 243.179 -1897.11 244.621 -1900.26 0.0 244.621 -1900.26 301.546 -31.0415 -1385.1345 265.205 265.205
22 5 -7.7105618 0.0 -31.3858 15.7179 -12.7989 243.179 -1897.11 244.627 -1900.13 0.0 244.627 -1900.13 301.809 -31.3858 -1385.0798 265.268 265.268
22 6 -7.7105618 0.0 -31.3858 15.7179 -12.7989 243.179 -1897.11 244.627 -1900.13 0.0 244.627 -1900.13 301.809 -31.3858 -1385.0798 265.268 265.268
22 7 -7.7105618 0.0 -31.3858 15.7179 -12.7989 243.179 -1897.11 244.627 -1900.13 0.0 244.627 -1900.13 301.809 -31.3858 -1385.0798 265.268 265.268
23 0 -7.28925 0.0 -28.5124 15.2604 -11.3792 243.179 -1897.11 245.232 -1897.91 0.0 245.232 -1897.91 293.863 -28.5124 -1387.3274 262.335 262.335
23 1 -7.28925 0.0 -28.5124 15.2604 -11.3792 243.179 -1897.11 245.232 -1897.91 0.0 245.232 -1897.91 293.863 -28.5124 -1387.3274 262.335 262.335
23 2 -7.28925 0.0 -28.5124 15.2604 -11.3792 243.179 -1897.11 245.232 -1897.91 0.0 245.232 -1897.91 293.863 -28.5124 -1387.3274 262.335 262.335
23 3 -7.1914544 0.0 -27.2555 15.2697 -11.5524 243.179 -1897.11 245.346 -1898.59 0.0 245.346 -1898.59 293.458 -27.2555 -1387.0415 262.556 262.556
23 4 -7.1914544 0.0 -27.2555 15.2697 -11.5524 243.179 -1897.11 245.346 -1898.59 0.0 245.346 -1898.59 293.458 -27.2555 -1387.0415 262.556 262.556
23 5 -7.1914544 0.0 -27.2555 15.2697 -11.5524 243.179 -1897.11 245.346 -1898.59 0.0 245.346 -1898.59 293.458 -27.2555 -1387.0415 262.556 262.556
23 6 -7.2004156 0.0 -27.3457 15.2725 -11.5441 243.179 -1897.11 245.272 -1898.47 0.0 245.272 -1898.47 293.519 -27.3457 -1387.0247 262.509 262.509
23 7 -7.2004156 0.0 -27.3457 15.2725 -11.5441 243.179 -1897.11 245.272 -1898.47 0.0 245.272 -1898.47 293.519 -27.3457 -1387.0247 262.509 262.509
24 0 -7.846055 0.0 -41.8219 15.3792 -12.868 243.179 -1897.11 244.572 -1886.72 0.0 244.572 -1886.72 296.714 -41.8219 -1387.2559 259.397 259.397
24 1 -7.846055 0.0 -41.8219 15.3792 -12.868 243.179 -1897.11 244.572 -1886.72 0.0 244.572 -1886.72 296.714 -41.8219 -1387.2559 259.397 259.397
24 2 -7.8401275 0.0 -41.8159 15.3788 -12.8734 243.179 -1897.11 244.586 -1886.66 0.0 244.586 -1886.66 296.644 -41.8159 -1387.2458 259.399 259.399
24 3 -7.8401275 0.0 -41.8159 15.3788 -12.8734 243.179 -1897.11 244.586 -1886.66 0.0 244.586 -1886.66 296.644 -41.8159 -1387.2458 259.399 259.399
24 4 -7.8401275 0.0 -41.8159 15.3788 -12.8734 243.179 -1897.11 244.586 -1886.66 0.0 244.586 -1886.66 296.644 -41.8159 -1387.2458 259.399 259.399
24 5 -7.829634 0.0 -41.9386 15.3837 -12.8999 243.179 -1897.11 244.665 -1886.44 0.0 244.665 -1886.44 296.599 -41.9386 -1387.1145 259.606 259.606
24 6 -7.829634 0.0 -41.9386 15.3837 -12.8999 243.179 -1897.11 244.665 -1886.44 0.0 244.665 -1886.44 296.599 -41.9386 -1387.1145 259.606 259.606
24 7 -7.829634 0.0 -41.9386 15.3837 -12.8999 243.179 -1897.11 244.665 -1886.44 0.0 244.665 -1886.44 296.599 -41.9386 -1387.1145 259.606 259.606
25 0 -8.215776 0.0 -48.2011 15.7279 -14.8485 243.179 -1897.11 244.823 -1884.73 0.0 244.823 -1884.73 302.447 -48.2011 -1385.6611 261.097 261.097
25 1 -8.215776 0.0 -48.2011 15.7279 -14.8485 243.179 -1897.11 244.823 -1884.73 0.0 244.823 -1884.73 302.447 -48.2011 -1385.6611 261.097 261.097
25 2 -8.170219 0.0 -47.1874 15.7825 -14.8956 243.179 -1897.11 244.742 -1885.39 0.0 244.742 -1885.39 302.336 -47.1874 -1385.4995 261.36 261.36
25 3 -8.170219 0.0 -47.1874 15.7825 -14.8956 243.179 -1897.11 244.742 -1885.39 0.0 244.742 -1885.39 302.336 -47.1874 -1385.4995 261.36 261.36
25 4 -8.170219 0.0 -47.1874 15.7825 -14.8956 243.179 -1897.11 244.742 -1885.39 0.0 244.742 -1885.39 302.336 -47.1874 -1385.4995 261.36 261.36
25 5 -8.176471 0.0 -47.2936 15.7852 -14.8948 243.179 -1897.11 244.74 -1885.32 0.0 244.74 -1885.32 302.41 -47.2936 -1385.4635 261.39 261.39
25 6 -8.176471 0.0 -47.2936 15.7852 -14.8948 243.179 -1897.11 244.74 -1885.32 0.0 244.74 -1885.32 302.41 -47.2936 -1385.4635 261.39 261.39
25 7 -8.176471 0.0 -47.2936 15.7852 -14.8948 243.179 -1897.11 244.74 -1885.32 0.0 244.74 -1885.32 302.41 -47.2936 -1385.4635 261.39 261.39
26 0 -7.50279 0.0 -49.3228 15.7549 -12.7666 243.179 -1897.11 243.437 -1867.08 0.0 243.437 -1867.08 287.495 -49.3228 -1385.4707 248.153 248.153
26 1 -7.50279 0.0 -49.3228 15.7549 -12.7666 243.179 -1897.11 243.437 -1867.08 0.0 243.437 -1867.08 287.495 -49.3228 -1385.4707 248.153 248.153
26 2 -7.50279 0.0 -49.3228 15.7549 -12.7666 243.179 -1897.11 243.437 -1867.08 0.0 243.437 -1867.08 287.495 -49.3228 -1385.4707 248.153 248.153
26 3 -7.50279 0.0 -49.3228 15.7549 -12.7666 243.179 -1897.11 243.437 -1867.08 0.0 243.437 -1867.08 287.495 -49.3228 -1385.4707 248.153 248.153
26 4 -7.423705 0.0 -48.5805 15.7589 -12.7895 243.179 -1897.11 243.507 -1867.06 0.0 243.507 -1867.06 286.965 -48.5805 -1385.1686 247.992 247.992
26 5 -7.423705 0.0 -48.5805 15.7589 -12.7895 243.179 -1897.11 243.507 -1867.06 0.0 243.507 -1867.06 286.965 -48.5805 -1385.1686 247.992 247.992
26 6 -7.169313 0.0 -45.3431 15.7719 -13.3107 243.179 -1897.11 243.372 -1868.2 0.0 243.372 -1868.2 287.975 -45.3431 -1382.1962 249.236 249.236
26 7 -7.169313 0.0 -45.3431 15.7719 -13.3107 243.179 -1897.11 243.372 -1868.2 0.0 243.372 -1868.2 287.975 -45.3431 -1382.1962 249.236 249.236
27 0 -7.1614265 0.0 -28.4127 15.763 -12.3076 243.179 -1897.11 243.099 -1892.83 0.0 243.099 -1892.83 293.394 -28.4127 -1384.7496 263.682 263.682
27 1 -7.174742 0.0 -28.5606 15.7597 -12.2963 243.179 -1897.11 243.039 -1892.72 0.0 243.039 -1892.72 293.619 -28.5606 -1384.6226 263.706 263.706
27 2 -7.174742 0.0 -28.5606 15.7597 -12.2963 243.179 -1897.11 243.039 -1892.72 0.0 243.039 -1892.72 293.619 -28.5606 -1384.6226 263.706 263.706
27 3 -7.174742 0.0 -28.5606 15.7597 -12.2963 243.179 -1897.11 243.039 -1892.72 0.0 243.039 -1892.72 293.619 -28.5606 -1384.6226 263.706 263.706
27 4 -7.074024 0.0 -27.4635 15.7648 -12.321 243.179 -1897.11 243.248 -1893.11 0.0 243.248 -1893.11 292.705 -27.4635 -1384.6205 263.902 263.902
27 5 -7.074024 0.0 -27.4635 15.7648 -12.321 243.179 -1897.11 243.248 -1893.11 0.0 243.248 -1893.11 292.705 -27.4635 -1384.6205 263.902 263.902
27 6 -7.074024 0.0 -27.4635 15.7648 -12.321 243.179 -1897.11 243.248 -1893.11 0.0 243.248 -1893.11 292.705 -27.4635 -1384.6205 263.902 263.902
27 7 -7.074024 0.0 -27.4635 15.7648 -12.321 243.179 -1897.11 243.248 -1893.11 0.0 243.248 -1893.11 292.705 -27.4635 -1384.6205 263.902 263.902
28 0 -7.9909115 0.0 -33.2094 15.8684 -13.804 243.179 -1897.11 244.43 -1902.36 0.0 244.43 -1902.36 307.034 -33.2094 -1384.1055 265.278 265.278
28 1 -7.998284 0.0 -33.3626 15.8689 -13.8396 243.179 -1897.11 244.431 -1902.28 0.0 244.431 -1902.28 307.138 -33.3626 -1384.0736 265.294 265.294
28 2 -7.998284 0.0 -33.3626 15.8689 -13.8396 243.179 -1897.11 244.431 -1902.28 0.0 244.431 -1902.28 307.138 -33.3626 -1384.0736 265.294 265.294
28 3 -7.821094 0.0 -31.7038 15.8684 -14.4998 243.179 -1897.11 244.457 -1902.65 0.0 244.457 -1902.65 306.403 -31.7038 -1383.4938 265.754 265.754
28 4 -7.821094 0.0 -31.7038 15.8684 -14.4998 243.179 -1897.11 244.457 -1902.65 0.0 244.457 -1902.65 306.403 -31.7038 -1383.4938 265.754 265.754
28 5 -7.821094 0.0 -31.7038 15.8684 -14.4998 243.179 -1897.11 244.457 -1902.65 0.0 244.457 -1902.65 306.403 -31.7038 -1383.4938 265.754 265.754
28 6 -7.821094 0.0 -31.7038 15.8684 -14.4998 243.179 -1897.11 244.457 -1902.65 0.0 244.457 -1902.65 306.403 -31.7038 -1383.4938 265.754 265.754
28 7 -7.821094 0.0 -31.7038 15.8684 -14.4998 243.179 -1897.11 244.457 -1902.65 0.0 244.457 -1902.65 306.403 -31.7038 -1383.4938 265.754 265.754
29 0 -7.440094 0.0 -36.4417 15.5067 -10.6408 243.179 -1897.11 243.997 -1885.09 0.0 243.997 -1885.09 293.634 -36.4417 -1383.9008 263.113 263.113
29 1 -7.440094 0.0 -36.4417 15.5067 -10.6408 243.179 -1897.11 243.997 -1885.09 0.0 243.997 -1885.09 293.634 -36.4417 -1383.9008 263.113 263.113
29 2 -7.3269124 0.0 -35.8368 15.4984 -10.689 243.179 -1897.11 244.245 -1884.62 0.0 244.245 -1884.62 293.047 -35.8368 -1383.1648 263.348 263.348
29 3 -7.3269124 0.0 -35.8368 15.4984 -10.689 243.179 -1897.11 244.245 -1884.62 0.0 244.245 -1884.62 293.047 -35.8368 -1383.1648 263.348 263.348
29 4 -7.3269124 0.0 -35.8368 15.4984 -10.689 243.179 -1897.11 244.245 -1884.62 0.0 244.245 -1884.62 293.047 -35.8368 -1383.1648 263.348 263.348
29 5 -7.3269124 0.0 -35.8368 15.4984 -10.689 243.179 -1897.11 244.245 -1884.62 0.0 244.245 -1884.62 293.047 -35.8368 -1383.1648 263.348 263.348
29 6 -7.392006 0.0 -35.1905 15.5196 -10.8819 243.179 -1897.11 243.978 -1886.43 0.0 243.978 -1886.43 295.941 -35.1905 -1381.7015 264.651 264.651
29 7 -7.392006 0.0 -35.1905 15.5196 -10.8819 243.179 -1897.11 243.978 -1886.43 0.0 243.978 -1886.43 295.941 -35.1905 -1381.7015 264.651 264.651
30 0 -7.121869 0.0 -28.188 15.8291 -13.2988 243.179 -1897.11 243.002 -1893.27 0.0 243.002 -1893.27 295.867 -28.188 -1382.5891 266.918 266.918
30 1 -7.0234437 0.0 -26.3846 15.8168 -13.5113 243.179 -1897.11 242.995 -1894.67 0.0 242.995 -1894.67 296.127 -26.3846 -1381.9326 267.176 267.176
30 2 -7.0234437 0.0 -26.3846 15.8168 -13.5113 243.179 -1897.11 242.995 -1894.67 0.0 242.995 -1894.67 296.127 -26.3846 -1381.9326 267.176 267.176
30 3 -7.0234437 0.0 -26.3846 15.8168 -13.5113 243.179 -1897.11 242.995 -1894.67 0.0 242.995 -1894.67 296.127 -26.3846 -1381.9326 267.176 267.176
30 4 -7.0234437 0.0 -26.3846 15.8168 -13.5113 243.179 -1897.11 242.995 -1894.67 0.0 242.995 -1894.67 296.127 -26.3846 -1381.9326 267.176 267.176
30 5 -6.9928613 0.0 -26.021 15.8373 -13.5012 243.179 -1897.11 243.014 -1894.72 0.0 243.014 -1894.72 296.169 -26.021 -1381.558 267.473 267.473
30 6 -6.9928613 0.0 -26.021 15.8373 -13.5012 243.179 -1897.11 243.014 -1894.72 0.0 243.014 -1894.72 296.169 -26.021 -1381.558 267.473 267.473
30 7 -6.9928613 0.0 -26.021 15.8373 -13.5012 243.179 -1897.11 243.014 -1894.72 0.0 243.014 -1894.72 296.169 -26.021 -1381.558 267.473 267.473
31 0 -7.297979 0.0 -28.2004 15.1854 -13.1431 243.179 -1897.11 243.728 -1898.09 0.0 243.728 -1898.09 300.871 -28.2004 -1381.6914 266.143 266.143
31 1 -7.175473 0.0 -24.3654 15.1505 -13.1189 243.179 -1897.11 243.75 -1902.08 0.0 243.75 -1902.08 302.264 -24.3654 -1380.4314 266.933 266.933
31 2 -7.206193 0.0 -24.8125 15.1125 -12.8601 243.179 -1897.11 244.597 -1903.0 0.0 244.597 -1903.0 309.231 -24.8125 -1373.9845 275.121 275.121
31 3 -7.325936 0.0 -25.7192 15.1216 -12.6491 243.179 -1897.11 244.39 -1903.01 0.0 244.39 -1903.01 314.324 -25.7192 -1370.0153 278.742 278.742
31 4 -7.292882 0.0 -25.1672 15.0898 -11.9729 243.179 -1897.11 244.386 -1902.69 0.0 244.386 -1902.69 313.647 -25.1672 -1369.8242 279.793 279.793
32 0 -7.760842 0.0 -37.0892 15.336 -13.0561 243.179 -1897.11 242.626 -1889.89 0.0 242.626 -1889.89 305.705 -37.0892 -1378.6482 271.825 271.825
33 0 -5.2933025 0.0 -3.13773 15.6411 -9.21384 243.179 -1897.11 241.819 -1896.49 0.0 241.819 -1896.49 332.847 -3.13773 -1324.9618 325.835 325.835
33 1 -5.3101916 0.0 -3.28149 15.6427 -9.22962 243.179 -1897.11 241.808 -1896.54 0.0 241.808 -1896.54 333.062 -3.28149 -1324.9515 325.81 325.81
