# Supplementary material for: Exploring the mechanism of Alisma orientale for the treatment of pregnancy induced hypertension and potential hepato-nephrotoxicity by using network pharmacology, network toxicology, molecular docking and molecular dynamics simulation
Source: Front Pharmacol. 2022 Nov 15;13:1027112. doi: 10.3389/fphar.2022.1027112 (PMC9705790; doi:10.3389/fphar.2022.1027112)
Supplement: Supplementary file 13 [file DataSheet7.zip › IGF1/IGFCM/clusters.dock4.pdb]

REMARK  Energy: 240.695
REMARK  SimpleFitness: 240.695
REMARK  FullFitness: -1408.3138
REMARK  InterFull: -40.1808
REMARK  IntraFull: 282.502
REMARK  solvFull: -1894.43
REMARK  surfFull: 243.795
REMARK  extraFull: 0.0
REMARK  deltaGcompsolvpol: -1894.43
REMARK  deltaGcompsolvnonpol: 243.795
REMARK  deltaGprotsolvpol: -1897.11
REMARK  deltaGprotsolvnonpol: 243.179
REMARK  deltaGligsolvpol: -13.5649
REMARK  deltaGligsolvnonpol: 15.6894
REMARK  deltaGvdw: -40.1808
REMARK  deltaGelec: 0.0
REMARK  deltaG: -8.222864
REMARK  Cluster: 0
REMARK  ClusterRank: 0
ATOM   4915 C    LIG     1      21.111  17.541  15.234  1.00  0.00      LIG  
ATOM   4916 C1   LIG     1      20.886  18.735  16.092  1.00  0.00      LIG  
ATOM   4917 C2   LIG     1      20.199  19.899  15.429  1.00  0.00      LIG  
ATOM   4918 C3   LIG     1      20.972  20.291  14.145  1.00  0.00      LIG  
ATOM   4919 C4   LIG     1      21.421  19.136  13.214  1.00  0.00      LIG  
ATOM   4920 C5   LIG     1      21.948  17.951  14.043  1.00  0.00      LIG  
ATOM   4921 C6   LIG     1      20.335  21.491  13.429  1.00  0.00      LIG  
ATOM   4922 C7   LIG     1      19.963  21.278  11.981  1.00  0.00      LIG  
ATOM   4923 C8   LIG     1      19.391  19.894  11.789  1.00  0.00      LIG  
ATOM   4924 C9   LIG     1      20.437  18.804  12.045  1.00  0.00      LIG  
ATOM   4925 C10  LIG     1      18.721  19.739  10.414  1.00  0.00      LIG  
ATOM   4926 C11  LIG     1      18.651  18.301  10.047  1.00  0.00      LIG  
ATOM   4927 C12  LIG     1      18.488  17.353  11.180  1.00  0.00      LIG  
ATOM   4928 C13  LIG     1      19.728  17.428  12.072  1.00  0.00      LIG  
ATOM   4929 C14  LIG     1      19.458  20.355   9.234  1.00  0.00      LIG  
ATOM   4930 C15  LIG     1      19.286  19.313   8.176  1.00  0.00      LIG  
ATOM   4931 C16  LIG     1      18.941  18.013   8.775  1.00  0.00      LIG  
ATOM   4932 C17  LIG     1      20.233  21.057  16.423  1.00  0.00      LIG  
ATOM   4933 C18  LIG     1      18.735  19.523  15.225  1.00  0.00      LIG  
ATOM   4934 C19  LIG     1      22.711  19.593  12.527  1.00  0.00      LIG  
ATOM   4935 C20  LIG     1      17.324  20.342  10.465  1.00  0.00      LIG  
ATOM   4936 O    LIG     1      16.994  15.228   5.348  1.00  0.00      LIG  
ATOM   4937 C21  LIG     1      17.861  15.133   6.491  1.00  0.00      LIG  
ATOM   4938 C22  LIG     1      18.075  16.569   6.953  1.00  0.00      LIG  
ATOM   4939 C23  LIG     1      19.077  16.683   8.094  1.00  0.00      LIG  
ATOM   4940 O1   LIG     1      21.021  18.668  17.305  1.00  0.00      LIG  
ATOM   4941 O2   LIG     1      20.634  16.413  11.638  1.00  0.00      LIG  
ATOM   4942 C24  LIG     1      20.498  16.464   7.598  1.00  0.00      LIG  
ATOM   4943 C25  LIG     1      17.306  14.411   4.299  1.00  0.00      LIG  
ATOM   4944 O3   LIG     1      18.229  13.613   4.271  1.00  0.00      LIG  
ATOM   4945 C26  LIG     1      16.301  14.562   3.204  1.00  0.00      LIG  
ATOM   4946 C27  LIG     1      17.159  14.352   7.568  1.00  0.00      LIG  
ATOM   4947 O4   LIG     1      16.999  12.933   7.318  1.00  0.00      LIG  
ATOM   4948 C28  LIG     1      17.826  13.339   8.431  1.00  0.00      LIG  
ATOM   4949 C29  LIG     1      17.232  13.070   9.766  1.00  0.00      LIG  
ATOM   4950 C30  LIG     1      19.257  12.958   8.274  1.00  0.00      LIG  
ATOM   4951 O5   LIG     1      19.593  19.470   7.004  1.00  0.00      LIG  
ATOM   4952 H    LIG     1      20.149  17.112  14.951  1.00  0.00      LIG  
ATOM   4953 H1   LIG     1      21.654  16.799  15.825  1.00  0.00      LIG  
ATOM   4954 H2   LIG     1      21.912  20.690  14.539  1.00  0.00      LIG  
ATOM   4955 H3   LIG     1      22.151  17.085  13.413  1.00  0.00      LIG  
ATOM   4956 H4   LIG     1      22.926  18.235  14.444  1.00  0.00      LIG  
ATOM   4957 H5   LIG     1      21.021  22.341  13.481  1.00  0.00      LIG  
ATOM   4958 H6   LIG     1      19.432  21.818  13.946  1.00  0.00      LIG  
ATOM   4959 H7   LIG     1      20.842  21.424  11.351  1.00  0.00      LIG  
ATOM   4960 H8   LIG     1      19.239  22.043  11.689  1.00  0.00      LIG  
ATOM   4961 H9   LIG     1      18.605  19.774  12.537  1.00  0.00      LIG  
ATOM   4962 H10  LIG     1      21.067  18.789  11.150  1.00  0.00      LIG  
ATOM   4963 H11  LIG     1      18.309  16.332  10.829  1.00  0.00      LIG  
ATOM   4964 H12  LIG     1      17.603  17.652  11.749  1.00  0.00      LIG  
ATOM   4965 H13  LIG     1      19.409  17.169  13.080  1.00  0.00      LIG  
ATOM   4966 H14  LIG     1      20.529  20.472   9.417  1.00  0.00      LIG  
ATOM   4967 H15  LIG     1      19.010  21.299   8.911  1.00  0.00      LIG  
ATOM   4968 H16  LIG     1      21.263  21.352  16.647  1.00  0.00      LIG  
ATOM   4969 H17  LIG     1      19.748  20.788  17.367  1.00  0.00      LIG  
ATOM   4970 H18  LIG     1      19.706  21.932  16.038  1.00  0.00      LIG  
ATOM   4971 H19  LIG     1      18.282  19.194  16.166  1.00  0.00      LIG  
ATOM   4972 H20  LIG     1      18.620  18.707  14.508  1.00  0.00      LIG  
ATOM   4973 H21  LIG     1      18.155  20.375  14.864  1.00  0.00      LIG  
ATOM   4974 H22  LIG     1      23.457  19.910  13.261  1.00  0.00      LIG  
ATOM   4975 H23  LIG     1      22.553  20.426  11.843  1.00  0.00      LIG  
ATOM   4976 H24  LIG     1      23.143  18.771  11.950  1.00  0.00      LIG  
ATOM   4977 H25  LIG     1      17.376  21.427  10.586  1.00  0.00      LIG  
ATOM   4978 H26  LIG     1      16.757  19.939  11.307  1.00  0.00      LIG  
ATOM   4979 H27  LIG     1      16.763  20.135   9.548  1.00  0.00      LIG  
ATOM   4980 H28  LIG     1      18.830  14.698   6.233  1.00  0.00      LIG  
ATOM   4981 H29  LIG     1      17.108  16.987   7.255  1.00  0.00      LIG  
ATOM   4982 H30  LIG     1      18.410  17.179   6.108  1.00  0.00      LIG  
ATOM   4983 H31  LIG     1      18.864  15.899   8.823  1.00  0.00      LIG  
ATOM   4984 H32  LIG     1      21.471  16.578  12.103  1.00  0.00      LIG  
ATOM   4985 H33  LIG     1      21.222  16.611   8.405  1.00  0.00      LIG  
ATOM   4986 H34  LIG     1      20.745  17.155   6.787  1.00  0.00      LIG  
ATOM   4987 H35  LIG     1      20.627  15.449   7.216  1.00  0.00      LIG  
ATOM   4988 H36  LIG     1      16.066  15.620   3.051  1.00  0.00      LIG  
ATOM   4989 H37  LIG     1      15.398  14.001   3.459  1.00  0.00      LIG  
ATOM   4990 H38  LIG     1      16.731  14.167   2.280  1.00  0.00      LIG  
ATOM   4991 H39  LIG     1      16.308  14.884   7.972  1.00  0.00      LIG  
ATOM   4992 H40  LIG     1      16.178  13.358   9.805  1.00  0.00      LIG  
ATOM   4993 H41  LIG     1      17.769  13.632  10.535  1.00  0.00      LIG  
ATOM   4994 H42  LIG     1      17.304  12.007  10.004  1.00  0.00      LIG  
ATOM   4995 H43  LIG     1      19.890  13.630   8.859  1.00  0.00      LIG  
ATOM   4996 H44  LIG     1      19.585  12.994   7.232  1.00  0.00      LIG  
ATOM   4997 H45  LIG     1      19.415  11.939   8.639  1.00  0.00      LIG  
TER
REMARK  Energy: 240.675
REMARK  SimpleFitness: 240.675
REMARK  FullFitness: -1408.2626
REMARK  InterFull: -40.4347
REMARK  IntraFull: 282.603
REMARK  solvFull: -1894.19
REMARK  surfFull: 243.759
REMARK  extraFull: 0.0
REMARK  deltaGcompsolvpol: -1894.19
REMARK  deltaGcompsolvnonpol: 243.759
REMARK  deltaGprotsolvpol: -1897.11
REMARK  deltaGprotsolvnonpol: 243.179
REMARK  deltaGligsolvpol: -13.573
REMARK  deltaGligsolvnonpol: 15.6928
REMARK  deltaGvdw: -40.4347
REMARK  deltaGelec: 0.0
REMARK  deltaG: -8.235419
REMARK  Cluster: 0
REMARK  ClusterRank: 1
ATOM   4915 C    LIG     1      21.060  17.549  15.197  1.00  0.00      LIG  
ATOM   4916 C1   LIG     1      20.820  18.737  16.059  1.00  0.00      LIG  
ATOM   4917 C2   LIG     1      20.115  19.892  15.400  1.00  0.00      LIG  
ATOM   4918 C3   LIG     1      20.888  20.304  14.121  1.00  0.00      LIG  
ATOM   4919 C4   LIG     1      21.359  19.159  13.188  1.00  0.00      LIG  
ATOM   4920 C5   LIG     1      21.896  17.975  14.011  1.00  0.00      LIG  
ATOM   4921 C6   LIG     1      20.235  21.498  13.409  1.00  0.00      LIG  
ATOM   4922 C7   LIG     1      19.882  21.290  11.956  1.00  0.00      LIG  
ATOM   4923 C8   LIG     1      19.330  19.900  11.753  1.00  0.00      LIG  
ATOM   4924 C9   LIG     1      20.386  18.820  12.012  1.00  0.00      LIG  
ATOM   4925 C10  LIG     1      18.674  19.742  10.372  1.00  0.00      LIG  
ATOM   4926 C11  LIG     1      18.614  18.304  10.005  1.00  0.00      LIG  
ATOM   4927 C12  LIG     1      18.452  17.354  11.137  1.00  0.00      LIG  
ATOM   4928 C13  LIG     1      19.689  17.437  12.034  1.00  0.00      LIG  
ATOM   4929 C14  LIG     1      19.422  20.358   9.199  1.00  0.00      LIG  
ATOM   4930 C15  LIG     1      19.259  19.318   8.139  1.00  0.00      LIG  
ATOM   4931 C16  LIG     1      18.916  18.016   8.736  1.00  0.00      LIG  
ATOM   4932 C17  LIG     1      20.122  21.045  16.400  1.00  0.00      LIG  
ATOM   4933 C18  LIG     1      18.659  19.491  15.188  1.00  0.00      LIG  
ATOM   4934 C19  LIG     1      22.647  19.638  12.512  1.00  0.00      LIG  
ATOM   4935 C20  LIG     1      17.275  20.342  10.408  1.00  0.00      LIG  
ATOM   4936 O    LIG     1      16.989  15.225   5.308  1.00  0.00      LIG  
ATOM   4937 C21  LIG     1      17.857  15.131   6.451  1.00  0.00      LIG  
ATOM   4938 C22  LIG     1      18.062  16.566   6.916  1.00  0.00      LIG  
ATOM   4939 C23  LIG     1      19.064  16.687   8.057  1.00  0.00      LIG  
ATOM   4940 O1   LIG     1      20.970  18.673  17.270  1.00  0.00      LIG  
ATOM   4941 O2   LIG     1      20.604  16.431  11.601  1.00  0.00      LIG  
ATOM   4942 C24  LIG     1      20.487  16.480   7.561  1.00  0.00      LIG  
ATOM   4943 C25  LIG     1      17.302  14.409   4.261  1.00  0.00      LIG  
ATOM   4944 O3   LIG     1      18.222  13.606   4.236  1.00  0.00      LIG  
ATOM   4945 C26  LIG     1      16.312  14.578   3.155  1.00  0.00      LIG  
ATOM   4946 C27  LIG     1      17.159  14.346   7.528  1.00  0.00      LIG  
ATOM   4947 O4   LIG     1      17.008  12.926   7.278  1.00  0.00      LIG  
ATOM   4948 C28  LIG     1      17.829  13.338   8.393  1.00  0.00      LIG  
ATOM   4949 C29  LIG     1      17.232  13.066   9.728  1.00  0.00      LIG  
ATOM   4950 C30  LIG     1      19.264  12.966   8.239  1.00  0.00      LIG  
ATOM   4951 O5   LIG     1      19.570  19.477   6.969  1.00  0.00      LIG  
ATOM   4952 H    LIG     1      20.104  17.111  14.909  1.00  0.00      LIG  
ATOM   4953 H1   LIG     1      21.608  16.809  15.784  1.00  0.00      LIG  
ATOM   4954 H2   LIG     1      21.820  20.715  14.521  1.00  0.00      LIG  
ATOM   4955 H3   LIG     1      22.111  17.115  13.376  1.00  0.00      LIG  
ATOM   4956 H4   LIG     1      22.871  18.266  14.416  1.00  0.00      LIG  
ATOM   4957 H5   LIG     1      20.903  22.361  13.475  1.00  0.00      LIG  
ATOM   4958 H6   LIG     1      19.321  21.803  13.919  1.00  0.00      LIG  
ATOM   4959 H7   LIG     1      20.765  21.451  11.335  1.00  0.00      LIG  
ATOM   4960 H8   LIG     1      19.151  22.047  11.661  1.00  0.00      LIG  
ATOM   4961 H9   LIG     1      18.540  19.768  12.495  1.00  0.00      LIG  
ATOM   4962 H10  LIG     1      21.022  18.812  11.121  1.00  0.00      LIG  
ATOM   4963 H11  LIG     1      18.282  16.332  10.785  1.00  0.00      LIG  
ATOM   4964 H12  LIG     1      17.563  17.647  11.703  1.00  0.00      LIG  
ATOM   4965 H13  LIG     1      19.367  17.174  13.040  1.00  0.00      LIG  
ATOM   4966 H14  LIG     1      20.492  20.472   9.394  1.00  0.00      LIG  
ATOM   4967 H15  LIG     1      18.980  21.304   8.873  1.00  0.00      LIG  
ATOM   4968 H16  LIG     1      21.144  21.361  16.631  1.00  0.00      LIG  
ATOM   4969 H17  LIG     1      19.640  20.760  17.340  1.00  0.00      LIG  
ATOM   4970 H18  LIG     1      19.577  21.911  16.019  1.00  0.00      LIG  
ATOM   4971 H19  LIG     1      18.209  19.149  16.125  1.00  0.00      LIG  
ATOM   4972 H20  LIG     1      18.559  18.678  14.467  1.00  0.00      LIG  
ATOM   4973 H21  LIG     1      18.065  20.335  14.831  1.00  0.00      LIG  
ATOM   4974 H22  LIG     1      23.383  19.961  13.254  1.00  0.00      LIG  
ATOM   4975 H23  LIG     1      22.482  20.474  11.832  1.00  0.00      LIG  
ATOM   4976 H24  LIG     1      23.094  18.826  11.932  1.00  0.00      LIG  
ATOM   4977 H25  LIG     1      17.323  21.429  10.504  1.00  0.00      LIG  
ATOM   4978 H26  LIG     1      16.710  19.957  11.259  1.00  0.00      LIG  
ATOM   4979 H27  LIG     1      16.715  20.114   9.495  1.00  0.00      LIG  
ATOM   4980 H28  LIG     1      18.828  14.701   6.192  1.00  0.00      LIG  
ATOM   4981 H29  LIG     1      17.092  16.975   7.221  1.00  0.00      LIG  
ATOM   4982 H30  LIG     1      18.390  17.182   6.072  1.00  0.00      LIG  
ATOM   4983 H31  LIG     1      18.857  15.901   8.785  1.00  0.00      LIG  
ATOM   4984 H32  LIG     1      21.439  16.604  12.067  1.00  0.00      LIG  
ATOM   4985 H33  LIG     1      21.209  16.635   8.369  1.00  0.00      LIG  
ATOM   4986 H34  LIG     1      20.729  17.172   6.750  1.00  0.00      LIG  
ATOM   4987 H35  LIG     1      20.625  15.465   7.182  1.00  0.00      LIG  
ATOM   4988 H36  LIG     1      16.119  15.640   2.982  1.00  0.00      LIG  
ATOM   4989 H37  LIG     1      15.387  14.054   3.410  1.00  0.00      LIG  
ATOM   4990 H38  LIG     1      16.735  14.153   2.242  1.00  0.00      LIG  
ATOM   4991 H39  LIG     1      16.305  14.874   7.933  1.00  0.00      LIG  
ATOM   4992 H40  LIG     1      16.180  13.361   9.766  1.00  0.00      LIG  
ATOM   4993 H41  LIG     1      17.771  13.622  10.500  1.00  0.00      LIG  
ATOM   4994 H42  LIG     1      17.296  12.001   9.961  1.00  0.00      LIG  
ATOM   4995 H43  LIG     1      19.891  13.639   8.829  1.00  0.00      LIG  
ATOM   4996 H44  LIG     1      19.594  13.009   7.198  1.00  0.00      LIG  
ATOM   4997 H45  LIG     1      19.426  11.946   8.600  1.00  0.00      LIG  
TER
REMARK  Energy: 240.76
REMARK  SimpleFitness: 240.76
REMARK  FullFitness: -1408.1307
REMARK  InterFull: -40.7518
REMARK  IntraFull: 282.602
REMARK  solvFull: -1893.82
REMARK  surfFull: 243.839
REMARK  extraFull: 0.0
REMARK  deltaGcompsolvpol: -1893.82
REMARK  deltaGcompsolvnonpol: 243.839
REMARK  deltaGprotsolvpol: -1897.11
REMARK  deltaGprotsolvnonpol: 243.179
REMARK  deltaGligsolvpol: -13.5972
REMARK  deltaGligsolvnonpol: 15.6836
REMARK  deltaGvdw: -40.7518
REMARK  deltaGelec: 0.0
REMARK  deltaG: -8.232854
REMARK  Cluster: 0
REMARK  ClusterRank: 2
ATOM   4915 C    LIG     1      20.934  17.710  15.278  1.00  0.00      LIG  
ATOM   4916 C1   LIG     1      20.680  18.911  16.118  1.00  0.00      LIG  
ATOM   4917 C2   LIG     1      19.990  20.059  15.430  1.00  0.00      LIG  
ATOM   4918 C3   LIG     1      20.780  20.445  14.152  1.00  0.00      LIG  
ATOM   4919 C4   LIG     1      21.258  19.283  13.245  1.00  0.00      LIG  
ATOM   4920 C5   LIG     1      21.786  18.117  14.097  1.00  0.00      LIG  
ATOM   4921 C6   LIG     1      20.139  21.627  13.411  1.00  0.00      LIG  
ATOM   4922 C7   LIG     1      19.795  21.392  11.959  1.00  0.00      LIG  
ATOM   4923 C8   LIG     1      19.243  19.999  11.776  1.00  0.00      LIG  
ATOM   4924 C9   LIG     1      20.296  18.924  12.066  1.00  0.00      LIG  
ATOM   4925 C10  LIG     1      18.602  19.816  10.390  1.00  0.00      LIG  
ATOM   4926 C11  LIG     1      18.546  18.370  10.049  1.00  0.00      LIG  
ATOM   4927 C12  LIG     1      18.376  17.440  11.195  1.00  0.00      LIG  
ATOM   4928 C13  LIG     1      19.601  17.541  12.105  1.00  0.00      LIG  
ATOM   4929 C14  LIG     1      19.361  20.411   9.214  1.00  0.00      LIG  
ATOM   4930 C15  LIG     1      19.207  19.351   8.172  1.00  0.00      LIG  
ATOM   4931 C16  LIG     1      18.856  18.060   8.786  1.00  0.00      LIG  
ATOM   4932 C17  LIG     1      19.995  21.229  16.409  1.00  0.00      LIG  
ATOM   4933 C18  LIG     1      18.534  19.663  15.207  1.00  0.00      LIG  
ATOM   4934 C19  LIG     1      22.553  19.748  12.573  1.00  0.00      LIG  
ATOM   4935 C20  LIG     1      17.203  20.417  10.399  1.00  0.00      LIG  
ATOM   4936 O    LIG     1      16.992  15.247   5.339  1.00  0.00      LIG  
ATOM   4937 C21  LIG     1      17.847  15.154   6.492  1.00  0.00      LIG  
ATOM   4938 C22  LIG     1      18.031  16.589   6.968  1.00  0.00      LIG  
ATOM   4939 C23  LIG     1      19.008  16.719   8.129  1.00  0.00      LIG  
ATOM   4940 O1   LIG     1      20.795  18.859  17.334  1.00  0.00      LIG  
ATOM   4941 O2   LIG     1      20.523  16.528  11.702  1.00  0.00      LIG  
ATOM   4942 C24  LIG     1      20.441  16.500   7.667  1.00  0.00      LIG  
ATOM   4943 C25  LIG     1      17.307  14.415   4.303  1.00  0.00      LIG  
ATOM   4944 O3   LIG     1      18.217  13.601   4.300  1.00  0.00      LIG  
ATOM   4945 C26  LIG     1      16.320  14.568   3.192  1.00  0.00      LIG  
ATOM   4946 C27  LIG     1      17.145  14.355   7.557  1.00  0.00      LIG  
ATOM   4947 O4   LIG     1      16.990  12.940   7.287  1.00  0.00      LIG  
ATOM   4948 C28  LIG     1      17.811  13.333   8.408  1.00  0.00      LIG  
ATOM   4949 C29  LIG     1      17.211  13.041   9.736  1.00  0.00      LIG  
ATOM   4950 C30  LIG     1      19.244  12.958   8.251  1.00  0.00      LIG  
ATOM   4951 O5   LIG     1      19.531  19.490   7.001  1.00  0.00      LIG  
ATOM   4952 H    LIG     1      19.983  17.264  14.986  1.00  0.00      LIG  
ATOM   4953 H1   LIG     1      21.477  16.981  15.886  1.00  0.00      LIG  
ATOM   4954 H2   LIG     1      21.708  20.860  14.556  1.00  0.00      LIG  
ATOM   4955 H3   LIG     1      22.014  17.246  13.481  1.00  0.00      LIG  
ATOM   4956 H4   LIG     1      22.753  18.419  14.512  1.00  0.00      LIG  
ATOM   4957 H5   LIG     1      20.812  22.487  13.464  1.00  0.00      LIG  
ATOM   4958 H6   LIG     1      19.223  21.948  13.909  1.00  0.00      LIG  
ATOM   4959 H7   LIG     1      20.682  21.541  11.342  1.00  0.00      LIG  
ATOM   4960 H8   LIG     1      19.067  22.144  11.646  1.00  0.00      LIG  
ATOM   4961 H9   LIG     1      18.444  19.881  12.511  1.00  0.00      LIG  
ATOM   4962 H10  LIG     1      20.941  18.901  11.181  1.00  0.00      LIG  
ATOM   4963 H11  LIG     1      18.211  16.412  10.860  1.00  0.00      LIG  
ATOM   4964 H12  LIG     1      17.481  17.741  11.747  1.00  0.00      LIG  
ATOM   4965 H13  LIG     1      19.268  17.296  13.111  1.00  0.00      LIG  
ATOM   4966 H14  LIG     1      20.429  20.528   9.417  1.00  0.00      LIG  
ATOM   4967 H15  LIG     1      18.921  21.350   8.867  1.00  0.00      LIG  
ATOM   4968 H16  LIG     1      21.016  21.541  16.645  1.00  0.00      LIG  
ATOM   4969 H17  LIG     1      19.500  20.965  17.349  1.00  0.00      LIG  
ATOM   4970 H18  LIG     1      19.460  22.092  16.007  1.00  0.00      LIG  
ATOM   4971 H19  LIG     1      18.070  19.344  16.146  1.00  0.00      LIG  
ATOM   4972 H20  LIG     1      18.439  18.835  14.502  1.00  0.00      LIG  
ATOM   4973 H21  LIG     1      17.950  20.502  14.824  1.00  0.00      LIG  
ATOM   4974 H22  LIG     1      23.282  20.084  13.315  1.00  0.00      LIG  
ATOM   4975 H23  LIG     1      22.395  20.570  11.875  1.00  0.00      LIG  
ATOM   4976 H24  LIG     1      23.005  18.924  12.013  1.00  0.00      LIG  
ATOM   4977 H25  LIG     1      17.251  21.506  10.484  1.00  0.00      LIG  
ATOM   4978 H26  LIG     1      16.624  20.046  11.247  1.00  0.00      LIG  
ATOM   4979 H27  LIG     1      16.655  20.180   9.482  1.00  0.00      LIG  
ATOM   4980 H28  LIG     1      18.825  14.736   6.239  1.00  0.00      LIG  
ATOM   4981 H29  LIG     1      17.051  16.988   7.256  1.00  0.00      LIG  
ATOM   4982 H30  LIG     1      18.368  17.209   6.131  1.00  0.00      LIG  
ATOM   4983 H31  LIG     1      18.780  15.943   8.862  1.00  0.00      LIG  
ATOM   4984 H32  LIG     1      21.348  16.705  12.183  1.00  0.00      LIG  
ATOM   4985 H33  LIG     1      21.146  16.662   8.488  1.00  0.00      LIG  
ATOM   4986 H34  LIG     1      20.703  17.179   6.851  1.00  0.00      LIG  
ATOM   4987 H35  LIG     1      20.583  15.479   7.305  1.00  0.00      LIG  
ATOM   4988 H36  LIG     1      16.080  15.625   3.042  1.00  0.00      LIG  
ATOM   4989 H37  LIG     1      15.415  13.999   3.426  1.00  0.00      LIG  
ATOM   4990 H38  LIG     1      16.771  14.186   2.273  1.00  0.00      LIG  
ATOM   4991 H39  LIG     1      16.292  14.880   7.967  1.00  0.00      LIG  
ATOM   4992 H40  LIG     1      16.170  13.371   9.789  1.00  0.00      LIG  
ATOM   4993 H41  LIG     1      17.772  13.553  10.522  1.00  0.00      LIG  
ATOM   4994 H42  LIG     1      17.239  11.967   9.935  1.00  0.00      LIG  
ATOM   4995 H43  LIG     1      19.873  13.627   8.844  1.00  0.00      LIG  
ATOM   4996 H44  LIG     1      19.574  13.005   7.210  1.00  0.00      LIG  
ATOM   4997 H45  LIG     1      19.404  11.937   8.608  1.00  0.00      LIG  
TER
REMARK  Energy: 240.76
REMARK  SimpleFitness: 240.76
REMARK  FullFitness: -1408.1307
REMARK  InterFull: -40.7518
REMARK  IntraFull: 282.602
REMARK  solvFull: -1893.82
REMARK  surfFull: 243.839
REMARK  extraFull: 0.0
REMARK  deltaGcompsolvpol: -1893.82
REMARK  deltaGcompsolvnonpol: 243.839
REMARK  deltaGprotsolvpol: -1897.11
REMARK  deltaGprotsolvnonpol: 243.179
REMARK  deltaGligsolvpol: -13.5972
REMARK  deltaGligsolvnonpol: 15.6836
REMARK  deltaGvdw: -40.7518
REMARK  deltaGelec: 0.0
REMARK  deltaG: -8.232854
REMARK  Cluster: 0
REMARK  ClusterRank: 3
ATOM   4915 C    LIG     1      20.934  17.710  15.278  1.00  0.00      LIG  
ATOM   4916 C1   LIG     1      20.680  18.911  16.118  1.00  0.00      LIG  
ATOM   4917 C2   LIG     1      19.990  20.059  15.430  1.00  0.00      LIG  
ATOM   4918 C3   LIG     1      20.780  20.445  14.152  1.00  0.00      LIG  
ATOM   4919 C4   LIG     1      21.258  19.283  13.245  1.00  0.00      LIG  
ATOM   4920 C5   LIG     1      21.786  18.117  14.097  1.00  0.00      LIG  
ATOM   4921 C6   LIG     1      20.139  21.627  13.411  1.00  0.00      LIG  
ATOM   4922 C7   LIG     1      19.795  21.392  11.959  1.00  0.00      LIG  
ATOM   4923 C8   LIG     1      19.243  19.999  11.776  1.00  0.00      LIG  
ATOM   4924 C9   LIG     1      20.296  18.924  12.066  1.00  0.00      LIG  
ATOM   4925 C10  LIG     1      18.602  19.816  10.390  1.00  0.00      LIG  
ATOM   4926 C11  LIG     1      18.546  18.370  10.049  1.00  0.00      LIG  
ATOM   4927 C12  LIG     1      18.376  17.440  11.195  1.00  0.00      LIG  
ATOM   4928 C13  LIG     1      19.601  17.541  12.105  1.00  0.00      LIG  
ATOM   4929 C14  LIG     1      19.361  20.411   9.214  1.00  0.00      LIG  
ATOM   4930 C15  LIG     1      19.207  19.351   8.172  1.00  0.00      LIG  
ATOM   4931 C16  LIG     1      18.856  18.060   8.786  1.00  0.00      LIG  
ATOM   4932 C17  LIG     1      19.995  21.229  16.409  1.00  0.00      LIG  
ATOM   4933 C18  LIG     1      18.534  19.663  15.207  1.00  0.00      LIG  
ATOM   4934 C19  LIG     1      22.553  19.748  12.573  1.00  0.00      LIG  
ATOM   4935 C20  LIG     1      17.203  20.417  10.399  1.00  0.00      LIG  
ATOM   4936 O    LIG     1      16.992  15.247   5.339  1.00  0.00      LIG  
ATOM   4937 C21  LIG     1      17.847  15.154   6.492  1.00  0.00      LIG  
ATOM   4938 C22  LIG     1      18.031  16.589   6.968  1.00  0.00      LIG  
ATOM   4939 C23  LIG     1      19.008  16.719   8.129  1.00  0.00      LIG  
ATOM   4940 O1   LIG     1      20.795  18.859  17.334  1.00  0.00      LIG  
ATOM   4941 O2   LIG     1      20.523  16.528  11.702  1.00  0.00      LIG  
ATOM   4942 C24  LIG     1      20.441  16.500   7.667  1.00  0.00      LIG  
ATOM   4943 C25  LIG     1      17.307  14.415   4.303  1.00  0.00      LIG  
ATOM   4944 O3   LIG     1      18.217  13.601   4.300  1.00  0.00      LIG  
ATOM   4945 C26  LIG     1      16.320  14.568   3.192  1.00  0.00      LIG  
ATOM   4946 C27  LIG     1      17.145  14.355   7.557  1.00  0.00      LIG  
ATOM   4947 O4   LIG     1      16.990  12.940   7.287  1.00  0.00      LIG  
ATOM   4948 C28  LIG     1      17.811  13.333   8.408  1.00  0.00      LIG  
ATOM   4949 C29  LIG     1      17.211  13.041   9.736  1.00  0.00      LIG  
ATOM   4950 C30  LIG     1      19.244  12.958   8.251  1.00  0.00      LIG  
ATOM   4951 O5   LIG     1      19.531  19.490   7.001  1.00  0.00      LIG  
ATOM   4952 H    LIG     1      19.983  17.264  14.986  1.00  0.00      LIG  
ATOM   4953 H1   LIG     1      21.477  16.981  15.886  1.00  0.00      LIG  
ATOM   4954 H2   LIG     1      21.708  20.860  14.556  1.00  0.00      LIG  
ATOM   4955 H3   LIG     1      22.014  17.246  13.481  1.00  0.00      LIG  
ATOM   4956 H4   LIG     1      22.753  18.419  14.512  1.00  0.00      LIG  
ATOM   4957 H5   LIG     1      20.812  22.487  13.464  1.00  0.00      LIG  
ATOM   4958 H6   LIG     1      19.223  21.948  13.909  1.00  0.00      LIG  
ATOM   4959 H7   LIG     1      20.682  21.541  11.342  1.00  0.00      LIG  
ATOM   4960 H8   LIG     1      19.067  22.144  11.646  1.00  0.00      LIG  
ATOM   4961 H9   LIG     1      18.444  19.881  12.511  1.00  0.00      LIG  
ATOM   4962 H10  LIG     1      20.941  18.901  11.181  1.00  0.00      LIG  
ATOM   4963 H11  LIG     1      18.211  16.412  10.860  1.00  0.00      LIG  
ATOM   4964 H12  LIG     1      17.481  17.741  11.747  1.00  0.00      LIG  
ATOM   4965 H13  LIG     1      19.268  17.296  13.111  1.00  0.00      LIG  
ATOM   4966 H14  LIG     1      20.429  20.528   9.417  1.00  0.00      LIG  
ATOM   4967 H15  LIG     1      18.921  21.350   8.867  1.00  0.00      LIG  
ATOM   4968 H16  LIG     1      21.016  21.541  16.645  1.00  0.00      LIG  
ATOM   4969 H17  LIG     1      19.500  20.965  17.349  1.00  0.00      LIG  
ATOM   4970 H18  LIG     1      19.460  22.092  16.007  1.00  0.00      LIG  
ATOM   4971 H19  LIG     1      18.070  19.344  16.146  1.00  0.00      LIG  
ATOM   4972 H20  LIG     1      18.439  18.835  14.502  1.00  0.00      LIG  
ATOM   4973 H21  LIG     1      17.950  20.502  14.824  1.00  0.00      LIG  
ATOM   4974 H22  LIG     1      23.282  20.084  13.315  1.00  0.00      LIG  
ATOM   4975 H23  LIG     1      22.395  20.570  11.875  1.00  0.00      LIG  
ATOM   4976 H24  LIG     1      23.005  18.924  12.013  1.00  0.00      LIG  
ATOM   4977 H25  LIG     1      17.251  21.506  10.484  1.00  0.00      LIG  
ATOM   4978 H26  LIG     1      16.624  20.046  11.247  1.00  0.00      LIG  
ATOM   4979 H27  LIG     1      16.655  20.180   9.482  1.00  0.00      LIG  
ATOM   4980 H28  LIG     1      18.825  14.736   6.239  1.00  0.00      LIG  
ATOM   4981 H29  LIG     1      17.051  16.988   7.256  1.00  0.00      LIG  
ATOM   4982 H30  LIG     1      18.368  17.209   6.131  1.00  0.00      LIG  
ATOM   4983 H31  LIG     1      18.780  15.943   8.862  1.00  0.00      LIG  
ATOM   4984 H32  LIG     1      21.348  16.705  12.183  1.00  0.00      LIG  
ATOM   4985 H33  LIG     1      21.146  16.662   8.488  1.00  0.00      LIG  
ATOM   4986 H34  LIG     1      20.703  17.179   6.851  1.00  0.00      LIG  
ATOM   4987 H35  LIG     1      20.583  15.479   7.305  1.00  0.00      LIG  
ATOM   4988 H36  LIG     1      16.080  15.625   3.042  1.00  0.00      LIG  
ATOM   4989 H37  LIG     1      15.415  13.999   3.426  1.00  0.00      LIG  
ATOM   4990 H38  LIG     1      16.771  14.186   2.273  1.00  0.00      LIG  
ATOM   4991 H39  LIG     1      16.292  14.880   7.967  1.00  0.00      LIG  
ATOM   4992 H40  LIG     1      16.170  13.371   9.789  1.00  0.00      LIG  
ATOM   4993 H41  LIG     1      17.772  13.553  10.522  1.00  0.00      LIG  
ATOM   4994 H42  LIG     1      17.239  11.967   9.935  1.00  0.00      LIG  
ATOM   4995 H43  LIG     1      19.873  13.627   8.844  1.00  0.00      LIG  
ATOM   4996 H44  LIG     1      19.574  13.005   7.210  1.00  0.00      LIG  
ATOM   4997 H45  LIG     1      19.404  11.937   8.608  1.00  0.00      LIG  
TER
REMARK  Energy: 253.205
REMARK  SimpleFitness: 253.205
REMARK  FullFitness: -1396.384
REMARK  InterFull: -38.633
REMARK  IntraFull: 292.541
REMARK  solvFull: -1893.47
REMARK  surfFull: 243.178
REMARK  extraFull: 0.0
REMARK  deltaGcompsolvpol: -1893.47
REMARK  deltaGcompsolvnonpol: 243.178
REMARK  deltaGprotsolvpol: -1897.11
REMARK  deltaGprotsolvnonpol: 243.179
REMARK  deltaGligsolvpol: -13.7632
REMARK  deltaGligsolvnonpol: 15.5162
REMARK  deltaGvdw: -38.633
REMARK  deltaGelec: 0.0
REMARK  deltaG: -8.047533
REMARK  Cluster: 0
REMARK  ClusterRank: 4
ATOM   4915 C    LIG     1      19.990  17.282  14.340  1.00  0.00      LIG  
ATOM   4916 C1   LIG     1      20.068  18.493  15.200  1.00  0.00      LIG  
ATOM   4917 C2   LIG     1      19.960  19.808  14.482  1.00  0.00      LIG  
ATOM   4918 C3   LIG     1      21.091  19.874  13.430  1.00  0.00      LIG  
ATOM   4919 C4   LIG     1      21.304  18.609  12.555  1.00  0.00      LIG  
ATOM   4920 C5   LIG     1      21.161  17.319  13.384  1.00  0.00      LIG  
ATOM   4921 C6   LIG     1      21.083  21.208  12.670  1.00  0.00      LIG  
ATOM   4922 C7   LIG     1      21.089  21.110  11.164  1.00  0.00      LIG  
ATOM   4923 C8   LIG     1      20.135  20.026  10.724  1.00  0.00      LIG  
ATOM   4924 C9   LIG     1      20.568  18.632  11.178  1.00  0.00      LIG  
ATOM   4925 C10  LIG     1      19.899  20.043   9.206  1.00  0.00      LIG  
ATOM   4926 C11  LIG     1      19.330  18.745   8.744  1.00  0.00      LIG  
ATOM   4927 C12  LIG     1      18.469  18.104   9.785  1.00  0.00      LIG  
ATOM   4928 C13  LIG     1      19.362  17.683  10.960  1.00  0.00      LIG  
ATOM   4929 C14  LIG     1      21.151  20.194   8.367  1.00  0.00      LIG  
ATOM   4930 C15  LIG     1      20.915  19.221   7.265  1.00  0.00      LIG  
ATOM   4931 C16  LIG     1      19.789  18.305   7.557  1.00  0.00      LIG  
ATOM   4932 C17  LIG     1      20.150  20.908  15.522  1.00  0.00      LIG  
ATOM   4933 C18  LIG     1      18.542  19.955  13.937  1.00  0.00      LIG  
ATOM   4934 C19  LIG     1      22.798  18.561  12.218  1.00  0.00      LIG  
ATOM   4935 C20  LIG     1      18.935  21.170   8.855  1.00  0.00      LIG  
ATOM   4936 O    LIG     1      17.186  15.339   5.189  1.00  0.00      LIG  
ATOM   4937 C21  LIG     1      18.098  14.990   6.247  1.00  0.00      LIG  
ATOM   4938 C22  LIG     1      18.364  16.229   7.106  1.00  0.00      LIG  
ATOM   4939 C23  LIG     1      19.513  17.126   6.643  1.00  0.00      LIG  
ATOM   4940 O1   LIG     1      20.412  18.418  16.370  1.00  0.00      LIG  
ATOM   4941 O2   LIG     1      19.826  16.358  10.702  1.00  0.00      LIG  
ATOM   4942 C24  LIG     1      19.195  17.680   5.266  1.00  0.00      LIG  
ATOM   4943 C25  LIG     1      17.279  14.559   4.068  1.00  0.00      LIG  
ATOM   4944 O3   LIG     1      18.057  13.631   3.914  1.00  0.00      LIG  
ATOM   4945 C26  LIG     1      16.394  15.088   2.987  1.00  0.00      LIG  
ATOM   4946 C27  LIG     1      17.437  13.969   7.126  1.00  0.00      LIG  
ATOM   4947 O4   LIG     1      17.699  12.577   6.830  1.00  0.00      LIG  
ATOM   4948 C28  LIG     1      18.222  13.130   8.060  1.00  0.00      LIG  
ATOM   4949 C29  LIG     1      17.541  12.678   9.298  1.00  0.00      LIG  
ATOM   4950 C30  LIG     1      19.708  13.173   8.111  1.00  0.00      LIG  
ATOM   4951 O5   LIG     1      21.732  19.021   6.378  1.00  0.00      LIG  
ATOM   4952 H    LIG     1      19.029  17.252  13.826  1.00  0.00      LIG  
ATOM   4953 H1   LIG     1      20.049  16.401  14.984  1.00  0.00      LIG  
ATOM   4954 H2   LIG     1      21.998  19.924  14.041  1.00  0.00      LIG  
ATOM   4955 H3   LIG     1      21.153  16.434  12.747  1.00  0.00      LIG  
ATOM   4956 H4   LIG     1      22.061  17.205  13.997  1.00  0.00      LIG  
ATOM   4957 H5   LIG     1      21.949  21.801  12.977  1.00  0.00      LIG  
ATOM   4958 H6   LIG     1      20.214  21.806  12.947  1.00  0.00      LIG  
ATOM   4959 H7   LIG     1      22.100  20.918  10.806  1.00  0.00      LIG  
ATOM   4960 H8   LIG     1      20.794  22.078  10.753  1.00  0.00      LIG  
ATOM   4961 H9   LIG     1      19.182  20.253  11.211  1.00  0.00      LIG  
ATOM   4962 H10  LIG     1      21.330  18.306  10.464  1.00  0.00      LIG  
ATOM   4963 H11  LIG     1      17.894  17.259   9.411  1.00  0.00      LIG  
ATOM   4964 H12  LIG     1      17.731  18.838  10.121  1.00  0.00      LIG  
ATOM   4965 H13  LIG     1      18.730  17.636  11.845  1.00  0.00      LIG  
ATOM   4966 H14  LIG     1      22.053  19.879   8.899  1.00  0.00      LIG  
ATOM   4967 H15  LIG     1      21.265  21.206   7.968  1.00  0.00      LIG  
ATOM   4968 H16  LIG     1      21.163  20.892  15.934  1.00  0.00      LIG  
ATOM   4969 H17  LIG     1      19.448  20.792  16.354  1.00  0.00      LIG  
ATOM   4970 H18  LIG     1      19.975  21.897  15.092  1.00  0.00      LIG  
ATOM   4971 H19  LIG     1      17.804  19.783  14.727  1.00  0.00      LIG  
ATOM   4972 H20  LIG     1      18.332  19.244  13.138  1.00  0.00      LIG  
ATOM   4973 H21  LIG     1      18.370  20.960  13.544  1.00  0.00      LIG  
ATOM   4974 H22  LIG     1      23.407  18.560  13.127  1.00  0.00      LIG  
ATOM   4975 H23  LIG     1      23.128  19.406  11.615  1.00  0.00      LIG  
ATOM   4976 H24  LIG     1      23.033  17.654  11.657  1.00  0.00      LIG  
ATOM   4977 H25  LIG     1      19.375  22.144   9.083  1.00  0.00      LIG  
ATOM   4978 H26  LIG     1      18.003  21.081   9.421  1.00  0.00      LIG  
ATOM   4979 H27  LIG     1      18.684  21.164   7.790  1.00  0.00      LIG  
ATOM   4980 H28  LIG     1      19.052  14.630   5.846  1.00  0.00      LIG  
ATOM   4981 H29  LIG     1      18.625  15.890   8.111  1.00  0.00      LIG  
ATOM   4982 H30  LIG     1      17.449  16.824   7.192  1.00  0.00      LIG  
ATOM   4983 H31  LIG     1      20.417  16.515   6.572  1.00  0.00      LIG  
ATOM   4984 H32  LIG     1      20.462  16.149  11.406  1.00  0.00      LIG  
ATOM   4985 H33  LIG     1      20.005  18.288   4.859  1.00  0.00      LIG  
ATOM   4986 H34  LIG     1      18.304  18.301   5.321  1.00  0.00      LIG  
ATOM   4987 H35  LIG     1      19.012  16.887   4.544  1.00  0.00      LIG  
ATOM   4988 H36  LIG     1      16.781  16.046   2.628  1.00  0.00      LIG  
ATOM   4989 H37  LIG     1      15.374  15.201   3.361  1.00  0.00      LIG  
ATOM   4990 H38  LIG     1      16.386  14.369   2.164  1.00  0.00      LIG  
ATOM   4991 H39  LIG     1      16.440  14.255   7.431  1.00  0.00      LIG  
ATOM   4992 H40  LIG     1      16.483  12.467   9.125  1.00  0.00      LIG  
ATOM   4993 H41  LIG     1      17.618  13.446  10.072  1.00  0.00      LIG  
ATOM   4994 H42  LIG     1      18.020  11.772   9.668  1.00  0.00      LIG  
ATOM   4995 H43  LIG     1      20.040  13.984   8.765  1.00  0.00      LIG  
ATOM   4996 H44  LIG     1      20.088  12.231   8.515  1.00  0.00      LIG  
ATOM   4997 H45  LIG     1      20.161  13.317   7.126  1.00  0.00      LIG  
TER
REMARK  Energy: 253.205
REMARK  SimpleFitness: 253.205
REMARK  FullFitness: -1396.384
REMARK  InterFull: -38.633
REMARK  IntraFull: 292.541
REMARK  solvFull: -1893.47
REMARK  surfFull: 243.178
REMARK  extraFull: 0.0
REMARK  deltaGcompsolvpol: -1893.47
REMARK  deltaGcompsolvnonpol: 243.178
REMARK  deltaGprotsolvpol: -1897.11
REMARK  deltaGprotsolvnonpol: 243.179
REMARK  deltaGligsolvpol: -13.7632
REMARK  deltaGligsolvnonpol: 15.5162
REMARK  deltaGvdw: -38.633
REMARK  deltaGelec: 0.0
REMARK  deltaG: -8.047533
REMARK  Cluster: 0
REMARK  ClusterRank: 5
ATOM   4915 C    LIG     1      19.990  17.282  14.340  1.00  0.00      LIG  
ATOM   4916 C1   LIG     1      20.068  18.493  15.200  1.00  0.00      LIG  
ATOM   4917 C2   LIG     1      19.960  19.808  14.482  1.00  0.00      LIG  
ATOM   4918 C3   LIG     1      21.091  19.874  13.430  1.00  0.00      LIG  
ATOM   4919 C4   LIG     1      21.304  18.609  12.555  1.00  0.00      LIG  
ATOM   4920 C5   LIG     1      21.161  17.319  13.384  1.00  0.00      LIG  
ATOM   4921 C6   LIG     1      21.083  21.208  12.670  1.00  0.00      LIG  
ATOM   4922 C7   LIG     1      21.089  21.110  11.164  1.00  0.00      LIG  
ATOM   4923 C8   LIG     1      20.135  20.026  10.724  1.00  0.00      LIG  
ATOM   4924 C9   LIG     1      20.568  18.632  11.178  1.00  0.00      LIG  
ATOM   4925 C10  LIG     1      19.899  20.043   9.206  1.00  0.00      LIG  
ATOM   4926 C11  LIG     1      19.330  18.745   8.744  1.00  0.00      LIG  
ATOM   4927 C12  LIG     1      18.469  18.104   9.785  1.00  0.00      LIG  
ATOM   4928 C13  LIG     1      19.362  17.683  10.960  1.00  0.00      LIG  
ATOM   4929 C14  LIG     1      21.151  20.194   8.367  1.00  0.00      LIG  
ATOM   4930 C15  LIG     1      20.915  19.221   7.265  1.00  0.00      LIG  
ATOM   4931 C16  LIG     1      19.789  18.305   7.557  1.00  0.00      LIG  
ATOM   4932 C17  LIG     1      20.150  20.908  15.522  1.00  0.00      LIG  
ATOM   4933 C18  LIG     1      18.542  19.955  13.937  1.00  0.00      LIG  
ATOM   4934 C19  LIG     1      22.798  18.561  12.218  1.00  0.00      LIG  
ATOM   4935 C20  LIG     1      18.935  21.170   8.855  1.00  0.00      LIG  
ATOM   4936 O    LIG     1      17.186  15.339   5.189  1.00  0.00      LIG  
ATOM   4937 C21  LIG     1      18.098  14.990   6.247  1.00  0.00      LIG  
ATOM   4938 C22  LIG     1      18.364  16.229   7.106  1.00  0.00      LIG  
ATOM   4939 C23  LIG     1      19.513  17.126   6.643  1.00  0.00      LIG  
ATOM   4940 O1   LIG     1      20.412  18.418  16.370  1.00  0.00      LIG  
ATOM   4941 O2   LIG     1      19.826  16.358  10.702  1.00  0.00      LIG  
ATOM   4942 C24  LIG     1      19.195  17.680   5.266  1.00  0.00      LIG  
ATOM   4943 C25  LIG     1      17.279  14.559   4.068  1.00  0.00      LIG  
ATOM   4944 O3   LIG     1      18.057  13.631   3.914  1.00  0.00      LIG  
ATOM   4945 C26  LIG     1      16.394  15.088   2.987  1.00  0.00      LIG  
ATOM   4946 C27  LIG     1      17.437  13.969   7.126  1.00  0.00      LIG  
ATOM   4947 O4   LIG     1      17.699  12.577   6.830  1.00  0.00      LIG  
ATOM   4948 C28  LIG     1      18.222  13.130   8.060  1.00  0.00      LIG  
ATOM   4949 C29  LIG     1      17.541  12.678   9.298  1.00  0.00      LIG  
ATOM   4950 C30  LIG     1      19.708  13.173   8.111  1.00  0.00      LIG  
ATOM   4951 O5   LIG     1      21.732  19.021   6.378  1.00  0.00      LIG  
ATOM   4952 H    LIG     1      19.029  17.252  13.826  1.00  0.00      LIG  
ATOM   4953 H1   LIG     1      20.049  16.401  14.984  1.00  0.00      LIG  
ATOM   4954 H2   LIG     1      21.998  19.924  14.041  1.00  0.00      LIG  
ATOM   4955 H3   LIG     1      21.153  16.434  12.747  1.00  0.00      LIG  
ATOM   4956 H4   LIG     1      22.061  17.205  13.997  1.00  0.00      LIG  
ATOM   4957 H5   LIG     1      21.949  21.801  12.977  1.00  0.00      LIG  
ATOM   4958 H6   LIG     1      20.214  21.806  12.947  1.00  0.00      LIG  
ATOM   4959 H7   LIG     1      22.100  20.918  10.806  1.00  0.00      LIG  
ATOM   4960 H8   LIG     1      20.794  22.078  10.753  1.00  0.00      LIG  
ATOM   4961 H9   LIG     1      19.182  20.253  11.211  1.00  0.00      LIG  
ATOM   4962 H10  LIG     1      21.330  18.306  10.464  1.00  0.00      LIG  
ATOM   4963 H11  LIG     1      17.894  17.259   9.411  1.00  0.00      LIG  
ATOM   4964 H12  LIG     1      17.731  18.838  10.121  1.00  0.00      LIG  
ATOM   4965 H13  LIG     1      18.730  17.636  11.845  1.00  0.00      LIG  
ATOM   4966 H14  LIG     1      22.053  19.879   8.899  1.00  0.00      LIG  
ATOM   4967 H15  LIG     1      21.265  21.206   7.968  1.00  0.00      LIG  
ATOM   4968 H16  LIG     1      21.163  20.892  15.934  1.00  0.00      LIG  
ATOM   4969 H17  LIG     1      19.448  20.792  16.354  1.00  0.00      LIG  
ATOM   4970 H18  LIG     1      19.975  21.897  15.092  1.00  0.00      LIG  
ATOM   4971 H19  LIG     1      17.804  19.783  14.727  1.00  0.00      LIG  
ATOM   4972 H20  LIG     1      18.332  19.244  13.138  1.00  0.00      LIG  
ATOM   4973 H21  LIG     1      18.370  20.960  13.544  1.00  0.00      LIG  
ATOM   4974 H22  LIG     1      23.407  18.560  13.127  1.00  0.00      LIG  
ATOM   4975 H23  LIG     1      23.128  19.406  11.615  1.00  0.00      LIG  
ATOM   4976 H24  LIG     1      23.033  17.654  11.657  1.00  0.00      LIG  
ATOM   4977 H25  LIG     1      19.375  22.144   9.083  1.00  0.00      LIG  
ATOM   4978 H26  LIG     1      18.003  21.081   9.421  1.00  0.00      LIG  
ATOM   4979 H27  LIG     1      18.684  21.164   7.790  1.00  0.00      LIG  
ATOM   4980 H28  LIG     1      19.052  14.630   5.846  1.00  0.00      LIG  
ATOM   4981 H29  LIG     1      18.625  15.890   8.111  1.00  0.00      LIG  
ATOM   4982 H30  LIG     1      17.449  16.824   7.192  1.00  0.00      LIG  
ATOM   4983 H31  LIG     1      20.417  16.515   6.572  1.00  0.00      LIG  
ATOM   4984 H32  LIG     1      20.462  16.149  11.406  1.00  0.00      LIG  
ATOM   4985 H33  LIG     1      20.005  18.288   4.859  1.00  0.00      LIG  
ATOM   4986 H34  LIG     1      18.304  18.301   5.321  1.00  0.00      LIG  
ATOM   4987 H35  LIG     1      19.012  16.887   4.544  1.00  0.00      LIG  
ATOM   4988 H36  LIG     1      16.781  16.046   2.628  1.00  0.00      LIG  
ATOM   4989 H37  LIG     1      15.374  15.201   3.361  1.00  0.00      LIG  
ATOM   4990 H38  LIG     1      16.386  14.369   2.164  1.00  0.00      LIG  
ATOM   4991 H39  LIG     1      16.440  14.255   7.431  1.00  0.00      LIG  
ATOM   4992 H40  LIG     1      16.483  12.467   9.125  1.00  0.00      LIG  
ATOM   4993 H41  LIG     1      17.618  13.446  10.072  1.00  0.00      LIG  
ATOM   4994 H42  LIG     1      18.020  11.772   9.668  1.00  0.00      LIG  
ATOM   4995 H43  LIG     1      20.040  13.984   8.765  1.00  0.00      LIG  
ATOM   4996 H44  LIG     1      20.088  12.231   8.515  1.00  0.00      LIG  
ATOM   4997 H45  LIG     1      20.161  13.317   7.126  1.00  0.00      LIG  
TER
REMARK  Energy: 253.995
REMARK  SimpleFitness: 253.995
REMARK  FullFitness: -1395.646
REMARK  InterFull: -39.1009
REMARK  IntraFull: 293.745
REMARK  solvFull: -1893.26
REMARK  surfFull: 242.97
REMARK  extraFull: 0.0
REMARK  deltaGcompsolvpol: -1893.26
REMARK  deltaGcompsolvnonpol: 242.97
REMARK  deltaGprotsolvpol: -1897.11
REMARK  deltaGprotsolvnonpol: 243.179
REMARK  deltaGligsolvpol: -13.6043
REMARK  deltaGligsolvnonpol: 15.5173
REMARK  deltaGvdw: -39.1009
REMARK  deltaGelec: 0.0
REMARK  deltaG: -8.108451
REMARK  Cluster: 0
REMARK  ClusterRank: 6
ATOM   4915 C    LIG     1      20.078  16.845  14.208  1.00  0.00      LIG  
ATOM   4916 C1   LIG     1      20.217  17.968  15.171  1.00  0.00      LIG  
ATOM   4917 C2   LIG     1      20.014  19.335  14.582  1.00  0.00      LIG  
ATOM   4918 C3   LIG     1      21.075  19.532  13.475  1.00  0.00      LIG  
ATOM   4919 C4   LIG     1      21.278  18.349  12.490  1.00  0.00      LIG  
ATOM   4920 C5   LIG     1      21.203  16.988  13.209  1.00  0.00      LIG  
ATOM   4921 C6   LIG     1      20.971  20.923  12.834  1.00  0.00      LIG  
ATOM   4922 C7   LIG     1      20.954  20.954  11.326  1.00  0.00      LIG  
ATOM   4923 C8   LIG     1      20.022  19.881  10.814  1.00  0.00      LIG  
ATOM   4924 C9   LIG     1      20.484  18.462  11.154  1.00  0.00      LIG  
ATOM   4925 C10  LIG     1      19.759  20.002   9.304  1.00  0.00      LIG  
ATOM   4926 C11  LIG     1      19.201  18.724   8.774  1.00  0.00      LIG  
ATOM   4927 C12  LIG     1      18.357  18.016   9.785  1.00  0.00      LIG  
ATOM   4928 C13  LIG     1      19.274  17.523  10.914  1.00  0.00      LIG  
ATOM   4929 C14  LIG     1      20.998  20.223   8.461  1.00  0.00      LIG  
ATOM   4930 C15  LIG     1      20.805  19.266   7.338  1.00  0.00      LIG  
ATOM   4931 C16  LIG     1      19.690  18.324   7.584  1.00  0.00      LIG  
ATOM   4932 C17  LIG     1      20.238  20.347  15.700  1.00  0.00      LIG  
ATOM   4933 C18  LIG     1      18.561  19.479  14.139  1.00  0.00      LIG  
ATOM   4934 C19  LIG     1      22.755  18.368  12.082  1.00  0.00      LIG  
ATOM   4935 C20  LIG     1      18.780  21.140   9.038  1.00  0.00      LIG  
ATOM   4936 O    LIG     1      17.150  15.393   5.116  1.00  0.00      LIG  
ATOM   4937 C21  LIG     1      18.076  15.019   6.154  1.00  0.00      LIG  
ATOM   4938 C22  LIG     1      18.312  16.235   7.054  1.00  0.00      LIG  
ATOM   4939 C23  LIG     1      19.466  17.151   6.647  1.00  0.00      LIG  
ATOM   4940 O1   LIG     1      20.826  17.811  16.219  1.00  0.00      LIG  
ATOM   4941 O2   LIG     1      19.725  16.215  10.566  1.00  0.00      LIG  
ATOM   4942 C24  LIG     1      19.199  17.709   5.261  1.00  0.00      LIG  
ATOM   4943 C25  LIG     1      17.223  14.647   3.972  1.00  0.00      LIG  
ATOM   4944 O3   LIG     1      18.009  13.733   3.772  1.00  0.00      LIG  
ATOM   4945 C26  LIG     1      16.334  15.225   2.918  1.00  0.00      LIG  
ATOM   4946 C27  LIG     1      17.444  13.947   6.992  1.00  0.00      LIG  
ATOM   4947 O4   LIG     1      17.760  12.580   6.641  1.00  0.00      LIG  
ATOM   4948 C28  LIG     1      18.244  13.095   7.902  1.00  0.00      LIG  
ATOM   4949 C29  LIG     1      17.565  12.545   9.099  1.00  0.00      LIG  
ATOM   4950 C30  LIG     1      19.727  13.191   7.985  1.00  0.00      LIG  
ATOM   4951 O5   LIG     1      21.646  19.100   6.467  1.00  0.00      LIG  
ATOM   4952 H    LIG     1      19.093  16.865  13.742  1.00  0.00      LIG  
ATOM   4953 H1   LIG     1      20.163  15.904  14.760  1.00  0.00      LIG  
ATOM   4954 H2   LIG     1      22.017  19.569  14.030  1.00  0.00      LIG  
ATOM   4955 H3   LIG     1      21.186  16.163  12.497  1.00  0.00      LIG  
ATOM   4956 H4   LIG     1      22.133  16.846  13.770  1.00  0.00      LIG  
ATOM   4957 H5   LIG     1      21.806  21.538  13.181  1.00  0.00      LIG  
ATOM   4958 H6   LIG     1      20.074  21.442  13.174  1.00  0.00      LIG  
ATOM   4959 H7   LIG     1      21.964  20.827  10.937  1.00  0.00      LIG  
ATOM   4960 H8   LIG     1      20.621  21.942  11.003  1.00  0.00      LIG  
ATOM   4961 H9   LIG     1      19.074  20.050  11.335  1.00  0.00      LIG  
ATOM   4962 H10  LIG     1      21.217  18.185  10.390  1.00  0.00      LIG  
ATOM   4963 H11  LIG     1      17.777  17.197   9.365  1.00  0.00      LIG  
ATOM   4964 H12  LIG     1      17.622  18.722  10.182  1.00  0.00      LIG  
ATOM   4965 H13  LIG     1      18.665  17.425  11.812  1.00  0.00      LIG  
ATOM   4966 H14  LIG     1      21.918  19.940   8.980  1.00  0.00      LIG  
ATOM   4967 H15  LIG     1      21.066  21.245   8.078  1.00  0.00      LIG  
ATOM   4968 H16  LIG     1      21.282  20.348  16.028  1.00  0.00      LIG  
ATOM   4969 H17  LIG     1      19.614  20.122  16.571  1.00  0.00      LIG  
ATOM   4970 H18  LIG     1      19.987  21.359  15.374  1.00  0.00      LIG  
ATOM   4971 H19  LIG     1      17.878  19.176  14.939  1.00  0.00      LIG  
ATOM   4972 H20  LIG     1      18.331  18.866  13.268  1.00  0.00      LIG  
ATOM   4973 H21  LIG     1      18.325  20.515  13.886  1.00  0.00      LIG  
ATOM   4974 H22  LIG     1      23.406  18.277  12.956  1.00  0.00      LIG  
ATOM   4975 H23  LIG     1      23.045  19.279  11.561  1.00  0.00      LIG  
ATOM   4976 H24  LIG     1      22.973  17.531  11.414  1.00  0.00      LIG  
ATOM   4977 H25  LIG     1      19.217  22.101   9.318  1.00  0.00      LIG  
ATOM   4978 H26  LIG     1      17.857  21.009   9.610  1.00  0.00      LIG  
ATOM   4979 H27  LIG     1      18.515  21.196   7.978  1.00  0.00      LIG  
ATOM   4980 H28  LIG     1      19.035  14.697   5.732  1.00  0.00      LIG  
ATOM   4981 H29  LIG     1      18.548  15.870   8.057  1.00  0.00      LIG  
ATOM   4982 H30  LIG     1      17.391  16.823   7.131  1.00  0.00      LIG  
ATOM   4983 H31  LIG     1      20.381  16.553   6.609  1.00  0.00      LIG  
ATOM   4984 H32  LIG     1      20.367  15.953  11.247  1.00  0.00      LIG  
ATOM   4985 H33  LIG     1      20.021  18.320   4.885  1.00  0.00      LIG  
ATOM   4986 H34  LIG     1      18.307  18.329   5.291  1.00  0.00      LIG  
ATOM   4987 H35  LIG     1      19.040  16.919   4.531  1.00  0.00      LIG  
ATOM   4988 H36  LIG     1      16.831  16.080   2.451  1.00  0.00      LIG  
ATOM   4989 H37  LIG     1      15.381  15.534   3.356  1.00  0.00      LIG  
ATOM   4990 H38  LIG     1      16.134  14.456   2.168  1.00  0.00      LIG  
ATOM   4991 H39  LIG     1      16.434  14.183   7.296  1.00  0.00      LIG  
ATOM   4992 H40  LIG     1      16.495  12.399   8.926  1.00  0.00      LIG  
ATOM   4993 H41  LIG     1      17.690  13.221   9.949  1.00  0.00      LIG  
ATOM   4994 H42  LIG     1      18.009  11.583   9.353  1.00  0.00      LIG  
ATOM   4995 H43  LIG     1      20.016  13.985   8.677  1.00  0.00      LIG  
ATOM   4996 H44  LIG     1      20.133  12.247   8.359  1.00  0.00      LIG  
ATOM   4997 H45  LIG     1      20.189  13.390   7.014  1.00  0.00      LIG  
TER
REMARK  Energy: 254.693
REMARK  SimpleFitness: 254.693
REMARK  FullFitness: -1394.823
REMARK  InterFull: -39.7361
REMARK  IntraFull: 295.269
REMARK  solvFull: -1893.14
REMARK  surfFull: 242.784
REMARK  extraFull: 0.0
REMARK  deltaGcompsolvpol: -1893.14
REMARK  deltaGcompsolvnonpol: 242.784
REMARK  deltaGprotsolvpol: -1897.11
REMARK  deltaGprotsolvnonpol: 243.179
REMARK  deltaGligsolvpol: -13.5472
REMARK  deltaGligsolvnonpol: 15.5026
REMARK  deltaGvdw: -39.7361
REMARK  deltaGelec: 0.0
REMARK  deltaG: -8.180898
REMARK  Cluster: 0
REMARK  ClusterRank: 7
ATOM   4915 C    LIG     1      20.114  16.545  14.046  1.00  0.00      LIG  
ATOM   4916 C1   LIG     1      20.270  17.606  15.075  1.00  0.00      LIG  
ATOM   4917 C2   LIG     1      20.010  19.001  14.582  1.00  0.00      LIG  
ATOM   4918 C3   LIG     1      21.027  19.298  13.456  1.00  0.00      LIG  
ATOM   4919 C4   LIG     1      21.231  18.180  12.398  1.00  0.00      LIG  
ATOM   4920 C5   LIG     1      21.206  16.776  13.029  1.00  0.00      LIG  
ATOM   4921 C6   LIG     1      20.867  20.721  12.902  1.00  0.00      LIG  
ATOM   4922 C7   LIG     1      20.824  20.842  11.397  1.00  0.00      LIG  
ATOM   4923 C8   LIG     1      19.911  19.778  10.833  1.00  0.00      LIG  
ATOM   4924 C9   LIG     1      20.399  18.350  11.093  1.00  0.00      LIG  
ATOM   4925 C10  LIG     1      19.633  19.967   9.331  1.00  0.00      LIG  
ATOM   4926 C11  LIG     1      19.093  18.704   8.748  1.00  0.00      LIG  
ATOM   4927 C12  LIG     1      18.261  17.949   9.735  1.00  0.00      LIG  
ATOM   4928 C13  LIG     1      19.191  17.413  10.832  1.00  0.00      LIG  
ATOM   4929 C14  LIG     1      20.865  20.241   8.494  1.00  0.00      LIG  
ATOM   4930 C15  LIG     1      20.691  19.319   7.339  1.00  0.00      LIG  
ATOM   4931 C16  LIG     1      19.602  18.339   7.555  1.00  0.00      LIG  
ATOM   4932 C17  LIG     1      20.239  19.943  15.757  1.00  0.00      LIG  
ATOM   4933 C18  LIG     1      18.540  19.135  14.193  1.00  0.00      LIG  
ATOM   4934 C19  LIG     1      22.695  18.261  11.953  1.00  0.00      LIG  
ATOM   4935 C20  LIG     1      18.639  21.102   9.123  1.00  0.00      LIG  
ATOM   4936 O    LIG     1      17.101  15.398   5.000  1.00  0.00      LIG  
ATOM   4937 C21  LIG     1      18.035  15.042   6.038  1.00  0.00      LIG  
ATOM   4938 C22  LIG     1      18.238  16.257   6.950  1.00  0.00      LIG  
ATOM   4939 C23  LIG     1      19.413  17.172   6.598  1.00  0.00      LIG  
ATOM   4940 O1   LIG     1      20.961  17.402  16.062  1.00  0.00      LIG  
ATOM   4941 O2   LIG     1      19.639  16.122  10.420  1.00  0.00      LIG  
ATOM   4942 C24  LIG     1      19.218  17.731   5.200  1.00  0.00      LIG  
ATOM   4943 C25  LIG     1      17.176  14.635   3.865  1.00  0.00      LIG  
ATOM   4944 O3   LIG     1      17.951  13.709   3.683  1.00  0.00      LIG  
ATOM   4945 C26  LIG     1      16.296  15.200   2.797  1.00  0.00      LIG  
ATOM   4946 C27  LIG     1      17.442  13.938   6.867  1.00  0.00      LIG  
ATOM   4947 O4   LIG     1      17.802  12.588   6.495  1.00  0.00      LIG  
ATOM   4948 C28  LIG     1      18.280  13.102   7.759  1.00  0.00      LIG  
ATOM   4949 C29  LIG     1      17.636  12.495   8.948  1.00  0.00      LIG  
ATOM   4950 C30  LIG     1      19.758  13.261   7.829  1.00  0.00      LIG  
ATOM   4951 O5   LIG     1      21.538  19.212   6.463  1.00  0.00      LIG  
ATOM   4952 H    LIG     1      19.117  16.578  13.610  1.00  0.00      LIG  
ATOM   4953 H1   LIG     1      20.231  15.573  14.532  1.00  0.00      LIG  
ATOM   4954 H2   LIG     1      21.986  19.330  13.984  1.00  0.00      LIG  
ATOM   4955 H3   LIG     1      21.185  15.998  12.267  1.00  0.00      LIG  
ATOM   4956 H4   LIG     1      22.155  16.619  13.552  1.00  0.00      LIG  
ATOM   4957 H5   LIG     1      21.687  21.341  13.273  1.00  0.00      LIG  
ATOM   4958 H6   LIG     1      19.959  21.188  13.286  1.00  0.00      LIG  
ATOM   4959 H7   LIG     1      21.830  20.770  10.985  1.00  0.00      LIG  
ATOM   4960 H8   LIG     1      20.458  21.838  11.139  1.00  0.00      LIG  
ATOM   4961 H9   LIG     1      18.965  19.904  11.370  1.00  0.00      LIG  
ATOM   4962 H10  LIG     1      21.116  18.116  10.300  1.00  0.00      LIG  
ATOM   4963 H11  LIG     1      17.677  17.149   9.286  1.00  0.00      LIG  
ATOM   4964 H12  LIG     1      17.527  18.635  10.168  1.00  0.00      LIG  
ATOM   4965 H13  LIG     1      18.595  17.272  11.732  1.00  0.00      LIG  
ATOM   4966 H14  LIG     1      21.791  19.959   9.002  1.00  0.00      LIG  
ATOM   4967 H15  LIG     1      20.914  21.276   8.146  1.00  0.00      LIG  
ATOM   4968 H16  LIG     1      21.291  19.951  16.060  1.00  0.00      LIG  
ATOM   4969 H17  LIG     1      19.643  19.643  16.625  1.00  0.00      LIG  
ATOM   4970 H18  LIG     1      19.954  20.967  15.505  1.00  0.00      LIG  
ATOM   4971 H19  LIG     1      17.892  18.754  14.988  1.00  0.00      LIG  
ATOM   4972 H20  LIG     1      18.301  18.581  13.287  1.00  0.00      LIG  
ATOM   4973 H21  LIG     1      18.270  20.179  14.025  1.00  0.00      LIG  
ATOM   4974 H22  LIG     1      23.370  18.148  12.806  1.00  0.00      LIG  
ATOM   4975 H23  LIG     1      22.948  19.201  11.467  1.00  0.00      LIG  
ATOM   4976 H24  LIG     1      22.918  17.461  11.243  1.00  0.00      LIG  
ATOM   4977 H25  LIG     1      19.067  22.056   9.441  1.00  0.00      LIG  
ATOM   4978 H26  LIG     1      17.722  20.935   9.696  1.00  0.00      LIG  
ATOM   4979 H27  LIG     1      18.363  21.200   8.068  1.00  0.00      LIG  
ATOM   4980 H28  LIG     1      19.000  14.753   5.608  1.00  0.00      LIG  
ATOM   4981 H29  LIG     1      18.442  15.882   7.954  1.00  0.00      LIG  
ATOM   4982 H30  LIG     1      17.317  16.846   7.003  1.00  0.00      LIG  
ATOM   4983 H31  LIG     1      20.326  16.569   6.601  1.00  0.00      LIG  
ATOM   4984 H32  LIG     1      20.297  15.834  11.075  1.00  0.00      LIG  
ATOM   4985 H33  LIG     1      20.117  18.221   4.823  1.00  0.00      LIG  
ATOM   4986 H34  LIG     1      18.422  18.469   5.212  1.00  0.00      LIG  
ATOM   4987 H35  LIG     1      18.961  16.962   4.476  1.00  0.00      LIG  
ATOM   4988 H36  LIG     1      16.718  16.141   2.435  1.00  0.00      LIG  
ATOM   4989 H37  LIG     1      15.286  15.354   3.183  1.00  0.00      LIG  
ATOM   4990 H38  LIG     1      16.248  14.484   1.974  1.00  0.00      LIG  
ATOM   4991 H39  LIG     1      16.427  14.136   7.179  1.00  0.00      LIG  
ATOM   4992 H40  LIG     1      16.566  12.337   8.792  1.00  0.00      LIG  
ATOM   4993 H41  LIG     1      17.768  13.141   9.820  1.00  0.00      LIG  
ATOM   4994 H42  LIG     1      18.100  11.530   9.157  1.00  0.00      LIG  
ATOM   4995 H43  LIG     1      20.020  14.078   8.506  1.00  0.00      LIG  
ATOM   4996 H44  LIG     1      20.208  12.343   8.213  1.00  0.00      LIG  
ATOM   4997 H45  LIG     1      20.204  13.465   6.851  1.00  0.00      LIG  
TER
REMARK  Energy: 246.04
REMARK  SimpleFitness: 246.04
REMARK  FullFitness: -1401.9055
REMARK  InterFull: -35.4475
REMARK  IntraFull: 282.749
REMARK  solvFull: -1892.56
REMARK  surfFull: 243.353
REMARK  extraFull: 0.0
REMARK  deltaGcompsolvpol: -1892.56
REMARK  deltaGcompsolvnonpol: 243.353
REMARK  deltaGprotsolvpol: -1897.11
REMARK  deltaGprotsolvnonpol: 243.179
REMARK  deltaGligsolvpol: -11.5259
REMARK  deltaGligsolvnonpol: 15.6825
REMARK  deltaGvdw: -35.4475
REMARK  deltaGelec: 0.0
REMARK  deltaG: -7.826597
REMARK  Cluster: 1
REMARK  ClusterRank: 0
ATOM   4915 C    LIG     1      20.568  17.681  14.405  1.00  0.00      LIG  
ATOM   4916 C1   LIG     1      19.948  18.896  14.998  1.00  0.00      LIG  
ATOM   4917 C2   LIG     1      19.146  19.753  14.054  1.00  0.00      LIG  
ATOM   4918 C3   LIG     1      19.994  20.104  12.802  1.00  0.00      LIG  
ATOM   4919 C4   LIG     1      20.806  18.954  12.154  1.00  0.00      LIG  
ATOM   4920 C5   LIG     1      21.455  18.084  13.245  1.00  0.00      LIG  
ATOM   4921 C6   LIG     1      19.231  20.990  11.807  1.00  0.00      LIG  
ATOM   4922 C7   LIG     1      19.093  20.446  10.404  1.00  0.00      LIG  
ATOM   4923 C8   LIG     1      18.859  18.956  10.450  1.00  0.00      LIG  
ATOM   4924 C9   LIG     1      20.086  18.212  10.981  1.00  0.00      LIG  
ATOM   4925 C10  LIG     1      18.377  18.414   9.097  1.00  0.00      LIG  
ATOM   4926 C11  LIG     1      18.607  16.948   9.011  1.00  0.00      LIG  
ATOM   4927 C12  LIG     1      18.618  16.205  10.301  1.00  0.00      LIG  
ATOM   4928 C13  LIG     1      19.722  16.729  11.213  1.00  0.00      LIG  
ATOM   4929 C14  LIG     1      19.095  18.937   7.864  1.00  0.00      LIG  
ATOM   4930 C15  LIG     1      19.165  17.717   7.004  1.00  0.00      LIG  
ATOM   4931 C16  LIG     1      18.995  16.495   7.813  1.00  0.00      LIG  
ATOM   4932 C17  LIG     1      18.800  21.034  14.809  1.00  0.00      LIG  
ATOM   4933 C18  LIG     1      17.833  19.027  13.780  1.00  0.00      LIG  
ATOM   4934 C19  LIG     1      22.047  19.586  11.519  1.00  0.00      LIG  
ATOM   4935 C20  LIG     1      16.902  18.739   8.945  1.00  0.00      LIG  
ATOM   4936 O    LIG     1      17.531  13.021   7.090  1.00  0.00      LIG  
ATOM   4937 C21  LIG     1      17.624  14.085   6.126  1.00  0.00      LIG  
ATOM   4938 C22  LIG     1      19.063  14.576   6.115  1.00  0.00      LIG  
ATOM   4939 C23  LIG     1      19.534  15.143   7.447  1.00  0.00      LIG  
ATOM   4940 O1   LIG     1      19.823  18.990  16.210  1.00  0.00      LIG  
ATOM   4941 O2   LIG     1      20.878  15.917  11.022  1.00  0.00      LIG  
ATOM   4942 C24  LIG     1      21.031  15.234   7.393  1.00  0.00      LIG  
ATOM   4943 C25  LIG     1      16.844  13.323   8.230  1.00  0.00      LIG  
ATOM   4944 O3   LIG     1      16.260  14.372   8.445  1.00  0.00      LIG  
ATOM   4945 C26  LIG     1      17.161  12.328   9.293  1.00  0.00      LIG  
ATOM   4946 C27  LIG     1      17.311  13.514   4.779  1.00  0.00      LIG  
ATOM   4947 O4   LIG     1      15.939  13.610   4.340  1.00  0.00      LIG  
ATOM   4948 C28  LIG     1      16.933  14.376   3.636  1.00  0.00      LIG  
ATOM   4949 C29  LIG     1      17.200  13.914   2.257  1.00  0.00      LIG  
ATOM   4950 C30  LIG     1      16.730  15.827   3.785  1.00  0.00      LIG  
ATOM   4951 O5   LIG     1      19.570  17.723   5.851  1.00  0.00      LIG  
ATOM   4952 H    LIG     1      19.782  16.983  14.119  1.00  0.00      LIG  
ATOM   4953 H1   LIG     1      21.179  17.206  15.176  1.00  0.00      LIG  
ATOM   4954 H2   LIG     1      20.763  20.768  13.210  1.00  0.00      LIG  
ATOM   4955 H3   LIG     1      21.933  17.202  12.817  1.00  0.00      LIG  
ATOM   4956 H4   LIG     1      22.278  18.659  13.681  1.00  0.00      LIG  
ATOM   4957 H5   LIG     1      19.725  21.964  11.746  1.00  0.00      LIG  
ATOM   4958 H6   LIG     1      18.224  21.201  12.169  1.00  0.00      LIG  
ATOM   4959 H7   LIG     1      19.991  20.675   9.827  1.00  0.00      LIG  
ATOM   4960 H8   LIG     1      18.265  20.962   9.911  1.00  0.00      LIG  
ATOM   4961 H9   LIG     1      18.044  18.788  11.155  1.00  0.00      LIG  
ATOM   4962 H10  LIG     1      20.806  18.212  10.156  1.00  0.00      LIG  
ATOM   4963 H11  LIG     1      18.710  15.126  10.148  1.00  0.00      LIG  
ATOM   4964 H12  LIG     1      17.664  16.372  10.799  1.00  0.00      LIG  
ATOM   4965 H13  LIG     1      19.376  16.564  12.230  1.00  0.00      LIG  
ATOM   4966 H14  LIG     1      20.117  19.259   8.081  1.00  0.00      LIG  
ATOM   4967 H15  LIG     1      18.534  19.727   7.357  1.00  0.00      LIG  
ATOM   4968 H16  LIG     1      19.705  21.586  15.081  1.00  0.00      LIG  
ATOM   4969 H17  LIG     1      18.249  20.821  15.730  1.00  0.00      LIG  
ATOM   4970 H18  LIG     1      18.167  21.695  14.213  1.00  0.00      LIG  
ATOM   4971 H19  LIG     1      17.321  18.780  14.716  1.00  0.00      LIG  
ATOM   4972 H20  LIG     1      17.990  18.090  13.242  1.00  0.00      LIG  
ATOM   4973 H21  LIG     1      17.153  19.647  13.192  1.00  0.00      LIG  
ATOM   4974 H22  LIG     1      22.599  20.187  12.246  1.00  0.00      LIG  
ATOM   4975 H23  LIG     1      21.806  20.234  10.676  1.00  0.00      LIG  
ATOM   4976 H24  LIG     1      22.721  18.807  11.151  1.00  0.00      LIG  
ATOM   4977 H25  LIG     1      16.756  19.805   8.752  1.00  0.00      LIG  
ATOM   4978 H26  LIG     1      16.356  18.491   9.856  1.00  0.00      LIG  
ATOM   4979 H27  LIG     1      16.448  18.183   8.119  1.00  0.00      LIG  
ATOM   4980 H28  LIG     1      16.957  14.922   6.349  1.00  0.00      LIG  
ATOM   4981 H29  LIG     1      19.202  15.309   5.318  1.00  0.00      LIG  
ATOM   4982 H30  LIG     1      19.715  13.732   5.864  1.00  0.00      LIG  
ATOM   4983 H31  LIG     1      19.299  14.427   8.236  1.00  0.00      LIG  
ATOM   4984 H32  LIG     1      21.606  16.368  11.480  1.00  0.00      LIG  
ATOM   4985 H33  LIG     1      21.447  15.575   8.346  1.00  0.00      LIG  
ATOM   4986 H34  LIG     1      21.360  15.922   6.610  1.00  0.00      LIG  
ATOM   4987 H35  LIG     1      21.448  14.249   7.172  1.00  0.00      LIG  
ATOM   4988 H36  LIG     1      16.520  12.523  10.157  1.00  0.00      LIG  
ATOM   4989 H37  LIG     1      18.210  12.423   9.588  1.00  0.00      LIG  
ATOM   4990 H38  LIG     1      16.952  11.320   8.928  1.00  0.00      LIG  
ATOM   4991 H39  LIG     1      17.832  12.593   4.578  1.00  0.00      LIG  
ATOM   4992 H40  LIG     1      17.409  12.841   2.214  1.00  0.00      LIG  
ATOM   4993 H41  LIG     1      18.054  14.451   1.858  1.00  0.00      LIG  
ATOM   4994 H42  LIG     1      16.348  14.143   1.614  1.00  0.00      LIG  
ATOM   4995 H43  LIG     1      17.689  16.349   3.735  1.00  0.00      LIG  
ATOM   4996 H44  LIG     1      16.243  16.089   4.727  1.00  0.00      LIG  
ATOM   4997 H45  LIG     1      16.096  16.191   2.972  1.00  0.00      LIG  
TER
REMARK  Energy: 246.078
REMARK  SimpleFitness: 246.078
REMARK  FullFitness: -1401.8992
REMARK  InterFull: -35.4492
REMARK  IntraFull: 282.839
REMARK  solvFull: -1892.63
REMARK  surfFull: 243.341
REMARK  extraFull: 0.0
REMARK  deltaGcompsolvpol: -1892.63
REMARK  deltaGcompsolvnonpol: 243.341
REMARK  deltaGprotsolvpol: -1897.11
REMARK  deltaGprotsolvnonpol: 243.179
REMARK  deltaGligsolvpol: -11.5117
REMARK  deltaGligsolvnonpol: 15.6838
REMARK  deltaGvdw: -35.4492
REMARK  deltaGelec: 0.0
REMARK  deltaG: -7.8331656
REMARK  Cluster: 1
REMARK  ClusterRank: 1
ATOM   4915 C    LIG     1      20.578  17.624  14.387  1.00  0.00      LIG  
ATOM   4916 C1   LIG     1      19.970  18.845  14.981  1.00  0.00      LIG  
ATOM   4917 C2   LIG     1      19.172  19.708  14.039  1.00  0.00      LIG  
ATOM   4918 C3   LIG     1      20.020  20.052  12.785  1.00  0.00      LIG  
ATOM   4919 C4   LIG     1      20.822  18.896  12.137  1.00  0.00      LIG  
ATOM   4920 C5   LIG     1      21.465  18.020  13.226  1.00  0.00      LIG  
ATOM   4921 C6   LIG     1      19.260  20.944  11.792  1.00  0.00      LIG  
ATOM   4922 C7   LIG     1      19.117  20.401  10.390  1.00  0.00      LIG  
ATOM   4923 C8   LIG     1      18.872  18.913  10.434  1.00  0.00      LIG  
ATOM   4924 C9   LIG     1      20.095  18.160  10.964  1.00  0.00      LIG  
ATOM   4925 C10  LIG     1      18.386  18.375   9.082  1.00  0.00      LIG  
ATOM   4926 C11  LIG     1      18.609  16.907   8.993  1.00  0.00      LIG  
ATOM   4927 C12  LIG     1      18.615  16.163  10.283  1.00  0.00      LIG  
ATOM   4928 C13  LIG     1      19.719  16.681  11.198  1.00  0.00      LIG  
ATOM   4929 C14  LIG     1      19.106  18.895   7.848  1.00  0.00      LIG  
ATOM   4930 C15  LIG     1      19.171  17.674   6.987  1.00  0.00      LIG  
ATOM   4931 C16  LIG     1      18.994  16.453   7.796  1.00  0.00      LIG  
ATOM   4932 C17  LIG     1      18.838  20.991  14.794  1.00  0.00      LIG  
ATOM   4933 C18  LIG     1      17.853  18.991  13.769  1.00  0.00      LIG  
ATOM   4934 C19  LIG     1      22.066  19.519  11.500  1.00  0.00      LIG  
ATOM   4935 C20  LIG     1      16.913  18.709   8.931  1.00  0.00      LIG  
ATOM   4936 O    LIG     1      17.497  12.996   7.072  1.00  0.00      LIG  
ATOM   4937 C21  LIG     1      17.602  14.059   6.110  1.00  0.00      LIG  
ATOM   4938 C22  LIG     1      19.048  14.532   6.098  1.00  0.00      LIG  
ATOM   4939 C23  LIG     1      19.524  15.096   7.429  1.00  0.00      LIG  
ATOM   4940 O1   LIG     1      19.855  18.944  16.193  1.00  0.00      LIG  
ATOM   4941 O2   LIG     1      20.867  15.858  11.012  1.00  0.00      LIG  
ATOM   4942 C24  LIG     1      21.021  15.177   7.372  1.00  0.00      LIG  
ATOM   4943 C25  LIG     1      16.821  13.307   8.217  1.00  0.00      LIG  
ATOM   4944 O3   LIG     1      16.250  14.363   8.435  1.00  0.00      LIG  
ATOM   4945 C26  LIG     1      17.149  12.319   9.284  1.00  0.00      LIG  
ATOM   4946 C27  LIG     1      17.282  13.497   4.761  1.00  0.00      LIG  
ATOM   4947 O4   LIG     1      15.913  13.620   4.316  1.00  0.00      LIG  
ATOM   4948 C28  LIG     1      16.923  14.374   3.623  1.00  0.00      LIG  
ATOM   4949 C29  LIG     1      17.188  13.918   2.241  1.00  0.00      LIG  
ATOM   4950 C30  LIG     1      16.745  15.828   3.780  1.00  0.00      LIG  
ATOM   4951 O5   LIG     1      19.580  17.678   5.835  1.00  0.00      LIG  
ATOM   4952 H    LIG     1      19.785  16.933  14.102  1.00  0.00      LIG  
ATOM   4953 H1   LIG     1      21.185  17.143  15.157  1.00  0.00      LIG  
ATOM   4954 H2   LIG     1      20.794  20.710  13.191  1.00  0.00      LIG  
ATOM   4955 H3   LIG     1      21.935  17.134  12.797  1.00  0.00      LIG  
ATOM   4956 H4   LIG     1      22.295  18.587  13.660  1.00  0.00      LIG  
ATOM   4957 H5   LIG     1      19.761  21.914  11.730  1.00  0.00      LIG  
ATOM   4958 H6   LIG     1      18.255  21.161  12.156  1.00  0.00      LIG  
ATOM   4959 H7   LIG     1      20.016  20.623   9.812  1.00  0.00      LIG  
ATOM   4960 H8   LIG     1      18.294  20.923   9.897  1.00  0.00      LIG  
ATOM   4961 H9   LIG     1      18.056  18.750  11.140  1.00  0.00      LIG  
ATOM   4962 H10  LIG     1      20.813  18.154  10.138  1.00  0.00      LIG  
ATOM   4963 H11  LIG     1      18.702  15.083  10.128  1.00  0.00      LIG  
ATOM   4964 H12  LIG     1      17.661  16.333  10.780  1.00  0.00      LIG  
ATOM   4965 H13  LIG     1      19.367  16.521  12.214  1.00  0.00      LIG  
ATOM   4966 H14  LIG     1      20.130  19.213   8.066  1.00  0.00      LIG  
ATOM   4967 H15  LIG     1      18.549  19.688   7.341  1.00  0.00      LIG  
ATOM   4968 H16  LIG     1      19.748  21.535  15.066  1.00  0.00      LIG  
ATOM   4969 H17  LIG     1      18.286  20.782  15.715  1.00  0.00      LIG  
ATOM   4970 H18  LIG     1      18.210  21.658  14.199  1.00  0.00      LIG  
ATOM   4971 H19  LIG     1      17.342  18.748  14.706  1.00  0.00      LIG  
ATOM   4972 H20  LIG     1      18.001  18.053  13.230  1.00  0.00      LIG  
ATOM   4973 H21  LIG     1      17.175  19.616  13.183  1.00  0.00      LIG  
ATOM   4974 H22  LIG     1      22.624  20.114  12.229  1.00  0.00      LIG  
ATOM   4975 H23  LIG     1      21.828  20.172  10.660  1.00  0.00      LIG  
ATOM   4976 H24  LIG     1      22.734  18.736  11.130  1.00  0.00      LIG  
ATOM   4977 H25  LIG     1      16.773  19.775   8.737  1.00  0.00      LIG  
ATOM   4978 H26  LIG     1      16.366  18.469   9.844  1.00  0.00      LIG  
ATOM   4979 H27  LIG     1      16.453  18.155   8.109  1.00  0.00      LIG  
ATOM   4980 H28  LIG     1      16.947  14.906   6.336  1.00  0.00      LIG  
ATOM   4981 H29  LIG     1      19.195  15.264   5.300  1.00  0.00      LIG  
ATOM   4982 H30  LIG     1      19.690  13.681   5.847  1.00  0.00      LIG  
ATOM   4983 H31  LIG     1      19.286  14.382   8.218  1.00  0.00      LIG  
ATOM   4984 H32  LIG     1      21.598  16.303  11.472  1.00  0.00      LIG  
ATOM   4985 H33  LIG     1      21.440  15.514   8.324  1.00  0.00      LIG  
ATOM   4986 H34  LIG     1      21.351  15.865   6.589  1.00  0.00      LIG  
ATOM   4987 H35  LIG     1      21.433  14.191   7.146  1.00  0.00      LIG  
ATOM   4988 H36  LIG     1      16.507  12.510  10.147  1.00  0.00      LIG  
ATOM   4989 H37  LIG     1      18.197  12.426   9.578  1.00  0.00      LIG  
ATOM   4990 H38  LIG     1      16.951  11.308   8.922  1.00  0.00      LIG  
ATOM   4991 H39  LIG     1      17.787  12.568   4.556  1.00  0.00      LIG  
ATOM   4992 H40  LIG     1      17.382  12.844   2.189  1.00  0.00      LIG  
ATOM   4993 H41  LIG     1      18.050  14.446   1.848  1.00  0.00      LIG  
ATOM   4994 H42  LIG     1      16.341  14.164   1.597  1.00  0.00      LIG  
ATOM   4995 H43  LIG     1      17.712  16.333   3.738  1.00  0.00      LIG  
ATOM   4996 H44  LIG     1      16.257  16.091   4.722  1.00  0.00      LIG  
ATOM   4997 H45  LIG     1      16.122  16.206   2.966  1.00  0.00      LIG  
TER
REMARK  Energy: 245.598
REMARK  SimpleFitness: 245.598
REMARK  FullFitness: -1401.8573
REMARK  InterFull: -37.5222
REMARK  IntraFull: 282.189
REMARK  solvFull: -1889.91
REMARK  surfFull: 243.386
REMARK  extraFull: 0.0
REMARK  deltaGcompsolvpol: -1889.91
REMARK  deltaGcompsolvnonpol: 243.386
REMARK  deltaGprotsolvpol: -1897.11
REMARK  deltaGprotsolvnonpol: 243.179
REMARK  deltaGligsolvpol: -10.6761
REMARK  deltaGligsolvnonpol: 15.6835
REMARK  deltaGvdw: -37.5222
REMARK  deltaGelec: 0.0
REMARK  deltaG: -7.909663
REMARK  Cluster: 1
REMARK  ClusterRank: 2
ATOM   4915 C    LIG     1      20.591  17.765  14.385  1.00  0.00      LIG  
ATOM   4916 C1   LIG     1      19.957  18.972  14.980  1.00  0.00      LIG  
ATOM   4917 C2   LIG     1      19.137  19.816  14.039  1.00  0.00      LIG  
ATOM   4918 C3   LIG     1      19.972  20.175  12.780  1.00  0.00      LIG  
ATOM   4919 C4   LIG     1      20.794  19.035  12.130  1.00  0.00      LIG  
ATOM   4920 C5   LIG     1      21.462  18.176  13.217  1.00  0.00      LIG  
ATOM   4921 C6   LIG     1      19.190  21.048  11.788  1.00  0.00      LIG  
ATOM   4922 C7   LIG     1      19.050  20.499  10.387  1.00  0.00      LIG  
ATOM   4923 C8   LIG     1      18.836  19.006  10.438  1.00  0.00      LIG  
ATOM   4924 C9   LIG     1      20.076  18.279  10.964  1.00  0.00      LIG  
ATOM   4925 C10  LIG     1      18.355  18.452   9.090  1.00  0.00      LIG  
ATOM   4926 C11  LIG     1      18.603  16.989   9.010  1.00  0.00      LIG  
ATOM   4927 C12  LIG     1      18.625  16.254  10.305  1.00  0.00      LIG  
ATOM   4928 C13  LIG     1      19.734  16.792  11.203  1.00  0.00      LIG  
ATOM   4929 C14  LIG     1      19.057  18.979   7.850  1.00  0.00      LIG  
ATOM   4930 C15  LIG     1      19.145  17.754   6.997  1.00  0.00      LIG  
ATOM   4931 C16  LIG     1      18.991  16.535   7.813  1.00  0.00      LIG  
ATOM   4932 C17  LIG     1      18.780  21.094  14.792  1.00  0.00      LIG  
ATOM   4933 C18  LIG     1      17.832  19.072  13.777  1.00  0.00      LIG  
ATOM   4934 C19  LIG     1      22.022  19.682  11.483  1.00  0.00      LIG  
ATOM   4935 C20  LIG     1      16.875  18.756   8.947  1.00  0.00      LIG  
ATOM   4936 O    LIG     1      17.560  13.042   7.106  1.00  0.00      LIG  
ATOM   4937 C21  LIG     1      17.639  14.103   6.139  1.00  0.00      LIG  
ATOM   4938 C22  LIG     1      19.074  14.608   6.122  1.00  0.00      LIG  
ATOM   4939 C23  LIG     1      19.541  15.185   7.452  1.00  0.00      LIG  
ATOM   4940 O1   LIG     1      19.835  19.063  16.193  1.00  0.00      LIG  
ATOM   4941 O2   LIG     1      20.898  15.995  10.991  1.00  0.00      LIG  
ATOM   4942 C24  LIG     1      21.037  15.285   7.397  1.00  0.00      LIG  
ATOM   4943 C25  LIG     1      16.860  13.334   8.240  1.00  0.00      LIG  
ATOM   4944 O3   LIG     1      16.266  14.378   8.454  1.00  0.00      LIG  
ATOM   4945 C26  LIG     1      17.170  12.336   9.302  1.00  0.00      LIG  
ATOM   4946 C27  LIG     1      17.327  13.523   4.796  1.00  0.00      LIG  
ATOM   4947 O4   LIG     1      15.953  13.609   4.361  1.00  0.00      LIG  
ATOM   4948 C28  LIG     1      16.940  14.374   3.648  1.00  0.00      LIG  
ATOM   4949 C29  LIG     1      17.208  13.902   2.272  1.00  0.00      LIG  
ATOM   4950 C30  LIG     1      16.732  15.826   3.786  1.00  0.00      LIG  
ATOM   4951 O5   LIG     1      19.556  17.759   5.846  1.00  0.00      LIG  
ATOM   4952 H    LIG     1      19.812  17.054  14.108  1.00  0.00      LIG  
ATOM   4953 H1   LIG     1      21.214  17.300  15.153  1.00  0.00      LIG  
ATOM   4954 H2   LIG     1      20.734  20.850  13.181  1.00  0.00      LIG  
ATOM   4955 H3   LIG     1      21.947  17.299  12.786  1.00  0.00      LIG  
ATOM   4956 H4   LIG     1      22.282  18.762  13.645  1.00  0.00      LIG  
ATOM   4957 H5   LIG     1      19.670  22.028  11.721  1.00  0.00      LIG  
ATOM   4958 H6   LIG     1      18.182  21.247  12.156  1.00  0.00      LIG  
ATOM   4959 H7   LIG     1      19.941  20.738   9.803  1.00  0.00      LIG  
ATOM   4960 H8   LIG     1      18.213  21.002   9.898  1.00  0.00      LIG  
ATOM   4961 H9   LIG     1      18.028  18.829  11.149  1.00  0.00      LIG  
ATOM   4962 H10  LIG     1      20.790  18.287  10.134  1.00  0.00      LIG  
ATOM   4963 H11  LIG     1      18.724  15.175  10.156  1.00  0.00      LIG  
ATOM   4964 H12  LIG     1      17.673  16.418  10.807  1.00  0.00      LIG  
ATOM   4965 H13  LIG     1      19.405  16.621  12.225  1.00  0.00      LIG  
ATOM   4966 H14  LIG     1      20.075  19.320   8.060  1.00  0.00      LIG  
ATOM   4967 H15  LIG     1      18.480  19.755   7.340  1.00  0.00      LIG  
ATOM   4968 H16  LIG     1      19.680  21.656  15.062  1.00  0.00      LIG  
ATOM   4969 H17  LIG     1      18.234  20.877  15.715  1.00  0.00      LIG  
ATOM   4970 H18  LIG     1      18.139  21.748  14.198  1.00  0.00      LIG  
ATOM   4971 H19  LIG     1      17.329  18.823  14.716  1.00  0.00      LIG  
ATOM   4972 H20  LIG     1      17.998  18.135  13.241  1.00  0.00      LIG  
ATOM   4973 H21  LIG     1      17.140  19.681  13.190  1.00  0.00      LIG  
ATOM   4974 H22  LIG     1      22.572  20.291  12.206  1.00  0.00      LIG  
ATOM   4975 H23  LIG     1      21.766  20.326  10.642  1.00  0.00      LIG  
ATOM   4976 H24  LIG     1      22.704  18.911  11.112  1.00  0.00      LIG  
ATOM   4977 H25  LIG     1      16.712  19.820   8.757  1.00  0.00      LIG  
ATOM   4978 H26  LIG     1      16.338  18.498   9.861  1.00  0.00      LIG  
ATOM   4979 H27  LIG     1      16.425  18.195   8.123  1.00  0.00      LIG  
ATOM   4980 H28  LIG     1      16.964  14.935   6.360  1.00  0.00      LIG  
ATOM   4981 H29  LIG     1      19.203  15.341   5.322  1.00  0.00      LIG  
ATOM   4982 H30  LIG     1      19.733  13.771   5.873  1.00  0.00      LIG  
ATOM   4983 H31  LIG     1      19.310  14.470   8.244  1.00  0.00      LIG  
ATOM   4984 H32  LIG     1      21.134  16.106  10.055  1.00  0.00      LIG  
ATOM   4985 H33  LIG     1      21.452  15.643   8.344  1.00  0.00      LIG  
ATOM   4986 H34  LIG     1      21.362  15.963   6.603  1.00  0.00      LIG  
ATOM   4987 H35  LIG     1      21.459  14.299   7.191  1.00  0.00      LIG  
ATOM   4988 H36  LIG     1      16.506  12.509  10.152  1.00  0.00      LIG  
ATOM   4989 H37  LIG     1      18.210  12.447   9.622  1.00  0.00      LIG  
ATOM   4990 H38  LIG     1      16.990  11.327   8.922  1.00  0.00      LIG  
ATOM   4991 H39  LIG     1      17.853  12.603   4.599  1.00  0.00      LIG  
ATOM   4992 H40  LIG     1      17.411  12.829   2.236  1.00  0.00      LIG  
ATOM   4993 H41  LIG     1      18.065  14.432   1.872  1.00  0.00      LIG  
ATOM   4994 H42  LIG     1      16.358  14.132   1.626  1.00  0.00      LIG  
ATOM   4995 H43  LIG     1      17.688  16.352   3.728  1.00  0.00      LIG  
ATOM   4996 H44  LIG     1      16.248  16.092   4.729  1.00  0.00      LIG  
ATOM   4997 H45  LIG     1      16.093  16.182   2.974  1.00  0.00      LIG  
TER
REMARK  Energy: 262.215
REMARK  SimpleFitness: 262.215
REMARK  FullFitness: -1385.0713
REMARK  InterFull: -42.9153
REMARK  IntraFull: 304.735
REMARK  solvFull: -1889.81
REMARK  surfFull: 242.919
REMARK  extraFull: 0.0
REMARK  deltaGcompsolvpol: -1889.81
REMARK  deltaGcompsolvnonpol: 242.919
REMARK  deltaGprotsolvpol: -1897.11
REMARK  deltaGprotsolvnonpol: 243.179
REMARK  deltaGligsolvpol: -14.3261
REMARK  deltaGligsolvnonpol: 15.7493
REMARK  deltaGvdw: -42.9153
REMARK  deltaGelec: 0.0
REMARK  deltaG: -8.240753
REMARK  Cluster: 1
REMARK  ClusterRank: 3
ATOM   4915 C    LIG     1      20.824  16.977  14.263  1.00  0.00      LIG  
ATOM   4916 C1   LIG     1      20.316  17.966  15.247  1.00  0.00      LIG  
ATOM   4917 C2   LIG     1      19.410  19.021  14.679  1.00  0.00      LIG  
ATOM   4918 C3   LIG     1      20.184  19.780  13.575  1.00  0.00      LIG  
ATOM   4919 C4   LIG     1      21.004  18.920  12.571  1.00  0.00      LIG  
ATOM   4920 C5   LIG     1      21.690  17.740  13.286  1.00  0.00      LIG  
ATOM   4921 C6   LIG     1      19.332  20.891  12.950  1.00  0.00      LIG  
ATOM   4922 C7   LIG     1      19.193  20.845  11.450  1.00  0.00      LIG  
ATOM   4923 C8   LIG     1      19.022  19.419  10.977  1.00  0.00      LIG  
ATOM   4924 C9   LIG     1      20.284  18.595  11.222  1.00  0.00      LIG  
ATOM   4925 C10  LIG     1      18.595  19.362   9.503  1.00  0.00      LIG  
ATOM   4926 C11  LIG     1      18.965  18.063   8.870  1.00  0.00      LIG  
ATOM   4927 C12  LIG     1      18.917  16.918   9.819  1.00  0.00      LIG  
ATOM   4928 C13  LIG     1      19.977  17.112  10.907  1.00  0.00      LIG  
ATOM   4929 C14  LIG     1      19.258  20.384   8.602  1.00  0.00      LIG  
ATOM   4930 C15  LIG     1      19.474  19.601   7.357  1.00  0.00      LIG  
ATOM   4931 C16  LIG     1      19.382  18.143   7.594  1.00  0.00      LIG  
ATOM   4932 C17  LIG     1      19.054  19.968  15.820  1.00  0.00      LIG  
ATOM   4933 C18  LIG     1      18.111  18.364  14.228  1.00  0.00      LIG  
ATOM   4934 C19  LIG     1      22.218  19.761  12.171  1.00  0.00      LIG  
ATOM   4935 C20  LIG     1      17.087  19.561   9.417  1.00  0.00      LIG  
ATOM   4936 O    LIG     1      19.164  13.776   7.797  1.00  0.00      LIG  
ATOM   4937 C21  LIG     1      18.854  14.777   6.800  1.00  0.00      LIG  
ATOM   4938 C22  LIG     1      20.080  15.715   6.832  1.00  0.00      LIG  
ATOM   4939 C23  LIG     1      19.864  17.201   6.511  1.00  0.00      LIG  
ATOM   4940 O1   LIG     1      20.851  18.090  16.339  1.00  0.00      LIG  
ATOM   4941 O2   LIG     1      21.167  16.468  10.457  1.00  0.00      LIG  
ATOM   4942 C24  LIG     1      18.957  17.367   5.315  1.00  0.00      LIG  
ATOM   4943 C25  LIG     1      18.232  13.262   8.669  1.00  0.00      LIG  
ATOM   4944 O3   LIG     1      18.534  12.415   9.497  1.00  0.00      LIG  
ATOM   4945 C26  LIG     1      16.837  13.807   8.585  1.00  0.00      LIG  
ATOM   4946 C27  LIG     1      18.728  14.046   5.473  1.00  0.00      LIG  
ATOM   4947 O4   LIG     1      17.586  13.153   5.418  1.00  0.00      LIG  
ATOM   4948 C28  LIG     1      17.649  14.210   4.442  1.00  0.00      LIG  
ATOM   4949 C29  LIG     1      17.807  13.676   3.064  1.00  0.00      LIG  
ATOM   4950 C30  LIG     1      16.551  15.194   4.562  1.00  0.00      LIG  
ATOM   4951 O5   LIG     1      19.947  20.093   6.344  1.00  0.00      LIG  
ATOM   4952 H    LIG     1      19.990  16.462  13.785  1.00  0.00      LIG  
ATOM   4953 H1   LIG     1      21.410  16.227  14.800  1.00  0.00      LIG  
ATOM   4954 H2   LIG     1      20.949  20.322  14.140  1.00  0.00      LIG  
ATOM   4955 H3   LIG     1      22.145  17.051  12.576  1.00  0.00      LIG  
ATOM   4956 H4   LIG     1      22.534  18.137  13.860  1.00  0.00      LIG  
ATOM   4957 H5   LIG     1      19.760  21.860  13.220  1.00  0.00      LIG  
ATOM   4958 H6   LIG     1      18.325  20.898  13.368  1.00  0.00      LIG  
ATOM   4959 H7   LIG     1      20.076  21.302  10.999  1.00  0.00      LIG  
ATOM   4960 H8   LIG     1      18.337  21.458  11.159  1.00  0.00      LIG  
ATOM   4961 H9   LIG     1      18.215  18.978  11.567  1.00  0.00      LIG  
ATOM   4962 H10  LIG     1      20.989  18.915  10.447  1.00  0.00      LIG  
ATOM   4963 H11  LIG     1      19.050  15.965   9.313  1.00  0.00      LIG  
ATOM   4964 H12  LIG     1      17.925  16.894  10.277  1.00  0.00      LIG  
ATOM   4965 H13  LIG     1      19.629  16.580  11.791  1.00  0.00      LIG  
ATOM   4966 H14  LIG     1      20.242  20.694   8.964  1.00  0.00      LIG  
ATOM   4967 H15  LIG     1      18.618  21.248   8.404  1.00  0.00      LIG  
ATOM   4968 H16  LIG     1      19.936  20.509  16.176  1.00  0.00      LIG  
ATOM   4969 H17  LIG     1      18.630  19.423  16.670  1.00  0.00      LIG  
ATOM   4970 H18  LIG     1      18.310  20.704  15.508  1.00  0.00      LIG  
ATOM   4971 H19  LIG     1      17.683  17.764  15.036  1.00  0.00      LIG  
ATOM   4972 H20  LIG     1      18.260  17.704  13.371  1.00  0.00      LIG  
ATOM   4973 H21  LIG     1      17.364  19.111  13.950  1.00  0.00      LIG  
ATOM   4974 H22  LIG     1      22.782  20.084  13.051  1.00  0.00      LIG  
ATOM   4975 H23  LIG     1      21.940  20.656  11.614  1.00  0.00      LIG  
ATOM   4976 H24  LIG     1      22.894  19.175  11.541  1.00  0.00      LIG  
ATOM   4977 H25  LIG     1      16.802  20.547   9.793  1.00  0.00      LIG  
ATOM   4978 H26  LIG     1      16.559  18.808  10.008  1.00  0.00      LIG  
ATOM   4979 H27  LIG     1      16.732  19.484   8.386  1.00  0.00      LIG  
ATOM   4980 H28  LIG     1      17.967  15.362   7.042  1.00  0.00      LIG  
ATOM   4981 H29  LIG     1      20.812  15.335   6.114  1.00  0.00      LIG  
ATOM   4982 H30  LIG     1      20.591  15.659   7.798  1.00  0.00      LIG  
ATOM   4983 H31  LIG     1      20.853  17.563   6.214  1.00  0.00      LIG  
ATOM   4984 H32  LIG     1      21.464  16.962   9.674  1.00  0.00      LIG  
ATOM   4985 H33  LIG     1      19.127  18.322   4.813  1.00  0.00      LIG  
ATOM   4986 H34  LIG     1      17.906  17.324   5.609  1.00  0.00      LIG  
ATOM   4987 H35  LIG     1      19.141  16.581   4.591  1.00  0.00      LIG  
ATOM   4988 H36  LIG     1      16.385  13.565   7.621  1.00  0.00      LIG  
ATOM   4989 H37  LIG     1      16.841  14.885   8.763  1.00  0.00      LIG  
ATOM   4990 H38  LIG     1      16.242  13.337   9.371  1.00  0.00      LIG  
ATOM   4991 H39  LIG     1      19.678  13.638   5.154  1.00  0.00      LIG  
ATOM   4992 H40  LIG     1      18.745  13.131   2.947  1.00  0.00      LIG  
ATOM   4993 H41  LIG     1      17.799  14.497   2.343  1.00  0.00      LIG  
ATOM   4994 H42  LIG     1      16.979  13.007   2.820  1.00  0.00      LIG  
ATOM   4995 H43  LIG     1      16.452  15.583   5.576  1.00  0.00      LIG  
ATOM   4996 H44  LIG     1      15.611  14.728   4.263  1.00  0.00      LIG  
ATOM   4997 H45  LIG     1      16.733  16.037   3.891  1.00  0.00      LIG  
TER
REMARK  Energy: 262.214
REMARK  SimpleFitness: 262.214
REMARK  FullFitness: -1385.0352
REMARK  InterFull: -42.7812
REMARK  IntraFull: 304.626
REMARK  solvFull: -1889.8
REMARK  surfFull: 242.92
REMARK  extraFull: 0.0
REMARK  deltaGcompsolvpol: -1889.8
REMARK  deltaGcompsolvnonpol: 242.92
REMARK  deltaGprotsolvpol: -1897.11
REMARK  deltaGprotsolvnonpol: 243.179
REMARK  deltaGligsolvpol: -14.3101
REMARK  deltaGligsolvnonpol: 15.7532
REMARK  deltaGvdw: -42.7812
REMARK  deltaGelec: 0.0
REMARK  deltaG: -8.22871
REMARK  Cluster: 1
REMARK  ClusterRank: 4
ATOM   4915 C    LIG     1      20.848  16.986  14.267  1.00  0.00      LIG  
ATOM   4916 C1   LIG     1      20.325  17.969  15.249  1.00  0.00      LIG  
ATOM   4917 C2   LIG     1      19.418  19.022  14.677  1.00  0.00      LIG  
ATOM   4918 C3   LIG     1      20.194  19.787  13.579  1.00  0.00      LIG  
ATOM   4919 C4   LIG     1      21.017  18.932  12.574  1.00  0.00      LIG  
ATOM   4920 C5   LIG     1      21.708  17.755  13.290  1.00  0.00      LIG  
ATOM   4921 C6   LIG     1      19.344  20.900  12.955  1.00  0.00      LIG  
ATOM   4922 C7   LIG     1      19.207  20.857  11.454  1.00  0.00      LIG  
ATOM   4923 C8   LIG     1      19.036  19.431  10.979  1.00  0.00      LIG  
ATOM   4924 C9   LIG     1      20.296  18.604  11.226  1.00  0.00      LIG  
ATOM   4925 C10  LIG     1      18.610  19.374   9.504  1.00  0.00      LIG  
ATOM   4926 C11  LIG     1      18.980  18.074   8.873  1.00  0.00      LIG  
ATOM   4927 C12  LIG     1      18.927  16.930   9.824  1.00  0.00      LIG  
ATOM   4928 C13  LIG     1      19.984  17.122  10.915  1.00  0.00      LIG  
ATOM   4929 C14  LIG     1      19.273  20.395   8.604  1.00  0.00      LIG  
ATOM   4930 C15  LIG     1      19.492  19.611   7.361  1.00  0.00      LIG  
ATOM   4931 C16  LIG     1      19.398  18.153   7.598  1.00  0.00      LIG  
ATOM   4932 C17  LIG     1      19.050  19.966  15.817  1.00  0.00      LIG  
ATOM   4933 C18  LIG     1      18.124  18.360  14.217  1.00  0.00      LIG  
ATOM   4934 C19  LIG     1      22.229  19.776  12.175  1.00  0.00      LIG  
ATOM   4935 C20  LIG     1      17.102  19.572   9.418  1.00  0.00      LIG  
ATOM   4936 O    LIG     1      19.136  13.798   7.804  1.00  0.00      LIG  
ATOM   4937 C21  LIG     1      18.847  14.795   6.798  1.00  0.00      LIG  
ATOM   4938 C22  LIG     1      20.082  15.722   6.836  1.00  0.00      LIG  
ATOM   4939 C23  LIG     1      19.879  17.209   6.516  1.00  0.00      LIG  
ATOM   4940 O1   LIG     1      20.836  18.080  16.354  1.00  0.00      LIG  
ATOM   4941 O2   LIG     1      21.174  16.472  10.471  1.00  0.00      LIG  
ATOM   4942 C24  LIG     1      18.978  17.381   5.316  1.00  0.00      LIG  
ATOM   4943 C25  LIG     1      18.188  13.297   8.668  1.00  0.00      LIG  
ATOM   4944 O3   LIG     1      18.469  12.451   9.502  1.00  0.00      LIG  
ATOM   4945 C26  LIG     1      16.798  13.851   8.559  1.00  0.00      LIG  
ATOM   4946 C27  LIG     1      18.722  14.058   5.475  1.00  0.00      LIG  
ATOM   4947 O4   LIG     1      17.576  13.172   5.419  1.00  0.00      LIG  
ATOM   4948 C28  LIG     1      17.648  14.224   4.438  1.00  0.00      LIG  
ATOM   4949 C29  LIG     1      17.806  13.680   3.065  1.00  0.00      LIG  
ATOM   4950 C30  LIG     1      16.558  15.218   4.550  1.00  0.00      LIG  
ATOM   4951 O5   LIG     1      19.965  20.102   6.346  1.00  0.00      LIG  
ATOM   4952 H    LIG     1      20.022  16.460  13.788  1.00  0.00      LIG  
ATOM   4953 H1   LIG     1      21.443  16.244  14.807  1.00  0.00      LIG  
ATOM   4954 H2   LIG     1      20.957  20.327  14.148  1.00  0.00      LIG  
ATOM   4955 H3   LIG     1      22.168  17.071  12.579  1.00  0.00      LIG  
ATOM   4956 H4   LIG     1      22.550  18.156  13.864  1.00  0.00      LIG  
ATOM   4957 H5   LIG     1      19.773  21.869  13.228  1.00  0.00      LIG  
ATOM   4958 H6   LIG     1      18.336  20.906  13.371  1.00  0.00      LIG  
ATOM   4959 H7   LIG     1      20.089  21.314  11.004  1.00  0.00      LIG  
ATOM   4960 H8   LIG     1      18.351  21.471  11.163  1.00  0.00      LIG  
ATOM   4961 H9   LIG     1      18.227  18.991  11.567  1.00  0.00      LIG  
ATOM   4962 H10  LIG     1      21.003  18.919  10.452  1.00  0.00      LIG  
ATOM   4963 H11  LIG     1      19.059  15.976   9.320  1.00  0.00      LIG  
ATOM   4964 H12  LIG     1      17.934  16.908  10.280  1.00  0.00      LIG  
ATOM   4965 H13  LIG     1      19.631  16.597  11.801  1.00  0.00      LIG  
ATOM   4966 H14  LIG     1      20.256  20.708   8.967  1.00  0.00      LIG  
ATOM   4967 H15  LIG     1      18.632  21.258   8.403  1.00  0.00      LIG  
ATOM   4968 H16  LIG     1      19.927  20.514  16.175  1.00  0.00      LIG  
ATOM   4969 H17  LIG     1      18.628  19.418  16.665  1.00  0.00      LIG  
ATOM   4970 H18  LIG     1      18.301  20.697  15.503  1.00  0.00      LIG  
ATOM   4971 H19  LIG     1      17.688  17.764  15.024  1.00  0.00      LIG  
ATOM   4972 H20  LIG     1      18.284  17.694  13.367  1.00  0.00      LIG  
ATOM   4973 H21  LIG     1      17.379  19.104  13.925  1.00  0.00      LIG  
ATOM   4974 H22  LIG     1      22.789  20.103  13.056  1.00  0.00      LIG  
ATOM   4975 H23  LIG     1      21.951  20.669  11.615  1.00  0.00      LIG  
ATOM   4976 H24  LIG     1      22.909  19.191  11.549  1.00  0.00      LIG  
ATOM   4977 H25  LIG     1      16.817  20.557   9.796  1.00  0.00      LIG  
ATOM   4978 H26  LIG     1      16.572  18.818  10.005  1.00  0.00      LIG  
ATOM   4979 H27  LIG     1      16.750  19.499   8.385  1.00  0.00      LIG  
ATOM   4980 H28  LIG     1      17.965  15.392   7.030  1.00  0.00      LIG  
ATOM   4981 H29  LIG     1      20.813  15.335   6.120  1.00  0.00      LIG  
ATOM   4982 H30  LIG     1      20.590  15.659   7.804  1.00  0.00      LIG  
ATOM   4983 H31  LIG     1      20.871  17.565   6.222  1.00  0.00      LIG  
ATOM   4984 H32  LIG     1      21.464  16.949   9.675  1.00  0.00      LIG  
ATOM   4985 H33  LIG     1      19.154  18.334   4.813  1.00  0.00      LIG  
ATOM   4986 H34  LIG     1      17.925  17.344   5.605  1.00  0.00      LIG  
ATOM   4987 H35  LIG     1      19.159  16.593   4.593  1.00  0.00      LIG  
ATOM   4988 H36  LIG     1      16.353  13.594   7.596  1.00  0.00      LIG  
ATOM   4989 H37  LIG     1      16.806  14.933   8.717  1.00  0.00      LIG  
ATOM   4990 H38  LIG     1      16.192  13.400   9.348  1.00  0.00      LIG  
ATOM   4991 H39  LIG     1      19.671  13.642   5.162  1.00  0.00      LIG  
ATOM   4992 H40  LIG     1      18.750  13.144   2.949  1.00  0.00      LIG  
ATOM   4993 H41  LIG     1      17.786  14.493   2.335  1.00  0.00      LIG  
ATOM   4994 H42  LIG     1      16.986  12.998   2.830  1.00  0.00      LIG  
ATOM   4995 H43  LIG     1      16.452  15.605   5.564  1.00  0.00      LIG  
ATOM   4996 H44  LIG     1      15.616  14.762   4.243  1.00  0.00      LIG  
ATOM   4997 H45  LIG     1      16.753  16.060   3.883  1.00  0.00      LIG  
TER
REMARK  Energy: 262.214
REMARK  SimpleFitness: 262.214
REMARK  FullFitness: -1385.0352
REMARK  InterFull: -42.7812
REMARK  IntraFull: 304.626
REMARK  solvFull: -1889.8
REMARK  surfFull: 242.92
REMARK  extraFull: 0.0
REMARK  deltaGcompsolvpol: -1889.8
REMARK  deltaGcompsolvnonpol: 242.92
REMARK  deltaGprotsolvpol: -1897.11
REMARK  deltaGprotsolvnonpol: 243.179
REMARK  deltaGligsolvpol: -14.3101
REMARK  deltaGligsolvnonpol: 15.7532
REMARK  deltaGvdw: -42.7812
REMARK  deltaGelec: 0.0
REMARK  deltaG: -8.22871
REMARK  Cluster: 1
REMARK  ClusterRank: 5
ATOM   4915 C    LIG     1      20.848  16.986  14.267  1.00  0.00      LIG  
ATOM   4916 C1   LIG     1      20.325  17.969  15.249  1.00  0.00      LIG  
ATOM   4917 C2   LIG     1      19.418  19.022  14.677  1.00  0.00      LIG  
ATOM   4918 C3   LIG     1      20.194  19.787  13.579  1.00  0.00      LIG  
ATOM   4919 C4   LIG     1      21.017  18.932  12.574  1.00  0.00      LIG  
ATOM   4920 C5   LIG     1      21.708  17.755  13.290  1.00  0.00      LIG  
ATOM   4921 C6   LIG     1      19.344  20.900  12.955  1.00  0.00      LIG  
ATOM   4922 C7   LIG     1      19.207  20.857  11.454  1.00  0.00      LIG  
ATOM   4923 C8   LIG     1      19.036  19.431  10.979  1.00  0.00      LIG  
ATOM   4924 C9   LIG     1      20.296  18.604  11.226  1.00  0.00      LIG  
ATOM   4925 C10  LIG     1      18.610  19.374   9.504  1.00  0.00      LIG  
ATOM   4926 C11  LIG     1      18.980  18.074   8.873  1.00  0.00      LIG  
ATOM   4927 C12  LIG     1      18.927  16.930   9.824  1.00  0.00      LIG  
ATOM   4928 C13  LIG     1      19.984  17.122  10.915  1.00  0.00      LIG  
ATOM   4929 C14  LIG     1      19.273  20.395   8.604  1.00  0.00      LIG  
ATOM   4930 C15  LIG     1      19.492  19.611   7.361  1.00  0.00      LIG  
ATOM   4931 C16  LIG     1      19.398  18.153   7.598  1.00  0.00      LIG  
ATOM   4932 C17  LIG     1      19.050  19.966  15.817  1.00  0.00      LIG  
ATOM   4933 C18  LIG     1      18.124  18.360  14.217  1.00  0.00      LIG  
ATOM   4934 C19  LIG     1      22.229  19.776  12.175  1.00  0.00      LIG  
ATOM   4935 C20  LIG     1      17.102  19.572   9.418  1.00  0.00      LIG  
ATOM   4936 O    LIG     1      19.136  13.798   7.804  1.00  0.00      LIG  
ATOM   4937 C21  LIG     1      18.847  14.795   6.798  1.00  0.00      LIG  
ATOM   4938 C22  LIG     1      20.082  15.722   6.836  1.00  0.00      LIG  
ATOM   4939 C23  LIG     1      19.879  17.209   6.516  1.00  0.00      LIG  
ATOM   4940 O1   LIG     1      20.836  18.080  16.354  1.00  0.00      LIG  
ATOM   4941 O2   LIG     1      21.174  16.472  10.471  1.00  0.00      LIG  
ATOM   4942 C24  LIG     1      18.978  17.381   5.316  1.00  0.00      LIG  
ATOM   4943 C25  LIG     1      18.188  13.297   8.668  1.00  0.00      LIG  
ATOM   4944 O3   LIG     1      18.469  12.451   9.502  1.00  0.00      LIG  
ATOM   4945 C26  LIG     1      16.798  13.851   8.559  1.00  0.00      LIG  
ATOM   4946 C27  LIG     1      18.722  14.058   5.475  1.00  0.00      LIG  
ATOM   4947 O4   LIG     1      17.576  13.172   5.419  1.00  0.00      LIG  
ATOM   4948 C28  LIG     1      17.648  14.224   4.438  1.00  0.00      LIG  
ATOM   4949 C29  LIG     1      17.806  13.680   3.065  1.00  0.00      LIG  
ATOM   4950 C30  LIG     1      16.558  15.218   4.550  1.00  0.00      LIG  
ATOM   4951 O5   LIG     1      19.965  20.102   6.346  1.00  0.00      LIG  
ATOM   4952 H    LIG     1      20.022  16.460  13.788  1.00  0.00      LIG  
ATOM   4953 H1   LIG     1      21.443  16.244  14.807  1.00  0.00      LIG  
ATOM   4954 H2   LIG     1      20.957  20.327  14.148  1.00  0.00      LIG  
ATOM   4955 H3   LIG     1      22.168  17.071  12.579  1.00  0.00      LIG  
ATOM   4956 H4   LIG     1      22.550  18.156  13.864  1.00  0.00      LIG  
ATOM   4957 H5   LIG     1      19.773  21.869  13.228  1.00  0.00      LIG  
ATOM   4958 H6   LIG     1      18.336  20.906  13.371  1.00  0.00      LIG  
ATOM   4959 H7   LIG     1      20.089  21.314  11.004  1.00  0.00      LIG  
ATOM   4960 H8   LIG     1      18.351  21.471  11.163  1.00  0.00      LIG  
ATOM   4961 H9   LIG     1      18.227  18.991  11.567  1.00  0.00      LIG  
ATOM   4962 H10  LIG     1      21.003  18.919  10.452  1.00  0.00      LIG  
ATOM   4963 H11  LIG     1      19.059  15.976   9.320  1.00  0.00      LIG  
ATOM   4964 H12  LIG     1      17.934  16.908  10.280  1.00  0.00      LIG  
ATOM   4965 H13  LIG     1      19.631  16.597  11.801  1.00  0.00      LIG  
ATOM   4966 H14  LIG     1      20.256  20.708   8.967  1.00  0.00      LIG  
ATOM   4967 H15  LIG     1      18.632  21.258   8.403  1.00  0.00      LIG  
ATOM   4968 H16  LIG     1      19.927  20.514  16.175  1.00  0.00      LIG  
ATOM   4969 H17  LIG     1      18.628  19.418  16.665  1.00  0.00      LIG  
ATOM   4970 H18  LIG     1      18.301  20.697  15.503  1.00  0.00      LIG  
ATOM   4971 H19  LIG     1      17.688  17.764  15.024  1.00  0.00      LIG  
ATOM   4972 H20  LIG     1      18.284  17.694  13.367  1.00  0.00      LIG  
ATOM   4973 H21  LIG     1      17.379  19.104  13.925  1.00  0.00      LIG  
ATOM   4974 H22  LIG     1      22.789  20.103  13.056  1.00  0.00      LIG  
ATOM   4975 H23  LIG     1      21.951  20.669  11.615  1.00  0.00      LIG  
ATOM   4976 H24  LIG     1      22.909  19.191  11.549  1.00  0.00      LIG  
ATOM   4977 H25  LIG     1      16.817  20.557   9.796  1.00  0.00      LIG  
ATOM   4978 H26  LIG     1      16.572  18.818  10.005  1.00  0.00      LIG  
ATOM   4979 H27  LIG     1      16.750  19.499   8.385  1.00  0.00      LIG  
ATOM   4980 H28  LIG     1      17.965  15.392   7.030  1.00  0.00      LIG  
ATOM   4981 H29  LIG     1      20.813  15.335   6.120  1.00  0.00      LIG  
ATOM   4982 H30  LIG     1      20.590  15.659   7.804  1.00  0.00      LIG  
ATOM   4983 H31  LIG     1      20.871  17.565   6.222  1.00  0.00      LIG  
ATOM   4984 H32  LIG     1      21.464  16.949   9.675  1.00  0.00      LIG  
ATOM   4985 H33  LIG     1      19.154  18.334   4.813  1.00  0.00      LIG  
ATOM   4986 H34  LIG     1      17.925  17.344   5.605  1.00  0.00      LIG  
ATOM   4987 H35  LIG     1      19.159  16.593   4.593  1.00  0.00      LIG  
ATOM   4988 H36  LIG     1      16.353  13.594   7.596  1.00  0.00      LIG  
ATOM   4989 H37  LIG     1      16.806  14.933   8.717  1.00  0.00      LIG  
ATOM   4990 H38  LIG     1      16.192  13.400   9.348  1.00  0.00      LIG  
ATOM   4991 H39  LIG     1      19.671  13.642   5.162  1.00  0.00      LIG  
ATOM   4992 H40  LIG     1      18.750  13.144   2.949  1.00  0.00      LIG  
ATOM   4993 H41  LIG     1      17.786  14.493   2.335  1.00  0.00      LIG  
ATOM   4994 H42  LIG     1      16.986  12.998   2.830  1.00  0.00      LIG  
ATOM   4995 H43  LIG     1      16.452  15.605   5.564  1.00  0.00      LIG  
ATOM   4996 H44  LIG     1      15.616  14.762   4.243  1.00  0.00      LIG  
ATOM   4997 H45  LIG     1      16.753  16.060   3.883  1.00  0.00      LIG  
TER
REMARK  Energy: 262.805
REMARK  SimpleFitness: 262.805
REMARK  FullFitness: -1384.2156
REMARK  InterFull: -40.2146
REMARK  IntraFull: 304.61
REMARK  solvFull: -1891.51
REMARK  surfFull: 242.899
REMARK  extraFull: 0.0
REMARK  deltaGcompsolvpol: -1891.51
REMARK  deltaGcompsolvnonpol: 242.899
REMARK  deltaGprotsolvpol: -1897.11
REMARK  deltaGprotsolvnonpol: 243.179
REMARK  deltaGligsolvpol: -14.4824
REMARK  deltaGligsolvnonpol: 15.7466
REMARK  deltaGvdw: -40.2146
REMARK  deltaGelec: 0.0
REMARK  deltaG: -8.081376
REMARK  Cluster: 1
REMARK  ClusterRank: 6
ATOM   4915 C    LIG     1      20.767  16.917  14.253  1.00  0.00      LIG  
ATOM   4916 C1   LIG     1      20.282  17.922  15.232  1.00  0.00      LIG  
ATOM   4917 C2   LIG     1      19.416  19.006  14.656  1.00  0.00      LIG  
ATOM   4918 C3   LIG     1      20.229  19.740  13.563  1.00  0.00      LIG  
ATOM   4919 C4   LIG     1      21.024  18.853  12.562  1.00  0.00      LIG  
ATOM   4920 C5   LIG     1      21.663  17.650  13.280  1.00  0.00      LIG  
ATOM   4921 C6   LIG     1      19.428  20.887  12.936  1.00  0.00      LIG  
ATOM   4922 C7   LIG     1      19.300  20.849  11.435  1.00  0.00      LIG  
ATOM   4923 C8   LIG     1      19.075  19.432  10.958  1.00  0.00      LIG  
ATOM   4924 C9   LIG     1      20.302  18.558  11.207  1.00  0.00      LIG  
ATOM   4925 C10  LIG     1      18.648  19.392   9.483  1.00  0.00      LIG  
ATOM   4926 C11  LIG     1      18.975  18.082   8.848  1.00  0.00      LIG  
ATOM   4927 C12  LIG     1      18.880  16.936   9.793  1.00  0.00      LIG  
ATOM   4928 C13  LIG     1      19.934  17.089  10.890  1.00  0.00      LIG  
ATOM   4929 C14  LIG     1      19.343  20.394   8.584  1.00  0.00      LIG  
ATOM   4930 C15  LIG     1      19.535  19.606   7.338  1.00  0.00      LIG  
ATOM   4931 C16  LIG     1      19.400  18.152   7.575  1.00  0.00      LIG  
ATOM   4932 C17  LIG     1      19.079  19.965  15.794  1.00  0.00      LIG  
ATOM   4933 C18  LIG     1      18.100  18.394  14.188  1.00  0.00      LIG  
ATOM   4934 C19  LIG     1      22.274  19.646  12.174  1.00  0.00      LIG  
ATOM   4935 C20  LIG     1      17.147  19.638   9.401  1.00  0.00      LIG  
ATOM   4936 O    LIG     1      19.135  13.782   7.791  1.00  0.00      LIG  
ATOM   4937 C21  LIG     1      18.840  14.780   6.787  1.00  0.00      LIG  
ATOM   4938 C22  LIG     1      20.069  15.714   6.823  1.00  0.00      LIG  
ATOM   4939 C23  LIG     1      19.858  17.198   6.492  1.00  0.00      LIG  
ATOM   4940 O1   LIG     1      20.826  18.040  16.320  1.00  0.00      LIG  
ATOM   4941 O2   LIG     1      21.099  16.389  10.459  1.00  0.00      LIG  
ATOM   4942 C24  LIG     1      18.936  17.367   5.308  1.00  0.00      LIG  
ATOM   4943 C25  LIG     1      18.191  13.277   8.657  1.00  0.00      LIG  
ATOM   4944 O3   LIG     1      18.478  12.432   9.491  1.00  0.00      LIG  
ATOM   4945 C26  LIG     1      16.799  13.824   8.552  1.00  0.00      LIG  
ATOM   4946 C27  LIG     1      18.722  14.046   5.461  1.00  0.00      LIG  
ATOM   4947 O4   LIG     1      17.585  13.149   5.400  1.00  0.00      LIG  
ATOM   4948 C28  LIG     1      17.648  14.204   4.422  1.00  0.00      LIG  
ATOM   4949 C29  LIG     1      17.812  13.669   3.045  1.00  0.00      LIG  
ATOM   4950 C30  LIG     1      16.546  15.184   4.535  1.00  0.00      LIG  
ATOM   4951 O5   LIG     1      20.014  20.082   6.320  1.00  0.00      LIG  
ATOM   4952 H    LIG     1      19.923  16.425  13.769  1.00  0.00      LIG  
ATOM   4953 H1   LIG     1      21.329  16.152  14.795  1.00  0.00      LIG  
ATOM   4954 H2   LIG     1      21.009  20.249  14.137  1.00  0.00      LIG  
ATOM   4955 H3   LIG     1      22.097  16.947  12.572  1.00  0.00      LIG  
ATOM   4956 H4   LIG     1      22.518  18.015  13.859  1.00  0.00      LIG  
ATOM   4957 H5   LIG     1      19.893  21.838  13.214  1.00  0.00      LIG  
ATOM   4958 H6   LIG     1      18.419  20.933  13.347  1.00  0.00      LIG  
ATOM   4959 H7   LIG     1      20.204  21.270  10.991  1.00  0.00      LIG  
ATOM   4960 H8   LIG     1      18.471  21.498  11.139  1.00  0.00      LIG  
ATOM   4961 H9   LIG     1      18.250  19.021  11.543  1.00  0.00      LIG  
ATOM   4962 H10  LIG     1      21.024  18.848  10.437  1.00  0.00      LIG  
ATOM   4963 H11  LIG     1      18.982  15.980   9.284  1.00  0.00      LIG  
ATOM   4964 H12  LIG     1      17.884  16.945  10.242  1.00  0.00      LIG  
ATOM   4965 H13  LIG     1      19.553  16.578  11.773  1.00  0.00      LIG  
ATOM   4966 H14  LIG     1      20.336  20.675   8.945  1.00  0.00      LIG  
ATOM   4967 H15  LIG     1      18.729  21.277   8.385  1.00  0.00      LIG  
ATOM   4968 H16  LIG     1      19.974  20.482  16.153  1.00  0.00      LIG  
ATOM   4969 H17  LIG     1      18.638  19.434  16.643  1.00  0.00      LIG  
ATOM   4970 H18  LIG     1      18.357  20.722  15.479  1.00  0.00      LIG  
ATOM   4971 H19  LIG     1      17.638  17.810  14.990  1.00  0.00      LIG  
ATOM   4972 H20  LIG     1      18.237  17.725  13.336  1.00  0.00      LIG  
ATOM   4973 H21  LIG     1      17.383  19.164  13.896  1.00  0.00      LIG  
ATOM   4974 H22  LIG     1      22.841  19.945  13.059  1.00  0.00      LIG  
ATOM   4975 H23  LIG     1      22.039  20.552  11.614  1.00  0.00      LIG  
ATOM   4976 H24  LIG     1      22.933  19.033  11.551  1.00  0.00      LIG  
ATOM   4977 H25  LIG     1      16.896  20.633   9.778  1.00  0.00      LIG  
ATOM   4978 H26  LIG     1      16.595  18.904   9.993  1.00  0.00      LIG  
ATOM   4979 H27  LIG     1      16.789  19.574   8.370  1.00  0.00      LIG  
ATOM   4980 H28  LIG     1      17.954  15.370   7.019  1.00  0.00      LIG  
ATOM   4981 H29  LIG     1      20.802  15.328   6.109  1.00  0.00      LIG  
ATOM   4982 H30  LIG     1      20.577  15.658   7.791  1.00  0.00      LIG  
ATOM   4983 H31  LIG     1      20.846  17.548   6.178  1.00  0.00      LIG  
ATOM   4984 H32  LIG     1      21.814  16.650  11.063  1.00  0.00      LIG  
ATOM   4985 H33  LIG     1      19.098  18.325   4.808  1.00  0.00      LIG  
ATOM   4986 H34  LIG     1      17.888  17.322   5.613  1.00  0.00      LIG  
ATOM   4987 H35  LIG     1      19.110  16.586   4.577  1.00  0.00      LIG  
ATOM   4988 H36  LIG     1      16.352  13.567   7.589  1.00  0.00      LIG  
ATOM   4989 H37  LIG     1      16.801  14.904   8.717  1.00  0.00      LIG  
ATOM   4990 H38  LIG     1      16.198  13.367   9.342  1.00  0.00      LIG  
ATOM   4991 H39  LIG     1      19.676  13.642   5.148  1.00  0.00      LIG  
ATOM   4992 H40  LIG     1      18.758  13.139   2.924  1.00  0.00      LIG  
ATOM   4993 H41  LIG     1      17.789  14.487   2.322  1.00  0.00      LIG  
ATOM   4994 H42  LIG     1      16.995  12.988   2.802  1.00  0.00      LIG  
ATOM   4995 H43  LIG     1      16.442  15.577   5.547  1.00  0.00      LIG  
ATOM   4996 H44  LIG     1      15.608  14.712   4.236  1.00  0.00      LIG  
ATOM   4997 H45  LIG     1      16.724  16.023   3.860  1.00  0.00      LIG  
TER
REMARK  Energy: 262.805
REMARK  SimpleFitness: 262.805
REMARK  FullFitness: -1384.2156
REMARK  InterFull: -40.2146
REMARK  IntraFull: 304.61
REMARK  solvFull: -1891.51
REMARK  surfFull: 242.899
REMARK  extraFull: 0.0
REMARK  deltaGcompsolvpol: -1891.51
REMARK  deltaGcompsolvnonpol: 242.899
REMARK  deltaGprotsolvpol: -1897.11
REMARK  deltaGprotsolvnonpol: 243.179
REMARK  deltaGligsolvpol: -14.4824
REMARK  deltaGligsolvnonpol: 15.7466
REMARK  deltaGvdw: -40.2146
REMARK  deltaGelec: 0.0
REMARK  deltaG: -8.081376
REMARK  Cluster: 1
REMARK  ClusterRank: 7
ATOM   4915 C    LIG     1      20.767  16.917  14.253  1.00  0.00      LIG  
ATOM   4916 C1   LIG     1      20.282  17.922  15.232  1.00  0.00      LIG  
ATOM   4917 C2   LIG     1      19.416  19.006  14.656  1.00  0.00      LIG  
ATOM   4918 C3   LIG     1      20.229  19.740  13.563  1.00  0.00      LIG  
ATOM   4919 C4   LIG     1      21.024  18.853  12.562  1.00  0.00      LIG  
ATOM   4920 C5   LIG     1      21.663  17.650  13.280  1.00  0.00      LIG  
ATOM   4921 C6   LIG     1      19.428  20.887  12.936  1.00  0.00      LIG  
ATOM   4922 C7   LIG     1      19.300  20.849  11.435  1.00  0.00      LIG  
ATOM   4923 C8   LIG     1      19.075  19.432  10.958  1.00  0.00      LIG  
ATOM   4924 C9   LIG     1      20.302  18.558  11.207  1.00  0.00      LIG  
ATOM   4925 C10  LIG     1      18.648  19.392   9.483  1.00  0.00      LIG  
ATOM   4926 C11  LIG     1      18.975  18.082   8.848  1.00  0.00      LIG  
ATOM   4927 C12  LIG     1      18.880  16.936   9.793  1.00  0.00      LIG  
ATOM   4928 C13  LIG     1      19.934  17.089  10.890  1.00  0.00      LIG  
ATOM   4929 C14  LIG     1      19.343  20.394   8.584  1.00  0.00      LIG  
ATOM   4930 C15  LIG     1      19.535  19.606   7.338  1.00  0.00      LIG  
ATOM   4931 C16  LIG     1      19.400  18.152   7.575  1.00  0.00      LIG  
ATOM   4932 C17  LIG     1      19.079  19.965  15.794  1.00  0.00      LIG  
ATOM   4933 C18  LIG     1      18.100  18.394  14.188  1.00  0.00      LIG  
ATOM   4934 C19  LIG     1      22.274  19.646  12.174  1.00  0.00      LIG  
ATOM   4935 C20  LIG     1      17.147  19.638   9.401  1.00  0.00      LIG  
ATOM   4936 O    LIG     1      19.135  13.782   7.791  1.00  0.00      LIG  
ATOM   4937 C21  LIG     1      18.840  14.780   6.787  1.00  0.00      LIG  
ATOM   4938 C22  LIG     1      20.069  15.714   6.823  1.00  0.00      LIG  
ATOM   4939 C23  LIG     1      19.858  17.198   6.492  1.00  0.00      LIG  
ATOM   4940 O1   LIG     1      20.826  18.040  16.320  1.00  0.00      LIG  
ATOM   4941 O2   LIG     1      21.099  16.389  10.459  1.00  0.00      LIG  
ATOM   4942 C24  LIG     1      18.936  17.367   5.308  1.00  0.00      LIG  
ATOM   4943 C25  LIG     1      18.191  13.277   8.657  1.00  0.00      LIG  
ATOM   4944 O3   LIG     1      18.478  12.432   9.491  1.00  0.00      LIG  
ATOM   4945 C26  LIG     1      16.799  13.824   8.552  1.00  0.00      LIG  
ATOM   4946 C27  LIG     1      18.722  14.046   5.461  1.00  0.00      LIG  
ATOM   4947 O4   LIG     1      17.585  13.149   5.400  1.00  0.00      LIG  
ATOM   4948 C28  LIG     1      17.648  14.204   4.422  1.00  0.00      LIG  
ATOM   4949 C29  LIG     1      17.812  13.669   3.045  1.00  0.00      LIG  
ATOM   4950 C30  LIG     1      16.546  15.184   4.535  1.00  0.00      LIG  
ATOM   4951 O5   LIG     1      20.014  20.082   6.320  1.00  0.00      LIG  
ATOM   4952 H    LIG     1      19.923  16.425  13.769  1.00  0.00      LIG  
ATOM   4953 H1   LIG     1      21.329  16.152  14.795  1.00  0.00      LIG  
ATOM   4954 H2   LIG     1      21.009  20.249  14.137  1.00  0.00      LIG  
ATOM   4955 H3   LIG     1      22.097  16.947  12.572  1.00  0.00      LIG  
ATOM   4956 H4   LIG     1      22.518  18.015  13.859  1.00  0.00      LIG  
ATOM   4957 H5   LIG     1      19.893  21.838  13.214  1.00  0.00      LIG  
ATOM   4958 H6   LIG     1      18.419  20.933  13.347  1.00  0.00      LIG  
ATOM   4959 H7   LIG     1      20.204  21.270  10.991  1.00  0.00      LIG  
ATOM   4960 H8   LIG     1      18.471  21.498  11.139  1.00  0.00      LIG  
ATOM   4961 H9   LIG     1      18.250  19.021  11.543  1.00  0.00      LIG  
ATOM   4962 H10  LIG     1      21.024  18.848  10.437  1.00  0.00      LIG  
ATOM   4963 H11  LIG     1      18.982  15.980   9.284  1.00  0.00      LIG  
ATOM   4964 H12  LIG     1      17.884  16.945  10.242  1.00  0.00      LIG  
ATOM   4965 H13  LIG     1      19.553  16.578  11.773  1.00  0.00      LIG  
ATOM   4966 H14  LIG     1      20.336  20.675   8.945  1.00  0.00      LIG  
ATOM   4967 H15  LIG     1      18.729  21.277   8.385  1.00  0.00      LIG  
ATOM   4968 H16  LIG     1      19.974  20.482  16.153  1.00  0.00      LIG  
ATOM   4969 H17  LIG     1      18.638  19.434  16.643  1.00  0.00      LIG  
ATOM   4970 H18  LIG     1      18.357  20.722  15.479  1.00  0.00      LIG  
ATOM   4971 H19  LIG     1      17.638  17.810  14.990  1.00  0.00      LIG  
ATOM   4972 H20  LIG     1      18.237  17.725  13.336  1.00  0.00      LIG  
ATOM   4973 H21  LIG     1      17.383  19.164  13.896  1.00  0.00      LIG  
ATOM   4974 H22  LIG     1      22.841  19.945  13.059  1.00  0.00      LIG  
ATOM   4975 H23  LIG     1      22.039  20.552  11.614  1.00  0.00      LIG  
ATOM   4976 H24  LIG     1      22.933  19.033  11.551  1.00  0.00      LIG  
ATOM   4977 H25  LIG     1      16.896  20.633   9.778  1.00  0.00      LIG  
ATOM   4978 H26  LIG     1      16.595  18.904   9.993  1.00  0.00      LIG  
ATOM   4979 H27  LIG     1      16.789  19.574   8.370  1.00  0.00      LIG  
ATOM   4980 H28  LIG     1      17.954  15.370   7.019  1.00  0.00      LIG  
ATOM   4981 H29  LIG     1      20.802  15.328   6.109  1.00  0.00      LIG  
ATOM   4982 H30  LIG     1      20.577  15.658   7.791  1.00  0.00      LIG  
ATOM   4983 H31  LIG     1      20.846  17.548   6.178  1.00  0.00      LIG  
ATOM   4984 H32  LIG     1      21.814  16.650  11.063  1.00  0.00      LIG  
ATOM   4985 H33  LIG     1      19.098  18.325   4.808  1.00  0.00      LIG  
ATOM   4986 H34  LIG     1      17.888  17.322   5.613  1.00  0.00      LIG  
ATOM   4987 H35  LIG     1      19.110  16.586   4.577  1.00  0.00      LIG  
ATOM   4988 H36  LIG     1      16.352  13.567   7.589  1.00  0.00      LIG  
ATOM   4989 H37  LIG     1      16.801  14.904   8.717  1.00  0.00      LIG  
ATOM   4990 H38  LIG     1      16.198  13.367   9.342  1.00  0.00      LIG  
ATOM   4991 H39  LIG     1      19.676  13.642   5.148  1.00  0.00      LIG  
ATOM   4992 H40  LIG     1      18.758  13.139   2.924  1.00  0.00      LIG  
ATOM   4993 H41  LIG     1      17.789  14.487   2.322  1.00  0.00      LIG  
ATOM   4994 H42  LIG     1      16.995  12.988   2.802  1.00  0.00      LIG  
ATOM   4995 H43  LIG     1      16.442  15.577   5.547  1.00  0.00      LIG  
ATOM   4996 H44  LIG     1      15.608  14.712   4.236  1.00  0.00      LIG  
ATOM   4997 H45  LIG     1      16.724  16.023   3.860  1.00  0.00      LIG  
TER
REMARK  Energy: 244.803
REMARK  SimpleFitness: 244.803
REMARK  FullFitness: -1401.8379
REMARK  InterFull: -40.5498
REMARK  IntraFull: 287.784
REMARK  solvFull: -1892.51
REMARK  surfFull: 243.438
REMARK  extraFull: 0.0
REMARK  deltaGcompsolvpol: -1892.51
REMARK  deltaGcompsolvnonpol: 243.438
REMARK  deltaGprotsolvpol: -1897.11
REMARK  deltaGprotsolvnonpol: 243.179
REMARK  deltaGligsolvpol: -12.8718
REMARK  deltaGligsolvnonpol: 15.7016
REMARK  deltaGvdw: -40.5498
REMARK  deltaGelec: 0.0
REMARK  deltaG: -8.217608
REMARK  Cluster: 2
REMARK  ClusterRank: 0
ATOM   4915 C    LIG     1      17.085  22.917   9.372  1.00  0.00      LIG  
ATOM   4916 C1   LIG     1      17.577  23.943  10.329  1.00  0.00      LIG  
ATOM   4917 C2   LIG     1      18.888  23.634  11.003  1.00  0.00      LIG  
ATOM   4918 C3   LIG     1      18.809  22.244  11.679  1.00  0.00      LIG  
ATOM   4919 C4   LIG     1      18.140  21.108  10.867  1.00  0.00      LIG  
ATOM   4920 C5   LIG     1      16.900  21.621  10.123  1.00  0.00      LIG  
ATOM   4921 C6   LIG     1      20.125  21.860  12.371  1.00  0.00      LIG  
ATOM   4922 C7   LIG     1      20.718  20.526  11.982  1.00  0.00      LIG  
ATOM   4923 C8   LIG     1      20.573  20.290  10.495  1.00  0.00      LIG  
ATOM   4924 C9   LIG     1      19.113  20.209  10.046  1.00  0.00      LIG  
ATOM   4925 C10  LIG     1      21.345  19.045  10.024  1.00  0.00      LIG  
ATOM   4926 C11  LIG     1      20.818  18.578   8.709  1.00  0.00      LIG  
ATOM   4927 C12  LIG     1      20.318  19.675   7.834  1.00  0.00      LIG  
ATOM   4928 C13  LIG     1      19.095  20.310   8.501  1.00  0.00      LIG  
ATOM   4929 C14  LIG     1      21.195  17.823  10.915  1.00  0.00      LIG  
ATOM   4930 C15  LIG     1      20.963  16.730   9.932  1.00  0.00      LIG  
ATOM   4931 C16  LIG     1      20.645  17.253   8.595  1.00  0.00      LIG  
ATOM   4932 C17  LIG     1      19.106  24.705  12.066  1.00  0.00      LIG  
ATOM   4933 C18  LIG     1      20.003  23.789   9.973  1.00  0.00      LIG  
ATOM   4934 C19  LIG     1      17.496  20.168  11.886  1.00  0.00      LIG  
ATOM   4935 C20  LIG     1      22.826  19.376   9.900  1.00  0.00      LIG  
ATOM   4936 O    LIG     1      17.335  15.423   5.836  1.00  0.00      LIG  
ATOM   4937 C21  LIG     1      18.078  14.924   6.963  1.00  0.00      LIG  
ATOM   4938 C22  LIG     1      18.588  16.120   7.768  1.00  0.00      LIG  
ATOM   4939 C23  LIG     1      20.081  16.332   7.547  1.00  0.00      LIG  
ATOM   4940 O1   LIG     1      17.065  25.051  10.373  1.00  0.00      LIG  
ATOM   4941 O2   LIG     1      17.941  19.655   7.978  1.00  0.00      LIG  
ATOM   4942 C24  LIG     1      20.343  16.782   6.124  1.00  0.00      LIG  
ATOM   4943 C25  LIG     1      17.347  14.615   4.732  1.00  0.00      LIG  
ATOM   4944 O3   LIG     1      17.969  13.570   4.626  1.00  0.00      LIG  
ATOM   4945 C26  LIG     1      16.605  15.257   3.603  1.00  0.00      LIG  
ATOM   4946 C27  LIG     1      17.168  14.119   7.843  1.00  0.00      LIG  
ATOM   4947 O4   LIG     1      16.995  12.721   7.514  1.00  0.00      LIG  
ATOM   4948 C28  LIG     1      17.701  13.056   8.734  1.00  0.00      LIG  
ATOM   4949 C29  LIG     1      16.956  12.773   9.985  1.00  0.00      LIG  
ATOM   4950 C30  LIG     1      19.128  12.628   8.722  1.00  0.00      LIG  
ATOM   4951 O5   LIG     1      20.769  15.566  10.248  1.00  0.00      LIG  
ATOM   4952 H    LIG     1      17.782  22.829   8.541  1.00  0.00      LIG  
ATOM   4953 H1   LIG     1      16.128  23.254   8.968  1.00  0.00      LIG  
ATOM   4954 H2   LIG     1      18.113  22.414  12.507  1.00  0.00      LIG  
ATOM   4955 H3   LIG     1      16.484  20.857   9.467  1.00  0.00      LIG  
ATOM   4956 H4   LIG     1      16.115  21.801  10.862  1.00  0.00      LIG  
ATOM   4957 H5   LIG     1      19.964  21.854  13.453  1.00  0.00      LIG  
ATOM   4958 H6   LIG     1      20.891  22.618  12.206  1.00  0.00      LIG  
ATOM   4959 H7   LIG     1      20.232  19.736  12.555  1.00  0.00      LIG  
ATOM   4960 H8   LIG     1      21.771  20.514  12.274  1.00  0.00      LIG  
ATOM   4961 H9   LIG     1      21.019  21.161  10.006  1.00  0.00      LIG  
ATOM   4962 H10  LIG     1      18.784  19.189  10.269  1.00  0.00      LIG  
ATOM   4963 H11  LIG     1      20.081  19.330   6.827  1.00  0.00      LIG  
ATOM   4964 H12  LIG     1      21.113  20.419   7.729  1.00  0.00      LIG  
ATOM   4965 H13  LIG     1      19.058  21.348   8.175  1.00  0.00      LIG  
ATOM   4966 H14  LIG     1      20.312  17.873  11.558  1.00  0.00      LIG  
ATOM   4967 H15  LIG     1      22.095  17.619  11.502  1.00  0.00      LIG  
ATOM   4968 H16  LIG     1      18.313  24.679  12.820  1.00  0.00      LIG  
ATOM   4969 H17  LIG     1      19.116  25.707  11.626  1.00  0.00      LIG  
ATOM   4970 H18  LIG     1      20.063  24.575  12.577  1.00  0.00      LIG  
ATOM   4971 H19  LIG     1      19.949  24.770   9.490  1.00  0.00      LIG  
ATOM   4972 H20  LIG     1      19.939  23.036   9.186  1.00  0.00      LIG  
ATOM   4973 H21  LIG     1      20.989  23.712  10.435  1.00  0.00      LIG  
ATOM   4974 H22  LIG     1      16.758  20.692  12.500  1.00  0.00      LIG  
ATOM   4975 H23  LIG     1      18.215  19.712  12.566  1.00  0.00      LIG  
ATOM   4976 H24  LIG     1      16.986  19.357  11.364  1.00  0.00      LIG  
ATOM   4977 H25  LIG     1      23.250  19.626  10.876  1.00  0.00      LIG  
ATOM   4978 H26  LIG     1      22.984  20.229   9.234  1.00  0.00      LIG  
ATOM   4979 H27  LIG     1      23.390  18.527   9.502  1.00  0.00      LIG  
ATOM   4980 H28  LIG     1      18.936  14.330   6.633  1.00  0.00      LIG  
ATOM   4981 H29  LIG     1      18.416  15.953   8.838  1.00  0.00      LIG  
ATOM   4982 H30  LIG     1      18.046  17.033   7.502  1.00  0.00      LIG  
ATOM   4983 H31  LIG     1      20.587  15.368   7.658  1.00  0.00      LIG  
ATOM   4984 H32  LIG     1      17.190  19.934   8.529  1.00  0.00      LIG  
ATOM   4985 H33  LIG     1      21.366  17.150   6.003  1.00  0.00      LIG  
ATOM   4986 H34  LIG     1      19.648  17.570   5.826  1.00  0.00      LIG  
ATOM   4987 H35  LIG     1      20.204  15.947   5.436  1.00  0.00      LIG  
ATOM   4988 H36  LIG     1      17.236  16.017   3.136  1.00  0.00      LIG  
ATOM   4989 H37  LIG     1      15.677  15.704   3.969  1.00  0.00      LIG  
ATOM   4990 H38  LIG     1      16.349  14.486   2.872  1.00  0.00      LIG  
ATOM   4991 H39  LIG     1      16.299  14.676   8.168  1.00  0.00      LIG  
ATOM   4992 H40  LIG     1      16.030  13.351  10.042  1.00  0.00      LIG  
ATOM   4993 H41  LIG     1      17.570  13.029  10.852  1.00  0.00      LIG  
ATOM   4994 H42  LIG     1      16.699  11.714  10.042  1.00  0.00      LIG  
ATOM   4995 H43  LIG     1      19.215  11.607   9.104  1.00  0.00      LIG  
ATOM   4996 H44  LIG     1      19.720  13.283   9.365  1.00  0.00      LIG  
ATOM   4997 H45  LIG     1      19.563  12.644   7.720  1.00  0.00      LIG  
TER
REMARK  Energy: 244.803
REMARK  SimpleFitness: 244.803
REMARK  FullFitness: -1401.834
REMARK  InterFull: -40.5949
REMARK  IntraFull: 287.831
REMARK  solvFull: -1892.5
REMARK  surfFull: 243.43
REMARK  extraFull: 0.0
REMARK  deltaGcompsolvpol: -1892.5
REMARK  deltaGcompsolvnonpol: 243.43
REMARK  deltaGprotsolvpol: -1897.11
REMARK  deltaGprotsolvnonpol: 243.179
REMARK  deltaGligsolvpol: -12.8664
REMARK  deltaGligsolvnonpol: 15.7034
REMARK  deltaGvdw: -40.5949
REMARK  deltaGelec: 0.0
REMARK  deltaG: -8.222521
REMARK  Cluster: 2
REMARK  ClusterRank: 1
ATOM   4915 C    LIG     1      17.076  22.902   9.363  1.00  0.00      LIG  
ATOM   4916 C1   LIG     1      17.568  23.932  10.315  1.00  0.00      LIG  
ATOM   4917 C2   LIG     1      18.881  23.629  10.988  1.00  0.00      LIG  
ATOM   4918 C3   LIG     1      18.806  22.241  11.669  1.00  0.00      LIG  
ATOM   4919 C4   LIG     1      18.139  21.101  10.863  1.00  0.00      LIG  
ATOM   4920 C5   LIG     1      16.896  21.609  10.120  1.00  0.00      LIG  
ATOM   4921 C6   LIG     1      20.124  21.863  12.361  1.00  0.00      LIG  
ATOM   4922 C7   LIG     1      20.721  20.529  11.974  1.00  0.00      LIG  
ATOM   4923 C8   LIG     1      20.573  20.288  10.488  1.00  0.00      LIG  
ATOM   4924 C9   LIG     1      19.113  20.203  10.041  1.00  0.00      LIG  
ATOM   4925 C10  LIG     1      21.346  19.043  10.019  1.00  0.00      LIG  
ATOM   4926 C11  LIG     1      20.818  18.571   8.706  1.00  0.00      LIG  
ATOM   4927 C12  LIG     1      20.316  19.666   7.829  1.00  0.00      LIG  
ATOM   4928 C13  LIG     1      19.092  20.302   8.496  1.00  0.00      LIG  
ATOM   4929 C14  LIG     1      21.197  17.823  10.914  1.00  0.00      LIG  
ATOM   4930 C15  LIG     1      20.963  16.727   9.933  1.00  0.00      LIG  
ATOM   4931 C16  LIG     1      20.645  17.246   8.595  1.00  0.00      LIG  
ATOM   4932 C17  LIG     1      19.099  24.705  12.047  1.00  0.00      LIG  
ATOM   4933 C18  LIG     1      19.994  23.783   9.957  1.00  0.00      LIG  
ATOM   4934 C19  LIG     1      17.500  20.161  11.885  1.00  0.00      LIG  
ATOM   4935 C20  LIG     1      22.826  19.374   9.892  1.00  0.00      LIG  
ATOM   4936 O    LIG     1      17.337  15.410   5.840  1.00  0.00      LIG  
ATOM   4937 C21  LIG     1      18.079  14.911   6.968  1.00  0.00      LIG  
ATOM   4938 C22  LIG     1      18.589  16.108   7.772  1.00  0.00      LIG  
ATOM   4939 C23  LIG     1      20.081  16.322   7.549  1.00  0.00      LIG  
ATOM   4940 O1   LIG     1      17.052  25.039  10.359  1.00  0.00      LIG  
ATOM   4941 O2   LIG     1      17.939  19.645   7.976  1.00  0.00      LIG  
ATOM   4942 C24  LIG     1      20.342  16.769   6.126  1.00  0.00      LIG  
ATOM   4943 C25  LIG     1      17.352  14.604   4.735  1.00  0.00      LIG  
ATOM   4944 O3   LIG     1      17.977  13.559   4.629  1.00  0.00      LIG  
ATOM   4945 C26  LIG     1      16.608  15.243   3.606  1.00  0.00      LIG  
ATOM   4946 C27  LIG     1      17.169  14.107   7.847  1.00  0.00      LIG  
ATOM   4947 O4   LIG     1      16.999  12.708   7.521  1.00  0.00      LIG  
ATOM   4948 C28  LIG     1      17.702  13.047   8.741  1.00  0.00      LIG  
ATOM   4949 C29  LIG     1      16.955  12.766   9.992  1.00  0.00      LIG  
ATOM   4950 C30  LIG     1      19.130  12.620   8.733  1.00  0.00      LIG  
ATOM   4951 O5   LIG     1      20.769  15.564  10.254  1.00  0.00      LIG  
ATOM   4952 H    LIG     1      17.771  22.813   8.530  1.00  0.00      LIG  
ATOM   4953 H1   LIG     1      16.118  23.236   8.961  1.00  0.00      LIG  
ATOM   4954 H2   LIG     1      18.111  22.412  12.498  1.00  0.00      LIG  
ATOM   4955 H3   LIG     1      16.480  20.841   9.468  1.00  0.00      LIG  
ATOM   4956 H4   LIG     1      16.113  21.790  10.860  1.00  0.00      LIG  
ATOM   4957 H5   LIG     1      19.965  21.858  13.442  1.00  0.00      LIG  
ATOM   4958 H6   LIG     1      20.889  22.622  12.192  1.00  0.00      LIG  
ATOM   4959 H7   LIG     1      20.239  19.739  12.550  1.00  0.00      LIG  
ATOM   4960 H8   LIG     1      21.774  20.521  12.263  1.00  0.00      LIG  
ATOM   4961 H9   LIG     1      21.017  21.158   9.995  1.00  0.00      LIG  
ATOM   4962 H10  LIG     1      18.786  19.183  10.266  1.00  0.00      LIG  
ATOM   4963 H11  LIG     1      20.077  19.318   6.823  1.00  0.00      LIG  
ATOM   4964 H12  LIG     1      21.110  20.410   7.720  1.00  0.00      LIG  
ATOM   4965 H13  LIG     1      19.054  21.338   8.167  1.00  0.00      LIG  
ATOM   4966 H14  LIG     1      20.316  17.875  11.558  1.00  0.00      LIG  
ATOM   4967 H15  LIG     1      22.098  17.620  11.499  1.00  0.00      LIG  
ATOM   4968 H16  LIG     1      18.307  24.680  12.802  1.00  0.00      LIG  
ATOM   4969 H17  LIG     1      19.105  25.705  11.603  1.00  0.00      LIG  
ATOM   4970 H18  LIG     1      20.057  24.579  12.556  1.00  0.00      LIG  
ATOM   4971 H19  LIG     1      19.939  24.763   9.472  1.00  0.00      LIG  
ATOM   4972 H20  LIG     1      19.930  23.029   9.171  1.00  0.00      LIG  
ATOM   4973 H21  LIG     1      20.981  23.709  10.418  1.00  0.00      LIG  
ATOM   4974 H22  LIG     1      16.762  20.684  12.499  1.00  0.00      LIG  
ATOM   4975 H23  LIG     1      18.223  19.710  12.565  1.00  0.00      LIG  
ATOM   4976 H24  LIG     1      16.993  19.346  11.367  1.00  0.00      LIG  
ATOM   4977 H25  LIG     1      23.251  19.627  10.866  1.00  0.00      LIG  
ATOM   4978 H26  LIG     1      22.983  20.226   9.223  1.00  0.00      LIG  
ATOM   4979 H27  LIG     1      23.390  18.524   9.495  1.00  0.00      LIG  
ATOM   4980 H28  LIG     1      18.938  14.318   6.639  1.00  0.00      LIG  
ATOM   4981 H29  LIG     1      18.418  15.940   8.842  1.00  0.00      LIG  
ATOM   4982 H30  LIG     1      18.045  17.020   7.507  1.00  0.00      LIG  
ATOM   4983 H31  LIG     1      20.588  15.359   7.663  1.00  0.00      LIG  
ATOM   4984 H32  LIG     1      17.190  19.916   8.533  1.00  0.00      LIG  
ATOM   4985 H33  LIG     1      21.364  17.140   6.003  1.00  0.00      LIG  
ATOM   4986 H34  LIG     1      19.644  17.555   5.825  1.00  0.00      LIG  
ATOM   4987 H35  LIG     1      20.204  15.932   5.440  1.00  0.00      LIG  
ATOM   4988 H36  LIG     1      17.235  16.009   3.142  1.00  0.00      LIG  
ATOM   4989 H37  LIG     1      15.676  15.683   3.971  1.00  0.00      LIG  
ATOM   4990 H38  LIG     1      16.359  14.472   2.873  1.00  0.00      LIG  
ATOM   4991 H39  LIG     1      16.299  14.664   8.170  1.00  0.00      LIG  
ATOM   4992 H40  LIG     1      16.036  13.354  10.053  1.00  0.00      LIG  
ATOM   4993 H41  LIG     1      17.573  13.012  10.860  1.00  0.00      LIG  
ATOM   4994 H42  LIG     1      16.687  11.710  10.045  1.00  0.00      LIG  
ATOM   4995 H43  LIG     1      19.218  11.600   9.114  1.00  0.00      LIG  
ATOM   4996 H44  LIG     1      19.720  13.275   9.378  1.00  0.00      LIG  
ATOM   4997 H45  LIG     1      19.567  12.639   7.731  1.00  0.00      LIG  
TER
REMARK  Energy: 250.152
REMARK  SimpleFitness: 250.152
REMARK  FullFitness: -1397.7452
REMARK  InterFull: -40.0493
REMARK  IntraFull: 293.435
REMARK  solvFull: -1894.94
REMARK  surfFull: 243.809
REMARK  extraFull: 0.0
REMARK  deltaGcompsolvpol: -1894.94
REMARK  deltaGcompsolvnonpol: 243.809
REMARK  deltaGprotsolvpol: -1897.11
REMARK  deltaGprotsolvnonpol: 243.179
REMARK  deltaGligsolvpol: -13.1601
REMARK  deltaGligsolvnonpol: 15.7308
REMARK  deltaGvdw: -40.0493
REMARK  deltaGelec: 0.0
REMARK  deltaG: -8.268994
REMARK  Cluster: 2
REMARK  ClusterRank: 2
ATOM   4915 C    LIG     1      17.489  23.154  10.264  1.00  0.00      LIG  
ATOM   4916 C1   LIG     1      18.348  24.023  11.110  1.00  0.00      LIG  
ATOM   4917 C2   LIG     1      19.772  23.564  11.284  1.00  0.00      LIG  
ATOM   4918 C3   LIG     1      19.805  22.088  11.761  1.00  0.00      LIG  
ATOM   4919 C4   LIG     1      18.845  21.096  11.058  1.00  0.00      LIG  
ATOM   4920 C5   LIG     1      17.475  21.752  10.833  1.00  0.00      LIG  
ATOM   4921 C6   LIG     1      21.237  21.569  11.951  1.00  0.00      LIG  
ATOM   4922 C7   LIG     1      21.611  20.341  11.154  1.00  0.00      LIG  
ATOM   4923 C8   LIG     1      20.989  20.394   9.779  1.00  0.00      LIG  
ATOM   4924 C9   LIG     1      19.463  20.314   9.854  1.00  0.00      LIG  
ATOM   4925 C10  LIG     1      21.574  19.326   8.839  1.00  0.00      LIG  
ATOM   4926 C11  LIG     1      20.625  19.022   7.731  1.00  0.00      LIG  
ATOM   4927 C12  LIG     1      19.804  20.191   7.307  1.00  0.00      LIG  
ATOM   4928 C13  LIG     1      18.879  20.596   8.452  1.00  0.00      LIG  
ATOM   4929 C14  LIG     1      21.823  17.964   9.467  1.00  0.00      LIG  
ATOM   4930 C15  LIG     1      21.396  17.045   8.376  1.00  0.00      LIG  
ATOM   4931 C16  LIG     1      20.527  17.723   7.408  1.00  0.00      LIG  
ATOM   4932 C17  LIG     1      20.392  24.456  12.356  1.00  0.00      LIG  
ATOM   4933 C18  LIG     1      20.506  23.849   9.978  1.00  0.00      LIG  
ATOM   4934 C19  LIG     1      18.483  20.021  12.085  1.00  0.00      LIG  
ATOM   4935 C20  LIG     1      22.890  19.833   8.265  1.00  0.00      LIG  
ATOM   4936 O    LIG     1      16.967  15.595   5.510  1.00  0.00      LIG  
ATOM   4937 C21  LIG     1      17.893  15.102   6.498  1.00  0.00      LIG  
ATOM   4938 C22  LIG     1      18.495  16.317   7.205  1.00  0.00      LIG  
ATOM   4939 C23  LIG     1      19.699  16.897   6.460  1.00  0.00      LIG  
ATOM   4940 O1   LIG     1      18.020  25.179  11.330  1.00  0.00      LIG  
ATOM   4941 O2   LIG     1      17.651  19.886   8.297  1.00  0.00      LIG  
ATOM   4942 C24  LIG     1      19.266  17.662   5.228  1.00  0.00      LIG  
ATOM   4943 C25  LIG     1      16.777  14.984   4.290  1.00  0.00      LIG  
ATOM   4944 O3   LIG     1      16.060  15.479   3.434  1.00  0.00      LIG  
ATOM   4945 C26  LIG     1      17.459  13.667   4.068  1.00  0.00      LIG  
ATOM   4946 C27  LIG     1      17.137  14.306   7.525  1.00  0.00      LIG  
ATOM   4947 O4   LIG     1      17.017  12.883   7.291  1.00  0.00      LIG  
ATOM   4948 C28  LIG     1      17.806  13.324   8.419  1.00  0.00      LIG  
ATOM   4949 C29  LIG     1      17.186  13.051   9.742  1.00  0.00      LIG  
ATOM   4950 C30  LIG     1      19.254  12.991   8.301  1.00  0.00      LIG  
ATOM   4951 O5   LIG     1      21.521  15.831   8.407  1.00  0.00      LIG  
ATOM   4952 H    LIG     1      17.844  23.193   9.235  1.00  0.00      LIG  
ATOM   4953 H1   LIG     1      16.479  23.564  10.288  1.00  0.00      LIG  
ATOM   4954 H2   LIG     1      19.410  22.154  12.780  1.00  0.00      LIG  
ATOM   4955 H3   LIG     1      16.819  21.114  10.240  1.00  0.00      LIG  
ATOM   4956 H4   LIG     1      16.981  21.825  11.807  1.00  0.00      LIG  
ATOM   4957 H5   LIG     1      21.395  21.343  13.009  1.00  0.00      LIG  
ATOM   4958 H6   LIG     1      21.967  22.344  11.712  1.00  0.00      LIG  
ATOM   4959 H7   LIG     1      21.283  19.449  11.690  1.00  0.00      LIG  
ATOM   4960 H8   LIG     1      22.701  20.284  11.087  1.00  0.00      LIG  
ATOM   4961 H9   LIG     1      21.251  21.363   9.351  1.00  0.00      LIG  
ATOM   4962 H10  LIG     1      19.239  19.262  10.059  1.00  0.00      LIG  
ATOM   4963 H11  LIG     1      19.232  19.998   6.400  1.00  0.00      LIG  
ATOM   4964 H12  LIG     1      20.482  21.017   7.072  1.00  0.00      LIG  
ATOM   4965 H13  LIG     1      18.666  21.653   8.315  1.00  0.00      LIG  
ATOM   4966 H14  LIG     1      21.183  17.772  10.332  1.00  0.00      LIG  
ATOM   4967 H15  LIG     1      22.877  17.802   9.712  1.00  0.00      LIG  
ATOM   4968 H16  LIG     1      19.868  24.346  13.311  1.00  0.00      LIG  
ATOM   4969 H17  LIG     1      20.348  25.512  12.072  1.00  0.00      LIG  
ATOM   4970 H18  LIG     1      21.445  24.220  12.519  1.00  0.00      LIG  
ATOM   4971 H19  LIG     1      20.397  24.900   9.691  1.00  0.00      LIG  
ATOM   4972 H20  LIG     1      20.116  23.248   9.154  1.00  0.00      LIG  
ATOM   4973 H21  LIG     1      21.575  23.647  10.071  1.00  0.00      LIG  
ATOM   4974 H22  LIG     1      18.090  20.468  13.002  1.00  0.00      LIG  
ATOM   4975 H23  LIG     1      19.336  19.401  12.364  1.00  0.00      LIG  
ATOM   4976 H24  LIG     1      17.711  19.358  11.683  1.00  0.00      LIG  
ATOM   4977 H25  LIG     1      23.626  19.979   9.060  1.00  0.00      LIG  
ATOM   4978 H26  LIG     1      22.755  20.790   7.752  1.00  0.00      LIG  
ATOM   4979 H27  LIG     1      23.313  19.123   7.549  1.00  0.00      LIG  
ATOM   4980 H28  LIG     1      18.711  14.530   6.057  1.00  0.00      LIG  
ATOM   4981 H29  LIG     1      18.806  16.016   8.211  1.00  0.00      LIG  
ATOM   4982 H30  LIG     1      17.739  17.099   7.335  1.00  0.00      LIG  
ATOM   4983 H31  LIG     1      20.324  16.071   6.109  1.00  0.00      LIG  
ATOM   4984 H32  LIG     1      17.128  20.057   9.099  1.00  0.00      LIG  
ATOM   4985 H33  LIG     1      20.095  18.227   4.792  1.00  0.00      LIG  
ATOM   4986 H34  LIG     1      18.460  18.354   5.477  1.00  0.00      LIG  
ATOM   4987 H35  LIG     1      18.882  16.983   4.467  1.00  0.00      LIG  
ATOM   4988 H36  LIG     1      17.101  12.924   4.783  1.00  0.00      LIG  
ATOM   4989 H37  LIG     1      18.545  13.781   4.117  1.00  0.00      LIG  
ATOM   4990 H38  LIG     1      17.202  13.320   3.064  1.00  0.00      LIG  
ATOM   4991 H39  LIG     1      16.285  14.840   7.924  1.00  0.00      LIG  
ATOM   4992 H40  LIG     1      16.135  13.351   9.764  1.00  0.00      LIG  
ATOM   4993 H41  LIG     1      17.714  13.603  10.524  1.00  0.00      LIG  
ATOM   4994 H42  LIG     1      17.243  11.986   9.972  1.00  0.00      LIG  
ATOM   4995 H43  LIG     1      19.848  13.692   8.893  1.00  0.00      LIG  
ATOM   4996 H44  LIG     1      19.608  13.025   7.268  1.00  0.00      LIG  
ATOM   4997 H45  LIG     1      19.436  11.983   8.683  1.00  0.00      LIG  
TER
REMARK  Energy: 261.936
REMARK  SimpleFitness: 261.936
REMARK  FullFitness: -1385.6301
REMARK  InterFull: -42.0911
REMARK  IntraFull: 302.32
REMARK  solvFull: -1889.25
REMARK  surfFull: 243.391
REMARK  extraFull: 0.0
REMARK  deltaGcompsolvpol: -1889.25
REMARK  deltaGcompsolvnonpol: 243.391
REMARK  deltaGprotsolvpol: -1897.11
REMARK  deltaGprotsolvnonpol: 243.179
REMARK  deltaGligsolvpol: -11.305
REMARK  deltaGligsolvnonpol: 15.5489
REMARK  deltaGvdw: -42.0911
REMARK  deltaGelec: 0.0
REMARK  deltaG: -8.249791
REMARK  Cluster: 2
REMARK  ClusterRank: 3
ATOM   4915 C    LIG     1      18.209  22.893   9.652  1.00  0.00      LIG  
ATOM   4916 C1   LIG     1      19.666  23.002   9.966  1.00  0.00      LIG  
ATOM   4917 C2   LIG     1      20.112  22.588  11.346  1.00  0.00      LIG  
ATOM   4918 C3   LIG     1      19.443  21.255  11.792  1.00  0.00      LIG  
ATOM   4919 C4   LIG     1      18.537  20.571  10.753  1.00  0.00      LIG  
ATOM   4920 C5   LIG     1      17.583  21.618  10.176  1.00  0.00      LIG  
ATOM   4921 C6   LIG     1      20.347  20.257  12.520  1.00  0.00      LIG  
ATOM   4922 C7   LIG     1      20.808  19.067  11.700  1.00  0.00      LIG  
ATOM   4923 C8   LIG     1      20.692  19.278  10.200  1.00  0.00      LIG  
ATOM   4924 C9   LIG     1      19.278  19.633   9.753  1.00  0.00      LIG  
ATOM   4925 C10  LIG     1      21.224  18.067   9.415  1.00  0.00      LIG  
ATOM   4926 C11  LIG     1      20.651  17.995   8.038  1.00  0.00      LIG  
ATOM   4927 C12  LIG     1      20.425  19.352   7.464  1.00  0.00      LIG  
ATOM   4928 C13  LIG     1      19.329  20.056   8.266  1.00  0.00      LIG  
ATOM   4929 C14  LIG     1      20.862  16.717   9.980  1.00  0.00      LIG  
ATOM   4930 C15  LIG     1      20.723  15.918   8.734  1.00  0.00      LIG  
ATOM   4931 C16  LIG     1      20.384  16.760   7.566  1.00  0.00      LIG  
ATOM   4932 C17  LIG     1      19.683  23.686  12.309  1.00  0.00      LIG  
ATOM   4933 C18  LIG     1      21.641  22.609  11.354  1.00  0.00      LIG  
ATOM   4934 C19  LIG     1      17.580  19.657  11.504  1.00  0.00      LIG  
ATOM   4935 C20  LIG     1      22.745  18.154   9.344  1.00  0.00      LIG  
ATOM   4936 O    LIG     1      17.039  14.930   5.557  1.00  0.00      LIG  
ATOM   4937 C21  LIG     1      17.995  14.355   6.465  1.00  0.00      LIG  
ATOM   4938 C22  LIG     1      19.432  14.765   6.100  1.00  0.00      LIG  
ATOM   4939 C23  LIG     1      19.903  16.238   6.216  1.00  0.00      LIG  
ATOM   4940 O1   LIG     1      20.404  23.619   9.213  1.00  0.00      LIG  
ATOM   4941 O2   LIG     1      18.074  19.779   7.651  1.00  0.00      LIG  
ATOM   4942 C24  LIG     1      18.945  17.166   5.491  1.00  0.00      LIG  
ATOM   4943 C25  LIG     1      16.901  14.274   4.361  1.00  0.00      LIG  
ATOM   4944 O3   LIG     1      17.465  13.234   4.055  1.00  0.00      LIG  
ATOM   4945 C26  LIG     1      16.169  15.127   3.372  1.00  0.00      LIG  
ATOM   4946 C27  LIG     1      17.634  14.727   7.870  1.00  0.00      LIG  
ATOM   4947 O4   LIG     1      16.514  13.996   8.426  1.00  0.00      LIG  
ATOM   4948 C28  LIG     1      17.820  13.783   9.008  1.00  0.00      LIG  
ATOM   4949 C29  LIG     1      17.965  14.324  10.384  1.00  0.00      LIG  
ATOM   4950 C30  LIG     1      18.346  12.404   8.809  1.00  0.00      LIG  
ATOM   4951 O5   LIG     1      20.780  14.700   8.732  1.00  0.00      LIG  
ATOM   4952 H    LIG     1      18.110  22.901   8.565  1.00  0.00      LIG  
ATOM   4953 H1   LIG     1      17.690  23.770  10.047  1.00  0.00      LIG  
ATOM   4954 H2   LIG     1      18.749  21.574  12.575  1.00  0.00      LIG  
ATOM   4955 H3   LIG     1      16.934  21.181   9.413  1.00  0.00      LIG  
ATOM   4956 H4   LIG     1      16.899  21.924  10.973  1.00  0.00      LIG  
ATOM   4957 H5   LIG     1      19.778  19.848  13.359  1.00  0.00      LIG  
ATOM   4958 H6   LIG     1      21.198  20.730  13.009  1.00  0.00      LIG  
ATOM   4959 H7   LIG     1      20.200  18.214  12.008  1.00  0.00      LIG  
ATOM   4960 H8   LIG     1      21.837  18.824  11.975  1.00  0.00      LIG  
ATOM   4961 H9   LIG     1      21.327  20.128   9.945  1.00  0.00      LIG  
ATOM   4962 H10  LIG     1      18.714  18.695   9.773  1.00  0.00      LIG  
ATOM   4963 H11  LIG     1      20.192  19.334   6.403  1.00  0.00      LIG  
ATOM   4964 H12  LIG     1      21.357  19.917   7.552  1.00  0.00      LIG  
ATOM   4965 H13  LIG     1      19.510  21.122   8.156  1.00  0.00      LIG  
ATOM   4966 H14  LIG     1      19.897  16.714  10.495  1.00  0.00      LIG  
ATOM   4967 H15  LIG     1      21.650  16.308  10.617  1.00  0.00      LIG  
ATOM   4968 H16  LIG     1      18.594  23.785  12.346  1.00  0.00      LIG  
ATOM   4969 H17  LIG     1      20.094  24.656  12.012  1.00  0.00      LIG  
ATOM   4970 H18  LIG     1      20.035  23.464  13.319  1.00  0.00      LIG  
ATOM   4971 H19  LIG     1      22.027  23.583  11.038  1.00  0.00      LIG  
ATOM   4972 H20  LIG     1      22.065  21.862  10.681  1.00  0.00      LIG  
ATOM   4973 H21  LIG     1      22.037  22.443  12.358  1.00  0.00      LIG  
ATOM   4974 H22  LIG     1      17.037  20.203  12.282  1.00  0.00      LIG  
ATOM   4975 H23  LIG     1      18.081  18.809  11.975  1.00  0.00      LIG  
ATOM   4976 H24  LIG     1      16.850  19.251  10.801  1.00  0.00      LIG  
ATOM   4977 H25  LIG     1      23.183  18.081  10.343  1.00  0.00      LIG  
ATOM   4978 H26  LIG     1      23.067  19.101   8.904  1.00  0.00      LIG  
ATOM   4979 H27  LIG     1      23.167  17.343   8.742  1.00  0.00      LIG  
ATOM   4980 H28  LIG     1      17.937  13.266   6.374  1.00  0.00      LIG  
ATOM   4981 H29  LIG     1      19.551  14.495   5.054  1.00  0.00      LIG  
ATOM   4982 H30  LIG     1      20.128  14.110   6.625  1.00  0.00      LIG  
ATOM   4983 H31  LIG     1      20.813  16.254   5.615  1.00  0.00      LIG  
ATOM   4984 H32  LIG     1      17.389  20.100   8.261  1.00  0.00      LIG  
ATOM   4985 H33  LIG     1      19.445  18.070   5.146  1.00  0.00      LIG  
ATOM   4986 H34  LIG     1      18.101  17.444   6.129  1.00  0.00      LIG  
ATOM   4987 H35  LIG     1      18.556  16.687   4.591  1.00  0.00      LIG  
ATOM   4988 H36  LIG     1      16.891  15.707   2.792  1.00  0.00      LIG  
ATOM   4989 H37  LIG     1      15.482  15.807   3.884  1.00  0.00      LIG  
ATOM   4990 H38  LIG     1      15.583  14.480   2.714  1.00  0.00      LIG  
ATOM   4991 H39  LIG     1      17.671  15.793   8.056  1.00  0.00      LIG  
ATOM   4992 H40  LIG     1      17.292  13.802  11.067  1.00  0.00      LIG  
ATOM   4993 H41  LIG     1      17.741  15.394  10.423  1.00  0.00      LIG  
ATOM   4994 H42  LIG     1      18.988  14.180  10.739  1.00  0.00      LIG  
ATOM   4995 H43  LIG     1      19.414  12.431   8.574  1.00  0.00      LIG  
ATOM   4996 H44  LIG     1      17.827  11.873   8.005  1.00  0.00      LIG  
ATOM   4997 H45  LIG     1      18.217  11.834   9.730  1.00  0.00      LIG  
TER
REMARK  Energy: 275.921
REMARK  SimpleFitness: 275.921
REMARK  FullFitness: -1370.3507
REMARK  InterFull: -25.3907
REMARK  IntraFull: 303.969
REMARK  solvFull: -1892.58
REMARK  surfFull: 243.651
REMARK  extraFull: 0.0
REMARK  deltaGcompsolvpol: -1892.58
REMARK  deltaGcompsolvnonpol: 243.651
REMARK  deltaGprotsolvpol: -1897.11
REMARK  deltaGprotsolvnonpol: 243.179
REMARK  deltaGligsolvpol: -12.6103
REMARK  deltaGligsolvnonpol: 15.6157
REMARK  deltaGvdw: -25.3907
REMARK  deltaGelec: 0.0
REMARK  deltaG: -6.775566
REMARK  Cluster: 2
REMARK  ClusterRank: 4
ATOM   4915 C    LIG     1      17.733  23.514  10.235  1.00  0.00      LIG  
ATOM   4916 C1   LIG     1      18.945  24.261  10.663  1.00  0.00      LIG  
ATOM   4917 C2   LIG     1      20.215  23.460  10.749  1.00  0.00      LIG  
ATOM   4918 C3   LIG     1      19.986  22.219  11.649  1.00  0.00      LIG  
ATOM   4919 C4   LIG     1      18.678  21.417  11.425  1.00  0.00      LIG  
ATOM   4920 C5   LIG     1      17.500  22.374  11.199  1.00  0.00      LIG  
ATOM   4921 C6   LIG     1      21.253  21.365  11.787  1.00  0.00      LIG  
ATOM   4922 C7   LIG     1      21.118  19.921  11.376  1.00  0.00      LIG  
ATOM   4923 C8   LIG     1      20.241  19.802  10.151  1.00  0.00      LIG  
ATOM   4924 C9   LIG     1      18.798  20.200  10.452  1.00  0.00      LIG  
ATOM   4925 C10  LIG     1      20.328  18.405   9.526  1.00  0.00      LIG  
ATOM   4926 C11  LIG     1      19.139  18.112   8.680  1.00  0.00      LIG  
ATOM   4927 C12  LIG     1      18.525  19.311   8.045  1.00  0.00      LIG  
ATOM   4928 C13  LIG     1      18.009  20.266   9.124  1.00  0.00      LIG  
ATOM   4929 C14  LIG     1      20.322  17.258  10.515  1.00  0.00      LIG  
ATOM   4930 C15  LIG     1      19.440  16.260   9.846  1.00  0.00      LIG  
ATOM   4931 C16  LIG     1      18.663  16.858   8.728  1.00  0.00      LIG  
ATOM   4932 C17  LIG     1      21.265  24.367  11.385  1.00  0.00      LIG  
ATOM   4933 C18  LIG     1      20.677  23.165   9.327  1.00  0.00      LIG  
ATOM   4934 C19  LIG     1      18.294  20.805  12.775  1.00  0.00      LIG  
ATOM   4935 C20  LIG     1      21.601  18.332   8.692  1.00  0.00      LIG  
ATOM   4936 O    LIG     1      17.927  15.637   4.296  1.00  0.00      LIG  
ATOM   4937 C21  LIG     1      18.363  15.573   5.672  1.00  0.00      LIG  
ATOM   4938 C22  LIG     1      17.374  16.341   6.540  1.00  0.00      LIG  
ATOM   4939 C23  LIG     1      17.426  16.280   8.070  1.00  0.00      LIG  
ATOM   4940 O1   LIG     1      18.952  25.483  10.683  1.00  0.00      LIG  
ATOM   4941 O2   LIG     1      16.638  19.951   9.367  1.00  0.00      LIG  
ATOM   4942 C24  LIG     1      16.951  14.918   8.568  1.00  0.00      LIG  
ATOM   4943 C25  LIG     1      16.836  14.919   3.879  1.00  0.00      LIG  
ATOM   4944 O3   LIG     1      16.188  14.126   4.545  1.00  0.00      LIG  
ATOM   4945 C26  LIG     1      16.603  15.145   2.419  1.00  0.00      LIG  
ATOM   4946 C27  LIG     1      18.650  14.174   6.127  1.00  0.00      LIG  
ATOM   4947 O4   LIG     1      19.811  13.537   5.582  1.00  0.00      LIG  
ATOM   4948 C28  LIG     1      19.820  13.867   6.990  1.00  0.00      LIG  
ATOM   4949 C29  LIG     1      19.704  12.728   7.942  1.00  0.00      LIG  
ATOM   4950 C30  LIG     1      20.904  14.824   7.276  1.00  0.00      LIG  
ATOM   4951 O5   LIG     1      19.290  15.136  10.298  1.00  0.00      LIG  
ATOM   4952 H    LIG     1      17.857  23.183   9.204  1.00  0.00      LIG  
ATOM   4953 H1   LIG     1      16.882  24.200  10.269  1.00  0.00      LIG  
ATOM   4954 H2   LIG     1      19.856  22.659  12.642  1.00  0.00      LIG  
ATOM   4955 H3   LIG     1      16.594  21.831  10.926  1.00  0.00      LIG  
ATOM   4956 H4   LIG     1      17.268  22.839  12.162  1.00  0.00      LIG  
ATOM   4957 H5   LIG     1      21.590  21.392  12.826  1.00  0.00      LIG  
ATOM   4958 H6   LIG     1      22.075  21.789  11.208  1.00  0.00      LIG  
ATOM   4959 H7   LIG     1      20.703  19.347  12.207  1.00  0.00      LIG  
ATOM   4960 H8   LIG     1      22.116  19.518  11.188  1.00  0.00      LIG  
ATOM   4961 H9   LIG     1      20.632  20.501   9.409  1.00  0.00      LIG  
ATOM   4962 H10  LIG     1      18.371  19.355  11.002  1.00  0.00      LIG  
ATOM   4963 H11  LIG     1      17.718  19.041   7.363  1.00  0.00      LIG  
ATOM   4964 H12  LIG     1      19.293  19.810   7.447  1.00  0.00      LIG  
ATOM   4965 H13  LIG     1      18.042  21.264   8.695  1.00  0.00      LIG  
ATOM   4966 H14  LIG     1      19.854  17.520  11.467  1.00  0.00      LIG  
ATOM   4967 H15  LIG     1      21.319  16.837  10.669  1.00  0.00      LIG  
ATOM   4968 H16  LIG     1      20.966  24.669  12.394  1.00  0.00      LIG  
ATOM   4969 H17  LIG     1      21.416  25.276  10.795  1.00  0.00      LIG  
ATOM   4970 H18  LIG     1      22.237  23.873  11.453  1.00  0.00      LIG  
ATOM   4971 H19  LIG     1      20.774  24.088   8.749  1.00  0.00      LIG  
ATOM   4972 H20  LIG     1      19.973  22.522   8.794  1.00  0.00      LIG  
ATOM   4973 H21  LIG     1      21.653  22.675   9.319  1.00  0.00      LIG  
ATOM   4974 H22  LIG     1      18.235  21.571  13.552  1.00  0.00      LIG  
ATOM   4975 H23  LIG     1      19.005  20.051  13.114  1.00  0.00      LIG  
ATOM   4976 H24  LIG     1      17.313  20.325  12.708  1.00  0.00      LIG  
ATOM   4977 H25  LIG     1      22.485  18.482   9.317  1.00  0.00      LIG  
ATOM   4978 H26  LIG     1      21.606  19.099   7.912  1.00  0.00      LIG  
ATOM   4979 H27  LIG     1      21.711  17.359   8.209  1.00  0.00      LIG  
ATOM   4980 H28  LIG     1      19.289  16.149   5.674  1.00  0.00      LIG  
ATOM   4981 H29  LIG     1      16.362  16.084   6.239  1.00  0.00      LIG  
ATOM   4982 H30  LIG     1      17.484  17.379   6.233  1.00  0.00      LIG  
ATOM   4983 H31  LIG     1      16.632  16.965   8.377  1.00  0.00      LIG  
ATOM   4984 H32  LIG     1      16.366  20.468  10.145  1.00  0.00      LIG  
ATOM   4985 H33  LIG     1      16.953  14.867   9.656  1.00  0.00      LIG  
ATOM   4986 H34  LIG     1      17.564  14.091   8.254  1.00  0.00      LIG  
ATOM   4987 H35  LIG     1      15.936  14.720   8.218  1.00  0.00      LIG  
ATOM   4988 H36  LIG     1      17.359  14.610   1.838  1.00  0.00      LIG  
ATOM   4989 H37  LIG     1      16.632  16.216   2.197  1.00  0.00      LIG  
ATOM   4990 H38  LIG     1      15.609  14.769   2.165  1.00  0.00      LIG  
ATOM   4991 H39  LIG     1      17.764  13.562   6.227  1.00  0.00      LIG  
ATOM   4992 H40  LIG     1      18.836  12.102   7.716  1.00  0.00      LIG  
ATOM   4993 H41  LIG     1      19.592  13.093   8.963  1.00  0.00      LIG  
ATOM   4994 H42  LIG     1      20.599  12.109   7.909  1.00  0.00      LIG  
ATOM   4995 H43  LIG     1      21.263  14.709   8.300  1.00  0.00      LIG  
ATOM   4996 H44  LIG     1      20.612  15.862   7.136  1.00  0.00      LIG  
ATOM   4997 H45  LIG     1      21.724  14.621   6.599  1.00  0.00      LIG  
TER
REMARK  Energy: 275.885
REMARK  SimpleFitness: 275.885
REMARK  FullFitness: -1370.3103
REMARK  InterFull: -26.6233
REMARK  IntraFull: 304.864
REMARK  solvFull: -1892.18
REMARK  surfFull: 243.629
REMARK  extraFull: 0.0
REMARK  deltaGcompsolvpol: -1892.18
REMARK  deltaGcompsolvnonpol: 243.629
REMARK  deltaGprotsolvpol: -1897.11
REMARK  deltaGprotsolvnonpol: 243.179
REMARK  deltaGligsolvpol: -12.6378
REMARK  deltaGligsolvnonpol: 15.5966
REMARK  deltaGvdw: -26.6233
REMARK  deltaGelec: 0.0
REMARK  deltaG: -6.8662877
REMARK  Cluster: 2
REMARK  ClusterRank: 5
ATOM   4915 C    LIG     1      17.736  23.516  10.139  1.00  0.00      LIG  
ATOM   4916 C1   LIG     1      18.927  24.224  10.680  1.00  0.00      LIG  
ATOM   4917 C2   LIG     1      20.146  23.372  10.901  1.00  0.00      LIG  
ATOM   4918 C3   LIG     1      19.778  22.153  11.787  1.00  0.00      LIG  
ATOM   4919 C4   LIG     1      18.463  21.402  11.452  1.00  0.00      LIG  
ATOM   4920 C5   LIG     1      17.361  22.407  11.094  1.00  0.00      LIG  
ATOM   4921 C6   LIG     1      20.987  21.249  12.055  1.00  0.00      LIG  
ATOM   4922 C7   LIG     1      20.830  19.807  11.641  1.00  0.00      LIG  
ATOM   4923 C8   LIG     1      20.065  19.713  10.339  1.00  0.00      LIG  
ATOM   4924 C9   LIG     1      18.617  20.157  10.521  1.00  0.00      LIG  
ATOM   4925 C10  LIG     1      20.169  18.314   9.723  1.00  0.00      LIG  
ATOM   4926 C11  LIG     1      19.037  18.032   8.797  1.00  0.00      LIG  
ATOM   4927 C12  LIG     1      18.491  19.237   8.114  1.00  0.00      LIG  
ATOM   4928 C13  LIG     1      17.921  20.213   9.144  1.00  0.00      LIG  
ATOM   4929 C14  LIG     1      20.082  17.166  10.706  1.00  0.00      LIG  
ATOM   4930 C15  LIG     1      19.266  16.169   9.959  1.00  0.00      LIG  
ATOM   4931 C16  LIG     1      18.551  16.780   8.806  1.00  0.00      LIG  
ATOM   4932 C17  LIG     1      21.168  24.242  11.629  1.00  0.00      LIG  
ATOM   4933 C18  LIG     1      20.730  23.041   9.532  1.00  0.00      LIG  
ATOM   4934 C19  LIG     1      17.924  20.839  12.769  1.00  0.00      LIG  
ATOM   4935 C20  LIG     1      21.498  18.226   8.983  1.00  0.00      LIG  
ATOM   4936 O    LIG     1      17.942  15.600   4.298  1.00  0.00      LIG  
ATOM   4937 C21  LIG     1      18.371  15.546   5.675  1.00  0.00      LIG  
ATOM   4938 C22  LIG     1      17.363  16.300   6.537  1.00  0.00      LIG  
ATOM   4939 C23  LIG     1      17.359  16.200   8.067  1.00  0.00      LIG  
ATOM   4940 O1   LIG     1      18.989  25.444  10.665  1.00  0.00      LIG  
ATOM   4941 O2   LIG     1      16.532  19.922   9.305  1.00  0.00      LIG  
ATOM   4942 C24  LIG     1      16.877  14.823   8.519  1.00  0.00      LIG  
ATOM   4943 C25  LIG     1      16.854  14.875   3.880  1.00  0.00      LIG  
ATOM   4944 O3   LIG     1      16.206  14.086   4.550  1.00  0.00      LIG  
ATOM   4945 C26  LIG     1      16.625  15.096   2.419  1.00  0.00      LIG  
ATOM   4946 C27  LIG     1      18.688  14.152   6.129  1.00  0.00      LIG  
ATOM   4947 O4   LIG     1      19.884  13.556   5.611  1.00  0.00      LIG  
ATOM   4948 C28  LIG     1      19.845  13.880   7.020  1.00  0.00      LIG  
ATOM   4949 C29  LIG     1      19.738  12.733   7.963  1.00  0.00      LIG  
ATOM   4950 C30  LIG     1      20.880  14.882   7.342  1.00  0.00      LIG  
ATOM   4951 O5   LIG     1      19.109  15.032  10.376  1.00  0.00      LIG  
ATOM   4952 H    LIG     1      17.953  23.156   9.134  1.00  0.00      LIG  
ATOM   4953 H1   LIG     1      16.916  24.235  10.075  1.00  0.00      LIG  
ATOM   4954 H2   LIG     1      19.574  22.614  12.759  1.00  0.00      LIG  
ATOM   4955 H3   LIG     1      16.458  21.904  10.747  1.00  0.00      LIG  
ATOM   4956 H4   LIG     1      17.068  22.906  12.022  1.00  0.00      LIG  
ATOM   4957 H5   LIG     1      21.218  21.270  13.124  1.00  0.00      LIG  
ATOM   4958 H6   LIG     1      21.880  21.632  11.559  1.00  0.00      LIG  
ATOM   4959 H7   LIG     1      20.313  19.260  12.431  1.00  0.00      LIG  
ATOM   4960 H8   LIG     1      21.823  19.361  11.550  1.00  0.00      LIG  
ATOM   4961 H9   LIG     1      20.538  20.399   9.635  1.00  0.00      LIG  
ATOM   4962 H10  LIG     1      18.132  19.336  11.060  1.00  0.00      LIG  
ATOM   4963 H11  LIG     1      17.726  18.978   7.381  1.00  0.00      LIG  
ATOM   4964 H12  LIG     1      19.307  19.716   7.567  1.00  0.00      LIG  
ATOM   4965 H13  LIG     1      17.996  21.204   8.702  1.00  0.00      LIG  
ATOM   4966 H14  LIG     1      19.532  17.424  11.616  1.00  0.00      LIG  
ATOM   4967 H15  LIG     1      21.064  16.748  10.945  1.00  0.00      LIG  
ATOM   4968 H16  LIG     1      20.790  24.560  12.605  1.00  0.00      LIG  
ATOM   4969 H17  LIG     1      21.408  25.142  11.054  1.00  0.00      LIG  
ATOM   4970 H18  LIG     1      22.110  23.712  11.786  1.00  0.00      LIG  
ATOM   4971 H19  LIG     1      20.911  23.953   8.955  1.00  0.00      LIG  
ATOM   4972 H20  LIG     1      20.056  22.414   8.943  1.00  0.00      LIG  
ATOM   4973 H21  LIG     1      21.685  22.519   9.624  1.00  0.00      LIG  
ATOM   4974 H22  LIG     1      17.822  21.625  13.523  1.00  0.00      LIG  
ATOM   4975 H23  LIG     1      18.568  20.065  13.189  1.00  0.00      LIG  
ATOM   4976 H24  LIG     1      16.935  20.397  12.616  1.00  0.00      LIG  
ATOM   4977 H25  LIG     1      22.335  18.399   9.664  1.00  0.00      LIG  
ATOM   4978 H26  LIG     1      21.555  18.971   8.184  1.00  0.00      LIG  
ATOM   4979 H27  LIG     1      21.646  17.241   8.538  1.00  0.00      LIG  
ATOM   4980 H28  LIG     1      19.287  16.139   5.682  1.00  0.00      LIG  
ATOM   4981 H29  LIG     1      16.359  16.060   6.199  1.00  0.00      LIG  
ATOM   4982 H30  LIG     1      17.485  17.343   6.257  1.00  0.00      LIG  
ATOM   4983 H31  LIG     1      16.544  16.870   8.350  1.00  0.00      LIG  
ATOM   4984 H32  LIG     1      16.225  20.444  10.067  1.00  0.00      LIG  
ATOM   4985 H33  LIG     1      16.830  14.747   9.604  1.00  0.00      LIG  
ATOM   4986 H34  LIG     1      17.516  14.010   8.215  1.00  0.00      LIG  
ATOM   4987 H35  LIG     1      15.881  14.618   8.127  1.00  0.00      LIG  
ATOM   4988 H36  LIG     1      17.375  14.548   1.842  1.00  0.00      LIG  
ATOM   4989 H37  LIG     1      16.668  16.164   2.190  1.00  0.00      LIG  
ATOM   4990 H38  LIG     1      15.627  14.731   2.166  1.00  0.00      LIG  
ATOM   4991 H39  LIG     1      17.820  13.511   6.199  1.00  0.00      LIG  
ATOM   4992 H40  LIG     1      18.862  12.114   7.746  1.00  0.00      LIG  
ATOM   4993 H41  LIG     1      19.648  13.088   8.990  1.00  0.00      LIG  
ATOM   4994 H42  LIG     1      20.627  12.107   7.906  1.00  0.00      LIG  
ATOM   4995 H43  LIG     1      21.268  14.729   8.351  1.00  0.00      LIG  
ATOM   4996 H44  LIG     1      20.517  15.905   7.273  1.00  0.00      LIG  
ATOM   4997 H45  LIG     1      21.696  14.787   6.636  1.00  0.00      LIG  
TER
REMARK  Energy: 284.209
REMARK  SimpleFitness: 284.209
REMARK  FullFitness: -1360.7339
REMARK  InterFull: -41.2868
REMARK  IntraFull: 326.355
REMARK  solvFull: -1889.31
REMARK  surfFull: 243.508
REMARK  extraFull: 0.0
REMARK  deltaGcompsolvpol: -1889.31
REMARK  deltaGcompsolvnonpol: 243.508
REMARK  deltaGprotsolvpol: -1897.11
REMARK  deltaGprotsolvnonpol: 243.179
REMARK  deltaGligsolvpol: -14.5779
REMARK  deltaGligsolvnonpol: 15.53
REMARK  deltaGvdw: -41.2868
REMARK  deltaGelec: 0.0
REMARK  deltaG: -7.9642234
REMARK  Cluster: 2
REMARK  ClusterRank: 6
ATOM   4915 C    LIG     1      18.954  23.584  10.101  1.00  0.00      LIG  
ATOM   4916 C1   LIG     1      18.697  23.930  11.521  1.00  0.00      LIG  
ATOM   4917 C2   LIG     1      18.744  22.775  12.480  1.00  0.00      LIG  
ATOM   4918 C3   LIG     1      17.875  21.596  11.959  1.00  0.00      LIG  
ATOM   4919 C4   LIG     1      17.891  21.275  10.441  1.00  0.00      LIG  
ATOM   4920 C5   LIG     1      17.916  22.585   9.644  1.00  0.00      LIG  
ATOM   4921 C6   LIG     1      17.951  20.373  12.873  1.00  0.00      LIG  
ATOM   4922 C7   LIG     1      18.531  19.129  12.251  1.00  0.00      LIG  
ATOM   4923 C8   LIG     1      19.550  19.446  11.177  1.00  0.00      LIG  
ATOM   4924 C9   LIG     1      18.863  20.132  10.000  1.00  0.00      LIG  
ATOM   4925 C10  LIG     1      20.341  18.193  10.773  1.00  0.00      LIG  
ATOM   4926 C11  LIG     1      20.653  18.158   9.316  1.00  0.00      LIG  
ATOM   4927 C12  LIG     1      21.032  19.488   8.766  1.00  0.00      LIG  
ATOM   4928 C13  LIG     1      19.866  20.466   8.874  1.00  0.00      LIG  
ATOM   4929 C14  LIG     1      19.642  16.871  10.991  1.00  0.00      LIG  
ATOM   4930 C15  LIG     1      20.224  16.091   9.875  1.00  0.00      LIG  
ATOM   4931 C16  LIG     1      20.543  16.955   8.720  1.00  0.00      LIG  
ATOM   4932 C17  LIG     1      18.171  23.281  13.802  1.00  0.00      LIG  
ATOM   4933 C18  LIG     1      20.217  22.466  12.723  1.00  0.00      LIG  
ATOM   4934 C19  LIG     1      16.512  20.731  10.082  1.00  0.00      LIG  
ATOM   4935 C20  LIG     1      21.627  18.169  11.593  1.00  0.00      LIG  
ATOM   4936 O    LIG     1      18.233  15.330   6.053  1.00  0.00      LIG  
ATOM   4937 C21  LIG     1      19.278  14.388   6.367  1.00  0.00      LIG  
ATOM   4938 C22  LIG     1      20.586  15.005   6.945  1.00  0.00      LIG  
ATOM   4939 C23  LIG     1      20.802  16.500   7.293  1.00  0.00      LIG  
ATOM   4940 O1   LIG     1      18.819  25.084  11.902  1.00  0.00      LIG  
ATOM   4941 O2   LIG     1      19.181  20.474   7.622  1.00  0.00      LIG  
ATOM   4942 C24  LIG     1      20.223  17.428   6.236  1.00  0.00      LIG  
ATOM   4943 C25  LIG     1      17.355  15.129   5.004  1.00  0.00      LIG  
ATOM   4944 O3   LIG     1      16.526  15.968   4.693  1.00  0.00      LIG  
ATOM   4945 C26  LIG     1      17.403  13.807   4.290  1.00  0.00      LIG  
ATOM   4946 C27  LIG     1      18.735  13.211   7.147  1.00  0.00      LIG  
ATOM   4947 O4   LIG     1      19.282  13.009   8.469  1.00  0.00      LIG  
ATOM   4948 C28  LIG     1      17.873  13.281   8.355  1.00  0.00      LIG  
ATOM   4949 C29  LIG     1      17.046  12.115   8.705  1.00  0.00      LIG  
ATOM   4950 C30  LIG     1      17.404  14.568   8.921  1.00  0.00      LIG  
ATOM   4951 O5   LIG     1      20.533  14.918   9.995  1.00  0.00      LIG  
ATOM   4952 H    LIG     1      19.973  23.211   9.996  1.00  0.00      LIG  
ATOM   4953 H1   LIG     1      18.859  24.504   9.524  1.00  0.00      LIG  
ATOM   4954 H2   LIG     1      16.866  21.974  12.121  1.00  0.00      LIG  
ATOM   4955 H3   LIG     1      18.015  22.406   8.574  1.00  0.00      LIG  
ATOM   4956 H4   LIG     1      16.937  23.065   9.758  1.00  0.00      LIG  
ATOM   4957 H5   LIG     1      16.944  20.130  13.224  1.00  0.00      LIG  
ATOM   4958 H6   LIG     1      18.522  20.590  13.776  1.00  0.00      LIG  
ATOM   4959 H7   LIG     1      17.707  18.554  11.821  1.00  0.00      LIG  
ATOM   4960 H8   LIG     1      18.973  18.520  13.045  1.00  0.00      LIG  
ATOM   4961 H9   LIG     1      20.277  20.142  11.587  1.00  0.00      LIG  
ATOM   4962 H10  LIG     1      18.222  19.351   9.577  1.00  0.00      LIG  
ATOM   4963 H11  LIG     1      21.408  19.417   7.744  1.00  0.00      LIG  
ATOM   4964 H12  LIG     1      21.864  19.870   9.363  1.00  0.00      LIG  
ATOM   4965 H13  LIG     1      20.301  21.455   9.010  1.00  0.00      LIG  
ATOM   4966 H14  LIG     1      18.560  16.898  10.836  1.00  0.00      LIG  
ATOM   4967 H15  LIG     1      19.894  16.411  11.951  1.00  0.00      LIG  
ATOM   4968 H16  LIG     1      17.137  23.616  13.681  1.00  0.00      LIG  
ATOM   4969 H17  LIG     1      18.749  24.126  14.190  1.00  0.00      LIG  
ATOM   4970 H18  LIG     1      18.189  22.508  14.572  1.00  0.00      LIG  
ATOM   4971 H19  LIG     1      20.743  23.350  13.097  1.00  0.00      LIG  
ATOM   4972 H20  LIG     1      20.724  22.156  11.805  1.00  0.00      LIG  
ATOM   4973 H21  LIG     1      20.343  21.676  13.467  1.00  0.00      LIG  
ATOM   4974 H22  LIG     1      15.719  21.389  10.443  1.00  0.00      LIG  
ATOM   4975 H23  LIG     1      16.350  19.743  10.510  1.00  0.00      LIG  
ATOM   4976 H24  LIG     1      16.407  20.642   8.998  1.00  0.00      LIG  
ATOM   4977 H25  LIG     1      21.394  18.097  12.659  1.00  0.00      LIG  
ATOM   4978 H26  LIG     1      22.215  19.078  11.440  1.00  0.00      LIG  
ATOM   4979 H27  LIG     1      22.257  17.314  11.331  1.00  0.00      LIG  
ATOM   4980 H28  LIG     1      19.635  13.954   5.430  1.00  0.00      LIG  
ATOM   4981 H29  LIG     1      21.287  14.842   6.132  1.00  0.00      LIG  
ATOM   4982 H30  LIG     1      21.029  14.379   7.717  1.00  0.00      LIG  
ATOM   4983 H31  LIG     1      21.884  16.619   7.192  1.00  0.00      LIG  
ATOM   4984 H32  LIG     1      18.344  20.945   7.770  1.00  0.00      LIG  
ATOM   4985 H33  LIG     1      20.799  18.351   6.153  1.00  0.00      LIG  
ATOM   4986 H34  LIG     1      19.187  17.696   6.463  1.00  0.00      LIG  
ATOM   4987 H35  LIG     1      20.249  16.950   5.255  1.00  0.00      LIG  
ATOM   4988 H36  LIG     1      17.161  12.992   4.976  1.00  0.00      LIG  
ATOM   4989 H37  LIG     1      18.373  13.658   3.811  1.00  0.00      LIG  
ATOM   4990 H38  LIG     1      16.642  13.824   3.505  1.00  0.00      LIG  
ATOM   4991 H39  LIG     1      18.583  12.351   6.513  1.00  0.00      LIG  
ATOM   4992 H40  LIG     1      17.618  11.185   8.641  1.00  0.00      LIG  
ATOM   4993 H41  LIG     1      16.208  12.050   8.009  1.00  0.00      LIG  
ATOM   4994 H42  LIG     1      16.658  12.211   9.723  1.00  0.00      LIG  
ATOM   4995 H43  LIG     1      16.380  14.757   8.589  1.00  0.00      LIG  
ATOM   4996 H44  LIG     1      18.013  15.416   8.609  1.00  0.00      LIG  
ATOM   4997 H45  LIG     1      17.411  14.521  10.013  1.00  0.00      LIG  
TER
REMARK  Energy: 284.255
REMARK  SimpleFitness: 284.255
REMARK  FullFitness: -1360.6885
REMARK  InterFull: -41.0895
REMARK  IntraFull: 326.287
REMARK  solvFull: -1889.4
REMARK  surfFull: 243.514
REMARK  extraFull: 0.0
REMARK  deltaGcompsolvpol: -1889.4
REMARK  deltaGcompsolvnonpol: 243.514
REMARK  deltaGprotsolvpol: -1897.11
REMARK  deltaGprotsolvnonpol: 243.179
REMARK  deltaGligsolvpol: -14.5814
REMARK  deltaGligsolvnonpol: 15.539
REMARK  deltaGvdw: -41.0895
REMARK  deltaGelec: 0.0
REMARK  deltaG: -7.9511333
REMARK  Cluster: 2
REMARK  ClusterRank: 7
ATOM   4915 C    LIG     1      18.973  23.582  10.102  1.00  0.00      LIG  
ATOM   4916 C1   LIG     1      18.695  23.934  11.518  1.00  0.00      LIG  
ATOM   4917 C2   LIG     1      18.723  22.784  12.483  1.00  0.00      LIG  
ATOM   4918 C3   LIG     1      17.860  21.604  11.955  1.00  0.00      LIG  
ATOM   4919 C4   LIG     1      17.896  21.277  10.438  1.00  0.00      LIG  
ATOM   4920 C5   LIG     1      17.937  22.584   9.636  1.00  0.00      LIG  
ATOM   4921 C6   LIG     1      17.919  20.385  12.876  1.00  0.00      LIG  
ATOM   4922 C7   LIG     1      18.506  19.137  12.270  1.00  0.00      LIG  
ATOM   4923 C8   LIG     1      19.539  19.449  11.208  1.00  0.00      LIG  
ATOM   4924 C9   LIG     1      18.869  20.129  10.018  1.00  0.00      LIG  
ATOM   4925 C10  LIG     1      20.333  18.193  10.823  1.00  0.00      LIG  
ATOM   4926 C11  LIG     1      20.668  18.152   9.371  1.00  0.00      LIG  
ATOM   4927 C12  LIG     1      21.058  19.481   8.824  1.00  0.00      LIG  
ATOM   4928 C13  LIG     1      19.887  20.456   8.905  1.00  0.00      LIG  
ATOM   4929 C14  LIG     1      19.625  16.874  11.034  1.00  0.00      LIG  
ATOM   4930 C15  LIG     1      20.222  16.088   9.931  1.00  0.00      LIG  
ATOM   4931 C16  LIG     1      20.566  16.948   8.778  1.00  0.00      LIG  
ATOM   4932 C17  LIG     1      18.129  23.296  13.793  1.00  0.00      LIG  
ATOM   4933 C18  LIG     1      20.191  22.474  12.754  1.00  0.00      LIG  
ATOM   4934 C19  LIG     1      16.520  20.735  10.066  1.00  0.00      LIG  
ATOM   4935 C20  LIG     1      21.606  18.165  11.662  1.00  0.00      LIG  
ATOM   4936 O    LIG     1      18.308  15.349   6.059  1.00  0.00      LIG  
ATOM   4937 C21  LIG     1      19.334  14.394   6.396  1.00  0.00      LIG  
ATOM   4938 C22  LIG     1      20.634  14.994   7.010  1.00  0.00      LIG  
ATOM   4939 C23  LIG     1      20.857  16.486   7.360  1.00  0.00      LIG  
ATOM   4940 O1   LIG     1      18.809  25.091  11.898  1.00  0.00      LIG  
ATOM   4941 O2   LIG     1      19.221  20.450   7.643  1.00  0.00      LIG  
ATOM   4942 C24  LIG     1      20.324  17.416   6.281  1.00  0.00      LIG  
ATOM   4943 C25  LIG     1      17.427  15.144   5.013  1.00  0.00      LIG  
ATOM   4944 O3   LIG     1      16.601  15.985   4.700  1.00  0.00      LIG  
ATOM   4945 C26  LIG     1      17.468  13.816   4.308  1.00  0.00      LIG  
ATOM   4946 C27  LIG     1      18.761  13.224   7.163  1.00  0.00      LIG  
ATOM   4947 O4   LIG     1      19.272  13.016   8.499  1.00  0.00      LIG  
ATOM   4948 C28  LIG     1      17.870  13.307   8.348  1.00  0.00      LIG  
ATOM   4949 C29  LIG     1      17.020  12.151   8.670  1.00  0.00      LIG  
ATOM   4950 C30  LIG     1      17.401  14.599   8.900  1.00  0.00      LIG  
ATOM   4951 O5   LIG     1      20.512  14.912  10.058  1.00  0.00      LIG  
ATOM   4952 H    LIG     1      19.992  23.203  10.015  1.00  0.00      LIG  
ATOM   4953 H1   LIG     1      18.891  24.499   9.517  1.00  0.00      LIG  
ATOM   4954 H2   LIG     1      16.849  21.983  12.099  1.00  0.00      LIG  
ATOM   4955 H3   LIG     1      18.050  22.399   8.567  1.00  0.00      LIG  
ATOM   4956 H4   LIG     1      16.960  23.069   9.731  1.00  0.00      LIG  
ATOM   4957 H5   LIG     1      16.906  20.146  13.214  1.00  0.00      LIG  
ATOM   4958 H6   LIG     1      18.479  20.606  13.785  1.00  0.00      LIG  
ATOM   4959 H7   LIG     1      17.687  18.560  11.834  1.00  0.00      LIG  
ATOM   4960 H8   LIG     1      18.937  18.533  13.073  1.00  0.00      LIG  
ATOM   4961 H9   LIG     1      20.262  20.146  11.625  1.00  0.00      LIG  
ATOM   4962 H10  LIG     1      18.232  19.346   9.592  1.00  0.00      LIG  
ATOM   4963 H11  LIG     1      21.453  19.409   7.809  1.00  0.00      LIG  
ATOM   4964 H12  LIG     1      21.877  19.869   9.435  1.00  0.00      LIG  
ATOM   4965 H13  LIG     1      20.318  21.447   9.038  1.00  0.00      LIG  
ATOM   4966 H14  LIG     1      18.545  16.904  10.862  1.00  0.00      LIG  
ATOM   4967 H15  LIG     1      19.860  16.418  12.000  1.00  0.00      LIG  
ATOM   4968 H16  LIG     1      17.095  23.623  13.654  1.00  0.00      LIG  
ATOM   4969 H17  LIG     1      18.696  24.147  14.183  1.00  0.00      LIG  
ATOM   4970 H18  LIG     1      18.140  22.529  14.570  1.00  0.00      LIG  
ATOM   4971 H19  LIG     1      20.711  23.362  13.130  1.00  0.00      LIG  
ATOM   4972 H20  LIG     1      20.714  22.157  11.848  1.00  0.00      LIG  
ATOM   4973 H21  LIG     1      20.302  21.690  13.506  1.00  0.00      LIG  
ATOM   4974 H22  LIG     1      15.726  21.402  10.406  1.00  0.00      LIG  
ATOM   4975 H23  LIG     1      16.346  19.754  10.504  1.00  0.00      LIG  
ATOM   4976 H24  LIG     1      16.432  20.632   8.981  1.00  0.00      LIG  
ATOM   4977 H25  LIG     1      21.358  18.090  12.725  1.00  0.00      LIG  
ATOM   4978 H26  LIG     1      22.197  19.074  11.520  1.00  0.00      LIG  
ATOM   4979 H27  LIG     1      22.238  17.309  11.407  1.00  0.00      LIG  
ATOM   4980 H28  LIG     1      19.708  13.961   5.465  1.00  0.00      LIG  
ATOM   4981 H29  LIG     1      21.365  14.809   6.228  1.00  0.00      LIG  
ATOM   4982 H30  LIG     1      21.040  14.369   7.802  1.00  0.00      LIG  
ATOM   4983 H31  LIG     1      21.943  16.589   7.291  1.00  0.00      LIG  
ATOM   4984 H32  LIG     1      18.378  20.916   7.775  1.00  0.00      LIG  
ATOM   4985 H33  LIG     1      20.921  18.325   6.208  1.00  0.00      LIG  
ATOM   4986 H34  LIG     1      19.286  17.704   6.476  1.00  0.00      LIG  
ATOM   4987 H35  LIG     1      20.369  16.927   5.306  1.00  0.00      LIG  
ATOM   4988 H36  LIG     1      17.195  13.009   4.992  1.00  0.00      LIG  
ATOM   4989 H37  LIG     1      18.448  13.647   3.855  1.00  0.00      LIG  
ATOM   4990 H38  LIG     1      16.731  13.839   3.502  1.00  0.00      LIG  
ATOM   4991 H39  LIG     1      18.610  12.366   6.526  1.00  0.00      LIG  
ATOM   4992 H40  LIG     1      17.586  11.216   8.641  1.00  0.00      LIG  
ATOM   4993 H41  LIG     1      16.213  12.086   7.938  1.00  0.00      LIG  
ATOM   4994 H42  LIG     1      16.589  12.262   9.668  1.00  0.00      LIG  
ATOM   4995 H43  LIG     1      16.393  14.800   8.528  1.00  0.00      LIG  
ATOM   4996 H44  LIG     1      18.031  15.441   8.615  1.00  0.00      LIG  
ATOM   4997 H45  LIG     1      17.368  14.551   9.992  1.00  0.00      LIG  
TER
REMARK  Energy: 247.866
REMARK  SimpleFitness: 247.866
REMARK  FullFitness: -1400.8972
REMARK  InterFull: -27.9952
REMARK  IntraFull: 281.624
REMARK  solvFull: -1897.7
REMARK  surfFull: 243.174
REMARK  extraFull: 0.0
REMARK  deltaGcompsolvpol: -1897.7
REMARK  deltaGcompsolvnonpol: 243.174
REMARK  deltaGprotsolvpol: -1897.11
REMARK  deltaGprotsolvnonpol: 243.179
REMARK  deltaGligsolvpol: -12.8305
REMARK  deltaGligsolvnonpol: 15.7271
REMARK  deltaGvdw: -27.9952
REMARK  deltaGelec: 0.0
REMARK  deltaG: -7.377482
REMARK  Cluster: 3
REMARK  ClusterRank: 0
ATOM   4915 C    LIG     1      20.544  20.396  14.324  1.00  0.00      LIG  
ATOM   4916 C1   LIG     1      21.076  19.259  15.125  1.00  0.00      LIG  
ATOM   4917 C2   LIG     1      21.313  17.981  14.366  1.00  0.00      LIG  
ATOM   4918 C3   LIG     1      20.021  17.568  13.615  1.00  0.00      LIG  
ATOM   4919 C4   LIG     1      19.274  18.687  12.848  1.00  0.00      LIG  
ATOM   4920 C5   LIG     1      19.241  19.978  13.681  1.00  0.00      LIG  
ATOM   4921 C6   LIG     1      20.195  16.254  12.839  1.00  0.00      LIG  
ATOM   4922 C7   LIG     1      19.875  16.309  11.364  1.00  0.00      LIG  
ATOM   4923 C8   LIG     1      20.385  17.604  10.776  1.00  0.00      LIG  
ATOM   4924 C9   LIG     1      19.638  18.817  11.332  1.00  0.00      LIG  
ATOM   4925 C10  LIG     1      20.372  17.578   9.242  1.00  0.00      LIG  
ATOM   4926 C11  LIG     1      20.376  18.957   8.684  1.00  0.00      LIG  
ATOM   4927 C12  LIG     1      21.070  19.976   9.519  1.00  0.00      LIG  
ATOM   4928 C13  LIG     1      20.373  20.099  10.880  1.00  0.00      LIG  
ATOM   4929 C14  LIG     1      19.152  16.952   8.592  1.00  0.00      LIG  
ATOM   4930 C15  LIG     1      19.002  17.808   7.380  1.00  0.00      LIG  
ATOM   4931 C16  LIG     1      19.655  19.113   7.566  1.00  0.00      LIG  
ATOM   4932 C17  LIG     1      21.677  16.908  15.388  1.00  0.00      LIG  
ATOM   4933 C18  LIG     1      22.538  18.200  13.488  1.00  0.00      LIG  
ATOM   4934 C19  LIG     1      17.791  18.322  12.863  1.00  0.00      LIG  
ATOM   4935 C20  LIG     1      21.594  16.817   8.752  1.00  0.00      LIG  
ATOM   4936 O    LIG     1      20.525  19.411   4.207  1.00  0.00      LIG  
ATOM   4937 C21  LIG     1      21.354  20.215   5.060  1.00  0.00      LIG  
ATOM   4938 C22  LIG     1      20.529  21.007   6.085  1.00  0.00      LIG  
ATOM   4939 C23  LIG     1      19.325  20.292   6.695  1.00  0.00      LIG  
ATOM   4940 O1   LIG     1      21.582  19.459  16.220  1.00  0.00      LIG  
ATOM   4941 O2   LIG     1      19.445  21.178  10.794  1.00  0.00      LIG  
ATOM   4942 C24  LIG     1      18.523  21.315   7.475  1.00  0.00      LIG  
ATOM   4943 C25  LIG     1      19.892  20.103   3.212  1.00  0.00      LIG  
ATOM   4944 O3   LIG     1      19.940  21.313   3.048  1.00  0.00      LIG  
ATOM   4945 C26  LIG     1      19.264  19.162   2.234  1.00  0.00      LIG  
ATOM   4946 C27  LIG     1      22.343  19.317   5.740  1.00  0.00      LIG  
ATOM   4947 O4   LIG     1      23.557  19.046   5.000  1.00  0.00      LIG  
ATOM   4948 C28  LIG     1      23.662  19.809   6.224  1.00  0.00      LIG  
ATOM   4949 C29  LIG     1      24.323  19.087   7.341  1.00  0.00      LIG  
ATOM   4950 C30  LIG     1      24.116  21.212   6.010  1.00  0.00      LIG  
ATOM   4951 O5   LIG     1      18.280  17.544   6.431  1.00  0.00      LIG  
ATOM   4952 H    LIG     1      21.292  20.709  13.595  1.00  0.00      LIG  
ATOM   4953 H1   LIG     1      20.360  21.231  15.004  1.00  0.00      LIG  
ATOM   4954 H2   LIG     1      19.338  17.304  14.429  1.00  0.00      LIG  
ATOM   4955 H3   LIG     1      18.823  20.808  13.111  1.00  0.00      LIG  
ATOM   4956 H4   LIG     1      18.536  19.827  14.505  1.00  0.00      LIG  
ATOM   4957 H5   LIG     1      19.566  15.484  13.295  1.00  0.00      LIG  
ATOM   4958 H6   LIG     1      21.216  15.881  12.929  1.00  0.00      LIG  
ATOM   4959 H7   LIG     1      18.799  16.212  11.213  1.00  0.00      LIG  
ATOM   4960 H8   LIG     1      20.338  15.448  10.875  1.00  0.00      LIG  
ATOM   4961 H9   LIG     1      21.430  17.696  11.080  1.00  0.00      LIG  
ATOM   4962 H10  LIG     1      18.675  18.833  10.811  1.00  0.00      LIG  
ATOM   4963 H11  LIG     1      21.117  20.942   9.010  1.00  0.00      LIG  
ATOM   4964 H12  LIG     1      22.101  19.643   9.667  1.00  0.00      LIG  
ATOM   4965 H13  LIG     1      21.136  20.386  11.601  1.00  0.00      LIG  
ATOM   4966 H14  LIG     1      18.248  17.055   9.200  1.00  0.00      LIG  
ATOM   4967 H15  LIG     1      19.319  15.910   8.306  1.00  0.00      LIG  
ATOM   4968 H16  LIG     1      20.845  16.722  16.071  1.00  0.00      LIG  
ATOM   4969 H17  LIG     1      22.544  17.202  15.988  1.00  0.00      LIG  
ATOM   4970 H18  LIG     1      21.938  15.963  14.905  1.00  0.00      LIG  
ATOM   4971 H19  LIG     1      23.396  18.520  14.087  1.00  0.00      LIG  
ATOM   4972 H20  LIG     1      22.369  18.962  12.726  1.00  0.00      LIG  
ATOM   4973 H21  LIG     1      22.821  17.279  12.981  1.00  0.00      LIG  
ATOM   4974 H22  LIG     1      17.440  18.134  13.881  1.00  0.00      LIG  
ATOM   4975 H23  LIG     1      17.567  17.434  12.272  1.00  0.00      LIG  
ATOM   4976 H24  LIG     1      17.199  19.146  12.455  1.00  0.00      LIG  
ATOM   4977 H25  LIG     1      21.511  15.762   9.018  1.00  0.00      LIG  
ATOM   4978 H26  LIG     1      22.512  17.212   9.196  1.00  0.00      LIG  
ATOM   4979 H27  LIG     1      21.695  16.865   7.664  1.00  0.00      LIG  
ATOM   4980 H28  LIG     1      21.913  20.926   4.443  1.00  0.00      LIG  
ATOM   4981 H29  LIG     1      20.132  21.887   5.573  1.00  0.00      LIG  
ATOM   4982 H30  LIG     1      21.183  21.392   6.873  1.00  0.00      LIG  
ATOM   4983 H31  LIG     1      18.684  19.956   5.877  1.00  0.00      LIG  
ATOM   4984 H32  LIG     1      18.889  21.134  11.591  1.00  0.00      LIG  
ATOM   4985 H33  LIG     1      17.676  20.852   7.991  1.00  0.00      LIG  
ATOM   4986 H34  LIG     1      18.131  22.076   6.796  1.00  0.00      LIG  
ATOM   4987 H35  LIG     1      19.146  21.823   8.215  1.00  0.00      LIG  
ATOM   4988 H36  LIG     1      18.460  19.687   1.711  1.00  0.00      LIG  
ATOM   4989 H37  LIG     1      18.829  18.306   2.757  1.00  0.00      LIG  
ATOM   4990 H38  LIG     1      20.014  18.825   1.516  1.00  0.00      LIG  
ATOM   4991 H39  LIG     1      21.884  18.475   6.235  1.00  0.00      LIG  
ATOM   4992 H40  LIG     1      23.922  18.078   7.458  1.00  0.00      LIG  
ATOM   4993 H41  LIG     1      24.167  19.626   8.278  1.00  0.00      LIG  
ATOM   4994 H42  LIG     1      25.399  19.012   7.159  1.00  0.00      LIG  
ATOM   4995 H43  LIG     1      23.647  21.875   6.742  1.00  0.00      LIG  
ATOM   4996 H44  LIG     1      23.876  21.577   5.007  1.00  0.00      LIG  
ATOM   4997 H45  LIG     1      25.200  21.277   6.135  1.00  0.00      LIG  
TER
REMARK  Energy: 247.876
REMARK  SimpleFitness: 247.876
REMARK  FullFitness: -1400.8928
REMARK  InterFull: -27.9357
REMARK  IntraFull: 281.555
REMARK  solvFull: -1897.66
REMARK  surfFull: 243.148
REMARK  extraFull: 0.0
REMARK  deltaGcompsolvpol: -1897.66
REMARK  deltaGcompsolvnonpol: 243.148
REMARK  deltaGprotsolvpol: -1897.11
REMARK  deltaGprotsolvnonpol: 243.179
REMARK  deltaGligsolvpol: -12.816
REMARK  deltaGligsolvnonpol: 15.7276
REMARK  deltaGvdw: -27.9357
REMARK  deltaGelec: 0.0
REMARK  deltaG: -7.372805
REMARK  Cluster: 3
REMARK  ClusterRank: 1
ATOM   4915 C    LIG     1      20.511  20.351  14.332  1.00  0.00      LIG  
ATOM   4916 C1   LIG     1      21.034  19.208  15.130  1.00  0.00      LIG  
ATOM   4917 C2   LIG     1      21.279  17.936  14.363  1.00  0.00      LIG  
ATOM   4918 C3   LIG     1      19.995  17.528  13.597  1.00  0.00      LIG  
ATOM   4919 C4   LIG     1      19.257  18.653  12.831  1.00  0.00      LIG  
ATOM   4920 C5   LIG     1      19.215  19.939  13.673  1.00  0.00      LIG  
ATOM   4921 C6   LIG     1      20.177  16.220  12.812  1.00  0.00      LIG  
ATOM   4922 C7   LIG     1      19.871  16.287  11.335  1.00  0.00      LIG  
ATOM   4923 C8   LIG     1      20.386  17.585  10.761  1.00  0.00      LIG  
ATOM   4924 C9   LIG     1      19.633  18.794  11.319  1.00  0.00      LIG  
ATOM   4925 C10  LIG     1      20.385  17.571   9.227  1.00  0.00      LIG  
ATOM   4926 C11  LIG     1      20.387  18.953   8.679  1.00  0.00      LIG  
ATOM   4927 C12  LIG     1      21.074  19.968   9.524  1.00  0.00      LIG  
ATOM   4928 C13  LIG     1      20.370  20.081  10.881  1.00  0.00      LIG  
ATOM   4929 C14  LIG     1      19.173  16.942   8.563  1.00  0.00      LIG  
ATOM   4930 C15  LIG     1      19.024  17.808   7.357  1.00  0.00      LIG  
ATOM   4931 C16  LIG     1      19.669  19.114   7.558  1.00  0.00      LIG  
ATOM   4932 C17  LIG     1      21.636  16.854  15.377  1.00  0.00      LIG  
ATOM   4933 C18  LIG     1      22.512  18.164  13.498  1.00  0.00      LIG  
ATOM   4934 C19  LIG     1      17.774  18.291  12.829  1.00  0.00      LIG  
ATOM   4935 C20  LIG     1      21.614  16.819   8.741  1.00  0.00      LIG  
ATOM   4936 O    LIG     1      20.551  19.421   4.215  1.00  0.00      LIG  
ATOM   4937 C21  LIG     1      21.375  20.229   5.069  1.00  0.00      LIG  
ATOM   4938 C22  LIG     1      20.546  21.017   6.093  1.00  0.00      LIG  
ATOM   4939 C23  LIG     1      19.340  20.299   6.695  1.00  0.00      LIG  
ATOM   4940 O1   LIG     1      21.526  19.397  16.233  1.00  0.00      LIG  
ATOM   4941 O2   LIG     1      19.441  21.159  10.798  1.00  0.00      LIG  
ATOM   4942 C24  LIG     1      18.533  21.315   7.479  1.00  0.00      LIG  
ATOM   4943 C25  LIG     1      19.909  20.110   3.224  1.00  0.00      LIG  
ATOM   4944 O3   LIG     1      19.950  21.319   3.059  1.00  0.00      LIG  
ATOM   4945 C26  LIG     1      19.276  19.165   2.252  1.00  0.00      LIG  
ATOM   4946 C27  LIG     1      22.369  19.335   5.748  1.00  0.00      LIG  
ATOM   4947 O4   LIG     1      23.587  19.080   5.010  1.00  0.00      LIG  
ATOM   4948 C28  LIG     1      23.682  19.833   6.241  1.00  0.00      LIG  
ATOM   4949 C29  LIG     1      24.345  19.105   7.354  1.00  0.00      LIG  
ATOM   4950 C30  LIG     1      24.125  21.242   6.043  1.00  0.00      LIG  
ATOM   4951 O5   LIG     1      18.308  17.549   6.403  1.00  0.00      LIG  
ATOM   4952 H    LIG     1      21.266  20.670  13.613  1.00  0.00      LIG  
ATOM   4953 H1   LIG     1      20.320  21.181  15.017  1.00  0.00      LIG  
ATOM   4954 H2   LIG     1      19.304  17.258  14.402  1.00  0.00      LIG  
ATOM   4955 H3   LIG     1      18.802  20.773  13.106  1.00  0.00      LIG  
ATOM   4956 H4   LIG     1      18.502  19.781  14.489  1.00  0.00      LIG  
ATOM   4957 H5   LIG     1      19.545  15.446  13.256  1.00  0.00      LIG  
ATOM   4958 H6   LIG     1      21.198  15.847  12.909  1.00  0.00      LIG  
ATOM   4959 H7   LIG     1      18.796  16.190  11.174  1.00  0.00      LIG  
ATOM   4960 H8   LIG     1      20.338  15.429  10.844  1.00  0.00      LIG  
ATOM   4961 H9   LIG     1      21.428  17.676  11.074  1.00  0.00      LIG  
ATOM   4962 H10  LIG     1      18.674  18.813  10.790  1.00  0.00      LIG  
ATOM   4963 H11  LIG     1      21.123  20.937   9.021  1.00  0.00      LIG  
ATOM   4964 H12  LIG     1      22.104  19.635   9.675  1.00  0.00      LIG  
ATOM   4965 H13  LIG     1      21.128  20.363  11.610  1.00  0.00      LIG  
ATOM   4966 H14  LIG     1      18.264  17.033   9.165  1.00  0.00      LIG  
ATOM   4967 H15  LIG     1      19.349  15.904   8.267  1.00  0.00      LIG  
ATOM   4968 H16  LIG     1      20.795  16.654  16.046  1.00  0.00      LIG  
ATOM   4969 H17  LIG     1      22.492  17.145  15.994  1.00  0.00      LIG  
ATOM   4970 H18  LIG     1      21.909  15.916  14.888  1.00  0.00      LIG  
ATOM   4971 H19  LIG     1      23.364  18.480  14.106  1.00  0.00      LIG  
ATOM   4972 H20  LIG     1      22.348  18.933  12.740  1.00  0.00      LIG  
ATOM   4973 H21  LIG     1      22.799  17.248  12.985  1.00  0.00      LIG  
ATOM   4974 H22  LIG     1      17.412  18.098  13.843  1.00  0.00      LIG  
ATOM   4975 H23  LIG     1      17.554  17.406  12.231  1.00  0.00      LIG  
ATOM   4976 H24  LIG     1      17.188  19.118  12.420  1.00  0.00      LIG  
ATOM   4977 H25  LIG     1      21.535  15.762   8.999  1.00  0.00      LIG  
ATOM   4978 H26  LIG     1      22.527  17.216   9.195  1.00  0.00      LIG  
ATOM   4979 H27  LIG     1      21.724  16.876   7.655  1.00  0.00      LIG  
ATOM   4980 H28  LIG     1      21.931  20.943   4.451  1.00  0.00      LIG  
ATOM   4981 H29  LIG     1      20.149  21.898   5.583  1.00  0.00      LIG  
ATOM   4982 H30  LIG     1      21.195  21.400   6.885  1.00  0.00      LIG  
ATOM   4983 H31  LIG     1      18.701  19.968   5.873  1.00  0.00      LIG  
ATOM   4984 H32  LIG     1      18.882  21.110  11.591  1.00  0.00      LIG  
ATOM   4985 H33  LIG     1      17.687  20.847   7.991  1.00  0.00      LIG  
ATOM   4986 H34  LIG     1      18.140  22.079   6.804  1.00  0.00      LIG  
ATOM   4987 H35  LIG     1      19.153  21.821   8.223  1.00  0.00      LIG  
ATOM   4988 H36  LIG     1      18.470  19.688   1.732  1.00  0.00      LIG  
ATOM   4989 H37  LIG     1      18.844  18.311   2.781  1.00  0.00      LIG  
ATOM   4990 H38  LIG     1      20.024  18.825   1.532  1.00  0.00      LIG  
ATOM   4991 H39  LIG     1      21.914  18.487   6.235  1.00  0.00      LIG  
ATOM   4992 H40  LIG     1      23.957  18.089   7.454  1.00  0.00      LIG  
ATOM   4993 H41  LIG     1      24.174  19.629   8.297  1.00  0.00      LIG  
ATOM   4994 H42  LIG     1      25.422  19.048   7.180  1.00  0.00      LIG  
ATOM   4995 H43  LIG     1      23.647  21.893   6.780  1.00  0.00      LIG  
ATOM   4996 H44  LIG     1      23.885  21.615   5.043  1.00  0.00      LIG  
ATOM   4997 H45  LIG     1      25.207  21.314   6.173  1.00  0.00      LIG  
TER
REMARK  Energy: 247.876
REMARK  SimpleFitness: 247.876
REMARK  FullFitness: -1400.8928
REMARK  InterFull: -27.9357
REMARK  IntraFull: 281.555
REMARK  solvFull: -1897.66
REMARK  surfFull: 243.148
REMARK  extraFull: 0.0
REMARK  deltaGcompsolvpol: -1897.66
REMARK  deltaGcompsolvnonpol: 243.148
REMARK  deltaGprotsolvpol: -1897.11
REMARK  deltaGprotsolvnonpol: 243.179
REMARK  deltaGligsolvpol: -12.816
REMARK  deltaGligsolvnonpol: 15.7276
REMARK  deltaGvdw: -27.9357
REMARK  deltaGelec: 0.0
REMARK  deltaG: -7.372805
REMARK  Cluster: 3
REMARK  ClusterRank: 2
ATOM   4915 C    LIG     1      20.511  20.351  14.332  1.00  0.00      LIG  
ATOM   4916 C1   LIG     1      21.034  19.208  15.130  1.00  0.00      LIG  
ATOM   4917 C2   LIG     1      21.279  17.936  14.363  1.00  0.00      LIG  
ATOM   4918 C3   LIG     1      19.995  17.528  13.597  1.00  0.00      LIG  
ATOM   4919 C4   LIG     1      19.257  18.653  12.831  1.00  0.00      LIG  
ATOM   4920 C5   LIG     1      19.215  19.939  13.673  1.00  0.00      LIG  
ATOM   4921 C6   LIG     1      20.177  16.220  12.812  1.00  0.00      LIG  
ATOM   4922 C7   LIG     1      19.871  16.287  11.335  1.00  0.00      LIG  
ATOM   4923 C8   LIG     1      20.386  17.585  10.761  1.00  0.00      LIG  
ATOM   4924 C9   LIG     1      19.633  18.794  11.319  1.00  0.00      LIG  
ATOM   4925 C10  LIG     1      20.385  17.571   9.227  1.00  0.00      LIG  
ATOM   4926 C11  LIG     1      20.387  18.953   8.679  1.00  0.00      LIG  
ATOM   4927 C12  LIG     1      21.074  19.968   9.524  1.00  0.00      LIG  
ATOM   4928 C13  LIG     1      20.370  20.081  10.881  1.00  0.00      LIG  
ATOM   4929 C14  LIG     1      19.173  16.942   8.563  1.00  0.00      LIG  
ATOM   4930 C15  LIG     1      19.024  17.808   7.357  1.00  0.00      LIG  
ATOM   4931 C16  LIG     1      19.669  19.114   7.558  1.00  0.00      LIG  
ATOM   4932 C17  LIG     1      21.636  16.854  15.377  1.00  0.00      LIG  
ATOM   4933 C18  LIG     1      22.512  18.164  13.498  1.00  0.00      LIG  
ATOM   4934 C19  LIG     1      17.774  18.291  12.829  1.00  0.00      LIG  
ATOM   4935 C20  LIG     1      21.614  16.819   8.741  1.00  0.00      LIG  
ATOM   4936 O    LIG     1      20.551  19.421   4.215  1.00  0.00      LIG  
ATOM   4937 C21  LIG     1      21.375  20.229   5.069  1.00  0.00      LIG  
ATOM   4938 C22  LIG     1      20.546  21.017   6.093  1.00  0.00      LIG  
ATOM   4939 C23  LIG     1      19.340  20.299   6.695  1.00  0.00      LIG  
ATOM   4940 O1   LIG     1      21.526  19.397  16.233  1.00  0.00      LIG  
ATOM   4941 O2   LIG     1      19.441  21.159  10.798  1.00  0.00      LIG  
ATOM   4942 C24  LIG     1      18.533  21.315   7.479  1.00  0.00      LIG  
ATOM   4943 C25  LIG     1      19.909  20.110   3.224  1.00  0.00      LIG  
ATOM   4944 O3   LIG     1      19.950  21.319   3.059  1.00  0.00      LIG  
ATOM   4945 C26  LIG     1      19.276  19.165   2.252  1.00  0.00      LIG  
ATOM   4946 C27  LIG     1      22.369  19.335   5.748  1.00  0.00      LIG  
ATOM   4947 O4   LIG     1      23.587  19.080   5.010  1.00  0.00      LIG  
ATOM   4948 C28  LIG     1      23.682  19.833   6.241  1.00  0.00      LIG  
ATOM   4949 C29  LIG     1      24.345  19.105   7.354  1.00  0.00      LIG  
ATOM   4950 C30  LIG     1      24.125  21.242   6.043  1.00  0.00      LIG  
ATOM   4951 O5   LIG     1      18.308  17.549   6.403  1.00  0.00      LIG  
ATOM   4952 H    LIG     1      21.266  20.670  13.613  1.00  0.00      LIG  
ATOM   4953 H1   LIG     1      20.320  21.181  15.017  1.00  0.00      LIG  
ATOM   4954 H2   LIG     1      19.304  17.258  14.402  1.00  0.00      LIG  
ATOM   4955 H3   LIG     1      18.802  20.773  13.106  1.00  0.00      LIG  
ATOM   4956 H4   LIG     1      18.502  19.781  14.489  1.00  0.00      LIG  
ATOM   4957 H5   LIG     1      19.545  15.446  13.256  1.00  0.00      LIG  
ATOM   4958 H6   LIG     1      21.198  15.847  12.909  1.00  0.00      LIG  
ATOM   4959 H7   LIG     1      18.796  16.190  11.174  1.00  0.00      LIG  
ATOM   4960 H8   LIG     1      20.338  15.429  10.844  1.00  0.00      LIG  
ATOM   4961 H9   LIG     1      21.428  17.676  11.074  1.00  0.00      LIG  
ATOM   4962 H10  LIG     1      18.674  18.813  10.790  1.00  0.00      LIG  
ATOM   4963 H11  LIG     1      21.123  20.937   9.021  1.00  0.00      LIG  
ATOM   4964 H12  LIG     1      22.104  19.635   9.675  1.00  0.00      LIG  
ATOM   4965 H13  LIG     1      21.128  20.363  11.610  1.00  0.00      LIG  
ATOM   4966 H14  LIG     1      18.264  17.033   9.165  1.00  0.00      LIG  
ATOM   4967 H15  LIG     1      19.349  15.904   8.267  1.00  0.00      LIG  
ATOM   4968 H16  LIG     1      20.795  16.654  16.046  1.00  0.00      LIG  
ATOM   4969 H17  LIG     1      22.492  17.145  15.994  1.00  0.00      LIG  
ATOM   4970 H18  LIG     1      21.909  15.916  14.888  1.00  0.00      LIG  
ATOM   4971 H19  LIG     1      23.364  18.480  14.106  1.00  0.00      LIG  
ATOM   4972 H20  LIG     1      22.348  18.933  12.740  1.00  0.00      LIG  
ATOM   4973 H21  LIG     1      22.799  17.248  12.985  1.00  0.00      LIG  
ATOM   4974 H22  LIG     1      17.412  18.098  13.843  1.00  0.00      LIG  
ATOM   4975 H23  LIG     1      17.554  17.406  12.231  1.00  0.00      LIG  
ATOM   4976 H24  LIG     1      17.188  19.118  12.420  1.00  0.00      LIG  
ATOM   4977 H25  LIG     1      21.535  15.762   8.999  1.00  0.00      LIG  
ATOM   4978 H26  LIG     1      22.527  17.216   9.195  1.00  0.00      LIG  
ATOM   4979 H27  LIG     1      21.724  16.876   7.655  1.00  0.00      LIG  
ATOM   4980 H28  LIG     1      21.931  20.943   4.451  1.00  0.00      LIG  
ATOM   4981 H29  LIG     1      20.149  21.898   5.583  1.00  0.00      LIG  
ATOM   4982 H30  LIG     1      21.195  21.400   6.885  1.00  0.00      LIG  
ATOM   4983 H31  LIG     1      18.701  19.968   5.873  1.00  0.00      LIG  
ATOM   4984 H32  LIG     1      18.882  21.110  11.591  1.00  0.00      LIG  
ATOM   4985 H33  LIG     1      17.687  20.847   7.991  1.00  0.00      LIG  
ATOM   4986 H34  LIG     1      18.140  22.079   6.804  1.00  0.00      LIG  
ATOM   4987 H35  LIG     1      19.153  21.821   8.223  1.00  0.00      LIG  
ATOM   4988 H36  LIG     1      18.470  19.688   1.732  1.00  0.00      LIG  
ATOM   4989 H37  LIG     1      18.844  18.311   2.781  1.00  0.00      LIG  
ATOM   4990 H38  LIG     1      20.024  18.825   1.532  1.00  0.00      LIG  
ATOM   4991 H39  LIG     1      21.914  18.487   6.235  1.00  0.00      LIG  
ATOM   4992 H40  LIG     1      23.957  18.089   7.454  1.00  0.00      LIG  
ATOM   4993 H41  LIG     1      24.174  19.629   8.297  1.00  0.00      LIG  
ATOM   4994 H42  LIG     1      25.422  19.048   7.180  1.00  0.00      LIG  
ATOM   4995 H43  LIG     1      23.647  21.893   6.780  1.00  0.00      LIG  
ATOM   4996 H44  LIG     1      23.885  21.615   5.043  1.00  0.00      LIG  
ATOM   4997 H45  LIG     1      25.207  21.314   6.173  1.00  0.00      LIG  
TER
REMARK  Energy: 247.876
REMARK  SimpleFitness: 247.876
REMARK  FullFitness: -1400.8928
REMARK  InterFull: -27.9357
REMARK  IntraFull: 281.555
REMARK  solvFull: -1897.66
REMARK  surfFull: 243.148
REMARK  extraFull: 0.0
REMARK  deltaGcompsolvpol: -1897.66
REMARK  deltaGcompsolvnonpol: 243.148
REMARK  deltaGprotsolvpol: -1897.11
REMARK  deltaGprotsolvnonpol: 243.179
REMARK  deltaGligsolvpol: -12.816
REMARK  deltaGligsolvnonpol: 15.7276
REMARK  deltaGvdw: -27.9357
REMARK  deltaGelec: 0.0
REMARK  deltaG: -7.372805
REMARK  Cluster: 3
REMARK  ClusterRank: 3
ATOM   4915 C    LIG     1      20.511  20.351  14.332  1.00  0.00      LIG  
ATOM   4916 C1   LIG     1      21.034  19.208  15.130  1.00  0.00      LIG  
ATOM   4917 C2   LIG     1      21.279  17.936  14.363  1.00  0.00      LIG  
ATOM   4918 C3   LIG     1      19.995  17.528  13.597  1.00  0.00      LIG  
ATOM   4919 C4   LIG     1      19.257  18.653  12.831  1.00  0.00      LIG  
ATOM   4920 C5   LIG     1      19.215  19.939  13.673  1.00  0.00      LIG  
ATOM   4921 C6   LIG     1      20.177  16.220  12.812  1.00  0.00      LIG  
ATOM   4922 C7   LIG     1      19.871  16.287  11.335  1.00  0.00      LIG  
ATOM   4923 C8   LIG     1      20.386  17.585  10.761  1.00  0.00      LIG  
ATOM   4924 C9   LIG     1      19.633  18.794  11.319  1.00  0.00      LIG  
ATOM   4925 C10  LIG     1      20.385  17.571   9.227  1.00  0.00      LIG  
ATOM   4926 C11  LIG     1      20.387  18.953   8.679  1.00  0.00      LIG  
ATOM   4927 C12  LIG     1      21.074  19.968   9.524  1.00  0.00      LIG  
ATOM   4928 C13  LIG     1      20.370  20.081  10.881  1.00  0.00      LIG  
ATOM   4929 C14  LIG     1      19.173  16.942   8.563  1.00  0.00      LIG  
ATOM   4930 C15  LIG     1      19.024  17.808   7.357  1.00  0.00      LIG  
ATOM   4931 C16  LIG     1      19.669  19.114   7.558  1.00  0.00      LIG  
ATOM   4932 C17  LIG     1      21.636  16.854  15.377  1.00  0.00      LIG  
ATOM   4933 C18  LIG     1      22.512  18.164  13.498  1.00  0.00      LIG  
ATOM   4934 C19  LIG     1      17.774  18.291  12.829  1.00  0.00      LIG  
ATOM   4935 C20  LIG     1      21.614  16.819   8.741  1.00  0.00      LIG  
ATOM   4936 O    LIG     1      20.551  19.421   4.215  1.00  0.00      LIG  
ATOM   4937 C21  LIG     1      21.375  20.229   5.069  1.00  0.00      LIG  
ATOM   4938 C22  LIG     1      20.546  21.017   6.093  1.00  0.00      LIG  
ATOM   4939 C23  LIG     1      19.340  20.299   6.695  1.00  0.00      LIG  
ATOM   4940 O1   LIG     1      21.526  19.397  16.233  1.00  0.00      LIG  
ATOM   4941 O2   LIG     1      19.441  21.159  10.798  1.00  0.00      LIG  
ATOM   4942 C24  LIG     1      18.533  21.315   7.479  1.00  0.00      LIG  
ATOM   4943 C25  LIG     1      19.909  20.110   3.224  1.00  0.00      LIG  
ATOM   4944 O3   LIG     1      19.950  21.319   3.059  1.00  0.00      LIG  
ATOM   4945 C26  LIG     1      19.276  19.165   2.252  1.00  0.00      LIG  
ATOM   4946 C27  LIG     1      22.369  19.335   5.748  1.00  0.00      LIG  
ATOM   4947 O4   LIG     1      23.587  19.080   5.010  1.00  0.00      LIG  
ATOM   4948 C28  LIG     1      23.682  19.833   6.241  1.00  0.00      LIG  
ATOM   4949 C29  LIG     1      24.345  19.105   7.354  1.00  0.00      LIG  
ATOM   4950 C30  LIG     1      24.125  21.242   6.043  1.00  0.00      LIG  
ATOM   4951 O5   LIG     1      18.308  17.549   6.403  1.00  0.00      LIG  
ATOM   4952 H    LIG     1      21.266  20.670  13.613  1.00  0.00      LIG  
ATOM   4953 H1   LIG     1      20.320  21.181  15.017  1.00  0.00      LIG  
ATOM   4954 H2   LIG     1      19.304  17.258  14.402  1.00  0.00      LIG  
ATOM   4955 H3   LIG     1      18.802  20.773  13.106  1.00  0.00      LIG  
ATOM   4956 H4   LIG     1      18.502  19.781  14.489  1.00  0.00      LIG  
ATOM   4957 H5   LIG     1      19.545  15.446  13.256  1.00  0.00      LIG  
ATOM   4958 H6   LIG     1      21.198  15.847  12.909  1.00  0.00      LIG  
ATOM   4959 H7   LIG     1      18.796  16.190  11.174  1.00  0.00      LIG  
ATOM   4960 H8   LIG     1      20.338  15.429  10.844  1.00  0.00      LIG  
ATOM   4961 H9   LIG     1      21.428  17.676  11.074  1.00  0.00      LIG  
ATOM   4962 H10  LIG     1      18.674  18.813  10.790  1.00  0.00      LIG  
ATOM   4963 H11  LIG     1      21.123  20.937   9.021  1.00  0.00      LIG  
ATOM   4964 H12  LIG     1      22.104  19.635   9.675  1.00  0.00      LIG  
ATOM   4965 H13  LIG     1      21.128  20.363  11.610  1.00  0.00      LIG  
ATOM   4966 H14  LIG     1      18.264  17.033   9.165  1.00  0.00      LIG  
ATOM   4967 H15  LIG     1      19.349  15.904   8.267  1.00  0.00      LIG  
ATOM   4968 H16  LIG     1      20.795  16.654  16.046  1.00  0.00      LIG  
ATOM   4969 H17  LIG     1      22.492  17.145  15.994  1.00  0.00      LIG  
ATOM   4970 H18  LIG     1      21.909  15.916  14.888  1.00  0.00      LIG  
ATOM   4971 H19  LIG     1      23.364  18.480  14.106  1.00  0.00      LIG  
ATOM   4972 H20  LIG     1      22.348  18.933  12.740  1.00  0.00      LIG  
ATOM   4973 H21  LIG     1      22.799  17.248  12.985  1.00  0.00      LIG  
ATOM   4974 H22  LIG     1      17.412  18.098  13.843  1.00  0.00      LIG  
ATOM   4975 H23  LIG     1      17.554  17.406  12.231  1.00  0.00      LIG  
ATOM   4976 H24  LIG     1      17.188  19.118  12.420  1.00  0.00      LIG  
ATOM   4977 H25  LIG     1      21.535  15.762   8.999  1.00  0.00      LIG  
ATOM   4978 H26  LIG     1      22.527  17.216   9.195  1.00  0.00      LIG  
ATOM   4979 H27  LIG     1      21.724  16.876   7.655  1.00  0.00      LIG  
ATOM   4980 H28  LIG     1      21.931  20.943   4.451  1.00  0.00      LIG  
ATOM   4981 H29  LIG     1      20.149  21.898   5.583  1.00  0.00      LIG  
ATOM   4982 H30  LIG     1      21.195  21.400   6.885  1.00  0.00      LIG  
ATOM   4983 H31  LIG     1      18.701  19.968   5.873  1.00  0.00      LIG  
ATOM   4984 H32  LIG     1      18.882  21.110  11.591  1.00  0.00      LIG  
ATOM   4985 H33  LIG     1      17.687  20.847   7.991  1.00  0.00      LIG  
ATOM   4986 H34  LIG     1      18.140  22.079   6.804  1.00  0.00      LIG  
ATOM   4987 H35  LIG     1      19.153  21.821   8.223  1.00  0.00      LIG  
ATOM   4988 H36  LIG     1      18.470  19.688   1.732  1.00  0.00      LIG  
ATOM   4989 H37  LIG     1      18.844  18.311   2.781  1.00  0.00      LIG  
ATOM   4990 H38  LIG     1      20.024  18.825   1.532  1.00  0.00      LIG  
ATOM   4991 H39  LIG     1      21.914  18.487   6.235  1.00  0.00      LIG  
ATOM   4992 H40  LIG     1      23.957  18.089   7.454  1.00  0.00      LIG  
ATOM   4993 H41  LIG     1      24.174  19.629   8.297  1.00  0.00      LIG  
ATOM   4994 H42  LIG     1      25.422  19.048   7.180  1.00  0.00      LIG  
ATOM   4995 H43  LIG     1      23.647  21.893   6.780  1.00  0.00      LIG  
ATOM   4996 H44  LIG     1      23.885  21.615   5.043  1.00  0.00      LIG  
ATOM   4997 H45  LIG     1      25.207  21.314   6.173  1.00  0.00      LIG  
TER
REMARK  Energy: 247.898
REMARK  SimpleFitness: 247.898
REMARK  FullFitness: -1400.8617
REMARK  InterFull: -27.8538
REMARK  IntraFull: 281.526
REMARK  solvFull: -1897.69
REMARK  surfFull: 243.156
REMARK  extraFull: 0.0
REMARK  deltaGcompsolvpol: -1897.69
REMARK  deltaGcompsolvnonpol: 243.156
REMARK  deltaGprotsolvpol: -1897.11
REMARK  deltaGprotsolvnonpol: 243.179
REMARK  deltaGligsolvpol: -12.8068
REMARK  deltaGligsolvnonpol: 15.7257
REMARK  deltaGvdw: -27.8538
REMARK  deltaGelec: 0.0
REMARK  deltaG: -7.3665133
REMARK  Cluster: 3
REMARK  ClusterRank: 4
ATOM   4915 C    LIG     1      20.497  20.350  14.318  1.00  0.00      LIG  
ATOM   4916 C1   LIG     1      21.019  19.208  15.118  1.00  0.00      LIG  
ATOM   4917 C2   LIG     1      21.278  17.940  14.350  1.00  0.00      LIG  
ATOM   4918 C3   LIG     1      20.002  17.526  13.573  1.00  0.00      LIG  
ATOM   4919 C4   LIG     1      19.262  18.649  12.805  1.00  0.00      LIG  
ATOM   4920 C5   LIG     1      19.207  19.932  13.650  1.00  0.00      LIG  
ATOM   4921 C6   LIG     1      20.198  16.221  12.786  1.00  0.00      LIG  
ATOM   4922 C7   LIG     1      19.900  16.289  11.308  1.00  0.00      LIG  
ATOM   4923 C8   LIG     1      20.408  17.592  10.739  1.00  0.00      LIG  
ATOM   4924 C9   LIG     1      19.646  18.796  11.296  1.00  0.00      LIG  
ATOM   4925 C10  LIG     1      20.412  17.581   9.205  1.00  0.00      LIG  
ATOM   4926 C11  LIG     1      20.407  18.965   8.660  1.00  0.00      LIG  
ATOM   4927 C12  LIG     1      21.087  19.980   9.509  1.00  0.00      LIG  
ATOM   4928 C13  LIG     1      20.380  20.087  10.865  1.00  0.00      LIG  
ATOM   4929 C14  LIG     1      19.204  16.947   8.536  1.00  0.00      LIG  
ATOM   4930 C15  LIG     1      19.050  17.816   7.334  1.00  0.00      LIG  
ATOM   4931 C16  LIG     1      19.689  19.125   7.540  1.00  0.00      LIG  
ATOM   4932 C17  LIG     1      21.633  16.857  15.365  1.00  0.00      LIG  
ATOM   4933 C18  LIG     1      22.515  18.177  13.495  1.00  0.00      LIG  
ATOM   4934 C19  LIG     1      17.782  18.277  12.793  1.00  0.00      LIG  
ATOM   4935 C20  LIG     1      21.647  16.837   8.721  1.00  0.00      LIG  
ATOM   4936 O    LIG     1      20.562  19.429   4.201  1.00  0.00      LIG  
ATOM   4937 C21  LIG     1      21.386  20.241   5.050  1.00  0.00      LIG  
ATOM   4938 C22  LIG     1      20.557  21.029   6.075  1.00  0.00      LIG  
ATOM   4939 C23  LIG     1      19.353  20.309   6.679  1.00  0.00      LIG  
ATOM   4940 O1   LIG     1      21.500  19.397  16.226  1.00  0.00      LIG  
ATOM   4941 O2   LIG     1      19.448  21.163  10.783  1.00  0.00      LIG  
ATOM   4942 C24  LIG     1      18.547  21.324   7.465  1.00  0.00      LIG  
ATOM   4943 C25  LIG     1      19.910  20.114   3.213  1.00  0.00      LIG  
ATOM   4944 O3   LIG     1      19.944  21.323   3.047  1.00  0.00      LIG  
ATOM   4945 C26  LIG     1      19.274  19.165   2.248  1.00  0.00      LIG  
ATOM   4946 C27  LIG     1      22.384  19.352   5.728  1.00  0.00      LIG  
ATOM   4947 O4   LIG     1      23.604  19.103   4.991  1.00  0.00      LIG  
ATOM   4948 C28  LIG     1      23.694  19.855   6.223  1.00  0.00      LIG  
ATOM   4949 C29  LIG     1      24.360  19.129   7.335  1.00  0.00      LIG  
ATOM   4950 C30  LIG     1      24.131  21.266   6.026  1.00  0.00      LIG  
ATOM   4951 O5   LIG     1      18.333  17.558   6.380  1.00  0.00      LIG  
ATOM   4952 H    LIG     1      21.255  20.673  13.605  1.00  0.00      LIG  
ATOM   4953 H1   LIG     1      20.297  21.178  15.003  1.00  0.00      LIG  
ATOM   4954 H2   LIG     1      19.307  17.250  14.372  1.00  0.00      LIG  
ATOM   4955 H3   LIG     1      18.793  20.765  13.082  1.00  0.00      LIG  
ATOM   4956 H4   LIG     1      18.489  19.768  14.460  1.00  0.00      LIG  
ATOM   4957 H5   LIG     1      19.569  15.443  13.226  1.00  0.00      LIG  
ATOM   4958 H6   LIG     1      21.221  15.855  12.888  1.00  0.00      LIG  
ATOM   4959 H7   LIG     1      18.826  16.185  11.142  1.00  0.00      LIG  
ATOM   4960 H8   LIG     1      20.375  15.436  10.818  1.00  0.00      LIG  
ATOM   4961 H9   LIG     1      21.448  17.689  11.057  1.00  0.00      LIG  
ATOM   4962 H10  LIG     1      18.691  18.812  10.762  1.00  0.00      LIG  
ATOM   4963 H11  LIG     1      21.132  20.951   9.008  1.00  0.00      LIG  
ATOM   4964 H12  LIG     1      22.119  19.653   9.661  1.00  0.00      LIG  
ATOM   4965 H13  LIG     1      21.135  20.369  11.598  1.00  0.00      LIG  
ATOM   4966 H14  LIG     1      18.295  17.030   9.138  1.00  0.00      LIG  
ATOM   4967 H15  LIG     1      19.388  15.911   8.238  1.00  0.00      LIG  
ATOM   4968 H16  LIG     1      20.787  16.649  16.025  1.00  0.00      LIG  
ATOM   4969 H17  LIG     1      22.481  17.153  15.990  1.00  0.00      LIG  
ATOM   4970 H18  LIG     1      21.918  15.923  14.875  1.00  0.00      LIG  
ATOM   4971 H19  LIG     1      23.360  18.501  14.111  1.00  0.00      LIG  
ATOM   4972 H20  LIG     1      22.352  18.943  12.735  1.00  0.00      LIG  
ATOM   4973 H21  LIG     1      22.816  17.263  12.986  1.00  0.00      LIG  
ATOM   4974 H22  LIG     1      17.414  18.082  13.804  1.00  0.00      LIG  
ATOM   4975 H23  LIG     1      17.571  17.392  12.193  1.00  0.00      LIG  
ATOM   4976 H24  LIG     1      17.194  19.101  12.380  1.00  0.00      LIG  
ATOM   4977 H25  LIG     1      21.571  15.779   8.974  1.00  0.00      LIG  
ATOM   4978 H26  LIG     1      22.556  17.237   9.179  1.00  0.00      LIG  
ATOM   4979 H27  LIG     1      21.759  16.898   7.635  1.00  0.00      LIG  
ATOM   4980 H28  LIG     1      21.939  20.955   4.429  1.00  0.00      LIG  
ATOM   4981 H29  LIG     1      20.157  21.909   5.565  1.00  0.00      LIG  
ATOM   4982 H30  LIG     1      21.207  21.414   6.866  1.00  0.00      LIG  
ATOM   4983 H31  LIG     1      18.713  19.977   5.859  1.00  0.00      LIG  
ATOM   4984 H32  LIG     1      18.887  21.109  11.575  1.00  0.00      LIG  
ATOM   4985 H33  LIG     1      17.703  20.854   7.980  1.00  0.00      LIG  
ATOM   4986 H34  LIG     1      18.150  22.086   6.790  1.00  0.00      LIG  
ATOM   4987 H35  LIG     1      19.168  21.832   8.207  1.00  0.00      LIG  
ATOM   4988 H36  LIG     1      18.464  19.685   1.731  1.00  0.00      LIG  
ATOM   4989 H37  LIG     1      18.847  18.311   2.782  1.00  0.00      LIG  
ATOM   4990 H38  LIG     1      20.018  18.825   1.524  1.00  0.00      LIG  
ATOM   4991 H39  LIG     1      21.933  18.501   6.215  1.00  0.00      LIG  
ATOM   4992 H40  LIG     1      23.985  18.107   7.427  1.00  0.00      LIG  
ATOM   4993 H41  LIG     1      24.176  19.645   8.281  1.00  0.00      LIG  
ATOM   4994 H42  LIG     1      25.439  19.087   7.169  1.00  0.00      LIG  
ATOM   4995 H43  LIG     1      23.648  21.914   6.762  1.00  0.00      LIG  
ATOM   4996 H44  LIG     1      23.892  21.637   5.026  1.00  0.00      LIG  
ATOM   4997 H45  LIG     1      25.213  21.344   6.160  1.00  0.00      LIG  
TER
REMARK  Energy: 247.898
REMARK  SimpleFitness: 247.898
REMARK  FullFitness: -1400.8617
REMARK  InterFull: -27.8538
REMARK  IntraFull: 281.526
REMARK  solvFull: -1897.69
REMARK  surfFull: 243.156
REMARK  extraFull: 0.0
REMARK  deltaGcompsolvpol: -1897.69
REMARK  deltaGcompsolvnonpol: 243.156
REMARK  deltaGprotsolvpol: -1897.11
REMARK  deltaGprotsolvnonpol: 243.179
REMARK  deltaGligsolvpol: -12.8068
REMARK  deltaGligsolvnonpol: 15.7257
REMARK  deltaGvdw: -27.8538
REMARK  deltaGelec: 0.0
REMARK  deltaG: -7.3665133
REMARK  Cluster: 3
REMARK  ClusterRank: 5
ATOM   4915 C    LIG     1      20.497  20.350  14.318  1.00  0.00      LIG  
ATOM   4916 C1   LIG     1      21.019  19.208  15.118  1.00  0.00      LIG  
ATOM   4917 C2   LIG     1      21.278  17.940  14.350  1.00  0.00      LIG  
ATOM   4918 C3   LIG     1      20.002  17.526  13.573  1.00  0.00      LIG  
ATOM   4919 C4   LIG     1      19.262  18.649  12.805  1.00  0.00      LIG  
ATOM   4920 C5   LIG     1      19.207  19.932  13.650  1.00  0.00      LIG  
ATOM   4921 C6   LIG     1      20.198  16.221  12.786  1.00  0.00      LIG  
ATOM   4922 C7   LIG     1      19.900  16.289  11.308  1.00  0.00      LIG  
ATOM   4923 C8   LIG     1      20.408  17.592  10.739  1.00  0.00      LIG  
ATOM   4924 C9   LIG     1      19.646  18.796  11.296  1.00  0.00      LIG  
ATOM   4925 C10  LIG     1      20.412  17.581   9.205  1.00  0.00      LIG  
ATOM   4926 C11  LIG     1      20.407  18.965   8.660  1.00  0.00      LIG  
ATOM   4927 C12  LIG     1      21.087  19.980   9.509  1.00  0.00      LIG  
ATOM   4928 C13  LIG     1      20.380  20.087  10.865  1.00  0.00      LIG  
ATOM   4929 C14  LIG     1      19.204  16.947   8.536  1.00  0.00      LIG  
ATOM   4930 C15  LIG     1      19.050  17.816   7.334  1.00  0.00      LIG  
ATOM   4931 C16  LIG     1      19.689  19.125   7.540  1.00  0.00      LIG  
ATOM   4932 C17  LIG     1      21.633  16.857  15.365  1.00  0.00      LIG  
ATOM   4933 C18  LIG     1      22.515  18.177  13.495  1.00  0.00      LIG  
ATOM   4934 C19  LIG     1      17.782  18.277  12.793  1.00  0.00      LIG  
ATOM   4935 C20  LIG     1      21.647  16.837   8.721  1.00  0.00      LIG  
ATOM   4936 O    LIG     1      20.562  19.429   4.201  1.00  0.00      LIG  
ATOM   4937 C21  LIG     1      21.386  20.241   5.050  1.00  0.00      LIG  
ATOM   4938 C22  LIG     1      20.557  21.029   6.075  1.00  0.00      LIG  
ATOM   4939 C23  LIG     1      19.353  20.309   6.679  1.00  0.00      LIG  
ATOM   4940 O1   LIG     1      21.500  19.397  16.226  1.00  0.00      LIG  
ATOM   4941 O2   LIG     1      19.448  21.163  10.783  1.00  0.00      LIG  
ATOM   4942 C24  LIG     1      18.547  21.324   7.465  1.00  0.00      LIG  
ATOM   4943 C25  LIG     1      19.910  20.114   3.213  1.00  0.00      LIG  
ATOM   4944 O3   LIG     1      19.944  21.323   3.047  1.00  0.00      LIG  
ATOM   4945 C26  LIG     1      19.274  19.165   2.248  1.00  0.00      LIG  
ATOM   4946 C27  LIG     1      22.384  19.352   5.728  1.00  0.00      LIG  
ATOM   4947 O4   LIG     1      23.604  19.103   4.991  1.00  0.00      LIG  
ATOM   4948 C28  LIG     1      23.694  19.855   6.223  1.00  0.00      LIG  
ATOM   4949 C29  LIG     1      24.360  19.129   7.335  1.00  0.00      LIG  
ATOM   4950 C30  LIG     1      24.131  21.266   6.026  1.00  0.00      LIG  
ATOM   4951 O5   LIG     1      18.333  17.558   6.380  1.00  0.00      LIG  
ATOM   4952 H    LIG     1      21.255  20.673  13.605  1.00  0.00      LIG  
ATOM   4953 H1   LIG     1      20.297  21.178  15.003  1.00  0.00      LIG  
ATOM   4954 H2   LIG     1      19.307  17.250  14.372  1.00  0.00      LIG  
ATOM   4955 H3   LIG     1      18.793  20.765  13.082  1.00  0.00      LIG  
ATOM   4956 H4   LIG     1      18.489  19.768  14.460  1.00  0.00      LIG  
ATOM   4957 H5   LIG     1      19.569  15.443  13.226  1.00  0.00      LIG  
ATOM   4958 H6   LIG     1      21.221  15.855  12.888  1.00  0.00      LIG  
ATOM   4959 H7   LIG     1      18.826  16.185  11.142  1.00  0.00      LIG  
ATOM   4960 H8   LIG     1      20.375  15.436  10.818  1.00  0.00      LIG  
ATOM   4961 H9   LIG     1      21.448  17.689  11.057  1.00  0.00      LIG  
ATOM   4962 H10  LIG     1      18.691  18.812  10.762  1.00  0.00      LIG  
ATOM   4963 H11  LIG     1      21.132  20.951   9.008  1.00  0.00      LIG  
ATOM   4964 H12  LIG     1      22.119  19.653   9.661  1.00  0.00      LIG  
ATOM   4965 H13  LIG     1      21.135  20.369  11.598  1.00  0.00      LIG  
ATOM   4966 H14  LIG     1      18.295  17.030   9.138  1.00  0.00      LIG  
ATOM   4967 H15  LIG     1      19.388  15.911   8.238  1.00  0.00      LIG  
ATOM   4968 H16  LIG     1      20.787  16.649  16.025  1.00  0.00      LIG  
ATOM   4969 H17  LIG     1      22.481  17.153  15.990  1.00  0.00      LIG  
ATOM   4970 H18  LIG     1      21.918  15.923  14.875  1.00  0.00      LIG  
ATOM   4971 H19  LIG     1      23.360  18.501  14.111  1.00  0.00      LIG  
ATOM   4972 H20  LIG     1      22.352  18.943  12.735  1.00  0.00      LIG  
ATOM   4973 H21  LIG     1      22.816  17.263  12.986  1.00  0.00      LIG  
ATOM   4974 H22  LIG     1      17.414  18.082  13.804  1.00  0.00      LIG  
ATOM   4975 H23  LIG     1      17.571  17.392  12.193  1.00  0.00      LIG  
ATOM   4976 H24  LIG     1      17.194  19.101  12.380  1.00  0.00      LIG  
ATOM   4977 H25  LIG     1      21.571  15.779   8.974  1.00  0.00      LIG  
ATOM   4978 H26  LIG     1      22.556  17.237   9.179  1.00  0.00      LIG  
ATOM   4979 H27  LIG     1      21.759  16.898   7.635  1.00  0.00      LIG  
ATOM   4980 H28  LIG     1      21.939  20.955   4.429  1.00  0.00      LIG  
ATOM   4981 H29  LIG     1      20.157  21.909   5.565  1.00  0.00      LIG  
ATOM   4982 H30  LIG     1      21.207  21.414   6.866  1.00  0.00      LIG  
ATOM   4983 H31  LIG     1      18.713  19.977   5.859  1.00  0.00      LIG  
ATOM   4984 H32  LIG     1      18.887  21.109  11.575  1.00  0.00      LIG  
ATOM   4985 H33  LIG     1      17.703  20.854   7.980  1.00  0.00      LIG  
ATOM   4986 H34  LIG     1      18.150  22.086   6.790  1.00  0.00      LIG  
ATOM   4987 H35  LIG     1      19.168  21.832   8.207  1.00  0.00      LIG  
ATOM   4988 H36  LIG     1      18.464  19.685   1.731  1.00  0.00      LIG  
ATOM   4989 H37  LIG     1      18.847  18.311   2.782  1.00  0.00      LIG  
ATOM   4990 H38  LIG     1      20.018  18.825   1.524  1.00  0.00      LIG  
ATOM   4991 H39  LIG     1      21.933  18.501   6.215  1.00  0.00      LIG  
ATOM   4992 H40  LIG     1      23.985  18.107   7.427  1.00  0.00      LIG  
ATOM   4993 H41  LIG     1      24.176  19.645   8.281  1.00  0.00      LIG  
ATOM   4994 H42  LIG     1      25.439  19.087   7.169  1.00  0.00      LIG  
ATOM   4995 H43  LIG     1      23.648  21.914   6.762  1.00  0.00      LIG  
ATOM   4996 H44  LIG     1      23.892  21.637   5.026  1.00  0.00      LIG  
ATOM   4997 H45  LIG     1      25.213  21.344   6.160  1.00  0.00      LIG  
TER
REMARK  Energy: 247.898
REMARK  SimpleFitness: 247.898
REMARK  FullFitness: -1400.8617
REMARK  InterFull: -27.8538
REMARK  IntraFull: 281.526
REMARK  solvFull: -1897.69
REMARK  surfFull: 243.156
REMARK  extraFull: 0.0
REMARK  deltaGcompsolvpol: -1897.69
REMARK  deltaGcompsolvnonpol: 243.156
REMARK  deltaGprotsolvpol: -1897.11
REMARK  deltaGprotsolvnonpol: 243.179
REMARK  deltaGligsolvpol: -12.8068
REMARK  deltaGligsolvnonpol: 15.7257
REMARK  deltaGvdw: -27.8538
REMARK  deltaGelec: 0.0
REMARK  deltaG: -7.3665133
REMARK  Cluster: 3
REMARK  ClusterRank: 6
ATOM   4915 C    LIG     1      20.497  20.350  14.318  1.00  0.00      LIG  
ATOM   4916 C1   LIG     1      21.019  19.208  15.118  1.00  0.00      LIG  
ATOM   4917 C2   LIG     1      21.278  17.940  14.350  1.00  0.00      LIG  
ATOM   4918 C3   LIG     1      20.002  17.526  13.573  1.00  0.00      LIG  
ATOM   4919 C4   LIG     1      19.262  18.649  12.805  1.00  0.00      LIG  
ATOM   4920 C5   LIG     1      19.207  19.932  13.650  1.00  0.00      LIG  
ATOM   4921 C6   LIG     1      20.198  16.221  12.786  1.00  0.00      LIG  
ATOM   4922 C7   LIG     1      19.900  16.289  11.308  1.00  0.00      LIG  
ATOM   4923 C8   LIG     1      20.408  17.592  10.739  1.00  0.00      LIG  
ATOM   4924 C9   LIG     1      19.646  18.796  11.296  1.00  0.00      LIG  
ATOM   4925 C10  LIG     1      20.412  17.581   9.205  1.00  0.00      LIG  
ATOM   4926 C11  LIG     1      20.407  18.965   8.660  1.00  0.00      LIG  
ATOM   4927 C12  LIG     1      21.087  19.980   9.509  1.00  0.00      LIG  
ATOM   4928 C13  LIG     1      20.380  20.087  10.865  1.00  0.00      LIG  
ATOM   4929 C14  LIG     1      19.204  16.947   8.536  1.00  0.00      LIG  
ATOM   4930 C15  LIG     1      19.050  17.816   7.334  1.00  0.00      LIG  
ATOM   4931 C16  LIG     1      19.689  19.125   7.540  1.00  0.00      LIG  
ATOM   4932 C17  LIG     1      21.633  16.857  15.365  1.00  0.00      LIG  
ATOM   4933 C18  LIG     1      22.515  18.177  13.495  1.00  0.00      LIG  
ATOM   4934 C19  LIG     1      17.782  18.277  12.793  1.00  0.00      LIG  
ATOM   4935 C20  LIG     1      21.647  16.837   8.721  1.00  0.00      LIG  
ATOM   4936 O    LIG     1      20.562  19.429   4.201  1.00  0.00      LIG  
ATOM   4937 C21  LIG     1      21.386  20.241   5.050  1.00  0.00      LIG  
ATOM   4938 C22  LIG     1      20.557  21.029   6.075  1.00  0.00      LIG  
ATOM   4939 C23  LIG     1      19.353  20.309   6.679  1.00  0.00      LIG  
ATOM   4940 O1   LIG     1      21.500  19.397  16.226  1.00  0.00      LIG  
ATOM   4941 O2   LIG     1      19.448  21.163  10.783  1.00  0.00      LIG  
ATOM   4942 C24  LIG     1      18.547  21.324   7.465  1.00  0.00      LIG  
ATOM   4943 C25  LIG     1      19.910  20.114   3.213  1.00  0.00      LIG  
ATOM   4944 O3   LIG     1      19.944  21.323   3.047  1.00  0.00      LIG  
ATOM   4945 C26  LIG     1      19.274  19.165   2.248  1.00  0.00      LIG  
ATOM   4946 C27  LIG     1      22.384  19.352   5.728  1.00  0.00      LIG  
ATOM   4947 O4   LIG     1      23.604  19.103   4.991  1.00  0.00      LIG  
ATOM   4948 C28  LIG     1      23.694  19.855   6.223  1.00  0.00      LIG  
ATOM   4949 C29  LIG     1      24.360  19.129   7.335  1.00  0.00      LIG  
ATOM   4950 C30  LIG     1      24.131  21.266   6.026  1.00  0.00      LIG  
ATOM   4951 O5   LIG     1      18.333  17.558   6.380  1.00  0.00      LIG  
ATOM   4952 H    LIG     1      21.255  20.673  13.605  1.00  0.00      LIG  
ATOM   4953 H1   LIG     1      20.297  21.178  15.003  1.00  0.00      LIG  
ATOM   4954 H2   LIG     1      19.307  17.250  14.372  1.00  0.00      LIG  
ATOM   4955 H3   LIG     1      18.793  20.765  13.082  1.00  0.00      LIG  
ATOM   4956 H4   LIG     1      18.489  19.768  14.460  1.00  0.00      LIG  
ATOM   4957 H5   LIG     1      19.569  15.443  13.226  1.00  0.00      LIG  
ATOM   4958 H6   LIG     1      21.221  15.855  12.888  1.00  0.00      LIG  
ATOM   4959 H7   LIG     1      18.826  16.185  11.142  1.00  0.00      LIG  
ATOM   4960 H8   LIG     1      20.375  15.436  10.818  1.00  0.00      LIG  
ATOM   4961 H9   LIG     1      21.448  17.689  11.057  1.00  0.00      LIG  
ATOM   4962 H10  LIG     1      18.691  18.812  10.762  1.00  0.00      LIG  
ATOM   4963 H11  LIG     1      21.132  20.951   9.008  1.00  0.00      LIG  
ATOM   4964 H12  LIG     1      22.119  19.653   9.661  1.00  0.00      LIG  
ATOM   4965 H13  LIG     1      21.135  20.369  11.598  1.00  0.00      LIG  
ATOM   4966 H14  LIG     1      18.295  17.030   9.138  1.00  0.00      LIG  
ATOM   4967 H15  LIG     1      19.388  15.911   8.238  1.00  0.00      LIG  
ATOM   4968 H16  LIG     1      20.787  16.649  16.025  1.00  0.00      LIG  
ATOM   4969 H17  LIG     1      22.481  17.153  15.990  1.00  0.00      LIG  
ATOM   4970 H18  LIG     1      21.918  15.923  14.875  1.00  0.00      LIG  
ATOM   4971 H19  LIG     1      23.360  18.501  14.111  1.00  0.00      LIG  
ATOM   4972 H20  LIG     1      22.352  18.943  12.735  1.00  0.00      LIG  
ATOM   4973 H21  LIG     1      22.816  17.263  12.986  1.00  0.00      LIG  
ATOM   4974 H22  LIG     1      17.414  18.082  13.804  1.00  0.00      LIG  
ATOM   4975 H23  LIG     1      17.571  17.392  12.193  1.00  0.00      LIG  
ATOM   4976 H24  LIG     1      17.194  19.101  12.380  1.00  0.00      LIG  
ATOM   4977 H25  LIG     1      21.571  15.779   8.974  1.00  0.00      LIG  
ATOM   4978 H26  LIG     1      22.556  17.237   9.179  1.00  0.00      LIG  
ATOM   4979 H27  LIG     1      21.759  16.898   7.635  1.00  0.00      LIG  
ATOM   4980 H28  LIG     1      21.939  20.955   4.429  1.00  0.00      LIG  
ATOM   4981 H29  LIG     1      20.157  21.909   5.565  1.00  0.00      LIG  
ATOM   4982 H30  LIG     1      21.207  21.414   6.866  1.00  0.00      LIG  
ATOM   4983 H31  LIG     1      18.713  19.977   5.859  1.00  0.00      LIG  
ATOM   4984 H32  LIG     1      18.887  21.109  11.575  1.00  0.00      LIG  
ATOM   4985 H33  LIG     1      17.703  20.854   7.980  1.00  0.00      LIG  
ATOM   4986 H34  LIG     1      18.150  22.086   6.790  1.00  0.00      LIG  
ATOM   4987 H35  LIG     1      19.168  21.832   8.207  1.00  0.00      LIG  
ATOM   4988 H36  LIG     1      18.464  19.685   1.731  1.00  0.00      LIG  
ATOM   4989 H37  LIG     1      18.847  18.311   2.782  1.00  0.00      LIG  
ATOM   4990 H38  LIG     1      20.018  18.825   1.524  1.00  0.00      LIG  
ATOM   4991 H39  LIG     1      21.933  18.501   6.215  1.00  0.00      LIG  
ATOM   4992 H40  LIG     1      23.985  18.107   7.427  1.00  0.00      LIG  
ATOM   4993 H41  LIG     1      24.176  19.645   8.281  1.00  0.00      LIG  
ATOM   4994 H42  LIG     1      25.439  19.087   7.169  1.00  0.00      LIG  
ATOM   4995 H43  LIG     1      23.648  21.914   6.762  1.00  0.00      LIG  
ATOM   4996 H44  LIG     1      23.892  21.637   5.026  1.00  0.00      LIG  
ATOM   4997 H45  LIG     1      25.213  21.344   6.160  1.00  0.00      LIG  
TER
REMARK  Energy: 247.898
REMARK  SimpleFitness: 247.898
REMARK  FullFitness: -1400.8617
REMARK  InterFull: -27.8538
REMARK  IntraFull: 281.526
REMARK  solvFull: -1897.69
REMARK  surfFull: 243.156
REMARK  extraFull: 0.0
REMARK  deltaGcompsolvpol: -1897.69
REMARK  deltaGcompsolvnonpol: 243.156
REMARK  deltaGprotsolvpol: -1897.11
REMARK  deltaGprotsolvnonpol: 243.179
REMARK  deltaGligsolvpol: -12.8068
REMARK  deltaGligsolvnonpol: 15.7257
REMARK  deltaGvdw: -27.8538
REMARK  deltaGelec: 0.0
REMARK  deltaG: -7.3665133
REMARK  Cluster: 3
REMARK  ClusterRank: 7
ATOM   4915 C    LIG     1      20.497  20.350  14.318  1.00  0.00      LIG  
ATOM   4916 C1   LIG     1      21.019  19.208  15.118  1.00  0.00      LIG  
ATOM   4917 C2   LIG     1      21.278  17.940  14.350  1.00  0.00      LIG  
ATOM   4918 C3   LIG     1      20.002  17.526  13.573  1.00  0.00      LIG  
ATOM   4919 C4   LIG     1      19.262  18.649  12.805  1.00  0.00      LIG  
ATOM   4920 C5   LIG     1      19.207  19.932  13.650  1.00  0.00      LIG  
ATOM   4921 C6   LIG     1      20.198  16.221  12.786  1.00  0.00      LIG  
ATOM   4922 C7   LIG     1      19.900  16.289  11.308  1.00  0.00      LIG  
ATOM   4923 C8   LIG     1      20.408  17.592  10.739  1.00  0.00      LIG  
ATOM   4924 C9   LIG     1      19.646  18.796  11.296  1.00  0.00      LIG  
ATOM   4925 C10  LIG     1      20.412  17.581   9.205  1.00  0.00      LIG  
ATOM   4926 C11  LIG     1      20.407  18.965   8.660  1.00  0.00      LIG  
ATOM   4927 C12  LIG     1      21.087  19.980   9.509  1.00  0.00      LIG  
ATOM   4928 C13  LIG     1      20.380  20.087  10.865  1.00  0.00      LIG  
ATOM   4929 C14  LIG     1      19.204  16.947   8.536  1.00  0.00      LIG  
ATOM   4930 C15  LIG     1      19.050  17.816   7.334  1.00  0.00      LIG  
ATOM   4931 C16  LIG     1      19.689  19.125   7.540  1.00  0.00      LIG  
ATOM   4932 C17  LIG     1      21.633  16.857  15.365  1.00  0.00      LIG  
ATOM   4933 C18  LIG     1      22.515  18.177  13.495  1.00  0.00      LIG  
ATOM   4934 C19  LIG     1      17.782  18.277  12.793  1.00  0.00      LIG  
ATOM   4935 C20  LIG     1      21.647  16.837   8.721  1.00  0.00      LIG  
ATOM   4936 O    LIG     1      20.562  19.429   4.201  1.00  0.00      LIG  
ATOM   4937 C21  LIG     1      21.386  20.241   5.050  1.00  0.00      LIG  
ATOM   4938 C22  LIG     1      20.557  21.029   6.075  1.00  0.00      LIG  
ATOM   4939 C23  LIG     1      19.353  20.309   6.679  1.00  0.00      LIG  
ATOM   4940 O1   LIG     1      21.500  19.397  16.226  1.00  0.00      LIG  
ATOM   4941 O2   LIG     1      19.448  21.163  10.783  1.00  0.00      LIG  
ATOM   4942 C24  LIG     1      18.547  21.324   7.465  1.00  0.00      LIG  
ATOM   4943 C25  LIG     1      19.910  20.114   3.213  1.00  0.00      LIG  
ATOM   4944 O3   LIG     1      19.944  21.323   3.047  1.00  0.00      LIG  
ATOM   4945 C26  LIG     1      19.274  19.165   2.248  1.00  0.00      LIG  
ATOM   4946 C27  LIG     1      22.384  19.352   5.728  1.00  0.00      LIG  
ATOM   4947 O4   LIG     1      23.604  19.103   4.991  1.00  0.00      LIG  
ATOM   4948 C28  LIG     1      23.694  19.855   6.223  1.00  0.00      LIG  
ATOM   4949 C29  LIG     1      24.360  19.129   7.335  1.00  0.00      LIG  
ATOM   4950 C30  LIG     1      24.131  21.266   6.026  1.00  0.00      LIG  
ATOM   4951 O5   LIG     1      18.333  17.558   6.380  1.00  0.00      LIG  
ATOM   4952 H    LIG     1      21.255  20.673  13.605  1.00  0.00      LIG  
ATOM   4953 H1   LIG     1      20.297  21.178  15.003  1.00  0.00      LIG  
ATOM   4954 H2   LIG     1      19.307  17.250  14.372  1.00  0.00      LIG  
ATOM   4955 H3   LIG     1      18.793  20.765  13.082  1.00  0.00      LIG  
ATOM   4956 H4   LIG     1      18.489  19.768  14.460  1.00  0.00      LIG  
ATOM   4957 H5   LIG     1      19.569  15.443  13.226  1.00  0.00      LIG  
ATOM   4958 H6   LIG     1      21.221  15.855  12.888  1.00  0.00      LIG  
ATOM   4959 H7   LIG     1      18.826  16.185  11.142  1.00  0.00      LIG  
ATOM   4960 H8   LIG     1      20.375  15.436  10.818  1.00  0.00      LIG  
ATOM   4961 H9   LIG     1      21.448  17.689  11.057  1.00  0.00      LIG  
ATOM   4962 H10  LIG     1      18.691  18.812  10.762  1.00  0.00      LIG  
ATOM   4963 H11  LIG     1      21.132  20.951   9.008  1.00  0.00      LIG  
ATOM   4964 H12  LIG     1      22.119  19.653   9.661  1.00  0.00      LIG  
ATOM   4965 H13  LIG     1      21.135  20.369  11.598  1.00  0.00      LIG  
ATOM   4966 H14  LIG     1      18.295  17.030   9.138  1.00  0.00      LIG  
ATOM   4967 H15  LIG     1      19.388  15.911   8.238  1.00  0.00      LIG  
ATOM   4968 H16  LIG     1      20.787  16.649  16.025  1.00  0.00      LIG  
ATOM   4969 H17  LIG     1      22.481  17.153  15.990  1.00  0.00      LIG  
ATOM   4970 H18  LIG     1      21.918  15.923  14.875  1.00  0.00      LIG  
ATOM   4971 H19  LIG     1      23.360  18.501  14.111  1.00  0.00      LIG  
ATOM   4972 H20  LIG     1      22.352  18.943  12.735  1.00  0.00      LIG  
ATOM   4973 H21  LIG     1      22.816  17.263  12.986  1.00  0.00      LIG  
ATOM   4974 H22  LIG     1      17.414  18.082  13.804  1.00  0.00      LIG  
ATOM   4975 H23  LIG     1      17.571  17.392  12.193  1.00  0.00      LIG  
ATOM   4976 H24  LIG     1      17.194  19.101  12.380  1.00  0.00      LIG  
ATOM   4977 H25  LIG     1      21.571  15.779   8.974  1.00  0.00      LIG  
ATOM   4978 H26  LIG     1      22.556  17.237   9.179  1.00  0.00      LIG  
ATOM   4979 H27  LIG     1      21.759  16.898   7.635  1.00  0.00      LIG  
ATOM   4980 H28  LIG     1      21.939  20.955   4.429  1.00  0.00      LIG  
ATOM   4981 H29  LIG     1      20.157  21.909   5.565  1.00  0.00      LIG  
ATOM   4982 H30  LIG     1      21.207  21.414   6.866  1.00  0.00      LIG  
ATOM   4983 H31  LIG     1      18.713  19.977   5.859  1.00  0.00      LIG  
ATOM   4984 H32  LIG     1      18.887  21.109  11.575  1.00  0.00      LIG  
ATOM   4985 H33  LIG     1      17.703  20.854   7.980  1.00  0.00      LIG  
ATOM   4986 H34  LIG     1      18.150  22.086   6.790  1.00  0.00      LIG  
ATOM   4987 H35  LIG     1      19.168  21.832   8.207  1.00  0.00      LIG  
ATOM   4988 H36  LIG     1      18.464  19.685   1.731  1.00  0.00      LIG  
ATOM   4989 H37  LIG     1      18.847  18.311   2.782  1.00  0.00      LIG  
ATOM   4990 H38  LIG     1      20.018  18.825   1.524  1.00  0.00      LIG  
ATOM   4991 H39  LIG     1      21.933  18.501   6.215  1.00  0.00      LIG  
ATOM   4992 H40  LIG     1      23.985  18.107   7.427  1.00  0.00      LIG  
ATOM   4993 H41  LIG     1      24.176  19.645   8.281  1.00  0.00      LIG  
ATOM   4994 H42  LIG     1      25.439  19.087   7.169  1.00  0.00      LIG  
ATOM   4995 H43  LIG     1      23.648  21.914   6.762  1.00  0.00      LIG  
ATOM   4996 H44  LIG     1      23.892  21.637   5.026  1.00  0.00      LIG  
ATOM   4997 H45  LIG     1      25.213  21.344   6.160  1.00  0.00      LIG  
TER
REMARK  Energy: 253.91
REMARK  SimpleFitness: 253.91
REMARK  FullFitness: -1398.9623
REMARK  InterFull: -30.1693
REMARK  IntraFull: 287.343
REMARK  solvFull: -1901.54
REMARK  surfFull: 245.404
REMARK  extraFull: 0.0
REMARK  deltaGcompsolvpol: -1901.54
REMARK  deltaGcompsolvnonpol: 245.404
REMARK  deltaGprotsolvpol: -1897.11
REMARK  deltaGprotsolvnonpol: 243.179
REMARK  deltaGligsolvpol: -11.7974
REMARK  deltaGligsolvnonpol: 15.5999
REMARK  deltaGvdw: -30.1693
REMARK  deltaGelec: 0.0
REMARK  deltaG: -7.658399
REMARK  Cluster: 4
REMARK  ClusterRank: 0
ATOM   4915 C    LIG     1      23.453  23.429   7.737  1.00  0.00      LIG  
ATOM   4916 C1   LIG     1      24.798  23.399   8.364  1.00  0.00      LIG  
ATOM   4917 C2   LIG     1      25.088  22.193   9.214  1.00  0.00      LIG  
ATOM   4918 C3   LIG     1      23.955  21.992  10.254  1.00  0.00      LIG  
ATOM   4919 C4   LIG     1      22.490  22.166   9.770  1.00  0.00      LIG  
ATOM   4920 C5   LIG     1      22.395  23.364   8.815  1.00  0.00      LIG  
ATOM   4921 C6   LIG     1      24.200  20.763  11.138  1.00  0.00      LIG  
ATOM   4922 C7   LIG     1      23.120  19.712  11.110  1.00  0.00      LIG  
ATOM   4923 C8   LIG     1      22.521  19.587   9.727  1.00  0.00      LIG  
ATOM   4924 C9   LIG     1      21.756  20.850   9.342  1.00  0.00      LIG  
ATOM   4925 C10  LIG     1      21.662  18.325   9.607  1.00  0.00      LIG  
ATOM   4926 C11  LIG     1      20.613  18.464   8.569  1.00  0.00      LIG  
ATOM   4927 C12  LIG     1      20.974  19.313   7.404  1.00  0.00      LIG  
ATOM   4928 C13  LIG     1      21.270  20.742   7.875  1.00  0.00      LIG  
ATOM   4929 C14  LIG     1      20.871  17.932  10.846  1.00  0.00      LIG  
ATOM   4930 C15  LIG     1      19.585  17.454  10.264  1.00  0.00      LIG  
ATOM   4931 C16  LIG     1      19.440  17.892   8.862  1.00  0.00      LIG  
ATOM   4932 C17  LIG     1      26.401  22.473   9.939  1.00  0.00      LIG  
ATOM   4933 C18  LIG     1      25.333  21.022   8.269  1.00  0.00      LIG  
ATOM   4934 C19  LIG     1      21.692  22.681  10.970  1.00  0.00      LIG  
ATOM   4935 C20  LIG     1      22.572  17.174   9.222  1.00  0.00      LIG  
ATOM   4936 O    LIG     1      17.709  14.822   6.115  1.00  0.00      LIG  
ATOM   4937 C21  LIG     1      18.478  15.500   7.125  1.00  0.00      LIG  
ATOM   4938 C22  LIG     1      17.570  16.455   7.923  1.00  0.00      LIG  
ATOM   4939 C23  LIG     1      18.157  17.855   8.087  1.00  0.00      LIG  
ATOM   4940 O1   LIG     1      25.692  24.113   7.936  1.00  0.00      LIG  
ATOM   4941 O2   LIG     1      20.072  21.503   7.719  1.00  0.00      LIG  
ATOM   4942 C24  LIG     1      17.135  18.751   8.765  1.00  0.00      LIG  
ATOM   4943 C25  LIG     1      17.555  15.505   4.945  1.00  0.00      LIG  
ATOM   4944 O3   LIG     1      18.049  16.594   4.692  1.00  0.00      LIG  
ATOM   4945 C26  LIG     1      16.832  14.658   3.944  1.00  0.00      LIG  
ATOM   4946 C27  LIG     1      19.194  14.433   7.921  1.00  0.00      LIG  
ATOM   4947 O4   LIG     1      19.041  14.439   9.359  1.00  0.00      LIG  
ATOM   4948 C28  LIG     1      18.525  13.300   8.634  1.00  0.00      LIG  
ATOM   4949 C29  LIG     1      19.301  12.057   8.867  1.00  0.00      LIG  
ATOM   4950 C30  LIG     1      17.046  13.137   8.737  1.00  0.00      LIG  
ATOM   4951 O5   LIG     1      18.680  16.980  10.934  1.00  0.00      LIG  
ATOM   4952 H    LIG     1      23.374  22.614   7.017  1.00  0.00      LIG  
ATOM   4953 H1   LIG     1      23.365  24.374   7.197  1.00  0.00      LIG  
ATOM   4954 H2   LIG     1      24.104  22.837  10.934  1.00  0.00      LIG  
ATOM   4955 H3   LIG     1      21.403  23.443   8.370  1.00  0.00      LIG  
ATOM   4956 H4   LIG     1      22.505  24.276   9.410  1.00  0.00      LIG  
ATOM   4957 H5   LIG     1      24.324  21.090  12.174  1.00  0.00      LIG  
ATOM   4958 H6   LIG     1      25.138  20.272  10.877  1.00  0.00      LIG  
ATOM   4959 H7   LIG     1      22.350  19.980  11.836  1.00  0.00      LIG  
ATOM   4960 H8   LIG     1      23.548  18.761  11.438  1.00  0.00      LIG  
ATOM   4961 H9   LIG     1      23.343  19.471   9.022  1.00  0.00      LIG  
ATOM   4962 H10  LIG     1      20.845  20.823   9.949  1.00  0.00      LIG  
ATOM   4963 H11  LIG     1      20.187  19.300   6.643  1.00  0.00      LIG  
ATOM   4964 H12  LIG     1      21.871  18.890   6.944  1.00  0.00      LIG  
ATOM   4965 H13  LIG     1      22.005  21.152   7.185  1.00  0.00      LIG  
ATOM   4966 H14  LIG     1      20.633  18.785  11.488  1.00  0.00      LIG  
ATOM   4967 H15  LIG     1      21.352  17.131  11.414  1.00  0.00      LIG  
ATOM   4968 H16  LIG     1      26.310  23.344  10.596  1.00  0.00      LIG  
ATOM   4969 H17  LIG     1      27.215  22.671   9.235  1.00  0.00      LIG  
ATOM   4970 H18  LIG     1      26.716  21.622  10.548  1.00  0.00      LIG  
ATOM   4971 H19  LIG     1      26.120  21.261   7.547  1.00  0.00      LIG  
ATOM   4972 H20  LIG     1      24.437  20.766   7.698  1.00  0.00      LIG  
ATOM   4973 H21  LIG     1      25.655  20.132   8.815  1.00  0.00      LIG  
ATOM   4974 H22  LIG     1      22.146  23.585  11.386  1.00  0.00      LIG  
ATOM   4975 H23  LIG     1      21.629  21.946  11.774  1.00  0.00      LIG  
ATOM   4976 H24  LIG     1      20.671  22.931  10.667  1.00  0.00      LIG  
ATOM   4977 H25  LIG     1      21.998  16.261   9.036  1.00  0.00      LIG  
ATOM   4978 H26  LIG     1      23.288  16.967  10.020  1.00  0.00      LIG  
ATOM   4979 H27  LIG     1      23.138  17.402   8.314  1.00  0.00      LIG  
ATOM   4980 H28  LIG     1      19.272  16.091   6.655  1.00  0.00      LIG  
ATOM   4981 H29  LIG     1      17.333  16.053   8.907  1.00  0.00      LIG  
ATOM   4982 H30  LIG     1      16.607  16.565   7.414  1.00  0.00      LIG  
ATOM   4983 H31  LIG     1      18.329  18.254   7.084  1.00  0.00      LIG  
ATOM   4984 H32  LIG     1      19.420  21.117   8.329  1.00  0.00      LIG  
ATOM   4985 H33  LIG     1      17.477  19.790   8.788  1.00  0.00      LIG  
ATOM   4986 H34  LIG     1      16.938  18.437   9.793  1.00  0.00      LIG  
ATOM   4987 H35  LIG     1      16.184  18.716   8.232  1.00  0.00      LIG  
ATOM   4988 H36  LIG     1      15.962  14.185   4.409  1.00  0.00      LIG  
ATOM   4989 H37  LIG     1      17.512  13.900   3.546  1.00  0.00      LIG  
ATOM   4990 H38  LIG     1      16.480  15.301   3.134  1.00  0.00      LIG  
ATOM   4991 H39  LIG     1      20.181  14.244   7.520  1.00  0.00      LIG  
ATOM   4992 H40  LIG     1      18.781  11.203   8.426  1.00  0.00      LIG  
ATOM   4993 H41  LIG     1      19.417  11.870   9.938  1.00  0.00      LIG  
ATOM   4994 H42  LIG     1      20.293  12.116   8.413  1.00  0.00      LIG  
ATOM   4995 H43  LIG     1      16.675  12.566   7.883  1.00  0.00      LIG  
ATOM   4996 H44  LIG     1      16.511  14.088   8.768  1.00  0.00      LIG  
ATOM   4997 H45  LIG     1      16.797  12.586   9.648  1.00  0.00      LIG  
TER
REMARK  Energy: 254.222
REMARK  SimpleFitness: 254.222
REMARK  FullFitness: -1398.5665
REMARK  InterFull: -30.2136
REMARK  IntraFull: 287.788
REMARK  solvFull: -1901.48
REMARK  surfFull: 245.339
REMARK  extraFull: 0.0
REMARK  deltaGcompsolvpol: -1901.48
REMARK  deltaGcompsolvnonpol: 245.339
REMARK  deltaGprotsolvpol: -1897.11
REMARK  deltaGprotsolvnonpol: 243.179
REMARK  deltaGligsolvpol: -11.8034
REMARK  deltaGligsolvnonpol: 15.5899
REMARK  deltaGvdw: -30.2136
REMARK  deltaGelec: 0.0
REMARK  deltaG: -7.6637506
REMARK  Cluster: 4
REMARK  ClusterRank: 1
ATOM   4915 C    LIG     1      23.365  23.374   7.769  1.00  0.00      LIG  
ATOM   4916 C1   LIG     1      24.706  23.344   8.404  1.00  0.00      LIG  
ATOM   4917 C2   LIG     1      24.997  22.129   9.239  1.00  0.00      LIG  
ATOM   4918 C3   LIG     1      23.858  21.907  10.268  1.00  0.00      LIG  
ATOM   4919 C4   LIG     1      22.395  22.080   9.778  1.00  0.00      LIG  
ATOM   4920 C5   LIG     1      22.301  23.291   8.840  1.00  0.00      LIG  
ATOM   4921 C6   LIG     1      24.106  20.667  11.134  1.00  0.00      LIG  
ATOM   4922 C7   LIG     1      23.037  19.608  11.079  1.00  0.00      LIG  
ATOM   4923 C8   LIG     1      22.443  19.504   9.693  1.00  0.00      LIG  
ATOM   4924 C9   LIG     1      21.671  20.767   9.326  1.00  0.00      LIG  
ATOM   4925 C10  LIG     1      21.593  18.239   9.549  1.00  0.00      LIG  
ATOM   4926 C11  LIG     1      20.543  18.387   8.515  1.00  0.00      LIG  
ATOM   4927 C12  LIG     1      20.896  19.258   7.364  1.00  0.00      LIG  
ATOM   4928 C13  LIG     1      21.184  20.681   7.858  1.00  0.00      LIG  
ATOM   4929 C14  LIG     1      20.810  17.814  10.782  1.00  0.00      LIG  
ATOM   4930 C15  LIG     1      19.521  17.351  10.197  1.00  0.00      LIG  
ATOM   4931 C16  LIG     1      19.376  17.801   8.799  1.00  0.00      LIG  
ATOM   4932 C17  LIG     1      26.303  22.406   9.977  1.00  0.00      LIG  
ATOM   4933 C18  LIG     1      25.256  20.973   8.279  1.00  0.00      LIG  
ATOM   4934 C19  LIG     1      21.587  22.573  10.980  1.00  0.00      LIG  
ATOM   4935 C20  LIG     1      22.513  17.105   9.139  1.00  0.00      LIG  
ATOM   4936 O    LIG     1      17.634  14.701   6.071  1.00  0.00      LIG  
ATOM   4937 C21  LIG     1      18.406  15.412   7.055  1.00  0.00      LIG  
ATOM   4938 C22  LIG     1      17.499  16.372   7.850  1.00  0.00      LIG  
ATOM   4939 C23  LIG     1      18.091  17.770   8.027  1.00  0.00      LIG  
ATOM   4940 O1   LIG     1      25.599  24.068   7.990  1.00  0.00      LIG  
ATOM   4941 O2   LIG     1      19.981  21.437   7.717  1.00  0.00      LIG  
ATOM   4942 C24  LIG     1      17.078  18.670   8.713  1.00  0.00      LIG  
ATOM   4943 C25  LIG     1      17.451  15.354   4.888  1.00  0.00      LIG  
ATOM   4944 O3   LIG     1      17.909  16.453   4.610  1.00  0.00      LIG  
ATOM   4945 C26  LIG     1      16.752  14.463   3.910  1.00  0.00      LIG  
ATOM   4946 C27  LIG     1      19.151  14.370   7.860  1.00  0.00      LIG  
ATOM   4947 O4   LIG     1      19.003  14.391   9.297  1.00  0.00      LIG  
ATOM   4948 C28  LIG     1      18.512  13.231   8.591  1.00  0.00      LIG  
ATOM   4949 C29  LIG     1      19.315  12.011   8.852  1.00  0.00      LIG  
ATOM   4950 C30  LIG     1      17.038  13.039   8.704  1.00  0.00      LIG  
ATOM   4951 O5   LIG     1      18.615  16.876  10.865  1.00  0.00      LIG  
ATOM   4952 H    LIG     1      23.294  22.566   7.040  1.00  0.00      LIG  
ATOM   4953 H1   LIG     1      23.278  24.324   7.239  1.00  0.00      LIG  
ATOM   4954 H2   LIG     1      23.999  22.742  10.961  1.00  0.00      LIG  
ATOM   4955 H3   LIG     1      21.311  23.374   8.390  1.00  0.00      LIG  
ATOM   4956 H4   LIG     1      22.405  24.195   9.449  1.00  0.00      LIG  
ATOM   4957 H5   LIG     1      24.221  20.978  12.176  1.00  0.00      LIG  
ATOM   4958 H6   LIG     1      25.050  20.186  10.873  1.00  0.00      LIG  
ATOM   4959 H7   LIG     1      22.262  19.858  11.807  1.00  0.00      LIG  
ATOM   4960 H8   LIG     1      23.471  18.655  11.394  1.00  0.00      LIG  
ATOM   4961 H9   LIG     1      23.268  19.406   8.988  1.00  0.00      LIG  
ATOM   4962 H10  LIG     1      20.761  20.722   9.932  1.00  0.00      LIG  
ATOM   4963 H11  LIG     1      20.108  19.251   6.605  1.00  0.00      LIG  
ATOM   4964 H12  LIG     1      21.794  18.848   6.894  1.00  0.00      LIG  
ATOM   4965 H13  LIG     1      21.916  21.106   7.175  1.00  0.00      LIG  
ATOM   4966 H14  LIG     1      20.577  18.648  11.449  1.00  0.00      LIG  
ATOM   4967 H15  LIG     1      21.295  16.997  11.325  1.00  0.00      LIG  
ATOM   4968 H16  LIG     1      26.202  23.266  10.646  1.00  0.00      LIG  
ATOM   4969 H17  LIG     1      27.120  22.620   9.281  1.00  0.00      LIG  
ATOM   4970 H18  LIG     1      26.619  21.548  10.575  1.00  0.00      LIG  
ATOM   4971 H19  LIG     1      26.046  21.227   7.566  1.00  0.00      LIG  
ATOM   4972 H20  LIG     1      24.366  20.720   7.698  1.00  0.00      LIG  
ATOM   4973 H21  LIG     1      25.579  20.077   8.813  1.00  0.00      LIG  
ATOM   4974 H22  LIG     1      22.032  23.474  11.411  1.00  0.00      LIG  
ATOM   4975 H23  LIG     1      21.523  21.827  11.773  1.00  0.00      LIG  
ATOM   4976 H24  LIG     1      20.567  22.820  10.674  1.00  0.00      LIG  
ATOM   4977 H25  LIG     1      21.949  16.187   8.947  1.00  0.00      LIG  
ATOM   4978 H26  LIG     1      23.238  16.897   9.929  1.00  0.00      LIG  
ATOM   4979 H27  LIG     1      23.069  17.351   8.230  1.00  0.00      LIG  
ATOM   4980 H28  LIG     1      19.182  16.006   6.560  1.00  0.00      LIG  
ATOM   4981 H29  LIG     1      17.248  15.965   8.828  1.00  0.00      LIG  
ATOM   4982 H30  LIG     1      16.542  16.489   7.333  1.00  0.00      LIG  
ATOM   4983 H31  LIG     1      18.265  18.173   7.026  1.00  0.00      LIG  
ATOM   4984 H32  LIG     1      19.329  21.031   8.312  1.00  0.00      LIG  
ATOM   4985 H33  LIG     1      17.413  19.711   8.704  1.00  0.00      LIG  
ATOM   4986 H34  LIG     1      16.909  18.376   9.752  1.00  0.00      LIG  
ATOM   4987 H35  LIG     1      16.114  18.614   8.204  1.00  0.00      LIG  
ATOM   4988 H36  LIG     1      15.891  13.983   4.385  1.00  0.00      LIG  
ATOM   4989 H37  LIG     1      17.448  13.709   3.531  1.00  0.00      LIG  
ATOM   4990 H38  LIG     1      16.387  15.074   3.081  1.00  0.00      LIG  
ATOM   4991 H39  LIG     1      20.140  14.197   7.454  1.00  0.00      LIG  
ATOM   4992 H40  LIG     1      18.813  11.136   8.431  1.00  0.00      LIG  
ATOM   4993 H41  LIG     1      19.435  11.851   9.927  1.00  0.00      LIG  
ATOM   4994 H42  LIG     1      20.305  12.081   8.396  1.00  0.00      LIG  
ATOM   4995 H43  LIG     1      16.679  12.438   7.864  1.00  0.00      LIG  
ATOM   4996 H44  LIG     1      16.485  13.979   8.711  1.00  0.00      LIG  
ATOM   4997 H45  LIG     1      16.803  12.506   9.628  1.00  0.00      LIG  
TER
REMARK  Energy: 254.299
REMARK  SimpleFitness: 254.299
REMARK  FullFitness: -1398.3392
REMARK  InterFull: -29.2991
REMARK  IntraFull: 288.076
REMARK  solvFull: -1902.54
REMARK  surfFull: 245.424
REMARK  extraFull: 0.0
REMARK  deltaGcompsolvpol: -1902.54
REMARK  deltaGcompsolvnonpol: 245.424
REMARK  deltaGprotsolvpol: -1897.11
REMARK  deltaGprotsolvnonpol: 243.179
REMARK  deltaGligsolvpol: -12.7386
REMARK  deltaGligsolvnonpol: 15.6033
REMARK  deltaGvdw: -29.2991
REMARK  deltaGelec: 0.0
REMARK  deltaG: -7.5781074
REMARK  Cluster: 4
REMARK  ClusterRank: 2
ATOM   4915 C    LIG     1      23.471  23.441   7.752  1.00  0.00      LIG  
ATOM   4916 C1   LIG     1      24.819  23.400   8.373  1.00  0.00      LIG  
ATOM   4917 C2   LIG     1      25.106  22.189   9.215  1.00  0.00      LIG  
ATOM   4918 C3   LIG     1      23.978  21.989  10.262  1.00  0.00      LIG  
ATOM   4919 C4   LIG     1      22.512  22.172   9.785  1.00  0.00      LIG  
ATOM   4920 C5   LIG     1      22.417  23.375   8.835  1.00  0.00      LIG  
ATOM   4921 C6   LIG     1      24.222  20.755  11.139  1.00  0.00      LIG  
ATOM   4922 C7   LIG     1      23.136  19.711  11.115  1.00  0.00      LIG  
ATOM   4923 C8   LIG     1      22.529  19.594   9.735  1.00  0.00      LIG  
ATOM   4924 C9   LIG     1      21.769  20.861   9.356  1.00  0.00      LIG  
ATOM   4925 C10  LIG     1      21.663  18.336   9.615  1.00  0.00      LIG  
ATOM   4926 C11  LIG     1      20.618  18.480   8.575  1.00  0.00      LIG  
ATOM   4927 C12  LIG     1      20.980  19.333   7.413  1.00  0.00      LIG  
ATOM   4928 C13  LIG     1      21.279  20.759   7.890  1.00  0.00      LIG  
ATOM   4929 C14  LIG     1      20.868  17.951  10.853  1.00  0.00      LIG  
ATOM   4930 C15  LIG     1      19.584  17.473  10.268  1.00  0.00      LIG  
ATOM   4931 C16  LIG     1      19.443  17.910   8.865  1.00  0.00      LIG  
ATOM   4932 C17  LIG     1      26.426  22.454   9.933  1.00  0.00      LIG  
ATOM   4933 C18  LIG     1      25.338  21.021   8.263  1.00  0.00      LIG  
ATOM   4934 C19  LIG     1      21.722  22.688  10.989  1.00  0.00      LIG  
ATOM   4935 C20  LIG     1      22.568  17.180   9.232  1.00  0.00      LIG  
ATOM   4936 O    LIG     1      17.723  14.854   6.104  1.00  0.00      LIG  
ATOM   4937 C21  LIG     1      18.486  15.525   7.121  1.00  0.00      LIG  
ATOM   4938 C22  LIG     1      17.575  16.479   7.917  1.00  0.00      LIG  
ATOM   4939 C23  LIG     1      18.160  17.879   8.089  1.00  0.00      LIG  
ATOM   4940 O1   LIG     1      25.715  24.112   7.944  1.00  0.00      LIG  
ATOM   4941 O2   LIG     1      20.084  21.524   7.740  1.00  0.00      LIG  
ATOM   4942 C24  LIG     1      17.136  18.771   8.769  1.00  0.00      LIG  
ATOM   4943 C25  LIG     1      17.576  15.543   4.937  1.00  0.00      LIG  
ATOM   4944 O3   LIG     1      18.076  16.631   4.693  1.00  0.00      LIG  
ATOM   4945 C26  LIG     1      16.862  14.702   3.926  1.00  0.00      LIG  
ATOM   4946 C27  LIG     1      19.194  14.454   7.918  1.00  0.00      LIG  
ATOM   4947 O4   LIG     1      19.033  14.457   9.354  1.00  0.00      LIG  
ATOM   4948 C28  LIG     1      18.519  13.321   8.624  1.00  0.00      LIG  
ATOM   4949 C29  LIG     1      19.291  12.077   8.865  1.00  0.00      LIG  
ATOM   4950 C30  LIG     1      17.039  13.160   8.721  1.00  0.00      LIG  
ATOM   4951 O5   LIG     1      18.677  17.000  10.936  1.00  0.00      LIG  
ATOM   4952 H    LIG     1      23.385  22.631   7.028  1.00  0.00      LIG  
ATOM   4953 H1   LIG     1      23.385  24.390   7.218  1.00  0.00      LIG  
ATOM   4954 H2   LIG     1      24.136  22.831  10.944  1.00  0.00      LIG  
ATOM   4955 H3   LIG     1      21.424  23.459   8.394  1.00  0.00      LIG  
ATOM   4956 H4   LIG     1      22.534  24.284   9.433  1.00  0.00      LIG  
ATOM   4957 H5   LIG     1      24.358  21.077  12.175  1.00  0.00      LIG  
ATOM   4958 H6   LIG     1      25.155  20.259  10.868  1.00  0.00      LIG  
ATOM   4959 H7   LIG     1      22.371  19.981  11.845  1.00  0.00      LIG  
ATOM   4960 H8   LIG     1      23.561  18.757  11.438  1.00  0.00      LIG  
ATOM   4961 H9   LIG     1      23.347  19.476   9.025  1.00  0.00      LIG  
ATOM   4962 H10  LIG     1      20.860  20.837   9.966  1.00  0.00      LIG  
ATOM   4963 H11  LIG     1      20.194  19.324   6.652  1.00  0.00      LIG  
ATOM   4964 H12  LIG     1      21.877  18.910   6.952  1.00  0.00      LIG  
ATOM   4965 H13  LIG     1      22.015  21.170   7.202  1.00  0.00      LIG  
ATOM   4966 H14  LIG     1      20.632  18.807  11.490  1.00  0.00      LIG  
ATOM   4967 H15  LIG     1      21.347  17.151  11.425  1.00  0.00      LIG  
ATOM   4968 H16  LIG     1      26.346  23.321  10.596  1.00  0.00      LIG  
ATOM   4969 H17  LIG     1      27.236  22.651   9.224  1.00  0.00      LIG  
ATOM   4970 H18  LIG     1      26.739  21.597  10.533  1.00  0.00      LIG  
ATOM   4971 H19  LIG     1      26.120  21.260   7.536  1.00  0.00      LIG  
ATOM   4972 H20  LIG     1      24.437  20.772   7.697  1.00  0.00      LIG  
ATOM   4973 H21  LIG     1      25.659  20.126   8.801  1.00  0.00      LIG  
ATOM   4974 H22  LIG     1      22.181  23.588  11.407  1.00  0.00      LIG  
ATOM   4975 H23  LIG     1      21.657  21.951  11.791  1.00  0.00      LIG  
ATOM   4976 H24  LIG     1      20.701  22.943  10.691  1.00  0.00      LIG  
ATOM   4977 H25  LIG     1      21.990  16.269   9.049  1.00  0.00      LIG  
ATOM   4978 H26  LIG     1      23.282  16.970  10.033  1.00  0.00      LIG  
ATOM   4979 H27  LIG     1      23.136  17.403   8.324  1.00  0.00      LIG  
ATOM   4980 H28  LIG     1      19.285  16.116   6.659  1.00  0.00      LIG  
ATOM   4981 H29  LIG     1      17.334  16.074   8.899  1.00  0.00      LIG  
ATOM   4982 H30  LIG     1      16.614  16.590   7.406  1.00  0.00      LIG  
ATOM   4983 H31  LIG     1      18.335  18.282   7.088  1.00  0.00      LIG  
ATOM   4984 H32  LIG     1      20.203  22.329   8.271  1.00  0.00      LIG  
ATOM   4985 H33  LIG     1      17.478  19.810   8.794  1.00  0.00      LIG  
ATOM   4986 H34  LIG     1      16.937  18.452   9.795  1.00  0.00      LIG  
ATOM   4987 H35  LIG     1      16.186  18.736   8.233  1.00  0.00      LIG  
ATOM   4988 H36  LIG     1      15.987  14.229   4.380  1.00  0.00      LIG  
ATOM   4989 H37  LIG     1      17.544  13.944   3.532  1.00  0.00      LIG  
ATOM   4990 H38  LIG     1      16.519  15.348   3.114  1.00  0.00      LIG  
ATOM   4991 H39  LIG     1      20.183  14.263   7.522  1.00  0.00      LIG  
ATOM   4992 H40  LIG     1      18.773  11.223   8.422  1.00  0.00      LIG  
ATOM   4993 H41  LIG     1      19.399  11.891   9.936  1.00  0.00      LIG  
ATOM   4994 H42  LIG     1      20.286  12.132   8.419  1.00  0.00      LIG  
ATOM   4995 H43  LIG     1      16.679  12.543   7.893  1.00  0.00      LIG  
ATOM   4996 H44  LIG     1      16.502  14.109   8.695  1.00  0.00      LIG  
ATOM   4997 H45  LIG     1      16.781  12.656   9.657  1.00  0.00      LIG  
TER
REMARK  Energy: 253.528
REMARK  SimpleFitness: 253.528
REMARK  FullFitness: -1397.792
REMARK  InterFull: -28.938
REMARK  IntraFull: 285.181
REMARK  solvFull: -1899.04
REMARK  surfFull: 245.005
REMARK  extraFull: 0.0
REMARK  deltaGcompsolvpol: -1899.04
REMARK  deltaGcompsolvnonpol: 245.005
REMARK  deltaGprotsolvpol: -1897.11
REMARK  deltaGprotsolvnonpol: 243.179
REMARK  deltaGligsolvpol: -10.548
REMARK  deltaGligsolvnonpol: 15.5322
REMARK  deltaGvdw: -28.938
REMARK  deltaGelec: 0.0
REMARK  deltaG: -7.4967227
REMARK  Cluster: 4
REMARK  ClusterRank: 3
ATOM   4915 C    LIG     1      21.302  24.017   9.111  1.00  0.00      LIG  
ATOM   4916 C1   LIG     1      22.722  24.227   9.502  1.00  0.00      LIG  
ATOM   4917 C2   LIG     1      23.521  22.982   9.793  1.00  0.00      LIG  
ATOM   4918 C3   LIG     1      22.753  22.062  10.778  1.00  0.00      LIG  
ATOM   4919 C4   LIG     1      21.238  21.869  10.529  1.00  0.00      LIG  
ATOM   4920 C5   LIG     1      20.596  23.215  10.176  1.00  0.00      LIG  
ATOM   4921 C6   LIG     1      23.524  20.771  11.088  1.00  0.00      LIG  
ATOM   4922 C7   LIG     1      22.788  19.480  10.822  1.00  0.00      LIG  
ATOM   4923 C8   LIG     1      21.971  19.585   9.554  1.00  0.00      LIG  
ATOM   4924 C9   LIG     1      20.861  20.638   9.643  1.00  0.00      LIG  
ATOM   4925 C10  LIG     1      21.417  18.222   9.115  1.00  0.00      LIG  
ATOM   4926 C11  LIG     1      20.251  18.405   8.212  1.00  0.00      LIG  
ATOM   4927 C12  LIG     1      20.300  19.612   7.340  1.00  0.00      LIG  
ATOM   4928 C13  LIG     1      20.346  20.882   8.202  1.00  0.00      LIG  
ATOM   4929 C14  LIG     1      20.856  17.353  10.231  1.00  0.00      LIG  
ATOM   4930 C15  LIG     1      19.596  16.825   9.634  1.00  0.00      LIG  
ATOM   4931 C16  LIG     1      19.207  17.601   8.440  1.00  0.00      LIG  
ATOM   4932 C17  LIG     1      24.822  23.438  10.446  1.00  0.00      LIG  
ATOM   4933 C18  LIG     1      23.890  22.352   8.454  1.00  0.00      LIG  
ATOM   4934 C19  LIG     1      20.581  21.606  11.888  1.00  0.00      LIG  
ATOM   4935 C20  LIG     1      22.506  17.445   8.398  1.00  0.00      LIG  
ATOM   4936 O    LIG     1      16.992  15.188   5.587  1.00  0.00      LIG  
ATOM   4937 C21  LIG     1      17.770  15.361   6.782  1.00  0.00      LIG  
ATOM   4938 C22  LIG     1      17.079  16.361   7.708  1.00  0.00      LIG  
ATOM   4939 C23  LIG     1      17.823  17.682   7.863  1.00  0.00      LIG  
ATOM   4940 O1   LIG     1      23.271  25.288   9.245  1.00  0.00      LIG  
ATOM   4941 O2   LIG     1      19.032  21.433   8.226  1.00  0.00      LIG  
ATOM   4942 C24  LIG     1      16.994  18.584   8.760  1.00  0.00      LIG  
ATOM   4943 C25  LIG     1      17.399  15.923   4.520  1.00  0.00      LIG  
ATOM   4944 O3   LIG     1      18.275  16.776   4.541  1.00  0.00      LIG  
ATOM   4945 C26  LIG     1      16.657  15.494   3.293  1.00  0.00      LIG  
ATOM   4946 C27  LIG     1      17.834  14.026   7.467  1.00  0.00      LIG  
ATOM   4947 O4   LIG     1      18.270  12.903   6.660  1.00  0.00      LIG  
ATOM   4948 C28  LIG     1      19.123  13.344   7.736  1.00  0.00      LIG  
ATOM   4949 C29  LIG     1      19.190  12.405   8.887  1.00  0.00      LIG  
ATOM   4950 C30  LIG     1      20.416  13.898   7.254  1.00  0.00      LIG  
ATOM   4951 O5   LIG     1      18.878  16.012  10.195  1.00  0.00      LIG  
ATOM   4952 H    LIG     1      21.267  23.538   8.134  1.00  0.00      LIG  
ATOM   4953 H1   LIG     1      20.828  24.999   9.028  1.00  0.00      LIG  
ATOM   4954 H2   LIG     1      22.792  22.624  11.716  1.00  0.00      LIG  
ATOM   4955 H3   LIG     1      19.543  23.091   9.918  1.00  0.00      LIG  
ATOM   4956 H4   LIG     1      20.593  23.835  11.079  1.00  0.00      LIG  
ATOM   4957 H5   LIG     1      23.820  20.779  12.140  1.00  0.00      LIG  
ATOM   4958 H6   LIG     1      24.461  20.730  10.531  1.00  0.00      LIG  
ATOM   4959 H7   LIG     1      22.155  19.242  11.678  1.00  0.00      LIG  
ATOM   4960 H8   LIG     1      23.518  18.670  10.746  1.00  0.00      LIG  
ATOM   4961 H9   LIG     1      22.662  19.913   8.774  1.00  0.00      LIG  
ATOM   4962 H10  LIG     1      20.026  20.169  10.173  1.00  0.00      LIG  
ATOM   4963 H11  LIG     1      19.460  19.634   6.638  1.00  0.00      LIG  
ATOM   4964 H12  LIG     1      21.210  19.551   6.736  1.00  0.00      LIG  
ATOM   4965 H13  LIG     1      20.981  21.597   7.681  1.00  0.00      LIG  
ATOM   4966 H14  LIG     1      20.578  17.930  11.117  1.00  0.00      LIG  
ATOM   4967 H15  LIG     1      21.524  16.529  10.493  1.00  0.00      LIG  
ATOM   4968 H16  LIG     1      24.628  23.953  11.392  1.00  0.00      LIG  
ATOM   4969 H17  LIG     1      25.376  24.126   9.799  1.00  0.00      LIG  
ATOM   4970 H18  LIG     1      25.487  22.595  10.649  1.00  0.00      LIG  
ATOM   4971 H19  LIG     1      24.390  23.080   7.807  1.00  0.00      LIG  
ATOM   4972 H20  LIG     1      23.013  21.993   7.916  1.00  0.00      LIG  
ATOM   4973 H21  LIG     1      24.576  21.512   8.584  1.00  0.00      LIG  
ATOM   4974 H22  LIG     1      20.843  22.386  12.609  1.00  0.00      LIG  
ATOM   4975 H23  LIG     1      20.869  20.650  12.325  1.00  0.00      LIG  
ATOM   4976 H24  LIG     1      19.492  21.601  11.787  1.00  0.00      LIG  
ATOM   4977 H25  LIG     1      23.329  17.213   9.079  1.00  0.00      LIG  
ATOM   4978 H26  LIG     1      22.913  18.017   7.558  1.00  0.00      LIG  
ATOM   4979 H27  LIG     1      22.123  16.499   8.008  1.00  0.00      LIG  
ATOM   4980 H28  LIG     1      18.774  15.724   6.553  1.00  0.00      LIG  
ATOM   4981 H29  LIG     1      16.965  15.927   8.701  1.00  0.00      LIG  
ATOM   4982 H30  LIG     1      16.067  16.577   7.355  1.00  0.00      LIG  
ATOM   4983 H31  LIG     1      17.881  18.141   6.873  1.00  0.00      LIG  
ATOM   4984 H32  LIG     1      18.474  20.798   8.706  1.00  0.00      LIG  
ATOM   4985 H33  LIG     1      17.404  19.594   8.800  1.00  0.00      LIG  
ATOM   4986 H34  LIG     1      16.953  18.201   9.783  1.00  0.00      LIG  
ATOM   4987 H35  LIG     1      15.972  18.653   8.385  1.00  0.00      LIG  
ATOM   4988 H36  LIG     1      15.588  15.689   3.421  1.00  0.00      LIG  
ATOM   4989 H37  LIG     1      16.839  14.433   3.100  1.00  0.00      LIG  
ATOM   4990 H38  LIG     1      17.024  16.076   2.444  1.00  0.00      LIG  
ATOM   4991 H39  LIG     1      16.992  13.849   8.124  1.00  0.00      LIG  
ATOM   4992 H40  LIG     1      18.207  11.986   9.123  1.00  0.00      LIG  
ATOM   4993 H41  LIG     1      19.561  12.927   9.773  1.00  0.00      LIG  
ATOM   4994 H42  LIG     1      19.870  11.579   8.664  1.00  0.00      LIG  
ATOM   4995 H43  LIG     1      20.825  14.598   7.986  1.00  0.00      LIG  
ATOM   4996 H44  LIG     1      20.329  14.405   6.290  1.00  0.00      LIG  
ATOM   4997 H45  LIG     1      21.124  13.083   7.118  1.00  0.00      LIG  
TER
REMARK  Energy: 253.813
REMARK  SimpleFitness: 253.813
REMARK  FullFitness: -1397.5574
REMARK  InterFull: -29.0494
REMARK  IntraFull: 285.884
REMARK  solvFull: -1899.4
REMARK  surfFull: 245.008
REMARK  extraFull: 0.0
REMARK  deltaGcompsolvpol: -1899.4
REMARK  deltaGcompsolvnonpol: 245.008
REMARK  deltaGprotsolvpol: -1897.11
REMARK  deltaGprotsolvnonpol: 243.179
REMARK  deltaGligsolvpol: -11.3179
REMARK  deltaGligsolvnonpol: 15.5208
REMARK  deltaGvdw: -29.0494
REMARK  deltaGelec: 0.0
REMARK  deltaG: -7.4808125
REMARK  Cluster: 4
REMARK  ClusterRank: 4
ATOM   4915 C    LIG     1      21.246  24.061   9.160  1.00  0.00      LIG  
ATOM   4916 C1   LIG     1      22.660  24.281   9.568  1.00  0.00      LIG  
ATOM   4917 C2   LIG     1      23.465  23.039   9.858  1.00  0.00      LIG  
ATOM   4918 C3   LIG     1      22.696  22.109  10.833  1.00  0.00      LIG  
ATOM   4919 C4   LIG     1      21.186  21.904  10.568  1.00  0.00      LIG  
ATOM   4920 C5   LIG     1      20.537  23.247  10.214  1.00  0.00      LIG  
ATOM   4921 C6   LIG     1      23.475  20.824  11.146  1.00  0.00      LIG  
ATOM   4922 C7   LIG     1      22.758  19.526  10.861  1.00  0.00      LIG  
ATOM   4923 C8   LIG     1      21.948  19.629   9.588  1.00  0.00      LIG  
ATOM   4924 C9   LIG     1      20.827  20.670   9.676  1.00  0.00      LIG  
ATOM   4925 C10  LIG     1      21.410  18.261   9.137  1.00  0.00      LIG  
ATOM   4926 C11  LIG     1      20.250  18.437   8.224  1.00  0.00      LIG  
ATOM   4927 C12  LIG     1      20.291  19.651   7.362  1.00  0.00      LIG  
ATOM   4928 C13  LIG     1      20.315  20.916   8.233  1.00  0.00      LIG  
ATOM   4929 C14  LIG     1      20.848  17.381  10.243  1.00  0.00      LIG  
ATOM   4930 C15  LIG     1      19.597  16.847   9.634  1.00  0.00      LIG  
ATOM   4931 C16  LIG     1      19.210  17.623   8.441  1.00  0.00      LIG  
ATOM   4932 C17  LIG     1      24.761  23.500  10.520  1.00  0.00      LIG  
ATOM   4933 C18  LIG     1      23.847  22.416   8.520  1.00  0.00      LIG  
ATOM   4934 C19  LIG     1      20.521  21.630  11.921  1.00  0.00      LIG  
ATOM   4935 C20  LIG     1      22.514  17.497   8.427  1.00  0.00      LIG  
ATOM   4936 O    LIG     1      16.989  15.208   5.577  1.00  0.00      LIG  
ATOM   4937 C21  LIG     1      17.773  15.383   6.768  1.00  0.00      LIG  
ATOM   4938 C22  LIG     1      17.084  16.379   7.698  1.00  0.00      LIG  
ATOM   4939 C23  LIG     1      17.826  17.700   7.861  1.00  0.00      LIG  
ATOM   4940 O1   LIG     1      23.201  25.350   9.333  1.00  0.00      LIG  
ATOM   4941 O2   LIG     1      18.994  21.449   8.254  1.00  0.00      LIG  
ATOM   4942 C24  LIG     1      16.989  18.589   8.762  1.00  0.00      LIG  
ATOM   4943 C25  LIG     1      17.395  15.937   4.504  1.00  0.00      LIG  
ATOM   4944 O3   LIG     1      18.271  16.789   4.522  1.00  0.00      LIG  
ATOM   4945 C26  LIG     1      16.652  15.504   3.279  1.00  0.00      LIG  
ATOM   4946 C27  LIG     1      17.842  14.048   7.451  1.00  0.00      LIG  
ATOM   4947 O4   LIG     1      18.281  12.929   6.642  1.00  0.00      LIG  
ATOM   4948 C28  LIG     1      19.131  13.367   7.721  1.00  0.00      LIG  
ATOM   4949 C29  LIG     1      19.195  12.424   8.868  1.00  0.00      LIG  
ATOM   4950 C30  LIG     1      20.426  13.923   7.243  1.00  0.00      LIG  
ATOM   4951 O5   LIG     1      18.880  16.027  10.190  1.00  0.00      LIG  
ATOM   4952 H    LIG     1      21.226  23.586   8.180  1.00  0.00      LIG  
ATOM   4953 H1   LIG     1      20.765  25.039   9.075  1.00  0.00      LIG  
ATOM   4954 H2   LIG     1      22.721  22.670  11.773  1.00  0.00      LIG  
ATOM   4955 H3   LIG     1      19.487  23.118   9.947  1.00  0.00      LIG  
ATOM   4956 H4   LIG     1      20.521  23.863  11.119  1.00  0.00      LIG  
ATOM   4957 H5   LIG     1      23.755  20.830  12.203  1.00  0.00      LIG  
ATOM   4958 H6   LIG     1      24.420  20.798  10.603  1.00  0.00      LIG  
ATOM   4959 H7   LIG     1      22.122  19.272  11.710  1.00  0.00      LIG  
ATOM   4960 H8   LIG     1      23.500  18.728  10.784  1.00  0.00      LIG  
ATOM   4961 H9   LIG     1      22.640  19.968   8.814  1.00  0.00      LIG  
ATOM   4962 H10  LIG     1      19.994  20.189  10.200  1.00  0.00      LIG  
ATOM   4963 H11  LIG     1      19.458  19.668   6.653  1.00  0.00      LIG  
ATOM   4964 H12  LIG     1      21.207  19.605   6.765  1.00  0.00      LIG  
ATOM   4965 H13  LIG     1      20.943  21.643   7.722  1.00  0.00      LIG  
ATOM   4966 H14  LIG     1      20.560  17.950  11.130  1.00  0.00      LIG  
ATOM   4967 H15  LIG     1      21.521  16.560  10.505  1.00  0.00      LIG  
ATOM   4968 H16  LIG     1      24.560  24.011  11.467  1.00  0.00      LIG  
ATOM   4969 H17  LIG     1      25.314  24.193   9.878  1.00  0.00      LIG  
ATOM   4970 H18  LIG     1      25.430  22.661  10.723  1.00  0.00      LIG  
ATOM   4971 H19  LIG     1      24.358  23.145   7.884  1.00  0.00      LIG  
ATOM   4972 H20  LIG     1      22.973  22.065   7.970  1.00  0.00      LIG  
ATOM   4973 H21  LIG     1      24.526  21.571   8.653  1.00  0.00      LIG  
ATOM   4974 H22  LIG     1      20.772  22.408  12.648  1.00  0.00      LIG  
ATOM   4975 H23  LIG     1      20.813  20.674  12.354  1.00  0.00      LIG  
ATOM   4976 H24  LIG     1      19.432  21.618  11.813  1.00  0.00      LIG  
ATOM   4977 H25  LIG     1      23.330  17.262   9.114  1.00  0.00      LIG  
ATOM   4978 H26  LIG     1      22.928  18.077   7.598  1.00  0.00      LIG  
ATOM   4979 H27  LIG     1      22.143  16.551   8.022  1.00  0.00      LIG  
ATOM   4980 H28  LIG     1      18.776  15.748   6.537  1.00  0.00      LIG  
ATOM   4981 H29  LIG     1      16.966  15.943   8.690  1.00  0.00      LIG  
ATOM   4982 H30  LIG     1      16.072  16.599   7.345  1.00  0.00      LIG  
ATOM   4983 H31  LIG     1      17.882  18.165   6.874  1.00  0.00      LIG  
ATOM   4984 H32  LIG     1      18.967  22.098   8.977  1.00  0.00      LIG  
ATOM   4985 H33  LIG     1      17.384  19.605   8.800  1.00  0.00      LIG  
ATOM   4986 H34  LIG     1      16.957  18.206   9.785  1.00  0.00      LIG  
ATOM   4987 H35  LIG     1      15.965  18.644   8.392  1.00  0.00      LIG  
ATOM   4988 H36  LIG     1      15.583  15.701   3.405  1.00  0.00      LIG  
ATOM   4989 H37  LIG     1      16.832  14.441   3.090  1.00  0.00      LIG  
ATOM   4990 H38  LIG     1      17.021  16.081   2.428  1.00  0.00      LIG  
ATOM   4991 H39  LIG     1      16.998  13.867   8.106  1.00  0.00      LIG  
ATOM   4992 H40  LIG     1      18.214  11.994   9.091  1.00  0.00      LIG  
ATOM   4993 H41  LIG     1      19.551  12.944   9.760  1.00  0.00      LIG  
ATOM   4994 H42  LIG     1      19.885  11.605   8.647  1.00  0.00      LIG  
ATOM   4995 H43  LIG     1      20.841  14.615   7.979  1.00  0.00      LIG  
ATOM   4996 H44  LIG     1      20.340  14.440   6.283  1.00  0.00      LIG  
ATOM   4997 H45  LIG     1      21.132  13.107   7.097  1.00  0.00      LIG  
TER
REMARK  Energy: 260.742
REMARK  SimpleFitness: 260.742
REMARK  FullFitness: -1390.0903
REMARK  InterFull: -29.6383
REMARK  IntraFull: 298.027
REMARK  solvFull: -1903.94
REMARK  surfFull: 245.461
REMARK  extraFull: 0.0
REMARK  deltaGcompsolvpol: -1903.94
REMARK  deltaGcompsolvnonpol: 245.461
REMARK  deltaGprotsolvpol: -1897.11
REMARK  deltaGprotsolvnonpol: 243.179
REMARK  deltaGligsolvpol: -13.1937
REMARK  deltaGligsolvnonpol: 15.6643
REMARK  deltaGvdw: -29.6383
REMARK  deltaGelec: 0.0
REMARK  deltaG: -7.670288
REMARK  Cluster: 4
REMARK  ClusterRank: 5
ATOM   4915 C    LIG     1      23.746  23.374   7.539  1.00  0.00      LIG  
ATOM   4916 C1   LIG     1      24.876  23.611   8.473  1.00  0.00      LIG  
ATOM   4917 C2   LIG     1      25.024  22.600   9.575  1.00  0.00      LIG  
ATOM   4918 C3   LIG     1      23.666  22.360  10.292  1.00  0.00      LIG  
ATOM   4919 C4   LIG     1      22.375  22.298   9.432  1.00  0.00      LIG  
ATOM   4920 C5   LIG     1      22.453  23.352   8.325  1.00  0.00      LIG  
ATOM   4921 C6   LIG     1      23.766  21.274  11.366  1.00  0.00      LIG  
ATOM   4922 C7   LIG     1      22.891  20.064  11.153  1.00  0.00      LIG  
ATOM   4923 C8   LIG     1      22.698  19.765   9.683  1.00  0.00      LIG  
ATOM   4924 C9   LIG     1      21.886  20.869   9.020  1.00  0.00      LIG  
ATOM   4925 C10  LIG     1      22.094  18.373   9.482  1.00  0.00      LIG  
ATOM   4926 C11  LIG     1      21.230  18.289   8.277  1.00  0.00      LIG  
ATOM   4927 C12  LIG     1      21.654  19.114   7.120  1.00  0.00      LIG  
ATOM   4928 C13  LIG     1      21.687  20.593   7.508  1.00  0.00      LIG  
ATOM   4929 C14  LIG     1      21.181  17.862  10.586  1.00  0.00      LIG  
ATOM   4930 C15  LIG     1      20.218  17.038   9.807  1.00  0.00      LIG  
ATOM   4931 C16  LIG     1      20.169  17.482   8.401  1.00  0.00      LIG  
ATOM   4932 C17  LIG     1      26.015  23.186  10.577  1.00  0.00      LIG  
ATOM   4933 C18  LIG     1      25.686  21.371   8.957  1.00  0.00      LIG  
ATOM   4934 C19  LIG     1      21.244  22.845  10.303  1.00  0.00      LIG  
ATOM   4935 C20  LIG     1      23.252  17.400   9.327  1.00  0.00      LIG  
ATOM   4936 O    LIG     1      17.660  15.567   5.386  1.00  0.00      LIG  
ATOM   4937 C21  LIG     1      18.359  14.745   6.344  1.00  0.00      LIG  
ATOM   4938 C22  LIG     1      19.440  15.602   7.010  1.00  0.00      LIG  
ATOM   4939 C23  LIG     1      19.115  17.052   7.420  1.00  0.00      LIG  
ATOM   4940 O1   LIG     1      25.801  24.338   8.144  1.00  0.00      LIG  
ATOM   4941 O2   LIG     1      20.458  21.182   7.085  1.00  0.00      LIG  
ATOM   4942 C24  LIG     1      17.732  17.298   8.013  1.00  0.00      LIG  
ATOM   4943 C25  LIG     1      17.013  15.037   4.291  1.00  0.00      LIG  
ATOM   4944 O3   LIG     1      16.290  15.718   3.581  1.00  0.00      LIG  
ATOM   4945 C26  LIG     1      17.342  13.619   3.932  1.00  0.00      LIG  
ATOM   4946 C27  LIG     1      17.402  14.182   7.368  1.00  0.00      LIG  
ATOM   4947 O4   LIG     1      17.048  12.788   7.200  1.00  0.00      LIG  
ATOM   4948 C28  LIG     1      17.789  13.159   8.383  1.00  0.00      LIG  
ATOM   4949 C29  LIG     1      16.998  13.079   9.639  1.00  0.00      LIG  
ATOM   4950 C30  LIG     1      19.144  12.541   8.445  1.00  0.00      LIG  
ATOM   4951 O5   LIG     1      19.490  16.188  10.299  1.00  0.00      LIG  
ATOM   4952 H    LIG     1      23.924  22.449   6.989  1.00  0.00      LIG  
ATOM   4953 H1   LIG     1      23.724  24.202   6.827  1.00  0.00      LIG  
ATOM   4954 H2   LIG     1      23.543  23.284  10.866  1.00  0.00      LIG  
ATOM   4955 H3   LIG     1      21.606  23.275   7.644  1.00  0.00      LIG  
ATOM   4956 H4   LIG     1      22.348  24.338   8.790  1.00  0.00      LIG  
ATOM   4957 H5   LIG     1      23.505  21.708  12.335  1.00  0.00      LIG  
ATOM   4958 H6   LIG     1      24.792  20.923  11.480  1.00  0.00      LIG  
ATOM   4959 H7   LIG     1      21.923  20.255  11.624  1.00  0.00      LIG  
ATOM   4960 H8   LIG     1      23.340  19.213  11.673  1.00  0.00      LIG  
ATOM   4961 H9   LIG     1      23.676  19.749   9.208  1.00  0.00      LIG  
ATOM   4962 H10  LIG     1      20.888  20.768   9.459  1.00  0.00      LIG  
ATOM   4963 H11  LIG     1      21.009  18.942   6.253  1.00  0.00      LIG  
ATOM   4964 H12  LIG     1      22.661  18.796   6.836  1.00  0.00      LIG  
ATOM   4965 H13  LIG     1      22.478  21.046   6.913  1.00  0.00      LIG  
ATOM   4966 H14  LIG     1      20.608  18.657  11.075  1.00  0.00      LIG  
ATOM   4967 H15  LIG     1      21.708  17.246  11.320  1.00  0.00      LIG  
ATOM   4968 H16  LIG     1      25.640  24.125  10.996  1.00  0.00      LIG  
ATOM   4969 H17  LIG     1      26.983  23.392  10.111  1.00  0.00      LIG  
ATOM   4970 H18  LIG     1      26.204  22.500  11.405  1.00  0.00      LIG  
ATOM   4971 H19  LIG     1      26.650  21.632   8.511  1.00  0.00      LIG  
ATOM   4972 H20  LIG     1      25.075  20.933   8.165  1.00  0.00      LIG  
ATOM   4973 H21  LIG     1      25.878  20.597   9.703  1.00  0.00      LIG  
ATOM   4974 H22  LIG     1      21.479  23.843  10.681  1.00  0.00      LIG  
ATOM   4975 H23  LIG     1      21.045  22.204  11.165  1.00  0.00      LIG  
ATOM   4976 H24  LIG     1      20.319  22.919   9.724  1.00  0.00      LIG  
ATOM   4977 H25  LIG     1      23.801  17.301  10.267  1.00  0.00      LIG  
ATOM   4978 H26  LIG     1      23.953  17.735   8.558  1.00  0.00      LIG  
ATOM   4979 H27  LIG     1      22.898  16.411   9.032  1.00  0.00      LIG  
ATOM   4980 H28  LIG     1      18.900  13.933   5.853  1.00  0.00      LIG  
ATOM   4981 H29  LIG     1      20.269  15.674   6.298  1.00  0.00      LIG  
ATOM   4982 H30  LIG     1      19.844  15.048   7.861  1.00  0.00      LIG  
ATOM   4983 H31  LIG     1      19.186  17.675   6.524  1.00  0.00      LIG  
ATOM   4984 H32  LIG     1      20.423  22.064   7.492  1.00  0.00      LIG  
ATOM   4985 H33  LIG     1      17.630  18.330   8.364  1.00  0.00      LIG  
ATOM   4986 H34  LIG     1      17.530  16.628   8.853  1.00  0.00      LIG  
ATOM   4987 H35  LIG     1      16.953  17.128   7.269  1.00  0.00      LIG  
ATOM   4988 H36  LIG     1      16.956  12.932   4.686  1.00  0.00      LIG  
ATOM   4989 H37  LIG     1      18.420  13.503   3.797  1.00  0.00      LIG  
ATOM   4990 H38  LIG     1      16.856  13.390   2.980  1.00  0.00      LIG  
ATOM   4991 H39  LIG     1      16.606  14.867   7.625  1.00  0.00      LIG  
ATOM   4992 H40  LIG     1      16.863  12.036   9.936  1.00  0.00      LIG  
ATOM   4993 H41  LIG     1      16.011  13.532   9.518  1.00  0.00      LIG  
ATOM   4994 H42  LIG     1      17.517  13.601  10.447  1.00  0.00      LIG  
ATOM   4995 H43  LIG     1      19.752  13.050   9.197  1.00  0.00      LIG  
ATOM   4996 H44  LIG     1      19.669  12.603   7.490  1.00  0.00      LIG  
ATOM   4997 H45  LIG     1      19.070  11.485   8.722  1.00  0.00      LIG  
TER
REMARK  Energy: 261.995
REMARK  SimpleFitness: 261.995
REMARK  FullFitness: -1388.772
REMARK  InterFull: -29.146
REMARK  IntraFull: 298.979
REMARK  solvFull: -1904.04
REMARK  surfFull: 245.435
REMARK  extraFull: 0.0
REMARK  deltaGcompsolvpol: -1904.04
REMARK  deltaGcompsolvnonpol: 245.435
REMARK  deltaGprotsolvpol: -1897.11
REMARK  deltaGprotsolvnonpol: 243.179
REMARK  deltaGligsolvpol: -13.2033
REMARK  deltaGligsolvnonpol: 15.6606
REMARK  deltaGvdw: -29.146
REMARK  deltaGelec: 0.0
REMARK  deltaG: -7.6313643
REMARK  Cluster: 4
REMARK  ClusterRank: 6
ATOM   4915 C    LIG     1      23.622  23.349   7.636  1.00  0.00      LIG  
ATOM   4916 C1   LIG     1      24.746  23.549   8.584  1.00  0.00      LIG  
ATOM   4917 C2   LIG     1      24.864  22.517   9.670  1.00  0.00      LIG  
ATOM   4918 C3   LIG     1      23.495  22.320  10.381  1.00  0.00      LIG  
ATOM   4919 C4   LIG     1      22.209  22.298   9.511  1.00  0.00      LIG  
ATOM   4920 C5   LIG     1      22.321  23.353   8.408  1.00  0.00      LIG  
ATOM   4921 C6   LIG     1      23.551  21.232  11.457  1.00  0.00      LIG  
ATOM   4922 C7   LIG     1      22.641  20.051  11.237  1.00  0.00      LIG  
ATOM   4923 C8   LIG     1      22.463  19.760   9.764  1.00  0.00      LIG  
ATOM   4924 C9   LIG     1      21.688  20.883   9.090  1.00  0.00      LIG  
ATOM   4925 C10  LIG     1      21.846  18.380   9.544  1.00  0.00      LIG  
ATOM   4926 C11  LIG     1      21.002  18.317   8.325  1.00  0.00      LIG  
ATOM   4927 C12  LIG     1      21.457  19.138   7.177  1.00  0.00      LIG  
ATOM   4928 C13  LIG     1      21.512  20.614   7.573  1.00  0.00      LIG  
ATOM   4929 C14  LIG     1      20.915  17.862  10.627  1.00  0.00      LIG  
ATOM   4930 C15  LIG     1      19.965  17.043   9.824  1.00  0.00      LIG  
ATOM   4931 C16  LIG     1      19.945  17.503   8.420  1.00  0.00      LIG  
ATOM   4932 C17  LIG     1      25.880  23.047  10.677  1.00  0.00      LIG  
ATOM   4933 C18  LIG     1      25.480  21.274   9.035  1.00  0.00      LIG  
ATOM   4934 C19  LIG     1      21.089  22.874  10.378  1.00  0.00      LIG  
ATOM   4935 C20  LIG     1      22.997  17.397   9.396  1.00  0.00      LIG  
ATOM   4936 O    LIG     1      17.643  15.556   5.270  1.00  0.00      LIG  
ATOM   4937 C21  LIG     1      18.357  14.746   6.226  1.00  0.00      LIG  
ATOM   4938 C22  LIG     1      19.372  15.649   6.932  1.00  0.00      LIG  
ATOM   4939 C23  LIG     1      18.944  17.055   7.394  1.00  0.00      LIG  
ATOM   4940 O1   LIG     1      25.686  24.271   8.281  1.00  0.00      LIG  
ATOM   4941 O2   LIG     1      20.302  21.226   7.129  1.00  0.00      LIG  
ATOM   4942 C24  LIG     1      17.538  17.182   7.960  1.00  0.00      LIG  
ATOM   4943 C25  LIG     1      17.097  15.040   4.115  1.00  0.00      LIG  
ATOM   4944 O3   LIG     1      16.459  15.733   3.338  1.00  0.00      LIG  
ATOM   4945 C26  LIG     1      17.378  13.600   3.813  1.00  0.00      LIG  
ATOM   4946 C27  LIG     1      17.408  14.113   7.214  1.00  0.00      LIG  
ATOM   4947 O4   LIG     1      17.174  12.694   7.059  1.00  0.00      LIG  
ATOM   4948 C28  LIG     1      17.836  13.143   8.262  1.00  0.00      LIG  
ATOM   4949 C29  LIG     1      17.009  13.044   9.491  1.00  0.00      LIG  
ATOM   4950 C30  LIG     1      19.223  12.614   8.393  1.00  0.00      LIG  
ATOM   4951 O5   LIG     1      19.243  16.175  10.291  1.00  0.00      LIG  
ATOM   4952 H    LIG     1      23.781  22.425   7.078  1.00  0.00      LIG  
ATOM   4953 H1   LIG     1      23.629  24.183   6.930  1.00  0.00      LIG  
ATOM   4954 H2   LIG     1      23.399  23.248  10.954  1.00  0.00      LIG  
ATOM   4955 H3   LIG     1      21.479  23.296   7.718  1.00  0.00      LIG  
ATOM   4956 H4   LIG     1      22.234  24.340   8.875  1.00  0.00      LIG  
ATOM   4957 H5   LIG     1      23.296  21.675  12.423  1.00  0.00      LIG  
ATOM   4958 H6   LIG     1      24.565  20.848  11.576  1.00  0.00      LIG  
ATOM   4959 H7   LIG     1      21.671  20.266  11.692  1.00  0.00      LIG  
ATOM   4960 H8   LIG     1      23.060  19.188  11.761  1.00  0.00      LIG  
ATOM   4961 H9   LIG     1      23.448  19.723   9.307  1.00  0.00      LIG  
ATOM   4962 H10  LIG     1      20.681  20.804   9.513  1.00  0.00      LIG  
ATOM   4963 H11  LIG     1      20.817  18.982   6.302  1.00  0.00      LIG  
ATOM   4964 H12  LIG     1      22.462  18.804   6.903  1.00  0.00      LIG  
ATOM   4965 H13  LIG     1      22.321  21.054   6.995  1.00  0.00      LIG  
ATOM   4966 H14  LIG     1      20.337  18.653  11.113  1.00  0.00      LIG  
ATOM   4967 H15  LIG     1      21.434  17.239  11.360  1.00  0.00      LIG  
ATOM   4968 H16  LIG     1      25.538  23.985  11.123  1.00  0.00      LIG  
ATOM   4969 H17  LIG     1      26.850  23.236  10.207  1.00  0.00      LIG  
ATOM   4970 H18  LIG     1      26.057  22.333  11.484  1.00  0.00      LIG  
ATOM   4971 H19  LIG     1      26.439  21.511   8.565  1.00  0.00      LIG  
ATOM   4972 H20  LIG     1      24.838  20.854   8.257  1.00  0.00      LIG  
ATOM   4973 H21  LIG     1      25.668  20.497   9.779  1.00  0.00      LIG  
ATOM   4974 H22  LIG     1      21.353  23.865  10.758  1.00  0.00      LIG  
ATOM   4975 H23  LIG     1      20.868  22.238  11.237  1.00  0.00      LIG  
ATOM   4976 H24  LIG     1      20.172  22.977   9.791  1.00  0.00      LIG  
ATOM   4977 H25  LIG     1      23.538  17.289  10.340  1.00  0.00      LIG  
ATOM   4978 H26  LIG     1      23.712  17.727   8.636  1.00  0.00      LIG  
ATOM   4979 H27  LIG     1      22.634  16.412   9.095  1.00  0.00      LIG  
ATOM   4980 H28  LIG     1      18.950  13.975   5.730  1.00  0.00      LIG  
ATOM   4981 H29  LIG     1      20.193  15.807   6.227  1.00  0.00      LIG  
ATOM   4982 H30  LIG     1      19.818  15.093   7.760  1.00  0.00      LIG  
ATOM   4983 H31  LIG     1      18.991  17.724   6.530  1.00  0.00      LIG  
ATOM   4984 H32  LIG     1      20.287  22.116   7.517  1.00  0.00      LIG  
ATOM   4985 H33  LIG     1      17.364  18.178   8.376  1.00  0.00      LIG  
ATOM   4986 H34  LIG     1      17.366  16.446   8.747  1.00  0.00      LIG  
ATOM   4987 H35  LIG     1      16.788  17.009   7.188  1.00  0.00      LIG  
ATOM   4988 H36  LIG     1      16.916  12.950   4.558  1.00  0.00      LIG  
ATOM   4989 H37  LIG     1      18.454  13.430   3.739  1.00  0.00      LIG  
ATOM   4990 H38  LIG     1      16.931  13.371   2.843  1.00  0.00      LIG  
ATOM   4991 H39  LIG     1      16.549  14.730   7.432  1.00  0.00      LIG  
ATOM   4992 H40  LIG     1      16.925  12.002   9.811  1.00  0.00      LIG  
ATOM   4993 H41  LIG     1      16.002  13.437   9.326  1.00  0.00      LIG  
ATOM   4994 H42  LIG     1      17.472  13.616  10.299  1.00  0.00      LIG  
ATOM   4995 H43  LIG     1      19.763  13.173   9.162  1.00  0.00      LIG  
ATOM   4996 H44  LIG     1      19.785  12.692   7.459  1.00  0.00      LIG  
ATOM   4997 H45  LIG     1      19.200  11.562   8.690  1.00  0.00      LIG  
TER
REMARK  Energy: 265.183
REMARK  SimpleFitness: 265.183
REMARK  FullFitness: -1385.4996
REMARK  InterFull: -27.7327
REMARK  IntraFull: 301.473
REMARK  solvFull: -1904.61
REMARK  surfFull: 245.37
REMARK  extraFull: 0.0
REMARK  deltaGcompsolvpol: -1904.61
REMARK  deltaGcompsolvnonpol: 245.37
REMARK  deltaGprotsolvpol: -1897.11
REMARK  deltaGprotsolvnonpol: 243.179
REMARK  deltaGligsolvpol: -13.4379
REMARK  deltaGligsolvnonpol: 15.6864
REMARK  deltaGvdw: -27.7327
REMARK  deltaGelec: 0.0
REMARK  deltaG: -7.5267797
REMARK  Cluster: 4
REMARK  ClusterRank: 7
ATOM   4915 C    LIG     1      23.896  23.057   7.362  1.00  0.00      LIG  
ATOM   4916 C1   LIG     1      25.017  23.184   8.325  1.00  0.00      LIG  
ATOM   4917 C2   LIG     1      25.001  22.201   9.462  1.00  0.00      LIG  
ATOM   4918 C3   LIG     1      23.617  22.218  10.167  1.00  0.00      LIG  
ATOM   4919 C4   LIG     1      22.351  22.254   9.273  1.00  0.00      LIG  
ATOM   4920 C5   LIG     1      22.585  23.208   8.100  1.00  0.00      LIG  
ATOM   4921 C6   LIG     1      23.546  21.221  11.328  1.00  0.00      LIG  
ATOM   4922 C7   LIG     1      22.480  20.162  11.208  1.00  0.00      LIG  
ATOM   4923 C8   LIG     1      22.308  19.743   9.768  1.00  0.00      LIG  
ATOM   4924 C9   LIG     1      21.703  20.869   8.945  1.00  0.00      LIG  
ATOM   4925 C10  LIG     1      21.520  18.444   9.664  1.00  0.00      LIG  
ATOM   4926 C11  LIG     1      20.787  18.313   8.383  1.00  0.00      LIG  
ATOM   4927 C12  LIG     1      21.420  18.960   7.206  1.00  0.00      LIG  
ATOM   4928 C13  LIG     1      21.605  20.459   7.454  1.00  0.00      LIG  
ATOM   4929 C14  LIG     1      20.439  18.203  10.698  1.00  0.00      LIG  
ATOM   4930 C15  LIG     1      19.515  17.336   9.915  1.00  0.00      LIG  
ATOM   4931 C16  LIG     1      19.661  17.597   8.464  1.00  0.00      LIG  
ATOM   4932 C17  LIG     1      26.074  22.652  10.446  1.00  0.00      LIG  
ATOM   4933 C18  LIG     1      25.450  20.857   8.900  1.00  0.00      LIG  
ATOM   4934 C19  LIG     1      21.274  23.008  10.056  1.00  0.00      LIG  
ATOM   4935 C20  LIG     1      22.521  17.309   9.770  1.00  0.00      LIG  
ATOM   4936 O    LIG     1      17.658  15.547   5.206  1.00  0.00      LIG  
ATOM   4937 C21  LIG     1      18.394  14.756   6.162  1.00  0.00      LIG  
ATOM   4938 C22  LIG     1      19.306  15.721   6.928  1.00  0.00      LIG  
ATOM   4939 C23  LIG     1      18.747  17.084   7.385  1.00  0.00      LIG  
ATOM   4940 O1   LIG     1      26.036  23.777   8.004  1.00  0.00      LIG  
ATOM   4941 O2   LIG     1      20.501  21.136   6.853  1.00  0.00      LIG  
ATOM   4942 C24  LIG     1      17.306  17.078   7.869  1.00  0.00      LIG  
ATOM   4943 C25  LIG     1      17.051  15.010   4.095  1.00  0.00      LIG  
ATOM   4944 O3   LIG     1      16.311  15.676   3.386  1.00  0.00      LIG  
ATOM   4945 C26  LIG     1      17.413  13.602   3.741  1.00  0.00      LIG  
ATOM   4946 C27  LIG     1      17.467  14.026   7.103  1.00  0.00      LIG  
ATOM   4947 O4   LIG     1      17.379  12.594   6.926  1.00  0.00      LIG  
ATOM   4948 C28  LIG     1      17.928  13.088   8.168  1.00  0.00      LIG  
ATOM   4949 C29  LIG     1      17.044  12.898   9.344  1.00  0.00      LIG  
ATOM   4950 C30  LIG     1      19.345  12.681   8.375  1.00  0.00      LIG  
ATOM   4951 O5   LIG     1      18.731  16.549  10.424  1.00  0.00      LIG  
ATOM   4952 H    LIG     1      23.980  22.103   6.841  1.00  0.00      LIG  
ATOM   4953 H1   LIG     1      23.993  23.862   6.629  1.00  0.00      LIG  
ATOM   4954 H2   LIG     1      23.614  23.195  10.660  1.00  0.00      LIG  
ATOM   4955 H3   LIG     1      21.755  23.171   7.396  1.00  0.00      LIG  
ATOM   4956 H4   LIG     1      22.568  24.228   8.494  1.00  0.00      LIG  
ATOM   4957 H5   LIG     1      23.373  21.770  12.257  1.00  0.00      LIG  
ATOM   4958 H6   LIG     1      24.500  20.712  11.467  1.00  0.00      LIG  
ATOM   4959 H7   LIG     1      21.539  20.557  11.598  1.00  0.00      LIG  
ATOM   4960 H8   LIG     1      22.760  19.314  11.839  1.00  0.00      LIG  
ATOM   4961 H9   LIG     1      23.291  19.526   9.357  1.00  0.00      LIG  
ATOM   4962 H10  LIG     1      20.667  20.942   9.291  1.00  0.00      LIG  
ATOM   4963 H11  LIG     1      20.844  18.775   6.295  1.00  0.00      LIG  
ATOM   4964 H12  LIG     1      22.402  18.501   7.060  1.00  0.00      LIG  
ATOM   4965 H13  LIG     1      22.497  20.752   6.905  1.00  0.00      LIG  
ATOM   4966 H14  LIG     1      19.896  19.110  10.981  1.00  0.00      LIG  
ATOM   4967 H15  LIG     1      20.813  17.675  11.580  1.00  0.00      LIG  
ATOM   4968 H16  LIG     1      25.850  23.648  10.841  1.00  0.00      LIG  
ATOM   4969 H17  LIG     1      27.059  22.692   9.970  1.00  0.00      LIG  
ATOM   4970 H18  LIG     1      26.162  21.962  11.287  1.00  0.00      LIG  
ATOM   4971 H19  LIG     1      26.422  20.946   8.403  1.00  0.00      LIG  
ATOM   4972 H20  LIG     1      24.744  20.467   8.161  1.00  0.00      LIG  
ATOM   4973 H21  LIG     1      25.557  20.115   9.694  1.00  0.00      LIG  
ATOM   4974 H22  LIG     1      21.630  23.993  10.369  1.00  0.00      LIG  
ATOM   4975 H23  LIG     1      20.961  22.474  10.954  1.00  0.00      LIG  
ATOM   4976 H24  LIG     1      20.388  23.156   9.433  1.00  0.00      LIG  
ATOM   4977 H25  LIG     1      23.004  17.315  10.750  1.00  0.00      LIG  
ATOM   4978 H26  LIG     1      23.299  17.386   9.005  1.00  0.00      LIG  
ATOM   4979 H27  LIG     1      22.023  16.345   9.646  1.00  0.00      LIG  
ATOM   4980 H28  LIG     1      19.053  14.044   5.656  1.00  0.00      LIG  
ATOM   4981 H29  LIG     1      20.148  15.948   6.268  1.00  0.00      LIG  
ATOM   4982 H30  LIG     1      19.744  15.192   7.776  1.00  0.00      LIG  
ATOM   4983 H31  LIG     1      18.789  17.771   6.535  1.00  0.00      LIG  
ATOM   4984 H32  LIG     1      20.509  22.041   7.208  1.00  0.00      LIG  
ATOM   4985 H33  LIG     1      17.023  18.039   8.309  1.00  0.00      LIG  
ATOM   4986 H34  LIG     1      17.151  16.292   8.611  1.00  0.00      LIG  
ATOM   4987 H35  LIG     1      16.618  16.874   7.050  1.00  0.00      LIG  
ATOM   4988 H36  LIG     1      16.988  12.897   4.457  1.00  0.00      LIG  
ATOM   4989 H37  LIG     1      18.496  13.500   3.667  1.00  0.00      LIG  
ATOM   4990 H38  LIG     1      16.992  13.385   2.756  1.00  0.00      LIG  
ATOM   4991 H39  LIG     1      16.542  14.555   7.276  1.00  0.00      LIG  
ATOM   4992 H40  LIG     1      16.906  11.833   9.545  1.00  0.00      LIG  
ATOM   4993 H41  LIG     1      16.062  13.353   9.184  1.00  0.00      LIG  
ATOM   4994 H42  LIG     1      17.493  13.362  10.226  1.00  0.00      LIG  
ATOM   4995 H43  LIG     1      19.792  13.287   9.168  1.00  0.00      LIG  
ATOM   4996 H44  LIG     1      19.948  12.804   7.472  1.00  0.00      LIG  
ATOM   4997 H45  LIG     1      19.396  11.632   8.678  1.00  0.00      LIG  
TER
REMARK  Energy: 251.676
REMARK  SimpleFitness: 251.676
REMARK  FullFitness: -1398.4009
REMARK  InterFull: -33.366
REMARK  IntraFull: 284.193
REMARK  solvFull: -1893.71
REMARK  surfFull: 244.482
REMARK  extraFull: 0.0
REMARK  deltaGcompsolvpol: -1893.71
REMARK  deltaGcompsolvnonpol: 244.482
REMARK  deltaGprotsolvpol: -1897.11
REMARK  deltaGprotsolvnonpol: 243.179
REMARK  deltaGligsolvpol: -10.6618
REMARK  deltaGligsolvnonpol: 15.3776
REMARK  deltaGvdw: -33.366
REMARK  deltaGelec: 0.0
REMARK  deltaG: -7.6172976
REMARK  Cluster: 5
REMARK  ClusterRank: 0
ATOM   4915 C    LIG     1      19.432  22.208  12.921  1.00  0.00      LIG  
ATOM   4916 C1   LIG     1      19.887  23.616  12.765  1.00  0.00      LIG  
ATOM   4917 C2   LIG     1      20.212  24.044  11.358  1.00  0.00      LIG  
ATOM   4918 C3   LIG     1      21.224  23.056  10.724  1.00  0.00      LIG  
ATOM   4919 C4   LIG     1      20.971  21.544  10.950  1.00  0.00      LIG  
ATOM   4920 C5   LIG     1      20.510  21.287  12.393  1.00  0.00      LIG  
ATOM   4921 C6   LIG     1      21.589  23.443   9.283  1.00  0.00      LIG  
ATOM   4922 C7   LIG     1      21.371  22.375   8.239  1.00  0.00      LIG  
ATOM   4923 C8   LIG     1      20.087  21.635   8.523  1.00  0.00      LIG  
ATOM   4924 C9   LIG     1      20.178  20.820   9.812  1.00  0.00      LIG  
ATOM   4925 C10  LIG     1      19.649  20.777   7.329  1.00  0.00      LIG  
ATOM   4926 C11  LIG     1      18.766  19.655   7.751  1.00  0.00      LIG  
ATOM   4927 C12  LIG     1      17.903  19.997   8.919  1.00  0.00      LIG  
ATOM   4928 C13  LIG     1      18.770  20.278  10.148  1.00  0.00      LIG  
ATOM   4929 C14  LIG     1      20.756  20.081   6.570  1.00  0.00      LIG  
ATOM   4930 C15  LIG     1      20.046  18.845   6.140  1.00  0.00      LIG  
ATOM   4931 C16  LIG     1      18.919  18.526   7.034  1.00  0.00      LIG  
ATOM   4932 C17  LIG     1      20.844  25.430  11.446  1.00  0.00      LIG  
ATOM   4933 C18  LIG     1      18.891  24.200  10.614  1.00  0.00      LIG  
ATOM   4934 C19  LIG     1      22.345  20.870  10.974  1.00  0.00      LIG  
ATOM   4935 C20  LIG     1      18.906  21.663   6.338  1.00  0.00      LIG  
ATOM   4936 O    LIG     1      21.172  16.575   8.281  1.00  0.00      LIG  
ATOM   4937 C21  LIG     1      19.896  15.936   8.465  1.00  0.00      LIG  
ATOM   4938 C22  LIG     1      19.161  15.976   7.126  1.00  0.00      LIG  
ATOM   4939 C23  LIG     1      18.240  17.179   6.956  1.00  0.00      LIG  
ATOM   4940 O1   LIG     1      19.712  24.427  13.662  1.00  0.00      LIG  
ATOM   4941 O2   LIG     1      18.876  19.065  10.892  1.00  0.00      LIG  
ATOM   4942 C24  LIG     1      17.063  16.983   7.888  1.00  0.00      LIG  
ATOM   4943 C25  LIG     1      21.696  17.175   9.390  1.00  0.00      LIG  
ATOM   4944 O3   LIG     1      21.173  17.215  10.494  1.00  0.00      LIG  
ATOM   4945 C26  LIG     1      23.070  17.686   9.099  1.00  0.00      LIG  
ATOM   4946 C27  LIG     1      20.131  14.502   8.812  1.00  0.00      LIG  
ATOM   4947 O4   LIG     1      20.178  14.198  10.225  1.00  0.00      LIG  
ATOM   4948 C28  LIG     1      19.104  13.631   9.441  1.00  0.00      LIG  
ATOM   4949 C29  LIG     1      19.216  12.169   9.217  1.00  0.00      LIG  
ATOM   4950 C30  LIG     1      17.767  14.115   9.872  1.00  0.00      LIG  
ATOM   4951 O5   LIG     1      20.448  18.099   5.262  1.00  0.00      LIG  
ATOM   4952 H    LIG     1      18.476  22.078  12.414  1.00  0.00      LIG  
ATOM   4953 H1   LIG     1      19.282  22.018  13.986  1.00  0.00      LIG  
ATOM   4954 H2   LIG     1      22.141  23.255  11.288  1.00  0.00      LIG  
ATOM   4955 H3   LIG     1      20.218  20.247  12.538  1.00  0.00      LIG  
ATOM   4956 H4   LIG     1      21.375  21.425  13.049  1.00  0.00      LIG  
ATOM   4957 H5   LIG     1      22.641  23.742   9.249  1.00  0.00      LIG  
ATOM   4958 H6   LIG     1      21.031  24.324   8.962  1.00  0.00      LIG  
ATOM   4959 H7   LIG     1      22.220  21.688   8.229  1.00  0.00      LIG  
ATOM   4960 H8   LIG     1      21.339  22.849   7.256  1.00  0.00      LIG  
ATOM   4961 H9   LIG     1      19.313  22.390   8.667  1.00  0.00      LIG  
ATOM   4962 H10  LIG     1      20.781  19.942   9.563  1.00  0.00      LIG  
ATOM   4963 H11  LIG     1      17.165  19.226   9.139  1.00  0.00      LIG  
ATOM   4964 H12  LIG     1      17.336  20.897   8.666  1.00  0.00      LIG  
ATOM   4965 H13  LIG     1      18.215  20.986  10.761  1.00  0.00      LIG  
ATOM   4966 H14  LIG     1      21.596  19.793   7.208  1.00  0.00      LIG  
ATOM   4967 H15  LIG     1      21.091  20.654   5.701  1.00  0.00      LIG  
ATOM   4968 H16  LIG     1      21.783  25.399  12.008  1.00  0.00      LIG  
ATOM   4969 H17  LIG     1      20.181  26.143  11.946  1.00  0.00      LIG  
ATOM   4970 H18  LIG     1      21.055  25.839  10.455  1.00  0.00      LIG  
ATOM   4971 H19  LIG     1      18.204  24.850  11.164  1.00  0.00      LIG  
ATOM   4972 H20  LIG     1      18.387  23.241  10.471  1.00  0.00      LIG  
ATOM   4973 H21  LIG     1      19.047  24.651   9.633  1.00  0.00      LIG  
ATOM   4974 H22  LIG     1      23.009  21.352  11.696  1.00  0.00      LIG  
ATOM   4975 H23  LIG     1      22.844  20.894  10.005  1.00  0.00      LIG  
ATOM   4976 H24  LIG     1      22.244  19.821  11.267  1.00  0.00      LIG  
ATOM   4977 H25  LIG     1      19.569  22.434   5.940  1.00  0.00      LIG  
ATOM   4978 H26  LIG     1      18.058  22.162   6.817  1.00  0.00      LIG  
ATOM   4979 H27  LIG     1      18.521  21.093   5.488  1.00  0.00      LIG  
ATOM   4980 H28  LIG     1      19.311  16.435   9.243  1.00  0.00      LIG  
ATOM   4981 H29  LIG     1      18.532  15.087   7.018  1.00  0.00      LIG  
ATOM   4982 H30  LIG     1      19.879  15.937   6.302  1.00  0.00      LIG  
ATOM   4983 H31  LIG     1      17.832  17.107   5.943  1.00  0.00      LIG  
ATOM   4984 H32  LIG     1      19.627  18.566  10.526  1.00  0.00      LIG  
ATOM   4985 H33  LIG     1      16.308  17.758   7.762  1.00  0.00      LIG  
ATOM   4986 H34  LIG     1      17.377  17.018   8.933  1.00  0.00      LIG  
ATOM   4987 H35  LIG     1      16.588  16.016   7.706  1.00  0.00      LIG  
ATOM   4988 H36  LIG     1      23.398  18.305   9.937  1.00  0.00      LIG  
ATOM   4989 H37  LIG     1      23.055  18.302   8.196  1.00  0.00      LIG  
ATOM   4990 H38  LIG     1      23.756  16.843   8.985  1.00  0.00      LIG  
ATOM   4991 H39  LIG     1      20.838  14.030   8.144  1.00  0.00      LIG  
ATOM   4992 H40  LIG     1      18.342  11.800   8.674  1.00  0.00      LIG  
ATOM   4993 H41  LIG     1      19.275  11.654  10.178  1.00  0.00      LIG  
ATOM   4994 H42  LIG     1      20.107  11.911   8.638  1.00  0.00      LIG  
ATOM   4995 H43  LIG     1      17.068  14.085   9.033  1.00  0.00      LIG  
ATOM   4996 H44  LIG     1      17.805  15.137  10.259  1.00  0.00      LIG  
ATOM   4997 H45  LIG     1      17.375  13.472  10.664  1.00  0.00      LIG  
TER
REMARK  Energy: 251.538
REMARK  SimpleFitness: 251.538
REMARK  FullFitness: -1398.2963
REMARK  InterFull: -33.8942
REMARK  IntraFull: 284.419
REMARK  solvFull: -1893.25
REMARK  surfFull: 244.429
REMARK  extraFull: 0.0
REMARK  deltaGcompsolvpol: -1893.25
REMARK  deltaGcompsolvnonpol: 244.429
REMARK  deltaGprotsolvpol: -1897.11
REMARK  deltaGprotsolvnonpol: 243.179
REMARK  deltaGligsolvpol: -10.5608
REMARK  deltaGligsolvnonpol: 15.4039
REMARK  deltaGvdw: -33.8942
REMARK  deltaGelec: 0.0
REMARK  deltaG: -7.652798
REMARK  Cluster: 5
REMARK  ClusterRank: 1
ATOM   4915 C    LIG     1      19.248  22.143  12.973  1.00  0.00      LIG  
ATOM   4916 C1   LIG     1      19.671  23.563  12.833  1.00  0.00      LIG  
ATOM   4917 C2   LIG     1      20.003  24.012  11.435  1.00  0.00      LIG  
ATOM   4918 C3   LIG     1      21.058  23.058  10.817  1.00  0.00      LIG  
ATOM   4919 C4   LIG     1      20.836  21.537  11.018  1.00  0.00      LIG  
ATOM   4920 C5   LIG     1      20.351  21.250  12.448  1.00  0.00      LIG  
ATOM   4921 C6   LIG     1      21.450  23.473   9.391  1.00  0.00      LIG  
ATOM   4922 C7   LIG     1      21.274  22.417   8.327  1.00  0.00      LIG  
ATOM   4923 C8   LIG     1      19.998  21.651   8.576  1.00  0.00      LIG  
ATOM   4924 C9   LIG     1      20.081  20.817   9.854  1.00  0.00      LIG  
ATOM   4925 C10  LIG     1      19.601  20.804   7.362  1.00  0.00      LIG  
ATOM   4926 C11  LIG     1      18.725  19.665   7.751  1.00  0.00      LIG  
ATOM   4927 C12  LIG     1      17.837  19.977   8.910  1.00  0.00      LIG  
ATOM   4928 C13  LIG     1      18.680  20.241  10.158  1.00  0.00      LIG  
ATOM   4929 C14  LIG     1      20.735  20.134   6.621  1.00  0.00      LIG  
ATOM   4930 C15  LIG     1      20.051  18.899   6.153  1.00  0.00      LIG  
ATOM   4931 C16  LIG     1      18.906  18.552   7.018  1.00  0.00      LIG  
ATOM   4932 C17  LIG     1      20.589  25.417  11.542  1.00  0.00      LIG  
ATOM   4933 C18  LIG     1      18.691  24.132  10.669  1.00  0.00      LIG  
ATOM   4934 C19  LIG     1      22.221  20.887  11.058  1.00  0.00      LIG  
ATOM   4935 C20  LIG     1      18.867  21.687   6.362  1.00  0.00      LIG  
ATOM   4936 O    LIG     1      21.196  16.581   8.222  1.00  0.00      LIG  
ATOM   4937 C21  LIG     1      19.914  15.952   8.397  1.00  0.00      LIG  
ATOM   4938 C22  LIG     1      19.184  16.011   7.056  1.00  0.00      LIG  
ATOM   4939 C23  LIG     1      18.244  17.200   6.910  1.00  0.00      LIG  
ATOM   4940 O1   LIG     1      19.481  24.360  13.740  1.00  0.00      LIG  
ATOM   4941 O2   LIG     1      18.801  19.010  10.871  1.00  0.00      LIG  
ATOM   4942 C24  LIG     1      17.072  16.968   7.843  1.00  0.00      LIG  
ATOM   4943 C25  LIG     1      21.705  17.201   9.328  1.00  0.00      LIG  
ATOM   4944 O3   LIG     1      21.166  17.258  10.423  1.00  0.00      LIG  
ATOM   4945 C26  LIG     1      23.082  17.710   9.047  1.00  0.00      LIG  
ATOM   4946 C27  LIG     1      20.132  14.513   8.728  1.00  0.00      LIG  
ATOM   4947 O4   LIG     1      20.180  14.183  10.135  1.00  0.00      LIG  
ATOM   4948 C28  LIG     1      19.088  13.655   9.348  1.00  0.00      LIG  
ATOM   4949 C29  LIG     1      19.162  12.198   9.080  1.00  0.00      LIG  
ATOM   4950 C30  LIG     1      17.768  14.158   9.811  1.00  0.00      LIG  
ATOM   4951 O5   LIG     1      20.480  18.178   5.267  1.00  0.00      LIG  
ATOM   4952 H    LIG     1      18.300  21.995  12.458  1.00  0.00      LIG  
ATOM   4953 H1   LIG     1      19.093  21.940  14.036  1.00  0.00      LIG  
ATOM   4954 H2   LIG     1      21.954  23.272  11.408  1.00  0.00      LIG  
ATOM   4955 H3   LIG     1      20.075  20.202  12.571  1.00  0.00      LIG  
ATOM   4956 H4   LIG     1      21.201  21.392  13.123  1.00  0.00      LIG  
ATOM   4957 H5   LIG     1      22.496  23.792   9.385  1.00  0.00      LIG  
ATOM   4958 H6   LIG     1      20.880  24.346   9.069  1.00  0.00      LIG  
ATOM   4959 H7   LIG     1      22.135  21.747   8.325  1.00  0.00      LIG  
ATOM   4960 H8   LIG     1      21.253  22.906   7.350  1.00  0.00      LIG  
ATOM   4961 H9   LIG     1      19.207  22.389   8.714  1.00  0.00      LIG  
ATOM   4962 H10  LIG     1      20.706  19.955   9.603  1.00  0.00      LIG  
ATOM   4963 H11  LIG     1      17.102  19.198   9.103  1.00  0.00      LIG  
ATOM   4964 H12  LIG     1      17.267  20.878   8.664  1.00  0.00      LIG  
ATOM   4965 H13  LIG     1      18.103  20.921  10.781  1.00  0.00      LIG  
ATOM   4966 H14  LIG     1      21.561  19.845   7.278  1.00  0.00      LIG  
ATOM   4967 H15  LIG     1      21.090  20.726   5.773  1.00  0.00      LIG  
ATOM   4968 H16  LIG     1      21.519  25.412  12.118  1.00  0.00      LIG  
ATOM   4969 H17  LIG     1      19.893  26.104  12.034  1.00  0.00      LIG  
ATOM   4970 H18  LIG     1      20.801  25.839  10.557  1.00  0.00      LIG  
ATOM   4971 H19  LIG     1      17.983  24.774  11.202  1.00  0.00      LIG  
ATOM   4972 H20  LIG     1      18.207  23.163  10.528  1.00  0.00      LIG  
ATOM   4973 H21  LIG     1      18.852  24.575   9.685  1.00  0.00      LIG  
ATOM   4974 H22  LIG     1      22.862  21.366  11.803  1.00  0.00      LIG  
ATOM   4975 H23  LIG     1      22.740  20.939  10.100  1.00  0.00      LIG  
ATOM   4976 H24  LIG     1      22.134  19.831  11.327  1.00  0.00      LIG  
ATOM   4977 H25  LIG     1      19.533  22.463   5.976  1.00  0.00      LIG  
ATOM   4978 H26  LIG     1      18.008  22.178   6.827  1.00  0.00      LIG  
ATOM   4979 H27  LIG     1      18.501  21.116   5.504  1.00  0.00      LIG  
ATOM   4980 H28  LIG     1      19.332  16.449   9.178  1.00  0.00      LIG  
ATOM   4981 H29  LIG     1      18.567  15.116   6.924  1.00  0.00      LIG  
ATOM   4982 H30  LIG     1      19.905  16.000   6.233  1.00  0.00      LIG  
ATOM   4983 H31  LIG     1      17.837  17.144   5.897  1.00  0.00      LIG  
ATOM   4984 H32  LIG     1      19.550  18.524  10.483  1.00  0.00      LIG  
ATOM   4985 H33  LIG     1      16.303  17.731   7.732  1.00  0.00      LIG  
ATOM   4986 H34  LIG     1      17.385  16.994   8.888  1.00  0.00      LIG  
ATOM   4987 H35  LIG     1      16.612  15.997   7.646  1.00  0.00      LIG  
ATOM   4988 H36  LIG     1      23.381  18.376   9.859  1.00  0.00      LIG  
ATOM   4989 H37  LIG     1      23.087  18.279   8.113  1.00  0.00      LIG  
ATOM   4990 H38  LIG     1      23.779  16.870   8.992  1.00  0.00      LIG  
ATOM   4991 H39  LIG     1      20.829  14.037   8.051  1.00  0.00      LIG  
ATOM   4992 H40  LIG     1      18.299  11.882   8.486  1.00  0.00      LIG  
ATOM   4993 H41  LIG     1      19.158  11.652  10.024  1.00  0.00      LIG  
ATOM   4994 H42  LIG     1      20.070  11.930   8.531  1.00  0.00      LIG  
ATOM   4995 H43  LIG     1      17.051  14.147   8.988  1.00  0.00      LIG  
ATOM   4996 H44  LIG     1      17.831  15.175  10.206  1.00  0.00      LIG  
ATOM   4997 H45  LIG     1      17.382  13.515  10.605  1.00  0.00      LIG  
TER
REMARK  Energy: 251.538
REMARK  SimpleFitness: 251.538
REMARK  FullFitness: -1398.2963
REMARK  InterFull: -33.8942
REMARK  IntraFull: 284.419
REMARK  solvFull: -1893.25
REMARK  surfFull: 244.429
REMARK  extraFull: 0.0
REMARK  deltaGcompsolvpol: -1893.25
REMARK  deltaGcompsolvnonpol: 244.429
REMARK  deltaGprotsolvpol: -1897.11
REMARK  deltaGprotsolvnonpol: 243.179
REMARK  deltaGligsolvpol: -10.5608
REMARK  deltaGligsolvnonpol: 15.4039
REMARK  deltaGvdw: -33.8942
REMARK  deltaGelec: 0.0
REMARK  deltaG: -7.652798
REMARK  Cluster: 5
REMARK  ClusterRank: 2
ATOM   4915 C    LIG     1      19.248  22.143  12.973  1.00  0.00      LIG  
ATOM   4916 C1   LIG     1      19.671  23.563  12.833  1.00  0.00      LIG  
ATOM   4917 C2   LIG     1      20.003  24.012  11.435  1.00  0.00      LIG  
ATOM   4918 C3   LIG     1      21.058  23.058  10.817  1.00  0.00      LIG  
ATOM   4919 C4   LIG     1      20.836  21.537  11.018  1.00  0.00      LIG  
ATOM   4920 C5   LIG     1      20.351  21.250  12.448  1.00  0.00      LIG  
ATOM   4921 C6   LIG     1      21.450  23.473   9.391  1.00  0.00      LIG  
ATOM   4922 C7   LIG     1      21.274  22.417   8.327  1.00  0.00      LIG  
ATOM   4923 C8   LIG     1      19.998  21.651   8.576  1.00  0.00      LIG  
ATOM   4924 C9   LIG     1      20.081  20.817   9.854  1.00  0.00      LIG  
ATOM   4925 C10  LIG     1      19.601  20.804   7.362  1.00  0.00      LIG  
ATOM   4926 C11  LIG     1      18.725  19.665   7.751  1.00  0.00      LIG  
ATOM   4927 C12  LIG     1      17.837  19.977   8.910  1.00  0.00      LIG  
ATOM   4928 C13  LIG     1      18.680  20.241  10.158  1.00  0.00      LIG  
ATOM   4929 C14  LIG     1      20.735  20.134   6.621  1.00  0.00      LIG  
ATOM   4930 C15  LIG     1      20.051  18.899   6.153  1.00  0.00      LIG  
ATOM   4931 C16  LIG     1      18.906  18.552   7.018  1.00  0.00      LIG  
ATOM   4932 C17  LIG     1      20.589  25.417  11.542  1.00  0.00      LIG  
ATOM   4933 C18  LIG     1      18.691  24.132  10.669  1.00  0.00      LIG  
ATOM   4934 C19  LIG     1      22.221  20.887  11.058  1.00  0.00      LIG  
ATOM   4935 C20  LIG     1      18.867  21.687   6.362  1.00  0.00      LIG  
ATOM   4936 O    LIG     1      21.196  16.581   8.222  1.00  0.00      LIG  
ATOM   4937 C21  LIG     1      19.914  15.952   8.397  1.00  0.00      LIG  
ATOM   4938 C22  LIG     1      19.184  16.011   7.056  1.00  0.00      LIG  
ATOM   4939 C23  LIG     1      18.244  17.200   6.910  1.00  0.00      LIG  
ATOM   4940 O1   LIG     1      19.481  24.360  13.740  1.00  0.00      LIG  
ATOM   4941 O2   LIG     1      18.801  19.010  10.871  1.00  0.00      LIG  
ATOM   4942 C24  LIG     1      17.072  16.968   7.843  1.00  0.00      LIG  
ATOM   4943 C25  LIG     1      21.705  17.201   9.328  1.00  0.00      LIG  
ATOM   4944 O3   LIG     1      21.166  17.258  10.423  1.00  0.00      LIG  
ATOM   4945 C26  LIG     1      23.082  17.710   9.047  1.00  0.00      LIG  
ATOM   4946 C27  LIG     1      20.132  14.513   8.728  1.00  0.00      LIG  
ATOM   4947 O4   LIG     1      20.180  14.183  10.135  1.00  0.00      LIG  
ATOM   4948 C28  LIG     1      19.088  13.655   9.348  1.00  0.00      LIG  
ATOM   4949 C29  LIG     1      19.162  12.198   9.080  1.00  0.00      LIG  
ATOM   4950 C30  LIG     1      17.768  14.158   9.811  1.00  0.00      LIG  
ATOM   4951 O5   LIG     1      20.480  18.178   5.267  1.00  0.00      LIG  
ATOM   4952 H    LIG     1      18.300  21.995  12.458  1.00  0.00      LIG  
ATOM   4953 H1   LIG     1      19.093  21.940  14.036  1.00  0.00      LIG  
ATOM   4954 H2   LIG     1      21.954  23.272  11.408  1.00  0.00      LIG  
ATOM   4955 H3   LIG     1      20.075  20.202  12.571  1.00  0.00      LIG  
ATOM   4956 H4   LIG     1      21.201  21.392  13.123  1.00  0.00      LIG  
ATOM   4957 H5   LIG     1      22.496  23.792   9.385  1.00  0.00      LIG  
ATOM   4958 H6   LIG     1      20.880  24.346   9.069  1.00  0.00      LIG  
ATOM   4959 H7   LIG     1      22.135  21.747   8.325  1.00  0.00      LIG  
ATOM   4960 H8   LIG     1      21.253  22.906   7.350  1.00  0.00      LIG  
ATOM   4961 H9   LIG     1      19.207  22.389   8.714  1.00  0.00      LIG  
ATOM   4962 H10  LIG     1      20.706  19.955   9.603  1.00  0.00      LIG  
ATOM   4963 H11  LIG     1      17.102  19.198   9.103  1.00  0.00      LIG  
ATOM   4964 H12  LIG     1      17.267  20.878   8.664  1.00  0.00      LIG  
ATOM   4965 H13  LIG     1      18.103  20.921  10.781  1.00  0.00      LIG  
ATOM   4966 H14  LIG     1      21.561  19.845   7.278  1.00  0.00      LIG  
ATOM   4967 H15  LIG     1      21.090  20.726   5.773  1.00  0.00      LIG  
ATOM   4968 H16  LIG     1      21.519  25.412  12.118  1.00  0.00      LIG  
ATOM   4969 H17  LIG     1      19.893  26.104  12.034  1.00  0.00      LIG  
ATOM   4970 H18  LIG     1      20.801  25.839  10.557  1.00  0.00      LIG  
ATOM   4971 H19  LIG     1      17.983  24.774  11.202  1.00  0.00      LIG  
ATOM   4972 H20  LIG     1      18.207  23.163  10.528  1.00  0.00      LIG  
ATOM   4973 H21  LIG     1      18.852  24.575   9.685  1.00  0.00      LIG  
ATOM   4974 H22  LIG     1      22.862  21.366  11.803  1.00  0.00      LIG  
ATOM   4975 H23  LIG     1      22.740  20.939  10.100  1.00  0.00      LIG  
ATOM   4976 H24  LIG     1      22.134  19.831  11.327  1.00  0.00      LIG  
ATOM   4977 H25  LIG     1      19.533  22.463   5.976  1.00  0.00      LIG  
ATOM   4978 H26  LIG     1      18.008  22.178   6.827  1.00  0.00      LIG  
ATOM   4979 H27  LIG     1      18.501  21.116   5.504  1.00  0.00      LIG  
ATOM   4980 H28  LIG     1      19.332  16.449   9.178  1.00  0.00      LIG  
ATOM   4981 H29  LIG     1      18.567  15.116   6.924  1.00  0.00      LIG  
ATOM   4982 H30  LIG     1      19.905  16.000   6.233  1.00  0.00      LIG  
ATOM   4983 H31  LIG     1      17.837  17.144   5.897  1.00  0.00      LIG  
ATOM   4984 H32  LIG     1      19.550  18.524  10.483  1.00  0.00      LIG  
ATOM   4985 H33  LIG     1      16.303  17.731   7.732  1.00  0.00      LIG  
ATOM   4986 H34  LIG     1      17.385  16.994   8.888  1.00  0.00      LIG  
ATOM   4987 H35  LIG     1      16.612  15.997   7.646  1.00  0.00      LIG  
ATOM   4988 H36  LIG     1      23.381  18.376   9.859  1.00  0.00      LIG  
ATOM   4989 H37  LIG     1      23.087  18.279   8.113  1.00  0.00      LIG  
ATOM   4990 H38  LIG     1      23.779  16.870   8.992  1.00  0.00      LIG  
ATOM   4991 H39  LIG     1      20.829  14.037   8.051  1.00  0.00      LIG  
ATOM   4992 H40  LIG     1      18.299  11.882   8.486  1.00  0.00      LIG  
ATOM   4993 H41  LIG     1      19.158  11.652  10.024  1.00  0.00      LIG  
ATOM   4994 H42  LIG     1      20.070  11.930   8.531  1.00  0.00      LIG  
ATOM   4995 H43  LIG     1      17.051  14.147   8.988  1.00  0.00      LIG  
ATOM   4996 H44  LIG     1      17.831  15.175  10.206  1.00  0.00      LIG  
ATOM   4997 H45  LIG     1      17.382  13.515  10.605  1.00  0.00      LIG  
TER
REMARK  Energy: 252.45
REMARK  SimpleFitness: 252.45
REMARK  FullFitness: -1397.5715
REMARK  InterFull: -33.1486
REMARK  IntraFull: 284.786
REMARK  solvFull: -1893.66
REMARK  surfFull: 244.451
REMARK  extraFull: 0.0
REMARK  deltaGcompsolvpol: -1893.66
REMARK  deltaGcompsolvnonpol: 244.451
REMARK  deltaGprotsolvpol: -1897.11
REMARK  deltaGprotsolvnonpol: 243.179
REMARK  deltaGligsolvpol: -10.5667
REMARK  deltaGligsolvnonpol: 15.387
REMARK  deltaGvdw: -33.1486
REMARK  deltaGelec: 0.0
REMARK  deltaG: -7.6033173
REMARK  Cluster: 5
REMARK  ClusterRank: 3
ATOM   4915 C    LIG     1      19.334  22.110  12.952  1.00  0.00      LIG  
ATOM   4916 C1   LIG     1      19.788  23.520  12.817  1.00  0.00      LIG  
ATOM   4917 C2   LIG     1      20.131  23.965  11.420  1.00  0.00      LIG  
ATOM   4918 C3   LIG     1      21.156  22.987  10.791  1.00  0.00      LIG  
ATOM   4919 C4   LIG     1      20.898  21.472  10.992  1.00  0.00      LIG  
ATOM   4920 C5   LIG     1      20.417  21.195  12.425  1.00  0.00      LIG  
ATOM   4921 C6   LIG     1      21.547  23.394   9.363  1.00  0.00      LIG  
ATOM   4922 C7   LIG     1      21.336  22.345   8.299  1.00  0.00      LIG  
ATOM   4923 C8   LIG     1      20.046  21.606   8.555  1.00  0.00      LIG  
ATOM   4924 C9   LIG     1      20.119  20.769   9.832  1.00  0.00      LIG  
ATOM   4925 C10  LIG     1      19.623  20.768   7.343  1.00  0.00      LIG  
ATOM   4926 C11  LIG     1      18.738  19.639   7.738  1.00  0.00      LIG  
ATOM   4927 C12  LIG     1      17.856  19.965   8.897  1.00  0.00      LIG  
ATOM   4928 C13  LIG     1      18.706  20.223  10.142  1.00  0.00      LIG  
ATOM   4929 C14  LIG     1      20.742  20.088   6.587  1.00  0.00      LIG  
ATOM   4930 C15  LIG     1      20.042  18.857   6.133  1.00  0.00      LIG  
ATOM   4931 C16  LIG     1      18.904  18.520   7.007  1.00  0.00      LIG  
ATOM   4932 C17  LIG     1      20.757  25.352  11.532  1.00  0.00      LIG  
ATOM   4933 C18  LIG     1      18.821  24.126  10.657  1.00  0.00      LIG  
ATOM   4934 C19  LIG     1      22.268  20.791  11.022  1.00  0.00      LIG  
ATOM   4935 C20  LIG     1      18.888  21.666   6.357  1.00  0.00      LIG  
ATOM   4936 O    LIG     1      21.173  16.501   8.207  1.00  0.00      LIG  
ATOM   4937 C21  LIG     1      19.883  15.884   8.372  1.00  0.00      LIG  
ATOM   4938 C22  LIG     1      19.152  15.972   7.033  1.00  0.00      LIG  
ATOM   4939 C23  LIG     1      18.226  17.175   6.902  1.00  0.00      LIG  
ATOM   4940 O1   LIG     1      19.612  24.318  13.724  1.00  0.00      LIG  
ATOM   4941 O2   LIG     1      18.801  18.997  10.866  1.00  0.00      LIG  
ATOM   4942 C24  LIG     1      17.058  16.957   7.840  1.00  0.00      LIG  
ATOM   4943 C25  LIG     1      21.672  17.128   9.312  1.00  0.00      LIG  
ATOM   4944 O3   LIG     1      21.124  17.192  10.403  1.00  0.00      LIG  
ATOM   4945 C26  LIG     1      23.053  17.632   9.041  1.00  0.00      LIG  
ATOM   4946 C27  LIG     1      20.086  14.438   8.682  1.00  0.00      LIG  
ATOM   4947 O4   LIG     1      20.096  14.070  10.081  1.00  0.00      LIG  
ATOM   4948 C28  LIG     1      19.014  13.587   9.253  1.00  0.00      LIG  
ATOM   4949 C29  LIG     1      19.059  12.150   8.903  1.00  0.00      LIG  
ATOM   4950 C30  LIG     1      17.689  14.093   9.696  1.00  0.00      LIG  
ATOM   4951 O5   LIG     1      20.456  18.128   5.245  1.00  0.00      LIG  
ATOM   4952 H    LIG     1      18.383  21.985  12.435  1.00  0.00      LIG  
ATOM   4953 H1   LIG     1      19.173  21.907  14.014  1.00  0.00      LIG  
ATOM   4954 H2   LIG     1      22.062  23.177  11.375  1.00  0.00      LIG  
ATOM   4955 H3   LIG     1      20.122  20.153  12.550  1.00  0.00      LIG  
ATOM   4956 H4   LIG     1      21.274  21.321  13.094  1.00  0.00      LIG  
ATOM   4957 H5   LIG     1      22.601  23.685   9.349  1.00  0.00      LIG  
ATOM   4958 H6   LIG     1      21.001  24.284   9.047  1.00  0.00      LIG  
ATOM   4959 H7   LIG     1      22.182  21.656   8.288  1.00  0.00      LIG  
ATOM   4960 H8   LIG     1      21.319  22.836   7.322  1.00  0.00      LIG  
ATOM   4961 H9   LIG     1      19.272  22.361   8.697  1.00  0.00      LIG  
ATOM   4962 H10  LIG     1      20.722  19.893   9.576  1.00  0.00      LIG  
ATOM   4963 H11  LIG     1      17.112  19.195   9.094  1.00  0.00      LIG  
ATOM   4964 H12  LIG     1      17.297  20.871   8.648  1.00  0.00      LIG  
ATOM   4965 H13  LIG     1      18.144  20.921  10.759  1.00  0.00      LIG  
ATOM   4966 H14  LIG     1      21.576  19.793   7.230  1.00  0.00      LIG  
ATOM   4967 H15  LIG     1      21.084  20.674   5.730  1.00  0.00      LIG  
ATOM   4968 H16  LIG     1      21.689  25.317  12.105  1.00  0.00      LIG  
ATOM   4969 H17  LIG     1      20.084  26.057  12.031  1.00  0.00      LIG  
ATOM   4970 H18  LIG     1      20.979  25.774  10.550  1.00  0.00      LIG  
ATOM   4971 H19  LIG     1      18.132  24.784  11.196  1.00  0.00      LIG  
ATOM   4972 H20  LIG     1      18.312  23.171  10.513  1.00  0.00      LIG  
ATOM   4973 H21  LIG     1      18.991  24.571   9.675  1.00  0.00      LIG  
ATOM   4974 H22  LIG     1      22.926  21.258  11.759  1.00  0.00      LIG  
ATOM   4975 H23  LIG     1      22.779  20.827  10.059  1.00  0.00      LIG  
ATOM   4976 H24  LIG     1      22.159  19.738  11.296  1.00  0.00      LIG  
ATOM   4977 H25  LIG     1      19.555  22.442   5.973  1.00  0.00      LIG  
ATOM   4978 H26  LIG     1      18.035  22.158   6.833  1.00  0.00      LIG  
ATOM   4979 H27  LIG     1      18.512  21.105   5.497  1.00  0.00      LIG  
ATOM   4980 H28  LIG     1      19.306  16.371   9.163  1.00  0.00      LIG  
ATOM   4981 H29  LIG     1      18.524  15.087   6.891  1.00  0.00      LIG  
ATOM   4982 H30  LIG     1      19.871  15.960   6.209  1.00  0.00      LIG  
ATOM   4983 H31  LIG     1      17.812  17.128   5.891  1.00  0.00      LIG  
ATOM   4984 H32  LIG     1      19.529  18.485  10.470  1.00  0.00      LIG  
ATOM   4985 H33  LIG     1      16.298  17.730   7.735  1.00  0.00      LIG  
ATOM   4986 H34  LIG     1      17.379  16.976   8.882  1.00  0.00      LIG  
ATOM   4987 H35  LIG     1      16.583  15.994   7.642  1.00  0.00      LIG  
ATOM   4988 H36  LIG     1      23.343  18.305   9.849  1.00  0.00      LIG  
ATOM   4989 H37  LIG     1      23.071  18.190   8.100  1.00  0.00      LIG  
ATOM   4990 H38  LIG     1      23.750  16.791   9.005  1.00  0.00      LIG  
ATOM   4991 H39  LIG     1      20.787  13.964   8.008  1.00  0.00      LIG  
ATOM   4992 H40  LIG     1      18.630  11.996   7.909  1.00  0.00      LIG  
ATOM   4993 H41  LIG     1      18.460  11.594   9.619  1.00  0.00      LIG  
ATOM   4994 H42  LIG     1      20.077  11.751   8.909  1.00  0.00      LIG  
ATOM   4995 H43  LIG     1      16.988  14.097   8.858  1.00  0.00      LIG  
ATOM   4996 H44  LIG     1      17.750  15.102  10.110  1.00  0.00      LIG  
ATOM   4997 H45  LIG     1      17.282  13.440  10.473  1.00  0.00      LIG  
TER
REMARK  Energy: 252.45
REMARK  SimpleFitness: 252.45
REMARK  FullFitness: -1397.5715
REMARK  InterFull: -33.1486
REMARK  IntraFull: 284.786
REMARK  solvFull: -1893.66
REMARK  surfFull: 244.451
REMARK  extraFull: 0.0
REMARK  deltaGcompsolvpol: -1893.66
REMARK  deltaGcompsolvnonpol: 244.451
REMARK  deltaGprotsolvpol: -1897.11
REMARK  deltaGprotsolvnonpol: 243.179
REMARK  deltaGligsolvpol: -10.5667
REMARK  deltaGligsolvnonpol: 15.387
REMARK  deltaGvdw: -33.1486
REMARK  deltaGelec: 0.0
REMARK  deltaG: -7.6033173
REMARK  Cluster: 5
REMARK  ClusterRank: 4
ATOM   4915 C    LIG     1      19.334  22.110  12.952  1.00  0.00      LIG  
ATOM   4916 C1   LIG     1      19.788  23.520  12.817  1.00  0.00      LIG  
ATOM   4917 C2   LIG     1      20.131  23.965  11.420  1.00  0.00      LIG  
ATOM   4918 C3   LIG     1      21.156  22.987  10.791  1.00  0.00      LIG  
ATOM   4919 C4   LIG     1      20.898  21.472  10.992  1.00  0.00      LIG  
ATOM   4920 C5   LIG     1      20.417  21.195  12.425  1.00  0.00      LIG  
ATOM   4921 C6   LIG     1      21.547  23.394   9.363  1.00  0.00      LIG  
ATOM   4922 C7   LIG     1      21.336  22.345   8.299  1.00  0.00      LIG  
ATOM   4923 C8   LIG     1      20.046  21.606   8.555  1.00  0.00      LIG  
ATOM   4924 C9   LIG     1      20.119  20.769   9.832  1.00  0.00      LIG  
ATOM   4925 C10  LIG     1      19.623  20.768   7.343  1.00  0.00      LIG  
ATOM   4926 C11  LIG     1      18.738  19.639   7.738  1.00  0.00      LIG  
ATOM   4927 C12  LIG     1      17.856  19.965   8.897  1.00  0.00      LIG  
ATOM   4928 C13  LIG     1      18.706  20.223  10.142  1.00  0.00      LIG  
ATOM   4929 C14  LIG     1      20.742  20.088   6.587  1.00  0.00      LIG  
ATOM   4930 C15  LIG     1      20.042  18.857   6.133  1.00  0.00      LIG  
ATOM   4931 C16  LIG     1      18.904  18.520   7.007  1.00  0.00      LIG  
ATOM   4932 C17  LIG     1      20.757  25.352  11.532  1.00  0.00      LIG  
ATOM   4933 C18  LIG     1      18.821  24.126  10.657  1.00  0.00      LIG  
ATOM   4934 C19  LIG     1      22.268  20.791  11.022  1.00  0.00      LIG  
ATOM   4935 C20  LIG     1      18.888  21.666   6.357  1.00  0.00      LIG  
ATOM   4936 O    LIG     1      21.173  16.501   8.207  1.00  0.00      LIG  
ATOM   4937 C21  LIG     1      19.883  15.884   8.372  1.00  0.00      LIG  
ATOM   4938 C22  LIG     1      19.152  15.972   7.033  1.00  0.00      LIG  
ATOM   4939 C23  LIG     1      18.226  17.175   6.902  1.00  0.00      LIG  
ATOM   4940 O1   LIG     1      19.612  24.318  13.724  1.00  0.00      LIG  
ATOM   4941 O2   LIG     1      18.801  18.997  10.866  1.00  0.00      LIG  
ATOM   4942 C24  LIG     1      17.058  16.957   7.840  1.00  0.00      LIG  
ATOM   4943 C25  LIG     1      21.672  17.128   9.312  1.00  0.00      LIG  
ATOM   4944 O3   LIG     1      21.124  17.192  10.403  1.00  0.00      LIG  
ATOM   4945 C26  LIG     1      23.053  17.632   9.041  1.00  0.00      LIG  
ATOM   4946 C27  LIG     1      20.086  14.438   8.682  1.00  0.00      LIG  
ATOM   4947 O4   LIG     1      20.096  14.070  10.081  1.00  0.00      LIG  
ATOM   4948 C28  LIG     1      19.014  13.587   9.253  1.00  0.00      LIG  
ATOM   4949 C29  LIG     1      19.059  12.150   8.903  1.00  0.00      LIG  
ATOM   4950 C30  LIG     1      17.689  14.093   9.696  1.00  0.00      LIG  
ATOM   4951 O5   LIG     1      20.456  18.128   5.245  1.00  0.00      LIG  
ATOM   4952 H    LIG     1      18.383  21.985  12.435  1.00  0.00      LIG  
ATOM   4953 H1   LIG     1      19.173  21.907  14.014  1.00  0.00      LIG  
ATOM   4954 H2   LIG     1      22.062  23.177  11.375  1.00  0.00      LIG  
ATOM   4955 H3   LIG     1      20.122  20.153  12.550  1.00  0.00      LIG  
ATOM   4956 H4   LIG     1      21.274  21.321  13.094  1.00  0.00      LIG  
ATOM   4957 H5   LIG     1      22.601  23.685   9.349  1.00  0.00      LIG  
ATOM   4958 H6   LIG     1      21.001  24.284   9.047  1.00  0.00      LIG  
ATOM   4959 H7   LIG     1      22.182  21.656   8.288  1.00  0.00      LIG  
ATOM   4960 H8   LIG     1      21.319  22.836   7.322  1.00  0.00      LIG  
ATOM   4961 H9   LIG     1      19.272  22.361   8.697  1.00  0.00      LIG  
ATOM   4962 H10  LIG     1      20.722  19.893   9.576  1.00  0.00      LIG  
ATOM   4963 H11  LIG     1      17.112  19.195   9.094  1.00  0.00      LIG  
ATOM   4964 H12  LIG     1      17.297  20.871   8.648  1.00  0.00      LIG  
ATOM   4965 H13  LIG     1      18.144  20.921  10.759  1.00  0.00      LIG  
ATOM   4966 H14  LIG     1      21.576  19.793   7.230  1.00  0.00      LIG  
ATOM   4967 H15  LIG     1      21.084  20.674   5.730  1.00  0.00      LIG  
ATOM   4968 H16  LIG     1      21.689  25.317  12.105  1.00  0.00      LIG  
ATOM   4969 H17  LIG     1      20.084  26.057  12.031  1.00  0.00      LIG  
ATOM   4970 H18  LIG     1      20.979  25.774  10.550  1.00  0.00      LIG  
ATOM   4971 H19  LIG     1      18.132  24.784  11.196  1.00  0.00      LIG  
ATOM   4972 H20  LIG     1      18.312  23.171  10.513  1.00  0.00      LIG  
ATOM   4973 H21  LIG     1      18.991  24.571   9.675  1.00  0.00      LIG  
ATOM   4974 H22  LIG     1      22.926  21.258  11.759  1.00  0.00      LIG  
ATOM   4975 H23  LIG     1      22.779  20.827  10.059  1.00  0.00      LIG  
ATOM   4976 H24  LIG     1      22.159  19.738  11.296  1.00  0.00      LIG  
ATOM   4977 H25  LIG     1      19.555  22.442   5.973  1.00  0.00      LIG  
ATOM   4978 H26  LIG     1      18.035  22.158   6.833  1.00  0.00      LIG  
ATOM   4979 H27  LIG     1      18.512  21.105   5.497  1.00  0.00      LIG  
ATOM   4980 H28  LIG     1      19.306  16.371   9.163  1.00  0.00      LIG  
ATOM   4981 H29  LIG     1      18.524  15.087   6.891  1.00  0.00      LIG  
ATOM   4982 H30  LIG     1      19.871  15.960   6.209  1.00  0.00      LIG  
ATOM   4983 H31  LIG     1      17.812  17.128   5.891  1.00  0.00      LIG  
ATOM   4984 H32  LIG     1      19.529  18.485  10.470  1.00  0.00      LIG  
ATOM   4985 H33  LIG     1      16.298  17.730   7.735  1.00  0.00      LIG  
ATOM   4986 H34  LIG     1      17.379  16.976   8.882  1.00  0.00      LIG  
ATOM   4987 H35  LIG     1      16.583  15.994   7.642  1.00  0.00      LIG  
ATOM   4988 H36  LIG     1      23.343  18.305   9.849  1.00  0.00      LIG  
ATOM   4989 H37  LIG     1      23.071  18.190   8.100  1.00  0.00      LIG  
ATOM   4990 H38  LIG     1      23.750  16.791   9.005  1.00  0.00      LIG  
ATOM   4991 H39  LIG     1      20.787  13.964   8.008  1.00  0.00      LIG  
ATOM   4992 H40  LIG     1      18.630  11.996   7.909  1.00  0.00      LIG  
ATOM   4993 H41  LIG     1      18.460  11.594   9.619  1.00  0.00      LIG  
ATOM   4994 H42  LIG     1      20.077  11.751   8.909  1.00  0.00      LIG  
ATOM   4995 H43  LIG     1      16.988  14.097   8.858  1.00  0.00      LIG  
ATOM   4996 H44  LIG     1      17.750  15.102  10.110  1.00  0.00      LIG  
ATOM   4997 H45  LIG     1      17.282  13.440  10.473  1.00  0.00      LIG  
TER
REMARK  Energy: 252.45
REMARK  SimpleFitness: 252.45
REMARK  FullFitness: -1397.5715
REMARK  InterFull: -33.1486
REMARK  IntraFull: 284.786
REMARK  solvFull: -1893.66
REMARK  surfFull: 244.451
REMARK  extraFull: 0.0
REMARK  deltaGcompsolvpol: -1893.66
REMARK  deltaGcompsolvnonpol: 244.451
REMARK  deltaGprotsolvpol: -1897.11
REMARK  deltaGprotsolvnonpol: 243.179
REMARK  deltaGligsolvpol: -10.5667
REMARK  deltaGligsolvnonpol: 15.387
REMARK  deltaGvdw: -33.1486
REMARK  deltaGelec: 0.0
REMARK  deltaG: -7.6033173
REMARK  Cluster: 5
REMARK  ClusterRank: 5
ATOM   4915 C    LIG     1      19.334  22.110  12.952  1.00  0.00      LIG  
ATOM   4916 C1   LIG     1      19.788  23.520  12.817  1.00  0.00      LIG  
ATOM   4917 C2   LIG     1      20.131  23.965  11.420  1.00  0.00      LIG  
ATOM   4918 C3   LIG     1      21.156  22.987  10.791  1.00  0.00      LIG  
ATOM   4919 C4   LIG     1      20.898  21.472  10.992  1.00  0.00      LIG  
ATOM   4920 C5   LIG     1      20.417  21.195  12.425  1.00  0.00      LIG  
ATOM   4921 C6   LIG     1      21.547  23.394   9.363  1.00  0.00      LIG  
ATOM   4922 C7   LIG     1      21.336  22.345   8.299  1.00  0.00      LIG  
ATOM   4923 C8   LIG     1      20.046  21.606   8.555  1.00  0.00      LIG  
ATOM   4924 C9   LIG     1      20.119  20.769   9.832  1.00  0.00      LIG  
ATOM   4925 C10  LIG     1      19.623  20.768   7.343  1.00  0.00      LIG  
ATOM   4926 C11  LIG     1      18.738  19.639   7.738  1.00  0.00      LIG  
ATOM   4927 C12  LIG     1      17.856  19.965   8.897  1.00  0.00      LIG  
ATOM   4928 C13  LIG     1      18.706  20.223  10.142  1.00  0.00      LIG  
ATOM   4929 C14  LIG     1      20.742  20.088   6.587  1.00  0.00      LIG  
ATOM   4930 C15  LIG     1      20.042  18.857   6.133  1.00  0.00      LIG  
ATOM   4931 C16  LIG     1      18.904  18.520   7.007  1.00  0.00      LIG  
ATOM   4932 C17  LIG     1      20.757  25.352  11.532  1.00  0.00      LIG  
ATOM   4933 C18  LIG     1      18.821  24.126  10.657  1.00  0.00      LIG  
ATOM   4934 C19  LIG     1      22.268  20.791  11.022  1.00  0.00      LIG  
ATOM   4935 C20  LIG     1      18.888  21.666   6.357  1.00  0.00      LIG  
ATOM   4936 O    LIG     1      21.173  16.501   8.207  1.00  0.00      LIG  
ATOM   4937 C21  LIG     1      19.883  15.884   8.372  1.00  0.00      LIG  
ATOM   4938 C22  LIG     1      19.152  15.972   7.033  1.00  0.00      LIG  
ATOM   4939 C23  LIG     1      18.226  17.175   6.902  1.00  0.00      LIG  
ATOM   4940 O1   LIG     1      19.612  24.318  13.724  1.00  0.00      LIG  
ATOM   4941 O2   LIG     1      18.801  18.997  10.866  1.00  0.00      LIG  
ATOM   4942 C24  LIG     1      17.058  16.957   7.840  1.00  0.00      LIG  
ATOM   4943 C25  LIG     1      21.672  17.128   9.312  1.00  0.00      LIG  
ATOM   4944 O3   LIG     1      21.124  17.192  10.403  1.00  0.00      LIG  
ATOM   4945 C26  LIG     1      23.053  17.632   9.041  1.00  0.00      LIG  
ATOM   4946 C27  LIG     1      20.086  14.438   8.682  1.00  0.00      LIG  
ATOM   4947 O4   LIG     1      20.096  14.070  10.081  1.00  0.00      LIG  
ATOM   4948 C28  LIG     1      19.014  13.587   9.253  1.00  0.00      LIG  
ATOM   4949 C29  LIG     1      19.059  12.150   8.903  1.00  0.00      LIG  
ATOM   4950 C30  LIG     1      17.689  14.093   9.696  1.00  0.00      LIG  
ATOM   4951 O5   LIG     1      20.456  18.128   5.245  1.00  0.00      LIG  
ATOM   4952 H    LIG     1      18.383  21.985  12.435  1.00  0.00      LIG  
ATOM   4953 H1   LIG     1      19.173  21.907  14.014  1.00  0.00      LIG  
ATOM   4954 H2   LIG     1      22.062  23.177  11.375  1.00  0.00      LIG  
ATOM   4955 H3   LIG     1      20.122  20.153  12.550  1.00  0.00      LIG  
ATOM   4956 H4   LIG     1      21.274  21.321  13.094  1.00  0.00      LIG  
ATOM   4957 H5   LIG     1      22.601  23.685   9.349  1.00  0.00      LIG  
ATOM   4958 H6   LIG     1      21.001  24.284   9.047  1.00  0.00      LIG  
ATOM   4959 H7   LIG     1      22.182  21.656   8.288  1.00  0.00      LIG  
ATOM   4960 H8   LIG     1      21.319  22.836   7.322  1.00  0.00      LIG  
ATOM   4961 H9   LIG     1      19.272  22.361   8.697  1.00  0.00      LIG  
ATOM   4962 H10  LIG     1      20.722  19.893   9.576  1.00  0.00      LIG  
ATOM   4963 H11  LIG     1      17.112  19.195   9.094  1.00  0.00      LIG  
ATOM   4964 H12  LIG     1      17.297  20.871   8.648  1.00  0.00      LIG  
ATOM   4965 H13  LIG     1      18.144  20.921  10.759  1.00  0.00      LIG  
ATOM   4966 H14  LIG     1      21.576  19.793   7.230  1.00  0.00      LIG  
ATOM   4967 H15  LIG     1      21.084  20.674   5.730  1.00  0.00      LIG  
ATOM   4968 H16  LIG     1      21.689  25.317  12.105  1.00  0.00      LIG  
ATOM   4969 H17  LIG     1      20.084  26.057  12.031  1.00  0.00      LIG  
ATOM   4970 H18  LIG     1      20.979  25.774  10.550  1.00  0.00      LIG  
ATOM   4971 H19  LIG     1      18.132  24.784  11.196  1.00  0.00      LIG  
ATOM   4972 H20  LIG     1      18.312  23.171  10.513  1.00  0.00      LIG  
ATOM   4973 H21  LIG     1      18.991  24.571   9.675  1.00  0.00      LIG  
ATOM   4974 H22  LIG     1      22.926  21.258  11.759  1.00  0.00      LIG  
ATOM   4975 H23  LIG     1      22.779  20.827  10.059  1.00  0.00      LIG  
ATOM   4976 H24  LIG     1      22.159  19.738  11.296  1.00  0.00      LIG  
ATOM   4977 H25  LIG     1      19.555  22.442   5.973  1.00  0.00      LIG  
ATOM   4978 H26  LIG     1      18.035  22.158   6.833  1.00  0.00      LIG  
ATOM   4979 H27  LIG     1      18.512  21.105   5.497  1.00  0.00      LIG  
ATOM   4980 H28  LIG     1      19.306  16.371   9.163  1.00  0.00      LIG  
ATOM   4981 H29  LIG     1      18.524  15.087   6.891  1.00  0.00      LIG  
ATOM   4982 H30  LIG     1      19.871  15.960   6.209  1.00  0.00      LIG  
ATOM   4983 H31  LIG     1      17.812  17.128   5.891  1.00  0.00      LIG  
ATOM   4984 H32  LIG     1      19.529  18.485  10.470  1.00  0.00      LIG  
ATOM   4985 H33  LIG     1      16.298  17.730   7.735  1.00  0.00      LIG  
ATOM   4986 H34  LIG     1      17.379  16.976   8.882  1.00  0.00      LIG  
ATOM   4987 H35  LIG     1      16.583  15.994   7.642  1.00  0.00      LIG  
ATOM   4988 H36  LIG     1      23.343  18.305   9.849  1.00  0.00      LIG  
ATOM   4989 H37  LIG     1      23.071  18.190   8.100  1.00  0.00      LIG  
ATOM   4990 H38  LIG     1      23.750  16.791   9.005  1.00  0.00      LIG  
ATOM   4991 H39  LIG     1      20.787  13.964   8.008  1.00  0.00      LIG  
ATOM   4992 H40  LIG     1      18.630  11.996   7.909  1.00  0.00      LIG  
ATOM   4993 H41  LIG     1      18.460  11.594   9.619  1.00  0.00      LIG  
ATOM   4994 H42  LIG     1      20.077  11.751   8.909  1.00  0.00      LIG  
ATOM   4995 H43  LIG     1      16.988  14.097   8.858  1.00  0.00      LIG  
ATOM   4996 H44  LIG     1      17.750  15.102  10.110  1.00  0.00      LIG  
ATOM   4997 H45  LIG     1      17.282  13.440  10.473  1.00  0.00      LIG  
TER
REMARK  Energy: 252.45
REMARK  SimpleFitness: 252.45
REMARK  FullFitness: -1397.5715
REMARK  InterFull: -33.1486
REMARK  IntraFull: 284.786
REMARK  solvFull: -1893.66
REMARK  surfFull: 244.451
REMARK  extraFull: 0.0
REMARK  deltaGcompsolvpol: -1893.66
REMARK  deltaGcompsolvnonpol: 244.451
REMARK  deltaGprotsolvpol: -1897.11
REMARK  deltaGprotsolvnonpol: 243.179
REMARK  deltaGligsolvpol: -10.5667
REMARK  deltaGligsolvnonpol: 15.387
REMARK  deltaGvdw: -33.1486
REMARK  deltaGelec: 0.0
REMARK  deltaG: -7.6033173
REMARK  Cluster: 5
REMARK  ClusterRank: 6
ATOM   4915 C    LIG     1      19.334  22.110  12.952  1.00  0.00      LIG  
ATOM   4916 C1   LIG     1      19.788  23.520  12.817  1.00  0.00      LIG  
ATOM   4917 C2   LIG     1      20.131  23.965  11.420  1.00  0.00      LIG  
ATOM   4918 C3   LIG     1      21.156  22.987  10.791  1.00  0.00      LIG  
ATOM   4919 C4   LIG     1      20.898  21.472  10.992  1.00  0.00      LIG  
ATOM   4920 C5   LIG     1      20.417  21.195  12.425  1.00  0.00      LIG  
ATOM   4921 C6   LIG     1      21.547  23.394   9.363  1.00  0.00      LIG  
ATOM   4922 C7   LIG     1      21.336  22.345   8.299  1.00  0.00      LIG  
ATOM   4923 C8   LIG     1      20.046  21.606   8.555  1.00  0.00      LIG  
ATOM   4924 C9   LIG     1      20.119  20.769   9.832  1.00  0.00      LIG  
ATOM   4925 C10  LIG     1      19.623  20.768   7.343  1.00  0.00      LIG  
ATOM   4926 C11  LIG     1      18.738  19.639   7.738  1.00  0.00      LIG  
ATOM   4927 C12  LIG     1      17.856  19.965   8.897  1.00  0.00      LIG  
ATOM   4928 C13  LIG     1      18.706  20.223  10.142  1.00  0.00      LIG  
ATOM   4929 C14  LIG     1      20.742  20.088   6.587  1.00  0.00      LIG  
ATOM   4930 C15  LIG     1      20.042  18.857   6.133  1.00  0.00      LIG  
ATOM   4931 C16  LIG     1      18.904  18.520   7.007  1.00  0.00      LIG  
ATOM   4932 C17  LIG     1      20.757  25.352  11.532  1.00  0.00      LIG  
ATOM   4933 C18  LIG     1      18.821  24.126  10.657  1.00  0.00      LIG  
ATOM   4934 C19  LIG     1      22.268  20.791  11.022  1.00  0.00      LIG  
ATOM   4935 C20  LIG     1      18.888  21.666   6.357  1.00  0.00      LIG  
ATOM   4936 O    LIG     1      21.173  16.501   8.207  1.00  0.00      LIG  
ATOM   4937 C21  LIG     1      19.883  15.884   8.372  1.00  0.00      LIG  
ATOM   4938 C22  LIG     1      19.152  15.972   7.033  1.00  0.00      LIG  
ATOM   4939 C23  LIG     1      18.226  17.175   6.902  1.00  0.00      LIG  
ATOM   4940 O1   LIG     1      19.612  24.318  13.724  1.00  0.00      LIG  
ATOM   4941 O2   LIG     1      18.801  18.997  10.866  1.00  0.00      LIG  
ATOM   4942 C24  LIG     1      17.058  16.957   7.840  1.00  0.00      LIG  
ATOM   4943 C25  LIG     1      21.672  17.128   9.312  1.00  0.00      LIG  
ATOM   4944 O3   LIG     1      21.124  17.192  10.403  1.00  0.00      LIG  
ATOM   4945 C26  LIG     1      23.053  17.632   9.041  1.00  0.00      LIG  
ATOM   4946 C27  LIG     1      20.086  14.438   8.682  1.00  0.00      LIG  
ATOM   4947 O4   LIG     1      20.096  14.070  10.081  1.00  0.00      LIG  
ATOM   4948 C28  LIG     1      19.014  13.587   9.253  1.00  0.00      LIG  
ATOM   4949 C29  LIG     1      19.059  12.150   8.903  1.00  0.00      LIG  
ATOM   4950 C30  LIG     1      17.689  14.093   9.696  1.00  0.00      LIG  
ATOM   4951 O5   LIG     1      20.456  18.128   5.245  1.00  0.00      LIG  
ATOM   4952 H    LIG     1      18.383  21.985  12.435  1.00  0.00      LIG  
ATOM   4953 H1   LIG     1      19.173  21.907  14.014  1.00  0.00      LIG  
ATOM   4954 H2   LIG     1      22.062  23.177  11.375  1.00  0.00      LIG  
ATOM   4955 H3   LIG     1      20.122  20.153  12.550  1.00  0.00      LIG  
ATOM   4956 H4   LIG     1      21.274  21.321  13.094  1.00  0.00      LIG  
ATOM   4957 H5   LIG     1      22.601  23.685   9.349  1.00  0.00      LIG  
ATOM   4958 H6   LIG     1      21.001  24.284   9.047  1.00  0.00      LIG  
ATOM   4959 H7   LIG     1      22.182  21.656   8.288  1.00  0.00      LIG  
ATOM   4960 H8   LIG     1      21.319  22.836   7.322  1.00  0.00      LIG  
ATOM   4961 H9   LIG     1      19.272  22.361   8.697  1.00  0.00      LIG  
ATOM   4962 H10  LIG     1      20.722  19.893   9.576  1.00  0.00      LIG  
ATOM   4963 H11  LIG     1      17.112  19.195   9.094  1.00  0.00      LIG  
ATOM   4964 H12  LIG     1      17.297  20.871   8.648  1.00  0.00      LIG  
ATOM   4965 H13  LIG     1      18.144  20.921  10.759  1.00  0.00      LIG  
ATOM   4966 H14  LIG     1      21.576  19.793   7.230  1.00  0.00      LIG  
ATOM   4967 H15  LIG     1      21.084  20.674   5.730  1.00  0.00      LIG  
ATOM   4968 H16  LIG     1      21.689  25.317  12.105  1.00  0.00      LIG  
ATOM   4969 H17  LIG     1      20.084  26.057  12.031  1.00  0.00      LIG  
ATOM   4970 H18  LIG     1      20.979  25.774  10.550  1.00  0.00      LIG  
ATOM   4971 H19  LIG     1      18.132  24.784  11.196  1.00  0.00      LIG  
ATOM   4972 H20  LIG     1      18.312  23.171  10.513  1.00  0.00      LIG  
ATOM   4973 H21  LIG     1      18.991  24.571   9.675  1.00  0.00      LIG  
ATOM   4974 H22  LIG     1      22.926  21.258  11.759  1.00  0.00      LIG  
ATOM   4975 H23  LIG     1      22.779  20.827  10.059  1.00  0.00      LIG  
ATOM   4976 H24  LIG     1      22.159  19.738  11.296  1.00  0.00      LIG  
ATOM   4977 H25  LIG     1      19.555  22.442   5.973  1.00  0.00      LIG  
ATOM   4978 H26  LIG     1      18.035  22.158   6.833  1.00  0.00      LIG  
ATOM   4979 H27  LIG     1      18.512  21.105   5.497  1.00  0.00      LIG  
ATOM   4980 H28  LIG     1      19.306  16.371   9.163  1.00  0.00      LIG  
ATOM   4981 H29  LIG     1      18.524  15.087   6.891  1.00  0.00      LIG  
ATOM   4982 H30  LIG     1      19.871  15.960   6.209  1.00  0.00      LIG  
ATOM   4983 H31  LIG     1      17.812  17.128   5.891  1.00  0.00      LIG  
ATOM   4984 H32  LIG     1      19.529  18.485  10.470  1.00  0.00      LIG  
ATOM   4985 H33  LIG     1      16.298  17.730   7.735  1.00  0.00      LIG  
ATOM   4986 H34  LIG     1      17.379  16.976   8.882  1.00  0.00      LIG  
ATOM   4987 H35  LIG     1      16.583  15.994   7.642  1.00  0.00      LIG  
ATOM   4988 H36  LIG     1      23.343  18.305   9.849  1.00  0.00      LIG  
ATOM   4989 H37  LIG     1      23.071  18.190   8.100  1.00  0.00      LIG  
ATOM   4990 H38  LIG     1      23.750  16.791   9.005  1.00  0.00      LIG  
ATOM   4991 H39  LIG     1      20.787  13.964   8.008  1.00  0.00      LIG  
ATOM   4992 H40  LIG     1      18.630  11.996   7.909  1.00  0.00      LIG  
ATOM   4993 H41  LIG     1      18.460  11.594   9.619  1.00  0.00      LIG  
ATOM   4994 H42  LIG     1      20.077  11.751   8.909  1.00  0.00      LIG  
ATOM   4995 H43  LIG     1      16.988  14.097   8.858  1.00  0.00      LIG  
ATOM   4996 H44  LIG     1      17.750  15.102  10.110  1.00  0.00      LIG  
ATOM   4997 H45  LIG     1      17.282  13.440  10.473  1.00  0.00      LIG  
TER
REMARK  Energy: 252.45
REMARK  SimpleFitness: 252.45
REMARK  FullFitness: -1397.5715
REMARK  InterFull: -33.1486
REMARK  IntraFull: 284.786
REMARK  solvFull: -1893.66
REMARK  surfFull: 244.451
REMARK  extraFull: 0.0
REMARK  deltaGcompsolvpol: -1893.66
REMARK  deltaGcompsolvnonpol: 244.451
REMARK  deltaGprotsolvpol: -1897.11
REMARK  deltaGprotsolvnonpol: 243.179
REMARK  deltaGligsolvpol: -10.5667
REMARK  deltaGligsolvnonpol: 15.387
REMARK  deltaGvdw: -33.1486
REMARK  deltaGelec: 0.0
REMARK  deltaG: -7.6033173
REMARK  Cluster: 5
REMARK  ClusterRank: 7
ATOM   4915 C    LIG     1      19.334  22.110  12.952  1.00  0.00      LIG  
ATOM   4916 C1   LIG     1      19.788  23.520  12.817  1.00  0.00      LIG  
ATOM   4917 C2   LIG     1      20.131  23.965  11.420  1.00  0.00      LIG  
ATOM   4918 C3   LIG     1      21.156  22.987  10.791  1.00  0.00      LIG  
ATOM   4919 C4   LIG     1      20.898  21.472  10.992  1.00  0.00      LIG  
ATOM   4920 C5   LIG     1      20.417  21.195  12.425  1.00  0.00      LIG  
ATOM   4921 C6   LIG     1      21.547  23.394   9.363  1.00  0.00      LIG  
ATOM   4922 C7   LIG     1      21.336  22.345   8.299  1.00  0.00      LIG  
ATOM   4923 C8   LIG     1      20.046  21.606   8.555  1.00  0.00      LIG  
ATOM   4924 C9   LIG     1      20.119  20.769   9.832  1.00  0.00      LIG  
ATOM   4925 C10  LIG     1      19.623  20.768   7.343  1.00  0.00      LIG  
ATOM   4926 C11  LIG     1      18.738  19.639   7.738  1.00  0.00      LIG  
ATOM   4927 C12  LIG     1      17.856  19.965   8.897  1.00  0.00      LIG  
ATOM   4928 C13  LIG     1      18.706  20.223  10.142  1.00  0.00      LIG  
ATOM   4929 C14  LIG     1      20.742  20.088   6.587  1.00  0.00      LIG  
ATOM   4930 C15  LIG     1      20.042  18.857   6.133  1.00  0.00      LIG  
ATOM   4931 C16  LIG     1      18.904  18.520   7.007  1.00  0.00      LIG  
ATOM   4932 C17  LIG     1      20.757  25.352  11.532  1.00  0.00      LIG  
ATOM   4933 C18  LIG     1      18.821  24.126  10.657  1.00  0.00      LIG  
ATOM   4934 C19  LIG     1      22.268  20.791  11.022  1.00  0.00      LIG  
ATOM   4935 C20  LIG     1      18.888  21.666   6.357  1.00  0.00      LIG  
ATOM   4936 O    LIG     1      21.173  16.501   8.207  1.00  0.00      LIG  
ATOM   4937 C21  LIG     1      19.883  15.884   8.372  1.00  0.00      LIG  
ATOM   4938 C22  LIG     1      19.152  15.972   7.033  1.00  0.00      LIG  
ATOM   4939 C23  LIG     1      18.226  17.175   6.902  1.00  0.00      LIG  
ATOM   4940 O1   LIG     1      19.612  24.318  13.724  1.00  0.00      LIG  
ATOM   4941 O2   LIG     1      18.801  18.997  10.866  1.00  0.00      LIG  
ATOM   4942 C24  LIG     1      17.058  16.957   7.840  1.00  0.00      LIG  
ATOM   4943 C25  LIG     1      21.672  17.128   9.312  1.00  0.00      LIG  
ATOM   4944 O3   LIG     1      21.124  17.192  10.403  1.00  0.00      LIG  
ATOM   4945 C26  LIG     1      23.053  17.632   9.041  1.00  0.00      LIG  
ATOM   4946 C27  LIG     1      20.086  14.438   8.682  1.00  0.00      LIG  
ATOM   4947 O4   LIG     1      20.096  14.070  10.081  1.00  0.00      LIG  
ATOM   4948 C28  LIG     1      19.014  13.587   9.253  1.00  0.00      LIG  
ATOM   4949 C29  LIG     1      19.059  12.150   8.903  1.00  0.00      LIG  
ATOM   4950 C30  LIG     1      17.689  14.093   9.696  1.00  0.00      LIG  
ATOM   4951 O5   LIG     1      20.456  18.128   5.245  1.00  0.00      LIG  
ATOM   4952 H    LIG     1      18.383  21.985  12.435  1.00  0.00      LIG  
ATOM   4953 H1   LIG     1      19.173  21.907  14.014  1.00  0.00      LIG  
ATOM   4954 H2   LIG     1      22.062  23.177  11.375  1.00  0.00      LIG  
ATOM   4955 H3   LIG     1      20.122  20.153  12.550  1.00  0.00      LIG  
ATOM   4956 H4   LIG     1      21.274  21.321  13.094  1.00  0.00      LIG  
ATOM   4957 H5   LIG     1      22.601  23.685   9.349  1.00  0.00      LIG  
ATOM   4958 H6   LIG     1      21.001  24.284   9.047  1.00  0.00      LIG  
ATOM   4959 H7   LIG     1      22.182  21.656   8.288  1.00  0.00      LIG  
ATOM   4960 H8   LIG     1      21.319  22.836   7.322  1.00  0.00      LIG  
ATOM   4961 H9   LIG     1      19.272  22.361   8.697  1.00  0.00      LIG  
ATOM   4962 H10  LIG     1      20.722  19.893   9.576  1.00  0.00      LIG  
ATOM   4963 H11  LIG     1      17.112  19.195   9.094  1.00  0.00      LIG  
ATOM   4964 H12  LIG     1      17.297  20.871   8.648  1.00  0.00      LIG  
ATOM   4965 H13  LIG     1      18.144  20.921  10.759  1.00  0.00      LIG  
ATOM   4966 H14  LIG     1      21.576  19.793   7.230  1.00  0.00      LIG  
ATOM   4967 H15  LIG     1      21.084  20.674   5.730  1.00  0.00      LIG  
ATOM   4968 H16  LIG     1      21.689  25.317  12.105  1.00  0.00      LIG  
ATOM   4969 H17  LIG     1      20.084  26.057  12.031  1.00  0.00      LIG  
ATOM   4970 H18  LIG     1      20.979  25.774  10.550  1.00  0.00      LIG  
ATOM   4971 H19  LIG     1      18.132  24.784  11.196  1.00  0.00      LIG  
ATOM   4972 H20  LIG     1      18.312  23.171  10.513  1.00  0.00      LIG  
ATOM   4973 H21  LIG     1      18.991  24.571   9.675  1.00  0.00      LIG  
ATOM   4974 H22  LIG     1      22.926  21.258  11.759  1.00  0.00      LIG  
ATOM   4975 H23  LIG     1      22.779  20.827  10.059  1.00  0.00      LIG  
ATOM   4976 H24  LIG     1      22.159  19.738  11.296  1.00  0.00      LIG  
ATOM   4977 H25  LIG     1      19.555  22.442   5.973  1.00  0.00      LIG  
ATOM   4978 H26  LIG     1      18.035  22.158   6.833  1.00  0.00      LIG  
ATOM   4979 H27  LIG     1      18.512  21.105   5.497  1.00  0.00      LIG  
ATOM   4980 H28  LIG     1      19.306  16.371   9.163  1.00  0.00      LIG  
ATOM   4981 H29  LIG     1      18.524  15.087   6.891  1.00  0.00      LIG  
ATOM   4982 H30  LIG     1      19.871  15.960   6.209  1.00  0.00      LIG  
ATOM   4983 H31  LIG     1      17.812  17.128   5.891  1.00  0.00      LIG  
ATOM   4984 H32  LIG     1      19.529  18.485  10.470  1.00  0.00      LIG  
ATOM   4985 H33  LIG     1      16.298  17.730   7.735  1.00  0.00      LIG  
ATOM   4986 H34  LIG     1      17.379  16.976   8.882  1.00  0.00      LIG  
ATOM   4987 H35  LIG     1      16.583  15.994   7.642  1.00  0.00      LIG  
ATOM   4988 H36  LIG     1      23.343  18.305   9.849  1.00  0.00      LIG  
ATOM   4989 H37  LIG     1      23.071  18.190   8.100  1.00  0.00      LIG  
ATOM   4990 H38  LIG     1      23.750  16.791   9.005  1.00  0.00      LIG  
ATOM   4991 H39  LIG     1      20.787  13.964   8.008  1.00  0.00      LIG  
ATOM   4992 H40  LIG     1      18.630  11.996   7.909  1.00  0.00      LIG  
ATOM   4993 H41  LIG     1      18.460  11.594   9.619  1.00  0.00      LIG  
ATOM   4994 H42  LIG     1      20.077  11.751   8.909  1.00  0.00      LIG  
ATOM   4995 H43  LIG     1      16.988  14.097   8.858  1.00  0.00      LIG  
ATOM   4996 H44  LIG     1      17.750  15.102  10.110  1.00  0.00      LIG  
ATOM   4997 H45  LIG     1      17.282  13.440  10.473  1.00  0.00      LIG  
TER
REMARK  Energy: 254.244
REMARK  SimpleFitness: 254.244
REMARK  FullFitness: -1397.5571
REMARK  InterFull: -26.795
REMARK  IntraFull: 283.964
REMARK  solvFull: -1899.43
REMARK  surfFull: 244.704
REMARK  extraFull: 0.0
REMARK  deltaGcompsolvpol: -1899.43
REMARK  deltaGcompsolvnonpol: 244.704
REMARK  deltaGprotsolvpol: -1897.11
REMARK  deltaGprotsolvnonpol: 243.179
REMARK  deltaGligsolvpol: -10.9934
REMARK  deltaGligsolvnonpol: 15.4363
REMARK  deltaGvdw: -26.795
REMARK  deltaGelec: 0.0
REMARK  deltaG: -7.3100085
REMARK  Cluster: 5
REMARK  ClusterRank: 8
ATOM   4915 C    LIG     1      19.959  23.004  12.348  1.00  0.00      LIG  
ATOM   4916 C1   LIG     1      20.767  24.184  11.933  1.00  0.00      LIG  
ATOM   4917 C2   LIG     1      21.511  24.044  10.631  1.00  0.00      LIG  
ATOM   4918 C3   LIG     1      22.349  22.742  10.625  1.00  0.00      LIG  
ATOM   4919 C4   LIG     1      21.669  21.466  11.178  1.00  0.00      LIG  
ATOM   4920 C5   LIG     1      20.867  21.801  12.443  1.00  0.00      LIG  
ATOM   4921 C6   LIG     1      23.121  22.546   9.312  1.00  0.00      LIG  
ATOM   4922 C7   LIG     1      22.881  21.240   8.593  1.00  0.00      LIG  
ATOM   4923 C8   LIG     1      21.423  20.856   8.679  1.00  0.00      LIG  
ATOM   4924 C9   LIG     1      20.973  20.555  10.109  1.00  0.00      LIG  
ATOM   4925 C10  LIG     1      21.082  19.707   7.723  1.00  0.00      LIG  
ATOM   4926 C11  LIG     1      19.866  18.977   8.175  1.00  0.00      LIG  
ATOM   4927 C12  LIG     1      18.836  19.828   8.832  1.00  0.00      LIG  
ATOM   4928 C13  LIG     1      19.424  20.471  10.097  1.00  0.00      LIG  
ATOM   4929 C14  LIG     1      22.118  18.603   7.602  1.00  0.00      LIG  
ATOM   4930 C15  LIG     1      21.242  17.408   7.440  1.00  0.00      LIG  
ATOM   4931 C16  LIG     1      19.899  17.653   7.966  1.00  0.00      LIG  
ATOM   4932 C17  LIG     1      22.442  25.247  10.513  1.00  0.00      LIG  
ATOM   4933 C18  LIG     1      20.489  24.159   9.511  1.00  0.00      LIG  
ATOM   4934 C19  LIG     1      22.788  20.612  11.779  1.00  0.00      LIG  
ATOM   4935 C20  LIG     1      20.842  20.285   6.331  1.00  0.00      LIG  
ATOM   4936 O    LIG     1      20.341  16.063  10.893  1.00  0.00      LIG  
ATOM   4937 C21  LIG     1      19.143  15.417  10.440  1.00  0.00      LIG  
ATOM   4938 C22  LIG     1      18.345  16.316   9.498  1.00  0.00      LIG  
ATOM   4939 C23  LIG     1      18.908  16.534   8.100  1.00  0.00      LIG  
ATOM   4940 O1   LIG     1      20.572  25.276  12.446  1.00  0.00      LIG  
ATOM   4941 O2   LIG     1      18.958  19.715  11.210  1.00  0.00      LIG  
ATOM   4942 C24  LIG     1      17.742  16.799   7.170  1.00  0.00      LIG  
ATOM   4943 C25  LIG     1      20.172  16.803  12.030  1.00  0.00      LIG  
ATOM   4944 O3   LIG     1      19.109  16.997  12.601  1.00  0.00      LIG  
ATOM   4945 C26  LIG     1      21.493  17.184  12.607  1.00  0.00      LIG  
ATOM   4946 C27  LIG     1      19.520  14.125   9.790  1.00  0.00      LIG  
ATOM   4947 O4   LIG     1      19.471  12.964  10.656  1.00  0.00      LIG  
ATOM   4948 C28  LIG     1      18.547  13.030   9.547  1.00  0.00      LIG  
ATOM   4949 C29  LIG     1      18.843  12.094   8.441  1.00  0.00      LIG  
ATOM   4950 C30  LIG     1      17.118  13.108   9.958  1.00  0.00      LIG  
ATOM   4951 O5   LIG     1      21.611  16.306   7.070  1.00  0.00      LIG  
ATOM   4952 H    LIG     1      19.137  22.861  11.647  1.00  0.00      LIG  
ATOM   4953 H1   LIG     1      19.535  23.216  13.334  1.00  0.00      LIG  
ATOM   4954 H2   LIG     1      23.132  22.961  11.358  1.00  0.00      LIG  
ATOM   4955 H3   LIG     1      20.309  20.933  12.796  1.00  0.00      LIG  
ATOM   4956 H4   LIG     1      21.582  22.015  13.244  1.00  0.00      LIG  
ATOM   4957 H5   LIG     1      24.192  22.629   9.514  1.00  0.00      LIG  
ATOM   4958 H6   LIG     1      22.901  23.348   8.606  1.00  0.00      LIG  
ATOM   4959 H7   LIG     1      23.514  20.462   9.023  1.00  0.00      LIG  
ATOM   4960 H8   LIG     1      23.193  21.353   7.552  1.00  0.00      LIG  
ATOM   4961 H9   LIG     1      20.855  21.725   8.340  1.00  0.00      LIG  
ATOM   4962 H10  LIG     1      21.321  19.543  10.340  1.00  0.00      LIG  
ATOM   4963 H11  LIG     1      17.930  19.255   9.052  1.00  0.00      LIG  
ATOM   4964 H12  LIG     1      18.549  20.613   8.127  1.00  0.00      LIG  
ATOM   4965 H13  LIG     1      18.987  21.465  10.183  1.00  0.00      LIG  
ATOM   4966 H14  LIG     1      22.708  18.470   8.514  1.00  0.00      LIG  
ATOM   4967 H15  LIG     1      22.761  18.726   6.726  1.00  0.00      LIG  
ATOM   4968 H16  LIG     1      23.181  25.252  11.320  1.00  0.00      LIG  
ATOM   4969 H17  LIG     1      21.887  26.189  10.563  1.00  0.00      LIG  
ATOM   4970 H18  LIG     1      22.978  25.249   9.562  1.00  0.00      LIG  
ATOM   4971 H19  LIG     1      19.912  25.083   9.606  1.00  0.00      LIG  
ATOM   4972 H20  LIG     1      19.777  23.332   9.518  1.00  0.00      LIG  
ATOM   4973 H21  LIG     1      20.973  24.178   8.533  1.00  0.00      LIG  
ATOM   4974 H22  LIG     1      23.413  21.199  12.457  1.00  0.00      LIG  
ATOM   4975 H23  LIG     1      23.443  20.173  11.026  1.00  0.00      LIG  
ATOM   4976 H24  LIG     1      22.363  19.793  12.360  1.00  0.00      LIG  
ATOM   4977 H25  LIG     1      21.754  20.743   5.941  1.00  0.00      LIG  
ATOM   4978 H26  LIG     1      20.062  21.052   6.350  1.00  0.00      LIG  
ATOM   4979 H27  LIG     1      20.534  19.510   5.623  1.00  0.00      LIG  
ATOM   4980 H28  LIG     1      18.497  15.175  11.292  1.00  0.00      LIG  
ATOM   4981 H29  LIG     1      18.137  17.272   9.983  1.00  0.00      LIG  
ATOM   4982 H30  LIG     1      17.391  15.815   9.345  1.00  0.00      LIG  
ATOM   4983 H31  LIG     1      19.361  15.604   7.752  1.00  0.00      LIG  
ATOM   4984 H32  LIG     1      19.175  18.785  11.032  1.00  0.00      LIG  
ATOM   4985 H33  LIG     1      18.079  16.978   6.144  1.00  0.00      LIG  
ATOM   4986 H34  LIG     1      17.169  17.668   7.504  1.00  0.00      LIG  
ATOM   4987 H35  LIG     1      17.065  15.939   7.158  1.00  0.00      LIG  
ATOM   4988 H36  LIG     1      22.170  17.511  11.813  1.00  0.00      LIG  
ATOM   4989 H37  LIG     1      21.915  16.331  13.145  1.00  0.00      LIG  
ATOM   4990 H38  LIG     1      21.342  18.018  13.297  1.00  0.00      LIG  
ATOM   4991 H39  LIG     1      20.361  14.217   9.114  1.00  0.00      LIG  
ATOM   4992 H40  LIG     1      18.411  11.112   8.643  1.00  0.00      LIG  
ATOM   4993 H41  LIG     1      19.921  11.972   8.300  1.00  0.00      LIG  
ATOM   4994 H42  LIG     1      18.414  12.470   7.509  1.00  0.00      LIG  
ATOM   4995 H43  LIG     1      16.519  13.534   9.149  1.00  0.00      LIG  
ATOM   4996 H44  LIG     1      16.978  13.725  10.848  1.00  0.00      LIG  
ATOM   4997 H45  LIG     1      16.734  12.109  10.177  1.00  0.00      LIG  
TER
REMARK  Energy: 256.801
REMARK  SimpleFitness: 256.801
REMARK  FullFitness: -1394.8524
REMARK  InterFull: -25.3135
REMARK  IntraFull: 286.363
REMARK  solvFull: -1900.25
REMARK  surfFull: 244.348
REMARK  extraFull: 0.0
REMARK  deltaGcompsolvpol: -1900.25
REMARK  deltaGcompsolvnonpol: 244.348
REMARK  deltaGprotsolvpol: -1897.11
REMARK  deltaGprotsolvnonpol: 243.179
REMARK  deltaGligsolvpol: -10.8247
REMARK  deltaGligsolvnonpol: 15.4722
REMARK  deltaGvdw: -25.3135
REMARK  deltaGelec: 0.0
REMARK  deltaG: -7.267436
REMARK  Cluster: 5
REMARK  ClusterRank: 9
ATOM   4915 C    LIG     1      19.980  22.655  11.928  1.00  0.00      LIG  
ATOM   4916 C1   LIG     1      20.879  23.776  11.539  1.00  0.00      LIG  
ATOM   4917 C2   LIG     1      21.672  23.576  10.272  1.00  0.00      LIG  
ATOM   4918 C3   LIG     1      22.420  22.222  10.307  1.00  0.00      LIG  
ATOM   4919 C4   LIG     1      21.628  21.001  10.831  1.00  0.00      LIG  
ATOM   4920 C5   LIG     1      20.803  21.395  12.063  1.00  0.00      LIG  
ATOM   4921 C6   LIG     1      23.232  21.964   9.029  1.00  0.00      LIG  
ATOM   4922 C7   LIG     1      22.932  20.674   8.301  1.00  0.00      LIG  
ATOM   4923 C8   LIG     1      21.449  20.385   8.324  1.00  0.00      LIG  
ATOM   4924 C9   LIG     1      20.912  20.140   9.737  1.00  0.00      LIG  
ATOM   4925 C10  LIG     1      21.076  19.242   7.371  1.00  0.00      LIG  
ATOM   4926 C11  LIG     1      19.792  18.612   7.786  1.00  0.00      LIG  
ATOM   4927 C12  LIG     1      18.793  19.549   8.368  1.00  0.00      LIG  
ATOM   4928 C13  LIG     1      19.362  20.177   9.648  1.00  0.00      LIG  
ATOM   4929 C14  LIG     1      22.040  18.066   7.328  1.00  0.00      LIG  
ATOM   4930 C15  LIG     1      21.095  16.919   7.212  1.00  0.00      LIG  
ATOM   4931 C16  LIG     1      19.758  17.278   7.664  1.00  0.00      LIG  
ATOM   4932 C17  LIG     1      22.684  24.714  10.193  1.00  0.00      LIG  
ATOM   4933 C18  LIG     1      20.713  23.748   9.108  1.00  0.00      LIG  
ATOM   4934 C19  LIG     1      22.658  20.073  11.476  1.00  0.00      LIG  
ATOM   4935 C20  LIG     1      20.944  19.797   5.957  1.00  0.00      LIG  
ATOM   4936 O    LIG     1      20.130  16.040  10.774  1.00  0.00      LIG  
ATOM   4937 C21  LIG     1      18.971  15.330  10.314  1.00  0.00      LIG  
ATOM   4938 C22  LIG     1      18.171  16.128   9.286  1.00  0.00      LIG  
ATOM   4939 C23  LIG     1      18.724  16.215   7.873  1.00  0.00      LIG  
ATOM   4940 O1   LIG     1      20.728  24.885  12.029  1.00  0.00      LIG  
ATOM   4941 O2   LIG     1      18.782  19.485  10.748  1.00  0.00      LIG  
ATOM   4942 C24  LIG     1      17.562  16.454   6.935  1.00  0.00      LIG  
ATOM   4943 C25  LIG     1      19.948  16.708  11.952  1.00  0.00      LIG  
ATOM   4944 O3   LIG     1      18.868  16.913  12.487  1.00  0.00      LIG  
ATOM   4945 C26  LIG     1      21.253  16.852  12.660  1.00  0.00      LIG  
ATOM   4946 C27  LIG     1      19.436  14.023   9.771  1.00  0.00      LIG  
ATOM   4947 O4   LIG     1      19.411  12.927  10.714  1.00  0.00      LIG  
ATOM   4948 C28  LIG     1      18.528  12.869   9.571  1.00  0.00      LIG  
ATOM   4949 C29  LIG     1      18.929  11.882   8.548  1.00  0.00      LIG  
ATOM   4950 C30  LIG     1      17.080  12.903   9.919  1.00  0.00      LIG  
ATOM   4951 O5   LIG     1      21.401  15.767   6.956  1.00  0.00      LIG  
ATOM   4952 H    LIG     1      19.178  22.561  11.195  1.00  0.00      LIG  
ATOM   4953 H1   LIG     1      19.533  22.900  12.895  1.00  0.00      LIG  
ATOM   4954 H2   LIG     1      23.183  22.392  11.072  1.00  0.00      LIG  
ATOM   4955 H3   LIG     1      20.175  20.568  12.396  1.00  0.00      LIG  
ATOM   4956 H4   LIG     1      21.499  21.566  12.890  1.00  0.00      LIG  
ATOM   4957 H5   LIG     1      24.297  21.970   9.278  1.00  0.00      LIG  
ATOM   4958 H6   LIG     1      23.104  22.776   8.313  1.00  0.00      LIG  
ATOM   4959 H7   LIG     1      23.494  19.858   8.758  1.00  0.00      LIG  
ATOM   4960 H8   LIG     1      23.293  20.760   7.273  1.00  0.00      LIG  
ATOM   4961 H9   LIG     1      20.956  21.284   7.947  1.00  0.00      LIG  
ATOM   4962 H10  LIG     1      21.165  19.106   9.995  1.00  0.00      LIG  
ATOM   4963 H11  LIG     1      17.838  19.047   8.551  1.00  0.00      LIG  
ATOM   4964 H12  LIG     1      18.599  20.334   7.632  1.00  0.00      LIG  
ATOM   4965 H13  LIG     1      19.001  21.203   9.692  1.00  0.00      LIG  
ATOM   4966 H14  LIG     1      22.605  17.942   8.256  1.00  0.00      LIG  
ATOM   4967 H15  LIG     1      22.705  18.101   6.461  1.00  0.00      LIG  
ATOM   4968 H16  LIG     1      23.377  24.683  11.039  1.00  0.00      LIG  
ATOM   4969 H17  LIG     1      22.189  25.690  10.202  1.00  0.00      LIG  
ATOM   4970 H18  LIG     1      23.269  24.669   9.272  1.00  0.00      LIG  
ATOM   4971 H19  LIG     1      20.218  24.722   9.162  1.00  0.00      LIG  
ATOM   4972 H20  LIG     1      19.930  22.988   9.101  1.00  0.00      LIG  
ATOM   4973 H21  LIG     1      21.234  23.699   8.151  1.00  0.00      LIG  
ATOM   4974 H22  LIG     1      23.321  20.622  12.151  1.00  0.00      LIG  
ATOM   4975 H23  LIG     1      23.281  19.553  10.748  1.00  0.00      LIG  
ATOM   4976 H24  LIG     1      22.150  19.316  12.071  1.00  0.00      LIG  
ATOM   4977 H25  LIG     1      21.903  20.183   5.602  1.00  0.00      LIG  
ATOM   4978 H26  LIG     1      20.218  20.615   5.918  1.00  0.00      LIG  
ATOM   4979 H27  LIG     1      20.619  19.024   5.253  1.00  0.00      LIG  
ATOM   4980 H28  LIG     1      18.294  15.114  11.149  1.00  0.00      LIG  
ATOM   4981 H29  LIG     1      17.954  17.125   9.676  1.00  0.00      LIG  
ATOM   4982 H30  LIG     1      17.218  15.609   9.178  1.00  0.00      LIG  
ATOM   4983 H31  LIG     1      19.130  15.241   7.593  1.00  0.00      LIG  
ATOM   4984 H32  LIG     1      18.942  18.537  10.602  1.00  0.00      LIG  
ATOM   4985 H33  LIG     1      17.901  16.581   5.902  1.00  0.00      LIG  
ATOM   4986 H34  LIG     1      17.005  17.344   7.234  1.00  0.00      LIG  
ATOM   4987 H35  LIG     1      16.873  15.606   6.963  1.00  0.00      LIG  
ATOM   4988 H36  LIG     1      22.038  17.119  11.948  1.00  0.00      LIG  
ATOM   4989 H37  LIG     1      21.501  15.912  13.160  1.00  0.00      LIG  
ATOM   4990 H38  LIG     1      21.168  17.656  13.395  1.00  0.00      LIG  
ATOM   4991 H39  LIG     1      20.298  14.113   9.123  1.00  0.00      LIG  
ATOM   4992 H40  LIG     1      19.429  11.021   8.999  1.00  0.00      LIG  
ATOM   4993 H41  LIG     1      19.617  12.335   7.828  1.00  0.00      LIG  
ATOM   4994 H42  LIG     1      18.054  11.527   8.000  1.00  0.00      LIG  
ATOM   4995 H43  LIG     1      16.500  13.262   9.065  1.00  0.00      LIG  
ATOM   4996 H44  LIG     1      16.873  13.556  10.769  1.00  0.00      LIG  
ATOM   4997 H45  LIG     1      16.729  11.900  10.170  1.00  0.00      LIG  
TER
REMARK  Energy: 252.516
REMARK  SimpleFitness: 252.516
REMARK  FullFitness: -1398.2936
REMARK  InterFull: -31.9255
REMARK  IntraFull: 290.566
REMARK  solvFull: -1901.78
REMARK  surfFull: 244.846
REMARK  extraFull: 0.0
REMARK  deltaGcompsolvpol: -1901.78
REMARK  deltaGcompsolvnonpol: 244.846
REMARK  deltaGprotsolvpol: -1897.11
REMARK  deltaGprotsolvnonpol: 243.179
REMARK  deltaGligsolvpol: -12.6993
REMARK  deltaGligsolvnonpol: 15.4843
REMARK  deltaGvdw: -31.9255
REMARK  deltaGelec: 0.0
REMARK  deltaG: -7.825879
REMARK  Cluster: 6
REMARK  ClusterRank: 0
ATOM   4915 C    LIG     1      24.059  21.840   8.863  1.00  0.00      LIG  
ATOM   4916 C1   LIG     1      24.153  22.459  10.212  1.00  0.00      LIG  
ATOM   4917 C2   LIG     1      23.151  21.978  11.230  1.00  0.00      LIG  
ATOM   4918 C3   LIG     1      21.716  22.079  10.655  1.00  0.00      LIG  
ATOM   4919 C4   LIG     1      21.505  21.593   9.200  1.00  0.00      LIG  
ATOM   4920 C5   LIG     1      22.668  22.056   8.310  1.00  0.00      LIG  
ATOM   4921 C6   LIG     1      20.655  21.600  11.656  1.00  0.00      LIG  
ATOM   4922 C7   LIG     1      19.735  20.502  11.177  1.00  0.00      LIG  
ATOM   4923 C8   LIG     1      20.502  19.493  10.352  1.00  0.00      LIG  
ATOM   4924 C9   LIG     1      21.046  20.105   9.056  1.00  0.00      LIG  
ATOM   4925 C10  LIG     1      19.674  18.225  10.075  1.00  0.00      LIG  
ATOM   4926 C11  LIG     1      20.219  17.507   8.893  1.00  0.00      LIG  
ATOM   4927 C12  LIG     1      21.691  17.631   8.709  1.00  0.00      LIG  
ATOM   4928 C13  LIG     1      22.036  19.096   8.424  1.00  0.00      LIG  
ATOM   4929 C14  LIG     1      18.226  18.470   9.685  1.00  0.00      LIG  
ATOM   4930 C15  LIG     1      18.035  17.551   8.527  1.00  0.00      LIG  
ATOM   4931 C16  LIG     1      19.325  17.046   8.009  1.00  0.00      LIG  
ATOM   4932 C17  LIG     1      23.278  22.899  12.441  1.00  0.00      LIG  
ATOM   4933 C18  LIG     1      23.580  20.584  11.675  1.00  0.00      LIG  
ATOM   4934 C19  LIG     1      20.360  22.423   8.614  1.00  0.00      LIG  
ATOM   4935 C20  LIG     1      19.706  17.316  11.295  1.00  0.00      LIG  
ATOM   4936 O    LIG     1      17.164  14.834   5.581  1.00  0.00      LIG  
ATOM   4937 C21  LIG     1      18.119  14.256   6.484  1.00  0.00      LIG  
ATOM   4938 C22  LIG     1      19.471  14.993   6.442  1.00  0.00      LIG  
ATOM   4939 C23  LIG     1      19.575  16.518   6.619  1.00  0.00      LIG  
ATOM   4940 O1   LIG     1      25.170  23.050  10.545  1.00  0.00      LIG  
ATOM   4941 O2   LIG     1      22.063  19.263   7.007  1.00  0.00      LIG  
ATOM   4942 C24  LIG     1      18.875  17.343   5.555  1.00  0.00      LIG  
ATOM   4943 C25  LIG     1      17.249  14.409   4.283  1.00  0.00      LIG  
ATOM   4944 O3   LIG     1      18.048  13.591   3.856  1.00  0.00      LIG  
ATOM   4945 C26  LIG     1      16.324  15.191   3.401  1.00  0.00      LIG  
ATOM   4946 C27  LIG     1      17.505  14.212   7.853  1.00  0.00      LIG  
ATOM   4947 O4   LIG     1      16.887  12.949   8.192  1.00  0.00      LIG  
ATOM   4948 C28  LIG     1      18.028  13.379   8.969  1.00  0.00      LIG  
ATOM   4949 C29  LIG     1      17.696  13.781  10.360  1.00  0.00      LIG  
ATOM   4950 C30  LIG     1      19.216  12.502   8.818  1.00  0.00      LIG  
ATOM   4951 O5   LIG     1      16.961  17.418   7.962  1.00  0.00      LIG  
ATOM   4952 H    LIG     1      24.329  20.786   8.931  1.00  0.00      LIG  
ATOM   4953 H1   LIG     1      24.785  22.336   8.214  1.00  0.00      LIG  
ATOM   4954 H2   LIG     1      21.553  23.160  10.595  1.00  0.00      LIG  
ATOM   4955 H3   LIG     1      22.593  21.630   7.308  1.00  0.00      LIG  
ATOM   4956 H4   LIG     1      22.565  23.136   8.160  1.00  0.00      LIG  
ATOM   4957 H5   LIG     1      20.036  22.452  11.950  1.00  0.00      LIG  
ATOM   4958 H6   LIG     1      21.119  21.252  12.580  1.00  0.00      LIG  
ATOM   4959 H7   LIG     1      18.921  20.941  10.598  1.00  0.00      LIG  
ATOM   4960 H8   LIG     1      19.276  20.025  12.047  1.00  0.00      LIG  
ATOM   4961 H9   LIG     1      21.358  19.186  10.956  1.00  0.00      LIG  
ATOM   4962 H10  LIG     1      20.196  20.147   8.367  1.00  0.00      LIG  
ATOM   4963 H11  LIG     1      22.058  16.971   7.918  1.00  0.00      LIG  
ATOM   4964 H12  LIG     1      22.177  17.310   9.635  1.00  0.00      LIG  
ATOM   4965 H13  LIG     1      23.048  19.259   8.790  1.00  0.00      LIG  
ATOM   4966 H14  LIG     1      18.050  19.486   9.323  1.00  0.00      LIG  
ATOM   4967 H15  LIG     1      17.531  18.216  10.489  1.00  0.00      LIG  
ATOM   4968 H16  LIG     1      23.031  23.932  12.178  1.00  0.00      LIG  
ATOM   4969 H17  LIG     1      24.295  22.892  12.846  1.00  0.00      LIG  
ATOM   4970 H18  LIG     1      22.617  22.590  13.254  1.00  0.00      LIG  
ATOM   4971 H19  LIG     1      24.619  20.588  12.019  1.00  0.00      LIG  
ATOM   4972 H20  LIG     1      23.512  19.859  10.862  1.00  0.00      LIG  
ATOM   4973 H21  LIG     1      22.966  20.224  12.503  1.00  0.00      LIG  
ATOM   4974 H22  LIG     1      20.554  23.494   8.727  1.00  0.00      LIG  
ATOM   4975 H23  LIG     1      19.399  22.216   9.085  1.00  0.00      LIG  
ATOM   4976 H24  LIG     1      20.251  22.220   7.545  1.00  0.00      LIG  
ATOM   4977 H25  LIG     1      19.220  17.796  12.148  1.00  0.00      LIG  
ATOM   4978 H26  LIG     1      20.735  17.077  11.581  1.00  0.00      LIG  
ATOM   4979 H27  LIG     1      19.183  16.374  11.102  1.00  0.00      LIG  
ATOM   4980 H28  LIG     1      18.313  13.217   6.190  1.00  0.00      LIG  
ATOM   4981 H29  LIG     1      19.907  14.782   5.463  1.00  0.00      LIG  
ATOM   4982 H30  LIG     1      20.141  14.531   7.171  1.00  0.00      LIG  
ATOM   4983 H31  LIG     1      20.629  16.711   6.406  1.00  0.00      LIG  
ATOM   4984 H32  LIG     1      22.136  20.218   6.842  1.00  0.00      LIG  
ATOM   4985 H33  LIG     1      19.131  18.402   5.652  1.00  0.00      LIG  
ATOM   4986 H34  LIG     1      17.791  17.254   5.622  1.00  0.00      LIG  
ATOM   4987 H35  LIG     1      19.175  17.016   4.560  1.00  0.00      LIG  
ATOM   4988 H36  LIG     1      15.783  14.499   2.751  1.00  0.00      LIG  
ATOM   4989 H37  LIG     1      16.910  15.897   2.806  1.00  0.00      LIG  
ATOM   4990 H38  LIG     1      15.595  15.749   3.995  1.00  0.00      LIG  
ATOM   4991 H39  LIG     1      16.934  15.094   8.093  1.00  0.00      LIG  
ATOM   4992 H40  LIG     1      17.577  14.865  10.433  1.00  0.00      LIG  
ATOM   4993 H41  LIG     1      18.495  13.482  11.044  1.00  0.00      LIG  
ATOM   4994 H42  LIG     1      16.768  13.307  10.690  1.00  0.00      LIG  
ATOM   4995 H43  LIG     1      20.119  13.079   9.022  1.00  0.00      LIG  
ATOM   4996 H44  LIG     1      19.291  12.089   7.812  1.00  0.00      LIG  
ATOM   4997 H45  LIG     1      19.170  11.674   9.528  1.00  0.00      LIG  
TER
REMARK  Energy: 254.491
REMARK  SimpleFitness: 254.491
REMARK  FullFitness: -1394.7593
REMARK  InterFull: -30.1263
REMARK  IntraFull: 292.431
REMARK  solvFull: -1902.02
REMARK  surfFull: 244.956
REMARK  extraFull: 0.0
REMARK  deltaGcompsolvpol: -1902.02
REMARK  deltaGcompsolvnonpol: 244.956
REMARK  deltaGprotsolvpol: -1897.11
REMARK  deltaGprotsolvnonpol: 243.179
REMARK  deltaGligsolvpol: -13.1766
REMARK  deltaGligsolvnonpol: 15.4999
REMARK  deltaGvdw: -30.1263
REMARK  deltaGelec: 0.0
REMARK  deltaG: -7.632221
REMARK  Cluster: 6
REMARK  ClusterRank: 1
ATOM   4915 C    LIG     1      23.985  22.198   8.870  1.00  0.00      LIG  
ATOM   4916 C1   LIG     1      24.093  22.847  10.206  1.00  0.00      LIG  
ATOM   4917 C2   LIG     1      23.161  22.323  11.270  1.00  0.00      LIG  
ATOM   4918 C3   LIG     1      21.700  22.319  10.754  1.00  0.00      LIG  
ATOM   4919 C4   LIG     1      21.469  21.798   9.315  1.00  0.00      LIG  
ATOM   4920 C5   LIG     1      22.562  22.323   8.373  1.00  0.00      LIG  
ATOM   4921 C6   LIG     1      20.713  21.785  11.804  1.00  0.00      LIG  
ATOM   4922 C7   LIG     1      19.832  20.637  11.368  1.00  0.00      LIG  
ATOM   4923 C8   LIG     1      20.617  19.658  10.524  1.00  0.00      LIG  
ATOM   4924 C9   LIG     1      21.103  20.282   9.209  1.00  0.00      LIG  
ATOM   4925 C10  LIG     1      19.837  18.353  10.265  1.00  0.00      LIG  
ATOM   4926 C11  LIG     1      20.404  17.658   9.079  1.00  0.00      LIG  
ATOM   4927 C12  LIG     1      21.870  17.844   8.888  1.00  0.00      LIG  
ATOM   4928 C13  LIG     1      22.141  19.321   8.580  1.00  0.00      LIG  
ATOM   4929 C14  LIG     1      18.376  18.536   9.885  1.00  0.00      LIG  
ATOM   4930 C15  LIG     1      18.219  17.630   8.710  1.00  0.00      LIG  
ATOM   4931 C16  LIG     1      19.527  17.177   8.189  1.00  0.00      LIG  
ATOM   4932 C17  LIG     1      23.272  23.278  12.456  1.00  0.00      LIG  
ATOM   4933 C18  LIG     1      23.694  20.967  11.723  1.00  0.00      LIG  
ATOM   4934 C19  LIG     1      20.252  22.544   8.763  1.00  0.00      LIG  
ATOM   4935 C20  LIG     1      19.919  17.452  11.490  1.00  0.00      LIG  
ATOM   4936 O    LIG     1      17.674  14.870   5.479  1.00  0.00      LIG  
ATOM   4937 C21  LIG     1      18.511  14.338   6.519  1.00  0.00      LIG  
ATOM   4938 C22  LIG     1      19.808  15.156   6.618  1.00  0.00      LIG  
ATOM   4939 C23  LIG     1      19.804  16.684   6.790  1.00  0.00      LIG  
ATOM   4940 O1   LIG     1      25.082  23.505  10.487  1.00  0.00      LIG  
ATOM   4941 O2   LIG     1      22.149  19.470   7.161  1.00  0.00      LIG  
ATOM   4942 C24  LIG     1      19.058  17.470   5.724  1.00  0.00      LIG  
ATOM   4943 C25  LIG     1      17.108  13.963   4.629  1.00  0.00      LIG  
ATOM   4944 O3   LIG     1      17.283  12.756   4.660  1.00  0.00      LIG  
ATOM   4945 C26  LIG     1      16.364  14.665   3.539  1.00  0.00      LIG  
ATOM   4946 C27  LIG     1      17.730  14.263   7.800  1.00  0.00      LIG  
ATOM   4947 O4   LIG     1      17.090  12.982   8.024  1.00  0.00      LIG  
ATOM   4948 C28  LIG     1      18.112  13.404   8.953  1.00  0.00      LIG  
ATOM   4949 C29  LIG     1      17.605  13.772  10.299  1.00  0.00      LIG  
ATOM   4950 C30  LIG     1      19.342  12.571   8.930  1.00  0.00      LIG  
ATOM   4951 O5   LIG     1      17.154  17.482   8.131  1.00  0.00      LIG  
ATOM   4952 H    LIG     1      24.321  21.164   8.945  1.00  0.00      LIG  
ATOM   4953 H1   LIG     1      24.656  22.725   8.185  1.00  0.00      LIG  
ATOM   4954 H2   LIG     1      21.464  23.385  10.686  1.00  0.00      LIG  
ATOM   4955 H3   LIG     1      22.468  21.884   7.378  1.00  0.00      LIG  
ATOM   4956 H4   LIG     1      22.389  23.394   8.219  1.00  0.00      LIG  
ATOM   4957 H5   LIG     1      20.065  22.605  12.127  1.00  0.00      LIG  
ATOM   4958 H6   LIG     1      21.236  21.469  12.707  1.00  0.00      LIG  
ATOM   4959 H7   LIG     1      18.975  21.027  10.819  1.00  0.00      LIG  
ATOM   4960 H8   LIG     1      19.431  20.148  12.258  1.00  0.00      LIG  
ATOM   4961 H9   LIG     1      21.501  19.396  11.110  1.00  0.00      LIG  
ATOM   4962 H10  LIG     1      20.243  20.260   8.532  1.00  0.00      LIG  
ATOM   4963 H11  LIG     1      22.266  17.191   8.105  1.00  0.00      LIG  
ATOM   4964 H12  LIG     1      22.373  17.558   9.816  1.00  0.00      LIG  
ATOM   4965 H13  LIG     1      23.146  19.540   8.933  1.00  0.00      LIG  
ATOM   4966 H14  LIG     1      18.151  19.551   9.546  1.00  0.00      LIG  
ATOM   4967 H15  LIG     1      17.695  18.236  10.686  1.00  0.00      LIG  
ATOM   4968 H16  LIG     1      22.955  24.288  12.178  1.00  0.00      LIG  
ATOM   4969 H17  LIG     1      24.300  23.343  12.826  1.00  0.00      LIG  
ATOM   4970 H18  LIG     1      22.656  22.953  13.297  1.00  0.00      LIG  
ATOM   4971 H19  LIG     1      24.749  21.036  12.006  1.00  0.00      LIG  
ATOM   4972 H20  LIG     1      23.622  20.217  10.933  1.00  0.00      LIG  
ATOM   4973 H21  LIG     1      23.149  20.593  12.593  1.00  0.00      LIG  
ATOM   4974 H22  LIG     1      20.381  23.626   8.854  1.00  0.00      LIG  
ATOM   4975 H23  LIG     1      19.326  22.284   9.272  1.00  0.00      LIG  
ATOM   4976 H24  LIG     1      20.117  22.317   7.702  1.00  0.00      LIG  
ATOM   4977 H25  LIG     1      19.421  17.918  12.344  1.00  0.00      LIG  
ATOM   4978 H26  LIG     1      20.960  17.259  11.768  1.00  0.00      LIG  
ATOM   4979 H27  LIG     1      19.435  16.488  11.308  1.00  0.00      LIG  
ATOM   4980 H28  LIG     1      18.847  13.329   6.259  1.00  0.00      LIG  
ATOM   4981 H29  LIG     1      20.349  14.972   5.686  1.00  0.00      LIG  
ATOM   4982 H30  LIG     1      20.428  14.728   7.409  1.00  0.00      LIG  
ATOM   4983 H31  LIG     1      20.844  16.945   6.585  1.00  0.00      LIG  
ATOM   4984 H32  LIG     1      22.157  20.425   6.982  1.00  0.00      LIG  
ATOM   4985 H33  LIG     1      19.256  18.541   5.818  1.00  0.00      LIG  
ATOM   4986 H34  LIG     1      17.979  17.327   5.790  1.00  0.00      LIG  
ATOM   4987 H35  LIG     1      19.375  17.154   4.728  1.00  0.00      LIG  
ATOM   4988 H36  LIG     1      15.604  13.989   3.139  1.00  0.00      LIG  
ATOM   4989 H37  LIG     1      17.059  14.953   2.747  1.00  0.00      LIG  
ATOM   4990 H38  LIG     1      15.854  15.546   3.940  1.00  0.00      LIG  
ATOM   4991 H39  LIG     1      17.126  15.138   7.981  1.00  0.00      LIG  
ATOM   4992 H40  LIG     1      17.958  14.771  10.567  1.00  0.00      LIG  
ATOM   4993 H41  LIG     1      17.954  13.063  11.055  1.00  0.00      LIG  
ATOM   4994 H42  LIG     1      16.512  13.771  10.325  1.00  0.00      LIG  
ATOM   4995 H43  LIG     1      20.205  13.211   9.130  1.00  0.00      LIG  
ATOM   4996 H44  LIG     1      19.491  12.081   7.966  1.00  0.00      LIG  
ATOM   4997 H45  LIG     1      19.302  11.795   9.701  1.00  0.00      LIG  
TER
REMARK  Energy: 257.659
REMARK  SimpleFitness: 257.659
REMARK  FullFitness: -1392.0511
REMARK  InterFull: -27.3212
REMARK  IntraFull: 292.394
REMARK  solvFull: -1902.39
REMARK  surfFull: 245.266
REMARK  extraFull: 0.0
REMARK  deltaGcompsolvpol: -1902.39
REMARK  deltaGcompsolvnonpol: 245.266
REMARK  deltaGprotsolvpol: -1897.11
REMARK  deltaGprotsolvnonpol: 243.179
REMARK  deltaGligsolvpol: -13.5458
REMARK  deltaGligsolvnonpol: 15.4372
REMARK  deltaGvdw: -27.3212
REMARK  deltaGelec: 0.0
REMARK  deltaG: -7.331649
REMARK  Cluster: 6
REMARK  ClusterRank: 2
ATOM   4915 C    LIG     1      24.569  22.108   9.115  1.00  0.00      LIG  
ATOM   4916 C1   LIG     1      24.567  22.894  10.379  1.00  0.00      LIG  
ATOM   4917 C2   LIG     1      23.441  22.602  11.336  1.00  0.00      LIG  
ATOM   4918 C3   LIG     1      22.078  22.686  10.604  1.00  0.00      LIG  
ATOM   4919 C4   LIG     1      21.988  22.020   9.209  1.00  0.00      LIG  
ATOM   4920 C5   LIG     1      23.256  22.316   8.396  1.00  0.00      LIG  
ATOM   4921 C6   LIG     1      20.897  22.390  11.539  1.00  0.00      LIG  
ATOM   4922 C7   LIG     1      19.970  21.281  11.106  1.00  0.00      LIG  
ATOM   4923 C8   LIG     1      20.755  20.139  10.499  1.00  0.00      LIG  
ATOM   4924 C9   LIG     1      21.467  20.547   9.206  1.00  0.00      LIG  
ATOM   4925 C10  LIG     1      19.884  18.889  10.287  1.00  0.00      LIG  
ATOM   4926 C11  LIG     1      20.503  18.001   9.266  1.00  0.00      LIG  
ATOM   4927 C12  LIG     1      21.991  18.021   9.239  1.00  0.00      LIG  
ATOM   4928 C13  LIG     1      22.460  19.421   8.826  1.00  0.00      LIG  
ATOM   4929 C14  LIG     1      18.501  19.150   9.717  1.00  0.00      LIG  
ATOM   4930 C15  LIG     1      18.379  18.109   8.657  1.00  0.00      LIG  
ATOM   4931 C16  LIG     1      19.683  17.483   8.343  1.00  0.00      LIG  
ATOM   4932 C17  LIG     1      23.497  23.673  12.423  1.00  0.00      LIG  
ATOM   4933 C18  LIG     1      23.741  21.265  12.004  1.00  0.00      LIG  
ATOM   4934 C19  LIG     1      20.952  22.808   8.404  1.00  0.00      LIG  
ATOM   4935 C20  LIG     1      19.736  18.151  11.610  1.00  0.00      LIG  
ATOM   4936 O    LIG     1      17.929  14.730   6.063  1.00  0.00      LIG  
ATOM   4937 C21  LIG     1      18.759  14.416   7.192  1.00  0.00      LIG  
ATOM   4938 C22  LIG     1      20.063  15.227   7.130  1.00  0.00      LIG  
ATOM   4939 C23  LIG     1      20.050  16.767   7.063  1.00  0.00      LIG  
ATOM   4940 O1   LIG     1      25.581  23.472  10.741  1.00  0.00      LIG  
ATOM   4941 O2   LIG     1      22.662  19.404   7.414  1.00  0.00      LIG  
ATOM   4942 C24  LIG     1      19.366  17.349   5.836  1.00  0.00      LIG  
ATOM   4943 C25  LIG     1      17.307  13.666   5.473  1.00  0.00      LIG  
ATOM   4944 O3   LIG     1      17.389  12.506   5.848  1.00  0.00      LIG  
ATOM   4945 C26  LIG     1      16.667  14.092   4.190  1.00  0.00      LIG  
ATOM   4946 C27  LIG     1      18.014  14.655   8.471  1.00  0.00      LIG  
ATOM   4947 O4   LIG     1      17.132  13.612   8.947  1.00  0.00      LIG  
ATOM   4948 C28  LIG     1      18.327  13.900   9.709  1.00  0.00      LIG  
ATOM   4949 C29  LIG     1      18.145  14.603  11.001  1.00  0.00      LIG  
ATOM   4950 C30  LIG     1      19.241  12.739   9.774  1.00  0.00      LIG  
ATOM   4951 O5   LIG     1      17.348  17.927   8.028  1.00  0.00      LIG  
ATOM   4952 H    LIG     1      24.767  21.061   9.345  1.00  0.00      LIG  
ATOM   4953 H1   LIG     1      25.384  22.480   8.489  1.00  0.00      LIG  
ATOM   4954 H2   LIG     1      21.984  23.755  10.389  1.00  0.00      LIG  
ATOM   4955 H3   LIG     1      23.254  21.771   7.452  1.00  0.00      LIG  
ATOM   4956 H4   LIG     1      23.229  23.372   8.108  1.00  0.00      LIG  
ATOM   4957 H5   LIG     1      20.302  23.300  11.657  1.00  0.00      LIG  
ATOM   4958 H6   LIG     1      21.245  22.146  12.544  1.00  0.00      LIG  
ATOM   4959 H7   LIG     1      19.243  21.677  10.395  1.00  0.00      LIG  
ATOM   4960 H8   LIG     1      19.400  20.943  11.974  1.00  0.00      LIG  
ATOM   4961 H9   LIG     1      21.524  19.874  11.228  1.00  0.00      LIG  
ATOM   4962 H10  LIG     1      20.701  20.532   8.424  1.00  0.00      LIG  
ATOM   4963 H11  LIG     1      22.392  17.250   8.575  1.00  0.00      LIG  
ATOM   4964 H12  LIG     1      22.354  17.790  10.245  1.00  0.00      LIG  
ATOM   4965 H13  LIG     1      23.430  19.579   9.293  1.00  0.00      LIG  
ATOM   4966 H14  LIG     1      18.418  20.124   9.226  1.00  0.00      LIG  
ATOM   4967 H15  LIG     1      17.712  19.020  10.463  1.00  0.00      LIG  
ATOM   4968 H16  LIG     1      23.333  24.669  12.000  1.00  0.00      LIG  
ATOM   4969 H17  LIG     1      24.466  23.681  12.930  1.00  0.00      LIG  
ATOM   4970 H18  LIG     1      22.742  23.505  13.194  1.00  0.00      LIG  
ATOM   4971 H19  LIG     1      24.739  21.269  12.453  1.00  0.00      LIG  
ATOM   4972 H20  LIG     1      23.712  20.438  11.293  1.00  0.00      LIG  
ATOM   4973 H21  LIG     1      23.029  21.050  12.803  1.00  0.00      LIG  
ATOM   4974 H22  LIG     1      21.176  23.878   8.420  1.00  0.00      LIG  
ATOM   4975 H23  LIG     1      19.937  22.683   8.780  1.00  0.00      LIG  
ATOM   4976 H24  LIG     1      20.955  22.483   7.360  1.00  0.00      LIG  
ATOM   4977 H25  LIG     1      19.220  18.775  12.345  1.00  0.00      LIG  
ATOM   4978 H26  LIG     1      20.711  17.878  12.022  1.00  0.00      LIG  
ATOM   4979 H27  LIG     1      19.151  17.237  11.487  1.00  0.00      LIG  
ATOM   4980 H28  LIG     1      19.083  13.373   7.145  1.00  0.00      LIG  
ATOM   4981 H29  LIG     1      20.591  14.896   6.230  1.00  0.00      LIG  
ATOM   4982 H30  LIG     1      20.687  14.929   7.979  1.00  0.00      LIG  
ATOM   4983 H31  LIG     1      21.100  17.010   6.882  1.00  0.00      LIG  
ATOM   4984 H32  LIG     1      22.803  20.327   7.143  1.00  0.00      LIG  
ATOM   4985 H33  LIG     1      19.559  18.423   5.756  1.00  0.00      LIG  
ATOM   4986 H34  LIG     1      18.284  17.205   5.862  1.00  0.00      LIG  
ATOM   4987 H35  LIG     1      19.746  16.869   4.934  1.00  0.00      LIG  
ATOM   4988 H36  LIG     1      15.971  13.313   3.868  1.00  0.00      LIG  
ATOM   4989 H37  LIG     1      17.437  14.237   3.428  1.00  0.00      LIG  
ATOM   4990 H38  LIG     1      16.101  15.015   4.344  1.00  0.00      LIG  
ATOM   4991 H39  LIG     1      17.614  15.647   8.547  1.00  0.00      LIG  
ATOM   4992 H40  LIG     1      17.544  15.506  10.900  1.00  0.00      LIG  
ATOM   4993 H41  LIG     1      19.120  14.900  11.394  1.00  0.00      LIG  
ATOM   4994 H42  LIG     1      17.679  13.940  11.729  1.00  0.00      LIG  
ATOM   4995 H43  LIG     1      20.189  13.094  10.167  1.00  0.00      LIG  
ATOM   4996 H44  LIG     1      19.407  12.251   8.811  1.00  0.00      LIG  
ATOM   4997 H45  LIG     1      18.848  11.996  10.471  1.00  0.00      LIG  
TER
REMARK  Energy: 258.131
REMARK  SimpleFitness: 258.131
REMARK  FullFitness: -1390.952
REMARK  InterFull: -27.3431
REMARK  IntraFull: 295.164
REMARK  solvFull: -1903.99
REMARK  surfFull: 245.217
REMARK  extraFull: 0.0
REMARK  deltaGcompsolvpol: -1903.99
REMARK  deltaGcompsolvnonpol: 245.217
REMARK  deltaGprotsolvpol: -1897.11
REMARK  deltaGprotsolvnonpol: 243.179
REMARK  deltaGligsolvpol: -13.5565
REMARK  deltaGligsolvnonpol: 15.397
REMARK  deltaGvdw: -27.3431
REMARK  deltaGelec: 0.0
REMARK  deltaG: -7.4318175
REMARK  Cluster: 6
REMARK  ClusterRank: 3
ATOM   4915 C    LIG     1      24.548  22.150   8.639  1.00  0.00      LIG  
ATOM   4916 C1   LIG     1      24.624  22.868   9.940  1.00  0.00      LIG  
ATOM   4917 C2   LIG     1      23.619  22.449  10.982  1.00  0.00      LIG  
ATOM   4918 C3   LIG     1      22.187  22.495  10.389  1.00  0.00      LIG  
ATOM   4919 C4   LIG     1      21.995  21.897   8.975  1.00  0.00      LIG  
ATOM   4920 C5   LIG     1      23.159  22.308   8.062  1.00  0.00      LIG  
ATOM   4921 C6   LIG     1      21.116  22.087  11.410  1.00  0.00      LIG  
ATOM   4922 C7   LIG     1      20.217  20.939  11.011  1.00  0.00      LIG  
ATOM   4923 C8   LIG     1      21.004  19.880  10.275  1.00  0.00      LIG  
ATOM   4924 C9   LIG     1      21.552  20.399   8.940  1.00  0.00      LIG  
ATOM   4925 C10  LIG     1      20.199  18.579  10.092  1.00  0.00      LIG  
ATOM   4926 C11  LIG     1      20.766  17.794   8.965  1.00  0.00      LIG  
ATOM   4927 C12  LIG     1      22.235  17.917   8.780  1.00  0.00      LIG  
ATOM   4928 C13  LIG     1      22.563  19.361   8.392  1.00  0.00      LIG  
ATOM   4929 C14  LIG     1      18.745  18.761   9.683  1.00  0.00      LIG  
ATOM   4930 C15  LIG     1      18.579  17.736   8.613  1.00  0.00      LIG  
ATOM   4931 C16  LIG     1      19.886  17.269   8.106  1.00  0.00      LIG  
ATOM   4932 C17  LIG     1      23.731  23.454  12.124  1.00  0.00      LIG  
ATOM   4933 C18  LIG     1      24.053  21.095  11.531  1.00  0.00      LIG  
ATOM   4934 C19  LIG     1      20.848  22.667   8.320  1.00  0.00      LIG  
ATOM   4935 C20  LIG     1      20.243  17.757  11.372  1.00  0.00      LIG  
ATOM   4936 O    LIG     1      17.855  14.734   6.492  1.00  0.00      LIG  
ATOM   4937 C21  LIG     1      19.027  14.281   7.200  1.00  0.00      LIG  
ATOM   4938 C22  LIG     1      20.223  15.115   6.724  1.00  0.00      LIG  
ATOM   4939 C23  LIG     1      20.146  16.654   6.757  1.00  0.00      LIG  
ATOM   4940 O1   LIG     1      25.628  23.501  10.234  1.00  0.00      LIG  
ATOM   4941 O2   LIG     1      22.599  19.422   6.967  1.00  0.00      LIG  
ATOM   4942 C24  LIG     1      19.286  17.279   5.668  1.00  0.00      LIG  
ATOM   4943 C25  LIG     1      17.377  13.894   5.523  1.00  0.00      LIG  
ATOM   4944 O3   LIG     1      17.699  12.727   5.387  1.00  0.00      LIG  
ATOM   4945 C26  LIG     1      16.687  14.675   4.447  1.00  0.00      LIG  
ATOM   4946 C27  LIG     1      18.889  14.340   8.701  1.00  0.00      LIG  
ATOM   4947 O4   LIG     1      17.572  14.551   9.272  1.00  0.00      LIG  
ATOM   4948 C28  LIG     1      18.202  13.268   9.466  1.00  0.00      LIG  
ATOM   4949 C29  LIG     1      18.649  13.012  10.861  1.00  0.00      LIG  
ATOM   4950 C30  LIG     1      17.492  12.152   8.785  1.00  0.00      LIG  
ATOM   4951 O5   LIG     1      17.498  17.456   8.117  1.00  0.00      LIG  
ATOM   4952 H    LIG     1      24.829  21.108   8.790  1.00  0.00      LIG  
ATOM   4953 H1   LIG     1      25.275  22.604   7.962  1.00  0.00      LIG  
ATOM   4954 H2   LIG     1      22.022  23.567  10.245  1.00  0.00      LIG  
ATOM   4955 H3   LIG     1      23.095  21.807   7.096  1.00  0.00      LIG  
ATOM   4956 H4   LIG     1      23.048  23.373   7.833  1.00  0.00      LIG  
ATOM   4957 H5   LIG     1      20.484  22.953  11.624  1.00  0.00      LIG  
ATOM   4958 H6   LIG     1      21.572  21.822  12.365  1.00  0.00      LIG  
ATOM   4959 H7   LIG     1      19.400  21.316  10.394  1.00  0.00      LIG  
ATOM   4960 H8   LIG     1      19.758  20.526  11.912  1.00  0.00      LIG  
ATOM   4961 H9   LIG     1      21.860  19.638  10.908  1.00  0.00      LIG  
ATOM   4962 H10  LIG     1      20.707  20.382   8.243  1.00  0.00      LIG  
ATOM   4963 H11  LIG     1      22.604  17.207   8.034  1.00  0.00      LIG  
ATOM   4964 H12  LIG     1      22.721  17.663   9.726  1.00  0.00      LIG  
ATOM   4965 H13  LIG     1      23.569  19.563   8.753  1.00  0.00      LIG  
ATOM   4966 H14  LIG     1      18.546  19.737   9.233  1.00  0.00      LIG  
ATOM   4967 H15  LIG     1      18.054  18.564  10.508  1.00  0.00      LIG  
ATOM   4968 H16  LIG     1      23.489  24.465  11.784  1.00  0.00      LIG  
ATOM   4969 H17  LIG     1      24.743  23.475  12.540  1.00  0.00      LIG  
ATOM   4970 H18  LIG     1      23.059  23.204  12.949  1.00  0.00      LIG  
ATOM   4971 H19  LIG     1      25.082  21.137  11.899  1.00  0.00      LIG  
ATOM   4972 H20  LIG     1      24.014  20.313  10.772  1.00  0.00      LIG  
ATOM   4973 H21  LIG     1      23.425  20.781  12.368  1.00  0.00      LIG  
ATOM   4974 H22  LIG     1      21.029  23.745   8.359  1.00  0.00      LIG  
ATOM   4975 H23  LIG     1      19.884  22.482   8.794  1.00  0.00      LIG  
ATOM   4976 H24  LIG     1      20.754  22.384   7.268  1.00  0.00      LIG  
ATOM   4977 H25  LIG     1      19.741  18.283  12.188  1.00  0.00      LIG  
ATOM   4978 H26  LIG     1      21.274  17.560  11.679  1.00  0.00      LIG  
ATOM   4979 H27  LIG     1      19.741  16.793  11.242  1.00  0.00      LIG  
ATOM   4980 H28  LIG     1      19.276  13.242   6.961  1.00  0.00      LIG  
ATOM   4981 H29  LIG     1      20.415  14.838   5.685  1.00  0.00      LIG  
ATOM   4982 H30  LIG     1      21.108  14.808   7.291  1.00  0.00      LIG  
ATOM   4983 H31  LIG     1      21.152  16.965   6.465  1.00  0.00      LIG  
ATOM   4984 H32  LIG     1      22.634  20.363   6.726  1.00  0.00      LIG  
ATOM   4985 H33  LIG     1      19.402  18.367   5.663  1.00  0.00      LIG  
ATOM   4986 H34  LIG     1      18.224  17.061   5.793  1.00  0.00      LIG  
ATOM   4987 H35  LIG     1      19.586  16.907   4.691  1.00  0.00      LIG  
ATOM   4988 H36  LIG     1      16.121  15.507   4.876  1.00  0.00      LIG  
ATOM   4989 H37  LIG     1      15.988  14.017   3.924  1.00  0.00      LIG  
ATOM   4990 H38  LIG     1      17.436  15.056   3.748  1.00  0.00      LIG  
ATOM   4991 H39  LIG     1      19.745  14.791   9.185  1.00  0.00      LIG  
ATOM   4992 H40  LIG     1      19.179  13.872  11.283  1.00  0.00      LIG  
ATOM   4993 H41  LIG     1      19.321  12.151  10.888  1.00  0.00      LIG  
ATOM   4994 H42  LIG     1      17.789  12.794  11.497  1.00  0.00      LIG  
ATOM   4995 H43  LIG     1      18.211  11.402   8.442  1.00  0.00      LIG  
ATOM   4996 H44  LIG     1      16.912  12.495   7.925  1.00  0.00      LIG  
ATOM   4997 H45  LIG     1      16.798  11.675   9.481  1.00  0.00      LIG  
TER
REMARK  Energy: 258.654
REMARK  SimpleFitness: 258.654
REMARK  FullFitness: -1390.5842
REMARK  InterFull: -28.0522
REMARK  IntraFull: 295.822
REMARK  solvFull: -1903.47
REMARK  surfFull: 245.116
REMARK  extraFull: 0.0
REMARK  deltaGcompsolvpol: -1903.47
REMARK  deltaGcompsolvnonpol: 245.116
REMARK  deltaGprotsolvpol: -1897.11
REMARK  deltaGprotsolvnonpol: 243.179
REMARK  deltaGligsolvpol: -13.4477
REMARK  deltaGligsolvnonpol: 15.4118
REMARK  deltaGvdw: -28.0522
REMARK  deltaGelec: 0.0
REMARK  deltaG: -7.4846864
REMARK  Cluster: 6
REMARK  ClusterRank: 4
ATOM   4915 C    LIG     1      24.494  22.051   8.512  1.00  0.00      LIG  
ATOM   4916 C1   LIG     1      24.566  22.822   9.783  1.00  0.00      LIG  
ATOM   4917 C2   LIG     1      23.548  22.459  10.834  1.00  0.00      LIG  
ATOM   4918 C3   LIG     1      22.121  22.479  10.230  1.00  0.00      LIG  
ATOM   4919 C4   LIG     1      21.939  21.822   8.841  1.00  0.00      LIG  
ATOM   4920 C5   LIG     1      23.110  22.194   7.921  1.00  0.00      LIG  
ATOM   4921 C6   LIG     1      21.047  22.111  11.264  1.00  0.00      LIG  
ATOM   4922 C7   LIG     1      20.149  20.950  10.909  1.00  0.00      LIG  
ATOM   4923 C8   LIG     1      20.936  19.861  10.216  1.00  0.00      LIG  
ATOM   4924 C9   LIG     1      21.499  20.324   8.866  1.00  0.00      LIG  
ATOM   4925 C10  LIG     1      20.123  18.561  10.074  1.00  0.00      LIG  
ATOM   4926 C11  LIG     1      20.689  17.740   8.973  1.00  0.00      LIG  
ATOM   4927 C12  LIG     1      22.162  17.838   8.801  1.00  0.00      LIG  
ATOM   4928 C13  LIG     1      22.511  19.263   8.368  1.00  0.00      LIG  
ATOM   4929 C14  LIG     1      18.670  18.739   9.657  1.00  0.00      LIG  
ATOM   4930 C15  LIG     1      18.504  17.706   8.597  1.00  0.00      LIG  
ATOM   4931 C16  LIG     1      19.812  17.216   8.113  1.00  0.00      LIG  
ATOM   4932 C17  LIG     1      23.649  23.521  11.926  1.00  0.00      LIG  
ATOM   4933 C18  LIG     1      23.978  21.133  11.451  1.00  0.00      LIG  
ATOM   4934 C19  LIG     1      20.792  22.555   8.145  1.00  0.00      LIG  
ATOM   4935 C20  LIG     1      20.161  17.782  11.381  1.00  0.00      LIG  
ATOM   4936 O    LIG     1      17.835  14.597   6.653  1.00  0.00      LIG  
ATOM   4937 C21  LIG     1      19.038  14.204   7.341  1.00  0.00      LIG  
ATOM   4938 C22  LIG     1      20.194  15.038   6.783  1.00  0.00      LIG  
ATOM   4939 C23  LIG     1      20.087  16.574   6.779  1.00  0.00      LIG  
ATOM   4940 O1   LIG     1      25.579  23.446  10.063  1.00  0.00      LIG  
ATOM   4941 O2   LIG     1      22.569  19.274   6.942  1.00  0.00      LIG  
ATOM   4942 C24  LIG     1      19.209  17.146   5.677  1.00  0.00      LIG  
ATOM   4943 C25  LIG     1      17.359  13.698   5.737  1.00  0.00      LIG  
ATOM   4944 O3   LIG     1      17.673  12.520   5.684  1.00  0.00      LIG  
ATOM   4945 C26  LIG     1      16.676  14.405   4.608  1.00  0.00      LIG  
ATOM   4946 C27  LIG     1      18.965  14.324   8.844  1.00  0.00      LIG  
ATOM   4947 O4   LIG     1      17.699  14.656   9.468  1.00  0.00      LIG  
ATOM   4948 C28  LIG     1      18.237  13.333   9.675  1.00  0.00      LIG  
ATOM   4949 C29  LIG     1      18.756  13.079  11.046  1.00  0.00      LIG  
ATOM   4950 C30  LIG     1      17.400  12.263   9.072  1.00  0.00      LIG  
ATOM   4951 O5   LIG     1      17.423  17.433   8.095  1.00  0.00      LIG  
ATOM   4952 H    LIG     1      24.768  21.015   8.705  1.00  0.00      LIG  
ATOM   4953 H1   LIG     1      25.227  22.475   7.821  1.00  0.00      LIG  
ATOM   4954 H2   LIG     1      21.952  23.544  10.040  1.00  0.00      LIG  
ATOM   4955 H3   LIG     1      23.051  21.660   6.972  1.00  0.00      LIG  
ATOM   4956 H4   LIG     1      23.000  23.250   7.653  1.00  0.00      LIG  
ATOM   4957 H5   LIG     1      20.414  22.984  11.440  1.00  0.00      LIG  
ATOM   4958 H6   LIG     1      21.497  21.885  12.232  1.00  0.00      LIG  
ATOM   4959 H7   LIG     1      19.337  21.307  10.274  1.00  0.00      LIG  
ATOM   4960 H8   LIG     1      19.686  20.571  11.823  1.00  0.00      LIG  
ATOM   4961 H9   LIG     1      21.784  19.634  10.865  1.00  0.00      LIG  
ATOM   4962 H10  LIG     1      20.661  20.275   8.163  1.00  0.00      LIG  
ATOM   4963 H11  LIG     1      22.532  17.097   8.085  1.00  0.00      LIG  
ATOM   4964 H12  LIG     1      22.637  17.614   9.760  1.00  0.00      LIG  
ATOM   4965 H13  LIG     1      23.513  19.468   8.738  1.00  0.00      LIG  
ATOM   4966 H14  LIG     1      18.472  19.711   9.197  1.00  0.00      LIG  
ATOM   4967 H15  LIG     1      17.976  18.546  10.479  1.00  0.00      LIG  
ATOM   4968 H16  LIG     1      23.403  24.512  11.533  1.00  0.00      LIG  
ATOM   4969 H17  LIG     1      24.658  23.569  12.346  1.00  0.00      LIG  
ATOM   4970 H18  LIG     1      22.974  23.309  12.757  1.00  0.00      LIG  
ATOM   4971 H19  LIG     1      25.010  21.186  11.810  1.00  0.00      LIG  
ATOM   4972 H20  LIG     1      23.929  20.315  10.729  1.00  0.00      LIG  
ATOM   4973 H21  LIG     1      23.350  20.870  12.305  1.00  0.00      LIG  
ATOM   4974 H22  LIG     1      20.959  23.635   8.149  1.00  0.00      LIG  
ATOM   4975 H23  LIG     1      19.825  22.374   8.613  1.00  0.00      LIG  
ATOM   4976 H24  LIG     1      20.716  22.235   7.102  1.00  0.00      LIG  
ATOM   4977 H25  LIG     1      19.671  18.345  12.180  1.00  0.00      LIG  
ATOM   4978 H26  LIG     1      21.191  17.583  11.692  1.00  0.00      LIG  
ATOM   4979 H27  LIG     1      19.644  16.822  11.286  1.00  0.00      LIG  
ATOM   4980 H28  LIG     1      19.306  13.161   7.143  1.00  0.00      LIG  
ATOM   4981 H29  LIG     1      20.351  14.732   5.745  1.00  0.00      LIG  
ATOM   4982 H30  LIG     1      21.105  14.762   7.325  1.00  0.00      LIG  
ATOM   4983 H31  LIG     1      21.086  16.897   6.478  1.00  0.00      LIG  
ATOM   4984 H32  LIG     1      22.635  20.205   6.673  1.00  0.00      LIG  
ATOM   4985 H33  LIG     1      19.306  18.235   5.625  1.00  0.00      LIG  
ATOM   4986 H34  LIG     1      18.152  16.913   5.816  1.00  0.00      LIG  
ATOM   4987 H35  LIG     1      19.509  16.740   4.716  1.00  0.00      LIG  
ATOM   4988 H36  LIG     1      16.222  15.338   4.955  1.00  0.00      LIG  
ATOM   4989 H37  LIG     1      15.885  13.759   4.217  1.00  0.00      LIG  
ATOM   4990 H38  LIG     1      17.409  14.624   3.829  1.00  0.00      LIG  
ATOM   4991 H39  LIG     1      19.875  14.722   9.271  1.00  0.00      LIG  
ATOM   4992 H40  LIG     1      19.293  13.946  11.443  1.00  0.00      LIG  
ATOM   4993 H41  LIG     1      19.441  12.228  11.033  1.00  0.00      LIG  
ATOM   4994 H42  LIG     1      17.934  12.845  11.725  1.00  0.00      LIG  
ATOM   4995 H43  LIG     1      18.034  11.472   8.664  1.00  0.00      LIG  
ATOM   4996 H44  LIG     1      16.757  12.642   8.274  1.00  0.00      LIG  
ATOM   4997 H45  LIG     1      16.752  11.826   9.836  1.00  0.00      LIG  
TER
REMARK  Energy: 258.927
REMARK  SimpleFitness: 258.927
REMARK  FullFitness: -1390.3904
REMARK  InterFull: -28.7142
REMARK  IntraFull: 296.418
REMARK  solvFull: -1903.18
REMARK  surfFull: 245.086
REMARK  extraFull: 0.0
REMARK  deltaGcompsolvpol: -1903.18
REMARK  deltaGcompsolvnonpol: 245.086
REMARK  deltaGprotsolvpol: -1897.11
REMARK  deltaGprotsolvnonpol: 243.179
REMARK  deltaGligsolvpol: -13.367
REMARK  deltaGligsolvnonpol: 15.4232
REMARK  deltaGvdw: -28.7142
REMARK  deltaGelec: 0.0
REMARK  deltaG: -7.5384235
REMARK  Cluster: 6
REMARK  ClusterRank: 5
ATOM   4915 C    LIG     1      24.467  21.997   8.485  1.00  0.00      LIG  
ATOM   4916 C1   LIG     1      24.532  22.790   9.742  1.00  0.00      LIG  
ATOM   4917 C2   LIG     1      23.505  22.449  10.792  1.00  0.00      LIG  
ATOM   4918 C3   LIG     1      22.082  22.451  10.178  1.00  0.00      LIG  
ATOM   4919 C4   LIG     1      21.912  21.767   8.801  1.00  0.00      LIG  
ATOM   4920 C5   LIG     1      23.087  22.129   7.883  1.00  0.00      LIG  
ATOM   4921 C6   LIG     1      21.003  22.097  11.212  1.00  0.00      LIG  
ATOM   4922 C7   LIG     1      20.109  20.929  10.870  1.00  0.00      LIG  
ATOM   4923 C8   LIG     1      20.901  19.828  10.203  1.00  0.00      LIG  
ATOM   4924 C9   LIG     1      21.481  20.268   8.851  1.00  0.00      LIG  
ATOM   4925 C10  LIG     1      20.085  18.527  10.071  1.00  0.00      LIG  
ATOM   4926 C11  LIG     1      20.662  17.696   8.982  1.00  0.00      LIG  
ATOM   4927 C12  LIG     1      22.138  17.780   8.830  1.00  0.00      LIG  
ATOM   4928 C13  LIG     1      22.504  19.200   8.391  1.00  0.00      LIG  
ATOM   4929 C14  LIG     1      18.635  18.703   9.642  1.00  0.00      LIG  
ATOM   4930 C15  LIG     1      18.479  17.673   8.576  1.00  0.00      LIG  
ATOM   4931 C16  LIG     1      19.793  17.184   8.106  1.00  0.00      LIG  
ATOM   4932 C17  LIG     1      23.593  23.536  11.859  1.00  0.00      LIG  
ATOM   4933 C18  LIG     1      23.933  21.138  11.444  1.00  0.00      LIG  
ATOM   4934 C19  LIG     1      20.768  22.482   8.082  1.00  0.00      LIG  
ATOM   4935 C20  LIG     1      20.112  17.762  11.386  1.00  0.00      LIG  
ATOM   4936 O    LIG     1      17.865  14.546   6.659  1.00  0.00      LIG  
ATOM   4937 C21  LIG     1      19.085  14.167   7.326  1.00  0.00      LIG  
ATOM   4938 C22  LIG     1      20.216  15.026   6.755  1.00  0.00      LIG  
ATOM   4939 C23  LIG     1      20.082  16.559   6.767  1.00  0.00      LIG  
ATOM   4940 O1   LIG     1      25.546  23.413  10.019  1.00  0.00      LIG  
ATOM   4941 O2   LIG     1      22.603  19.192   6.967  1.00  0.00      LIG  
ATOM   4942 C24  LIG     1      19.194  17.125   5.670  1.00  0.00      LIG  
ATOM   4943 C25  LIG     1      17.366  13.629   5.774  1.00  0.00      LIG  
ATOM   4944 O3   LIG     1      17.670  12.448   5.746  1.00  0.00      LIG  
ATOM   4945 C26  LIG     1      16.679  14.315   4.635  1.00  0.00      LIG  
ATOM   4946 C27  LIG     1      19.040  14.276   8.831  1.00  0.00      LIG  
ATOM   4947 O4   LIG     1      17.799  14.656   9.477  1.00  0.00      LIG  
ATOM   4948 C28  LIG     1      18.288  13.313   9.672  1.00  0.00      LIG  
ATOM   4949 C29  LIG     1      18.819  13.036  11.033  1.00  0.00      LIG  
ATOM   4950 C30  LIG     1      17.404  12.275   9.080  1.00  0.00      LIG  
ATOM   4951 O5   LIG     1      17.404  17.396   8.067  1.00  0.00      LIG  
ATOM   4952 H    LIG     1      24.741  20.964   8.698  1.00  0.00      LIG  
ATOM   4953 H1   LIG     1      25.204  22.407   7.789  1.00  0.00      LIG  
ATOM   4954 H2   LIG     1      21.910  23.510   9.966  1.00  0.00      LIG  
ATOM   4955 H3   LIG     1      23.035  21.583   6.940  1.00  0.00      LIG  
ATOM   4956 H4   LIG     1      22.977  23.181   7.599  1.00  0.00      LIG  
ATOM   4957 H5   LIG     1      20.366  22.972  11.371  1.00  0.00      LIG  
ATOM   4958 H6   LIG     1      21.447  21.889  12.186  1.00  0.00      LIG  
ATOM   4959 H7   LIG     1      19.301  21.274  10.223  1.00  0.00      LIG  
ATOM   4960 H8   LIG     1      19.638  20.565  11.786  1.00  0.00      LIG  
ATOM   4961 H9   LIG     1      21.742  19.609  10.864  1.00  0.00      LIG  
ATOM   4962 H10  LIG     1      20.655  20.202   8.136  1.00  0.00      LIG  
ATOM   4963 H11  LIG     1      22.514  17.029   8.128  1.00  0.00      LIG  
ATOM   4964 H12  LIG     1      22.596  17.561   9.799  1.00  0.00      LIG  
ATOM   4965 H13  LIG     1      23.496  19.407   8.787  1.00  0.00      LIG  
ATOM   4966 H14  LIG     1      18.437  19.674   9.182  1.00  0.00      LIG  
ATOM   4967 H15  LIG     1      17.935  18.506  10.458  1.00  0.00      LIG  
ATOM   4968 H16  LIG     1      23.347  24.517  11.441  1.00  0.00      LIG  
ATOM   4969 H17  LIG     1      24.598  23.599  12.287  1.00  0.00      LIG  
ATOM   4970 H18  LIG     1      22.911  23.342  12.690  1.00  0.00      LIG  
ATOM   4971 H19  LIG     1      24.963  21.202  11.808  1.00  0.00      LIG  
ATOM   4972 H20  LIG     1      23.890  20.302  10.743  1.00  0.00      LIG  
ATOM   4973 H21  LIG     1      23.302  20.894  12.301  1.00  0.00      LIG  
ATOM   4974 H22  LIG     1      20.932  23.562   8.065  1.00  0.00      LIG  
ATOM   4975 H23  LIG     1      19.798  22.307   8.546  1.00  0.00      LIG  
ATOM   4976 H24  LIG     1      20.699  22.141   7.045  1.00  0.00      LIG  
ATOM   4977 H25  LIG     1      19.616  18.334  12.174  1.00  0.00      LIG  
ATOM   4978 H26  LIG     1      21.138  17.564  11.708  1.00  0.00      LIG  
ATOM   4979 H27  LIG     1      19.594  16.801  11.296  1.00  0.00      LIG  
ATOM   4980 H28  LIG     1      19.371  13.132   7.113  1.00  0.00      LIG  
ATOM   4981 H29  LIG     1      20.361  14.733   5.712  1.00  0.00      LIG  
ATOM   4982 H30  LIG     1      21.139  14.766   7.282  1.00  0.00      LIG  
ATOM   4983 H31  LIG     1      21.075  16.904   6.469  1.00  0.00      LIG  
ATOM   4984 H32  LIG     1      22.710  20.118   6.691  1.00  0.00      LIG  
ATOM   4985 H33  LIG     1      19.237  18.218   5.658  1.00  0.00      LIG  
ATOM   4986 H34  LIG     1      18.148  16.835   5.786  1.00  0.00      LIG  
ATOM   4987 H35  LIG     1      19.527  16.769   4.700  1.00  0.00      LIG  
ATOM   4988 H36  LIG     1      16.228  15.255   4.965  1.00  0.00      LIG  
ATOM   4989 H37  LIG     1      15.885  13.664   4.261  1.00  0.00      LIG  
ATOM   4990 H38  LIG     1      17.408  14.516   3.846  1.00  0.00      LIG  
ATOM   4991 H39  LIG     1      19.972  14.640   9.243  1.00  0.00      LIG  
ATOM   4992 H40  LIG     1      19.383  13.887  11.427  1.00  0.00      LIG  
ATOM   4993 H41  LIG     1      19.483  12.168  11.005  1.00  0.00      LIG  
ATOM   4994 H42  LIG     1      18.000  12.818  11.722  1.00  0.00      LIG  
ATOM   4995 H43  LIG     1      18.004  11.478   8.632  1.00  0.00      LIG  
ATOM   4996 H44  LIG     1      16.740  12.684   8.314  1.00  0.00      LIG  
ATOM   4997 H45  LIG     1      16.775  11.837   9.858  1.00  0.00      LIG  
TER
REMARK  Energy: 259.779
REMARK  SimpleFitness: 259.779
REMARK  FullFitness: -1389.9846
REMARK  InterFull: -33.4306
REMARK  IntraFull: 294.47
REMARK  solvFull: -1895.36
REMARK  surfFull: 244.336
REMARK  extraFull: 0.0
REMARK  deltaGcompsolvpol: -1895.36
REMARK  deltaGcompsolvnonpol: 244.336
REMARK  deltaGprotsolvpol: -1897.11
REMARK  deltaGprotsolvnonpol: 243.179
REMARK  deltaGligsolvpol: -10.4344
REMARK  deltaGligsolvnonpol: 15.6672
REMARK  deltaGvdw: -33.4306
REMARK  deltaGelec: 0.0
REMARK  deltaG: -7.779515
REMARK  Cluster: 6
REMARK  ClusterRank: 6
ATOM   4915 C    LIG     1      23.183  22.569  10.424  1.00  0.00      LIG  
ATOM   4916 C1   LIG     1      22.455  23.662  11.123  1.00  0.00      LIG  
ATOM   4917 C2   LIG     1      20.971  23.462  11.299  1.00  0.00      LIG  
ATOM   4918 C3   LIG     1      20.310  23.084   9.949  1.00  0.00      LIG  
ATOM   4919 C4   LIG     1      21.062  22.059   9.066  1.00  0.00      LIG  
ATOM   4920 C5   LIG     1      22.562  22.370   9.064  1.00  0.00      LIG  
ATOM   4921 C6   LIG     1      18.802  22.840  10.100  1.00  0.00      LIG  
ATOM   4922 C7   LIG     1      18.290  21.524   9.571  1.00  0.00      LIG  
ATOM   4923 C8   LIG     1      19.254  20.399   9.889  1.00  0.00      LIG  
ATOM   4924 C9   LIG     1      20.638  20.574   9.256  1.00  0.00      LIG  
ATOM   4925 C10  LIG     1      18.671  19.011   9.560  1.00  0.00      LIG  
ATOM   4926 C11  LIG     1      19.780  18.042   9.364  1.00  0.00      LIG  
ATOM   4927 C12  LIG     1      20.942  18.232  10.276  1.00  0.00      LIG  
ATOM   4928 C13  LIG     1      21.596  19.588   9.974  1.00  0.00      LIG  
ATOM   4929 C14  LIG     1      17.882  18.912   8.256  1.00  0.00      LIG  
ATOM   4930 C15  LIG     1      18.622  17.890   7.468  1.00  0.00      LIG  
ATOM   4931 C16  LIG     1      19.771  17.361   8.211  1.00  0.00      LIG  
ATOM   4932 C17  LIG     1      20.399  24.793  11.776  1.00  0.00      LIG  
ATOM   4933 C18  LIG     1      20.774  22.455  12.427  1.00  0.00      LIG  
ATOM   4934 C19  LIG     1      20.725  22.356   7.606  1.00  0.00      LIG  
ATOM   4935 C20  LIG     1      17.793  18.569  10.713  1.00  0.00      LIG  
ATOM   4936 O    LIG     1      18.185  14.817   6.848  1.00  0.00      LIG  
ATOM   4937 C21  LIG     1      19.437  14.374   7.414  1.00  0.00      LIG  
ATOM   4938 C22  LIG     1      20.570  15.264   6.882  1.00  0.00      LIG  
ATOM   4939 C23  LIG     1      20.893  16.587   7.588  1.00  0.00      LIG  
ATOM   4940 O1   LIG     1      23.073  24.486  11.781  1.00  0.00      LIG  
ATOM   4941 O2   LIG     1      22.747  19.327   9.175  1.00  0.00      LIG  
ATOM   4942 C24  LIG     1      21.601  17.506   6.601  1.00  0.00      LIG  
ATOM   4943 C25  LIG     1      18.013  14.444   5.540  1.00  0.00      LIG  
ATOM   4944 O3   LIG     1      18.743  13.683   4.923  1.00  0.00      LIG  
ATOM   4945 C26  LIG     1      16.861  15.141   4.896  1.00  0.00      LIG  
ATOM   4946 C27  LIG     1      19.438  14.308   8.924  1.00  0.00      LIG  
ATOM   4947 O4   LIG     1      18.278  14.799   9.644  1.00  0.00      LIG  
ATOM   4948 C28  LIG     1      18.557  13.381   9.682  1.00  0.00      LIG  
ATOM   4949 C29  LIG     1      19.035  12.891  11.003  1.00  0.00      LIG  
ATOM   4950 C30  LIG     1      17.523  12.549   9.009  1.00  0.00      LIG  
ATOM   4951 O5   LIG     1      18.448  17.704   6.274  1.00  0.00      LIG  
ATOM   4952 H    LIG     1      23.159  21.667  11.036  1.00  0.00      LIG  
ATOM   4953 H1   LIG     1      24.225  22.877  10.304  1.00  0.00      LIG  
ATOM   4954 H2   LIG     1      20.372  24.013   9.374  1.00  0.00      LIG  
ATOM   4955 H3   LIG     1      23.115  21.617   8.501  1.00  0.00      LIG  
ATOM   4956 H4   LIG     1      22.711  23.301   8.508  1.00  0.00      LIG  
ATOM   4957 H5   LIG     1      18.261  23.641   9.590  1.00  0.00      LIG  
ATOM   4958 H6   LIG     1      18.491  22.912  11.142  1.00  0.00      LIG  
ATOM   4959 H7   LIG     1      18.130  21.621   8.497  1.00  0.00      LIG  
ATOM   4960 H8   LIG     1      17.310  21.324  10.011  1.00  0.00      LIG  
ATOM   4961 H9   LIG     1      19.402  20.438  10.972  1.00  0.00      LIG  
ATOM   4962 H10  LIG     1      20.561  20.199   8.231  1.00  0.00      LIG  
ATOM   4963 H11  LIG     1      21.657  17.408  10.196  1.00  0.00      LIG  
ATOM   4964 H12  LIG     1      20.573  18.223  11.305  1.00  0.00      LIG  
ATOM   4965 H13  LIG     1      21.948  20.004  10.917  1.00  0.00      LIG  
ATOM   4966 H14  LIG     1      17.882  19.825   7.662  1.00  0.00      LIG  
ATOM   4967 H15  LIG     1      16.858  18.567   8.419  1.00  0.00      LIG  
ATOM   4968 H16  LIG     1      20.546  25.576  11.025  1.00  0.00      LIG  
ATOM   4969 H17  LIG     1      20.878  25.127  12.702  1.00  0.00      LIG  
ATOM   4970 H18  LIG     1      19.329  24.719  11.984  1.00  0.00      LIG  
ATOM   4971 H19  LIG     1      21.324  22.762  13.322  1.00  0.00      LIG  
ATOM   4972 H20  LIG     1      21.132  21.462  12.153  1.00  0.00      LIG  
ATOM   4973 H21  LIG     1      19.723  22.369  12.710  1.00  0.00      LIG  
ATOM   4974 H22  LIG     1      20.907  23.405   7.380  1.00  0.00      LIG  
ATOM   4975 H23  LIG     1      19.688  22.142   7.349  1.00  0.00      LIG  
ATOM   4976 H24  LIG     1      21.354  21.760   6.938  1.00  0.00      LIG  
ATOM   4977 H25  LIG     1      16.897  19.191  10.760  1.00  0.00      LIG  
ATOM   4978 H26  LIG     1      18.318  18.652  11.668  1.00  0.00      LIG  
ATOM   4979 H27  LIG     1      17.485  17.529  10.597  1.00  0.00      LIG  
ATOM   4980 H28  LIG     1      19.640  13.350   7.080  1.00  0.00      LIG  
ATOM   4981 H29  LIG     1      20.407  15.478   5.823  1.00  0.00      LIG  
ATOM   4982 H30  LIG     1      21.481  14.667   6.919  1.00  0.00      LIG  
ATOM   4983 H31  LIG     1      21.611  16.342   8.375  1.00  0.00      LIG  
ATOM   4984 H32  LIG     1      22.418  19.022   8.313  1.00  0.00      LIG
[truncated: 1,401,185 more chars]
