# Supplementary material for: Exploring the mechanism of Alisma orientale for the treatment of pregnancy induced hypertension and potential hepato-nephrotoxicity by using network pharmacology, network toxicology, molecular docking and molecular dynamics simulation
Source: Front Pharmacol. 2022 Nov 15;13:1027112. doi: 10.3389/fphar.2022.1027112 (PMC9705790; doi:10.3389/fphar.2022.1027112)
Supplement: Supplementary file 13 [file DataSheet7.zip › IGF1/IGFCM/eadock3.err]

sib.fastconf.EADock3: running @ selenium/127.0.1.1 development version. /home/swissdock/swissdock/tmp//cache/eadock3/eadock3.jar MD5: 6b55cadf59de6f950f604b9d6d6562d2
sib.fastconf.EADock3: 5000 binding modes will be generated
sib.fastconf.EADock3: the 5000 with the most favorable SimpleFitness will be evaluated with FACTS.
sib.fastconf.EADock3: 250 binding modes will be retained
sib.fastconf.EADock3: minimize with 100 steps of SD then 250 steps of ABNR
sib.fastconf.EADock3: side chains closer than 0.0 A to any atom of the ligand will be optimized.
sib.fastconf.EADock3: Clustering radius is 2.0
sib.fastconf.EADock3: Maximum cluster size is 8
sib.fastconf.EADock3: clusters will have the exact size.
sib.fastconf.EADock3: Output file is clusters.zip
sib.fastconf.EADock3: Ligand selection is SEGID LIG
sib.fastconf.EADock3: temporary files will be kept.
sib.fastconf.EADock3: Translations allowed.
sib.fastconf.EADock3: solvation model is FACTS
sib.fastconf.EADock3: Centering rotations on the whole ligand.
sib.fastconf.EADock3: System  : 4997 atoms
sib.fastconf.EADock3: Ligand  : 83 atoms
sib.fastconf.EADock3: Receptor: 4914 atoms
sib.fastconf.EADock3:   Fixed part   : 4914 atoms
sib.fastconf.EADock3:   Flexible part: 0 atoms
sib.fastconf.EADock3: Blind docking
sib.fastconf.biodatastructures.molecules.FlexibleMoleculeBuilder: No RotateBond directive found.
sib.fastconf.biodatastructures.molecules.FlexibleMoleculeBuilder: Multiple keyword found in RotateBond directive.
sib.fastconf.biodatastructures.molecules.FlexibleMoleculeBuilder: Identify bonds.
sib.fastconf.biodatastructures.molecules.FlexibleMolecule: Total of 87 bonds found.
sib.fastconf.biodatastructures.molecules.FlexibleMolecule: Restricting dihedral rotations based on the number of atom on each side.
sib.fastconf.biodatastructures.molecules.FlexibleMolecule: 15 rotatable dihedral angles found.
sib.fastconf.biodatastructures.molecules.FlexibleMolecule: no user specified bond list.
sib.fastconf.biodatastructures.molecules.FlexibleMolecule: Filtering out dihedrals defined with an hydrogen.
sib.fastconf.biodatastructures.molecules.FlexibleMolecule: accepting bond 4926_4931_4939_4938
sib.fastconf.biodatastructures.molecules.FlexibleMolecule: accepting bond 4938_4937_4936_4943
sib.fastconf.biodatastructures.molecules.FlexibleMolecule: accepting bond 4937_4936_4943_4944
sib.fastconf.biodatastructures.molecules.FlexibleMolecule: accepting bond 4939_4938_4937_4936
sib.fastconf.biodatastructures.molecules.FlexibleMolecule: accepting bond 4936_4937_4946_4947
sib.fastconf.biodatastructures.molecules.FlexibleMolecule: accepting bond 4931_4939_4938_4937
sib.fastconf.biodatastructures.molecules.FlexibleMolecule: found # 54 core atoms : [ 4915 4916 4917 4918 4919 4920 4921 4922 4923 4924 4925 4926 4927 4928 4929 4930 4931 4932 4933 4934 4935 4939 4940 4941 4951 4952 4953 4954 4955 4956 4957 4958 4959 4960 4961 4962 4963 4964 4965 4966 4967 4968 4969 4970 4971 4972 4973 4974 4975 4976 4977 4978 4979 4984 ]
sib.fastconf.biodatastructures.molecules.FlexibleMolecule: found rotatable bond # 0 between 4931 4939
sib.fastconf.biodatastructures.molecules.FlexibleMolecule: Group FIX (52): [ 4915 4916 4920 4952 4953 4917 4940 4919 4955 4956 4918 4932 4933 4924 4934 4921 4954 4968 4969 4970 4971 4972 4973 4923 4928 4962 4974 4975 4976 4922 4957 4958 4925 4961 4927 4941 4965 4959 4960 4926 4929 4935 4963 4964 4984 4930 4966 4967 4977 4978 4979 4951 ] 
sib.fastconf.biodatastructures.molecules.FlexibleMolecule: Group ROTATABLE (29): [ 4936 4937 4943 4938 4946 4980 4981 4982 4942 4983 4985 4986 4987 4944 4945 4988 4989 4990 4947 4948 4991 4949 4950 4992 4993 4994 4995 4996 4997 ] 
sib.fastconf.biodatastructures.molecules.FlexibleMolecule: Group ROTATABLE (Validation) (2): [ 4938 4942 ] 
sib.fastconf.biodatastructures.molecules.FlexibleMolecule: Group ROTATABLE (Non Validation) (23): [ 4936 4937 4943 4946 4980 4981 4982 4944 4945 4988 4989 4990 4947 4948 4991 4949 4950 4992 4993 4994 4995 4996 4997 ] 
sib.fastconf.biodatastructures.molecules.FlexibleMolecule: found rotatable bond # 1 between 4937 4936
sib.fastconf.biodatastructures.molecules.FlexibleMolecule: Group FIX (75): [ 4915 4916 4920 4952 4953 4917 4940 4919 4955 4956 4918 4932 4933 4924 4934 4921 4954 4968 4969 4970 4971 4972 4973 4923 4928 4962 4974 4975 4976 4922 4957 4958 4925 4961 4927 4941 4965 4959 4960 4926 4929 4935 4963 4964 4984 4931 4930 4966 4967 4977 4978 4979 4939 4951 4938 4942 4983 4981 4982 4985 4986 4987 4946 4980 4947 4948 4991 4949 4950 4992 4993 4994 4995 4996 4997 ] 
sib.fastconf.biodatastructures.molecules.FlexibleMolecule: Group ROTATABLE (6): [ 4943 4944 4945 4988 4989 4990 ] 
sib.fastconf.biodatastructures.molecules.FlexibleMolecule: Group ROTATABLE (Validation) (1): [ 4943 ] 
sib.fastconf.biodatastructures.molecules.FlexibleMolecule: Group ROTATABLE (Non Validation) (5): [ 4944 4945 4988 4989 4990 ] 
sib.fastconf.biodatastructures.molecules.FlexibleMolecule: found rotatable bond # 2 between 4936 4943
sib.fastconf.biodatastructures.molecules.FlexibleMolecule: Group FIX (76): [ 4915 4916 4920 4952 4953 4917 4940 4919 4955 4956 4918 4932 4933 4924 4934 4921 4954 4968 4969 4970 4971 4972 4973 4923 4928 4962 4974 4975 4976 4922 4957 4958 4925 4961 4927 4941 4965 4959 4960 4926 4929 4935 4963 4964 4984 4931 4930 4966 4967 4977 4978 4979 4939 4951 4938 4942 4983 4937 4981 4982 4985 4986 4987 4946 4980 4947 4948 4991 4949 4950 4992 4993 4994 4995 4996 4997 ] 
sib.fastconf.biodatastructures.molecules.FlexibleMolecule: Group ROTATABLE (5): [ 4944 4945 4988 4989 4990 ] 
sib.fastconf.biodatastructures.molecules.FlexibleMolecule: Group ROTATABLE (Validation) (2): [ 4944 4945 ] 
sib.fastconf.biodatastructures.molecules.FlexibleMolecule: Group ROTATABLE (Non Validation) (0): [ ] 
sib.fastconf.biodatastructures.molecules.FlexibleMolecule: found rotatable bond # 3 between 4938 4937
sib.fastconf.biodatastructures.molecules.FlexibleMolecule: Group FIX (61): [ 4915 4916 4920 4952 4953 4917 4940 4919 4955 4956 4918 4932 4933 4924 4934 4921 4954 4968 4969 4970 4971 4972 4973 4923 4928 4962 4974 4975 4976 4922 4957 4958 4925 4961 4927 4941 4965 4959 4960 4926 4929 4935 4963 4964 4984 4931 4930 4966 4967 4977 4978 4979 4939 4951 4942 4983 4981 4982 4985 4986 4987 ] 
sib.fastconf.biodatastructures.molecules.FlexibleMolecule: Group ROTATABLE (20): [ 4936 4943 4946 4980 4944 4945 4988 4989 4990 4947 4948 4991 4949 4950 4992 4993 4994 4995 4996 4997 ] 
sib.fastconf.biodatastructures.molecules.FlexibleMolecule: Group ROTATABLE (Validation) (2): [ 4936 4946 ] 
sib.fastconf.biodatastructures.molecules.FlexibleMolecule: Group ROTATABLE (Non Validation) (17): [ 4943 4944 4945 4988 4989 4990 4947 4948 4991 4949 4950 4992 4993 4994 4995 4996 4997 ] 
sib.fastconf.biodatastructures.molecules.FlexibleMolecule: found rotatable bond # 4 between 4937 4946
sib.fastconf.biodatastructures.molecules.FlexibleMolecule: Group FIX (70): [ 4915 4916 4920 4952 4953 4917 4940 4919 4955 4956 4918 4932 4933 4924 4934 4921 4954 4968 4969 4970 4971 4972 4973 4923 4928 4962 4974 4975 4976 4922 4957 4958 4925 4961 4927 4941 4965 4959 4960 4926 4929 4935 4963 4964 4984 4931 4930 4966 4967 4977 4978 4979 4939 4951 4938 4942 4983 4981 4982 4985 4986 4987 4936 4980 4943 4944 4945 4988 4989 4990 ] 
sib.fastconf.biodatastructures.molecules.FlexibleMolecule: Group ROTATABLE (11): [ 4947 4948 4991 4949 4950 4992 4993 4994 4995 4996 4997 ] 
sib.fastconf.biodatastructures.molecules.FlexibleMolecule: Group ROTATABLE (Validation) (4): [ 4947 4948 4949 4950 ] 
sib.fastconf.biodatastructures.molecules.FlexibleMolecule: Group ROTATABLE (Non Validation) (0): [ ] 
sib.fastconf.biodatastructures.molecules.FlexibleMolecule: found rotatable bond # 5 between 4939 4938
sib.fastconf.biodatastructures.molecules.FlexibleMolecule: Group FIX (58): [ 4915 4916 4920 4952 4953 4917 4940 4919 4955 4956 4918 4932 4933 4924 4934 4921 4954 4968 4969 4970 4971 4972 4973 4923 4928 4962 4974 4975 4976 4922 4957 4958 4925 4961 4927 4941 4965 4959 4960 4926 4929 4935 4963 4964 4984 4931 4930 4966 4967 4977 4978 4979 4951 4942 4983 4985 4986 4987 ] 
sib.fastconf.biodatastructures.molecules.FlexibleMolecule: Group ROTATABLE (23): [ 4936 4937 4943 4946 4980 4981 4982 4944 4945 4988 4989 4990 4947 4948 4991 4949 4950 4992 4993 4994 4995 4996 4997 ] 
sib.fastconf.biodatastructures.molecules.FlexibleMolecule: Group ROTATABLE (Validation) (1): [ 4937 ] 
sib.fastconf.biodatastructures.molecules.FlexibleMolecule: Group ROTATABLE (Non Validation) (20): [ 4936 4943 4946 4980 4944 4945 4988 4989 4990 4947 4948 4991 4949 4950 4992 4993 4994 4995 4996 4997 ] 
sib.fastconf.biodatastructures.molecules.FlexibleMolecule: Bond 4931 4939 has no putative parent, best bet is root node
sib.fastconf.biodatastructures.molecules.FlexibleMolecule: Bond 4937 4936 has no parent, best bet is 4938 4937
sib.fastconf.biodatastructures.molecules.FlexibleMoleculeRotatable bond tree initialized 7 elements
sib.fastconf.biodatastructures.molecules.FlexibleMolecule: Detecting chiral carbons
sib.fastconf.biodatastructures.molecules.FlexibleMolecule: Atom 4923 C8   [ 1.346 -1.467 1.004 ] is chiral
sib.fastconf.biodatastructures.molecules.FlexibleMolecule: Atom 4924 C9   [ 1.115 0.032 0.813 ] is chiral
sib.fastconf.biodatastructures.molecules.FlexibleMolecule: Atom 4925 C10  [ 0.301 -2.312 0.264 ] is chiral
sib.fastconf.biodatastructures.molecules.FlexibleMolecule: Atom 4928 C13  [ 1.278 0.356 -0.691 ] is chiral
sib.fastconf.biodatastructures.molecules.FlexibleMolecule: Atom 4937 C21  [ -3.786 0.719 -1.629 ] is chiral
sib.fastconf.biodatastructures.molecules.FlexibleMolecule: Atom 4939 C23  [ -2.407 -1.34 -2.328 ] is chiral
sib.fastconf.biodatastructures.molecules.FlexibleMolecule: Atom 4946 C27  [ -5.066 0.222 -2.233 ] is chiral
sib.fastconf.FastconfBuilder: Initialize non bonded list.
sib.fastconf.biodatastructures.scoring.moleculargrids.grids.InsideMolecularGrid: Calculating inside grid [405][412][471]
sib.fastconf.biodatastructures.scoring.moleculargrids.grids.InsideMolecularGrid: Inside grid calculated in 870 ms
sib.fastconf.biodatastructures.scoring.moleculargrids.grids.InsideMolecularGrid: Smoothing inside grid.
sib.fastconf.biodatastructures.scoring.moleculargrids.grids.InsideMolecularGrid: Inside grid smoothed in 990 ms
sib.fastconf.biodatastructures.scoring.EvaluatorBuilder: generation of the electrostatic grid took 0 ms.
sib.fastconf.FastconfBuilder: Initial energy: 19456.0
sib.fastconf.EADock3: EADock3 starting
sib.fastconf.EADock3: Box volume 431547.03 ?
sib.fastconf.EADock3: Xmin: -24.314 Xmax: 46.616 Xsize: 70.930
sib.fastconf.EADock3: Ymin: -30.933 Ymax: 41.431 Ysize: 72.364
sib.fastconf.EADock3: Zmin: -26.413 Zmax: 57.663 Zsize: 84.076
sib.fastconf.EADock3: Calculating pocket bias.
sib.fastconf.EADock3: 3 cavities identified.
sib.fastconf.EADock3: 31 magic points identified.
sib.fastconf.EADock3: 31 pocket points were identified in 1950 ms
sib.fastconf.EADock3: Calculating surface bias.
sib.fastconf.EADock3: 10024 surface points were identified in 6340 ms
sib.fastconf.EADock3: 0.0 % done
sib.fastconf.EADock3: 0.1 % done
sib.fastconf.EADock3: 0.2 % done
sib.fastconf.EADock3: 0.3 % done
sib.fastconf.EADock3: 0.4 % done
sib.fastconf.EADock3: 0.5 % done
sib.fastconf.EADock3: 0.6 % done
sib.fastconf.EADock3: 0.7 % done
sib.fastconf.EADock3: 0.8 % done
sib.fastconf.EADock3: 0.9 % done
sib.fastconf.EADock3: 1.0 % done
sib.fastconf.EADock3: 1.1 % done
sib.fastconf.EADock3: 1.2 % done
sib.fastconf.EADock3: 1.3 % done
sib.fastconf.EADock3: 1.4 % done
sib.fastconf.EADock3: 1.5 % done
sib.fastconf.EADock3: 1.6 % done
sib.fastconf.EADock3: 1.7 % done
sib.fastconf.EADock3: 1.8 % done
sib.fastconf.EADock3: 1.9 % done
sib.fastconf.EADock3: 2.0 % done
sib.fastconf.EADock3: 2.1 % done
sib.fastconf.EADock3: 2.2 % done
sib.fastconf.EADock3: 2.3 % done
sib.fastconf.EADock3: 2.4 % done
sib.fastconf.EADock3: 2.5 % done
sib.fastconf.EADock3: 2.6 % done
sib.fastconf.EADock3: 2.7 % done
sib.fastconf.EADock3: 2.8 % done
sib.fastconf.EADock3: 2.9 % done
sib.fastconf.EADock3: 3.0 % done
sib.fastconf.EADock3: 3.1 % done
sib.fastconf.EADock3: 3.2 % done
sib.fastconf.EADock3: 3.3 % done
sib.fastconf.EADock3: 3.4 % done
sib.fastconf.EADock3: 3.5 % done
sib.fastconf.EADock3: 3.6 % done
sib.fastconf.EADock3: 3.7 % done
sib.fastconf.EADock3: 3.8 % done
sib.fastconf.EADock3: 3.9 % done
sib.fastconf.EADock3: 4.0 % done
sib.fastconf.EADock3: 4.1 % done
sib.fastconf.EADock3: 4.2 % done
sib.fastconf.EADock3: 4.3 % done
sib.fastconf.EADock3: 4.4 % done
sib.fastconf.EADock3: 4.5 % done
sib.fastconf.EADock3: 4.6 % done
sib.fastconf.EADock3: 4.7 % done
sib.fastconf.EADock3: 4.8 % done
sib.fastconf.EADock3: 4.9 % done
sib.fastconf.EADock3: 5.0 % done
sib.fastconf.EADock3: 5.1 % done
sib.fastconf.EADock3: 5.2 % done
sib.fastconf.EADock3: 5.3 % done
sib.fastconf.EADock3: 5.4 % done
sib.fastconf.EADock3: 5.5 % done
sib.fastconf.EADock3: 5.6 % done
sib.fastconf.EADock3: 5.7 % done
sib.fastconf.EADock3: 5.8 % done
sib.fastconf.EADock3: 5.9 % done
sib.fastconf.EADock3: 6.0 % done
sib.fastconf.EADock3: 6.1 % done
sib.fastconf.EADock3: 6.2 % done
sib.fastconf.EADock3: 6.3 % done
sib.fastconf.EADock3: 6.4 % done
sib.fastconf.EADock3: 6.5 % done
sib.fastconf.EADock3: 6.6 % done
sib.fastconf.EADock3: 6.7 % done
sib.fastconf.EADock3: 6.8 % done
sib.fastconf.EADock3: 6.9 % done
sib.fastconf.EADock3: 7.0 % done
sib.fastconf.EADock3: 7.1 % done
sib.fastconf.EADock3: 7.2 % done
sib.fastconf.EADock3: 7.3 % done
sib.fastconf.EADock3: 7.4 % done
sib.fastconf.EADock3: 7.5 % done
sib.fastconf.EADock3: 7.6 % done
sib.fastconf.EADock3: 7.7 % done
sib.fastconf.EADock3: 7.8 % done
sib.fastconf.EADock3: 7.9 % done
sib.fastconf.EADock3: 8.0 % done
sib.fastconf.EADock3: 8.1 % done
sib.fastconf.EADock3: 8.2 % done
sib.fastconf.EADock3: 8.3 % done
sib.fastconf.EADock3: 8.4 % done
sib.fastconf.EADock3: 8.5 % done
sib.fastconf.EADock3: 8.6 % done
sib.fastconf.EADock3: 8.7 % done
sib.fastconf.EADock3: 8.8 % done
sib.fastconf.EADock3: 8.9 % done
sib.fastconf.EADock3: 9.0 % done
sib.fastconf.EADock3: 9.1 % done
sib.fastconf.EADock3: 9.2 % done
sib.fastconf.EADock3: 9.3 % done
sib.fastconf.EADock3: 9.4 % done
sib.fastconf.EADock3: 9.5 % done
sib.fastconf.EADock3: 9.6 % done
sib.fastconf.EADock3: 9.7 % done
sib.fastconf.EADock3: 9.8 % done
sib.fastconf.EADock3: 9.9 % done
sib.fastconf.EADock3: 10.0 % done
sib.fastconf.EADock3: 10.1 % done
sib.fastconf.EADock3: 10.2 % done
sib.fastconf.EADock3: 10.3 % done
sib.fastconf.EADock3: 10.4 % done
sib.fastconf.EADock3: 10.5 % done
sib.fastconf.EADock3: 10.6 % done
sib.fastconf.EADock3: 10.7 % done
sib.fastconf.EADock3: 10.8 % done
sib.fastconf.EADock3: 10.9 % done
sib.fastconf.EADock3: 11.0 % done
sib.fastconf.EADock3: 11.1 % done
sib.fastconf.EADock3: 11.2 % done
sib.fastconf.EADock3: 11.3 % done
sib.fastconf.EADock3: 11.4 % done
sib.fastconf.EADock3: 11.5 % done
sib.fastconf.EADock3: 11.6 % done
sib.fastconf.EADock3: 11.7 % done
sib.fastconf.EADock3: 11.8 % done
sib.fastconf.EADock3: 11.9 % done
sib.fastconf.EADock3: 12.0 % done
sib.fastconf.EADock3: 12.1 % done
sib.fastconf.EADock3: 12.2 % done
sib.fastconf.EADock3: 12.3 % done
sib.fastconf.EADock3: 12.4 % done
sib.fastconf.EADock3: 12.5 % done
sib.fastconf.EADock3: 12.6 % done
sib.fastconf.EADock3: 12.7 % done
sib.fastconf.EADock3: 12.8 % done
sib.fastconf.EADock3: 12.9 % done
sib.fastconf.EADock3: 13.0 % done
sib.fastconf.EADock3: 13.1 % done
sib.fastconf.EADock3: 13.2 % done
sib.fastconf.EADock3: 13.3 % done
sib.fastconf.EADock3: only 470/500001 BM accepted, exiting DSS.
sib.fastconf.EADock3: The generation of 470 conformations took 1604590 s
sib.fastconf.EADock3: The DSS engine failed 495001 times to find a suitable BMs within the allowed time limit of 500 ms
sib.fastconf.EADock3: Minimizing binding mode 0, energy is -693.3119, rmsd is 30.013613
sib.fastconf.EADock3: Minimizing binding mode 1, energy is 314.5031, rmsd is 0.35324693
sib.fastconf.EADock3: Minimizing binding mode 2, energy is 322.4423, rmsd is 29.045494
sib.fastconf.EADock3: Minimizing binding mode 3, energy is 361.7819, rmsd is 37.05766
sib.fastconf.EADock3: Minimizing binding mode 4, energy is 381.39658, rmsd is 2.7889917
sib.fastconf.EADock3: Minimizing binding mode 5, energy is 389.74518, rmsd is 3.1956356
sib.fastconf.EADock3: Minimizing binding mode 6, energy is 416.01758, rmsd is 28.566307
sib.fastconf.EADock3: Minimizing binding mode 7, energy is 423.16592, rmsd is 28.555294
sib.fastconf.EADock3: Minimizing binding mode 8, energy is 434.58737, rmsd is 19.805044
sib.fastconf.EADock3: Minimizing binding mode 9, energy is 444.88467, rmsd is 29.222118
sib.fastconf.EADock3: Minimizing binding mode 10, energy is 450.99088, rmsd is 29.543526
sib.fastconf.EADock3: Minimizing binding mode 11, energy is 454.95978, rmsd is 19.301311
sib.fastconf.EADock3: Minimizing binding mode 12, energy is 455.95346, rmsd is 28.196136
sib.fastconf.EADock3: Minimizing binding mode 13, energy is 456.48853, rmsd is 3.407699
sib.fastconf.EADock3: Minimizing binding mode 14, energy is 501.15372, rmsd is 2.4647853
sib.fastconf.EADock3: Minimizing binding mode 15, energy is 504.1878, rmsd is 28.671091
sib.fastconf.EADock3: Minimizing binding mode 16, energy is 540.24207, rmsd is 36.389572
sib.fastconf.EADock3: Minimizing binding mode 17, energy is 550.8467, rmsd is 28.729942
sib.fastconf.EADock3: Minimizing binding mode 18, energy is 565.1198, rmsd is 29.351795
sib.fastconf.EADock3: Minimizing binding mode 19, energy is 568.8692, rmsd is 37.29502
sib.fastconf.EADock3: Minimizing binding mode 20, energy is 569.7936, rmsd is 2.570975
sib.fastconf.EADock3: Minimizing binding mode 21, energy is 572.17175, rmsd is 28.237469
sib.fastconf.EADock3: Minimizing binding mode 22, energy is 578.44116, rmsd is 30.836437
sib.fastconf.EADock3: Minimizing binding mode 23, energy is 580.106, rmsd is 29.092678
sib.fastconf.EADock3: Minimizing binding mode 24, energy is 592.0975, rmsd is 26.268702
sib.fastconf.EADock3: Minimizing binding mode 25, energy is 595.89996, rmsd is 2.5444155
sib.fastconf.EADock3: Minimizing binding mode 26, energy is 607.37415, rmsd is 30.571306
sib.fastconf.EADock3: Minimizing binding mode 27, energy is 626.20886, rmsd is 27.69062
sib.fastconf.EADock3: Minimizing binding mode 28, energy is 634.89453, rmsd is 35.05026
sib.fastconf.EADock3: Minimizing binding mode 29, energy is 652.2786, rmsd is 27.697731
sib.fastconf.EADock3: Minimizing binding mode 30, energy is 661.68115, rmsd is 35.541557
sib.fastconf.EADock3: Minimizing binding mode 31, energy is 665.87006, rmsd is 29.879627
sib.fastconf.EADock3: Minimizing binding mode 32, energy is 679.23303, rmsd is 30.576487
sib.fastconf.EADock3: Minimizing binding mode 33, energy is 690.46545, rmsd is 26.985548
sib.fastconf.EADock3: Minimizing binding mode 34, energy is 701.7691, rmsd is 3.2987022
sib.fastconf.EADock3: Minimizing binding mode 35, energy is 712.64307, rmsd is 25.499826
sib.fastconf.EADock3: Minimizing binding mode 36, energy is 715.2382, rmsd is 3.7131314
sib.fastconf.EADock3: Minimizing binding mode 37, energy is 724.6549, rmsd is 29.748457
sib.fastconf.EADock3: Minimizing binding mode 38, energy is 730.35016, rmsd is 2.46675
sib.fastconf.EADock3: Minimizing binding mode 39, energy is 731.6321, rmsd is 29.028013
sib.fastconf.EADock3: Minimizing binding mode 40, energy is 741.9257, rmsd is 28.75779
sib.fastconf.EADock3: Minimizing binding mode 41, energy is 752.5658, rmsd is 27.917374
sib.fastconf.EADock3: Minimizing binding mode 42, energy is 762.68085, rmsd is 36.45791
sib.fastconf.EADock3: Minimizing binding mode 43, energy is 769.7556, rmsd is 27.969769
sib.fastconf.EADock3: Minimizing binding mode 44, energy is 791.2671, rmsd is 2.5280917
sib.fastconf.EADock3: Minimizing binding mode 45, energy is 792.1612, rmsd is 35.111233
sib.fastconf.EADock3: Minimizing binding mode 46, energy is 803.8332, rmsd is 27.122192
sib.fastconf.EADock3: Minimizing binding mode 47, energy is 805.183, rmsd is 27.738646
sib.fastconf.EADock3: Minimizing binding mode 48, energy is 805.2617, rmsd is 3.3613052
sib.fastconf.EADock3: Minimizing binding mode 49, energy is 811.0754, rmsd is 25.742977
sib.fastconf.EADock3: Minimizing binding mode 50, energy is 813.7637, rmsd is 27.069288
sib.fastconf.EADock3: Minimizing binding mode 51, energy is 825.2671, rmsd is 31.053942
sib.fastconf.EADock3: Minimizing binding mode 52, energy is 829.4084, rmsd is 30.994444
sib.fastconf.EADock3: Minimizing binding mode 53, energy is 832.6737, rmsd is 27.806017
sib.fastconf.EADock3: Minimizing binding mode 54, energy is 833.23914, rmsd is 29.554266
sib.fastconf.EADock3: Minimizing binding mode 55, energy is 835.88495, rmsd is 32.75281
sib.fastconf.EADock3: Minimizing binding mode 56, energy is 837.36456, rmsd is 21.078447
sib.fastconf.EADock3: Minimizing binding mode 57, energy is 843.85016, rmsd is 29.184282
sib.fastconf.EADock3: Minimizing binding mode 58, energy is 847.66254, rmsd is 34.60623
sib.fastconf.EADock3: Minimizing binding mode 59, energy is 849.70557, rmsd is 28.989616
sib.fastconf.EADock3: Minimizing binding mode 60, energy is 861.6176, rmsd is 27.61371
sib.fastconf.EADock3: Minimizing binding mode 61, energy is 862.69006, rmsd is 3.0989792
sib.fastconf.EADock3: Minimizing binding mode 62, energy is 871.9676, rmsd is 27.333395
sib.fastconf.EADock3: Minimizing binding mode 63, energy is 875.1559, rmsd is 28.629501
sib.fastconf.EADock3: Minimizing binding mode 64, energy is 885.5322, rmsd is 28.08254
sib.fastconf.EADock3: Minimizing binding mode 65, energy is 886.3478, rmsd is 27.810768
sib.fastconf.EADock3: Minimizing binding mode 66, energy is 888.9153, rmsd is 3.4310994
sib.fastconf.EADock3: Minimizing binding mode 67, energy is 900.56104, rmsd is 29.125772
sib.fastconf.EADock3: Minimizing binding mode 68, energy is 900.62555, rmsd is 36.07767
sib.fastconf.EADock3: Minimizing binding mode 69, energy is 902.5113, rmsd is 28.229786
sib.fastconf.EADock3: Minimizing binding mode 70, energy is 917.66516, rmsd is 35.975067
sib.fastconf.EADock3: Minimizing binding mode 71, energy is 929.84393, rmsd is 3.7499797
sib.fastconf.EADock3: Minimizing binding mode 72, energy is 937.52704, rmsd is 27.647728
sib.fastconf.EADock3: Minimizing binding mode 73, energy is 944.9382, rmsd is 29.143675
sib.fastconf.EADock3: Minimizing binding mode 74, energy is 956.8743, rmsd is 2.76473
sib.fastconf.EADock3: Minimizing binding mode 75, energy is 961.7643, rmsd is 27.658184
sib.fastconf.EADock3: Minimizing binding mode 76, energy is 963.9331, rmsd is 25.37117
sib.fastconf.EADock3: Minimizing binding mode 77, energy is 970.82056, rmsd is 26.663544
sib.fastconf.EADock3: Minimizing binding mode 78, energy is 979.79517, rmsd is 20.802248
sib.fastconf.EADock3: Minimizing binding mode 79, energy is 983.7402, rmsd is 34.476383
sib.fastconf.EADock3: Minimizing binding mode 80, energy is 983.97015, rmsd is 1.3559992
sib.fastconf.EADock3: Minimizing binding mode 81, energy is 1014.74335, rmsd is 35.611473
sib.fastconf.EADock3: Minimizing binding mode 82, energy is 1017.77704, rmsd is 28.696838
sib.fastconf.EADock3: Minimizing binding mode 83, energy is 1019.15845, rmsd is 35.24754
sib.fastconf.EADock3: Minimizing binding mode 84, energy is 1019.5982, rmsd is 21.591396
sib.fastconf.EADock3: Minimizing binding mode 85, energy is 1021.98315, rmsd is 35.166325
sib.fastconf.EADock3: Minimizing binding mode 86, energy is 1023.1274, rmsd is 27.388739
sib.fastconf.EADock3: Minimizing binding mode 87, energy is 1026.0428, rmsd is 21.384874
sib.fastconf.EADock3: Minimizing binding mode 88, energy is 1032.8475, rmsd is 29.316986
sib.fastconf.EADock3: Minimizing binding mode 89, energy is 1040.4044, rmsd is 36.052155
sib.fastconf.EADock3: Minimizing binding mode 90, energy is 1048.5068, rmsd is 27.99096
sib.fastconf.EADock3: Minimizing binding mode 91, energy is 1050.7113, rmsd is 36.07729
sib.fastconf.EADock3: Minimizing binding mode 92, energy is 1052.9185, rmsd is 35.925064
sib.fastconf.EADock3: Minimizing binding mode 93, energy is 1054.8379, rmsd is 28.37295
sib.fastconf.EADock3: Minimizing binding mode 94, energy is 1056.3485, rmsd is 1.9284283
sib.fastconf.EADock3: Minimizing binding mode 95, energy is 1059.4122, rmsd is 2.4743607
sib.fastconf.EADock3: Minimizing binding mode 96, energy is 1059.6052, rmsd is 35.55805
sib.fastconf.EADock3: Minimizing binding mode 97, energy is 1059.8318, rmsd is 28.353176
sib.fastconf.EADock3: Minimizing binding mode 98, energy is 1060.9495, rmsd is 25.985214
sib.fastconf.EADock3: Minimizing binding mode 99, energy is 1073.034, rmsd is 37.018963
sib.fastconf.EADock3: Minimizing binding mode 100, energy is 1076.6088, rmsd is 2.4292233
sib.fastconf.EADock3: Minimizing binding mode 101, energy is 1089.3213, rmsd is 2.4465358
sib.fastconf.EADock3: Minimizing binding mode 102, energy is 1103.0433, rmsd is 30.491621
sib.fastconf.EADock3: Minimizing binding mode 103, energy is 1105.5665, rmsd is 30.470894
sib.fastconf.EADock3: Minimizing binding mode 104, energy is 1109.3063, rmsd is 3.580219
sib.fastconf.EADock3: Minimizing binding mode 105, energy is 1117.1523, rmsd is 27.057943
sib.fastconf.EADock3: Minimizing binding mode 106, energy is 1118.3197, rmsd is 30.739958
sib.fastconf.EADock3: Minimizing binding mode 107, energy is 1119.5189, rmsd is 27.642832
sib.fastconf.EADock3: Minimizing binding mode 108, energy is 1120.1891, rmsd is 27.011602
sib.fastconf.EADock3: Minimizing binding mode 109, energy is 1130.9098, rmsd is 29.16547
sib.fastconf.EADock3: Minimizing binding mode 110, energy is 1143.9589, rmsd is 1.942623
sib.fastconf.EADock3: Minimizing binding mode 111, energy is 1148.9911, rmsd is 27.543056
sib.fastconf.EADock3: Minimizing binding mode 112, energy is 1154.5404, rmsd is 38.2729
sib.fastconf.EADock3: Minimizing binding mode 113, energy is 1164.5713, rmsd is 27.303736
sib.fastconf.EADock3: Minimizing binding mode 114, energy is 1174.006, rmsd is 27.316822
sib.fastconf.EADock3: Minimizing binding mode 115, energy is 1177.998, rmsd is 29.619509
sib.fastconf.EADock3: Minimizing binding mode 116, energy is 1195.3645, rmsd is 27.9573
sib.fastconf.EADock3: Minimizing binding mode 117, energy is 1203.8539, rmsd is 25.94837
sib.fastconf.EADock3: Minimizing binding mode 118, energy is 1210.7379, rmsd is 29.111301
sib.fastconf.EADock3: Minimizing binding mode 119, energy is 1216.9613, rmsd is 28.483591
sib.fastconf.EADock3: Minimizing binding mode 120, energy is 1217.9692, rmsd is 3.963231
sib.fastconf.EADock3: Minimizing binding mode 121, energy is 1227.884, rmsd is 27.956024
sib.fastconf.EADock3: Minimizing binding mode 122, energy is 1229.1343, rmsd is 27.480165
sib.fastconf.EADock3: Minimizing binding mode 123, energy is 1237.641, rmsd is 36.115658
sib.fastconf.EADock3: Minimizing binding mode 124, energy is 1255.1827, rmsd is 1.1507365
sib.fastconf.EADock3: Minimizing binding mode 125, energy is 1269.1403, rmsd is 28.351658
sib.fastconf.EADock3: Minimizing binding mode 126, energy is 1276.9885, rmsd is 1.8770729
sib.fastconf.EADock3: Minimizing binding mode 127, energy is 1287.0212, rmsd is 26.251106
sib.fastconf.EADock3: Minimizing binding mode 128, energy is 1301.4637, rmsd is 27.510616
sib.fastconf.EADock3: Minimizing binding mode 129, energy is 1317.7095, rmsd is 27.82889
sib.fastconf.EADock3: Minimizing binding mode 130, energy is 1333.3165, rmsd is 20.819702
sib.fastconf.EADock3: Minimizing binding mode 131, energy is 1335.4976, rmsd is 26.8025
sib.fastconf.EADock3: Minimizing binding mode 132, energy is 1373.3569, rmsd is 28.937132
sib.fastconf.EADock3: Minimizing binding mode 133, energy is 1384.7711, rmsd is 26.038877
sib.fastconf.EADock3: Minimizing binding mode 134, energy is 1403.391, rmsd is 28.245716
sib.fastconf.EADock3: Minimizing binding mode 135, energy is 1404.2389, rmsd is 30.261576
sib.fastconf.EADock3: Minimizing binding mode 136, energy is 1406.9169, rmsd is 35.57858
sib.fastconf.EADock3: Minimizing binding mode 137, energy is 1407.0476, rmsd is 30.275942
sib.fastconf.EADock3: Minimizing binding mode 138, energy is 1410.1411, rmsd is 29.11388
sib.fastconf.EADock3: Minimizing binding mode 139, energy is 1418.8718, rmsd is 27.034771
sib.fastconf.EADock3: Minimizing binding mode 140, energy is 1421.2704, rmsd is 27.851364
sib.fastconf.EADock3: Minimizing binding mode 141, energy is 1425.6266, rmsd is 2.9700403
sib.fastconf.EADock3: Minimizing binding mode 142, energy is 1429.5413, rmsd is 27.838282
sib.fastconf.EADock3: Minimizing binding mode 143, energy is 1432.0924, rmsd is 26.43888
sib.fastconf.EADock3: Minimizing binding mode 144, energy is 1438.2603, rmsd is 35.88481
sib.fastconf.EADock3: Minimizing binding mode 145, energy is 1454.147, rmsd is 27.537754
sib.fastconf.EADock3: Minimizing binding mode 146, energy is 1458.8442, rmsd is 27.896475
sib.fastconf.EADock3: Minimizing binding mode 147, energy is 1460.1187, rmsd is 28.101166
sib.fastconf.EADock3: Minimizing binding mode 148, energy is 1488.5254, rmsd is 28.842245
sib.fastconf.EADock3: Minimizing binding mode 149, energy is 1488.9167, rmsd is 26.52399
sib.fastconf.EADock3: Minimizing binding mode 150, energy is 1494.5386, rmsd is 27.69013
sib.fastconf.EADock3: Minimizing binding mode 151, energy is 1494.6604, rmsd is 35.30399
sib.fastconf.EADock3: Minimizing binding mode 152, energy is 1495.4648, rmsd is 29.599672
sib.fastconf.EADock3: Minimizing binding mode 153, energy is 1502.517, rmsd is 34.462963
sib.fastconf.EADock3: Minimizing binding mode 154, energy is 1502.9401, rmsd is 27.820127
sib.fastconf.EADock3: Minimizing binding mode 155, energy is 1505.2609, rmsd is 35.439243
sib.fastconf.EADock3: Minimizing binding mode 156, energy is 1506.5646, rmsd is 27.555115
sib.fastconf.EADock3: Minimizing binding mode 157, energy is 1508.8428, rmsd is 29.196661
sib.fastconf.EADock3: Minimizing binding mode 158, energy is 1517.8706, rmsd is 19.988981
sib.fastconf.EADock3: Minimizing binding mode 159, energy is 1527.356, rmsd is 29.373352
sib.fastconf.EADock3: Minimizing binding mode 160, energy is 1529.1838, rmsd is 3.7059028
sib.fastconf.EADock3: Minimizing binding mode 161, energy is 1536.932, rmsd is 19.606876
sib.fastconf.EADock3: Minimizing binding mode 162, energy is 1553.8092, rmsd is 35.354748
sib.fastconf.EADock3: Minimizing binding mode 163, energy is 1556.5366, rmsd is 21.33962
sib.fastconf.EADock3: Minimizing binding mode 164, energy is 1576.0347, rmsd is 28.428644
sib.fastconf.EADock3: Minimizing binding mode 165, energy is 1581.0763, rmsd is 3.7086203
sib.fastconf.EADock3: Minimizing binding mode 166, energy is 1581.9624, rmsd is 29.360641
sib.fastconf.EADock3: Minimizing binding mode 167, energy is 1582.8855, rmsd is 27.849249
sib.fastconf.EADock3: Minimizing binding mode 168, energy is 1586.708, rmsd is 29.769436
sib.fastconf.EADock3: Minimizing binding mode 169, energy is 1600.5403, rmsd is 4.0517077
sib.fastconf.EADock3: Minimizing binding mode 170, energy is 1610.558, rmsd is 2.4344263
sib.fastconf.EADock3: Minimizing binding mode 171, energy is 1613.5544, rmsd is 32.201366
sib.fastconf.EADock3: Minimizing binding mode 172, energy is 1614.2637, rmsd is 26.46118
sib.fastconf.EADock3: Minimizing binding mode 173, energy is 1624.8665, rmsd is 35.574608
sib.fastconf.EADock3: Minimizing binding mode 174, energy is 1635.5271, rmsd is 3.2619543
sib.fastconf.EADock3: Minimizing binding mode 175, energy is 1638.279, rmsd is 30.267216
sib.fastconf.EADock3: Minimizing binding mode 176, energy is 1650.2683, rmsd is 28.044538
sib.fastconf.EADock3: Minimizing binding mode 177, energy is 1674.417, rmsd is 29.068153
sib.fastconf.EADock3: Minimizing binding mode 178, energy is 1695.7815, rmsd is 28.431839
sib.fastconf.EADock3: Minimizing binding mode 179, energy is 1699.074, rmsd is 35.506203
sib.fastconf.EADock3: Minimizing binding mode 180, energy is 1705.0483, rmsd is 38.18976
sib.fastconf.EADock3: Minimizing binding mode 181, energy is 1718.0311, rmsd is 29.446594
sib.fastconf.EADock3: Minimizing binding mode 182, energy is 1720.5559, rmsd is 35.01821
sib.fastconf.EADock3: Minimizing binding mode 183, energy is 1729.4246, rmsd is 26.955973
sib.fastconf.EADock3: Minimizing binding mode 184, energy is 1742.6309, rmsd is 28.435028
sib.fastconf.EADock3: Minimizing binding mode 185, energy is 1742.8159, rmsd is 2.7881966
sib.fastconf.EADock3: Minimizing binding mode 186, energy is 1746.3606, rmsd is 26.038685
sib.fastconf.EADock3: Minimizing binding mode 187, energy is 1752.4403, rmsd is 30.271309
sib.fastconf.EADock3: Minimizing binding mode 188, energy is 1752.6072, rmsd is 22.097761
sib.fastconf.EADock3: Minimizing binding mode 189, energy is 1766.894, rmsd is 20.38909
sib.fastconf.EADock3: Minimizing binding mode 190, energy is 1771.2678, rmsd is 27.974003
sib.fastconf.EADock3: Minimizing binding mode 191, energy is 1772.1614, rmsd is 26.687742
sib.fastconf.EADock3: Minimizing binding mode 192, energy is 1776.1189, rmsd is 27.462591
sib.fastconf.EADock3: Minimizing binding mode 193, energy is 1784.1206, rmsd is 28.884151
sib.fastconf.EADock3: Minimizing binding mode 194, energy is 1789.8054, rmsd is 28.140512
sib.fastconf.EADock3: Minimizing binding mode 195, energy is 1790.7273, rmsd is 27.334593
sib.fastconf.EADock3: Minimizing binding mode 196, energy is 1801.7535, rmsd is 29.17911
sib.fastconf.EADock3: Minimizing binding mode 197, energy is 1815.6023, rmsd is 20.818565
sib.fastconf.EADock3: Minimizing binding mode 198, energy is 1817.368, rmsd is 30.62096
sib.fastconf.EADock3: Minimizing binding mode 199, energy is 1822.2723, rmsd is 27.600594
sib.fastconf.EADock3: Minimizing binding mode 200, energy is 1859.349, rmsd is 29.891592
sib.fastconf.EADock3: Minimizing binding mode 201, energy is 1859.6521, rmsd is 27.45319
sib.fastconf.EADock3: Minimizing binding mode 202, energy is 1864.1237, rmsd is 35.861523
sib.fastconf.EADock3: Minimizing binding mode 203, energy is 1868.4109, rmsd is 20.642414
sib.fastconf.EADock3: Minimizing binding mode 204, energy is 1870.1494, rmsd is 29.567373
sib.fastconf.EADock3: Minimizing binding mode 205, energy is 1876.2394, rmsd is 35.632896
sib.fastconf.EADock3: Minimizing binding mode 206, energy is 1900.9011, rmsd is 35.642433
sib.fastconf.EADock3: Minimizing binding mode 207, energy is 1916.574, rmsd is 32.14948
sib.fastconf.EADock3: Minimizing binding mode 208, energy is 1917.6903, rmsd is 35.1744
sib.fastconf.EADock3: Minimizing binding mode 209, energy is 1926.0032, rmsd is 27.633305
sib.fastconf.EADock3: Minimizing binding mode 210, energy is 1984.1781, rmsd is 27.023827
sib.fastconf.EADock3: Minimizing binding mode 211, energy is 1987.9955, rmsd is 35.791897
sib.fastconf.EADock3: Minimizing binding mode 212, energy is 2018.9083, rmsd is 35.68129
sib.fastconf.EADock3: Minimizing binding mode 213, energy is 2023.9171, rmsd is 35.716606
sib.fastconf.EADock3: Minimizing binding mode 214, energy is 2025.3507, rmsd is 28.605556
sib.fastconf.EADock3: Minimizing binding mode 215, energy is 2027.9231, rmsd is 35.359287
sib.fastconf.EADock3: Minimizing binding mode 216, energy is 2037.0569, rmsd is 35.219772
sib.fastconf.EADock3: Minimizing binding mode 217, energy is 2037.8546, rmsd is 3.9132638
sib.fastconf.EADock3: Minimizing binding mode 218, energy is 2042.3802, rmsd is 35.83921
sib.fastconf.EADock3: Minimizing binding mode 219, energy is 2057.151, rmsd is 36.73226
sib.fastconf.EADock3: Minimizing binding mode 220, energy is 2109.523, rmsd is 21.135048
sib.fastconf.EADock3: Minimizing binding mode 221, energy is 2111.0886, rmsd is 29.813768
sib.fastconf.EADock3: Minimizing binding mode 222, energy is 2119.7278, rmsd is 31.566696
sib.fastconf.EADock3: Minimizing binding mode 223, energy is 2138.8772, rmsd is 27.602318
sib.fastconf.EADock3: Minimizing binding mode 224, energy is 2154.3015, rmsd is 34.64976
sib.fastconf.EADock3: Minimizing binding mode 225, energy is 2170.5127, rmsd is 24.440416
sib.fastconf.EADock3: Minimizing binding mode 226, energy is 2171.1675, rmsd is 26.813002
sib.fastconf.EADock3: Minimizing binding mode 227, energy is 2198.07, rmsd is 28.100796
sib.fastconf.EADock3: Minimizing binding mode 228, energy is 2202.9238, rmsd is 36.164787
sib.fastconf.EADock3: Minimizing binding mode 229, energy is 2207.5571, rmsd is 35.469357
sib.fastconf.EADock3: Minimizing binding mode 230, energy is 2211.5356, rmsd is 20.46862
sib.fastconf.EADock3: Minimizing binding mode 231, energy is 2217.3298, rmsd is 30.359428
sib.fastconf.EADock3: Minimizing binding mode 232, energy is 2218.3865, rmsd is 30.120352
sib.fastconf.EADock3: Minimizing binding mode 233, energy is 2218.9045, rmsd is 34.86023
sib.fastconf.EADock3: Minimizing binding mode 234, energy is 2225.5427, rmsd is 31.871872
sib.fastconf.EADock3: Minimizing binding mode 235, energy is 2228.867, rmsd is 28.26269
sib.fastconf.EADock3: Minimizing binding mode 236, energy is 2251.9407, rmsd is 35.395645
sib.fastconf.EADock3: Minimizing binding mode 237, energy is 2256.6729, rmsd is 28.71399
sib.fastconf.EADock3: Minimizing binding mode 238, energy is 2258.5737, rmsd is 2.3750508
sib.fastconf.EADock3: Minimizing binding mode 239, energy is 2262.2014, rmsd is 30.295914
sib.fastconf.EADock3: Minimizing binding mode 240, energy is 2279.2083, rmsd is 26.302353
sib.fastconf.EADock3: Minimizing binding mode 241, energy is 2290.1592, rmsd is 35.704
sib.fastconf.EADock3: Minimizing binding mode 242, energy is 2314.8186, rmsd is 18.013704
sib.fastconf.EADock3: Minimizing binding mode 243, energy is 2328.419, rmsd is 25.900549
sib.fastconf.EADock3: Minimizing binding mode 244, energy is 2332.0042, rmsd is 37.510803
sib.fastconf.EADock3: Minimizing binding mode 245, energy is 2344.739, rmsd is 30.385946
sib.fastconf.EADock3: Minimizing binding mode 246, energy is 2354.1555, rmsd is 35.26712
sib.fastconf.EADock3: Minimizing binding mode 247, energy is 2355.8296, rmsd is 29.054895
sib.fastconf.EADock3: Minimizing binding mode 248, energy is 2378.977, rmsd is 28.147755
sib.fastconf.EADock3: Minimizing binding mode 249, energy is 2379.8342, rmsd is 29.155777
sib.fastconf.EADock3: Minimizing binding mode 250, energy is 2386.853, rmsd is 28.423939
sib.fastconf.EADock3: Minimizing binding mode 251, energy is 2389.8008, rmsd is 3.1131792
sib.fastconf.EADock3: Minimizing binding mode 252, energy is 2394.3464, rmsd is 29.711435
sib.fastconf.EADock3: Minimizing binding mode 253, energy is 2397.2402, rmsd is 29.8177
sib.fastconf.EADock3: Minimizing binding mode 254, energy is 2417.945, rmsd is 35.439938
sib.fastconf.EADock3: Minimizing binding mode 255, energy is 2433.4478, rmsd is 35.31532
sib.fastconf.EADock3: Minimizing binding mode 256, energy is 2442.4644, rmsd is 27.200052
sib.fastconf.EADock3: Minimizing binding mode 257, energy is 2450.9004, rmsd is 37.035007
sib.fastconf.EADock3: Minimizing binding mode 258, energy is 2466.4248, rmsd is 29.724157
sib.fastconf.EADock3: Minimizing binding mode 259, energy is 2466.89, rmsd is 2.625261
sib.fastconf.EADock3: Minimizing binding mode 260, energy is 2469.3132, rmsd is 28.18273
sib.fastconf.EADock3: Minimizing binding mode 261, energy is 2473.2517, rmsd is 29.024479
sib.fastconf.EADock3: Minimizing binding mode 262, energy is 2482.586, rmsd is 34.94063
sib.fastconf.EADock3: Minimizing binding mode 263, energy is 2500.7144, rmsd is 35.68413
sib.fastconf.EADock3: Minimizing binding mode 264, energy is 2506.311, rmsd is 34.734188
sib.fastconf.EADock3: Minimizing binding mode 265, energy is 2534.6455, rmsd is 28.138058
sib.fastconf.EADock3: Minimizing binding mode 266, energy is 2544.2803, rmsd is 29.7659
sib.fastconf.EADock3: Minimizing binding mode 267, energy is 2562.1355, rmsd is 27.266094
sib.fastconf.EADock3: Minimizing binding mode 268, energy is 2574.0234, rmsd is 4.1755548
sib.fastconf.EADock3: Minimizing binding mode 269, energy is 2587.189, rmsd is 3.6450715
sib.fastconf.EADock3: Minimizing binding mode 270, energy is 2601.0156, rmsd is 34.36855
sib.fastconf.EADock3: Minimizing binding mode 271, energy is 2605.4094, rmsd is 22.702814
sib.fastconf.EADock3: Minimizing binding mode 272, energy is 2615.3203, rmsd is 2.241976
sib.fastconf.EADock3: Minimizing binding mode 273, energy is 2629.8108, rmsd is 2.3894055
sib.fastconf.EADock3: Minimizing binding mode 274, energy is 2632.8547, rmsd is 26.054043
sib.fastconf.EADock3: Minimizing binding mode 275, energy is 2647.29, rmsd is 31.54735
sib.fastconf.EADock3: Minimizing binding mode 276, energy is 2648.4314, rmsd is 30.193739
sib.fastconf.EADock3: Minimizing binding mode 277, energy is 2655.762, rmsd is 25.66391
sib.fastconf.EADock3: Minimizing binding mode 278, energy is 2669.536, rmsd is 35.903614
sib.fastconf.EADock3: Minimizing binding mode 279, energy is 2670.6233, rmsd is 36.380234
sib.fastconf.EADock3: Minimizing binding mode 280, energy is 2681.8062, rmsd is 27.413883
sib.fastconf.EADock3: Minimizing binding mode 281, energy is 2723.7603, rmsd is 27.863914
sib.fastconf.EADock3: Minimizing binding mode 282, energy is 2748.552, rmsd is 4.033897
sib.fastconf.EADock3: Minimizing binding mode 283, energy is 2752.725, rmsd is 36.559765
sib.fastconf.EADock3: Minimizing binding mode 284, energy is 2761.5205, rmsd is 35.23203
sib.fastconf.EADock3: Minimizing binding mode 285, energy is 2780.2478, rmsd is 4.2431045
sib.fastconf.EADock3: Minimizing binding mode 286, energy is 2811.581, rmsd is 25.413544
sib.fastconf.EADock3: Minimizing binding mode 287, energy is 2812.279, rmsd is 35.58105
sib.fastconf.EADock3: Minimizing binding mode 288, energy is 2844.233, rmsd is 35.51778
sib.fastconf.EADock3: Minimizing binding mode 289, energy is 2911.414, rmsd is 35.79389
sib.fastconf.EADock3: Minimizing binding mode 290, energy is 2932.7593, rmsd is 25.909735
sib.fastconf.EADock3: Minimizing binding mode 291, energy is 2946.8557, rmsd is 28.465557
sib.fastconf.EADock3: Minimizing binding mode 292, energy is 2963.678, rmsd is 34.579655
sib.fastconf.EADock3: Minimizing binding mode 293, energy is 2970.6624, rmsd is 36.1006
sib.fastconf.EADock3: Minimizing binding mode 294, energy is 2981.255, rmsd is 26.921345
sib.fastconf.EADock3: Minimizing binding mode 295, energy is 2984.1262, rmsd is 27.912485
sib.fastconf.EADock3: Minimizing binding mode 296, energy is 3004.214, rmsd is 35.400135
sib.fastconf.EADock3: Minimizing binding mode 297, energy is 3011.3079, rmsd is 19.043915
sib.fastconf.EADock3: Minimizing binding mode 298, energy is 3026.387, rmsd is 34.827057
sib.fastconf.EADock3: Minimizing binding mode 299, energy is 3028.6326, rmsd is 26.48683
sib.fastconf.EADock3: Minimizing binding mode 300, energy is 3041.191, rmsd is 35.430305
sib.fastconf.EADock3: Minimizing binding mode 301, energy is 3046.2957, rmsd is 26.974949
sib.fastconf.EADock3: Minimizing binding mode 302, energy is 3089.0095, rmsd is 27.248013
sib.fastconf.EADock3: Minimizing binding mode 303, energy is 3118.1404, rmsd is 28.388666
sib.fastconf.EADock3: Minimizing binding mode 304, energy is 3118.4517, rmsd is 36.624596
sib.fastconf.EADock3: Minimizing binding mode 305, energy is 3140.1262, rmsd is 27.197454
sib.fastconf.EADock3: Minimizing binding mode 306, energy is 3152.771, rmsd is 35.367874
sib.fastconf.EADock3: Minimizing binding mode 307, energy is 3153.7053, rmsd is 27.287355
sib.fastconf.EADock3: Minimizing binding mode 308, energy is 3157.4153, rmsd is 30.168575
sib.fastconf.EADock3: Minimizing binding mode 309, energy is 3157.6372, rmsd is 26.245182
sib.fastconf.EADock3: Minimizing binding mode 310, energy is 3161.4382, rmsd is 3.0882459
sib.fastconf.EADock3: Minimizing binding mode 311, energy is 3170.014, rmsd is 26.05227
sib.fastconf.EADock3: Minimizing binding mode 312, energy is 3175.6035, rmsd is 2.8858566
sib.fastconf.EADock3: Minimizing binding mode 313, energy is 3182.8062, rmsd is 26.875856
sib.fastconf.EADock3: Minimizing binding mode 314, energy is 3198.2456, rmsd is 30.158077
sib.fastconf.EADock3: Minimizing binding mode 315, energy is 3209.218, rmsd is 29.82518
sib.fastconf.EADock3: Minimizing binding mode 316, energy is 3211.3, rmsd is 37.95868
sib.fastconf.EADock3: Minimizing binding mode 317, energy is 3221.2776, rmsd is 34.64847
sib.fastconf.EADock3: Minimizing binding mode 318, energy is 3225.0728, rmsd is 34.256077
sib.fastconf.EADock3: Minimizing binding mode 319, energy is 3250.0981, rmsd is 25.710762
sib.fastconf.EADock3: Minimizing binding mode 320, energy is 3328.2734, rmsd is 2.1837335
sib.fastconf.EADock3: Minimizing binding mode 321, energy is 3335.1108, rmsd is 29.394741
sib.fastconf.EADock3: Minimizing binding mode 322, energy is 3336.6646, rmsd is 27.435852
sib.fastconf.EADock3: Minimizing binding mode 323, energy is 3337.756, rmsd is 29.024403
sib.fastconf.EADock3: Minimizing binding mode 324, energy is 3349.6687, rmsd is 35.289692
sib.fastconf.EADock3: Minimizing binding mode 325, energy is 3350.8628, rmsd is 25.259916
sib.fastconf.EADock3: Minimizing binding mode 326, energy is 3365.7476, rmsd is 34.69074
sib.fastconf.EADock3: Minimizing binding mode 327, energy is 3381.4353, rmsd is 26.086071
sib.fastconf.EADock3: Minimizing binding mode 328, energy is 3385.935, rmsd is 29.728796
sib.fastconf.EADock3: Minimizing binding mode 329, energy is 3388.7249, rmsd is 35.480274
sib.fastconf.EADock3: Minimizing binding mode 330, energy is 3422.6467, rmsd is 35.691975
sib.fastconf.EADock3: Minimizing binding mode 331, energy is 3518.3835, rmsd is 34.72241
sib.fastconf.EADock3: Minimizing binding mode 332, energy is 3533.5022, rmsd is 35.647205
sib.fastconf.EADock3: Minimizing binding mode 333, energy is 3553.4407, rmsd is 35.194984
sib.fastconf.EADock3: Minimizing binding mode 334, energy is 3572.7842, rmsd is 46.262436
sib.fastconf.EADock3: Minimizing binding mode 335, energy is 3579.0208, rmsd is 2.6783352
sib.fastconf.EADock3: Minimizing binding mode 336, energy is 3594.7803, rmsd is 34.888268
sib.fastconf.EADock3: Minimizing binding mode 337, energy is 3616.244, rmsd is 28.33509
sib.fastconf.EADock3: Minimizing binding mode 338, energy is 3623.4565, rmsd is 34.397076
sib.fastconf.EADock3: Minimizing binding mode 339, energy is 3631.1047, rmsd is 35.63272
sib.fastconf.EADock3: Minimizing binding mode 340, energy is 3639.4688, rmsd is 35.400036
sib.fastconf.EADock3: Minimizing binding mode 341, energy is 3641.0562, rmsd is 28.364614
sib.fastconf.EADock3: Minimizing binding mode 342, energy is 3641.655, rmsd is 35.94146
sib.fastconf.EADock3: Minimizing binding mode 343, energy is 3643.2131, rmsd is 35.8863
sib.fastconf.EADock3: Minimizing binding mode 344, energy is 3648.5999, rmsd is 18.951408
sib.fastconf.EADock3: Minimizing binding mode 345, energy is 3652.4907, rmsd is 26.919426
sib.fastconf.EADock3: Minimizing binding mode 346, energy is 3669.7976, rmsd is 22.333397
sib.fastconf.EADock3: Minimizing binding mode 347, energy is 3675.185, rmsd is 35.075882
sib.fastconf.EADock3: Minimizing binding mode 348, energy is 3683.2053, rmsd is 21.056423
sib.fastconf.EADock3: Minimizing binding mode 349, energy is 3693.3372, rmsd is 27.151237
sib.fastconf.EADock3: Minimizing binding mode 350, energy is 3694.4414, rmsd is 34.965572
sib.fastconf.EADock3: Minimizing binding mode 351, energy is 3722.8533, rmsd is 26.631998
sib.fastconf.EADock3: Minimizing binding mode 352, energy is 3730.5679, rmsd is 27.335274
sib.fastconf.EADock3: Minimizing binding mode 353, energy is 3732.1008, rmsd is 30.011473
sib.fastconf.EADock3: Minimizing binding mode 354, energy is 3744.013, rmsd is 29.484243
sib.fastconf.EADock3: Minimizing binding mode 355, energy is 3763.0276, rmsd is 27.008257
sib.fastconf.EADock3: Minimizing binding mode 356, energy is 3784.0508, rmsd is 26.496181
sib.fastconf.EADock3: Minimizing binding mode 357, energy is 3829.4324, rmsd is 30.058607
sib.fastconf.EADock3: Minimizing binding mode 358, energy is 3856.8782, rmsd is 25.970999
sib.fastconf.EADock3: Minimizing binding mode 359, energy is 3909.5076, rmsd is 34.79063
sib.fastconf.EADock3: Minimizing binding mode 360, energy is 3916.9924, rmsd is 27.796778
sib.fastconf.EADock3: Minimizing binding mode 361, energy is 3917.0227, rmsd is 34.7418
sib.fastconf.EADock3: Minimizing binding mode 362, energy is 3931.1594, rmsd is 27.579062
sib.fastconf.EADock3: Minimizing binding mode 363, energy is 3933.3127, rmsd is 3.6619947
sib.fastconf.EADock3: Minimizing binding mode 364, energy is 3933.7644, rmsd is 29.207142
sib.fastconf.EADock3: Minimizing binding mode 365, energy is 3952.9932, rmsd is 28.832346
sib.fastconf.EADock3: Minimizing binding mode 366, energy is 3987.2954, rmsd is 35.10182
sib.fastconf.EADock3: Minimizing binding mode 367, energy is 3990.5542, rmsd is 35.628014
sib.fastconf.EADock3: Minimizing binding mode 368, energy is 3999.3403, rmsd is 34.54791
sib.fastconf.EADock3: Minimizing binding mode 369, energy is 4009.5337, rmsd is 29.347826
sib.fastconf.EADock3: Minimizing binding mode 370, energy is 4018.439, rmsd is 34.444633
sib.fastconf.EADock3: Minimizing binding mode 371, energy is 4023.2886, rmsd is 34.832134
sib.fastconf.EADock3: Minimizing binding mode 372, energy is 4023.6235, rmsd is 35.837948
sib.fastconf.EADock3: Minimizing binding mode 373, energy is 4054.5762, rmsd is 25.647686
sib.fastconf.EADock3: Minimizing binding mode 374, energy is 4063.8574, rmsd is 27.51144
sib.fastconf.EADock3: Minimizing binding mode 375, energy is 4074.7715, rmsd is 34.738434
sib.fastconf.EADock3: Minimizing binding mode 376, energy is 4081.1428, rmsd is 20.131435
sib.fastconf.EADock3: Minimizing binding mode 377, energy is 4098.3037, rmsd is 35.925323
sib.fastconf.EADock3: Minimizing binding mode 378, energy is 4123.029, rmsd is 22.734285
sib.fastconf.EADock3: Minimizing binding mode 379, energy is 4139.492, rmsd is 20.206087
sib.fastconf.EADock3: Minimizing binding mode 380, energy is 4154.2124, rmsd is 34.722046
sib.fastconf.EADock3: Minimizing binding mode 381, energy is 4169.8135, rmsd is 28.690931
sib.fastconf.EADock3: Minimizing binding mode 382, energy is 4204.828, rmsd is 35.204998
sib.fastconf.EADock3: Minimizing binding mode 383, energy is 4255.132, rmsd is 35.191837
sib.fastconf.EADock3: Minimizing binding mode 384, energy is 4282.958, rmsd is 34.924896
sib.fastconf.EADock3: Minimizing binding mode 385, energy is 4299.9526, rmsd is 35.470757
sib.fastconf.EADock3: Minimizing binding mode 386, energy is 4326.7603, rmsd is 34.785652
sib.fastconf.EADock3: Minimizing binding mode 387, energy is 4391.767, rmsd is 34.649185
sib.fastconf.EADock3: Minimizing binding mode 388, energy is 4406.131, rmsd is 23.7425
sib.fastconf.EADock3: Minimizing binding mode 389, energy is 4418.2417, rmsd is 1.8384175
sib.fastconf.EADock3: Minimizing binding mode 390, energy is 4422.528, rmsd is 28.6676
sib.fastconf.EADock3: Minimizing binding mode 391, energy is 4445.202, rmsd is 34.49659
sib.fastconf.EADock3: Minimizing binding mode 392, energy is 4462.264, rmsd is 3.7289917
sib.fastconf.EADock3: Minimizing binding mode 393, energy is 4495.444, rmsd is 26.804392
sib.fastconf.EADock3: Minimizing binding mode 394, energy is 4551.8228, rmsd is 34.26748
sib.fastconf.EADock3: Minimizing binding mode 395, energy is 4581.514, rmsd is 26.139952
sib.fastconf.EADock3: Minimizing binding mode 396, energy is 4585.143, rmsd is 35.013542
sib.fastconf.EADock3: Minimizing binding mode 397, energy is 4592.769, rmsd is 32.857037
sib.fastconf.EADock3: Minimizing binding mode 398, energy is 4606.29, rmsd is 26.556208
sib.fastconf.EADock3: Minimizing binding mode 399, energy is 4614.932, rmsd is 27.91919
sib.fastconf.EADock3: Minimizing binding mode 400, energy is 4659.924, rmsd is 34.95956
sib.fastconf.EADock3: Minimizing binding mode 401, energy is 4694.6963, rmsd is 34.837936
sib.fastconf.EADock3: Minimizing binding mode 402, energy is 4702.228, rmsd is 30.140713
sib.fastconf.EADock3: Minimizing binding mode 403, energy is 4753.3174, rmsd is 34.818657
sib.fastconf.EADock3: Minimizing binding mode 404, energy is 4802.584, rmsd is 3.5115964
sib.fastconf.EADock3: Minimizing binding mode 405, energy is 4829.114, rmsd is 28.999807
sib.fastconf.EADock3: Minimizing binding mode 406, energy is 4836.2593, rmsd is 26.225521
sib.fastconf.EADock3: Minimizing binding mode 407, energy is 4838.3613, rmsd is 34.162773
sib.fastconf.EADock3: Minimizing binding mode 408, energy is 4866.533, rmsd is 34.998734
sib.fastconf.EADock3: Minimizing binding mode 409, energy is 4888.522, rmsd is 25.706728
sib.fastconf.EADock3: Minimizing binding mode 410, energy is 4892.824, rmsd is 27.882574
sib.fastconf.EADock3: Minimizing binding mode 411, energy is 4964.3013, rmsd is 33.65976
sib.fastconf.EADock3: Minimizing binding mode 412, energy is 5000.239, rmsd is 28.348333
sib.fastconf.EADock3: Minimizing binding mode 413, energy is 5040.2725, rmsd is 35.595234
sib.fastconf.EADock3: Minimizing binding mode 414, energy is 5049.696, rmsd is 26.437782
sib.fastconf.EADock3: Minimizing binding mode 415, energy is 5077.2925, rmsd is 26.266874
sib.fastconf.EADock3: Minimizing binding mode 416, energy is 5095.8965, rmsd is 34.638218
sib.fastconf.EADock3: Minimizing binding mode 417, energy is 5139.1865, rmsd is 34.625675
sib.fastconf.EADock3: Minimizing binding mode 418, energy is 5206.808, rmsd is 34.071358
sib.fastconf.EADock3: Minimizing binding mode 419, energy is 5207.174, rmsd is 33.92894
sib.fastconf.EADock3: Minimizing binding mode 420, energy is 5208.0054, rmsd is 3.7852345
sib.fastconf.EADock3: Minimizing binding mode 421, energy is 5227.234, rmsd is 33.33679
sib.fastconf.EADock3: Minimizing binding mode 422, energy is 5263.2207, rmsd is 33.635628
sib.fastconf.EADock3: Minimizing binding mode 423, energy is 5264.204, rmsd is 35.055138
sib.fastconf.EADock3: Minimizing binding mode 424, energy is 5278.897, rmsd is 34.013138
sib.fastconf.EADock3: Minimizing binding mode 425, energy is 5287.005, rmsd is 19.97353
sib.fastconf.EADock3: Minimizing binding mode 426, energy is 5327.3125, rmsd is 28.09732
sib.fastconf.EADock3: Minimizing binding mode 427, energy is 5341.1904, rmsd is 34.005917
sib.fastconf.EADock3: Minimizing binding mode 428, energy is 5344.8223, rmsd is 27.617687
sib.fastconf.EADock3: Minimizing binding mode 429, energy is 5376.0874, rmsd is 35.275387
sib.fastconf.EADock3: Minimizing binding mode 430, energy is 5409.831, rmsd is 33.837452
sib.fastconf.EADock3: Minimizing binding mode 431, energy is 5423.7363, rmsd is 34.81394
sib.fastconf.EADock3: Minimizing binding mode 432, energy is 5460.5947, rmsd is 28.806208
sib.fastconf.EADock3: Minimizing binding mode 433, energy is 5461.2837, rmsd is 33.275986
sib.fastconf.EADock3: Minimizing binding mode 434, energy is 5473.114, rmsd is 34.79523
sib.fastconf.EADock3: Minimizing binding mode 435, energy is 5549.497, rmsd is 33.721592
sib.fastconf.EADock3: Minimizing binding mode 436, energy is 5593.353, rmsd is 35.139557
sib.fastconf.EADock3: Minimizing binding mode 437, energy is 5639.4893, rmsd is 33.669052
sib.fastconf.EADock3: Minimizing binding mode 438, energy is 5642.7744, rmsd is 34.625168
sib.fastconf.EADock3: Minimizing binding mode 439, energy is 5659.6016, rmsd is 35.57514
sib.fastconf.EADock3: Minimizing binding mode 440, energy is 5693.5273, rmsd is 18.291388
sib.fastconf.EADock3: Minimizing binding mode 441, energy is 5717.8413, rmsd is 29.311317
sib.fastconf.EADock3: Minimizing binding mode 442, energy is 5745.3457, rmsd is 28.934574
sib.fastconf.EADock3: Minimizing binding mode 443, energy is 5751.6987, rmsd is 35.003242
sib.fastconf.EADock3: Minimizing binding mode 444, energy is 5753.1807, rmsd is 35.709187
sib.fastconf.EADock3: Minimizing binding mode 445, energy is 5808.8135, rmsd is 25.774385
sib.fastconf.EADock3: Minimizing binding mode 446, energy is 5854.885, rmsd is 25.611856
sib.fastconf.EADock3: Minimizing binding mode 447, energy is 5967.889, rmsd is 35.05302
sib.fastconf.EADock3: Minimizing binding mode 448, energy is 5980.899, rmsd is 35.044857
sib.fastconf.EADock3: Minimizing binding mode 449, energy is 6026.277, rmsd is 34.423965
sib.fastconf.EADock3: Minimizing binding mode 450, energy is 6069.5654, rmsd is 2.3994203
sib.fastconf.EADock3: Minimizing binding mode 451, energy is 6155.2144, rmsd is 27.016552
sib.fastconf.EADock3: Minimizing binding mode 452, energy is 6174.492, rmsd is 33.63514
sib.fastconf.EADock3: Minimizing binding mode 453, energy is 6192.8486, rmsd is 32.896034
sib.fastconf.EADock3: Minimizing binding mode 454, energy is 6237.9473, rmsd is 26.83078
sib.fastconf.EADock3: Minimizing binding mode 455, energy is 6272.8506, rmsd is 26.107172
sib.fastconf.EADock3: Minimizing binding mode 456, energy is 6323.354, rmsd is 27.977451
sib.fastconf.EADock3: Minimizing binding mode 457, energy is 6349.306, rmsd is 35.351463
sib.fastconf.EADock3: Minimizing binding mode 458, energy is 6404.3594, rmsd is 35.07231
sib.fastconf.EADock3: Minimizing binding mode 459, energy is 6443.098, rmsd is 20.795378
sib.fastconf.EADock3: Minimizing binding mode 460, energy is 6592.4243, rmsd is 35.156414
sib.fastconf.EADock3: Minimizing binding mode 461, energy is 6593.67, rmsd is 35.310085
sib.fastconf.EADock3: Minimizing binding mode 462, energy is 6709.668, rmsd is 34.72921
sib.fastconf.EADock3: Minimizing binding mode 463, energy is 6740.9253, rmsd is 33.551132
sib.fastconf.EADock3: Minimizing binding mode 464, energy is 6919.1885, rmsd is 35.170914
sib.fastconf.EADock3: Minimizing binding mode 465, energy is 7002.5127, rmsd is 33.317795
sib.fastconf.EADock3: Minimizing binding mode 466, energy is 7130.48, rmsd is 34.915913
sib.fastconf.EADock3: Minimizing binding mode 467, energy is 7156.5854, rmsd is 35.627155
sib.fastconf.EADock3: Minimizing binding mode 468, energy is 7174.3013, rmsd is 36.731712
sib.fastconf.EADock3: Minimizing binding mode 469, energy is 7472.9243, rmsd is 33.24675
sib.fastconf.EADock3: Filter out binding modes with an energy above 3.4028235E38 (3.4028235E38 above the most favorable binding mode, which has an energy of 241.622)
sib.wrappers.md.charmm.ExtendedCharmmWrapper: CHARMM timers: CPU time: 199.86 seconds
sib.wrappers.md.charmm.ExtendedCharmmWrapper: CHARMM timers: Elapsed time: 1835.62 seconds.
sib.fastconf.EADock3: Starting clustering
sib.fastconf.EADock3: Clustering iteration 0 took 30 ms and merged 102 clusters.
sib.fastconf.EADock3: Clustering iteration 1 took 30 ms and merged 2 clusters.
sib.fastconf.EADock3: Clustering iteration 2 took 20 ms and merged 0 clusters.
sib.fastconf.EADock3: Clustering took 90 ms.
sib.fastconf.EADock3: 470 elements were gathered in 366 clusters.
sib.fastconf.EADock3: Evaluating cluster 0/366
sib.fastconf.EADock3: Evaluating binding mode 0/1 with FACTS
sib.fastconf.EADock3: Evaluating cluster 1/366
sib.fastconf.EADock3: Evaluating binding mode 0/1 with FACTS
sib.fastconf.EADock3: Evaluating cluster 2/366
sib.fastconf.EADock3: Evaluating binding mode 0/1 with FACTS
sib.fastconf.EADock3: Evaluating cluster 3/366
sib.fastconf.EADock3: Evaluating binding mode 0/1 with FACTS
sib.fastconf.EADock3: Evaluating cluster 4/366
sib.fastconf.EADock3: Evaluating binding mode 0/1 with FACTS
sib.fastconf.EADock3: Evaluating cluster 5/366
sib.fastconf.EADock3: Evaluating binding mode 0/1 with FACTS
sib.fastconf.EADock3: Evaluating cluster 6/366
sib.fastconf.EADock3: Evaluating binding mode 0/1 with FACTS
sib.fastconf.EADock3: Evaluating cluster 7/366
sib.fastconf.EADock3: Evaluating binding mode 0/1 with FACTS
sib.fastconf.EADock3: Evaluating cluster 8/366
sib.fastconf.EADock3: Evaluating binding mode 0/1 with FACTS
sib.fastconf.EADock3: Evaluating cluster 9/366
sib.fastconf.EADock3: Evaluating binding mode 0/1 with FACTS
sib.fastconf.EADock3: Evaluating cluster 10/366
sib.fastconf.EADock3: Evaluating binding mode 0/1 with FACTS
sib.fastconf.EADock3: Evaluating cluster 11/366
sib.fastconf.EADock3: Evaluating binding mode 0/1 with FACTS
sib.fastconf.EADock3: Evaluating cluster 12/366
sib.fastconf.EADock3: Evaluating binding mode 0/1 with FACTS
sib.fastconf.EADock3: Evaluating cluster 13/366
sib.fastconf.EADock3: Evaluating binding mode 0/1 with FACTS
sib.fastconf.EADock3: Evaluating cluster 14/366
sib.fastconf.EADock3: Evaluating binding mode 0/1 with FACTS
sib.fastconf.EADock3: Evaluating cluster 15/366
sib.fastconf.EADock3: Evaluating binding mode 0/1 with FACTS
sib.fastconf.EADock3: Evaluating cluster 16/366
sib.fastconf.EADock3: Evaluating binding mode 0/1 with FACTS
sib.fastconf.EADock3: Evaluating cluster 17/366
sib.fastconf.EADock3: Evaluating binding mode 0/1 with FACTS
sib.fastconf.EADock3: Evaluating cluster 18/366
sib.fastconf.EADock3: Evaluating binding mode 0/1 with FACTS
sib.fastconf.EADock3: Evaluating cluster 19/366
sib.fastconf.EADock3: Evaluating binding mode 0/1 with FACTS
sib.fastconf.EADock3: Evaluating cluster 20/366
sib.fastconf.EADock3: Evaluating binding mode 0/1 with FACTS
sib.fastconf.EADock3: Evaluating cluster 21/366
sib.fastconf.EADock3: Evaluating binding mode 0/1 with FACTS
sib.fastconf.EADock3: Evaluating cluster 22/366
sib.fastconf.EADock3: Evaluating binding mode 0/1 with FACTS
sib.fastconf.EADock3: Evaluating cluster 23/366
sib.fastconf.EADock3: Evaluating binding mode 0/1 with FACTS
sib.fastconf.EADock3: Evaluating cluster 24/366
sib.fastconf.EADock3: Evaluating binding mode 0/1 with FACTS
sib.fastconf.EADock3: Evaluating cluster 25/366
sib.fastconf.EADock3: Evaluating binding mode 0/1 with FACTS
sib.fastconf.EADock3: Evaluating cluster 26/366
sib.fastconf.EADock3: Evaluating binding mode 0/1 with FACTS
sib.fastconf.EADock3: Evaluating cluster 27/366
sib.fastconf.EADock3: Evaluating binding mode 0/1 with FACTS
sib.fastconf.EADock3: Evaluating cluster 28/366
sib.fastconf.EADock3: Evaluating binding mode 0/1 with FACTS
sib.fastconf.EADock3: Evaluating cluster 29/366
sib.fastconf.EADock3: Evaluating binding mode 0/1 with FACTS
sib.fastconf.EADock3: Evaluating cluster 30/366
sib.fastconf.EADock3: Evaluating binding mode 0/1 with FACTS
sib.fastconf.EADock3: Evaluating cluster 31/366
sib.fastconf.EADock3: Evaluating binding mode 0/2 with FACTS
sib.fastconf.EADock3: Evaluating binding mode 1/2 with FACTS
sib.fastconf.EADock3: Evaluating cluster 32/366
sib.fastconf.EADock3: Evaluating binding mode 0/1 with FACTS
sib.fastconf.EADock3: Evaluating cluster 33/366
sib.fastconf.EADock3: Evaluating binding mode 0/1 with FACTS
sib.fastconf.EADock3: Evaluating cluster 34/366
sib.fastconf.EADock3: Evaluating binding mode 0/1 with FACTS
sib.fastconf.EADock3: Evaluating cluster 35/366
sib.fastconf.EADock3: Evaluating binding mode 0/2 with FACTS
sib.fastconf.EADock3: Evaluating binding mode 1/2 with FACTS
sib.fastconf.EADock3: Evaluating cluster 36/366
sib.fastconf.EADock3: Evaluating binding mode 0/1 with FACTS
sib.fastconf.EADock3: Evaluating cluster 37/366
sib.fastconf.EADock3: Evaluating binding mode 0/1 with FACTS
sib.fastconf.EADock3: Evaluating cluster 38/366
sib.fastconf.EADock3: Evaluating binding mode 0/2 with FACTS
sib.fastconf.EADock3: Evaluating binding mode 1/2 with FACTS
sib.fastconf.EADock3: Evaluating cluster 39/366
sib.fastconf.EADock3: Evaluating binding mode 0/1 with FACTS
sib.fastconf.EADock3: Evaluating cluster 40/366
sib.fastconf.EADock3: Evaluating binding mode 0/1 with FACTS
sib.fastconf.EADock3: Evaluating cluster 41/366
sib.fastconf.EADock3: Evaluating binding mode 0/1 with FACTS
sib.fastconf.EADock3: Evaluating cluster 42/366
sib.fastconf.EADock3: Evaluating binding mode 0/1 with FACTS
sib.fastconf.EADock3: Evaluating cluster 43/366
sib.fastconf.EADock3: Evaluating binding mode 0/2 with FACTS
sib.fastconf.EADock3: Evaluating binding mode 1/2 with FACTS
sib.fastconf.EADock3: Evaluating cluster 44/366
sib.fastconf.EADock3: Evaluating binding mode 0/1 with FACTS
sib.fastconf.EADock3: Evaluating cluster 45/366
sib.fastconf.EADock3: Evaluating binding mode 0/1 with FACTS
sib.fastconf.EADock3: Evaluating cluster 46/366
sib.fastconf.EADock3: Evaluating binding mode 0/1 with FACTS
sib.fastconf.EADock3: Evaluating cluster 47/366
sib.fastconf.EADock3: Evaluating binding mode 0/1 with FACTS
sib.fastconf.EADock3: Evaluating cluster 48/366
sib.fastconf.EADock3: Evaluating binding mode 0/1 with FACTS
sib.fastconf.EADock3: Evaluating cluster 49/366
sib.fastconf.EADock3: Evaluating binding mode 0/1 with FACTS
sib.fastconf.EADock3: Evaluating cluster 50/366
sib.fastconf.EADock3: Evaluating binding mode 0/1 with FACTS
sib.fastconf.EADock3: Evaluating cluster 51/366
sib.fastconf.EADock3: Evaluating binding mode 0/1 with FACTS
sib.fastconf.EADock3: Evaluating cluster 52/366
sib.fastconf.EADock3: Evaluating binding mode 0/1 with FACTS
sib.fastconf.EADock3: Evaluating cluster 53/366
sib.fastconf.EADock3: Evaluating binding mode 0/1 with FACTS
sib.fastconf.EADock3: Evaluating cluster 54/366
sib.fastconf.EADock3: Evaluating binding mode 0/1 with FACTS
sib.fastconf.EADock3: Evaluating cluster 55/366
sib.fastconf.EADock3: Evaluating binding mode 0/1 with FACTS
sib.fastconf.EADock3: Evaluating cluster 56/366
sib.fastconf.EADock3: Evaluating binding mode 0/1 with FACTS
sib.fastconf.EADock3: Evaluating cluster 57/366
sib.fastconf.EADock3: Evaluating binding mode 0/1 with FACTS
sib.fastconf.EADock3: Evaluating cluster 58/366
sib.fastconf.EADock3: Evaluating binding mode 0/1 with FACTS
sib.fastconf.EADock3: Evaluating cluster 59/366
sib.fastconf.EADock3: Evaluating binding mode 0/1 with FACTS
sib.fastconf.EADock3: Evaluating cluster 60/366
sib.fastconf.EADock3: Evaluating binding mode 0/1 with FACTS
sib.fastconf.EADock3: Evaluating cluster 61/366
sib.fastconf.EADock3: Evaluating binding mode 0/1 with FACTS
sib.fastconf.EADock3: Evaluating cluster 62/366
sib.fastconf.EADock3: Evaluating binding mode 0/3 with FACTS
sib.fastconf.EADock3: Evaluating binding mode 1/3 with FACTS
sib.fastconf.EADock3: Evaluating binding mode 2/3 with FACTS
sib.fastconf.EADock3: Evaluating cluster 63/366
sib.fastconf.EADock3: Evaluating binding mode 0/1 with FACTS
sib.fastconf.EADock3: Evaluating cluster 64/366
sib.fastconf.EADock3: Evaluating binding mode 0/1 with FACTS
sib.fastconf.EADock3: Evaluating cluster 65/366
sib.fastconf.EADock3: Evaluating binding mode 0/1 with FACTS
sib.fastconf.EADock3: Evaluating cluster 66/366
sib.fastconf.EADock3: Evaluating binding mode 0/1 with FACTS
sib.fastconf.EADock3: Evaluating cluster 67/366
sib.fastconf.EADock3: Evaluating binding mode 0/1 with FACTS
sib.fastconf.EADock3: Evaluating cluster 68/366
sib.fastconf.EADock3: Evaluating binding mode 0/1 with FACTS
sib.fastconf.EADock3: Evaluating cluster 69/366
sib.fastconf.EADock3: Evaluating binding mode 0/1 with FACTS
sib.fastconf.EADock3: Evaluating cluster 70/366
sib.fastconf.EADock3: Evaluating binding mode 0/1 with FACTS
sib.fastconf.EADock3: Evaluating cluster 71/366
sib.fastconf.EADock3: Evaluating binding mode 0/1 with FACTS
sib.fastconf.EADock3: Evaluating cluster 72/366
sib.fastconf.EADock3: Evaluating binding mode 0/1 with FACTS
sib.fastconf.EADock3: Evaluating cluster 73/366
sib.fastconf.EADock3: Evaluating binding mode 0/1 with FACTS
sib.fastconf.EADock3: Evaluating cluster 74/366
sib.fastconf.EADock3: Evaluating binding mode 0/1 with FACTS
sib.fastconf.EADock3: Evaluating cluster 75/366
sib.fastconf.EADock3: Evaluating binding mode 0/1 with FACTS
sib.fastconf.EADock3: Evaluating cluster 76/366
sib.fastconf.EADock3: Evaluating binding mode 0/1 with FACTS
sib.fastconf.EADock3: Evaluating cluster 77/366
sib.fastconf.EADock3: Evaluating binding mode 0/1 with FACTS
sib.fastconf.EADock3: Evaluating cluster 78/366
sib.fastconf.EADock3: Evaluating binding mode 0/1 with FACTS
sib.fastconf.EADock3: Evaluating cluster 79/366
sib.fastconf.EADock3: Evaluating binding mode 0/1 with FACTS
sib.fastconf.EADock3: Evaluating cluster 80/366
sib.fastconf.EADock3: Evaluating binding mode 0/1 with FACTS
sib.fastconf.EADock3: Evaluating cluster 81/366
sib.fastconf.EADock3: Evaluating binding mode 0/1 with FACTS
sib.fastconf.EADock3: Evaluating cluster 82/366
sib.fastconf.EADock3: Evaluating binding mode 0/1 with FACTS
sib.fastconf.EADock3: Evaluating cluster 83/366
sib.fastconf.EADock3: Evaluating binding mode 0/1 with FACTS
sib.fastconf.EADock3: Evaluating cluster 84/366
sib.fastconf.EADock3: Evaluating binding mode 0/1 with FACTS
sib.fastconf.EADock3: Evaluating cluster 85/366
sib.fastconf.EADock3: Evaluating binding mode 0/1 with FACTS
sib.fastconf.EADock3: Evaluating cluster 86/366
sib.fastconf.EADock3: Evaluating binding mode 0/1 with FACTS
sib.fastconf.EADock3: Evaluating cluster 87/366
sib.fastconf.EADock3: Evaluating binding mode 0/3 with FACTS
sib.fastconf.EADock3: Evaluating binding mode 1/3 with FACTS
sib.fastconf.EADock3: Evaluating binding mode 2/3 with FACTS
sib.fastconf.EADock3: Evaluating cluster 88/366
sib.fastconf.EADock3: Evaluating binding mode 0/1 with FACTS
sib.fastconf.EADock3: Evaluating cluster 89/366
sib.fastconf.EADock3: Evaluating binding mode 0/2 with FACTS
sib.fastconf.EADock3: Evaluating binding mode 1/2 with FACTS
sib.fastconf.EADock3: Evaluating cluster 90/366
sib.fastconf.EADock3: Evaluating binding mode 0/1 with FACTS
sib.fastconf.EADock3: Evaluating cluster 91/366
sib.fastconf.EADock3: Evaluating binding mode 0/1 with FACTS
sib.fastconf.EADock3: Evaluating cluster 92/366
sib.fastconf.EADock3: Evaluating binding mode 0/1 with FACTS
sib.fastconf.EADock3: Evaluating cluster 93/366
sib.fastconf.EADock3: Evaluating binding mode 0/1 with FACTS
sib.fastconf.EADock3: Evaluating cluster 94/366
sib.fastconf.EADock3: Evaluating binding mode 0/4 with FACTS
sib.fastconf.EADock3: Evaluating binding mode 1/4 with FACTS
sib.fastconf.EADock3: Evaluating binding mode 2/4 with FACTS
sib.fastconf.EADock3: Evaluating binding mode 3/4 with FACTS
sib.fastconf.EADock3: Evaluating cluster 95/366
sib.fastconf.EADock3: Evaluating binding mode 0/1 with FACTS
sib.fastconf.EADock3: Evaluating cluster 96/366
sib.fastconf.EADock3: Evaluating binding mode 0/1 with FACTS
sib.fastconf.EADock3: Evaluating cluster 97/366
sib.fastconf.EADock3: Evaluating binding mode 0/1 with FACTS
sib.fastconf.EADock3: Evaluating cluster 98/366
sib.fastconf.EADock3: Evaluating binding mode 0/1 with FACTS
sib.fastconf.EADock3: Evaluating cluster 99/366
sib.fastconf.EADock3: Evaluating binding mode 0/1 with FACTS
sib.fastconf.EADock3: Evaluating cluster 100/366
sib.fastconf.EADock3: Evaluating binding mode 0/1 with FACTS
sib.fastconf.EADock3: Evaluating cluster 101/366
sib.fastconf.EADock3: Evaluating binding mode 0/1 with FACTS
sib.fastconf.EADock3: Evaluating cluster 102/366
sib.fastconf.EADock3: Evaluating binding mode 0/1 with FACTS
sib.fastconf.EADock3: Evaluating cluster 103/366
sib.fastconf.EADock3: Evaluating binding mode 0/2 with FACTS
sib.fastconf.EADock3: Evaluating binding mode 1/2 with FACTS
sib.fastconf.EADock3: Evaluating cluster 104/366
sib.fastconf.EADock3: Evaluating binding mode 0/1 with FACTS
sib.fastconf.EADock3: Evaluating cluster 105/366
sib.fastconf.EADock3: Evaluating binding mode 0/1 with FACTS
sib.fastconf.EADock3: Evaluating cluster 106/366
sib.fastconf.EADock3: Evaluating binding mode 0/1 with FACTS
sib.fastconf.EADock3: Evaluating cluster 107/366
sib.fastconf.EADock3: Evaluating binding mode 0/1 with FACTS
sib.fastconf.EADock3: Evaluating cluster 108/366
sib.fastconf.EADock3: Evaluating binding mode 0/1 with FACTS
sib.fastconf.EADock3: Evaluating cluster 109/366
sib.fastconf.EADock3: Evaluating binding mode 0/1 with FACTS
sib.fastconf.EADock3: Evaluating cluster 110/366
sib.fastconf.EADock3: Evaluating binding mode 0/8 with FACTS
sib.fastconf.EADock3: Evaluating binding mode 1/8 with FACTS
sib.fastconf.EADock3: Evaluating binding mode 2/8 with FACTS
sib.fastconf.EADock3: Evaluating binding mode 3/8 with FACTS
sib.fastconf.EADock3: Evaluating binding mode 4/8 with FACTS
sib.fastconf.EADock3: Evaluating binding mode 5/8 with FACTS
sib.fastconf.EADock3: Evaluating binding mode 6/8 with FACTS
sib.fastconf.EADock3: Evaluating binding mode 7/8 with FACTS
sib.fastconf.EADock3: Evaluating cluster 111/366
sib.fastconf.EADock3: Evaluating binding mode 0/2 with FACTS
sib.fastconf.EADock3: Evaluating binding mode 1/2 with FACTS
sib.fastconf.EADock3: Evaluating cluster 112/366
sib.fastconf.EADock3: Evaluating binding mode 0/3 with FACTS
sib.fastconf.EADock3: Evaluating binding mode 1/3 with FACTS
sib.fastconf.EADock3: Evaluating binding mode 2/3 with FACTS
sib.fastconf.EADock3: Evaluating cluster 113/366
sib.fastconf.EADock3: Evaluating binding mode 0/1 with FACTS
sib.fastconf.EADock3: Evaluating cluster 114/366
sib.fastconf.EADock3: Evaluating binding mode 0/1 with FACTS
sib.fastconf.EADock3: Evaluating cluster 115/366
sib.fastconf.EADock3: Evaluating binding mode 0/1 with FACTS
sib.fastconf.EADock3: Evaluating cluster 116/366
sib.fastconf.EADock3: Evaluating binding mode 0/1 with FACTS
sib.fastconf.EADock3: Evaluating cluster 117/366
sib.fastconf.EADock3: Evaluating binding mode 0/11 with FACTS
sib.fastconf.EADock3: Evaluating binding mode 1/11 with FACTS
sib.fastconf.EADock3: Evaluating binding mode 2/11 with FACTS
sib.fastconf.EADock3: Evaluating binding mode 3/11 with FACTS
sib.fastconf.EADock3: Evaluating binding mode 4/11 with FACTS
sib.fastconf.EADock3: Evaluating binding mode 5/11 with FACTS
sib.fastconf.EADock3: Evaluating binding mode 6/11 with FACTS
sib.fastconf.EADock3: Evaluating binding mode 7/11 with FACTS
sib.fastconf.EADock3: Evaluating binding mode 8/11 with FACTS
sib.fastconf.EADock3: Evaluating binding mode 9/11 with FACTS
sib.fastconf.EADock3: Evaluating binding mode 10/11 with FACTS
sib.fastconf.EADock3: Evaluating cluster 118/366
sib.fastconf.EADock3: Evaluating binding mode 0/1 with FACTS
sib.fastconf.EADock3: Evaluating cluster 119/366
sib.fastconf.EADock3: Evaluating binding mode 0/2 with FACTS
sib.fastconf.EADock3: Evaluating binding mode 1/2 with FACTS
sib.fastconf.EADock3: Evaluating cluster 120/366
sib.fastconf.EADock3: Evaluating binding mode 0/1 with FACTS
sib.fastconf.EADock3: Evaluating cluster 121/366
sib.fastconf.EADock3: Evaluating binding mode 0/1 with FACTS
sib.fastconf.EADock3: Evaluating cluster 122/366
sib.fastconf.EADock3: Evaluating binding mode 0/4 with FACTS
sib.fastconf.EADock3: Evaluating binding mode 1/4 with FACTS
sib.fastconf.EADock3: Evaluating binding mode 2/4 with FACTS
sib.fastconf.EADock3: Evaluating binding mode 3/4 with FACTS
sib.fastconf.EADock3: Evaluating cluster 123/366
sib.fastconf.EADock3: Evaluating binding mode 0/1 with FACTS
sib.fastconf.EADock3: Evaluating cluster 124/366
sib.fastconf.EADock3: Evaluating binding mode 0/4 with FACTS
sib.fastconf.EADock3: Evaluating binding mode 1/4 with FACTS
sib.fastconf.EADock3: Evaluating binding mode 2/4 with FACTS
sib.fastconf.EADock3: Evaluating binding mode 3/4 with FACTS
sib.fastconf.EADock3: Evaluating cluster 125/366
sib.fastconf.EADock3: Evaluating binding mode 0/1 with FACTS
sib.fastconf.EADock3: Evaluating cluster 126/366
sib.fastconf.EADock3: Evaluating binding mode 0/1 with FACTS
sib.fastconf.EADock3: Evaluating cluster 127/366
sib.fastconf.EADock3: Evaluating binding mode 0/1 with FACTS
sib.fastconf.EADock3: Evaluating cluster 128/366
sib.fastconf.EADock3: Evaluating binding mode 0/3 with FACTS
sib.fastconf.EADock3: Evaluating binding mode 1/3 with FACTS
sib.fastconf.EADock3: Evaluating binding mode 2/3 with FACTS
sib.fastconf.EADock3: Evaluating cluster 129/366
sib.fastconf.EADock3: Evaluating binding mode 0/1 with FACTS
sib.fastconf.EADock3: Evaluating cluster 130/366
sib.fastconf.EADock3: Evaluating binding mode 0/1 with FACTS
sib.fastconf.EADock3: Evaluating cluster 131/366
sib.fastconf.EADock3: Evaluating binding mode 0/1 with FACTS
sib.fastconf.EADock3: Evaluating cluster 132/366
sib.fastconf.EADock3: Evaluating binding mode 0/1 with FACTS
sib.fastconf.EADock3: Evaluating cluster 133/366
sib.fastconf.EADock3: Evaluating binding mode 0/1 with FACTS
sib.fastconf.EADock3: Evaluating cluster 134/366
sib.fastconf.EADock3: Evaluating binding mode 0/1 with FACTS
sib.fastconf.EADock3: Evaluating cluster 135/366
sib.fastconf.EADock3: Evaluating binding mode 0/2 with FACTS
sib.fastconf.EADock3: Evaluating binding mode 1/2 with FACTS
sib.fastconf.EADock3: Evaluating cluster 136/366
sib.fastconf.EADock3: Evaluating binding mode 0/1 with FACTS
sib.fastconf.EADock3: Evaluating cluster 137/366
sib.fastconf.EADock3: Evaluating binding mode 0/1 with FACTS
sib.fastconf.EADock3: Evaluating cluster 138/366
sib.fastconf.EADock3: Evaluating binding mode 0/4 with FACTS
sib.fastconf.EADock3: Evaluating binding mode 1/4 with FACTS
sib.fastconf.EADock3: Evaluating binding mode 2/4 with FACTS
sib.fastconf.EADock3: Evaluating binding mode 3/4 with FACTS
sib.fastconf.EADock3: Evaluating cluster 139/366
sib.fastconf.EADock3: Evaluating binding mode 0/1 with FACTS
sib.fastconf.EADock3: Evaluating cluster 140/366
sib.fastconf.EADock3: Evaluating binding mode 0/1 with FACTS
sib.fastconf.EADock3: Evaluating cluster 141/366
sib.fastconf.EADock3: Evaluating binding mode 0/1 with FACTS
sib.fastconf.EADock3: Evaluating cluster 142/366
sib.fastconf.EADock3: Evaluating binding mode 0/1 with FACTS
sib.fastconf.EADock3: Evaluating cluster 143/366
sib.fastconf.EADock3: Evaluating binding mode 0/1 with FACTS
sib.fastconf.EADock3: Evaluating cluster 144/366
sib.fastconf.EADock3: Evaluating binding mode 0/1 with FACTS
sib.fastconf.EADock3: Evaluating cluster 145/366
sib.fastconf.EADock3: Evaluating binding mode 0/1 with FACTS
sib.fastconf.EADock3: Evaluating cluster 146/366
sib.fastconf.EADock3: Evaluating binding mode 0/1 with FACTS
sib.fastconf.EADock3: Evaluating cluster 147/366
sib.fastconf.EADock3: Evaluating binding mode 0/1 with FACTS
sib.fastconf.EADock3: Evaluating cluster 148/366
sib.fastconf.EADock3: Evaluating binding mode 0/1 with FACTS
sib.fastconf.EADock3: Evaluating cluster 149/366
sib.fastconf.EADock3: Evaluating binding mode 0/1 with FACTS
sib.fastconf.EADock3: Evaluating cluster 150/366
sib.fastconf.EADock3: Evaluating binding mode 0/1 with FACTS
sib.fastconf.EADock3: Evaluating cluster 151/366
sib.fastconf.EADock3: Evaluating binding mode 0/1 with FACTS
sib.fastconf.EADock3: Evaluating cluster 152/366
sib.fastconf.EADock3: Evaluating binding mode 0/1 with FACTS
sib.fastconf.EADock3: Evaluating cluster 153/366
sib.fastconf.EADock3: Evaluating binding mode 0/1 with FACTS
sib.fastconf.EADock3: Evaluating cluster 154/366
sib.fastconf.EADock3: Evaluating binding mode 0/1 with FACTS
sib.fastconf.EADock3: Evaluating cluster 155/366
sib.fastconf.EADock3: Evaluating binding mode 0/1 with FACTS
sib.fastconf.EADock3: Evaluating cluster 156/366
sib.fastconf.EADock3: Evaluating binding mode 0/2 with FACTS
sib.fastconf.EADock3: Evaluating binding mode 1/2 with FACTS
sib.fastconf.EADock3: Evaluating cluster 157/366
sib.fastconf.EADock3: Evaluating binding mode 0/1 with FACTS
sib.fastconf.EADock3: Evaluating cluster 158/366
sib.fastconf.EADock3: Evaluating binding mode 0/1 with FACTS
sib.fastconf.EADock3: Evaluating cluster 159/366
sib.fastconf.EADock3: Evaluating binding mode 0/1 with FACTS
sib.fastconf.EADock3: Evaluating cluster 160/366
sib.fastconf.EADock3: Evaluating binding mode 0/1 with FACTS
sib.fastconf.EADock3: Evaluating cluster 161/366
sib.fastconf.EADock3: Evaluating binding mode 0/1 with FACTS
sib.fastconf.EADock3: Evaluating cluster 162/366
sib.fastconf.EADock3: Evaluating binding mode 0/1 with FACTS
sib.fastconf.EADock3: Evaluating cluster 163/366
sib.fastconf.EADock3: Evaluating binding mode 0/1 with FACTS
sib.fastconf.EADock3: Evaluating cluster 164/366
sib.fastconf.EADock3: Evaluating binding mode 0/1 with FACTS
sib.fastconf.EADock3: Evaluating cluster 165/366
sib.fastconf.EADock3: Evaluating binding mode 0/2 with FACTS
sib.fastconf.EADock3: Evaluating binding mode 1/2 with FACTS
sib.fastconf.EADock3: Evaluating cluster 166/366
sib.fastconf.EADock3: Evaluating binding mode 0/1 with FACTS
sib.fastconf.EADock3: Evaluating cluster 167/366
sib.fastconf.EADock3: Evaluating binding mode 0/4 with FACTS
sib.fastconf.EADock3: Evaluating binding mode 1/4 with FACTS
sib.fastconf.EADock3: Evaluating binding mode 2/4 with FACTS
sib.fastconf.EADock3: Evaluating binding mode 3/4 with FACTS
sib.fastconf.EADock3: Evaluating cluster 168/366
sib.fastconf.EADock3: Evaluating binding mode 0/1 with FACTS
sib.fastconf.EADock3: Evaluating cluster 169/366
sib.fastconf.EADock3: Evaluating binding mode 0/1 with FACTS
sib.fastconf.EADock3: Evaluating cluster 170/366
sib.fastconf.EADock3: Evaluating binding mode 0/1 with FACTS
sib.fastconf.EADock3: Evaluating cluster 171/366
sib.fastconf.EADock3: Evaluating binding mode 0/1 with FACTS
sib.fastconf.EADock3: Evaluating cluster 172/366
sib.fastconf.EADock3: Evaluating binding mode 0/1 with FACTS
sib.fastconf.EADock3: Evaluating cluster 173/366
sib.fastconf.EADock3: Evaluating binding mode 0/1 with FACTS
sib.fastconf.EADock3: Evaluating cluster 174/366
sib.fastconf.EADock3: Evaluating binding mode 0/1 with FACTS
sib.fastconf.EADock3: Evaluating cluster 175/366
sib.fastconf.EADock3: Evaluating binding mode 0/1 with FACTS
sib.fastconf.EADock3: Evaluating cluster 176/366
sib.fastconf.EADock3: Evaluating binding mode 0/1 with FACTS
sib.fastconf.EADock3: Evaluating cluster 177/366
sib.fastconf.EADock3: Evaluating binding mode 0/1 with FACTS
sib.fastconf.EADock3: Evaluating cluster 178/366
sib.fastconf.EADock3: Evaluating binding mode 0/1 with FACTS
sib.fastconf.EADock3: Evaluating cluster 179/366
sib.fastconf.EADock3: Evaluating binding mode 0/1 with FACTS
sib.fastconf.EADock3: Evaluating cluster 180/366
sib.fastconf.EADock3: Evaluating binding mode 0/5 with FACTS
sib.fastconf.EADock3: Evaluating binding mode 1/5 with FACTS
sib.fastconf.EADock3: Evaluating binding mode 2/5 with FACTS
sib.fastconf.EADock3: Evaluating binding mode 3/5 with FACTS
sib.fastconf.EADock3: Evaluating binding mode 4/5 with FACTS
sib.fastconf.EADock3: Evaluating cluster 181/366
sib.fastconf.EADock3: Evaluating binding mode 0/1 with FACTS
sib.fastconf.EADock3: Evaluating cluster 182/366
sib.fastconf.EADock3: Evaluating binding mode 0/1 with FACTS
sib.fastconf.EADock3: Evaluating cluster 183/366
sib.fastconf.EADock3: Evaluating binding mode 0/1 with FACTS
sib.fastconf.EADock3: Evaluating cluster 184/366
sib.fastconf.EADock3: Evaluating binding mode 0/1 with FACTS
sib.fastconf.EADock3: Evaluating cluster 185/366
sib.fastconf.EADock3: Evaluating binding mode 0/1 with FACTS
sib.fastconf.EADock3: Evaluating cluster 186/366
sib.fastconf.EADock3: Evaluating binding mode 0/1 with FACTS
sib.fastconf.EADock3: Evaluating cluster 187/366
sib.fastconf.EADock3: Evaluating binding mode 0/1 with FACTS
sib.fastconf.EADock3: Evaluating cluster 188/366
sib.fastconf.EADock3: Evaluating binding mode 0/1 with FACTS
sib.fastconf.EADock3: Evaluating cluster 189/366
sib.fastconf.EADock3: Evaluating binding mode 0/1 with FACTS
sib.fastconf.EADock3: Evaluating cluster 190/366
sib.fastconf.EADock3: Evaluating binding mode 0/1 with FACTS
sib.fastconf.EADock3: Evaluating cluster 191/366
sib.fastconf.EADock3: Evaluating binding mode 0/1 with FACTS
sib.fastconf.EADock3: Evaluating cluster 192/366
sib.fastconf.EADock3: Evaluating binding mode 0/2 with FACTS
sib.fastconf.EADock3: Evaluating binding mode 1/2 with FACTS
sib.fastconf.EADock3: Evaluating cluster 193/366
sib.fastconf.EADock3: Evaluating binding mode 0/1 with FACTS
sib.fastconf.EADock3: Evaluating cluster 194/366
sib.fastconf.EADock3: Evaluating binding mode 0/3 with FACTS
sib.fastconf.EADock3: Evaluating binding mode 1/3 with FACTS
sib.fastconf.EADock3: Evaluating binding mode 2/3 with FACTS
sib.fastconf.EADock3: Evaluating cluster 195/366
sib.fastconf.EADock3: Evaluating binding mode 0/1 with FACTS
sib.fastconf.EADock3: Evaluating cluster 196/366
sib.fastconf.EADock3: Evaluating binding mode 0/1 with FACTS
sib.fastconf.EADock3: Evaluating cluster 197/366
sib.fastconf.EADock3: Evaluating binding mode 0/1 with FACTS
sib.fastconf.EADock3: Evaluating cluster 198/366
sib.fastconf.EADock3: Evaluating binding mode 0/1 with FACTS
sib.fastconf.EADock3: Evaluating cluster 199/366
sib.fastconf.EADock3: Evaluating binding mode 0/1 with FACTS
sib.fastconf.EADock3: Evaluating cluster 200/366
sib.fastconf.EADock3: Evaluating binding mode 0/1 with FACTS
sib.fastconf.EADock3: Evaluating cluster 201/366
sib.fastconf.EADock3: Evaluating binding mode 0/1 with FACTS
sib.fastconf.EADock3: Evaluating cluster 202/366
sib.fastconf.EADock3: Evaluating binding mode 0/1 with FACTS
sib.fastconf.EADock3: Evaluating cluster 203/366
sib.fastconf.EADock3: Evaluating binding mode 0/1 with FACTS
sib.fastconf.EADock3: Evaluating cluster 204/366
sib.fastconf.EADock3: Evaluating binding mode 0/1 with FACTS
sib.fastconf.EADock3: Evaluating cluster 205/366
sib.fastconf.EADock3: Evaluating binding mode 0/1 with FACTS
sib.fastconf.EADock3: Evaluating cluster 206/366
sib.fastconf.EADock3: Evaluating binding mode 0/1 with FACTS
sib.fastconf.EADock3: Evaluating cluster 207/366
sib.fastconf.EADock3: Evaluating binding mode 0/1 with FACTS
sib.fastconf.EADock3: Evaluating cluster 208/366
sib.fastconf.EADock3: Evaluating binding mode 0/1 with FACTS
sib.fastconf.EADock3: Evaluating cluster 209/366
sib.fastconf.EADock3: Evaluating binding mode 0/1 with FACTS
sib.fastconf.EADock3: Evaluating cluster 210/366
sib.fastconf.EADock3: Evaluating binding mode 0/1 with FACTS
sib.fastconf.EADock3: Evaluating cluster 211/366
sib.fastconf.EADock3: Evaluating binding mode 0/1 with FACTS
sib.fastconf.EADock3: Evaluating cluster 212/366
sib.fastconf.EADock3: Evaluating binding mode 0/1 with FACTS
sib.fastconf.EADock3: Evaluating cluster 213/366
sib.fastconf.EADock3: Evaluating binding mode 0/2 with FACTS
sib.fastconf.EADock3: Evaluating binding mode 1/2 with FACTS
sib.fastconf.EADock3: Evaluating cluster 214/366
sib.fastconf.EADock3: Evaluating binding mode 0/1 with FACTS
sib.fastconf.EADock3: Evaluating cluster 215/366
sib.fastconf.EADock3: Evaluating binding mode 0/1 with FACTS
sib.fastconf.EADock3: Evaluating cluster 216/366
sib.fastconf.EADock3: Evaluating binding mode 0/1 with FACTS
sib.fastconf.EADock3: Evaluating cluster 217/366
sib.fastconf.EADock3: Evaluating binding mode 0/1 with FACTS
sib.fastconf.EADock3: Evaluating cluster 218/366
sib.fastconf.EADock3: Evaluating binding mode 0/1 with FACTS
sib.fastconf.EADock3: Evaluating cluster 219/366
sib.fastconf.EADock3: Evaluating binding mode 0/1 with FACTS
sib.fastconf.EADock3: Evaluating cluster 220/366
sib.fastconf.EADock3: Evaluating binding mode 0/1 with FACTS
sib.fastconf.EADock3: Evaluating cluster 221/366
sib.fastconf.EADock3: Evaluating binding mode 0/1 with FACTS
sib.fastconf.EADock3: Evaluating cluster 222/366
sib.fastconf.EADock3: Evaluating binding mode 0/1 with FACTS
sib.fastconf.EADock3: Evaluating cluster 223/366
sib.fastconf.EADock3: Evaluating binding mode 0/3 with FACTS
sib.fastconf.EADock3: Evaluating binding mode 1/3 with FACTS
sib.fastconf.EADock3: Evaluating binding mode 2/3 with FACTS
sib.fastconf.EADock3: Evaluating cluster 224/366
sib.fastconf.EADock3: Evaluating binding mode 0/1 with FACTS
sib.fastconf.EADock3: Evaluating cluster 225/366
sib.fastconf.EADock3: Evaluating binding mode 0/1 with FACTS
sib.fastconf.EADock3: Evaluating cluster 226/366
sib.fastconf.EADock3: Evaluating binding mode 0/1 with FACTS
sib.fastconf.EADock3: Evaluating cluster 227/366
sib.fastconf.EADock3: Evaluating binding mode 0/1 with FACTS
sib.fastconf.EADock3: Evaluating cluster 228/366
sib.fastconf.EADock3: Evaluating binding mode 0/2 with FACTS
sib.fastconf.EADock3: Evaluating binding mode 1/2 with FACTS
sib.fastconf.EADock3: Evaluating cluster 229/366
sib.fastconf.EADock3: Evaluating binding mode 0/1 with FACTS
sib.fastconf.EADock3: Evaluating cluster 230/366
sib.fastconf.EADock3: Evaluating binding mode 0/9 with FACTS
sib.fastconf.EADock3: Evaluating binding mode 1/9 with FACTS
sib.fastconf.EADock3: Evaluating binding mode 2/9 with FACTS
sib.fastconf.EADock3: Evaluating binding mode 3/9 with FACTS
sib.fastconf.EADock3: Evaluating binding mode 4/9 with FACTS
sib.fastconf.EADock3: Evaluating binding mode 5/9 with FACTS
sib.fastconf.EADock3: Evaluating binding mode 6/9 with FACTS
sib.fastconf.EADock3: Evaluating binding mode 7/9 with FACTS
sib.fastconf.EADock3: Evaluating binding mode 8/9 with FACTS
sib.fastconf.EADock3: Evaluating cluster 231/366
sib.fastconf.EADock3: Evaluating binding mode 0/1 with FACTS
sib.fastconf.EADock3: Evaluating cluster 232/366
sib.fastconf.EADock3: Evaluating binding mode 0/2 with FACTS
sib.fastconf.EADock3: Evaluating binding mode 1/2 with FACTS
sib.fastconf.EADock3: Evaluating cluster 233/366
sib.fastconf.EADock3: Evaluating binding mode 0/1 with FACTS
sib.fastconf.EADock3: Evaluating cluster 234/366
sib.fastconf.EADock3: Evaluating binding mode 0/1 with FACTS
sib.fastconf.EADock3: Evaluating cluster 235/366
sib.fastconf.EADock3: Evaluating binding mode 0/1 with FACTS
sib.fastconf.EADock3: Evaluating cluster 236/366
sib.fastconf.EADock3: Evaluating binding mode 0/1 with FACTS
sib.fastconf.EADock3: Evaluating cluster 237/366
sib.fastconf.EADock3: Evaluating binding mode 0/1 with FACTS
sib.fastconf.EADock3: Evaluating cluster 238/366
sib.fastconf.EADock3: Evaluating binding mode 0/1 with FACTS
sib.fastconf.EADock3: Evaluating cluster 239/366
sib.fastconf.EADock3: Evaluating binding mode 0/1 with FACTS
sib.fastconf.EADock3: Evaluating cluster 240/366
sib.fastconf.EADock3: Evaluating binding mode 0/1 with FACTS
sib.fastconf.EADock3: Evaluating cluster 241/366
sib.fastconf.EADock3: Evaluating binding mode 0/1 with FACTS
sib.fastconf.EADock3: Evaluating cluster 242/366
sib.fastconf.EADock3: Evaluating binding mode 0/1 with FACTS
sib.fastconf.EADock3: Evaluating cluster 243/366
sib.fastconf.EADock3: Evaluating binding mode 0/1 with FACTS
sib.fastconf.EADock3: Evaluating cluster 244/366
sib.fastconf.EADock3: Evaluating binding mode 0/1 with FACTS
sib.fastconf.EADock3: Evaluating cluster 245/366
sib.fastconf.EADock3: Evaluating binding mode 0/1 with FACTS
sib.fastconf.EADock3: Evaluating cluster 246/366
sib.fastconf.EADock3: Evaluating binding mode 0/2 with FACTS
sib.fastconf.EADock3: Evaluating binding mode 1/2 with FACTS
sib.fastconf.EADock3: Evaluating cluster 247/366
sib.fastconf.EADock3: Evaluating binding mode 0/2 with FACTS
sib.fastconf.EADock3: Evaluating binding mode 1/2 with FACTS
sib.fastconf.EADock3: Evaluating cluster 248/366
sib.fastconf.EADock3: Evaluating binding mode 0/2 with FACTS
sib.fastconf.EADock3: Evaluating binding mode 1/2 with FACTS
sib.fastconf.EADock3: Evaluating cluster 249/366
sib.fastconf.EADock3: Evaluating binding mode 0/1 with FACTS
sib.fastconf.EADock3: Evaluating cluster 250/366
sib.fastconf.EADock3: Evaluating binding mode 0/1 with FACTS
sib.fastconf.EADock3: Evaluating cluster 251/366
sib.fastconf.EADock3: Evaluating binding mode 0/1 with FACTS
sib.fastconf.EADock3: Evaluating cluster 252/366
sib.fastconf.EADock3: Evaluating binding mode 0/3 with FACTS
sib.fastconf.EADock3: Evaluating binding mode 1/3 with FACTS
sib.fastconf.EADock3: Evaluating binding mode 2/3 with FACTS
sib.fastconf.EADock3: Evaluating cluster 253/366
sib.fastconf.EADock3: Evaluating binding mode 0/1 with FACTS
sib.fastconf.EADock3: Evaluating cluster 254/366
sib.fastconf.EADock3: Evaluating binding mode 0/1 with FACTS
sib.fastconf.EADock3: Evaluating cluster 255/366
sib.fastconf.EADock3: Evaluating binding mode 0/1 with FACTS
sib.fastconf.EADock3: Evaluating cluster 256/366
sib.fastconf.EADock3: Evaluating binding mode 0/1 with FACTS
sib.fastconf.EADock3: Evaluating cluster 257/366
sib.fastconf.EADock3: Evaluating binding mode 0/1 with FACTS
sib.fastconf.EADock3: Evaluating cluster 258/366
sib.fastconf.EADock3: Evaluating binding mode 0/1 with FACTS
sib.fastconf.EADock3: Evaluating cluster 259/366
sib.fastconf.EADock3: Evaluating binding mode 0/3 with FACTS
sib.fastconf.EADock3: Evaluating binding mode 1/3 with FACTS
sib.fastconf.EADock3: Evaluating binding mode 2/3 with FACTS
sib.fastconf.EADock3: Evaluating cluster 260/366
sib.fastconf.EADock3: Evaluating binding mode 0/1 with FACTS
sib.fastconf.EADock3: Evaluating cluster 261/366
sib.fastconf.EADock3: Evaluating binding mode 0/1 with FACTS
sib.fastconf.EADock3: Evaluating cluster 262/366
sib.fastconf.EADock3: Evaluating binding mode 0/1 with FACTS
sib.fastconf.EADock3: Evaluating cluster 263/366
sib.fastconf.EADock3: Evaluating binding mode 0/1 with FACTS
sib.fastconf.EADock3: Evaluating cluster 264/366
sib.fastconf.EADock3: Evaluating binding mode 0/1 with FACTS
sib.fastconf.EADock3: Evaluating cluster 265/366
sib.fastconf.EADock3: Evaluating binding mode 0/1 with FACTS
sib.fastconf.EADock3: Evaluating cluster 266/366
sib.fastconf.EADock3: Evaluating binding mode 0/1 with FACTS
sib.fastconf.EADock3: Evaluating cluster 267/366
sib.fastconf.EADock3: Evaluating binding mode 0/1 with FACTS
sib.fastconf.EADock3: Evaluating cluster 268/366
sib.fastconf.EADock3: Evaluating binding mode 0/2 with FACTS
sib.fastconf.EADock3: Evaluating binding mode 1/2 with FACTS
sib.fastconf.EADock3: Evaluating cluster 269/366
sib.fastconf.EADock3: Evaluating binding mode 0/1 with FACTS
sib.fastconf.EADock3: Evaluating cluster 270/366
sib.fastconf.EADock3: Evaluating binding mode 0/2 with FACTS
sib.fastconf.EADock3: Evaluating binding mode 1/2 with FACTS
sib.fastconf.EADock3: Evaluating cluster 271/366
sib.fastconf.EADock3: Evaluating binding mode 0/1 with FACTS
sib.fastconf.EADock3: Evaluating cluster 272/366
sib.fastconf.EADock3: Evaluating binding mode 0/1 with FACTS
sib.fastconf.EADock3: Evaluating cluster 273/366
sib.fastconf.EADock3: Evaluating binding mode 0/1 with FACTS
sib.fastconf.EADock3: Evaluating cluster 274/366
sib.fastconf.EADock3: Evaluating binding mode 0/1 with FACTS
sib.fastconf.EADock3: Evaluating cluster 275/366
sib.fastconf.EADock3: Evaluating binding mode 0/1 with FACTS
sib.fastconf.EADock3: Evaluating cluster 276/366
sib.fastconf.EADock3: Evaluating binding mode 0/1 with FACTS
sib.fastconf.EADock3: Evaluating cluster 277/366
sib.fastconf.EADock3: Evaluating binding mode 0/1 with FACTS
sib.fastconf.EADock3: Evaluating cluster 278/366
sib.fastconf.EADock3: Evaluating binding mode 0/1 with FACTS
sib.fastconf.EADock3: Evaluating cluster 279/366
sib.fastconf.EADock3: Evaluating binding mode 0/1 with FACTS
sib.fastconf.EADock3: Evaluating cluster 280/366
sib.fastconf.EADock3: Evaluating binding mode 0/1 with FACTS
sib.fastconf.EADock3: Evaluating cluster 281/366
sib.fastconf.EADock3: Evaluating binding mode 0/1 with FACTS
sib.fastconf.EADock3: Evaluating cluster 282/366
sib.fastconf.EADock3: Evaluating binding mode 0/1 with FACTS
sib.fastconf.EADock3: Evaluating cluster 283/366
sib.fastconf.EADock3: Evaluating binding mode 0/3 with FACTS
sib.fastconf.EADock3: Evaluating binding mode 1/3 with FACTS
sib.fastconf.EADock3: Evaluating binding mode 2/3 with FACTS
sib.fastconf.EADock3: Evaluating cluster 284/366
sib.fastconf.EADock3: Evaluating binding mode 0/1 with FACTS
sib.fastconf.EADock3: Evaluating cluster 285/366
sib.fastconf.EADock3: Evaluating binding mode 0/1 with FACTS
sib.fastconf.EADock3: Evaluating cluster 286/366
sib.fastconf.EADock3: Evaluating binding mode 0/1 with FACTS
sib.fastconf.EADock3: Evaluating cluster 287/366
sib.fastconf.EADock3: Evaluating binding mode 0/1 with FACTS
sib.fastconf.EADock3: Evaluating cluster 288/366
sib.fastconf.EADock3: Evaluating binding mode 0/1 with FACTS
sib.fastconf.EADock3: Evaluating cluster 289/366
sib.fastconf.EADock3: Evaluating binding mode 0/1 with FACTS
sib.fastconf.EADock3: Evaluating cluster 290/366
sib.fastconf.EADock3: Evaluating binding mode 0/3 with FACTS
sib.fastconf.EADock3: Evaluating binding mode 1/3 with FACTS
sib.fastconf.EADock3: Evaluating binding mode 2/3 with FACTS
sib.fastconf.EADock3: Evaluating cluster 291/366
sib.fastconf.EADock3: Evaluating binding mode 0/3 with FACTS
sib.fastconf.EADock3: Evaluating binding mode 1/3 with FACTS
sib.fastconf.EADock3: Evaluating binding mode 2/3 with FACTS
sib.fastconf.EADock3: Evaluating cluster 292/366
sib.fastconf.EADock3: Evaluating binding mode 0/3 with FACTS
sib.fastconf.EADock3: Evaluating binding mode 1/3 with FACTS
sib.fastconf.EADock3: Evaluating binding mode 2/3 with FACTS
sib.fastconf.EADock3: Evaluating cluster 293/366
sib.fastconf.EADock3: Evaluating binding mode 0/1 with FACTS
sib.fastconf.EADock3: Evaluating cluster 294/366
sib.fastconf.EADock3: Evaluating binding mode 0/1 with FACTS
sib.fastconf.EADock3: Evaluating cluster 295/366
sib.fastconf.EADock3: Evaluating binding mode 0/1 with FACTS
sib.fastconf.EADock3: Evaluating cluster 296/366
sib.fastconf.EADock3: Evaluating binding mode 0/1 with FACTS
sib.fastconf.EADock3: Evaluating cluster 297/366
sib.fastconf.EADock3: Evaluating binding mode 0/1 with FACTS
sib.fastconf.EADock3: Evaluating cluster 298/366
sib.fastconf.EADock3: Evaluating binding mode 0/1 with FACTS
sib.fastconf.EADock3: Evaluating cluster 299/366
sib.fastconf.EADock3: Evaluating binding mode 0/1 with FACTS
sib.fastconf.EADock3: Evaluating cluster 300/366
sib.fastconf.EADock3: Evaluating binding mode 0/1 with FACTS
sib.fastconf.EADock3: Evaluating cluster 301/366
sib.fastconf.EADock3: Evaluating binding mode 0/1 with FACTS
sib.fastconf.EADock3: Evaluating cluster 302/366
sib.fastconf.EADock3: Evaluating binding mode 0/1 with FACTS
sib.fastconf.EADock3: Evaluating cluster 303/366
sib.fastconf.EADock3: Evaluating binding mode 0/1 with FACTS
sib.fastconf.EADock3: Evaluating cluster 304/366
sib.fastconf.EADock3: Evaluating binding mode 0/1 with FACTS
sib.fastconf.EADock3: Evaluating cluster 305/366
sib.fastconf.EADock3: Evaluating binding mode 0/1 with FACTS
sib.fastconf.EADock3: Evaluating cluster 306/366
sib.fastconf.EADock3: Evaluating binding mode 0/1 with FACTS
sib.fastconf.EADock3: Evaluating cluster 307/366
sib.fastconf.EADock3: Evaluating binding mode 0/1 with FACTS
sib.fastconf.EADock3: Evaluating cluster 308/366
sib.fastconf.EADock3: Evaluating binding mode 0/1 with FACTS
sib.fastconf.EADock3: Evaluating cluster 309/366
sib.fastconf.EADock3: Evaluating binding mode 0/1 with FACTS
sib.fastconf.EADock3: Evaluating cluster 310/366
sib.fastconf.EADock3: Evaluating binding mode 0/1 with FACTS
sib.fastconf.EADock3: Evaluating cluster 311/366
sib.fastconf.EADock3: Evaluating binding mode 0/1 with FACTS
sib.fastconf.EADock3: Evaluating cluster 312/366
sib.fastconf.EADock3: Evaluating binding mode 0/3 with FACTS
sib.fastconf.EADock3: Evaluating binding mode 1/3 with FACTS
sib.fastconf.EADock3: Evaluating binding mode 2/3 with FACTS
sib.fastconf.EADock3: Evaluating cluster 313/366
sib.fastconf.EADock3: Evaluating binding mode 0/1 with FACTS
sib.fastconf.EADock3: Evaluating cluster 314/366
sib.fastconf.EADock3: Evaluating binding mode 0/1 with FACTS
sib.fastconf.EADock3: Evaluating cluster 315/366
sib.fastconf.EADock3: Evaluating binding mode 0/1 with FACTS
sib.fastconf.EADock3: Evaluating cluster 316/366
sib.fastconf.EADock3: Evaluating binding mode 0/1 with FACTS
sib.fastconf.EADock3: Evaluating cluster 317/366
sib.fastconf.EADock3: Evaluating binding mode 0/1 with FACTS
sib.fastconf.EADock3: Evaluating cluster 318/366
sib.fastconf.EADock3: Evaluating binding mode 0/6 with FACTS
sib.fastconf.EADock3: Evaluating binding mode 1/6 with FACTS
sib.fastconf.EADock3: Evaluating binding mode 2/6 with FACTS
sib.fastconf.EADock3: Evaluating binding mode 3/6 with FACTS
sib.fastconf.EADock3: Evaluating binding mode 4/6 with FACTS
sib.fastconf.EADock3: Evaluating binding mode 5/6 with FACTS
sib.fastconf.EADock3: Evaluating cluster 319/366
sib.fastconf.EADock3: Evaluating binding mode 0/1 with FACTS
sib.fastconf.EADock3: Evaluating cluster 320/366
sib.fastconf.EADock3: Evaluating binding mode 0/1 with FACTS
sib.fastconf.EADock3: Evaluating cluster 321/366
sib.fastconf.EADock3: Evaluating binding mode 0/1 with FACTS
sib.fastconf.EADock3: Evaluating cluster 322/366
sib.fastconf.EADock3: Evaluating binding mode 0/1 with FACTS
sib.fastconf.EADock3: Evaluating cluster 323/366
sib.fastconf.EADock3: Evaluating binding mode 0/1 with FACTS
sib.fastconf.EADock3: Evaluating cluster 324/366
sib.fastconf.EADock3: Evaluating binding mode 0/2 with FACTS
sib.fastconf.EADock3: Evaluating binding mode 1/2 with FACTS
sib.fastconf.EADock3: Evaluating cluster 325/366
sib.fastconf.EADock3: Evaluating binding mode 0/1 with FACTS
sib.fastconf.EADock3: Evaluating cluster 326/366
sib.fastconf.EADock3: Evaluating binding mode 0/1 with FACTS
sib.fastconf.EADock3: Evaluating cluster 327/366
sib.fastconf.EADock3: Evaluating binding mode 0/2 with FACTS
sib.fastconf.EADock3: Evaluating binding mode 1/2 with FACTS
sib.fastconf.EADock3: Evaluating cluster 328/366
sib.fastconf.EADock3: Evaluating binding mode 0/1 with FACTS
sib.fastconf.EADock3: Evaluating cluster 329/366
sib.fastconf.EADock3: Evaluating binding mode 0/1 with FACTS
sib.fastconf.EADock3: Evaluating cluster 330/366
sib.fastconf.EADock3: Evaluating binding mode 0/1 with FACTS
sib.fastconf.EADock3: Evaluating cluster 331/366
sib.fastconf.EADock3: Evaluating binding mode 0/1 with FACTS
sib.fastconf.EADock3: Evaluating cluster 332/366
sib.fastconf.EADock3: Evaluating binding mode 0/1 with FACTS
sib.fastconf.EADock3: Evaluating cluster 333/366
sib.fastconf.EADock3: Evaluating binding mode 0/1 with FACTS
sib.fastconf.EADock3: Evaluating cluster 334/366
sib.fastconf.EADock3: Evaluating binding mode 0/2 with FACTS
sib.fastconf.EADock3: Evaluating binding mode 1/2 with FACTS
sib.fastconf.EADock3: Evaluating cluster 335/366
sib.fastconf.EADock3: Evaluating binding mode 0/1 with FACTS
sib.fastconf.EADock3: Evaluating cluster 336/366
sib.fastconf.EADock3: Evaluating binding mode 0/1 with FACTS
sib.fastconf.EADock3: Evaluating cluster 337/366
sib.fastconf.EADock3: Evaluating binding mode 0/1 with FACTS
sib.fastconf.EADock3: Evaluating cluster 338/366
sib.fastconf.EADock3: Evaluating binding mode 0/1 with FACTS
sib.fastconf.EADock3: Evaluating cluster 339/366
sib.fastconf.EADock3: Evaluating binding mode 0/1 with FACTS
sib.fastconf.EADock3: Evaluating cluster 340/366
sib.fastconf.EADock3: Evaluating binding mode 0/1 with FACTS
sib.fastconf.EADock3: Evaluating cluster 341/366
sib.fastconf.EADock3: Evaluating binding mode 0/2 with FACTS
sib.fastconf.EADock3: Evaluating binding mode 1/2 with FACTS
sib.fastconf.EADock3: Evaluating cluster 342/366
sib.fastconf.EADock3: Evaluating binding mode 0/1 with FACTS
sib.fastconf.EADock3: Evaluating cluster 343/366
sib.fastconf.EADock3: Evaluating binding mode 0/1 with FACTS
sib.fastconf.EADock3: Evaluating cluster 344/366
sib.fastconf.EADock3: Evaluating binding mode 0/1 with FACTS
sib.fastconf.EADock3: Evaluating cluster 345/366
sib.fastconf.EADock3: Evaluating binding mode 0/1 with FACTS
sib.fastconf.EADock3: Evaluating cluster 346/366
sib.fastconf.EADock3: Evaluating binding mode 0/1 with FACTS
sib.fastconf.EADock3: Evaluating cluster 347/366
sib.fastconf.EADock3: Evaluating binding mode 0/1 with FACTS
sib.fastconf.EADock3: Evaluating cluster 348/366
sib.fastconf.EADock3: Evaluating binding mode 0/1 with FACTS
sib.fastconf.EADock3: Evaluating cluster 349/366
sib.fastconf.EADock3: Evaluating binding mode 0/1 with FACTS
sib.fastconf.EADock3: Evaluating cluster 350/366
sib.fastconf.EADock3: Evaluating binding mode 0/1 with FACTS
sib.fastconf.EADock3: Evaluating cluster 351/366
sib.fastconf.EADock3: Evaluating binding mode 0/1 with FACTS
sib.fastconf.EADock3: Evaluating cluster 352/366
sib.fastconf.EADock3: Evaluating binding mode 0/1 with FACTS
sib.fastconf.EADock3: Evaluating cluster 353/366
sib.fastconf.EADock3: Evaluating binding mode 0/1 with FACTS
sib.fastconf.EADock3: Evaluating cluster 354/366
sib.fastconf.EADock3: Evaluating binding mode 0/1 with FACTS
sib.fastconf.EADock3: Evaluating cluster 355/366
sib.fastconf.EADock3: Evaluating binding mode 0/4 with FACTS
sib.fastconf.EADock3: Evaluating binding mode 1/4 with FACTS
sib.fastconf.EADock3: Evaluating binding mode 2/4 with FACTS
sib.fastconf.EADock3: Evaluating binding mode 3/4 with FACTS
sib.fastconf.EADock3: Evaluating cluster 356/366
sib.fastconf.EADock3: Evaluating binding mode 0/1 with FACTS
sib.fastconf.EADock3: Evaluating cluster 357/366
sib.fastconf.EADock3: Evaluating binding mode 0/1 with FACTS
sib.fastconf.EADock3: Evaluating cluster 358/366
sib.fastconf.EADock3: Evaluating binding mode 0/2 with FACTS
sib.fastconf.EADock3: Evaluating binding mode 1/2 with FACTS
sib.fastconf.EADock3: Evaluating cluster 359/366
sib.fastconf.EADock3: Evaluating binding mode 0/1 with FACTS
sib.fastconf.EADock3: Evaluating cluster 360/366
sib.fastconf.EADock3: Evaluating binding mode 0/1 with FACTS
sib.fastconf.EADock3: Evaluating cluster 361/366
sib.fastconf.EADock3: Evaluating binding mode 0/1 with FACTS
sib.fastconf.EADock3: Evaluating cluster 362/366
sib.fastconf.EADock3: Evaluating binding mode 0/1 with FACTS
sib.fastconf.EADock3: Evaluating cluster 363/366
sib.fastconf.EADock3: Evaluating binding mode 0/1 with FACTS
sib.fastconf.EADock3: Evaluating cluster 364/366
sib.fastconf.EADock3: Evaluating binding mode 0/1 with FACTS
sib.fastconf.EADock3: Evaluating cluster 365/366
sib.fastconf.EADock3: Evaluating binding mode 0/2 with FACTS
sib.fastconf.EADock3: Evaluating binding mode 1/2 with FACTS
sib.wrappers.md.charmm.ExtendedCharmmWrapper: CHARMM timers: CPU time: 105.06 seconds
sib.wrappers.md.charmm.ExtendedCharmmWrapper: CHARMM timers: Elapsed time: 106.06 seconds.
sib.fastconf.EADock3: Starting cluster expansion.
sib.fastconf.EADock3: System  : 4997 atoms
sib.fastconf.EADock3: Ligand  : 83 atoms
sib.fastconf.EADock3: Receptor: 4914 atoms
sib.fastconf.EADock3:   Fixed part   : 4914 atoms
sib.fastconf.EADock3:   Flexible part: 0 atoms
sib.fastconf.EADock3: Expanding cluster 0/32
sib.fastconf.EADock3: Expanding cluster 1/32
sib.fastconf.EADock3: Expanding cluster 2/32
sib.fastconf.EADock3: Expanding cluster 3/32
sib.fastconf.EADock3: Expanding cluster 4/32
sib.fastconf.EADock3: Expanding cluster 5/32
sib.fastconf.EADock3: Expanding cluster 6/32
sib.fastconf.EADock3: Expanding cluster 7/32
sib.fastconf.EADock3: Expanding cluster 8/32
sib.fastconf.EADock3: Expanding cluster 9/32
sib.fastconf.EADock3: Expanding cluster 10/32
sib.fastconf.EADock3: Expanding cluster 11/32
sib.fastconf.EADock3: Expanding cluster 12/32
sib.fastconf.EADock3: Expanding cluster 13/32
sib.fastconf.EADock3: Expanding cluster 14/32
sib.fastconf.EADock3: Expanding cluster 15/32
sib.fastconf.EADock3: Expanding cluster 16/32
sib.fastconf.EADock3: Expanding cluster 17/32
sib.fastconf.EADock3: Expanding cluster 18/32
sib.fastconf.EADock3: Expanding cluster 19/32
sib.fastconf.EADock3: Expanding cluster 20/32
sib.fastconf.EADock3: Expanding cluster 21/32
sib.fastconf.EADock3: Expanding cluster 22/32
sib.fastconf.EADock3: Expanding cluster 23/32
sib.fastconf.EADock3: Expanding cluster 24/32
sib.fastconf.EADock3: Expanding cluster 25/32
sib.fastconf.EADock3: Expanding cluster 26/32
sib.fastconf.EADock3: Expanding cluster 27/32
sib.fastconf.EADock3: Expanding cluster 28/32
sib.fastconf.EADock3: Expanding cluster 29/32
sib.fastconf.EADock3: Expanding cluster 30/32
sib.fastconf.EADock3: Expanding cluster 31/32
sib.wrappers.md.charmm.ExtendedCharmmWrapper: CHARMM timers: CPU time: 135.28 seconds
sib.wrappers.md.charmm.ExtendedCharmmWrapper: CHARMM timers: Elapsed time: 135.795 seconds.
sib.fastconf.EADock3: Starting clustering
sib.fastconf.EADock3: Clustering iteration 0 took 0 ms and merged 222 clusters.
sib.fastconf.EADock3: Clustering iteration 1 took 0 ms and merged 0 clusters.
sib.fastconf.EADock3: Clustering took 0 ms.
sib.fastconf.EADock3: 256 elements were gathered in 34 clusters.
sib.fastconf.EADock3: clusters expanded, 256 binding modes generated
sib.fastconf.EADock3: Evaluating cluster 0/34
sib.fastconf.EADock3: Evaluating binding mode 0/8 with FACTS
sib.fastconf.EADock3: Evaluating binding mode 1/8 with FACTS
sib.fastconf.EADock3: Evaluating binding mode 2/8 with FACTS
sib.fastconf.EADock3: Evaluating binding mode 3/8 with FACTS
sib.fastconf.EADock3: Evaluating binding mode 4/8 with FACTS
sib.fastconf.EADock3: Evaluating binding mode 5/8 with FACTS
sib.fastconf.EADock3: Evaluating binding mode 6/8 with FACTS
sib.fastconf.EADock3: Evaluating binding mode 7/8 with FACTS
sib.fastconf.EADock3: Evaluating cluster 1/34
sib.fastconf.EADock3: Evaluating binding mode 0/8 with FACTS
sib.fastconf.EADock3: Evaluating binding mode 1/8 with FACTS
sib.fastconf.EADock3: Evaluating binding mode 2/8 with FACTS
sib.fastconf.EADock3: Evaluating binding mode 3/8 with FACTS
sib.fastconf.EADock3: Evaluating binding mode 4/8 with FACTS
sib.fastconf.EADock3: Evaluating binding mode 5/8 with FACTS
sib.fastconf.EADock3: Evaluating binding mode 6/8 with FACTS
sib.fastconf.EADock3: Evaluating binding mode 7/8 with FACTS
sib.fastconf.EADock3: Evaluating cluster 2/34
sib.fastconf.EADock3: Evaluating binding mode 0/8 with FACTS
sib.fastconf.EADock3: Evaluating binding mode 1/8 with FACTS
sib.fastconf.EADock3: Evaluating binding mode 2/8 with FACTS
sib.fastconf.EADock3: Evaluating binding mode 3/8 with FACTS
sib.fastconf.EADock3: Evaluating binding mode 4/8 with FACTS
sib.fastconf.EADock3: Evaluating binding mode 5/8 with FACTS
sib.fastconf.EADock3: Evaluating binding mode 6/8 with FACTS
sib.fastconf.EADock3: Evaluating binding mode 7/8 with FACTS
sib.fastconf.EADock3: Evaluating cluster 3/34
sib.fastconf.EADock3: Evaluating binding mode 0/8 with FACTS
sib.fastconf.EADock3: Evaluating binding mode 1/8 with FACTS
sib.fastconf.EADock3: Evaluating binding mode 2/8 with FACTS
sib.fastconf.EADock3: Evaluating binding mode 3/8 with FACTS
sib.fastconf.EADock3: Evaluating binding mode 4/8 with FACTS
sib.fastconf.EADock3: Evaluating binding mode 5/8 with FACTS
sib.fastconf.EADock3: Evaluating binding mode 6/8 with FACTS
sib.fastconf.EADock3: Evaluating binding mode 7/8 with FACTS
sib.fastconf.EADock3: Evaluating cluster 4/34
sib.fastconf.EADock3: Evaluating binding mode 0/8 with FACTS
sib.fastconf.EADock3: Evaluating binding mode 1/8 with FACTS
sib.fastconf.EADock3: Evaluating binding mode 2/8 with FACTS
sib.fastconf.EADock3: Evaluating binding mode 3/8 with FACTS
sib.fastconf.EADock3: Evaluating binding mode 4/8 with FACTS
sib.fastconf.EADock3: Evaluating binding mode 5/8 with FACTS
sib.fastconf.EADock3: Evaluating binding mode 6/8 with FACTS
sib.fastconf.EADock3: Evaluating binding mode 7/8 with FACTS
sib.fastconf.EADock3: Evaluating cluster 5/34
sib.fastconf.EADock3: Evaluating binding mode 0/10 with FACTS
sib.fastconf.EADock3: Evaluating binding mode 1/10 with FACTS
sib.fastconf.EADock3: Evaluating binding mode 2/10 with FACTS
sib.fastconf.EADock3: Evaluating binding mode 3/10 with FACTS
sib.fastconf.EADock3: Evaluating binding mode 4/10 with FACTS
sib.fastconf.EADock3: Evaluating binding mode 5/10 with FACTS
sib.fastconf.EADock3: Evaluating binding mode 6/10 with FACTS
sib.fastconf.EADock3: Evaluating binding mode 7/10 with FACTS
sib.fastconf.EADock3: Evaluating binding mode 8/10 with FACTS
sib.fastconf.EADock3: Evaluating binding mode 9/10 with FACTS
sib.fastconf.EADock3: Evaluating cluster 6/34
sib.fastconf.EADock3: Evaluating binding mode 0/6 with FACTS
sib.fastconf.EADock3: Evaluating binding mode 1/6 with FACTS
sib.fastconf.EADock3: Evaluating binding mode 2/6 with FACTS
sib.fastconf.EADock3: Evaluating binding mode 3/6 with FACTS
sib.fastconf.EADock3: Evaluating binding mode 4/6 with FACTS
sib.fastconf.EADock3: Evaluating binding mode 5/6 with FACTS
sib.fastconf.EADock3: Evaluating cluster 7/34
sib.fastconf.EADock3: Evaluating binding mode 0/8 with FACTS
sib.fastconf.EADock3: Evaluating binding mode 1/8 with FACTS
sib.fastconf.EADock3: Evaluating binding mode 2/8 with FACTS
sib.fastconf.EADock3: Evaluating binding mode 3/8 with FACTS
sib.fastconf.EADock3: Evaluating binding mode 4/8 with FACTS
sib.fastconf.EADock3: Evaluating binding mode 5/8 with FACTS
sib.fastconf.EADock3: Evaluating binding mode 6/8 with FACTS
sib.fastconf.EADock3: Evaluating binding mode 7/8 with FACTS
sib.fastconf.EADock3: Evaluating cluster 8/34
sib.fastconf.EADock3: Evaluating binding mode 0/8 with FACTS
sib.fastconf.EADock3: Evaluating binding mode 1/8 with FACTS
sib.fastconf.EADock3: Evaluating binding mode 2/8 with FACTS
sib.fastconf.EADock3: Evaluating binding mode 3/8 with FACTS
sib.fastconf.EADock3: Evaluating binding mode 4/8 with FACTS
sib.fastconf.EADock3: Evaluating binding mode 5/8 with FACTS
sib.fastconf.EADock3: Evaluating binding mode 6/8 with FACTS
sib.fastconf.EADock3: Evaluating binding mode 7/8 with FACTS
sib.fastconf.EADock3: Evaluating cluster 9/34
sib.fastconf.EADock3: Evaluating binding mode 0/8 with FACTS
sib.fastconf.EADock3: Evaluating binding mode 1/8 with FACTS
sib.fastconf.EADock3: Evaluating binding mode 2/8 with FACTS
sib.fastconf.EADock3: Evaluating binding mode 3/8 with FACTS
sib.fastconf.EADock3: Evaluating binding mode 4/8 with FACTS
sib.fastconf.EADock3: Evaluating binding mode 5/8 with FACTS
sib.fastconf.EADock3: Evaluating binding mode 6/8 with FACTS
sib.fastconf.EADock3: Evaluating binding mode 7/8 with FACTS
sib.fastconf.EADock3: Evaluating cluster 10/34
sib.fastconf.EADock3: Evaluating binding mode 0/8 with FACTS
sib.fastconf.EADock3: Evaluating binding mode 1/8 with FACTS
sib.fastconf.EADock3: Evaluating binding mode 2/8 with FACTS
sib.fastconf.EADock3: Evaluating binding mode 3/8 with FACTS
sib.fastconf.EADock3: Evaluating binding mode 4/8 with FACTS
sib.fastconf.EADock3: Evaluating binding mode 5/8 with FACTS
sib.fastconf.EADock3: Evaluating binding mode 6/8 with FACTS
sib.fastconf.EADock3: Evaluating binding mode 7/8 with FACTS
sib.fastconf.EADock3: Evaluating cluster 11/34
sib.fastconf.EADock3: Evaluating binding mode 0/8 with FACTS
sib.fastconf.EADock3: Evaluating binding mode 1/8 with FACTS
sib.fastconf.EADock3: Evaluating binding mode 2/8 with FACTS
sib.fastconf.EADock3: Evaluating binding mode 3/8 with FACTS
sib.fastconf.EADock3: Evaluating binding mode 4/8 with FACTS
sib.fastconf.EADock3: Evaluating binding mode 5/8 with FACTS
sib.fastconf.EADock3: Evaluating binding mode 6/8 with FACTS
sib.fastconf.EADock3: Evaluating binding mode 7/8 with FACTS
sib.fastconf.EADock3: Evaluating cluster 12/34
sib.fastconf.EADock3: Evaluating binding mode 0/8 with FACTS
sib.fastconf.EADock3: Evaluating binding mode 1/8 with FACTS
sib.fastconf.EADock3: Evaluating binding mode 2/8 with FACTS
sib.fastconf.EADock3: Evaluating binding mode 3/8 with FACTS
sib.fastconf.EADock3: Evaluating binding mode 4/8 with FACTS
sib.fastconf.EADock3: Evaluating binding mode 5/8 with FACTS
sib.fastconf.EADock3: Evaluating binding mode 6/8 with FACTS
sib.fastconf.EADock3: Evaluating binding mode 7/8 with FACTS
sib.fastconf.EADock3: Evaluating cluster 13/34
sib.fastconf.EADock3: Evaluating binding mode 0/5 with FACTS
sib.fastconf.EADock3: Evaluating binding mode 1/5 with FACTS
sib.fastconf.EADock3: Evaluating binding mode 2/5 with FACTS
sib.fastconf.EADock3: Evaluating binding mode 3/5 with FACTS
sib.fastconf.EADock3: Evaluating binding mode 4/5 with FACTS
sib.fastconf.EADock3: Evaluating cluster 14/34
sib.fastconf.EADock3: Evaluating binding mode 0/5 with FACTS
sib.fastconf.EADock3: Evaluating binding mode 1/5 with FACTS
sib.fastconf.EADock3: Evaluating binding mode 2/5 with FACTS
sib.fastconf.EADock3: Evaluating binding mode 3/5 with FACTS
sib.fastconf.EADock3: Evaluating binding mode 4/5 with FACTS
sib.fastconf.EADock3: Evaluating cluster 15/34
sib.fastconf.EADock3: Evaluating binding mode 0/8 with FACTS
sib.fastconf.EADock3: Evaluating binding mode 1/8 with FACTS
sib.fastconf.EADock3: Evaluating binding mode 2/8 with FACTS
sib.fastconf.EADock3: Evaluating binding mode 3/8 with FACTS
sib.fastconf.EADock3: Evaluating binding mode 4/8 with FACTS
sib.fastconf.EADock3: Evaluating binding mode 5/8 with FACTS
sib.fastconf.EADock3: Evaluating binding mode 6/8 with FACTS
sib.fastconf.EADock3: Evaluating binding mode 7/8 with FACTS
sib.fastconf.EADock3: Evaluating cluster 16/34
sib.fastconf.EADock3: Evaluating binding mode 0/8 with FACTS
sib.fastconf.EADock3: Evaluating binding mode 1/8 with FACTS
sib.fastconf.EADock3: Evaluating binding mode 2/8 with FACTS
sib.fastconf.EADock3: Evaluating binding mode 3/8 with FACTS
sib.fastconf.EADock3: Evaluating binding mode 4/8 with FACTS
sib.fastconf.EADock3: Evaluating binding mode 5/8 with FACTS
sib.fastconf.EADock3: Evaluating binding mode 6/8 with FACTS
sib.fastconf.EADock3: Evaluating binding mode 7/8 with FACTS
sib.fastconf.EADock3: Evaluating cluster 17/34
sib.fastconf.EADock3: Evaluating binding mode 0/8 with FACTS
sib.fastconf.EADock3: Evaluating binding mode 1/8 with FACTS
sib.fastconf.EADock3: Evaluating binding mode 2/8 with FACTS
sib.fastconf.EADock3: Evaluating binding mode 3/8 with FACTS
sib.fastconf.EADock3: Evaluating binding mode 4/8 with FACTS
sib.fastconf.EADock3: Evaluating binding mode 5/8 with FACTS
sib.fastconf.EADock3: Evaluating binding mode 6/8 with FACTS
sib.fastconf.EADock3: Evaluating binding mode 7/8 with FACTS
sib.fastconf.EADock3: Evaluating cluster 18/34
sib.fastconf.EADock3: Evaluating binding mode 0/3 with FACTS
sib.fastconf.EADock3: Evaluating binding mode 1/3 with FACTS
sib.fastconf.EADock3: Evaluating binding mode 2/3 with FACTS
sib.fastconf.EADock3: Evaluating cluster 19/34
sib.fastconf.EADock3: Evaluating binding mode 0/2 with FACTS
sib.fastconf.EADock3: Evaluating binding mode 1/2 with FACTS
sib.fastconf.EADock3: Evaluating cluster 20/34
sib.fastconf.EADock3: Evaluating binding mode 0/1 with FACTS
sib.fastconf.EADock3: Evaluating cluster 21/34
sib.fastconf.EADock3: Evaluating binding mode 0/8 with FACTS
sib.fastconf.EADock3: Evaluating binding mode 1/8 with FACTS
sib.fastconf.EADock3: Evaluating binding mode 2/8 with FACTS
sib.fastconf.EADock3: Evaluating binding mode 3/8 with FACTS
sib.fastconf.EADock3: Evaluating binding mode 4/8 with FACTS
sib.fastconf.EADock3: Evaluating binding mode 5/8 with FACTS
sib.fastconf.EADock3: Evaluating binding mode 6/8 with FACTS
sib.fastconf.EADock3: Evaluating binding mode 7/8 with FACTS
sib.fastconf.EADock3: Evaluating cluster 22/34
sib.fastconf.EADock3: Evaluating binding mode 0/8 with FACTS
sib.fastconf.EADock3: Evaluating binding mode 1/8 with FACTS
sib.fastconf.EADock3: Evaluating binding mode 2/8 with FACTS
sib.fastconf.EADock3: Evaluating binding mode 3/8 with FACTS
sib.fastconf.EADock3: Evaluating binding mode 4/8 with FACTS
sib.fastconf.EADock3: Evaluating binding mode 5/8 with FACTS
sib.fastconf.EADock3: Evaluating binding mode 6/8 with FACTS
sib.fastconf.EADock3: Evaluating binding mode 7/8 with FACTS
sib.fastconf.EADock3: Evaluating cluster 23/34
sib.fastconf.EADock3: Evaluating binding mode 0/8 with FACTS
sib.fastconf.EADock3: Evaluating binding mode 1/8 with FACTS
sib.fastconf.EADock3: Evaluating binding mode 2/8 with FACTS
sib.fastconf.EADock3: Evaluating binding mode 3/8 with FACTS
sib.fastconf.EADock3: Evaluating binding mode 4/8 with FACTS
sib.fastconf.EADock3: Evaluating binding mode 5/8 with FACTS
sib.fastconf.EADock3: Evaluating binding mode 6/8 with FACTS
sib.fastconf.EADock3: Evaluating binding mode 7/8 with FACTS
sib.fastconf.EADock3: Evaluating cluster 24/34
sib.fastconf.EADock3: Evaluating binding mode 0/8 with FACTS
sib.fastconf.EADock3: Evaluating binding mode 1/8 with FACTS
sib.fastconf.EADock3: Evaluating binding mode 2/8 with FACTS
sib.fastconf.EADock3: Evaluating binding mode 3/8 with FACTS
sib.fastconf.EADock3: Evaluating binding mode 4/8 with FACTS
sib.fastconf.EADock3: Evaluating binding mode 5/8 with FACTS
sib.fastconf.EADock3: Evaluating binding mode 6/8 with FACTS
sib.fastconf.EADock3: Evaluating binding mode 7/8 with FACTS
sib.fastconf.EADock3: Evaluating cluster 25/34
sib.fastconf.EADock3: Evaluating binding mode 0/16 with FACTS
sib.fastconf.EADock3: Evaluating binding mode 1/16 with FACTS
sib.fastconf.EADock3: Evaluating binding mode 2/16 with FACTS
sib.fastconf.EADock3: Evaluating binding mode 3/16 with FACTS
sib.fastconf.EADock3: Evaluating binding mode 4/16 with FACTS
sib.fastconf.EADock3: Evaluating binding mode 5/16 with FACTS
sib.fastconf.EADock3: Evaluating binding mode 6/16 with FACTS
sib.fastconf.EADock3: Evaluating binding mode 7/16 with FACTS
sib.fastconf.EADock3: Evaluating binding mode 8/16 with FACTS
sib.fastconf.EADock3: Evaluating binding mode 9/16 with FACTS
sib.fastconf.EADock3: Evaluating binding mode 10/16 with FACTS
sib.fastconf.EADock3: Evaluating binding mode 11/16 with FACTS
sib.fastconf.EADock3: Evaluating binding mode 12/16 with FACTS
sib.fastconf.EADock3: Evaluating binding mode 13/16 with FACTS
sib.fastconf.EADock3: Evaluating binding mode 14/16 with FACTS
sib.fastconf.EADock3: Evaluating binding mode 15/16 with FACTS
sib.fastconf.EADock3: Evaluating cluster 26/34
sib.fastconf.EADock3: Evaluating binding mode 0/8 with FACTS
sib.fastconf.EADock3: Evaluating binding mode 1/8 with FACTS
sib.fastconf.EADock3: Evaluating binding mode 2/8 with FACTS
sib.fastconf.EADock3: Evaluating binding mode 3/8 with FACTS
sib.fastconf.EADock3: Evaluating binding mode 4/8 with FACTS
sib.fastconf.EADock3: Evaluating binding mode 5/8 with FACTS
sib.fastconf.EADock3: Evaluating binding mode 6/8 with FACTS
sib.fastconf.EADock3: Evaluating binding mode 7/8 with FACTS
sib.fastconf.EADock3: Evaluating cluster 27/34
sib.fastconf.EADock3: Evaluating binding mode 0/8 with FACTS
sib.fastconf.EADock3: Evaluating binding mode 1/8 with FACTS
sib.fastconf.EADock3: Evaluating binding mode 2/8 with FACTS
sib.fastconf.EADock3: Evaluating binding mode 3/8 with FACTS
sib.fastconf.EADock3: Evaluating binding mode 4/8 with FACTS
sib.fastconf.EADock3: Evaluating binding mode 5/8 with FACTS
sib.fastconf.EADock3: Evaluating binding mode 6/8 with FACTS
sib.fastconf.EADock3: Evaluating binding mode 7/8 with FACTS
sib.fastconf.EADock3: Evaluating cluster 28/34
sib.fastconf.EADock3: Evaluating binding mode 0/8 with FACTS
sib.fastconf.EADock3: Evaluating binding mode 1/8 with FACTS
sib.fastconf.EADock3: Evaluating binding mode 2/8 with FACTS
sib.fastconf.EADock3: Evaluating binding mode 3/8 with FACTS
sib.fastconf.EADock3: Evaluating binding mode 4/8 with FACTS
sib.fastconf.EADock3: Evaluating binding mode 5/8 with FACTS
sib.fastconf.EADock3: Evaluating binding mode 6/8 with FACTS
sib.fastconf.EADock3: Evaluating binding mode 7/8 with FACTS
sib.fastconf.EADock3: Evaluating cluster 29/34
sib.fastconf.EADock3: Evaluating binding mode 0/8 with FACTS
sib.fastconf.EADock3: Evaluating binding mode 1/8 with FACTS
sib.fastconf.EADock3: Evaluating binding mode 2/8 with FACTS
sib.fastconf.EADock3: Evaluating binding mode 3/8 with FACTS
sib.fastconf.EADock3: Evaluating binding mode 4/8 with FACTS
sib.fastconf.EADock3: Evaluating binding mode 5/8 with FACTS
sib.fastconf.EADock3: Evaluating binding mode 6/8 with FACTS
sib.fastconf.EADock3: Evaluating binding mode 7/8 with FACTS
sib.fastconf.EADock3: Evaluating cluster 30/34
sib.fastconf.EADock3: Evaluating binding mode 0/8 with FACTS
sib.fastconf.EADock3: Evaluating binding mode 1/8 with FACTS
sib.fastconf.EADock3: Evaluating binding mode 2/8 with FACTS
sib.fastconf.EADock3: Evaluating binding mode 3/8 with FACTS
sib.fastconf.EADock3: Evaluating binding mode 4/8 with FACTS
sib.fastconf.EADock3: Evaluating binding mode 5/8 with FACTS
sib.fastconf.EADock3: Evaluating binding mode 6/8 with FACTS
sib.fastconf.EADock3: Evaluating binding mode 7/8 with FACTS
sib.fastconf.EADock3: Evaluating cluster 31/34
sib.fastconf.EADock3: Evaluating binding mode 0/8 with FACTS
sib.fastconf.EADock3: Evaluating binding mode 1/8 with FACTS
sib.fastconf.EADock3: Evaluating binding mode 2/8 with FACTS
sib.fastconf.EADock3: Evaluating binding mode 3/8 with FACTS
sib.fastconf.EADock3: Evaluating binding mode 4/8 with FACTS
sib.fastconf.EADock3: Evaluating binding mode 5/8 with FACTS
sib.fastconf.EADock3: Evaluating binding mode 6/8 with FACTS
sib.fastconf.EADock3: Evaluating binding mode 7/8 with FACTS
sib.fastconf.EADock3: Evaluating cluster 32/34
sib.fastconf.EADock3: Evaluating binding mode 0/8 with FACTS
sib.fastconf.EADock3: Evaluating binding mode 1/8 with FACTS
sib.fastconf.EADock3: Evaluating binding mode 2/8 with FACTS
sib.fastconf.EADock3: Evaluating binding mode 3/8 with FACTS
sib.fastconf.EADock3: Evaluating binding mode 4/8 with FACTS
sib.fastconf.EADock3: Evaluating binding mode 5/8 with FACTS
sib.fastconf.EADock3: Evaluating binding mode 6/8 with FACTS
sib.fastconf.EADock3: Evaluating binding mode 7/8 with FACTS
sib.fastconf.EADock3: Evaluating cluster 33/34
sib.fastconf.EADock3: Evaluating binding mode 0/8 with FACTS
sib.fastconf.EADock3: Evaluating binding mode 1/8 with FACTS
sib.fastconf.EADock3: Evaluating binding mode 2/8 with FACTS
sib.fastconf.EADock3: Evaluating binding mode 3/8 with FACTS
sib.fastconf.EADock3: Evaluating binding mode 4/8 with FACTS
sib.fastconf.EADock3: Evaluating binding mode 5/8 with FACTS
sib.fastconf.EADock3: Evaluating binding mode 6/8 with FACTS
sib.fastconf.EADock3: Evaluating binding mode 7/8 with FACTS
sib.wrappers.md.charmm.ExtendedCharmmWrapper: CHARMM timers: CPU time: 32.46 seconds
sib.wrappers.md.charmm.ExtendedCharmmWrapper: CHARMM timers: Elapsed time: 32.8019 seconds.
sib.fastconf.EADock3: EADock3Cluster 0 : 8 elements, SimpleFitness: 247.24849, FullFitness: -1408.3138 , RMSD: 28.89372 , elements: [ 240.695 -1408.3138 28.89372 ] [ 240.675 -1408.2626 28.861347 ] [ 240.76 -1408.1307 28.883175 ] [ 240.76 -1408.1307 28.883175 ] [ 253.205 -1396.384 28.792385 ] [ 253.205 -1396.384 28.792385 ] [ 253.995 -1395.646 28.678175 ] [ 254.693 -1394.823 28.56719 ] 
sib.fastconf.EADock3: EADock3Cluster 1 : 8 elements, SimpleFitness: 256.24612, FullFitness: -1401.9055 , RMSD: 27.786448 , elements: [ 246.04 -1401.9055 27.786448 ] [ 246.078 -1401.8992 27.758163 ] [ 245.598 -1401.8573 27.808437 ] [ 262.215 -1385.0713 28.43515 ] [ 262.214 -1385.0352 28.443876 ] [ 262.214 -1385.0352 28.443876 ] [ 262.805 -1384.2156 28.428911 ] [ 262.805 -1384.2156 28.428911 ] 
sib.fastconf.EADock3: EADock3Cluster 2 : 8 elements, SimpleFitness: 265.24548, FullFitness: -1401.8379 , RMSD: 28.842672 , elements: [ 244.803 -1401.8379 28.842672 ] [ 244.803 -1401.834 28.837202 ] [ 250.152 -1397.7452 28.965248 ] [ 261.936 -1385.6301 28.503996 ] [ 275.921 -1370.3507 28.719887 ] [ 275.885 -1370.3103 28.650902 ] [ 284.209 -1360.7339 28.787569 ] [ 284.255 -1360.6885 28.80675 ] 
sib.fastconf.EADock3: EADock3Cluster 3 : 8 elements, SimpleFitness: 247.88573, FullFitness: -1400.8972 , RMSD: 30.34092 , elements: [ 247.866 -1400.8972 30.34092 ] [ 247.876 -1400.8928 30.336512 ] [ 247.876 -1400.8928 30.336512 ] [ 247.876 -1400.8928 30.336512 ] [ 247.898 -1400.8617 30.343142 ] [ 247.898 -1400.8617 30.343142 ] [ 247.898 -1400.8617 30.343142 ] [ 247.898 -1400.8617 30.343142 ] 
sib.fastconf.EADock3: EADock3Cluster 4 : 8 elements, SimpleFitness: 257.21152, FullFitness: -1398.9623 , RMSD: 29.939968 , elements: [ 253.91 -1398.9623 29.939968 ] [ 254.222 -1398.5665 29.827578 ] [ 254.299 -1398.3392 29.958094 ] [ 253.528 -1397.792 29.54619 ] [ 253.813 -1397.5574 29.562803 ] [ 260.742 -1390.0903 29.795963 ] [ 261.995 -1388.772 29.700987 ] [ 265.183 -1385.4996 29.62014 ] 
sib.fastconf.EADock3: EADock3Cluster 5 : 10 elements, SimpleFitness: 252.80469, FullFitness: -1398.4009 , RMSD: 30.239511 , elements: [ 251.676 -1398.4009 30.239511 ] [ 251.538 -1398.2963 30.20112 ] [ 251.538 -1398.2963 30.20112 ] [ 252.45 -1397.5715 30.165 ] [ 252.45 -1397.5715 30.165 ] [ 252.45 -1397.5715 30.165 ] [ 252.45 -1397.5715 30.165 ] [ 252.45 -1397.5715 30.165 ] [ 254.244 -1397.5571 30.350595 ] [ 256.801 -1394.8524 30.004921 ] 
sib.fastconf.EADock3: EADock3Cluster 6 : 8 elements, SimpleFitness: 259.03763, FullFitness: -1398.2936 , RMSD: 29.061531 , elements: [ 252.516 -1398.2936 29.061531 ] [ 254.491 -1394.7593 29.23561 ] [ 257.659 -1392.0511 29.661545 ] [ 258.131 -1390.952 29.561419 ] [ 258.654 -1390.5842 29.510113 ] [ 258.927 -1390.3904 29.480722 ] [ 259.779 -1389.9846 29.525908 ] [ 272.144 -1379.5089 29.511356 ] 
sib.fastconf.EADock3: EADock3Cluster 7 : 6 elements, SimpleFitness: 266.05917, FullFitness: -1397.721 , RMSD: 30.401196 , elements: [ 256.186 -1397.721 30.401196 ] [ 256.643 -1397.1554 30.347746 ] [ 256.633 -1397.1152 30.31922 ] [ 271.465 -1380.4843 30.820753 ] [ 277.569 -1373.9011 30.607935 ] [ 277.859 -1373.4083 30.707172 ] 
sib.fastconf.EADock3: EADock3Cluster 8 : 8 elements, SimpleFitness: 256.711, FullFitness: -1394.2662 , RMSD: 31.577774 , elements: [ 256.523 -1394.2662 31.577774 ] [ 256.523 -1394.2662 31.577774 ] [ 256.682 -1394.049 31.567871 ] [ 256.682 -1394.049 31.567871 ] [ 256.682 -1394.049 31.567871 ] [ 256.682 -1394.049 31.567871 ] [ 256.957 -1393.6414 31.623337 ] [ 256.957 -1393.6414 31.623337 ] 
sib.fastconf.EADock3: EADock3Cluster 9 : 8 elements, SimpleFitness: 272.12238, FullFitness: -1394.0907 , RMSD: 29.485825 , elements: [ 255.897 -1394.0907 29.485825 ] [ 258.855 -1391.113 29.526367 ] [ 270.625 -1382.1168 29.534618 ] [ 274.869 -1377.9011 29.556343 ] [ 276.51 -1376.497 29.597124 ] [ 278.957 -1370.0127 29.392588 ] [ 280.455 -1369.3933 29.06356 ] [ 280.811 -1369.1903 28.962046 ] 
sib.fastconf.EADock3: EADock3Cluster 10 : 8 elements, SimpleFitness: 260.06238, FullFitness: -1394.0442 , RMSD: 29.020342 , elements: [ 256.6 -1394.0442 29.020342 ] [ 256.6 -1394.0442 29.020342 ] [ 256.602 -1394.0325 28.99235 ] [ 256.602 -1394.0325 28.99235 ] [ 256.784 -1393.7898 28.965727 ] [ 265.56 -1383.6741 29.21616 ] [ 265.897 -1383.3464 29.17475 ] [ 265.854 -1382.6992 29.131191 ] 
sib.fastconf.EADock3: EADock3Cluster 11 : 8 elements, SimpleFitness: 253.83275, FullFitness: -1393.3871 , RMSD: 30.41906 , elements: [ 253.841 -1393.3871 30.41906 ] [ 253.841 -1393.3871 30.41906 ] [ 253.865 -1393.383 30.429869 ] [ 253.865 -1393.383 30.429869 ] [ 253.865 -1393.383 30.429869 ] [ 253.865 -1393.383 30.429869 ] [ 253.76 -1393.2999 30.436497 ] [ 253.76 -1393.2999 30.436497 ] 
sib.fastconf.EADock3: EADock3Cluster 12 : 8 elements, SimpleFitness: 256.69073, FullFitness: -1393.1797 , RMSD: 29.356075 , elements: [ 256.621 -1393.1797 29.356075 ] [ 256.621 -1393.1797 29.356075 ] [ 256.621 -1393.1797 29.356075 ] [ 256.621 -1393.1797 29.356075 ] [ 256.729 -1393.1068 29.370426 ] [ 256.729 -1393.1068 29.370426 ] [ 256.792 -1392.6826 29.398478 ] [ 256.792 -1392.6826 29.398478 ] 
sib.fastconf.EADock3: EADock3Cluster 13 : 8 elements, SimpleFitness: 256.61774, FullFitness: -1392.6355 , RMSD: 28.537844 , elements: [ 256.833 -1392.6355 28.537844 ] [ 256.833 -1392.6355 28.537844 ] [ 256.866 -1392.5774 28.538275 ] [ 256.866 -1392.5774 28.538275 ] [ 256.386 -1391.904 28.55781 ] [ 256.386 -1391.904 28.55781 ] [ 256.386 -1391.904 28.55781 ] [ 256.386 -1391.904 28.55781 ] 
sib.fastconf.EADock3: EADock3Cluster 14 : 5 elements, SimpleFitness: 262.27942, FullFitness: -1390.7789 , RMSD: 30.034618 , elements: [ 262.177 -1390.7789 30.034618 ] [ 262.177 -1390.7789 30.034618 ] [ 262.177 -1390.7789 30.034618 ] [ 262.258 -1390.7739 30.069868 ] [ 262.608 -1390.1838 29.94601 ] 
sib.fastconf.EADock3: EADock3Cluster 15 : 8 elements, SimpleFitness: 258.14474, FullFitness: -1390.7236 , RMSD: 29.979343 , elements: [ 257.543 -1390.7236 29.979343 ] [ 257.543 -1390.7236 29.979343 ] [ 258.334 -1389.5643 29.869242 ] [ 258.334 -1389.5643 29.869242 ] [ 258.334 -1389.5643 29.869242 ] [ 258.334 -1389.5643 29.869242 ] [ 258.368 -1389.5 29.825264 ] [ 258.368 -1389.5 29.825264 ] 
sib.fastconf.EADock3: EADock3Cluster 16 : 8 elements, SimpleFitness: 260.06464, FullFitness: -1390.6069 , RMSD: 29.707447 , elements: [ 260.066 -1390.6069 29.707447 ] [ 260.069 -1390.6022 29.764463 ] [ 260.069 -1390.6022 29.764463 ] [ 260.069 -1390.6022 29.764463 ] [ 260.061 -1390.5784 29.68024 ] [ 260.061 -1390.5784 29.68024 ] [ 260.061 -1390.5784 29.68024 ] [ 260.061 -1390.5784 29.68024 ] 
sib.fastconf.EADock3: EADock3Cluster 17 : 8 elements, SimpleFitness: 263.33902, FullFitness: -1390.048 , RMSD: 31.525425 , elements: [ 260.73 -1390.048 31.525425 ] [ 261.304 -1389.4452 31.488516 ] [ 261.304 -1389.4452 31.488516 ] [ 263.899 -1386.6653 31.633263 ] [ 264.264 -1386.4475 31.736588 ] [ 264.264 -1386.4475 31.736588 ] [ 264.428 -1386.1425 31.672342 ] [ 266.519 -1384.5159 31.805332 ] 
sib.fastconf.EADock3: EADock3Cluster 18 : 16 elements, SimpleFitness: 260.25555, FullFitness: -1389.5558 , RMSD: 28.861996 , elements: [ 260.03 -1389.5558 28.861996 ] [ 260.03 -1389.5558 28.861996 ] [ 260.078 -1389.4691 28.8821 ] [ 260.078 -1389.4691 28.8821 ] [ 260.313 -1389.2876 28.836523 ] [ 260.313 -1389.2876 28.836523 ] [ 260.313 -1389.2876 28.836523 ] [ 260.313 -1389.2876 28.836523 ] [ 259.248 -1388.6283 28.243746 ] [ 259.248 -1388.6283 28.243746 ] [ 259.248 -1388.6283 28.243746 ] [ 260.889 -1385.7584 28.158878 ] [ 260.889 -1385.7584 28.158878 ] [ 260.889 -1385.7584 28.158878 ] [ 261.105 -1385.414 28.14312 ] [ 261.105 -1385.414 28.14312 ] 
sib.fastconf.EADock3: EADock3Cluster 19 : 8 elements, SimpleFitness: 261.73627, FullFitness: -1389.2745 , RMSD: 28.524511 , elements: [ 261.444 -1389.2745 28.524511 ] [ 261.444 -1389.2745 28.524511 ] [ 261.444 -1389.2745 28.524511 ] [ 261.779 -1388.9154 28.545088 ] [ 261.779 -1388.9154 28.545088 ] [ 261.779 -1388.9154 28.545088 ] [ 261.779 -1388.9154 28.545088 ] [ 262.442 -1388.409 28.528479 ] 
sib.fastconf.EADock3: EADock3Cluster 20 : 8 elements, SimpleFitness: 260.535, FullFitness: -1388.4192 , RMSD: 29.325966 , elements: [ 258.951 -1388.4192 29.325966 ] [ 258.951 -1388.4192 29.325966 ] [ 261.04 -1387.008 29.183666 ] [ 261.04 -1387.008 29.183666 ] [ 261.04 -1387.008 29.183666 ] [ 261.086 -1386.9476 29.174667 ] [ 261.086 -1386.9476 29.174667 ] [ 261.086 -1386.9476 29.174667 ] 
sib.fastconf.EADock3: EADock3Cluster 21 : 3 elements, SimpleFitness: 295.767, FullFitness: -1387.7312 , RMSD: 28.65229 , elements: [ 261.018 -1387.7312 28.65229 ] [ 293.485 -1352.8367 28.118822 ] [ 332.798 -1318.1859 27.867107 ] 
sib.fastconf.EADock3: EADock3Cluster 22 : 8 elements, SimpleFitness: 264.44263, FullFitness: -1387.3977 , RMSD: 30.064384 , elements: [ 263.0 -1387.3977 30.064384 ] [ 263.161 -1387.2638 30.00867 ] [ 263.171 -1387.2332 30.006054 ] [ 265.2 -1385.1932 28.990063 ] [ 265.205 -1385.1345 28.965006 ] [ 265.268 -1385.0798 29.024849 ] [ 265.268 -1385.0798 29.024849 ] [ 265.268 -1385.0798 29.024849 ] 
sib.fastconf.EADock3: EADock3Cluster 23 : 8 elements, SimpleFitness: 262.4614, FullFitness: -1387.3274 , RMSD: 28.952034 , elements: [ 262.335 -1387.3274 28.952034 ] [ 262.335 -1387.3274 28.952034 ] [ 262.335 -1387.3274 28.952034 ] [ 262.556 -1387.0415 28.894218 ] [ 262.556 -1387.0415 28.894218 ] [ 262.556 -1387.0415 28.894218 ] [ 262.509 -1387.0247 28.89897 ] [ 262.509 -1387.0247 28.89897 ] 
sib.fastconf.EADock3: EADock3Cluster 24 : 8 elements, SimpleFitness: 259.4761, FullFitness: -1387.2559 , RMSD: 30.273512 , elements: [ 259.397 -1387.2559 30.273512 ] [ 259.397 -1387.2559 30.273512 ] [ 259.399 -1387.2458 30.295048 ] [ 259.399 -1387.2458 30.295048 ] [ 259.399 -1387.2458 30.295048 ] [ 259.606 -1387.1145 30.403599 ] [ 259.606 -1387.1145 30.403599 ] [ 259.606 -1387.1145 30.403599 ] 
sib.fastconf.EADock3: EADock3Cluster 25 : 8 elements, SimpleFitness: 261.30548, FullFitness: -1385.6611 , RMSD: 29.56248 , elements: [ 261.097 -1385.6611 29.56248 ] [ 261.097 -1385.6611 29.56248 ] [ 261.36 -1385.4995 29.488802 ] [ 261.36 -1385.4995 29.488802 ] [ 261.36 -1385.4995 29.488802 ] [ 261.39 -1385.4635 29.481552 ] [ 261.39 -1385.4635 29.481552 ] [ 261.39 -1385.4635 29.481552 ] 
sib.fastconf.EADock3: EADock3Cluster 26 : 8 elements, SimpleFitness: 248.38348, FullFitness: -1385.4707 , RMSD: 36.224613 , elements: [ 248.153 -1385.4707 36.224613 ] [ 248.153 -1385.4707 36.224613 ] [ 248.153 -1385.4707 36.224613 ] [ 248.153 -1385.4707 36.224613 ] [ 247.992 -1385.1686 36.304382 ] [ 247.992 -1385.1686 36.304382 ] [ 249.236 -1382.1962 36.243034 ] [ 249.236 -1382.1962 36.243034 ] 
sib.fastconf.EADock3: EADock3Cluster 27 : 8 elements, SimpleFitness: 263.801, FullFitness: -1384.7496 , RMSD: 31.548002 , elements: [ 263.682 -1384.7496 31.548002 ] [ 263.706 -1384.6226 31.483065 ] [ 263.706 -1384.6226 31.483065 ] [ 263.706 -1384.6226 31.483065 ] [ 263.902 -1384.6205 31.704823 ] [ 263.902 -1384.6205 31.704823 ] [ 263.902 -1384.6205 31.704823 ] [ 263.902 -1384.6205 31.704823 ] 
sib.fastconf.EADock3: EADock3Cluster 28 : 8 elements, SimpleFitness: 265.5795, FullFitness: -1384.1055 , RMSD: 29.446451 , elements: [ 265.278 -1384.1055 29.446451 ] [ 265.294 -1384.0736 29.451183 ] [ 265.294 -1384.0736 29.451183 ] [ 265.754 -1383.4938 29.469564 ] [ 265.754 -1383.4938 29.469564 ] [ 265.754 -1383.4938 29.469564 ] [ 265.754 -1383.4938 29.469564 ] [ 265.754 -1383.4938 29.469564 ] 
sib.fastconf.EADock3: EADock3Cluster 29 : 8 elements, SimpleFitness: 263.615, FullFitness: -1383.9008 , RMSD: 31.23004 , elements: [ 263.113 -1383.9008 31.23004 ] [ 263.113 -1383.9008 31.23004 ] [ 263.348 -1383.1648 31.323553 ] [ 263.348 -1383.1648 31.323553 ] [ 263.348 -1383.1648 31.323553 ] [ 263.348 -1383.1648 31.323553 ] [ 264.651 -1381.7015 31.183228 ] [ 264.651 -1381.7015 31.183228 ] 
sib.fastconf.EADock3: EADock3Cluster 30 : 8 elements, SimpleFitness: 267.25513, FullFitness: -1382.5891 , RMSD: 31.23658 , elements: [ 266.918 -1382.5891 31.23658 ] [ 267.176 -1381.9326 31.240562 ] [ 267.176 -1381.9326 31.240562 ] [ 267.176 -1381.9326 31.240562 ] [ 267.176 -1381.9326 31.240562 ] [ 267.473 -1381.558 31.27188 ] [ 267.473 -1381.558 31.27188 ] [ 267.473 -1381.558 31.27188 ] 
sib.fastconf.EADock3: EADock3Cluster 31 : 5 elements, SimpleFitness: 273.34637, FullFitness: -1381.6914 , RMSD: 30.01052 , elements: [ 266.143 -1381.6914 30.01052 ] [ 266.933 -1380.4314 30.067915 ] [ 275.121 -1373.9845 30.168867 ] [ 278.742 -1370.0153 30.078054 ] [ 279.793 -1369.8242 30.076101 ] 
sib.fastconf.EADock3: EADock3Cluster 32 : 1 elements, SimpleFitness: 271.825, FullFitness: -1378.6482 , RMSD: 29.15429 , elements: [ 271.825 -1378.6482 29.15429 ] 
sib.fastconf.EADock3: EADock3Cluster 33 : 2 elements, SimpleFitness: 325.8225, FullFitness: -1324.9618 , RMSD: 27.95556 , elements: [ 325.835 -1324.9618 27.95556 ] [ 325.81 -1324.9515 27.961823 ] 
sib.wrappers.md.charmm.ExtendedCharmmWrapper: CHARMM timers: CPU time: 1.68 seconds
sib.wrappers.md.charmm.ExtendedCharmmWrapper: CHARMM timers: Elapsed time: 1.68408 seconds.
sib.wrappers.md.charmm.ExtendedCharmmWrapper: CHARMM timers: CPU time: 16.1 seconds
sib.wrappers.md.charmm.ExtendedCharmmWrapper: CHARMM timers: Elapsed time: 16.1832 seconds.
sib.fastconf.EADock3$Flusher: Closing java.util.zip.ZipOutputStream@7b3825bf
sib.fastconf.EADock3$Flusher: Closing java.util.zip.ZipOutputStream@23365dcc
