# Supplementary material for: Exploring the mechanism of Alisma orientale for the treatment of pregnancy induced hypertension and potential hepato-nephrotoxicity by using network pharmacology, network toxicology, molecular docking and molecular dynamics simulation
Source: Front Pharmacol. 2022 Nov 15;13:1027112. doi: 10.3389/fphar.2022.1027112 (PMC9705790; doi:10.3389/fphar.2022.1027112)
Supplement: Supplementary file 13 [file DataSheet7.zip › IGF1/IGFE23/clusters.dock4.csv]

Cluster ClusterRank deltaG deltaGelec deltaGvdw deltaGligsolvnonpol deltaGligsolvpol deltaGprotsolvnonpol deltaGprotsolvpol deltaGcompsolvnonpol deltaGcompsolvpol extraFull surfFull solvFull IntraFull InterFull FullFitness SimpleFitness Energy
0 0 -8.004486 0.0 -38.7677 16.4806 -11.3903 243.179 -1897.11 245.905 -1892.91 0.0 245.905 -1892.91 108.595 -38.7677 -1577.1777 55.2383 55.2383
0 1 -7.988253 0.0 -38.103 16.5984 -11.4431 243.179 -1897.11 245.709 -1893.24 0.0 245.709 -1893.24 109.685 -38.103 -1575.949 56.0504 56.0504
0 2 -7.8610644 0.0 -35.8048 16.4065 -10.7118 243.179 -1897.11 245.774 -1894.38 0.0 245.774 -1894.38 113.271 -35.8048 -1571.1398 61.0483 61.0483
0 3 -7.8995295 0.0 -35.1492 16.3129 -11.8854 243.179 -1897.11 245.017 -1896.17 0.0 245.017 -1896.17 124.546 -35.1492 -1561.7562 69.8028 69.8028
0 4 -7.988928 0.0 -37.1218 16.2304 -11.219 243.179 -1897.11 245.054 -1894.1 0.0 245.054 -1894.1 125.482 -37.1218 -1560.6858 69.3343 69.3343
0 5 -7.954622 0.0 -38.2089 16.1372 -12.4504 243.179 -1897.11 246.442 -1895.38 0.0 246.442 -1895.38 126.898 -38.2089 -1560.2489 72.0889 72.0889
0 6 -7.9175406 0.0 -39.3807 16.1364 -13.3057 243.179 -1897.11 246.436 -1893.81 0.0 246.436 -1893.81 129.001 -39.3807 -1557.7537 72.6092 72.6092
0 7 -7.7949386 0.0 -35.3725 16.2003 -12.6308 243.179 -1897.11 246.495 -1897.32 0.0 246.495 -1897.32 129.136 -35.3725 -1557.0614 74.8992 74.8992
1 0 -8.2601385 0.0 -41.629 16.4373 -13.8952 243.179 -1897.11 243.352 -1891.29 0.0 243.352 -1891.29 115.243 -41.629 -1574.324 58.7276 58.7276
1 1 -8.2601385 0.0 -41.629 16.4373 -13.8952 243.179 -1897.11 243.352 -1891.29 0.0 243.352 -1891.29 115.243 -41.629 -1574.324 58.7276 58.7276
1 2 -8.2601385 0.0 -41.629 16.4373 -13.8952 243.179 -1897.11 243.352 -1891.29 0.0 243.352 -1891.29 115.243 -41.629 -1574.324 58.7276 58.7276
1 3 -8.186189 0.0 -40.8969 16.5017 -14.1025 243.179 -1897.11 243.733 -1891.91 0.0 243.733 -1891.91 115.979 -40.8969 -1573.0948 60.6455 60.6455
1 4 -7.790859 0.0 -34.4688 16.4416 -13.5194 243.179 -1897.11 243.373 -1894.34 0.0 243.373 -1894.34 114.216 -34.4688 -1571.2197 60.1789 60.1789
1 5 -7.790859 0.0 -34.4688 16.4416 -13.5194 243.179 -1897.11 243.373 -1894.34 0.0 243.373 -1894.34 114.216 -34.4688 -1571.2197 60.1789 60.1789
1 6 -7.790859 0.0 -34.4688 16.4416 -13.5194 243.179 -1897.11 243.373 -1894.34 0.0 243.373 -1894.34 114.216 -34.4688 -1571.2197 60.1789 60.1789
1 7 -7.790859 0.0 -34.4688 16.4416 -13.5194 243.179 -1897.11 243.373 -1894.34 0.0 243.373 -1894.34 114.216 -34.4688 -1571.2197 60.1789 60.1789
2 0 -7.8124695 0.0 -37.8016 16.475 -14.6114 243.179 -1897.11 245.662 -1894.12 0.0 245.662 -1894.12 113.606 -37.8016 -1572.6536 59.3356 59.3356
2 1 -7.828528 0.0 -38.0431 16.4799 -14.6121 243.179 -1897.11 245.68 -1894.03 0.0 245.68 -1894.03 113.792 -38.0431 -1572.6011 59.3525 59.3525
2 2 -7.828528 0.0 -38.0431 16.4799 -14.6121 243.179 -1897.11 245.68 -1894.03 0.0 245.68 -1894.03 113.792 -38.0431 -1572.6011 59.3525 59.3525
2 3 -7.828528 0.0 -38.0431 16.4799 -14.6121 243.179 -1897.11 245.68 -1894.03 0.0 245.68 -1894.03 113.792 -38.0431 -1572.6011 59.3525 59.3525
2 4 -7.828528 0.0 -38.0431 16.4799 -14.6121 243.179 -1897.11 245.68 -1894.03 0.0 245.68 -1894.03 113.792 -38.0431 -1572.6011 59.3525 59.3525
2 5 -7.811476 0.0 -37.9453 16.4881 -14.5637 243.179 -1897.11 245.679 -1893.84 0.0 245.679 -1893.84 113.683 -37.9453 -1572.4233 59.4814 59.4814
2 6 -7.811476 0.0 -37.9453 16.4881 -14.5637 243.179 -1897.11 245.679 -1893.84 0.0 245.679 -1893.84 113.683 -37.9453 -1572.4233 59.4814 59.4814
2 7 -7.811476 0.0 -37.9453 16.4881 -14.5637 243.179 -1897.11 245.679 -1893.84 0.0 245.679 -1893.84 113.683 -37.9453 -1572.4233 59.4814 59.4814
3 0 -7.482546 0.0 -33.0064 16.6357 -11.6178 243.179 -1897.11 245.546 -1892.72 0.0 245.546 -1892.72 107.531 -33.0064 -1572.6493 58.0092 58.0092
3 1 -7.482546 0.0 -33.0064 16.6357 -11.6178 243.179 -1897.11 245.546 -1892.72 0.0 245.546 -1892.72 107.531 -33.0064 -1572.6493 58.0092 58.0092
3 2 -7.482546 0.0 -33.0064 16.6357 -11.6178 243.179 -1897.11 245.546 -1892.72 0.0 245.546 -1892.72 107.531 -33.0064 -1572.6493 58.0092 58.0092
3 3 -7.482546 0.0 -33.0064 16.6357 -11.6178 243.179 -1897.11 245.546 -1892.72 0.0 245.546 -1892.72 107.531 -33.0064 -1572.6493 58.0092 58.0092
3 4 -7.259163 0.0 -30.4459 16.6448 -11.6444 243.179 -1897.11 245.604 -1893.13 0.0 245.604 -1893.13 107.585 -30.4459 -1570.387 59.8969 59.8969
3 5 -7.259163 0.0 -30.4459 16.6448 -11.6444 243.179 -1897.11 245.604 -1893.13 0.0 245.604 -1893.13 107.585 -30.4459 -1570.387 59.8969 59.8969
3 6 -7.2986474 0.0 -30.944 16.6647 -14.3678 243.179 -1897.11 245.586 -1895.67 0.0 245.586 -1895.67 111.798 -30.944 -1569.23 61.4846 61.4846
3 7 -7.2986474 0.0 -30.944 16.6647 -14.3678 243.179 -1897.11 245.586 -1895.67 0.0 245.586 -1895.67 111.798 -30.944 -1569.23 61.4846 61.4846
4 0 -7.554749 0.0 -30.5587 16.6599 -13.6938 243.179 -1897.11 244.652 -1898.34 0.0 244.652 -1898.34 112.671 -30.5587 -1571.5757 60.4089 60.4089
4 1 -7.554749 0.0 -30.5587 16.6599 -13.6938 243.179 -1897.11 244.652 -1898.34 0.0 244.652 -1898.34 112.671 -30.5587 -1571.5757 60.4089 60.4089
4 2 -7.554749 0.0 -30.5587 16.6599 -13.6938 243.179 -1897.11 244.652 -1898.34 0.0 244.652 -1898.34 112.671 -30.5587 -1571.5757 60.4089 60.4089
4 3 -7.527346 0.0 -30.6787 16.626 -13.7268 243.179 -1897.11 244.78 -1897.99 0.0 244.78 -1897.99 112.518 -30.6787 -1571.3706 60.1578 60.1578
4 4 -7.53254 0.0 -30.2825 16.6543 -13.5516 243.179 -1897.11 244.794 -1898.49 0.0 244.794 -1898.49 112.87 -30.2825 -1571.1084 60.7924 60.7924
4 5 -7.53254 0.0 -30.2825 16.6543 -13.5516 243.179 -1897.11 244.794 -1898.49 0.0 244.794 -1898.49 112.87 -30.2825 -1571.1084 60.7924 60.7924
4 6 -7.53254 0.0 -30.2825 16.6543 -13.5516 243.179 -1897.11 244.794 -1898.49 0.0 244.794 -1898.49 112.87 -30.2825 -1571.1084 60.7924 60.7924
4 7 -7.53254 0.0 -30.2825 16.6543 -13.5516 243.179 -1897.11 244.794 -1898.49 0.0 244.794 -1898.49 112.87 -30.2825 -1571.1084 60.7924 60.7924
5 0 -7.2339277 0.0 -29.0511 16.565 -9.59654 243.179 -1897.11 245.087 -1892.15 0.0 245.087 -1892.15 104.84 -29.0511 -1571.274 59.6781 59.6781
5 1 -7.2339277 0.0 -29.0511 16.565 -9.59654 243.179 -1897.11 245.087 -1892.15 0.0 245.087 -1892.15 104.84 -29.0511 -1571.274 59.6781 59.6781
5 2 -7.2339277 0.0 -29.0511 16.565 -9.59654 243.179 -1897.11 245.087 -1892.15 0.0 245.087 -1892.15 104.84 -29.0511 -1571.274 59.6781 59.6781
5 3 -7.234005 0.0 -29.095 16.558 -9.58131 243.179 -1897.11 245.12 -1892.13 0.0 245.12 -1892.13 104.932 -29.095 -1571.173 59.733 59.733
5 4 -7.234005 0.0 -29.095 16.558 -9.58131 243.179 -1897.11 245.12 -1892.13 0.0 245.12 -1892.13 104.932 -29.095 -1571.173 59.733 59.733
5 5 -7.1972456 0.0 -28.8457 16.5666 -9.58075 243.179 -1897.11 245.307 -1892.19 0.0 245.307 -1892.19 104.886 -28.8457 -1570.8427 60.1414 60.1414
5 6 -7.1972456 0.0 -28.8457 16.5666 -9.58075 243.179 -1897.11 245.307 -1892.19 0.0 245.307 -1892.19 104.886 -28.8457 -1570.8427 60.1414 60.1414
5 7 -7.1972456 0.0 -28.8457 16.5666 -9.58075 243.179 -1897.11 245.307 -1892.19 0.0 245.307 -1892.19 104.886 -28.8457 -1570.8427 60.1414 60.1414
6 0 -8.122776 0.0 -40.2085 16.8311 -12.4349 243.179 -1897.11 244.515 -1890.97 0.0 244.515 -1890.97 116.951 -40.2085 -1569.7125 60.5231 60.5231
6 1 -8.122776 0.0 -40.2085 16.8311 -12.4349 243.179 -1897.11 244.515 -1890.97 0.0 244.515 -1890.97 116.951 -40.2085 -1569.7125 60.5231 60.5231
6 2 -8.027485 0.0 -38.8556 16.8246 -12.24 243.179 -1897.11 244.509 -1891.31 0.0 244.509 -1891.31 116.874 -38.8556 -1568.7826 60.6611 60.6611
6 3 -8.027485 0.0 -38.8556 16.8246 -12.24 243.179 -1897.11 244.509 -1891.31 0.0 244.509 -1891.31 116.874 -38.8556 -1568.7826 60.6611 60.6611
6 4 -8.027485 0.0 -38.8556 16.8246 -12.24 243.179 -1897.11 244.509 -1891.31 0.0 244.509 -1891.31 116.874 -38.8556 -1568.7826 60.6611 60.6611
6 5 -8.027485 0.0 -38.8556 16.8246 -12.24 243.179 -1897.11 244.509 -1891.31 0.0 244.509 -1891.31 116.874 -38.8556 -1568.7826 60.6611 60.6611
6 6 -8.027485 0.0 -38.8556 16.8246 -12.24 243.179 -1897.11 244.509 -1891.31 0.0 244.509 -1891.31 116.874 -38.8556 -1568.7826 60.6611 60.6611
6 7 -8.24964 0.0 -43.5654 16.8217 -14.7647 243.179 -1897.11 244.529 -1890.22 0.0 244.529 -1890.22 121.364 -43.5654 -1567.8923 61.5306 61.5306
7 0 -8.757234 0.0 -51.5857 16.759 -12.1196 243.179 -1897.11 243.275 -1881.63 0.0 243.275 -1881.63 120.976 -51.5857 -1568.9647 59.3196 59.3196
7 1 -8.569546 0.0 -47.5222 16.7309 -11.9446 243.179 -1897.11 243.202 -1884.6 0.0 243.202 -1884.6 121.745 -47.5222 -1567.1752 60.6669 60.6669
7 2 -8.146601 0.0 -43.3181 16.697 -12.3024 243.179 -1897.11 244.976 -1887.34 0.0 244.976 -1887.34 121.86 -43.3181 -1563.8221 65.3157 65.3157
7 3 -8.290293 0.0 -45.1617 16.7067 -11.7772 243.179 -1897.11 244.738 -1885.93 0.0 244.738 -1885.93 122.605 -45.1617 -1563.7488 65.2011 65.2011
7 4 -8.193078 0.0 -43.8394 16.7147 -12.2275 243.179 -1897.11 244.794 -1886.91 0.0 244.794 -1886.91 122.482 -43.8394 -1563.4734 65.674 65.674
7 5 -8.570191 0.0 -49.1906 16.4814 -14.836 243.179 -1897.11 244.432 -1887.21 0.0 244.432 -1887.21 140.397 -49.1906 -1551.5715 75.7585 75.7585
8 0 -8.137935 0.0 -42.6209 16.77 -13.8545 243.179 -1897.11 243.407 -1887.29 0.0 243.407 -1887.29 118.886 -42.6209 -1567.6179 61.8157 61.8157
8 1 -8.137935 0.0 -42.6209 16.77 -13.8545 243.179 -1897.11 243.407 -1887.29 0.0 243.407 -1887.29 118.886 -42.6209 -1567.6179 61.8157 61.8157
8 2 -8.182701 0.0 -43.2686 16.7649 -13.7796 243.179 -1897.11 243.379 -1886.91 0.0 243.379 -1886.91 119.292 -43.2686 -1567.5076 61.949 61.949
8 3 -8.164517 0.0 -43.1561 16.7801 -13.7863 243.179 -1897.11 243.379 -1886.77 0.0 243.379 -1886.77 119.15 -43.1561 -1567.3971 62.0768 62.0768
8 4 -7.6113596 0.0 -35.8683 16.8061 -12.207 243.179 -1897.11 244.196 -1888.64 0.0 244.196 -1888.64 117.4 -35.8683 -1562.9122 63.5971 63.5971
8 5 -7.589937 0.0 -35.7321 16.7799 -12.2415 243.179 -1897.11 244.186 -1888.56 0.0 244.186 -1888.56 117.203 -35.7321 -1562.9031 63.45 63.45
8 6 -7.576679 0.0 -34.6676 16.8163 -12.1164 243.179 -1897.11 244.207 -1889.84 0.0 244.207 -1889.84 119.095 -34.6676 -1561.2056 65.9878 65.9878
8 7 -7.576679 0.0 -34.6676 16.8163 -12.1164 243.179 -1897.11 244.207 -1889.84 0.0 244.207 -1889.84 119.095 -34.6676 -1561.2056 65.9878 65.9878
8 8 -8.118681 0.0 -45.7966 16.6555 -13.1486 243.179 -1897.11 243.305 -1881.38 0.0 243.305 -1881.38 124.994 -45.7966 -1558.8777 69.0708 69.0708
8 9 -8.08219 0.0 -45.3064 16.6765 -13.1997 243.179 -1897.11 243.292 -1881.54 0.0 243.292 -1881.54 125.263 -45.3064 -1558.2915 69.7055 69.7055
8 10 -8.08219 0.0 -45.3064 16.6765 -13.1997 243.179 -1897.11 243.292 -1881.54 0.0 243.292 -1881.54 125.263 -45.3064 -1558.2915 69.7055 69.7055
8 11 -8.08219 0.0 -45.3064 16.6765 -13.1997 243.179 -1897.11 243.292 -1881.54 0.0 243.292 -1881.54 125.263 -45.3064 -1558.2915 69.7055 69.7055
8 12 -7.9501295 0.0 -40.8839 16.6759 -12.3265 243.179 -1897.11 243.204 -1885.21 0.0 243.204 -1885.21 124.718 -40.8839 -1558.1719 70.0327 70.0327
8 13 -7.9501295 0.0 -40.8839 16.6759 -12.3265 243.179 -1897.11 243.204 -1885.21 0.0 243.204 -1885.21 124.718 -40.8839 -1558.1719 70.0327 70.0327
8 14 -7.9501295 0.0 -40.8839 16.6759 -12.3265 243.179 -1897.11 243.204 -1885.21 0.0 243.204 -1885.21 124.718 -40.8839 -1558.1719 70.0327 70.0327
8 15 -7.9501295 0.0 -40.8839 16.6759 -12.3265 243.179 -1897.11 243.204 -1885.21 0.0 243.204 -1885.21 124.718 -40.8839 -1558.1719 70.0327 70.0327
9 0 -8.679514 0.0 -43.2336 16.5771 -11.0361 243.179 -1897.11 243.231 -1892.4 0.0 243.231 -1892.4 125.825 -43.2336 -1566.5776 67.0977 67.0977
9 1 -8.679514 0.0 -43.2336 16.5771 -11.0361 243.179 -1897.11 243.231 -1892.4 0.0 243.231 -1892.4 125.825 -43.2336 -1566.5776 67.0977 67.0977
9 2 -8.679514 0.0 -43.2336 16.5771 -11.0361 243.179 -1897.11 243.231 -1892.4 0.0 243.231 -1892.4 125.825 -43.2336 -1566.5776 67.0977 67.0977
9 3 -8.73939 0.0 -43.8607 16.5465 -10.9107 243.179 -1897.11 243.211 -1892.3 0.0 243.211 -1892.3 126.803 -43.8607 -1566.1467 67.5918 67.5918
9 4 -8.73939 0.0 -43.8607 16.5465 -10.9107 243.179 -1897.11 243.211 -1892.3 0.0 243.211 -1892.3 126.803 -43.8607 -1566.1467 67.5918 67.5918
9 5 -8.73939 0.0 -43.8607 16.5465 -10.9107 243.179 -1897.11 243.211 -1892.3 0.0 243.211 -1892.3 126.803 -43.8607 -1566.1467 67.5918 67.5918
9 6 -8.73939 0.0 -43.8607 16.5465 -10.9107 243.179 -1897.11 243.211 -1892.3 0.0 243.211 -1892.3 126.803 -43.8607 -1566.1467 67.5918 67.5918
9 7 -8.859126 0.0 -47.8928 16.5759 -12.536 243.179 -1897.11 243.228 -1889.63 0.0 243.228 -1889.63 128.637 -47.8928 -1565.6578 67.285 67.285
9 8 -8.372201 0.0 -41.8381 16.0531 -10.8773 243.179 -1897.11 243.66 -1890.85 0.0 243.66 -1890.85 128.747 -41.8381 -1560.281 73.7953 73.7953
9 9 -8.396476 0.0 -42.2994 16.0398 -10.8262 243.179 -1897.11 243.671 -1890.52 0.0 243.671 -1890.52 128.878 -42.2994 -1560.2704 73.8024 73.8024
9 10 -8.396476 0.0 -42.2994 16.0398 -10.8262 243.179 -1897.11 243.671 -1890.52 0.0 243.671 -1890.52 128.878 -42.2994 -1560.2704 73.8024 73.8024
9 11 -8.396476 0.0 -42.2994 16.0398 -10.8262 243.179 -1897.11 243.671 -1890.52 0.0 243.671 -1890.52 128.878 -42.2994 -1560.2704 73.8024 73.8024
9 12 -8.426125 0.0 -42.454 16.0403 -10.8624 243.179 -1897.11 243.651 -1890.77 0.0 243.651 -1890.77 129.355 -42.454 -1560.218 73.9009 73.9009
9 13 -8.426125 0.0 -42.454 16.0403 -10.8624 243.179 -1897.11 243.651 -1890.77 0.0 243.651 -1890.77 129.355 -42.454 -1560.218 73.9009 73.9009
9 14 -8.426125 0.0 -42.454 16.0403 -10.8624 243.179 -1897.11 243.651 -1890.77 0.0 243.651 -1890.77 129.355 -42.454 -1560.218 73.9009 73.9009
9 15 -8.426125 0.0 -42.454 16.0403 -10.8624 243.179 -1897.11 243.651 -1890.77 0.0 243.651 -1890.77 129.355 -42.454 -1560.218 73.9009 73.9009
10 0 -7.67343 0.0 -50.2938 16.6024 -14.0452 243.179 -1897.11 243.485 -1868.41 0.0 243.485 -1868.41 109.417 -50.2938 -1565.8019 47.3683 47.3683
10 1 -7.67343 0.0 -50.2938 16.6024 -14.0452 243.179 -1897.11 243.485 -1868.41 0.0 243.485 -1868.41 109.417 -50.2938 -1565.8019 47.3683 47.3683
10 2 -7.67343 0.0 -50.2938 16.6024 -14.0452 243.179 -1897.11 243.485 -1868.41 0.0 243.485 -1868.41 109.417 -50.2938 -1565.8019 47.3683 47.3683
10 3 -7.67343 0.0 -50.2938 16.6024 -14.0452 243.179 -1897.11 243.485 -1868.41 0.0 243.485 -1868.41 109.417 -50.2938 -1565.8019 47.3683 47.3683
10 4 -7.7856283 0.0 -52.4016 16.5971 -14.0373 243.179 -1897.11 243.462 -1866.95 0.0 243.462 -1866.95 110.435 -52.4016 -1565.4545 47.5411 47.5411
10 5 -7.7856283 0.0 -52.4016 16.5971 -14.0373 243.179 -1897.11 243.462 -1866.95 0.0 243.462 -1866.95 110.435 -52.4016 -1565.4545 47.5411 47.5411
10 6 -7.7856283 0.0 -52.4016 16.5971 -14.0373 243.179 -1897.11 243.462 -1866.95 0.0 243.462 -1866.95 110.435 -52.4016 -1565.4545 47.5411 47.5411
10 7 -7.7614307 0.0 -52.0073 16.6032 -14.0079 243.179 -1897.11 243.491 -1867.17 0.0 243.491 -1867.17 110.351 -52.0073 -1565.3353 47.3853 47.3853
11 0 -8.651828 0.0 -45.6332 16.5298 -12.0896 243.179 -1897.11 243.176 -1889.28 0.0 243.176 -1889.28 126.057 -45.6332 -1565.6802 67.2425 67.2425
11 1 -8.641446 0.0 -45.3825 16.5349 -12.074 243.179 -1897.11 243.199 -1889.51 0.0 243.199 -1889.51 126.014 -45.3825 -1565.6796 67.325 67.325
11 2 -7.962381 0.0 -38.6498 16.7998 -12.1345 243.179 -1897.11 242.887 -1887.99 0.0 242.887 -1887.99 124.428 -38.6498 -1559.3248 70.7733 70.7733
11 3 -8.509 0.0 -45.0504 16.7751 -13.7917 243.179 -1897.11 243.066 -1889.0 0.0 243.066 -1889.0 134.732 -45.0504 -1556.2523 72.8701 72.8701
11 4 -8.339859 0.0 -42.2121 16.7715 -13.408 243.179 -1897.11 243.056 -1890.23 0.0 243.056 -1890.23 134.483 -42.2121 -1554.9031 74.4723 74.4723
11 5 -8.103084 0.0 -38.9582 16.6628 -12.442 243.179 -1897.11 243.604 -1891.44 0.0 243.604 -1891.44 132.801 -38.9582 -1553.9932 78.7066 78.7066
11 6 -8.097804 0.0 -41.1392 16.6784 -12.565 243.179 -1897.11 244.386 -1889.29 0.0 244.386 -1889.29 132.616 -41.1392 -1553.4272 76.7156 76.7156
11 7 -8.649232 0.0 -48.9649 16.6703 -15.3729 243.179 -1897.11 243.51 -1887.67 0.0 243.51 -1887.67 147.985 -48.9649 -1545.1399 88.3229 88.3229
12 0 -7.8777013 0.0 -42.4316 16.7438 -13.3172 243.179 -1897.11 244.912 -1885.16 0.0 244.912 -1885.16 117.146 -42.4316 -1565.5337 63.6323 63.6323
12 1 -7.8777013 0.0 -42.4316 16.7438 -13.3172 243.179 -1897.11 244.912 -1885.16 0.0 244.912 -1885.16 117.146 -42.4316 -1565.5337 63.6323 63.6323
12 2 -7.8370714 0.0 -40.7892 16.7045 -12.2628 243.179 -1897.11 244.95 -1886.1 0.0 244.95 -1886.1 116.926 -40.7892 -1565.0132 63.8385 63.8385
12 3 -7.8370714 0.0 -40.7892 16.7045 -12.2628 243.179 -1897.11 244.95 -1886.1 0.0 244.95 -1886.1 116.926 -40.7892 -1565.0132 63.8385 63.8385
12 4 -7.887179 0.0 -42.5072 16.6958 -13.3052 243.179 -1897.11 244.873 -1885.2 0.0 244.873 -1885.2 118.085 -42.5072 -1564.7491 64.3034 64.3034
12 5 -7.887179 0.0 -42.5072 16.6958 -13.3052 243.179 -1897.11 244.873 -1885.2 0.0 244.873 -1885.2 118.085 -42.5072 -1564.7491 64.3034 64.3034
12 6 -7.887179 0.0 -42.5072 16.6958 -13.3052 243.179 -1897.11 244.873 -1885.2 0.0 244.873 -1885.2 118.085 -42.5072 -1564.7491 64.3034 64.3034
12 7 -7.887179 0.0 -42.5072 16.6958 -13.3052 243.179 -1897.11 244.873 -1885.2 0.0 244.873 -1885.2 118.085 -42.5072 -1564.7491 64.3034 64.3034
13 0 -7.498316 0.0 -30.5461 16.6801 -11.2737 243.179 -1897.11 244.674 -1895.02 0.0 244.674 -1895.02 115.648 -30.5461 -1565.2441 69.5695 69.5695
13 1 -7.498316 0.0 -30.5461 16.6801 -11.2737 243.179 -1897.11 244.674 -1895.02 0.0 244.674 -1895.02 115.648 -30.5461 -1565.2441 69.5695 69.5695
13 2 -7.498316 0.0 -30.5461 16.6801 -11.2737 243.179 -1897.11 244.674 -1895.02 0.0 244.674 -1895.02 115.648 -30.5461 -1565.2441 69.5695 69.5695
13 3 -7.498782 0.0 -30.689 16.6636 -11.3801 243.179 -1897.11 244.649 -1894.9 0.0 244.649 -1894.9 115.729 -30.689 -1565.2109 69.5422 69.5422
13 4 -7.498782 0.0 -30.689 16.6636 -11.3801 243.179 -1897.11 244.649 -1894.9 0.0 244.649 -1894.9 115.729 -30.689 -1565.2109 69.5422 69.5422
13 5 -7.204706 0.0 -27.3112 16.7024 -11.6545 243.179 -1897.11 244.584 -1895.43 0.0 244.584 -1895.43 115.747 -27.3112 -1562.4103 70.2382 70.2382
13 6 -7.204706 0.0 -27.3112 16.7024 -11.6545 243.179 -1897.11 244.584 -1895.43 0.0 244.584 -1895.43 115.747 -27.3112 -1562.4103 70.2382 70.2382
13 7 -7.204706 0.0 -27.3112 16.7024 -11.6545 243.179 -1897.11 244.584 -1895.43 0.0 244.584 -1895.43 115.747 -27.3112 -1562.4103 70.2382 70.2382
14 0 -7.54469 0.0 -38.1194 16.4325 -11.8674 243.179 -1897.11 244.986 -1885.53 0.0 244.986 -1885.53 113.516 -38.1194 -1565.1475 63.5891 63.5891
14 1 -7.54469 0.0 -38.1194 16.4325 -11.8674 243.179 -1897.11 244.986 -1885.53 0.0 244.986 -1885.53 113.516 -38.1194 -1565.1475 63.5891 63.5891
14 2 -7.54469 0.0 -38.1194 16.4325 -11.8674 243.179 -1897.11 244.986 -1885.53 0.0 244.986 -1885.53 113.516 -38.1194 -1565.1475 63.5891 63.5891
14 3 -7.54469 0.0 -38.1194 16.4325 -11.8674 243.179 -1897.11 244.986 -1885.53 0.0 244.986 -1885.53 113.516 -38.1194 -1565.1475 63.5891 63.5891
14 4 -7.565734 0.0 -39.6382 16.4248 -12.9802 243.179 -1897.11 244.966 -1884.62 0.0 244.966 -1884.62 116.062 -39.6382 -1563.2302 64.6138 64.6138
14 5 -7.565734 0.0 -39.6382 16.4248 -12.9802 243.179 -1897.11 244.966 -1884.62 0.0 244.966 -1884.62 116.062 -39.6382 -1563.2302 64.6138 64.6138
14 6 -7.4721265 0.0 -36.7077 16.4235 -12.9927 243.179 -1897.11 244.937 -1887.59 0.0 244.937 -1887.59 116.689 -36.7077 -1562.6716 65.0868 65.0868
14 7 -7.4721265 0.0 -36.7077 16.4235 -12.9927 243.179 -1897.11 244.937 -1887.59 0.0 244.937 -1887.59 116.689 -36.7077 -1562.6716 65.0868 65.0868
15 0 -7.558584 0.0 -30.1655 16.8046 -12.7845 243.179 -1897.11 244.893 -1898.25 0.0 244.893 -1898.25 118.903 -30.1655 -1564.6194 67.8014 67.8014
15 1 -7.558584 0.0 -30.1655 16.8046 -12.7845 243.179 -1897.11 244.893 -1898.25 0.0 244.893 -1898.25 118.903 -30.1655 -1564.6194 67.8014 67.8014
15 2 -7.6159034 0.0 -30.6873 16.8646 -12.8434 243.179 -1897.11 244.682 -1898.02 0.0 244.682 -1898.02 119.998 -30.6873 -1564.0273 67.7383 67.7383
15 3 -7.6159034 0.0 -30.6873 16.8646 -12.8434 243.179 -1897.11 244.682 -1898.02 0.0 244.682 -1898.02 119.998 -30.6873 -1564.0273 67.7383 67.7383
15 4 -7.6159034 0.0 -30.6873 16.8646 -12.8434 243.179 -1897.11 244.682 -1898.02 0.0 244.682 -1898.02 119.998 -30.6873 -1564.0273 67.7383 67.7383
15 5 -7.6159034 0.0 -30.6873 16.8646 -12.8434 243.179 -1897.11 244.682 -1898.02 0.0 244.682 -1898.02 119.998 -30.6873 -1564.0273 67.7383 67.7383
15 6 -7.6308737 0.0 -30.8123 16.8843 -12.8341 243.179 -1897.11 244.668 -1898.01 0.0 244.668 -1898.01 120.148 -30.8123 -1564.0063 67.7531 67.7531
15 7 -7.6308737 0.0 -30.8123 16.8843 -12.8341 243.179 -1897.11 244.668 -1898.01 0.0 244.668 -1898.01 120.148 -30.8123 -1564.0063 67.7531 67.7531
16 0 -7.7811294 0.0 -39.2824 16.502 -14.5875 243.179 -1897.11 244.049 -1888.76 0.0 244.049 -1888.76 119.534 -39.2824 -1564.4595 63.6719 63.6719
16 1 -7.7811294 0.0 -39.2824 16.502 -14.5875 243.179 -1897.11 244.049 -1888.76 0.0 244.049 -1888.76 119.534 -39.2824 -1564.4595 63.6719 63.6719
16 2 -7.8117595 0.0 -39.8542 16.5179 -14.6174 243.179 -1897.11 243.996 -1888.3 0.0 243.996 -1888.3 119.786 -39.8542 -1564.3723 63.6269 63.6269
16 3 -7.403129 0.0 -33.283 16.5001 -12.766 243.179 -1897.11 244.037 -1890.02 0.0 244.037 -1890.02 115.195 -33.283 -1564.071 63.5763 63.5763
17 0 -7.5175633 0.0 -38.2707 16.9145 -14.296 243.179 -1897.11 244.736 -1886.15 0.0 244.736 -1886.15 115.328 -38.2707 -1564.3568 61.0874 61.0874
17 1 -7.3158903 0.0 -35.7869 16.9373 -14.1498 243.179 -1897.11 244.909 -1886.78 0.0 244.909 -1886.78 114.273 -35.7869 -1563.385 62.4634 62.4634
17 2 -7.3158903 0.0 -35.7869 16.9373 -14.1498 243.179 -1897.11 244.909 -1886.78 0.0 244.909 -1886.78 114.273 -35.7869 -1563.385 62.4634 62.4634
17 3 -7.3158903 0.0 -35.7869 16.9373 -14.1498 243.179 -1897.11 244.909 -1886.78 0.0 244.909 -1886.78 114.273 -35.7869 -1563.385 62.4634 62.4634
17 4 -7.3158903 0.0 -35.7869 16.9373 -14.1498 243.179 -1897.11 244.909 -1886.78 0.0 244.909 -1886.78 114.273 -35.7869 -1563.385 62.4634 62.4634
17 5 -7.2462554 0.0 -34.833 16.9295 -14.0966 243.179 -1897.11 244.983 -1887.19 0.0 244.983 -1887.19 114.128 -34.833 -1562.9119 62.9436 62.9436
17 6 -7.2462554 0.0 -34.833 16.9295 -14.0966 243.179 -1897.11 244.983 -1887.19 0.0 244.983 -1887.19 114.128 -34.833 -1562.9119 62.9436 62.9436
17 7 -7.2462554 0.0 -34.833 16.9295 -14.0966 243.179 -1897.11 244.983 -1887.19 0.0 244.983 -1887.19 114.128 -34.833 -1562.9119 62.9436 62.9436
18 0 -8.023126 0.0 -38.2003 16.8065 -10.2317 243.179 -1897.11 245.679 -1892.08 0.0 245.679 -1892.08 120.379 -38.2003 -1564.2223 68.4384 68.4384
18 1 -8.023126 0.0 -38.2003 16.8065 -10.2317 243.179 -1897.11 245.679 -1892.08 0.0 245.679 -1892.08 120.379 -38.2003 -1564.2223 68.4384 68.4384
18 2 -8.023126 0.0 -38.2003 16.8065 -10.2317 243.179 -1897.11 245.679 -1892.08 0.0 245.679 -1892.08 120.379 -38.2003 -1564.2223 68.4384 68.4384
18 3 -7.8454194 0.0 -36.7708 16.7896 -12.5585 243.179 -1897.11 245.835 -1893.98 0.0 245.835 -1893.98 122.938 -36.7708 -1561.9778 69.7094 69.7094
18 4 -7.8454194 0.0 -36.7708 16.7896 -12.5585 243.179 -1897.11 245.835 -1893.98 0.0 245.835 -1893.98 122.938 -36.7708 -1561.9778 69.7094 69.7094
18 5 -7.8454194 0.0 -36.7708 16.7896 -12.5585 243.179 -1897.11 245.835 -1893.98 0.0 245.835 -1893.98 122.938 -36.7708 -1561.9778 69.7094 69.7094
18 6 -7.8454194 0.0 -36.7708 16.7896 -12.5585 243.179 -1897.11 245.835 -1893.98 0.0 245.835 -1893.98 122.938 -36.7708 -1561.9778 69.7094 69.7094
18 7 -7.912237 0.0 -37.6877 16.7922 -12.6154 243.179 -1897.11 245.662 -1893.44 0.0 245.662 -1893.44 124.228 -37.6877 -1561.2377 70.1649 70.1649
19 0 -8.1086445 0.0 -42.2623 16.8009 -12.8671 243.179 -1897.11 244.06 -1887.34 0.0 244.06 -1887.34 121.815 -42.2623 -1563.7273 64.9749 64.9749
19 1 -8.06207 0.0 -42.0406 16.8158 -13.9484 243.179 -1897.11 244.073 -1888.0 0.0 244.073 -1888.0 123.06 -42.0406 -1562.9076 65.1485 65.1485
20 0 -7.4109945 0.0 -36.1596 16.5228 -13.0046 243.179 -1897.11 244.221 -1886.19 0.0 244.221 -1886.19 115.28 -36.1596 -1562.8486 66.1516 66.1516
20 1 -7.4109945 0.0 -36.1596 16.5228 -13.0046 243.179 -1897.11 244.221 -1886.19 0.0 244.221 -1886.19 115.28 -36.1596 -1562.8486 66.1516 66.1516
20 2 -7.4109945 0.0 -36.1596 16.5228 -13.0046 243.179 -1897.11 244.221 -1886.19 0.0 244.221 -1886.19 115.28 -36.1596 -1562.8486 66.1516 66.1516
20 3 -7.4109945 0.0 -36.1596 16.5228 -13.0046 243.179 -1897.11 244.221 -1886.19 0.0 244.221 -1886.19 115.28 -36.1596 -1562.8486 66.1516 66.1516
20 4 -7.2063313 0.0 -31.7147 16.5116 -13.5675 243.179 -1897.11 244.359 -1890.51 0.0 244.359 -1890.51 115.858 -31.7147 -1562.0077 66.9875 66.9875
20 5 -7.22518 0.0 -31.8931 16.5262 -13.5436 243.179 -1897.11 244.2 -1890.25 0.0 244.2 -1890.25 115.956 -31.8931 -1561.9872 66.8035 66.8035
20 6 -7.22518 0.0 -31.8931 16.5262 -13.5436 243.179 -1897.11 244.2 -1890.25 0.0 244.2 -1890.25 115.956 -31.8931 -1561.9872 66.8035 66.8035
20 7 -7.22518 0.0 -31.8931 16.5262 -13.5436 243.179 -1897.11 244.2 -1890.25 0.0 244.2 -1890.25 115.956 -31.8931 -1561.9872 66.8035 66.8035
21 0 -7.3578854 0.0 -34.99 16.7057 -13.3927 243.179 -1897.11 244.431 -1887.56 0.0 244.431 -1887.56 115.511 -34.99 -1562.608 67.0316 67.0316
21 1 -7.337001 0.0 -34.5673 16.6955 -13.3954 243.179 -1897.11 244.34 -1887.75 0.0 244.34 -1887.75 115.77 -34.5673 -1562.2074 67.4499 67.4499
21 2 -7.306509 0.0 -34.3753 16.6964 -13.3531 243.179 -1897.11 244.298 -1887.44 0.0 244.298 -1887.44 116.192 -34.3753 -1561.3253 68.1991 68.1991
21 3 -7.306509 0.0 -34.3753 16.6964 -13.3531 243.179 -1897.11 244.298 -1887.44 0.0 244.298 -1887.44 116.192 -34.3753 -1561.3253 68.1991 68.1991
22 0 -8.514135 0.0 -48.6865 16.4894 -13.6259 243.179 -1897.11 243.804 -1884.88 0.0 243.804 -1884.88 128.034 -48.6865 -1561.7285 65.0428 65.0428
22 1 -8.514135 0.0 -48.6865 16.4894 -13.6259 243.179 -1897.11 243.804 -1884.88 0.0 243.804 -1884.88 128.034 -48.6865 -1561.7285 65.0428 65.0428
22 2 -8.514135 0.0 -48.6865 16.4894 -13.6259 243.179 -1897.11 243.804 -1884.88 0.0 243.804 -1884.88 128.034 -48.6865 -1561.7285 65.0428 65.0428
22 3 -8.250843 0.0 -44.7172 16.8742 -12.8878 243.179 -1897.11 244.483 -1886.43 0.0 244.483 -1886.43 125.035 -44.7172 -1561.6293 67.4499 67.4499
22 4 -8.364782 0.0 -45.1391 16.503 -13.4313 243.179 -1897.11 243.851 -1887.78 0.0 243.851 -1887.78 127.516 -45.1391 -1561.5521 65.0928 65.0928
22 5 -8.378161 0.0 -45.3437 16.4887 -13.4303 243.179 -1897.11 243.797 -1887.62 0.0 243.797 -1887.62 127.687 -45.3437 -1561.4797 65.127 65.127
22 6 -8.240011 0.0 -44.0302 16.921 -12.7183 243.179 -1897.11 244.371 -1886.9 0.0 244.371 -1886.9 125.963 -44.0302 -1560.5963 68.9314 68.9314
22 7 -7.9834476 0.0 -37.64 16.895 -11.6948 243.179 -1897.11 244.389 -1891.63 0.0 244.389 -1891.63 124.635 -37.64 -1560.246 68.9762 68.9762
23 0 -7.0806675 0.0 -41.4567 16.554 -13.3325 243.179 -1897.11 245.344 -1874.62 0.0 245.344 -1874.62 109.507 -41.4567 -1561.2257 56.07 56.07
23 1 -7.0806675 0.0 -41.4567 16.554 -13.3325 243.179 -1897.11 245.344 -1874.62 0.0 245.344 -1874.62 109.507 -41.4567 -1561.2257 56.07 56.07
23 2 -7.018008 0.0 -41.1372 16.5075 -13.3941 243.179 -1897.11 245.4 -1874.31 0.0 245.4 -1874.31 110.216 -41.1372 -1559.8312 57.3328 57.3328
23 3 -7.018008 0.0 -41.1372 16.5075 -13.3941 243.179 -1897.11 245.4 -1874.31 0.0 245.4 -1874.31 110.216 -41.1372 -1559.8312 57.3328 57.3328
23 4 -7.018008 0.0 -41.1372 16.5075 -13.3941 243.179 -1897.11 245.4 -1874.31 0.0 245.4 -1874.31 110.216 -41.1372 -1559.8312 57.3328 57.3328
23 5 -7.018008 0.0 -41.1372 16.5075 -13.3941 243.179 -1897.11 245.4 -1874.31 0.0 245.4 -1874.31 110.216 -41.1372 -1559.8312 57.3328 57.3328
23 6 -6.9706535 0.0 -40.9273 16.6009 -13.4247 243.179 -1897.11 245.706 -1874.22 0.0 245.706 -1874.22 110.368 -40.9273 -1559.0732 58.708 58.708
23 7 -6.9706535 0.0 -40.9273 16.6009 -13.4247 243.179 -1897.11 245.706 -1874.22 0.0 245.706 -1874.22 110.368 -40.9273 -1559.0732 58.708 58.708
24 0 -7.582124 0.0 -33.0741 16.3919 -11.733 243.179 -1897.11 245.142 -1894.11 0.0 245.142 -1894.11 121.059 -33.0741 -1560.9832 71.7768 71.7768
24 1 -7.6547794 0.0 -33.9818 16.3939 -11.6173 243.179 -1897.11 244.938 -1893.46 0.0 244.938 -1893.46 122.26 -33.9818 -1560.2438 72.2918 72.2918
24 2 -7.6547794 0.0 -33.9818 16.3939 -11.6173 243.179 -1897.11 244.938 -1893.46 0.0 244.938 -1893.46 122.26 -33.9818 -1560.2438 72.2918 72.2918
24 3 -7.6547794 0.0 -33.9818 16.3939 -11.6173 243.179 -1897.11 244.938 -1893.46 0.0 244.938 -1893.46 122.26 -33.9818 -1560.2438 72.2918 72.2918
24 4 -7.866982 0.0 -36.0445 16.6669 -10.0679 243.179 -1897.11 244.435 -1890.99 0.0 244.435 -1890.99 122.512 -36.0445 -1560.0874 72.5485 72.5485
24 5 -7.74098 0.0 -34.8711 16.4144 -11.4749 243.179 -1897.11 244.77 -1893.06 0.0 244.77 -1893.06 123.402 -34.8711 -1559.7592 72.8177 72.8177
24 6 -7.8278794 0.0 -35.7766 16.649 -10.1042 243.179 -1897.11 244.442 -1890.84 0.0 244.442 -1890.84 122.946 -35.7766 -1559.2285 72.9372 72.9372
24 7 -7.766501 0.0 -36.1053 16.614 -10.8543 243.179 -1897.11 244.744 -1890.6 0.0 244.744 -1890.6 130.743 -36.1053 -1551.2183 80.6606 80.6606
25 0 -7.7028165 0.0 -38.2783 16.6236 -14.6068 243.179 -1897.11 244.053 -1888.87 0.0 244.053 -1888.87 122.353 -38.2783 -1560.7423 66.7707 66.7707
25 1 -7.7028165 0.0 -38.2783 16.6236 -14.6068 243.179 -1897.11 244.053 -1888.87 0.0 244.053 -1888.87 122.353 -38.2783 -1560.7423 66.7707 66.7707
25 2 -7.7028165 0.0 -38.2783 16.6236 -14.6068 243.179 -1897.11 244.053 -1888.87 0.0 244.053 -1888.87 122.353 -38.2783 -1560.7423 66.7707 66.7707
25 3 -7.690366 0.0 -38.1798 16.6237 -14.5932 243.179 -1897.11 244.095 -1888.87 0.0 244.095 -1888.87 122.23 -38.1798 -1560.7249 66.6538 66.6538
25 4 -7.690366 0.0 -38.1798 16.6237 -14.5932 243.179 -1897.11 244.095 -1888.87 0.0 244.095 -1888.87 122.23 -38.1798 -1560.7249 66.6538 66.6538
25 5 -7.7015777 0.0 -38.3396 16.6183 -14.5967 243.179 -1897.11 244.051 -1888.75 0.0 244.051 -1888.75 122.566 -38.3396 -1560.4725 66.9334 66.9334
25 6 -7.7015777 0.0 -38.3396 16.6183 -14.5967 243.179 -1897.11 244.051 -1888.75 0.0 244.051 -1888.75 122.566 -38.3396 -1560.4725 66.9334 66.9334
25 7 -7.7015777 0.0 -38.3396 16.6183 -14.5967 243.179 -1897.11 244.051 -1888.75 0.0 244.051 -1888.75 122.566 -38.3396 -1560.4725 66.9334 66.9334
26 0 -7.4829144 0.0 -36.1327 17.0263 -14.7481 243.179 -1897.11 246.607 -1892.06 0.0 246.607 -1892.06 123.744 -36.1327 -1557.8418 73.9366 73.9366
26 1 -7.4829144 0.0 -36.1327 17.0263 -14.7481 243.179 -1897.11 246.607 -1892.06 0.0 246.607 -1892.06 123.744 -36.1327 -1557.8418 73.9366 73.9366
26 2 -7.4829144 0.0 -36.1327 17.0263 -14.7481 243.179 -1897.11 246.607 -1892.06 0.0 246.607 -1892.06 123.744 -36.1327 -1557.8418 73.9366 73.9366
26 3 -7.2105002 0.0 -30.4134 16.861 -14.6349 243.179 -1897.11 246.263 -1896.06 0.0 246.263 -1896.06 122.838 -30.4134 -1557.3726 74.2071 74.2071
26 4 -7.2105002 0.0 -30.4134 16.861 -14.6349 243.179 -1897.11 246.263 -1896.06 0.0 246.263 -1896.06 122.838 -30.4134 -1557.3726 74.2071 74.2071
26 5 -7.198355 0.0 -30.2677 16.8766 -14.6384 243.179 -1897.11 246.356 -1896.21 0.0 246.356 -1896.21 122.889 -30.2677 -1557.2327 74.4559 74.4559
26 6 -7.198355 0.0 -30.2677 16.8766 -14.6384 243.179 -1897.11 246.356 -1896.21 0.0 246.356 -1896.21 122.889 -30.2677 -1557.2327 74.4559 74.4559
26 7 -7.198355 0.0 -30.2677 16.8766 -14.6384 243.179 -1897.11 246.356 -1896.21 0.0 246.356 -1896.21 122.889 -30.2677 -1557.2327 74.4559 74.4559
27 0 -7.2805424 0.0 -55.6542 16.5842 -14.4045 243.179 -1897.11 244.7 -1855.97 0.0 244.7 -1855.97 109.785 -55.6542 -1557.1392 48.9464 48.9464
27 1 -7.2805424 0.0 -55.6542 16.5842 -14.4045 243.179 -1897.11 244.7 -1855.97 0.0 244.7 -1855.97 109.785 -55.6542 -1557.1392 48.9464 48.9464
27 2 -7.2805424 0.0 -55.6542 16.5842 -14.4045 243.179 -1897.11 244.7 -1855.97 0.0 244.7 -1855.97 109.785 -55.6542 -1557.1392 48.9464 48.9464
27 3 -7.2805424 0.0 -55.6542 16.5842 -14.4045 243.179 -1897.11 244.7 -1855.97 0.0 244.7 -1855.97 109.785 -55.6542 -1557.1392 48.9464 48.9464
27 4 -7.2455564 0.0 -55.6591 16.5577 -14.4984 243.179 -1897.11 244.981 -1855.96 0.0 244.981 -1855.96 109.681 -55.6591 -1556.9572 49.8413 49.8413
27 5 -7.171163 0.0 -53.8034 16.574 -14.7871 243.179 -1897.11 244.744 -1857.51 0.0 244.744 -1857.51 110.175 -53.8034 -1556.3944 49.2408 49.2408
27 6 -7.171163 0.0 -53.8034 16.574 -14.7871 243.179 -1897.11 244.744 -1857.51 0.0 244.744 -1857.51 110.175 -53.8034 -1556.3944 49.2408 49.2408
27 7 -7.171163 0.0 -53.8034 16.574 -14.7871 243.179 -1897.11 244.744 -1857.51 0.0 244.744 -1857.51 110.175 -53.8034 -1556.3944 49.2408 49.2408
28 0 -7.4924674 0.0 -29.3215 16.8613 -15.6551 243.179 -1897.11 245.38 -1902.01 0.0 245.38 -1902.01 130.176 -29.3215 -1555.7755 74.7885 74.7885
28 1 -7.4924674 0.0 -29.3215 16.8613 -15.6551 243.179 -1897.11 245.38 -1902.01 0.0 245.38 -1902.01 130.176 -29.3215 -1555.7755 74.7885 74.7885
28 2 -7.4924674 0.0 -29.3215 16.8613 -15.6551 243.179 -1897.11 245.38 -1902.01 0.0 245.38 -1902.01 130.176 -29.3215 -1555.7755 74.7885 74.7885
28 3 -7.535151 0.0 -29.8134 16.8505 -15.6796 243.179 -1897.11 245.297 -1901.86 0.0 245.297 -1901.86 131.449 -29.8134 -1554.9274 75.4756 75.4756
28 4 -7.523458 0.0 -29.7191 16.8559 -15.6963 243.179 -1897.11 245.295 -1901.82 0.0 245.295 -1901.82 131.578 -29.7191 -1554.666 75.5365 75.5365
28 5 -7.523458 0.0 -29.7191 16.8559 -15.6963 243.179 -1897.11 245.295 -1901.82 0.0 245.295 -1901.82 131.578 -29.7191 -1554.666 75.5365 75.5365
28 6 -7.523458 0.0 -29.7191 16.8559 -15.6963 243.179 -1897.11 245.295 -1901.82 0.0 245.295 -1901.82 131.578 -29.7191 -1554.666 75.5365 75.5365
28 7 -7.523458 0.0 -29.7191 16.8559 -15.6963 243.179 -1897.11 245.295 -1901.82 0.0 245.295 -1901.82 131.578 -29.7191 -1554.666 75.5365 75.5365
29 0 -6.942075 0.0 -40.2849 16.7368 -14.1607 243.179 -1897.11 247.665 -1878.3 0.0 247.665 -1878.3 115.273 -40.2849 -1555.647 59.653 59.653
29 1 -6.9409394 0.0 -41.7128 16.7078 -13.9025 243.179 -1897.11 247.742 -1875.98 0.0 247.742 -1875.98 114.456 -41.7128 -1555.4949 59.6202 59.6202
29 2 -6.917098 0.0 -41.8043 16.6895 -13.8905 243.179 -1897.11 247.758 -1875.49 0.0 247.758 -1875.49 114.307 -41.8043 -1555.2292 59.7146 59.7146
30 0 -6.8295007 0.0 -28.9389 16.6093 -12.0282 243.179 -1897.11 245.101 -1888.1 0.0 245.101 -1888.1 120.358 -28.9389 -1551.58 75.3584 75.3584
30 1 -6.8295007 0.0 -28.9389 16.6093 -12.0282 243.179 -1897.11 245.101 -1888.1 0.0 245.101 -1888.1 120.358 -28.9389 -1551.58 75.3584 75.3584
30 2 -6.8837137 0.0 -29.1729 16.617 -12.0356 243.179 -1897.11 245.056 -1888.55 0.0 245.056 -1888.55 121.174 -29.1729 -1551.4929 75.9779 75.9779
30 3 -6.944289 0.0 -29.6463 16.6183 -11.9971 243.179 -1897.11 244.967 -1888.63 0.0 244.967 -1888.63 121.928 -29.6463 -1551.3812 76.2669 76.2669
31 0 -6.525503 0.0 -38.1247 17.1127 -12.8789 243.179 -1897.11 245.815 -1870.11 0.0 245.815 -1870.11 111.007 -38.1247 -1551.4126 59.6113 59.6113
31 1 -6.718118 0.0 -43.2328 17.1191 -15.1153 243.179 -1897.11 245.991 -1867.86 0.0 245.991 -1867.86 114.805 -43.2328 -1550.2969 60.1202 60.1202
31 2 -6.718118 0.0 -43.2328 17.1191 -15.1153 243.179 -1897.11 245.991 -1867.86 0.0 245.991 -1867.86 114.805 -43.2328 -1550.2969 60.1202 60.1202
31 3 -6.722808 0.0 -43.3778 17.1186 -15.1499 243.179 -1897.11 245.96 -1867.7 0.0 245.96 -1867.7 115.107 -43.3778 -1550.0107 60.2017 60.2017
31 4 -6.722808 0.0 -43.3778 17.1186 -15.1499 243.179 -1897.11 245.96 -1867.7 0.0 245.96 -1867.7 115.107 -43.3778 -1550.0107 60.2017 60.2017
31 5 -6.722808 0.0 -43.3778 17.1186 -15.1499 243.179 -1897.11 245.96 -1867.7 0.0 245.96 -1867.7 115.107 -43.3778 -1550.0107 60.2017 60.2017
31 6 -6.722808 0.0 -43.3778 17.1186 -15.1499 243.179 -1897.11 245.96 -1867.7 0.0 245.96 -1867.7 115.107 -43.3778 -1550.0107 60.2017 60.2017
31 7 -6.722808 0.0 -43.3778 17.1186 -15.1499 243.179 -1897.11 245.96 -1867.7 0.0 245.96 -1867.7 115.107 -43.3778 -1550.0107 60.2017 60.2017
32 0 -6.7381277 0.0 -40.4768 16.9536 -13.7459 243.179 -1897.11 246.144 -1871.57 0.0 246.144 -1871.57 123.218 -40.4768 -1542.6847 65.9804 65.9804
32 1 -6.7381277 0.0 -40.4768 16.9536 -13.7459 243.179 -1897.11 246.144 -1871.57 0.0 246.144 -1871.57 123.218 -40.4768 -1542.6847 65.9804 65.9804
32 2 -6.7381277 0.0 -40.4768 16.9536 -13.7459 243.179 -1897.11 246.144 -1871.57 0.0 246.144 -1871.57 123.218 -40.4768 -1542.6847 65.9804 65.9804
32 3 -6.1750636 0.0 -30.7791 17.0069 -13.4711 243.179 -1897.11 246.317 -1877.27 0.0 246.317 -1877.27 122.473 -30.7791 -1539.2592 67.9861 67.9861
32 4 -6.33095 0.0 -34.0987 16.9813 -12.8447 243.179 -1897.11 246.654 -1874.62 0.0 246.654 -1874.62 123.275 -34.0987 -1538.7897 69.9992 69.9992
33 0 -6.0858574 0.0 -18.8721 16.6295 -11.8495 243.179 -1897.11 246.919 -1894.11 0.0 246.919 -1894.11 128.534 -18.8721 -1537.529 87.3306 87.3306
33 1 -6.337072 0.0 -22.9133 16.8159 -12.145 243.179 -1897.11 246.385 -1891.15 0.0 246.385 -1891.15 130.435 -22.9133 -1537.2433 87.3319 87.3319
33 2 -5.901341 0.0 -16.8769 16.73 -12.0084 243.179 -1897.11 246.762 -1893.94 0.0 246.762 -1893.94 129.845 -16.8769 -1534.2098 88.7076 88.7076
33 3 -5.901341 0.0 -16.8769 16.73 -12.0084 243.179 -1897.11 246.762 -1893.94 0.0 246.762 -1893.94 129.845 -16.8769 -1534.2098 88.7076 88.7076
