# Supplementary material for: Exploring the mechanism of Alisma orientale for the treatment of pregnancy induced hypertension and potential hepato-nephrotoxicity by using network pharmacology, network toxicology, molecular docking and molecular dynamics simulation
Source: Front Pharmacol. 2022 Nov 15;13:1027112. doi: 10.3389/fphar.2022.1027112 (PMC9705790; doi:10.3389/fphar.2022.1027112)
Supplement: Supplementary file 13 [file DataSheet7.zip › IGF1/IGFE23/clusters.dock4.pdb]

REMARK  Energy: 55.2383
REMARK  SimpleFitness: 55.2383
REMARK  FullFitness: -1577.1777
REMARK  InterFull: -38.7677
REMARK  IntraFull: 108.595
REMARK  solvFull: -1892.91
REMARK  surfFull: 245.905
REMARK  extraFull: 0.0
REMARK  deltaGcompsolvpol: -1892.91
REMARK  deltaGcompsolvnonpol: 245.905
REMARK  deltaGprotsolvpol: -1897.11
REMARK  deltaGprotsolvnonpol: 243.179
REMARK  deltaGligsolvpol: -11.3903
REMARK  deltaGligsolvnonpol: 16.4806
REMARK  deltaGvdw: -38.7677
REMARK  deltaGelec: 0.0
REMARK  deltaG: -8.004486
REMARK  Cluster: 0
REMARK  ClusterRank: 0
ATOM   4915 O    LIG     1      23.265  18.969   9.273  1.00  0.00      LIG  
ATOM   4916 O1   LIG     1      23.355  24.727  12.749  1.00  0.00      LIG  
ATOM   4917 O2   LIG     1      17.131  15.305   5.715  1.00  0.00      LIG  
ATOM   4918 O3   LIG     1      19.807  13.519   6.631  1.00  0.00      LIG  
ATOM   4919 O4   LIG     1      17.212  13.797   9.196  1.00  0.00      LIG  
ATOM   4920 O5   LIG     1      18.365  13.997   4.245  1.00  0.00      LIG  
ATOM   4921 C    LIG     1      19.836  20.170  10.487  1.00  0.00      LIG  
ATOM   4922 C1   LIG     1      21.375  19.915  10.600  1.00  0.00      LIG  
ATOM   4923 C2   LIG     1      22.221  21.056  11.260  1.00  0.00      LIG  
ATOM   4924 C3   LIG     1      19.122  18.818  10.185  1.00  0.00      LIG  
ATOM   4925 C4   LIG     1      21.543  21.648  12.518  1.00  0.00      LIG  
ATOM   4926 C5   LIG     1      19.257  20.799  11.752  1.00  0.00      LIG  
ATOM   4927 C6   LIG     1      21.891  19.337   9.253  1.00  0.00      LIG  
ATOM   4928 C7   LIG     1      20.248  20.930  12.881  1.00  0.00      LIG  
ATOM   4929 C8   LIG     1      19.676  18.264   8.921  1.00  0.00      LIG  
ATOM   4930 C9   LIG     1      21.527  23.194  12.648  1.00  0.00      LIG  
ATOM   4931 C10  LIG     1      22.658  22.140  10.273  1.00  0.00      LIG  
ATOM   4932 C11  LIG     1      17.626  18.925   9.881  1.00  0.00      LIG  
ATOM   4933 C12  LIG     1      21.150  18.058   8.879  1.00  0.00      LIG  
ATOM   4934 C13  LIG     1      19.495  21.179   9.374  1.00  0.00      LIG  
ATOM   4935 C14  LIG     1      23.514  20.445  11.816  1.00  0.00      LIG  
ATOM   4936 C15  LIG     1      18.758  18.102   7.962  1.00  0.00      LIG  
ATOM   4937 C16  LIG     1      19.244  17.785  11.311  1.00  0.00      LIG  
ATOM   4938 C17  LIG     1      17.423  18.537   8.432  1.00  0.00      LIG  
ATOM   4939 C18  LIG     1      23.457  23.256  10.914  1.00  0.00      LIG  
ATOM   4940 C19  LIG     1      22.840  23.778  12.176  1.00  0.00      LIG  
ATOM   4941 C20  LIG     1      21.405  23.550  14.127  1.00  0.00      LIG  
ATOM   4942 C21  LIG     1      20.393  23.941  11.955  1.00  0.00      LIG  
ATOM   4943 C22  LIG     1      18.891  17.639   6.536  1.00  0.00      LIG  
ATOM   4944 C23  LIG     1      19.295  16.175   6.433  1.00  0.00      LIG  
ATOM   4945 C24  LIG     1      19.842  18.501   5.725  1.00  0.00      LIG  
ATOM   4946 C25  LIG     1      18.114  15.256   6.773  1.00  0.00      LIG  
ATOM   4947 C26  LIG     1      18.517  13.819   7.160  1.00  0.00      LIG  
ATOM   4948 C27  LIG     1      18.518  13.570   8.672  1.00  0.00      LIG  
ATOM   4949 C28  LIG     1      18.877  12.127   8.949  1.00  0.00      LIG  
ATOM   4950 C29  LIG     1      19.502  14.440   9.430  1.00  0.00      LIG  
ATOM   4951 C30  LIG     1      17.397  14.691   4.516  1.00  0.00      LIG  
ATOM   4952 C31  LIG     1      16.269  14.901   3.558  1.00  0.00      LIG  
ATOM   4953 H    LIG     1      21.511  19.096  11.308  1.00  0.00      LIG  
ATOM   4954 H1   LIG     1      22.181  21.357  13.358  1.00  0.00      LIG  
ATOM   4955 H2   LIG     1      18.397  20.237  12.120  1.00  0.00      LIG  
ATOM   4956 H3   LIG     1      18.856  21.786  11.518  1.00  0.00      LIG  
ATOM   4957 H4   LIG     1      21.782  20.072   8.452  1.00  0.00      LIG  
ATOM   4958 H5   LIG     1      19.754  21.418  13.723  1.00  0.00      LIG  
ATOM   4959 H6   LIG     1      20.499  19.924  13.230  1.00  0.00      LIG  
ATOM   4960 H7   LIG     1      21.799  22.588   9.782  1.00  0.00      LIG  
ATOM   4961 H8   LIG     1      23.266  21.705   9.477  1.00  0.00      LIG  
ATOM   4962 H9   LIG     1      17.200  19.910  10.085  1.00  0.00      LIG  
ATOM   4963 H10  LIG     1      17.064  18.230  10.511  1.00  0.00      LIG  
ATOM   4964 H11  LIG     1      21.422  17.257   9.573  1.00  0.00      LIG  
ATOM   4965 H12  LIG     1      21.488  17.706   7.902  1.00  0.00      LIG  
ATOM   4966 H13  LIG     1      19.829  20.864   8.384  1.00  0.00      LIG  
ATOM   4967 H14  LIG     1      18.422  21.365   9.310  1.00  0.00      LIG  
ATOM   4968 H15  LIG     1      19.930  22.153   9.575  1.00  0.00      LIG  
ATOM   4969 H16  LIG     1      24.008  21.110  12.529  1.00  0.00      LIG  
ATOM   4970 H17  LIG     1      24.245  20.252  11.029  1.00  0.00      LIG  
ATOM   4971 H18  LIG     1      23.309  19.506  12.337  1.00  0.00      LIG  
ATOM   4972 H19  LIG     1      18.782  18.145  12.233  1.00  0.00      LIG  
ATOM   4973 H20  LIG     1      18.725  16.861  11.042  1.00  0.00      LIG  
ATOM   4974 H21  LIG     1      20.277  17.515  11.537  1.00  0.00      LIG  
ATOM   4975 H22  LIG     1      17.090  19.402   7.856  1.00  0.00      LIG  
ATOM   4976 H23  LIG     1      16.683  17.738   8.339  1.00  0.00      LIG  
ATOM   4977 H24  LIG     1      23.536  24.088  10.210  1.00  0.00      LIG  
ATOM   4978 H25  LIG     1      24.468  22.917  11.154  1.00  0.00      LIG  
ATOM   4979 H26  LIG     1      20.464  23.186  14.546  1.00  0.00      LIG  
ATOM   4980 H27  LIG     1      21.423  24.633  14.282  1.00  0.00      LIG  
ATOM   4981 H28  LIG     1      22.224  23.115  14.708  1.00  0.00      LIG  
ATOM   4982 H29  LIG     1      19.427  23.677  12.393  1.00  0.00      LIG  
ATOM   4983 H30  LIG     1      20.359  23.735  10.885  1.00  0.00      LIG  
ATOM   4984 H31  LIG     1      20.514  25.022  12.071  1.00  0.00      LIG  
ATOM   4985 H32  LIG     1      17.911  17.748   6.070  1.00  0.00      LIG  
ATOM   4986 H33  LIG     1      23.754  19.751   9.580  1.00  0.00      LIG  
ATOM   4987 H34  LIG     1      20.138  15.980   7.101  1.00  0.00      LIG  
ATOM   4988 H35  LIG     1      19.641  15.981   5.415  1.00  0.00      LIG  
ATOM   4989 H36  LIG     1      19.759  18.249   4.665  1.00  0.00      LIG  
ATOM   4990 H37  LIG     1      20.881  18.343   6.020  1.00  0.00      LIG  
ATOM   4991 H38  LIG     1      19.606  19.564   5.841  1.00  0.00      LIG  
ATOM   4992 H39  LIG     1      17.588  15.682   7.628  1.00  0.00      LIG  
ATOM   4993 H40  LIG     1      17.811  13.112   6.714  1.00  0.00      LIG  
ATOM   4994 H41  LIG     1      19.719  13.591   5.662  1.00  0.00      LIG  
ATOM   4995 H42  LIG     1      18.824  11.927  10.022  1.00  0.00      LIG  
ATOM   4996 H43  LIG     1      19.886  11.888   8.605  1.00  0.00      LIG  
ATOM   4997 H44  LIG     1      18.168  11.455   8.456  1.00  0.00      LIG  
ATOM   4998 H45  LIG     1      19.504  14.178  10.491  1.00  0.00      LIG  
ATOM   4999 H46  LIG     1      19.218  15.491   9.369  1.00  0.00      LIG  
ATOM   5000 H47  LIG     1      20.517  14.327   9.042  1.00  0.00      LIG  
ATOM   5001 H48  LIG     1      17.049  14.755   9.149  1.00  0.00      LIG  
ATOM   5002 H49  LIG     1      15.523  14.113   3.696  1.00  0.00      LIG  
ATOM   5003 H50  LIG     1      16.666  14.863   2.540  1.00  0.00      LIG  
ATOM   5004 H51  LIG     1      15.816  15.886   3.708  1.00  0.00      LIG  
TER
REMARK  Energy: 56.0504
REMARK  SimpleFitness: 56.0504
REMARK  FullFitness: -1575.949
REMARK  InterFull: -38.103
REMARK  IntraFull: 109.685
REMARK  solvFull: -1893.24
REMARK  surfFull: 245.709
REMARK  extraFull: 0.0
REMARK  deltaGcompsolvpol: -1893.24
REMARK  deltaGcompsolvnonpol: 245.709
REMARK  deltaGprotsolvpol: -1897.11
REMARK  deltaGprotsolvnonpol: 243.179
REMARK  deltaGligsolvpol: -11.4431
REMARK  deltaGligsolvnonpol: 16.5984
REMARK  deltaGvdw: -38.103
REMARK  deltaGelec: 0.0
REMARK  deltaG: -7.988253
REMARK  Cluster: 0
REMARK  ClusterRank: 1
ATOM   4915 O    LIG     1      23.308  18.706   9.395  1.00  0.00      LIG  
ATOM   4916 O1   LIG     1      22.119  25.091  10.561  1.00  0.00      LIG  
ATOM   4917 O2   LIG     1      17.068  15.451   5.696  1.00  0.00      LIG  
ATOM   4918 O3   LIG     1      19.645  13.502   6.509  1.00  0.00      LIG  
ATOM   4919 O4   LIG     1      17.109  13.775   9.130  1.00  0.00      LIG  
ATOM   4920 O5   LIG     1      18.206  14.120   4.170  1.00  0.00      LIG  
ATOM   4921 C    LIG     1      19.929  20.102  10.510  1.00  0.00      LIG  
ATOM   4922 C1   LIG     1      21.452  19.807  10.627  1.00  0.00      LIG  
ATOM   4923 C2   LIG     1      22.318  20.992  11.178  1.00  0.00      LIG  
ATOM   4924 C3   LIG     1      19.164  18.784  10.186  1.00  0.00      LIG  
ATOM   4925 C4   LIG     1      21.598  21.841  12.264  1.00  0.00      LIG  
ATOM   4926 C5   LIG     1      19.354  20.718  11.786  1.00  0.00      LIG  
ATOM   4927 C6   LIG     1      21.961  19.156   9.306  1.00  0.00      LIG  
ATOM   4928 C7   LIG     1      20.388  21.107  12.818  1.00  0.00      LIG  
ATOM   4929 C8   LIG     1      19.704  18.219   8.924  1.00  0.00      LIG  
ATOM   4930 C9   LIG     1      21.435  23.385  12.083  1.00  0.00      LIG  
ATOM   4931 C10  LIG     1      22.961  21.824  10.067  1.00  0.00      LIG  
ATOM   4932 C11  LIG     1      17.679  18.971   9.875  1.00  0.00      LIG  
ATOM   4933 C12  LIG     1      21.161  17.922   8.908  1.00  0.00      LIG  
ATOM   4934 C13  LIG     1      19.669  21.143   9.405  1.00  0.00      LIG  
ATOM   4935 C14  LIG     1      23.495  20.372  11.942  1.00  0.00      LIG  
ATOM   4936 C15  LIG     1      18.789  18.117   7.955  1.00  0.00      LIG  
ATOM   4937 C16  LIG     1      19.246  17.718  11.288  1.00  0.00      LIG  
ATOM   4938 C17  LIG     1      17.471  18.605   8.420  1.00  0.00      LIG  
ATOM   4939 C18  LIG     1      23.459  23.157  10.561  1.00  0.00      LIG  
ATOM   4940 C19  LIG     1      22.266  23.945  10.959  1.00  0.00      LIG  
ATOM   4941 C20  LIG     1      21.938  24.051  13.358  1.00  0.00      LIG  
ATOM   4942 C21  LIG     1      20.014  23.915  11.901  1.00  0.00      LIG  
ATOM   4943 C22  LIG     1      18.918  17.661   6.528  1.00  0.00      LIG  
ATOM   4944 C23  LIG     1      19.266  16.182   6.414  1.00  0.00      LIG  
ATOM   4945 C24  LIG     1      19.912  18.489   5.736  1.00  0.00      LIG  
ATOM   4946 C25  LIG     1      18.049  15.311   6.745  1.00  0.00      LIG  
ATOM   4947 C26  LIG     1      18.385  13.845   7.080  1.00  0.00      LIG  
ATOM   4948 C27  LIG     1      18.409  13.552   8.585  1.00  0.00      LIG  
ATOM   4949 C28  LIG     1      18.775  12.104   8.825  1.00  0.00      LIG  
ATOM   4950 C29  LIG     1      19.405  14.397   9.354  1.00  0.00      LIG  
ATOM   4951 C30  LIG     1      17.278  14.848   4.480  1.00  0.00      LIG  
ATOM   4952 C31  LIG     1      16.265  15.319   3.483  1.00  0.00      LIG  
ATOM   4953 H    LIG     1      21.568  19.032  11.386  1.00  0.00      LIG  
ATOM   4954 H1   LIG     1      22.269  21.801  13.126  1.00  0.00      LIG  
ATOM   4955 H2   LIG     1      18.638  20.060  12.278  1.00  0.00      LIG  
ATOM   4956 H3   LIG     1      18.762  21.596  11.521  1.00  0.00      LIG  
ATOM   4957 H4   LIG     1      21.919  19.875   8.483  1.00  0.00      LIG  
ATOM   4958 H5   LIG     1      19.915  21.697  13.607  1.00  0.00      LIG  
ATOM   4959 H6   LIG     1      20.738  20.191  13.303  1.00  0.00      LIG  
ATOM   4960 H7   LIG     1      22.255  21.986   9.250  1.00  0.00      LIG  
ATOM   4961 H8   LIG     1      23.807  21.282   9.638  1.00  0.00      LIG  
ATOM   4962 H9   LIG     1      17.307  19.978  10.080  1.00  0.00      LIG  
ATOM   4963 H10  LIG     1      17.078  18.303  10.497  1.00  0.00      LIG  
ATOM   4964 H11  LIG     1      21.375  17.097   9.594  1.00  0.00      LIG  
ATOM   4965 H12  LIG     1      21.495  17.566   7.930  1.00  0.00      LIG  
ATOM   4966 H13  LIG     1      19.965  20.802   8.411  1.00  0.00      LIG  
ATOM   4967 H14  LIG     1      18.616  21.425   9.354  1.00  0.00      LIG  
ATOM   4968 H15  LIG     1      20.212  22.066   9.601  1.00  0.00      LIG  
ATOM   4969 H16  LIG     1      24.085  21.136  12.455  1.00  0.00      LIG  
ATOM   4970 H17  LIG     1      24.186  19.842  11.288  1.00  0.00      LIG  
ATOM   4971 H18  LIG     1      23.140  19.666  12.698  1.00  0.00      LIG  
ATOM   4972 H19  LIG     1      18.763  18.047  12.210  1.00  0.00      LIG  
ATOM   4973 H20  LIG     1      18.724  16.808  10.981  1.00  0.00      LIG  
ATOM   4974 H21  LIG     1      20.272  17.432  11.533  1.00  0.00      LIG  
ATOM   4975 H22  LIG     1      17.176  19.487   7.847  1.00  0.00      LIG  
ATOM   4976 H23  LIG     1      16.700  17.837   8.316  1.00  0.00      LIG  
ATOM   4977 H24  LIG     1      23.961  23.688   9.749  1.00  0.00      LIG  
ATOM   4978 H25  LIG     1      24.146  23.076  11.406  1.00  0.00      LIG  
ATOM   4979 H26  LIG     1      21.359  23.706  14.219  1.00  0.00      LIG  
ATOM   4980 H27  LIG     1      21.841  25.140  13.304  1.00  0.00      LIG  
ATOM   4981 H28  LIG     1      22.992  23.820  13.541  1.00  0.00      LIG  
ATOM   4982 H29  LIG     1      19.365  23.617  12.729  1.00  0.00      LIG  
ATOM   4983 H30  LIG     1      19.569  23.573  10.964  1.00  0.00      LIG  
ATOM   4984 H31  LIG     1      20.001  25.009  11.879  1.00  0.00      LIG  
ATOM   4985 H32  LIG     1      17.948  17.818   6.056  1.00  0.00      LIG  
ATOM   4986 H33  LIG     1      23.826  19.455   9.736  1.00  0.00      LIG  
ATOM   4987 H34  LIG     1      20.102  15.946   7.078  1.00  0.00      LIG  
ATOM   4988 H35  LIG     1      19.601  15.986   5.392  1.00  0.00      LIG  
ATOM   4989 H36  LIG     1      19.830  18.246   4.673  1.00  0.00      LIG  
ATOM   4990 H37  LIG     1      20.941  18.283   6.041  1.00  0.00      LIG  
ATOM   4991 H38  LIG     1      19.719  19.559   5.856  1.00  0.00      LIG  
ATOM   4992 H39  LIG     1      17.548  15.732   7.619  1.00  0.00      LIG  
ATOM   4993 H40  LIG     1      17.635  13.186   6.631  1.00  0.00      LIG  
ATOM   4994 H41  LIG     1      19.537  13.611   5.546  1.00  0.00      LIG  
ATOM   4995 H42  LIG     1      18.721  11.880   9.893  1.00  0.00      LIG  
ATOM   4996 H43  LIG     1      19.790  11.883   8.481  1.00  0.00      LIG  
ATOM   4997 H44  LIG     1      18.076  11.436   8.314  1.00  0.00      LIG  
ATOM   4998 H45  LIG     1      19.420  14.099  10.406  1.00  0.00      LIG  
ATOM   4999 H46  LIG     1      19.121  15.450   9.332  1.00  0.00      LIG  
ATOM   5000 H47  LIG     1      20.413  14.292   8.946  1.00  0.00      LIG  
ATOM   5001 H48  LIG     1      16.945  14.732   9.091  1.00  0.00      LIG  
ATOM   5002 H49  LIG     1      15.441  15.840   3.978  1.00  0.00      LIG  
ATOM   5003 H50  LIG     1      15.859  14.454   2.952  1.00  0.00      LIG  
ATOM   5004 H51  LIG     1      16.747  16.006   2.784  1.00  0.00      LIG  
TER
REMARK  Energy: 61.0483
REMARK  SimpleFitness: 61.0483
REMARK  FullFitness: -1571.1398
REMARK  InterFull: -35.8048
REMARK  IntraFull: 113.271
REMARK  solvFull: -1894.38
REMARK  surfFull: 245.774
REMARK  extraFull: 0.0
REMARK  deltaGcompsolvpol: -1894.38
REMARK  deltaGcompsolvnonpol: 245.774
REMARK  deltaGprotsolvpol: -1897.11
REMARK  deltaGprotsolvnonpol: 243.179
REMARK  deltaGligsolvpol: -10.7118
REMARK  deltaGligsolvnonpol: 16.4065
REMARK  deltaGvdw: -35.8048
REMARK  deltaGelec: 0.0
REMARK  deltaG: -7.8610644
REMARK  Cluster: 0
REMARK  ClusterRank: 2
ATOM   4915 O    LIG     1      23.378  19.268   9.158  1.00  0.00      LIG  
ATOM   4916 O1   LIG     1      21.159  25.118  11.440  1.00  0.00      LIG  
ATOM   4917 O2   LIG     1      16.994  15.569   5.286  1.00  0.00      LIG  
ATOM   4918 O3   LIG     1      19.247  13.396   6.295  1.00  0.00      LIG  
ATOM   4919 O4   LIG     1      16.930  14.285   8.972  1.00  0.00      LIG  
ATOM   4920 O5   LIG     1      18.103  14.058   3.908  1.00  0.00      LIG  
ATOM   4921 C    LIG     1      19.939  19.827  10.726  1.00  0.00      LIG  
ATOM   4922 C1   LIG     1      21.494  19.829  10.675  1.00  0.00      LIG  
ATOM   4923 C2   LIG     1      22.175  21.087  11.316  1.00  0.00      LIG  
ATOM   4924 C3   LIG     1      19.404  18.439  10.274  1.00  0.00      LIG  
ATOM   4925 C4   LIG     1      21.442  21.603  12.587  1.00  0.00      LIG  
ATOM   4926 C5   LIG     1      19.404  20.139  12.125  1.00  0.00      LIG  
ATOM   4927 C6   LIG     1      21.969  19.444   9.242  1.00  0.00      LIG  
ATOM   4928 C7   LIG     1      20.464  20.567  13.114  1.00  0.00      LIG  
ATOM   4929 C8   LIG     1      19.895  18.138   8.903  1.00  0.00      LIG  
ATOM   4930 C9   LIG     1      20.974  23.090  12.678  1.00  0.00      LIG  
ATOM   4931 C10  LIG     1      22.494  22.179  10.294  1.00  0.00      LIG  
ATOM   4932 C11  LIG     1      17.890  18.370  10.113  1.00  0.00      LIG  
ATOM   4933 C12  LIG     1      21.375  18.123   8.759  1.00  0.00      LIG  
ATOM   4934 C13  LIG     1      19.363  20.926   9.817  1.00  0.00      LIG  
ATOM   4935 C14  LIG     1      23.539  20.644  11.860  1.00  0.00      LIG  
ATOM   4936 C15  LIG     1      18.913  17.970   8.003  1.00  0.00      LIG  
ATOM   4937 C16  LIG     1      19.796  17.291  11.218  1.00  0.00      LIG  
ATOM   4938 C17  LIG     1      17.595  18.235   8.633  1.00  0.00      LIG  
ATOM   4939 C18  LIG     1      22.796  23.503  10.947  1.00  0.00      LIG  
ATOM   4940 C19  LIG     1      21.544  23.969  11.596  1.00  0.00      LIG  
ATOM   4941 C20  LIG     1      21.487  23.648  13.999  1.00  0.00      LIG  
ATOM   4942 C21  LIG     1      19.467  23.337  12.707  1.00  0.00      LIG  
ATOM   4943 C22  LIG     1      18.936  17.667   6.523  1.00  0.00      LIG  
ATOM   4944 C23  LIG     1      19.156  16.183   6.230  1.00  0.00      LIG  
ATOM   4945 C24  LIG     1      19.931  18.494   5.730  1.00  0.00      LIG  
ATOM   4946 C25  LIG     1      17.859  15.388   6.432  1.00  0.00      LIG  
ATOM   4947 C26  LIG     1      18.042  13.912   6.849  1.00  0.00      LIG  
ATOM   4948 C27  LIG     1      18.063  13.676   8.366  1.00  0.00      LIG  
ATOM   4949 C28  LIG     1      17.969  12.195   8.652  1.00  0.00      LIG  
ATOM   4950 C29  LIG     1      19.317  14.186   9.048  1.00  0.00      LIG  
ATOM   4951 C30  LIG     1      17.215  14.869   4.125  1.00  0.00      LIG  
ATOM   4952 C31  LIG     1      16.288  15.340   3.049  1.00  0.00      LIG  
ATOM   4953 H    LIG     1      21.835  19.008  11.308  1.00  0.00      LIG  
ATOM   4954 H1   LIG     1      22.203  21.571  13.370  1.00  0.00      LIG  
ATOM   4955 H2   LIG     1      18.868  19.300  12.567  1.00  0.00      LIG  
ATOM   4956 H3   LIG     1      18.641  20.915  12.051  1.00  0.00      LIG  
ATOM   4957 H4   LIG     1      21.706  20.229   8.528  1.00  0.00      LIG  
ATOM   4958 H5   LIG     1      19.989  20.921  14.032  1.00  0.00      LIG  
ATOM   4959 H6   LIG     1      21.030  19.676  13.404  1.00  0.00      LIG  
ATOM   4960 H7   LIG     1      21.666  22.308   9.594  1.00  0.00      LIG  
ATOM   4961 H8   LIG     1      23.360  21.887   9.695  1.00  0.00      LIG  
ATOM   4962 H9   LIG     1      17.354  19.217  10.547  1.00  0.00      LIG  
ATOM   4963 H10  LIG     1      17.514  17.484  10.630  1.00  0.00      LIG  
ATOM   4964 H11  LIG     1      21.793  17.294   9.338  1.00  0.00      LIG  
ATOM   4965 H12  LIG     1      21.690  17.926   7.734  1.00  0.00      LIG  
ATOM   4966 H13  LIG     1      19.624  20.789   8.766  1.00  0.00      LIG  
ATOM   4967 H14  LIG     1      18.274  20.979   9.881  1.00  0.00      LIG  
ATOM   4968 H15  LIG     1      19.720  21.909  10.117  1.00  0.00      LIG  
ATOM   4969 H16  LIG     1      24.011  21.435  12.449  1.00  0.00      LIG  
ATOM   4970 H17  LIG     1      24.243  20.395  11.067  1.00  0.00      LIG  
ATOM   4971 H18  LIG     1      23.434  19.771  12.509  1.00  0.00      LIG  
ATOM   4972 H19  LIG     1      19.315  17.384  12.193  1.00  0.00      LIG  
ATOM   4973 H20  LIG     1      19.471  16.331  10.815  1.00  0.00      LIG  
ATOM   4974 H21  LIG     1      20.873  17.218  11.384  1.00  0.00      LIG  
ATOM   4975 H22  LIG     1      17.173  19.164   8.241  1.00  0.00      LIG  
ATOM   4976 H23  LIG     1      16.878  17.432   8.458  1.00  0.00      LIG  
ATOM   4977 H24  LIG     1      23.073  24.235  10.184  1.00  0.00      LIG  
ATOM   4978 H25  LIG     1      23.596  23.446  11.689  1.00  0.00      LIG  
ATOM   4979 H26  LIG     1      21.092  23.065  14.836  1.00  0.00      LIG  
ATOM   4980 H27  LIG     1      21.179  24.688  14.140  1.00  0.00      LIG  
ATOM   4981 H28  LIG     1      22.580  23.616  14.048  1.00  0.00      LIG  
ATOM   4982 H29  LIG     1      18.988  22.793  13.524  1.00  0.00      LIG  
ATOM   4983 H30  LIG     1      18.992  23.051  11.766  1.00  0.00      LIG  
ATOM   4984 H31  LIG     1      19.242  24.396  12.870  1.00  0.00      LIG  
ATOM   4985 H32  LIG     1      17.955  17.943   6.136  1.00  0.00      LIG  
ATOM   4986 H33  LIG     1      23.778  20.059   9.557  1.00  0.00      LIG  
ATOM   4987 H34  LIG     1      19.956  15.804   6.870  1.00  0.00      LIG  
ATOM   4988 H35  LIG     1      19.495  16.079   5.197  1.00  0.00      LIG  
ATOM   4989 H36  LIG     1      19.702  18.424   4.663  1.00  0.00      LIG  
ATOM   4990 H37  LIG     1      20.951  18.129   5.863  1.00  0.00      LIG  
ATOM   4991 H38  LIG     1      19.892  19.550   6.017  1.00  0.00      LIG  
ATOM   4992 H39  LIG     1      17.295  15.865   7.228  1.00  0.00      LIG  
ATOM   4993 H40  LIG     1      17.214  13.326   6.438  1.00  0.00      LIG  
ATOM   4994 H41  LIG     1      19.148  13.475   5.327  1.00  0.00      LIG  
ATOM   4995 H42  LIG     1      17.917  12.023   9.731  1.00  0.00      LIG  
ATOM   4996 H43  LIG     1      18.831  11.654   8.252  1.00  0.00      LIG  
ATOM   4997 H44  LIG     1      17.054  11.783   8.219  1.00  0.00      LIG  
ATOM   4998 H45  LIG     1      19.278  13.981  10.121  1.00  0.00      LIG  
ATOM   4999 H46  LIG     1      19.402  15.267   8.940  1.00  0.00      LIG  
ATOM   5000 H47  LIG     1      20.215  13.718   8.638  1.00  0.00      LIG  
ATOM   5001 H48  LIG     1      17.105  15.241   8.998  1.00  0.00      LIG  
ATOM   5002 H49  LIG     1      15.340  15.677   3.475  1.00  0.00      LIG  
ATOM   5003 H50  LIG     1      16.080  14.505   2.374  1.00  0.00      LIG  
ATOM   5004 H51  LIG     1      16.760  16.158   2.499  1.00  0.00      LIG  
TER
REMARK  Energy: 69.8028
REMARK  SimpleFitness: 69.8028
REMARK  FullFitness: -1561.7562
REMARK  InterFull: -35.1492
REMARK  IntraFull: 124.546
REMARK  solvFull: -1896.17
REMARK  surfFull: 245.017
REMARK  extraFull: 0.0
REMARK  deltaGcompsolvpol: -1896.17
REMARK  deltaGcompsolvnonpol: 245.017
REMARK  deltaGprotsolvpol: -1897.11
REMARK  deltaGprotsolvnonpol: 243.179
REMARK  deltaGligsolvpol: -11.8854
REMARK  deltaGligsolvnonpol: 16.3129
REMARK  deltaGvdw: -35.1492
REMARK  deltaGelec: 0.0
REMARK  deltaG: -7.8995295
REMARK  Cluster: 0
REMARK  ClusterRank: 3
ATOM   4915 O    LIG     1      23.526  18.573   6.809  1.00  0.00      LIG  
ATOM   4916 O1   LIG     1      22.259  24.702   8.925  1.00  0.00      LIG  
ATOM   4917 O2   LIG     1      18.061  14.339   4.814  1.00  0.00      LIG  
ATOM   4918 O3   LIG     1      20.013  14.234   6.979  1.00  0.00      LIG  
ATOM   4919 O4   LIG     1      18.437  14.485   9.335  1.00  0.00      LIG  
ATOM   4920 O5   LIG     1      15.861  13.950   4.226  1.00  0.00      LIG  
ATOM   4921 C    LIG     1      21.114  19.408   9.649  1.00  0.00      LIG  
ATOM   4922 C1   LIG     1      22.487  19.369   8.919  1.00  0.00      LIG  
ATOM   4923 C2   LIG     1      23.329  20.689   9.009  1.00  0.00      LIG  
ATOM   4924 C3   LIG     1      20.479  17.983   9.668  1.00  0.00      LIG  
ATOM   4925 C4   LIG     1      23.191  21.421  10.373  1.00  0.00      LIG  
ATOM   4926 C5   LIG     1      21.239  19.928  11.083  1.00  0.00      LIG  
ATOM   4927 C6   LIG     1      22.296  18.785   7.490  1.00  0.00      LIG  
ATOM   4928 C7   LIG     1      22.594  20.504  11.427  1.00  0.00      LIG  
ATOM   4929 C8   LIG     1      20.331  17.497   8.269  1.00  0.00      LIG  
ATOM   4930 C9   LIG     1      22.731  22.913  10.424  1.00  0.00      LIG  
ATOM   4931 C10  LIG     1      23.145  21.599   7.793  1.00  0.00      LIG  
ATOM   4932 C11  LIG     1      19.050  17.949  10.201  1.00  0.00      LIG  
ATOM   4933 C12  LIG     1      21.611  17.425   7.511  1.00  0.00      LIG  
ATOM   4934 C13  LIG     1      20.163  20.392   8.943  1.00  0.00      LIG  
ATOM   4935 C14  LIG     1      24.807  20.284   8.983  1.00  0.00      LIG  
ATOM   4936 C15  LIG     1      19.052  17.320   7.904  1.00  0.00      LIG  
ATOM   4937 C16  LIG     1      21.269  16.952  10.483  1.00  0.00      LIG  
ATOM   4938 C17  LIG     1      18.148  17.701   9.017  1.00  0.00      LIG  
ATOM   4939 C18  LIG     1      23.630  23.003   8.045  1.00  0.00      LIG  
ATOM   4940 C19  LIG     1      22.741  23.590   9.080  1.00  0.00      LIG  
ATOM   4941 C20  LIG     1      23.731  23.670  11.287  1.00  0.00      LIG  
ATOM   4942 C21  LIG     1      21.372  23.195  11.060  1.00  0.00      LIG  
ATOM   4943 C22  LIG     1      18.363  17.033   6.592  1.00  0.00      LIG  
ATOM   4944 C23  LIG     1      17.343  15.874   6.612  1.00  0.00      LIG  
ATOM   4945 C24  LIG     1      19.198  17.087   5.337  1.00  0.00      LIG  
ATOM   4946 C25  LIG     1      17.688  14.428   6.207  1.00  0.00      LIG  
ATOM   4947 C26  LIG     1      18.713  13.642   7.041  1.00  0.00      LIG  
ATOM   4948 C27  LIG     1      18.319  13.340   8.501  1.00  0.00      LIG  
ATOM   4949 C28  LIG     1      16.910  12.809   8.651  1.00  0.00      LIG  
ATOM   4950 C29  LIG     1      19.251  12.286   9.049  1.00  0.00      LIG  
ATOM   4951 C30  LIG     1      17.041  14.067   3.940  1.00  0.00      LIG  
ATOM   4952 C31  LIG     1      17.551  13.982   2.544  1.00  0.00      LIG  
ATOM   4953 H    LIG     1      23.102  18.635   9.443  1.00  0.00      LIG  
ATOM   4954 H1   LIG     1      24.216  21.504  10.741  1.00  0.00      LIG  
ATOM   4955 H2   LIG     1      21.016  19.161  11.824  1.00  0.00      LIG  
ATOM   4956 H3   LIG     1      20.472  20.684  11.257  1.00  0.00      LIG  
ATOM   4957 H4   LIG     1      21.707  19.465   6.869  1.00  0.00      LIG  
ATOM   4958 H5   LIG     1      22.540  21.016  12.392  1.00  0.00      LIG  
ATOM   4959 H6   LIG     1      23.281  19.666  11.580  1.00  0.00      LIG  
ATOM   4960 H7   LIG     1      22.095  21.637   7.493  1.00  0.00      LIG  
ATOM   4961 H8   LIG     1      23.695  21.196   6.939  1.00  0.00      LIG  
ATOM   4962 H9   LIG     1      18.755  18.851  10.741  1.00  0.00      LIG  
ATOM   4963 H10  LIG     1      18.932  17.121  10.906  1.00  0.00      LIG  
ATOM   4964 H11  LIG     1      22.270  16.687   7.976  1.00  0.00      LIG  
ATOM   4965 H12  LIG     1      21.483  17.063   6.492  1.00  0.00      LIG  
ATOM   4966 H13  LIG     1      19.926  20.096   7.920  1.00  0.00      LIG  
ATOM   4967 H14  LIG     1      19.218  20.500   9.480  1.00  0.00      LIG  
ATOM   4968 H15  LIG     1      20.590  21.392   8.896  1.00  0.00      LIG  
ATOM   4969 H16  LIG     1      25.459  21.145   9.158  1.00  0.00      LIG  
ATOM   4970 H17  LIG     1      25.110  19.864   8.025  1.00  0.00      LIG  
ATOM   4971 H18  LIG     1      25.022  19.546   9.760  1.00  0.00      LIG  
ATOM   4972 H19  LIG     1      21.214  17.159  11.553  1.00  0.00      LIG  
ATOM   4973 H20  LIG     1      20.858  15.947  10.339  1.00  0.00      LIG  
ATOM   4974 H21  LIG     1      22.324  16.909  10.207  1.00  0.00      LIG  
ATOM   4975 H22  LIG     1      17.585  18.603   8.761  1.00  0.00      LIG  
ATOM   4976 H23  LIG     1      17.446  16.904   9.249  1.00  0.00      LIG  
ATOM   4977 H24  LIG     1      23.532  23.600   7.135  1.00  0.00      LIG  
ATOM   4978 H25  LIG     1      24.668  23.044   8.385  1.00  0.00      LIG  
ATOM   4979 H26  LIG     1      23.758  23.250  12.296  1.00  0.00      LIG  
ATOM   4980 H27  LIG     1      23.463  24.728  11.372  1.00  0.00      LIG  
ATOM   4981 H28  LIG     1      24.740  23.617  10.869  1.00  0.00      LIG  
ATOM   4982 H29  LIG     1      21.318  22.806  12.079  1.00  0.00      LIG  
ATOM   4983 H30  LIG     1      20.554  22.769  10.477  1.00  0.00      LIG  
ATOM   4984 H31  LIG     1      21.185  24.271  11.130  1.00  0.00      LIG  
ATOM   4985 H32  LIG     1      17.738  17.920   6.495  1.00  0.00      LIG  
ATOM   4986 H33  LIG     1      24.018  19.410   6.862  1.00  0.00      LIG  
ATOM   4987 H34  LIG     1      16.568  16.184   5.907  1.00  0.00      LIG  
ATOM   4988 H35  LIG     1      16.839  15.832   7.579  1.00  0.00      LIG  
ATOM   4989 H36  LIG     1      18.553  17.030   4.456  1.00  0.00      LIG  
ATOM   4990 H37  LIG     1      19.905  16.256   5.301  1.00  0.00      LIG  
ATOM   4991 H38  LIG     1      19.761  18.023   5.281  1.00  0.00      LIG  
ATOM   4992 H39  LIG     1      16.754  13.878   6.342  1.00  0.00      LIG  
ATOM   4993 H40  LIG     1      18.820  12.676   6.542  1.00  0.00      LIG  
ATOM   4994 H41  LIG     1      20.616  13.634   7.450  1.00  0.00      LIG  
ATOM   4995 H42  LIG     1      16.737  12.472   9.677  1.00  0.00      LIG  
ATOM   4996 H43  LIG     1      16.741  11.967   7.976  1.00  0.00      LIG  
ATOM   4997 H44  LIG     1      16.165  13.583   8.447  1.00  0.00      LIG  
ATOM   4998 H45  LIG     1      20.284  12.604   8.926  1.00  0.00      LIG  
ATOM   4999 H46  LIG     1      19.081  12.128  10.118  1.00  0.00      LIG  
ATOM   5000 H47  LIG     1      19.117  11.335   8.527  1.00  0.00      LIG  
ATOM   5001 H48  LIG     1      19.177  15.009   8.979  1.00  0.00      LIG  
ATOM   5002 H49  LIG     1      16.774  13.560   1.909  1.00  0.00      LIG  
ATOM   5003 H50  LIG     1      18.423  13.322   2.505  1.00  0.00      LIG  
ATOM   5004 H51  LIG     1      17.797  14.984   2.186  1.00  0.00      LIG  
TER
REMARK  Energy: 69.3343
REMARK  SimpleFitness: 69.3343
REMARK  FullFitness: -1560.6858
REMARK  InterFull: -37.1218
REMARK  IntraFull: 125.482
REMARK  solvFull: -1894.1
REMARK  surfFull: 245.054
REMARK  extraFull: 0.0
REMARK  deltaGcompsolvpol: -1894.1
REMARK  deltaGcompsolvnonpol: 245.054
REMARK  deltaGprotsolvpol: -1897.11
REMARK  deltaGprotsolvnonpol: 243.179
REMARK  deltaGligsolvpol: -11.219
REMARK  deltaGligsolvnonpol: 16.2304
REMARK  deltaGvdw: -37.1218
REMARK  deltaGelec: 0.0
REMARK  deltaG: -7.988928
REMARK  Cluster: 0
REMARK  ClusterRank: 4
ATOM   4915 O    LIG     1      23.548  18.550   6.965  1.00  0.00      LIG  
ATOM   4916 O1   LIG     1      22.386  24.772   8.884  1.00  0.00      LIG  
ATOM   4917 O2   LIG     1      18.183  14.222   5.008  1.00  0.00      LIG  
ATOM   4918 O3   LIG     1      20.013  14.429   7.341  1.00  0.00      LIG  
ATOM   4919 O4   LIG     1      17.962  14.704   9.464  1.00  0.00      LIG  
ATOM   4920 O5   LIG     1      15.982  13.954   4.360  1.00  0.00      LIG  
ATOM   4921 C    LIG     1      21.043  19.533   9.678  1.00  0.00      LIG  
ATOM   4922 C1   LIG     1      22.445  19.431   9.009  1.00  0.00      LIG  
ATOM   4923 C2   LIG     1      23.321  20.727   9.098  1.00  0.00      LIG  
ATOM   4924 C3   LIG     1      20.360  18.130   9.704  1.00  0.00      LIG  
ATOM   4925 C4   LIG     1      23.154  21.496  10.439  1.00  0.00      LIG  
ATOM   4926 C5   LIG     1      21.124  20.087  11.101  1.00  0.00      LIG  
ATOM   4927 C6   LIG     1      22.299  18.810   7.591  1.00  0.00      LIG  
ATOM   4928 C7   LIG     1      22.483  20.625  11.489  1.00  0.00      LIG  
ATOM   4929 C8   LIG     1      20.269  17.606   8.315  1.00  0.00      LIG  
ATOM   4930 C9   LIG     1      22.746  23.004  10.437  1.00  0.00      LIG  
ATOM   4931 C10  LIG     1      23.207  21.611   7.854  1.00  0.00      LIG  
ATOM   4932 C11  LIG     1      18.904  18.152  10.159  1.00  0.00      LIG  
ATOM   4933 C12  LIG     1      21.581  17.467   7.625  1.00  0.00      LIG  
ATOM   4934 C13  LIG     1      20.157  20.529   8.909  1.00  0.00      LIG  
ATOM   4935 C14  LIG     1      24.788  20.283   9.139  1.00  0.00      LIG  
ATOM   4936 C15  LIG     1      19.005  17.443   7.893  1.00  0.00      LIG  
ATOM   4937 C16  LIG     1      21.074  17.095  10.585  1.00  0.00      LIG  
ATOM   4938 C17  LIG     1      18.059  17.927   8.929  1.00  0.00      LIG  
ATOM   4939 C18  LIG     1      23.723  23.007   8.088  1.00  0.00      LIG  
ATOM   4940 C19  LIG     1      22.820  23.646   9.078  1.00  0.00      LIG  
ATOM   4941 C20  LIG     1      23.746  23.748  11.312  1.00  0.00      LIG  
ATOM   4942 C21  LIG     1      21.379  23.346  11.023  1.00  0.00      LIG  
ATOM   4943 C22  LIG     1      18.379  17.082   6.569  1.00  0.00      LIG  
ATOM   4944 C23  LIG     1      17.366  15.917   6.609  1.00  0.00      LIG  
ATOM   4945 C24  LIG     1      19.268  17.056   5.352  1.00  0.00      LIG  
ATOM   4946 C25  LIG     1      17.754  14.440   6.371  1.00  0.00      LIG  
ATOM   4947 C26  LIG     1      18.756  13.756   7.326  1.00  0.00      LIG  
ATOM   4948 C27  LIG     1      18.253  13.503   8.763  1.00  0.00      LIG  
ATOM   4949 C28  LIG     1      17.006  12.647   8.782  1.00  0.00      LIG  
ATOM   4950 C29  LIG     1      19.312  12.780   9.565  1.00  0.00      LIG  
ATOM   4951 C30  LIG     1      17.178  13.947   4.114  1.00  0.00      LIG  
ATOM   4952 C31  LIG     1      17.712  13.720   2.740  1.00  0.00      LIG  
ATOM   4953 H    LIG     1      23.013  18.694   9.581  1.00  0.00      LIG  
ATOM   4954 H1   LIG     1      24.166  21.552  10.847  1.00  0.00      LIG  
ATOM   4955 H2   LIG     1      20.843  19.348  11.851  1.00  0.00      LIG  
ATOM   4956 H3   LIG     1      20.377  20.873  11.222  1.00  0.00      LIG  
ATOM   4957 H4   LIG     1      21.751  19.485   6.928  1.00  0.00      LIG  
ATOM   4958 H5   LIG     1      22.409  21.161  12.438  1.00  0.00      LIG  
ATOM   4959 H6   LIG     1      23.134  19.769  11.688  1.00  0.00      LIG  
ATOM   4960 H7   LIG     1      22.172  21.670   7.513  1.00  0.00      LIG  
ATOM   4961 H8   LIG     1      23.777  21.171   7.031  1.00  0.00      LIG  
ATOM   4962 H9   LIG     1      18.614  19.067  10.681  1.00  0.00      LIG  
ATOM   4963 H10  LIG     1      18.720  17.331  10.860  1.00  0.00      LIG  
ATOM   4964 H11  LIG     1      22.198  16.730   8.146  1.00  0.00      LIG  
ATOM   4965 H12  LIG     1      21.493  17.074   6.614  1.00  0.00      LIG  
ATOM   4966 H13  LIG     1      19.959  20.218   7.881  1.00  0.00      LIG  
ATOM   4967 H14  LIG     1      19.192  20.677   9.399  1.00  0.00      LIG  
ATOM   4968 H15  LIG     1      20.615  21.515   8.864  1.00  0.00      LIG  
ATOM   4969 H16  LIG     1      25.456  21.129   9.324  1.00  0.00      LIG  
ATOM   4970 H17  LIG     1      25.116  19.838   8.200  1.00  0.00      LIG  
ATOM   4971 H18  LIG     1      24.951  19.553   9.936  1.00  0.00      LIG  
ATOM   4972 H19  LIG     1      20.967  17.331  11.646  1.00  0.00      LIG  
ATOM   4973 H20  LIG     1      20.643  16.099  10.443  1.00  0.00      LIG  
ATOM   4974 H21  LIG     1      22.142  17.016  10.369  1.00  0.00      LIG  
ATOM   4975 H22  LIG     1      17.591  18.860   8.603  1.00  0.00      LIG  
ATOM   4976 H23  LIG     1      17.275  17.203   9.135  1.00  0.00      LIG  
ATOM   4977 H24  LIG     1      23.669  23.581   7.160  1.00  0.00      LIG  
ATOM   4978 H25  LIG     1      24.751  23.028   8.458  1.00  0.00      LIG  
ATOM   4979 H26  LIG     1      23.729  23.353  12.331  1.00  0.00      LIG  
ATOM   4980 H27  LIG     1      23.514  24.817  11.363  1.00  0.00      LIG  
ATOM   4981 H28  LIG     1      24.765  23.649  10.925  1.00  0.00      LIG  
ATOM   4982 H29  LIG     1      21.280  22.985  12.049  1.00  0.00      LIG  
ATOM   4983 H30  LIG     1      20.565  22.932  10.425  1.00  0.00      LIG  
ATOM   4984 H31  LIG     1      21.224  24.429  11.062  1.00  0.00      LIG  
ATOM   4985 H32  LIG     1      17.762  17.961   6.388  1.00  0.00      LIG  
ATOM   4986 H33  LIG     1      24.054  19.380   7.004  1.00  0.00      LIG  
ATOM   4987 H34  LIG     1      16.645  16.158   5.824  1.00  0.00      LIG  
ATOM   4988 H35  LIG     1      16.789  15.959   7.535  1.00  0.00      LIG  
ATOM   4989 H36  LIG     1      18.656  16.962   4.451  1.00  0.00      LIG  
ATOM   4990 H37  LIG     1      19.962  16.215   5.387  1.00  0.00      LIG  
ATOM   4991 H38  LIG     1      19.848  17.980   5.269  1.00  0.00      LIG  
ATOM   4992 H39  LIG     1      16.824  13.887   6.517  1.00  0.00      LIG  
ATOM   4993 H40  LIG     1      18.975  12.772   6.901  1.00  0.00      LIG  
ATOM   4994 H41  LIG     1      20.483  14.126   8.136  1.00  0.00      LIG  
ATOM   4995 H42  LIG     1      16.746  12.374   9.809  1.00  0.00      LIG  
ATOM   4996 H43  LIG     1      17.159  11.733   8.207  1.00  0.00      LIG  
ATOM   4997 H44  LIG     1      16.146  13.188   8.378  1.00  0.00      LIG  
ATOM   4998 H45  LIG     1      20.170  13.433   9.737  1.00  0.00      LIG  
ATOM   4999 H46  LIG     1      18.927  12.501  10.550  1.00  0.00      LIG  
ATOM   5000 H47  LIG     1      19.643  11.874   9.050  1.00  0.00      LIG  
ATOM   5001 H48  LIG     1      17.328  15.202   8.921  1.00  0.00      LIG  
ATOM   5002 H49  LIG     1      17.037  13.050   2.207  1.00  0.00      LIG  
ATOM   5003 H50  LIG     1      18.692  13.237   2.785  1.00  0.00      LIG  
ATOM   5004 H51  LIG     1      17.780  14.675   2.213  1.00  0.00      LIG  
TER
REMARK  Energy: 72.0889
REMARK  SimpleFitness: 72.0889
REMARK  FullFitness: -1560.2489
REMARK  InterFull: -38.2089
REMARK  IntraFull: 126.898
REMARK  solvFull: -1895.38
REMARK  surfFull: 246.442
REMARK  extraFull: 0.0
REMARK  deltaGcompsolvpol: -1895.38
REMARK  deltaGcompsolvnonpol: 246.442
REMARK  deltaGprotsolvpol: -1897.11
REMARK  deltaGprotsolvnonpol: 243.179
REMARK  deltaGligsolvpol: -12.4504
REMARK  deltaGligsolvnonpol: 16.1372
REMARK  deltaGvdw: -38.2089
REMARK  deltaGelec: 0.0
REMARK  deltaG: -7.954622
REMARK  Cluster: 0
REMARK  ClusterRank: 5
ATOM   4915 O    LIG     1      23.803  18.678   8.013  1.00  0.00      LIG  
ATOM   4916 O1   LIG     1      24.889  24.537  11.275  1.00  0.00      LIG  
ATOM   4917 O2   LIG     1      17.905  15.137   5.211  1.00  0.00      LIG  
ATOM   4918 O3   LIG     1      20.225  14.725   7.183  1.00  0.00      LIG  
ATOM   4919 O4   LIG     1      19.665  12.224   8.604  1.00  0.00      LIG  
ATOM   4920 O5   LIG     1      17.107  13.006   4.879  1.00  0.00      LIG  
ATOM   4921 C    LIG     1      21.188  19.681  10.608  1.00  0.00      LIG  
ATOM   4922 C1   LIG     1      22.630  19.491  10.052  1.00  0.00      LIG  
ATOM   4923 C2   LIG     1      23.646  20.647  10.360  1.00  0.00      LIG  
ATOM   4924 C3   LIG     1      20.432  18.320  10.529  1.00  0.00      LIG  
ATOM   4925 C4   LIG     1      23.509  21.223  11.789  1.00  0.00      LIG  
ATOM   4926 C5   LIG     1      21.179  20.201  12.044  1.00  0.00      LIG  
ATOM   4927 C6   LIG     1      22.539  18.999   8.578  1.00  0.00      LIG  
ATOM   4928 C7   LIG     1      22.546  20.410  12.643  1.00  0.00      LIG  
ATOM   4929 C8   LIG     1      20.377  17.875   9.105  1.00  0.00      LIG  
ATOM   4930 C9   LIG     1      23.434  22.769  11.947  1.00  0.00      LIG  
ATOM   4931 C10  LIG     1      23.658  21.751   9.303  1.00  0.00      LIG  
ATOM   4932 C11  LIG     1      18.964  18.406  10.932  1.00  0.00      LIG  
ATOM   4933 C12  LIG     1      21.705  17.724   8.442  1.00  0.00      LIG  
ATOM   4934 C13  LIG     1      20.408  20.739   9.808  1.00  0.00      LIG  
ATOM   4935 C14  LIG     1      25.054  20.033  10.367  1.00  0.00      LIG  
ATOM   4936 C15  LIG     1      19.122  17.776   8.637  1.00  0.00      LIG  
ATOM   4937 C16  LIG     1      21.043  17.213  11.399  1.00  0.00      LIG  
ATOM   4938 C17  LIG     1      18.156  18.208   9.677  1.00  0.00      LIG  
ATOM   4939 C18  LIG     1      24.619  22.873   9.634  1.00  0.00      LIG  
ATOM   4940 C19  LIG     1      24.368  23.472  10.984  1.00  0.00      LIG  
ATOM   4941 C20  LIG     1      23.923  23.131  13.348  1.00  0.00      LIG  
ATOM   4942 C21  LIG     1      22.065  23.424  11.819  1.00  0.00      LIG  
ATOM   4943 C22  LIG     1      18.498  17.480   7.292  1.00  0.00      LIG  
ATOM   4944 C23  LIG     1      17.550  16.254   7.338  1.00  0.00      LIG  
ATOM   4945 C24  LIG     1      19.371  17.636   6.056  1.00  0.00      LIG  
ATOM   4946 C25  LIG     1      17.833  14.916   6.636  1.00  0.00      LIG  
ATOM   4947 C26  LIG     1      18.987  14.020   7.158  1.00  0.00      LIG  
ATOM   4948 C27  LIG     1      18.768  13.330   8.527  1.00  0.00      LIG  
ATOM   4949 C28  LIG     1      19.091  14.207   9.725  1.00  0.00      LIG  
ATOM   4950 C29  LIG     1      17.375  12.752   8.694  1.00  0.00      LIG  
ATOM   4951 C30  LIG     1      17.436  14.098   4.448  1.00  0.00      LIG  
ATOM   4952 C31  LIG     1      17.236  14.501   3.019  1.00  0.00      LIG  
ATOM   4953 H    LIG     1      23.069  18.651  10.590  1.00  0.00      LIG  
ATOM   4954 H1   LIG     1      24.458  21.003  12.286  1.00  0.00      LIG  
ATOM   4955 H2   LIG     1      20.629  19.535  12.710  1.00  0.00      LIG  
ATOM   4956 H3   LIG     1      20.622  21.137  12.089  1.00  0.00      LIG  
ATOM   4957 H4   LIG     1      22.115  19.779   7.941  1.00  0.00      LIG  
ATOM   4958 H5   LIG     1      22.428  20.857  13.632  1.00  0.00      LIG  
ATOM   4959 H6   LIG     1      22.989  19.424  12.815  1.00  0.00      LIG  
ATOM   4960 H7   LIG     1      22.666  22.179   9.172  1.00  0.00      LIG  
ATOM   4961 H8   LIG     1      23.949  21.341   8.333  1.00  0.00      LIG  
ATOM   4962 H9   LIG     1      18.690  19.339  11.430  1.00  0.00      LIG  
ATOM   4963 H10  LIG     1      18.717  17.606  11.636  1.00  0.00      LIG  
ATOM   4964 H11  LIG     1      22.242  16.886   8.898  1.00  0.00      LIG  
ATOM   4965 H12  LIG     1      21.622  17.453   7.389  1.00  0.00      LIG  
ATOM   4966 H13  LIG     1      20.283  20.485   8.754  1.00  0.00      LIG  
ATOM   4967 H14  LIG     1      19.412  20.906  10.221  1.00  0.00      LIG  
ATOM   4968 H15  LIG     1      20.897  21.706   9.849  1.00  0.00      LIG  
ATOM   4969 H16  LIG     1      25.793  20.704  10.816  1.00  0.00      LIG  
ATOM   4970 H17  LIG     1      25.413  19.815   9.360  1.00  0.00      LIG  
ATOM   4971 H18  LIG     1      25.071  19.109  10.951  1.00  0.00      LIG  
ATOM   4972 H19  LIG     1      21.022  17.479  12.458  1.00  0.00      LIG  
ATOM   4973 H20  LIG     1      20.473  16.286  11.295  1.00  0.00      LIG  
ATOM   4974 H21  LIG     1      22.076  16.976  11.135  1.00  0.00      LIG  
ATOM   4975 H22  LIG     1      17.672  19.143   9.378  1.00  0.00      LIG  
ATOM   4976 H23  LIG     1      17.391  17.461   9.853  1.00  0.00      LIG  
ATOM   4977 H24  LIG     1      24.507  23.670   8.894  1.00  0.00      LIG  
ATOM   4978 H25  LIG     1      25.657  22.533   9.607  1.00  0.00      LIG  
ATOM   4979 H26  LIG     1      23.288  22.687  14.117  1.00  0.00      LIG  
ATOM   4980 H27  LIG     1      23.906  24.214  13.513  1.00  0.00      LIG  
ATOM   4981 H28  LIG     1      24.948  22.785  13.512  1.00  0.00      LIG  
ATOM   4982 H29  LIG     1      21.373  23.045  12.574  1.00  0.00      LIG  
ATOM   4983 H30  LIG     1      21.632  23.277  10.830  1.00  0.00      LIG  
ATOM   4984 H31  LIG     1      22.140  24.506  11.972  1.00  0.00      LIG  
ATOM   4985 H32  LIG     1      17.815  18.326   7.187  1.00  0.00      LIG  
ATOM   4986 H33  LIG     1      24.376  19.451   8.157  1.00  0.00      LIG  
ATOM   4987 H34  LIG     1      16.623  16.609   6.881  1.00  0.00      LIG  
ATOM   4988 H35  LIG     1      17.261  16.022   8.364  1.00  0.00      LIG  
ATOM   4989 H36  LIG     1      18.754  17.650   5.153  1.00  0.00      LIG  
ATOM   4990 H37  LIG     1      20.100  16.832   5.957  1.00  0.00      LIG  
ATOM   4991 H38  LIG     1      19.917  18.583   6.093  1.00  0.00      LIG  
ATOM   4992 H39  LIG     1      16.903  14.369   6.809  1.00  0.00      LIG  
ATOM   4993 H40  LIG     1      19.145  13.228   6.421  1.00  0.00      LIG  
ATOM   4994 H41  LIG     1      20.874  14.110   7.565  1.00  0.00      LIG  
ATOM   4995 H42  LIG     1      18.970  13.644  10.655  1.00  0.00      LIG  
ATOM   4996 H43  LIG     1      18.438  15.078   9.775  1.00  0.00      LIG  
ATOM   4997 H44  LIG     1      20.130  14.545   9.705  1.00  0.00      LIG  
ATOM   4998 H45  LIG     1      17.327  12.100   9.570  1.00  0.00      LIG  
ATOM   4999 H46  LIG     1      17.103  12.140   7.829  1.00  0.00      LIG  
ATOM   5000 H47  LIG     1      16.628  13.540   8.811  1.00  0.00      LIG  
ATOM   5001 H48  LIG     1      19.514  11.808   9.470  1.00  0.00      LIG  
ATOM   5002 H49  LIG     1      17.556  15.534   2.857  1.00  0.00      LIG  
ATOM   5003 H50  LIG     1      16.174  14.428   2.771  1.00  0.00      LIG  
ATOM   5004 H51  LIG     1      17.827  13.837   2.380  1.00  0.00      LIG  
TER
REMARK  Energy: 72.6092
REMARK  SimpleFitness: 72.6092
REMARK  FullFitness: -1557.7537
REMARK  InterFull: -39.3807
REMARK  IntraFull: 129.001
REMARK  solvFull: -1893.81
REMARK  surfFull: 246.436
REMARK  extraFull: 0.0
REMARK  deltaGcompsolvpol: -1893.81
REMARK  deltaGcompsolvnonpol: 246.436
REMARK  deltaGprotsolvpol: -1897.11
REMARK  deltaGprotsolvnonpol: 243.179
REMARK  deltaGligsolvpol: -13.3057
REMARK  deltaGligsolvnonpol: 16.1364
REMARK  deltaGvdw: -39.3807
REMARK  deltaGelec: 0.0
REMARK  deltaG: -7.9175406
REMARK  Cluster: 0
REMARK  ClusterRank: 6
ATOM   4915 O    LIG     1      23.764  18.691   7.905  1.00  0.00      LIG  
ATOM   4916 O1   LIG     1      25.183  24.354  11.310  1.00  0.00      LIG  
ATOM   4917 O2   LIG     1      17.926  15.091   5.272  1.00  0.00      LIG  
ATOM   4918 O3   LIG     1      20.237  14.790   7.282  1.00  0.00      LIG  
ATOM   4919 O4   LIG     1      19.687  12.168   8.629  1.00  0.00      LIG  
ATOM   4920 O5   LIG     1      17.220  12.926   4.941  1.00  0.00      LIG  
ATOM   4921 C    LIG     1      21.220  19.694  10.575  1.00  0.00      LIG  
ATOM   4922 C1   LIG     1      22.648  19.493   9.983  1.00  0.00      LIG  
ATOM   4923 C2   LIG     1      23.688  20.629  10.280  1.00  0.00      LIG  
ATOM   4924 C3   LIG     1      20.446  18.345  10.495  1.00  0.00      LIG  
ATOM   4925 C4   LIG     1      23.589  21.185  11.721  1.00  0.00      LIG  
ATOM   4926 C5   LIG     1      21.252  20.193  12.019  1.00  0.00      LIG  
ATOM   4927 C6   LIG     1      22.517  19.019   8.507  1.00  0.00      LIG  
ATOM   4928 C7   LIG     1      22.638  20.368  12.585  1.00  0.00      LIG  
ATOM   4929 C8   LIG     1      20.360  17.907   9.072  1.00  0.00      LIG  
ATOM   4930 C9   LIG     1      23.533  22.728  11.892  1.00  0.00      LIG  
ATOM   4931 C10  LIG     1      23.696  21.744   9.234  1.00  0.00      LIG  
ATOM   4932 C11  LIG     1      18.986  18.436  10.928  1.00  0.00      LIG  
ATOM   4933 C12  LIG     1      21.672  17.751   8.380  1.00  0.00      LIG  
ATOM   4934 C13  LIG     1      20.430  20.768   9.806  1.00  0.00      LIG  
ATOM   4935 C14  LIG     1      25.088  20.004  10.240  1.00  0.00      LIG  
ATOM   4936 C15  LIG     1      19.095  17.798   8.636  1.00  0.00      LIG  
ATOM   4937 C16  LIG     1      21.055  17.221  11.342  1.00  0.00      LIG  
ATOM   4938 C17  LIG     1      18.152  18.249   9.689  1.00  0.00      LIG  
ATOM   4939 C18  LIG     1      24.658  22.869   9.557  1.00  0.00      LIG  
ATOM   4940 C19  LIG     1      24.533  23.381  10.962  1.00  0.00      LIG  
ATOM   4941 C20  LIG     1      23.960  23.082  13.314  1.00  0.00      LIG  
ATOM   4942 C21  LIG     1      22.191  23.423  11.703  1.00  0.00      LIG  
ATOM   4943 C22  LIG     1      18.442  17.469   7.315  1.00  0.00      LIG  
ATOM   4944 C23  LIG     1      17.540  16.210   7.398  1.00  0.00      LIG  
ATOM   4945 C24  LIG     1      19.279  17.639   6.058  1.00  0.00      LIG  
ATOM   4946 C25  LIG     1      17.851  14.876   6.696  1.00  0.00      LIG  
ATOM   4947 C26  LIG     1      19.037  14.022   7.225  1.00  0.00      LIG  
ATOM   4948 C27  LIG     1      18.817  13.297   8.581  1.00  0.00      LIG  
ATOM   4949 C28  LIG     1      19.160  14.141   9.797  1.00  0.00      LIG  
ATOM   4950 C29  LIG     1      17.418  12.734   8.756  1.00  0.00      LIG  
ATOM   4951 C30  LIG     1      17.503  14.033   4.509  1.00  0.00      LIG  
ATOM   4952 C31  LIG     1      17.227  14.449   3.097  1.00  0.00      LIG  
ATOM   4953 H    LIG     1      23.087  18.640  10.502  1.00  0.00      LIG  
ATOM   4954 H1   LIG     1      24.547  20.950  12.193  1.00  0.00      LIG  
ATOM   4955 H2   LIG     1      20.708  19.525  12.689  1.00  0.00      LIG  
ATOM   4956 H3   LIG     1      20.716  21.139  12.092  1.00  0.00      LIG  
ATOM   4957 H4   LIG     1      22.078  19.808   7.892  1.00  0.00      LIG  
ATOM   4958 H5   LIG     1      22.557  20.788  13.589  1.00  0.00      LIG  
ATOM   4959 H6   LIG     1      23.072  19.373  12.722  1.00  0.00      LIG  
ATOM   4960 H7   LIG     1      22.703  22.169   9.109  1.00  0.00      LIG  
ATOM   4961 H8   LIG     1      23.971  21.342   8.257  1.00  0.00      LIG  
ATOM   4962 H9   LIG     1      18.727  19.366  11.439  1.00  0.00      LIG  
ATOM   4963 H10  LIG     1      18.748  17.631  11.630  1.00  0.00      LIG  
ATOM   4964 H11  LIG     1      22.214  16.904   8.812  1.00  0.00      LIG  
ATOM   4965 H12  LIG     1      21.559  17.499   7.326  1.00  0.00      LIG  
ATOM   4966 H13  LIG     1      20.263  20.520   8.757  1.00  0.00      LIG  
ATOM   4967 H14  LIG     1      19.451  20.952  10.255  1.00  0.00      LIG  
ATOM   4968 H15  LIG     1      20.936  21.725   9.831  1.00  0.00      LIG  
ATOM   4969 H16  LIG     1      25.843  20.664  10.676  1.00  0.00      LIG  
ATOM   4970 H17  LIG     1      25.417  19.802   9.220  1.00  0.00      LIG  
ATOM   4971 H18  LIG     1      25.114  19.068  10.803  1.00  0.00      LIG  
ATOM   4972 H19  LIG     1      21.022  17.460  12.407  1.00  0.00      LIG  
ATOM   4973 H20  LIG     1      20.490  16.294  11.213  1.00  0.00      LIG  
ATOM   4974 H21  LIG     1      22.090  16.993  11.081  1.00  0.00      LIG  
ATOM   4975 H22  LIG     1      17.683  19.191   9.393  1.00  0.00      LIG  
ATOM   4976 H23  LIG     1      17.371  17.520   9.879  1.00  0.00      LIG  
ATOM   4977 H24  LIG     1      24.470  23.706   8.880  1.00  0.00      LIG  
ATOM   4978 H25  LIG     1      25.691  22.545   9.413  1.00  0.00      LIG  
ATOM   4979 H26  LIG     1      23.250  22.694  14.047  1.00  0.00      LIG  
ATOM   4980 H27  LIG     1      24.000  24.166  13.465  1.00  0.00      LIG  
ATOM   4981 H28  LIG     1      24.949  22.677  13.547  1.00  0.00      LIG  
ATOM   4982 H29  LIG     1      21.452  23.058  12.419  1.00  0.00      LIG  
ATOM   4983 H30  LIG     1      21.799  23.302  10.694  1.00  0.00      LIG  
ATOM   4984 H31  LIG     1      22.290  24.500  11.869  1.00  0.00      LIG  
ATOM   4985 H32  LIG     1      17.728  18.291   7.223  1.00  0.00      LIG  
ATOM   4986 H33  LIG     1      24.333  19.473   8.001  1.00  0.00      LIG  
ATOM   4987 H34  LIG     1      16.590  16.533   6.963  1.00  0.00      LIG  
ATOM   4988 H35  LIG     1      17.293  15.976   8.435  1.00  0.00      LIG  
ATOM   4989 H36  LIG     1      18.636  17.610   5.175  1.00  0.00      LIG  
ATOM   4990 H37  LIG     1      20.032  16.859   5.952  1.00  0.00      LIG  
ATOM   4991 H38  LIG     1      19.791  18.605   6.062  1.00  0.00      LIG  
ATOM   4992 H39  LIG     1      16.931  14.311   6.862  1.00  0.00      LIG  
ATOM   4993 H40  LIG     1      19.249  13.254   6.476  1.00  0.00      LIG  
ATOM   4994 H41  LIG     1      20.246  15.348   6.486  1.00  0.00      LIG  
ATOM   4995 H42  LIG     1      18.994  13.569  10.715  1.00  0.00      LIG  
ATOM   4996 H43  LIG     1      18.551  15.044   9.850  1.00  0.00      LIG  
ATOM   4997 H44  LIG     1      20.216  14.425   9.801  1.00  0.00      LIG  
ATOM   4998 H45  LIG     1      17.362  12.094   9.642  1.00  0.00      LIG  
ATOM   4999 H46  LIG     1      17.145  12.112   7.899  1.00  0.00      LIG  
ATOM   5000 H47  LIG     1      16.676  13.528   8.869  1.00  0.00      LIG  
ATOM   5001 H48  LIG     1      19.447  11.668   9.427  1.00  0.00      LIG  
ATOM   5002 H49  LIG     1      17.552  15.477   2.915  1.00  0.00      LIG  
ATOM   5003 H50  LIG     1      16.151  14.386   2.915  1.00  0.00      LIG  
ATOM   5004 H51  LIG     1      17.768  13.784   2.419  1.00  0.00      LIG  
TER
REMARK  Energy: 74.8992
REMARK  SimpleFitness: 74.8992
REMARK  FullFitness: -1557.0614
REMARK  InterFull: -35.3725
REMARK  IntraFull: 129.136
REMARK  solvFull: -1897.32
REMARK  surfFull: 246.495
REMARK  extraFull: 0.0
REMARK  deltaGcompsolvpol: -1897.32
REMARK  deltaGcompsolvnonpol: 246.495
REMARK  deltaGprotsolvpol: -1897.11
REMARK  deltaGprotsolvnonpol: 243.179
REMARK  deltaGligsolvpol: -12.6308
REMARK  deltaGligsolvnonpol: 16.2003
REMARK  deltaGvdw: -35.3725
REMARK  deltaGelec: 0.0
REMARK  deltaG: -7.7949386
REMARK  Cluster: 0
REMARK  ClusterRank: 7
ATOM   4915 O    LIG     1      23.894  18.618   8.379  1.00  0.00      LIG  
ATOM   4916 O1   LIG     1      24.154  24.892  11.001  1.00  0.00      LIG  
ATOM   4917 O2   LIG     1      17.870  15.258   5.137  1.00  0.00      LIG  
ATOM   4918 O3   LIG     1      20.206  14.483   6.866  1.00  0.00      LIG  
ATOM   4919 O4   LIG     1      19.467  12.152   8.491  1.00  0.00      LIG  
ATOM   4920 O5   LIG     1      16.707  13.316   4.726  1.00  0.00      LIG  
ATOM   4921 C    LIG     1      21.097  19.818  10.681  1.00  0.00      LIG  
ATOM   4922 C1   LIG     1      22.572  19.565  10.258  1.00  0.00      LIG  
ATOM   4923 C2   LIG     1      23.589  20.715  10.594  1.00  0.00      LIG  
ATOM   4924 C3   LIG     1      20.288  18.492  10.565  1.00  0.00      LIG  
ATOM   4925 C4   LIG     1      23.325  21.403  11.957  1.00  0.00      LIG  
ATOM   4926 C5   LIG     1      20.987  20.365  12.105  1.00  0.00      LIG  
ATOM   4927 C6   LIG     1      22.595  19.014   8.802  1.00  0.00      LIG  
ATOM   4928 C7   LIG     1      22.311  20.628  12.786  1.00  0.00      LIG  
ATOM   4929 C8   LIG     1      20.346  17.996   9.159  1.00  0.00      LIG  
ATOM   4930 C9   LIG     1      23.213  22.957  12.027  1.00  0.00      LIG  
ATOM   4931 C10  LIG     1      23.776  21.727   9.465  1.00  0.00      LIG  
ATOM   4932 C11  LIG     1      18.791  18.650  10.823  1.00  0.00      LIG  
ATOM   4933 C12  LIG     1      21.725  17.768   8.632  1.00  0.00      LIG  
ATOM   4934 C13  LIG     1      20.447  20.889   9.789  1.00  0.00      LIG  
ATOM   4935 C14  LIG     1      24.961  20.055  10.795  1.00  0.00      LIG  
ATOM   4936 C15  LIG     1      19.135  17.906   8.588  1.00  0.00      LIG  
ATOM   4937 C16  LIG     1      20.768  17.387  11.519  1.00  0.00      LIG  
ATOM   4938 C17  LIG     1      18.089  18.425   9.508  1.00  0.00      LIG  
ATOM   4939 C18  LIG     1      24.651  22.887   9.880  1.00  0.00      LIG  
ATOM   4940 C19  LIG     1      23.972  23.685  10.939  1.00  0.00      LIG  
ATOM   4941 C20  LIG     1      23.838  23.404  13.345  1.00  0.00      LIG  
ATOM   4942 C21  LIG     1      21.807  23.546  12.042  1.00  0.00      LIG  
ATOM   4943 C22  LIG     1      18.627  17.508   7.220  1.00  0.00      LIG  
ATOM   4944 C23  LIG     1      17.652  16.304   7.320  1.00  0.00      LIG  
ATOM   4945 C24  LIG     1      19.631  17.532   6.078  1.00  0.00      LIG  
ATOM   4946 C25  LIG     1      17.810  14.983   6.553  1.00  0.00      LIG  
ATOM   4947 C26  LIG     1      18.887  13.963   7.015  1.00  0.00      LIG  
ATOM   4948 C27  LIG     1      18.728  13.371   8.443  1.00  0.00      LIG  
ATOM   4949 C28  LIG     1      19.308  14.237   9.552  1.00  0.00      LIG  
ATOM   4950 C29  LIG     1      17.294  13.005   8.792  1.00  0.00      LIG  
ATOM   4951 C30  LIG     1      17.198  14.367   4.343  1.00  0.00      LIG  
ATOM   4952 C31  LIG     1      17.105  14.843   2.926  1.00  0.00      LIG  
ATOM   4953 H    LIG     1      22.935  18.738  10.870  1.00  0.00      LIG  
ATOM   4954 H1   LIG     1      24.236  21.233  12.537  1.00  0.00      LIG  
ATOM   4955 H2   LIG     1      20.412  19.703  12.754  1.00  0.00      LIG  
ATOM   4956 H3   LIG     1      20.402  21.285  12.090  1.00  0.00      LIG  
ATOM   4957 H4   LIG     1      22.260  19.781   8.100  1.00  0.00      LIG  
ATOM   4958 H5   LIG     1      22.126  21.138  13.735  1.00  0.00      LIG  
ATOM   4959 H6   LIG     1      22.749  19.661  13.049  1.00  0.00      LIG  
ATOM   4960 H7   LIG     1      22.817  22.114   9.119  1.00  0.00      LIG  
ATOM   4961 H8   LIG     1      24.245  21.244   8.605  1.00  0.00      LIG  
ATOM   4962 H9   LIG     1      18.511  19.614  11.253  1.00  0.00      LIG  
ATOM   4963 H10  LIG     1      18.444  17.892  11.533  1.00  0.00      LIG  
ATOM   4964 H11  LIG     1      22.185  16.924   9.156  1.00  0.00      LIG  
ATOM   4965 H12  LIG     1      21.731  17.473   7.584  1.00  0.00      LIG  
ATOM   4966 H13  LIG     1      20.388  20.599   8.738  1.00  0.00      LIG  
ATOM   4967 H14  LIG     1      19.435  21.133  10.117  1.00  0.00      LIG  
ATOM   4968 H15  LIG     1      21.000  21.822   9.832  1.00  0.00      LIG  
ATOM   4969 H16  LIG     1      25.685  20.741  11.242  1.00  0.00      LIG  
ATOM   4970 H17  LIG     1      25.401  19.725   9.854  1.00  0.00      LIG  
ATOM   4971 H18  LIG     1      24.885  19.194  11.463  1.00  0.00      LIG  
ATOM   4972 H19  LIG     1      20.615  17.666  12.563  1.00  0.00      LIG  
ATOM   4973 H20  LIG     1      20.205  16.463  11.358  1.00  0.00      LIG  
ATOM   4974 H21  LIG     1      21.825  17.140  11.394  1.00  0.00      LIG  
ATOM   4975 H22  LIG     1      17.684  19.366   9.124  1.00  0.00      LIG  
ATOM   4976 H23  LIG     1      17.263  17.728   9.641  1.00  0.00      LIG  
ATOM   4977 H24  LIG     1      24.806  23.546   9.022  1.00  0.00      LIG  
ATOM   4978 H25  LIG     1      25.630  22.575  10.248  1.00  0.00      LIG  
ATOM   4979 H26  LIG     1      23.330  22.942  14.194  1.00  0.00      LIG  
ATOM   4980 H27  LIG     1      23.768  24.489  13.476  1.00  0.00      LIG  
ATOM   4981 H28  LIG     1      24.898  23.135  13.394  1.00  0.00      LIG  
ATOM   4982 H29  LIG     1      21.222  23.157  12.878  1.00  0.00      LIG  
ATOM   4983 H30  LIG     1      21.274  23.345  11.112  1.00  0.00      LIG  
ATOM   4984 H31  LIG     1      21.836  24.633  12.162  1.00  0.00      LIG  
ATOM   4985 H32  LIG     1      17.977  18.350   6.966  1.00  0.00      LIG  
ATOM   4986 H33  LIG     1      24.255  18.053   9.083  1.00  0.00      LIG  
ATOM   4987 H34  LIG     1      16.698  16.704   6.967  1.00  0.00      LIG  
ATOM   4988 H35  LIG     1      17.446  16.043   8.359  1.00  0.00      LIG  
ATOM   4989 H36  LIG     1      19.121  17.469   5.114  1.00  0.00      LIG  
ATOM   4990 H37  LIG     1      20.350  16.719   6.138  1.00  0.00      LIG  
ATOM   4991 H38  LIG     1      20.203  18.464   6.089  1.00  0.00      LIG  
ATOM   4992 H39  LIG     1      16.846  14.503   6.745  1.00  0.00      LIG  
ATOM   4993 H40  LIG     1      18.849  13.129   6.308  1.00  0.00      LIG  
ATOM   4994 H41  LIG     1      20.813  13.777   7.149  1.00  0.00      LIG  
ATOM   4995 H42  LIG     1      19.253  13.711  10.510  1.00  0.00      LIG  
ATOM   4996 H43  LIG     1      18.773  15.180   9.663  1.00  0.00      LIG  
ATOM   4997 H44  LIG     1      20.365  14.453   9.379  1.00  0.00      LIG  
ATOM   4998 H45  LIG     1      17.252  12.442   9.730  1.00  0.00      LIG  
ATOM   4999 H46  LIG     1      16.860  12.364   8.020  1.00  0.00      LIG  
ATOM   5000 H47  LIG     1      16.667  13.893   8.906  1.00  0.00      LIG  
ATOM   5001 H48  LIG     1      19.261  11.735   9.345  1.00  0.00      LIG  
ATOM   5002 H49  LIG     1      17.245  15.927   2.868  1.00  0.00      LIG  
ATOM   5003 H50  LIG     1      16.107  14.610   2.546  1.00  0.00      LIG  
ATOM   5004 H51  LIG     1      17.864  14.338   2.323  1.00  0.00      LIG  
TER
REMARK  Energy: 58.7276
REMARK  SimpleFitness: 58.7276
REMARK  FullFitness: -1574.324
REMARK  InterFull: -41.629
REMARK  IntraFull: 115.243
REMARK  solvFull: -1891.29
REMARK  surfFull: 243.352
REMARK  extraFull: 0.0
REMARK  deltaGcompsolvpol: -1891.29
REMARK  deltaGcompsolvnonpol: 243.352
REMARK  deltaGprotsolvpol: -1897.11
REMARK  deltaGprotsolvnonpol: 243.179
REMARK  deltaGligsolvpol: -13.8952
REMARK  deltaGligsolvnonpol: 16.4373
REMARK  deltaGvdw: -41.629
REMARK  deltaGelec: 0.0
REMARK  deltaG: -8.2601385
REMARK  Cluster: 1
REMARK  ClusterRank: 0
ATOM   4915 O    LIG     1      20.483  15.641   9.466  1.00  0.00      LIG  
ATOM   4916 O1   LIG     1      21.135  17.459  15.917  1.00  0.00      LIG  
ATOM   4917 O2   LIG     1      23.679  18.790   7.602  1.00  0.00      LIG  
ATOM   4918 O3   LIG     1      24.427  21.521   6.179  1.00  0.00      LIG  
ATOM   4919 O4   LIG     1      24.966  18.154   4.784  1.00  0.00      LIG  
ATOM   4920 O5   LIG     1      23.826  20.593   9.035  1.00  0.00      LIG  
ATOM   4921 C    LIG     1      19.389  19.228  10.258  1.00  0.00      LIG  
ATOM   4922 C1   LIG     1      19.524  17.692  10.520  1.00  0.00      LIG  
ATOM   4923 C2   LIG     1      19.865  17.264  11.987  1.00  0.00      LIG  
ATOM   4924 C3   LIG     1      18.679  19.451   8.889  1.00  0.00      LIG  
ATOM   4925 C4   LIG     1      19.081  18.074  13.045  1.00  0.00      LIG  
ATOM   4926 C5   LIG     1      18.629  19.948  11.367  1.00  0.00      LIG  
ATOM   4927 C6   LIG     1      20.359  17.054   9.375  1.00  0.00      LIG  
ATOM   4928 C7   LIG     1      18.069  19.025  12.418  1.00  0.00      LIG  
ATOM   4929 C8   LIG     1      19.451  18.756   7.826  1.00  0.00      LIG  
ATOM   4930 C9   LIG     1      19.882  18.629  14.252  1.00  0.00      LIG  
ATOM   4931 C10  LIG     1      21.362  17.230  12.284  1.00  0.00      LIG  
ATOM   4932 C11  LIG     1      18.644  20.898   8.383  1.00  0.00      LIG  
ATOM   4933 C12  LIG     1      19.699  17.303   8.023  1.00  0.00      LIG  
ATOM   4934 C13  LIG     1      20.756  19.925  10.222  1.00  0.00      LIG  
ATOM   4935 C14  LIG     1      19.371  15.827  12.195  1.00  0.00      LIG  
ATOM   4936 C15  LIG     1      19.872  19.558   6.844  1.00  0.00      LIG  
ATOM   4937 C16  LIG     1      17.230  18.960   8.874  1.00  0.00      LIG  
ATOM   4938 C17  LIG     1      19.422  20.955   7.081  1.00  0.00      LIG  
ATOM   4939 C18  LIG     1      21.681  16.842  13.714  1.00  0.00      LIG  
ATOM   4940 C19  LIG     1      20.884  17.602  14.729  1.00  0.00      LIG  
ATOM   4941 C20  LIG     1      18.912  18.865  15.405  1.00  0.00      LIG  
ATOM   4942 C21  LIG     1      20.611  19.954  14.060  1.00  0.00      LIG  
ATOM   4943 C22  LIG     1      20.647  19.177   5.608  1.00  0.00      LIG  
ATOM   4944 C23  LIG     1      22.067  18.660   5.862  1.00  0.00      LIG  
ATOM   4945 C24  LIG     1      20.675  20.287   4.571  1.00  0.00      LIG  
ATOM   4946 C25  LIG     1      23.017  19.600   6.612  1.00  0.00      LIG  
ATOM   4947 C26  LIG     1      24.024  20.264   5.638  1.00  0.00      LIG  
ATOM   4948 C27  LIG     1      25.284  19.481   5.191  1.00  0.00      LIG  
ATOM   4949 C28  LIG     1      25.869  20.181   3.981  1.00  0.00      LIG  
ATOM   4950 C29  LIG     1      26.402  19.414   6.221  1.00  0.00      LIG  
ATOM   4951 C30  LIG     1      24.019  19.416   8.768  1.00  0.00      LIG  
ATOM   4952 C31  LIG     1      24.569  18.418   9.738  1.00  0.00      LIG  
ATOM   4953 H    LIG     1      18.531  17.260  10.390  1.00  0.00      LIG  
ATOM   4954 H1   LIG     1      18.416  17.354  13.528  1.00  0.00      LIG  
ATOM   4955 H2   LIG     1      17.809  20.548  10.968  1.00  0.00      LIG  
ATOM   4956 H3   LIG     1      19.284  20.675  11.847  1.00  0.00      LIG  
ATOM   4957 H4   LIG     1      21.377  17.451   9.371  1.00  0.00      LIG  
ATOM   4958 H5   LIG     1      17.566  19.624  13.179  1.00  0.00      LIG  
ATOM   4959 H6   LIG     1      17.284  18.424  11.952  1.00  0.00      LIG  
ATOM   4960 H7   LIG     1      21.824  18.193  12.087  1.00  0.00      LIG  
ATOM   4961 H8   LIG     1      21.857  16.518  11.621  1.00  0.00      LIG  
ATOM   4962 H9   LIG     1      19.029  21.627   9.098  1.00  0.00      LIG  
ATOM   4963 H10  LIG     1      17.612  21.206   8.189  1.00  0.00      LIG  
ATOM   4964 H11  LIG     1      18.749  16.763   7.973  1.00  0.00      LIG  
ATOM   4965 H12  LIG     1      20.307  16.874   7.224  1.00  0.00      LIG  
ATOM   4966 H13  LIG     1      21.390  19.567   9.412  1.00  0.00      LIG  
ATOM   4967 H14  LIG     1      20.662  21.005  10.106  1.00  0.00      LIG  
ATOM   4968 H15  LIG     1      21.299  19.792  11.152  1.00  0.00      LIG  
ATOM   4969 H16  LIG     1      19.323  15.562  13.254  1.00  0.00      LIG  
ATOM   4970 H17  LIG     1      20.033  15.094  11.734  1.00  0.00      LIG  
ATOM   4971 H18  LIG     1      18.367  15.695  11.783  1.00  0.00      LIG  
ATOM   4972 H19  LIG     1      16.601  19.532   9.560  1.00  0.00      LIG  
ATOM   4973 H20  LIG     1      16.803  19.082   7.879  1.00  0.00      LIG  
ATOM   4974 H21  LIG     1      17.128  17.904   9.127  1.00  0.00      LIG  
ATOM   4975 H22  LIG     1      20.278  21.629   7.176  1.00  0.00      LIG  
ATOM   4976 H23  LIG     1      18.774  21.313   6.276  1.00  0.00      LIG  
ATOM   4977 H24  LIG     1      22.739  17.037  13.907  1.00  0.00      LIG  
ATOM   4978 H25  LIG     1      21.500  15.776  13.877  1.00  0.00      LIG  
ATOM   4979 H26  LIG     1      18.193  19.650  15.163  1.00  0.00      LIG  
ATOM   4980 H27  LIG     1      19.432  19.184  16.313  1.00  0.00      LIG  
ATOM   4981 H28  LIG     1      18.352  17.955  15.642  1.00  0.00      LIG  
ATOM   4982 H29  LIG     1      19.902  20.766  13.880  1.00  0.00      LIG  
ATOM   4983 H30  LIG     1      21.318  19.918  13.232  1.00  0.00      LIG  
ATOM   4984 H31  LIG     1      21.180  20.216  14.957  1.00  0.00      LIG  
ATOM   4985 H32  LIG     1      20.101  18.353   5.139  1.00  0.00      LIG  
ATOM   4986 H33  LIG     1      19.579  15.286   9.514  1.00  0.00      LIG  
ATOM   4987 H34  LIG     1      22.503  18.441   4.888  1.00  0.00      LIG  
ATOM   4988 H35  LIG     1      21.998  17.696   6.372  1.00  0.00      LIG  
ATOM   4989 H36  LIG     1      21.205  19.950   3.677  1.00  0.00      LIG  
ATOM   4990 H37  LIG     1      21.187  21.176   4.946  1.00  0.00      LIG  
ATOM   4991 H38  LIG     1      19.663  20.572   4.269  1.00  0.00      LIG  
ATOM   4992 H39  LIG     1      22.417  20.371   7.105  1.00  0.00      LIG  
ATOM   4993 H40  LIG     1      23.460  20.509   4.735  1.00  0.00      LIG  
ATOM   4994 H41  LIG     1      25.100  21.884   5.578  1.00  0.00      LIG  
ATOM   4995 H42  LIG     1      26.736  19.635   3.599  1.00  0.00      LIG  
ATOM   4996 H43  LIG     1      26.178  21.202   4.222  1.00  0.00      LIG  
ATOM   4997 H44  LIG     1      25.136  20.218   3.172  1.00  0.00      LIG  
ATOM   4998 H45  LIG     1      26.133  18.778   7.066  1.00  0.00      LIG  
ATOM   4999 H46  LIG     1      27.293  18.962   5.777  1.00  0.00      LIG  
ATOM   5000 H47  LIG     1      26.673  20.406   6.591  1.00  0.00      LIG  
ATOM   5001 H48  LIG     1      24.521  18.226   3.920  1.00  0.00      LIG  
ATOM   5002 H49  LIG     1      23.781  17.721  10.037  1.00  0.00      LIG  
ATOM   5003 H50  LIG     1      24.933  18.952  10.619  1.00  0.00      LIG  
ATOM   5004 H51  LIG     1      25.407  17.881   9.283  1.00  0.00      LIG  
TER
REMARK  Energy: 58.7276
REMARK  SimpleFitness: 58.7276
REMARK  FullFitness: -1574.324
REMARK  InterFull: -41.629
REMARK  IntraFull: 115.243
REMARK  solvFull: -1891.29
REMARK  surfFull: 243.352
REMARK  extraFull: 0.0
REMARK  deltaGcompsolvpol: -1891.29
REMARK  deltaGcompsolvnonpol: 243.352
REMARK  deltaGprotsolvpol: -1897.11
REMARK  deltaGprotsolvnonpol: 243.179
REMARK  deltaGligsolvpol: -13.8952
REMARK  deltaGligsolvnonpol: 16.4373
REMARK  deltaGvdw: -41.629
REMARK  deltaGelec: 0.0
REMARK  deltaG: -8.2601385
REMARK  Cluster: 1
REMARK  ClusterRank: 1
ATOM   4915 O    LIG     1      20.483  15.641   9.466  1.00  0.00      LIG  
ATOM   4916 O1   LIG     1      21.135  17.459  15.917  1.00  0.00      LIG  
ATOM   4917 O2   LIG     1      23.679  18.790   7.602  1.00  0.00      LIG  
ATOM   4918 O3   LIG     1      24.427  21.521   6.179  1.00  0.00      LIG  
ATOM   4919 O4   LIG     1      24.966  18.154   4.784  1.00  0.00      LIG  
ATOM   4920 O5   LIG     1      23.826  20.593   9.035  1.00  0.00      LIG  
ATOM   4921 C    LIG     1      19.389  19.228  10.258  1.00  0.00      LIG  
ATOM   4922 C1   LIG     1      19.524  17.692  10.520  1.00  0.00      LIG  
ATOM   4923 C2   LIG     1      19.865  17.264  11.987  1.00  0.00      LIG  
ATOM   4924 C3   LIG     1      18.679  19.451   8.889  1.00  0.00      LIG  
ATOM   4925 C4   LIG     1      19.081  18.074  13.045  1.00  0.00      LIG  
ATOM   4926 C5   LIG     1      18.629  19.948  11.367  1.00  0.00      LIG  
ATOM   4927 C6   LIG     1      20.359  17.054   9.375  1.00  0.00      LIG  
ATOM   4928 C7   LIG     1      18.069  19.025  12.418  1.00  0.00      LIG  
ATOM   4929 C8   LIG     1      19.451  18.756   7.826  1.00  0.00      LIG  
ATOM   4930 C9   LIG     1      19.882  18.629  14.252  1.00  0.00      LIG  
ATOM   4931 C10  LIG     1      21.362  17.230  12.284  1.00  0.00      LIG  
ATOM   4932 C11  LIG     1      18.644  20.898   8.383  1.00  0.00      LIG  
ATOM   4933 C12  LIG     1      19.699  17.303   8.023  1.00  0.00      LIG  
ATOM   4934 C13  LIG     1      20.756  19.925  10.222  1.00  0.00      LIG  
ATOM   4935 C14  LIG     1      19.371  15.827  12.195  1.00  0.00      LIG  
ATOM   4936 C15  LIG     1      19.872  19.558   6.844  1.00  0.00      LIG  
ATOM   4937 C16  LIG     1      17.230  18.960   8.874  1.00  0.00      LIG  
ATOM   4938 C17  LIG     1      19.422  20.955   7.081  1.00  0.00      LIG  
ATOM   4939 C18  LIG     1      21.681  16.842  13.714  1.00  0.00      LIG  
ATOM   4940 C19  LIG     1      20.884  17.602  14.729  1.00  0.00      LIG  
ATOM   4941 C20  LIG     1      18.912  18.865  15.405  1.00  0.00      LIG  
ATOM   4942 C21  LIG     1      20.611  19.954  14.060  1.00  0.00      LIG  
ATOM   4943 C22  LIG     1      20.647  19.177   5.608  1.00  0.00      LIG  
ATOM   4944 C23  LIG     1      22.067  18.660   5.862  1.00  0.00      LIG  
ATOM   4945 C24  LIG     1      20.675  20.287   4.571  1.00  0.00      LIG  
ATOM   4946 C25  LIG     1      23.017  19.600   6.612  1.00  0.00      LIG  
ATOM   4947 C26  LIG     1      24.024  20.264   5.638  1.00  0.00      LIG  
ATOM   4948 C27  LIG     1      25.284  19.481   5.191  1.00  0.00      LIG  
ATOM   4949 C28  LIG     1      25.869  20.181   3.981  1.00  0.00      LIG  
ATOM   4950 C29  LIG     1      26.402  19.414   6.221  1.00  0.00      LIG  
ATOM   4951 C30  LIG     1      24.019  19.416   8.768  1.00  0.00      LIG  
ATOM   4952 C31  LIG     1      24.569  18.418   9.738  1.00  0.00      LIG  
ATOM   4953 H    LIG     1      18.531  17.260  10.390  1.00  0.00      LIG  
ATOM   4954 H1   LIG     1      18.416  17.354  13.528  1.00  0.00      LIG  
ATOM   4955 H2   LIG     1      17.809  20.548  10.968  1.00  0.00      LIG  
ATOM   4956 H3   LIG     1      19.284  20.675  11.847  1.00  0.00      LIG  
ATOM   4957 H4   LIG     1      21.377  17.451   9.371  1.00  0.00      LIG  
ATOM   4958 H5   LIG     1      17.566  19.624  13.179  1.00  0.00      LIG  
ATOM   4959 H6   LIG     1      17.284  18.424  11.952  1.00  0.00      LIG  
ATOM   4960 H7   LIG     1      21.824  18.193  12.087  1.00  0.00      LIG  
ATOM   4961 H8   LIG     1      21.857  16.518  11.621  1.00  0.00      LIG  
ATOM   4962 H9   LIG     1      19.029  21.627   9.098  1.00  0.00      LIG  
ATOM   4963 H10  LIG     1      17.612  21.206   8.189  1.00  0.00      LIG  
ATOM   4964 H11  LIG     1      18.749  16.763   7.973  1.00  0.00      LIG  
ATOM   4965 H12  LIG     1      20.307  16.874   7.224  1.00  0.00      LIG  
ATOM   4966 H13  LIG     1      21.390  19.567   9.412  1.00  0.00      LIG  
ATOM   4967 H14  LIG     1      20.662  21.005  10.106  1.00  0.00      LIG  
ATOM   4968 H15  LIG     1      21.299  19.792  11.152  1.00  0.00      LIG  
ATOM   4969 H16  LIG     1      19.323  15.562  13.254  1.00  0.00      LIG  
ATOM   4970 H17  LIG     1      20.033  15.094  11.734  1.00  0.00      LIG  
ATOM   4971 H18  LIG     1      18.367  15.695  11.783  1.00  0.00      LIG  
ATOM   4972 H19  LIG     1      16.601  19.532   9.560  1.00  0.00      LIG  
ATOM   4973 H20  LIG     1      16.803  19.082   7.879  1.00  0.00      LIG  
ATOM   4974 H21  LIG     1      17.128  17.904   9.127  1.00  0.00      LIG  
ATOM   4975 H22  LIG     1      20.278  21.629   7.176  1.00  0.00      LIG  
ATOM   4976 H23  LIG     1      18.774  21.313   6.276  1.00  0.00      LIG  
ATOM   4977 H24  LIG     1      22.739  17.037  13.907  1.00  0.00      LIG  
ATOM   4978 H25  LIG     1      21.500  15.776  13.877  1.00  0.00      LIG  
ATOM   4979 H26  LIG     1      18.193  19.650  15.163  1.00  0.00      LIG  
ATOM   4980 H27  LIG     1      19.432  19.184  16.313  1.00  0.00      LIG  
ATOM   4981 H28  LIG     1      18.352  17.955  15.642  1.00  0.00      LIG  
ATOM   4982 H29  LIG     1      19.902  20.766  13.880  1.00  0.00      LIG  
ATOM   4983 H30  LIG     1      21.318  19.918  13.232  1.00  0.00      LIG  
ATOM   4984 H31  LIG     1      21.180  20.216  14.957  1.00  0.00      LIG  
ATOM   4985 H32  LIG     1      20.101  18.353   5.139  1.00  0.00      LIG  
ATOM   4986 H33  LIG     1      19.579  15.286   9.514  1.00  0.00      LIG  
ATOM   4987 H34  LIG     1      22.503  18.441   4.888  1.00  0.00      LIG  
ATOM   4988 H35  LIG     1      21.998  17.696   6.372  1.00  0.00      LIG  
ATOM   4989 H36  LIG     1      21.205  19.950   3.677  1.00  0.00      LIG  
ATOM   4990 H37  LIG     1      21.187  21.176   4.946  1.00  0.00      LIG  
ATOM   4991 H38  LIG     1      19.663  20.572   4.269  1.00  0.00      LIG  
ATOM   4992 H39  LIG     1      22.417  20.371   7.105  1.00  0.00      LIG  
ATOM   4993 H40  LIG     1      23.460  20.509   4.735  1.00  0.00      LIG  
ATOM   4994 H41  LIG     1      25.100  21.884   5.578  1.00  0.00      LIG  
ATOM   4995 H42  LIG     1      26.736  19.635   3.599  1.00  0.00      LIG  
ATOM   4996 H43  LIG     1      26.178  21.202   4.222  1.00  0.00      LIG  
ATOM   4997 H44  LIG     1      25.136  20.218   3.172  1.00  0.00      LIG  
ATOM   4998 H45  LIG     1      26.133  18.778   7.066  1.00  0.00      LIG  
ATOM   4999 H46  LIG     1      27.293  18.962   5.777  1.00  0.00      LIG  
ATOM   5000 H47  LIG     1      26.673  20.406   6.591  1.00  0.00      LIG  
ATOM   5001 H48  LIG     1      24.521  18.226   3.920  1.00  0.00      LIG  
ATOM   5002 H49  LIG     1      23.781  17.721  10.037  1.00  0.00      LIG  
ATOM   5003 H50  LIG     1      24.933  18.952  10.619  1.00  0.00      LIG  
ATOM   5004 H51  LIG     1      25.407  17.881   9.283  1.00  0.00      LIG  
TER
REMARK  Energy: 58.7276
REMARK  SimpleFitness: 58.7276
REMARK  FullFitness: -1574.324
REMARK  InterFull: -41.629
REMARK  IntraFull: 115.243
REMARK  solvFull: -1891.29
REMARK  surfFull: 243.352
REMARK  extraFull: 0.0
REMARK  deltaGcompsolvpol: -1891.29
REMARK  deltaGcompsolvnonpol: 243.352
REMARK  deltaGprotsolvpol: -1897.11
REMARK  deltaGprotsolvnonpol: 243.179
REMARK  deltaGligsolvpol: -13.8952
REMARK  deltaGligsolvnonpol: 16.4373
REMARK  deltaGvdw: -41.629
REMARK  deltaGelec: 0.0
REMARK  deltaG: -8.2601385
REMARK  Cluster: 1
REMARK  ClusterRank: 2
ATOM   4915 O    LIG     1      20.483  15.641   9.466  1.00  0.00      LIG  
ATOM   4916 O1   LIG     1      21.135  17.459  15.917  1.00  0.00      LIG  
ATOM   4917 O2   LIG     1      23.679  18.790   7.602  1.00  0.00      LIG  
ATOM   4918 O3   LIG     1      24.427  21.521   6.179  1.00  0.00      LIG  
ATOM   4919 O4   LIG     1      24.966  18.154   4.784  1.00  0.00      LIG  
ATOM   4920 O5   LIG     1      23.826  20.593   9.035  1.00  0.00      LIG  
ATOM   4921 C    LIG     1      19.389  19.228  10.258  1.00  0.00      LIG  
ATOM   4922 C1   LIG     1      19.524  17.692  10.520  1.00  0.00      LIG  
ATOM   4923 C2   LIG     1      19.865  17.264  11.987  1.00  0.00      LIG  
ATOM   4924 C3   LIG     1      18.679  19.451   8.889  1.00  0.00      LIG  
ATOM   4925 C4   LIG     1      19.081  18.074  13.045  1.00  0.00      LIG  
ATOM   4926 C5   LIG     1      18.629  19.948  11.367  1.00  0.00      LIG  
ATOM   4927 C6   LIG     1      20.359  17.054   9.375  1.00  0.00      LIG  
ATOM   4928 C7   LIG     1      18.069  19.025  12.418  1.00  0.00      LIG  
ATOM   4929 C8   LIG     1      19.451  18.756   7.826  1.00  0.00      LIG  
ATOM   4930 C9   LIG     1      19.882  18.629  14.252  1.00  0.00      LIG  
ATOM   4931 C10  LIG     1      21.362  17.230  12.284  1.00  0.00      LIG  
ATOM   4932 C11  LIG     1      18.644  20.898   8.383  1.00  0.00      LIG  
ATOM   4933 C12  LIG     1      19.699  17.303   8.023  1.00  0.00      LIG  
ATOM   4934 C13  LIG     1      20.756  19.925  10.222  1.00  0.00      LIG  
ATOM   4935 C14  LIG     1      19.371  15.827  12.195  1.00  0.00      LIG  
ATOM   4936 C15  LIG     1      19.872  19.558   6.844  1.00  0.00      LIG  
ATOM   4937 C16  LIG     1      17.230  18.960   8.874  1.00  0.00      LIG  
ATOM   4938 C17  LIG     1      19.422  20.955   7.081  1.00  0.00      LIG  
ATOM   4939 C18  LIG     1      21.681  16.842  13.714  1.00  0.00      LIG  
ATOM   4940 C19  LIG     1      20.884  17.602  14.729  1.00  0.00      LIG  
ATOM   4941 C20  LIG     1      18.912  18.865  15.405  1.00  0.00      LIG  
ATOM   4942 C21  LIG     1      20.611  19.954  14.060  1.00  0.00      LIG  
ATOM   4943 C22  LIG     1      20.647  19.177   5.608  1.00  0.00      LIG  
ATOM   4944 C23  LIG     1      22.067  18.660   5.862  1.00  0.00      LIG  
ATOM   4945 C24  LIG     1      20.675  20.287   4.571  1.00  0.00      LIG  
ATOM   4946 C25  LIG     1      23.017  19.600   6.612  1.00  0.00      LIG  
ATOM   4947 C26  LIG     1      24.024  20.264   5.638  1.00  0.00      LIG  
ATOM   4948 C27  LIG     1      25.284  19.481   5.191  1.00  0.00      LIG  
ATOM   4949 C28  LIG     1      25.869  20.181   3.981  1.00  0.00      LIG  
ATOM   4950 C29  LIG     1      26.402  19.414   6.221  1.00  0.00      LIG  
ATOM   4951 C30  LIG     1      24.019  19.416   8.768  1.00  0.00      LIG  
ATOM   4952 C31  LIG     1      24.569  18.418   9.738  1.00  0.00      LIG  
ATOM   4953 H    LIG     1      18.531  17.260  10.390  1.00  0.00      LIG  
ATOM   4954 H1   LIG     1      18.416  17.354  13.528  1.00  0.00      LIG  
ATOM   4955 H2   LIG     1      17.809  20.548  10.968  1.00  0.00      LIG  
ATOM   4956 H3   LIG     1      19.284  20.675  11.847  1.00  0.00      LIG  
ATOM   4957 H4   LIG     1      21.377  17.451   9.371  1.00  0.00      LIG  
ATOM   4958 H5   LIG     1      17.566  19.624  13.179  1.00  0.00      LIG  
ATOM   4959 H6   LIG     1      17.284  18.424  11.952  1.00  0.00      LIG  
ATOM   4960 H7   LIG     1      21.824  18.193  12.087  1.00  0.00      LIG  
ATOM   4961 H8   LIG     1      21.857  16.518  11.621  1.00  0.00      LIG  
ATOM   4962 H9   LIG     1      19.029  21.627   9.098  1.00  0.00      LIG  
ATOM   4963 H10  LIG     1      17.612  21.206   8.189  1.00  0.00      LIG  
ATOM   4964 H11  LIG     1      18.749  16.763   7.973  1.00  0.00      LIG  
ATOM   4965 H12  LIG     1      20.307  16.874   7.224  1.00  0.00      LIG  
ATOM   4966 H13  LIG     1      21.390  19.567   9.412  1.00  0.00      LIG  
ATOM   4967 H14  LIG     1      20.662  21.005  10.106  1.00  0.00      LIG  
ATOM   4968 H15  LIG     1      21.299  19.792  11.152  1.00  0.00      LIG  
ATOM   4969 H16  LIG     1      19.323  15.562  13.254  1.00  0.00      LIG  
ATOM   4970 H17  LIG     1      20.033  15.094  11.734  1.00  0.00      LIG  
ATOM   4971 H18  LIG     1      18.367  15.695  11.783  1.00  0.00      LIG  
ATOM   4972 H19  LIG     1      16.601  19.532   9.560  1.00  0.00      LIG  
ATOM   4973 H20  LIG     1      16.803  19.082   7.879  1.00  0.00      LIG  
ATOM   4974 H21  LIG     1      17.128  17.904   9.127  1.00  0.00      LIG  
ATOM   4975 H22  LIG     1      20.278  21.629   7.176  1.00  0.00      LIG  
ATOM   4976 H23  LIG     1      18.774  21.313   6.276  1.00  0.00      LIG  
ATOM   4977 H24  LIG     1      22.739  17.037  13.907  1.00  0.00      LIG  
ATOM   4978 H25  LIG     1      21.500  15.776  13.877  1.00  0.00      LIG  
ATOM   4979 H26  LIG     1      18.193  19.650  15.163  1.00  0.00      LIG  
ATOM   4980 H27  LIG     1      19.432  19.184  16.313  1.00  0.00      LIG  
ATOM   4981 H28  LIG     1      18.352  17.955  15.642  1.00  0.00      LIG  
ATOM   4982 H29  LIG     1      19.902  20.766  13.880  1.00  0.00      LIG  
ATOM   4983 H30  LIG     1      21.318  19.918  13.232  1.00  0.00      LIG  
ATOM   4984 H31  LIG     1      21.180  20.216  14.957  1.00  0.00      LIG  
ATOM   4985 H32  LIG     1      20.101  18.353   5.139  1.00  0.00      LIG  
ATOM   4986 H33  LIG     1      19.579  15.286   9.514  1.00  0.00      LIG  
ATOM   4987 H34  LIG     1      22.503  18.441   4.888  1.00  0.00      LIG  
ATOM   4988 H35  LIG     1      21.998  17.696   6.372  1.00  0.00      LIG  
ATOM   4989 H36  LIG     1      21.205  19.950   3.677  1.00  0.00      LIG  
ATOM   4990 H37  LIG     1      21.187  21.176   4.946  1.00  0.00      LIG  
ATOM   4991 H38  LIG     1      19.663  20.572   4.269  1.00  0.00      LIG  
ATOM   4992 H39  LIG     1      22.417  20.371   7.105  1.00  0.00      LIG  
ATOM   4993 H40  LIG     1      23.460  20.509   4.735  1.00  0.00      LIG  
ATOM   4994 H41  LIG     1      25.100  21.884   5.578  1.00  0.00      LIG  
ATOM   4995 H42  LIG     1      26.736  19.635   3.599  1.00  0.00      LIG  
ATOM   4996 H43  LIG     1      26.178  21.202   4.222  1.00  0.00      LIG  
ATOM   4997 H44  LIG     1      25.136  20.218   3.172  1.00  0.00      LIG  
ATOM   4998 H45  LIG     1      26.133  18.778   7.066  1.00  0.00      LIG  
ATOM   4999 H46  LIG     1      27.293  18.962   5.777  1.00  0.00      LIG  
ATOM   5000 H47  LIG     1      26.673  20.406   6.591  1.00  0.00      LIG  
ATOM   5001 H48  LIG     1      24.521  18.226   3.920  1.00  0.00      LIG  
ATOM   5002 H49  LIG     1      23.781  17.721  10.037  1.00  0.00      LIG  
ATOM   5003 H50  LIG     1      24.933  18.952  10.619  1.00  0.00      LIG  
ATOM   5004 H51  LIG     1      25.407  17.881   9.283  1.00  0.00      LIG  
TER
REMARK  Energy: 60.6455
REMARK  SimpleFitness: 60.6455
REMARK  FullFitness: -1573.0948
REMARK  InterFull: -40.8969
REMARK  IntraFull: 115.979
REMARK  solvFull: -1891.91
REMARK  surfFull: 243.733
REMARK  extraFull: 0.0
REMARK  deltaGcompsolvpol: -1891.91
REMARK  deltaGcompsolvnonpol: 243.733
REMARK  deltaGprotsolvpol: -1897.11
REMARK  deltaGprotsolvnonpol: 243.179
REMARK  deltaGligsolvpol: -14.1025
REMARK  deltaGligsolvnonpol: 16.5017
REMARK  deltaGvdw: -40.8969
REMARK  deltaGelec: 0.0
REMARK  deltaG: -8.186189
REMARK  Cluster: 1
REMARK  ClusterRank: 3
ATOM   4915 O    LIG     1      20.492  15.731   9.511  1.00  0.00      LIG  
ATOM   4916 O1   LIG     1      22.128  18.592  15.398  1.00  0.00      LIG  
ATOM   4917 O2   LIG     1      23.646  19.013   7.581  1.00  0.00      LIG  
ATOM   4918 O3   LIG     1      24.491  21.581   5.970  1.00  0.00      LIG  
ATOM   4919 O4   LIG     1      24.926  18.132   4.752  1.00  0.00      LIG  
ATOM   4920 O5   LIG     1      23.746  20.929   8.861  1.00  0.00      LIG  
ATOM   4921 C    LIG     1      19.372  19.316  10.264  1.00  0.00      LIG  
ATOM   4922 C1   LIG     1      19.532  17.790  10.542  1.00  0.00      LIG  
ATOM   4923 C2   LIG     1      19.910  17.394  12.008  1.00  0.00      LIG  
ATOM   4924 C3   LIG     1      18.693  19.523   8.879  1.00  0.00      LIG  
ATOM   4925 C4   LIG     1      19.235  18.276  13.087  1.00  0.00      LIG  
ATOM   4926 C5   LIG     1      18.559  20.028  11.344  1.00  0.00      LIG  
ATOM   4927 C6   LIG     1      20.377  17.144   9.405  1.00  0.00      LIG  
ATOM   4928 C7   LIG     1      18.133  19.139  12.491  1.00  0.00      LIG  
ATOM   4929 C8   LIG     1      19.486  18.831   7.832  1.00  0.00      LIG  
ATOM   4930 C9   LIG     1      20.110  18.961  14.182  1.00  0.00      LIG  
ATOM   4931 C10  LIG     1      21.408  17.242  12.241  1.00  0.00      LIG  
ATOM   4932 C11  LIG     1      18.653  20.968   8.372  1.00  0.00      LIG  
ATOM   4933 C12  LIG     1      19.742  17.382   8.040  1.00  0.00      LIG  
ATOM   4934 C13  LIG     1      20.737  20.014  10.262  1.00  0.00      LIG  
ATOM   4935 C14  LIG     1      19.315  16.001  12.254  1.00  0.00      LIG  
ATOM   4936 C15  LIG     1      19.885  19.627   6.835  1.00  0.00      LIG  
ATOM   4937 C16  LIG     1      17.252  19.006   8.828  1.00  0.00      LIG  
ATOM   4938 C17  LIG     1      19.404  21.016   7.053  1.00  0.00      LIG  
ATOM   4939 C18  LIG     1      21.731  17.022  13.700  1.00  0.00      LIG  
ATOM   4940 C19  LIG     1      21.416  18.257  14.463  1.00  0.00      LIG  
ATOM   4941 C20  LIG     1      19.320  18.917  15.481  1.00  0.00      LIG  
ATOM   4942 C21  LIG     1      20.452  20.430  13.973  1.00  0.00      LIG  
ATOM   4943 C22  LIG     1      20.637  19.235   5.588  1.00  0.00      LIG  
ATOM   4944 C23  LIG     1      22.070  18.750   5.818  1.00  0.00      LIG  
ATOM   4945 C24  LIG     1      20.630  20.328   4.533  1.00  0.00      LIG  
ATOM   4946 C25  LIG     1      23.015  19.737   6.509  1.00  0.00      LIG  
ATOM   4947 C26  LIG     1      24.049  20.308   5.504  1.00  0.00      LIG  
ATOM   4948 C27  LIG     1      25.287  19.459   5.117  1.00  0.00      LIG  
ATOM   4949 C28  LIG     1      25.927  20.089   3.895  1.00  0.00      LIG  
ATOM   4950 C29  LIG     1      26.378  19.385   6.174  1.00  0.00      LIG  
ATOM   4951 C30  LIG     1      23.965  19.739   8.694  1.00  0.00      LIG  
ATOM   4952 C31  LIG     1      24.503  18.832   9.755  1.00  0.00      LIG  
ATOM   4953 H    LIG     1      18.543  17.348  10.425  1.00  0.00      LIG  
ATOM   4954 H1   LIG     1      18.648  17.578  13.688  1.00  0.00      LIG  
ATOM   4955 H2   LIG     1      17.664  20.502  10.940  1.00  0.00      LIG  
ATOM   4956 H3   LIG     1      19.137  20.866  11.734  1.00  0.00      LIG  
ATOM   4957 H4   LIG     1      21.396  17.539   9.409  1.00  0.00      LIG  
ATOM   4958 H5   LIG     1      17.669  19.753  13.267  1.00  0.00      LIG  
ATOM   4959 H6   LIG     1      17.344  18.476  12.125  1.00  0.00      LIG  
ATOM   4960 H7   LIG     1      21.953  18.115  11.880  1.00  0.00      LIG  
ATOM   4961 H8   LIG     1      21.784  16.386  11.678  1.00  0.00      LIG  
ATOM   4962 H9   LIG     1      19.065  21.695   9.073  1.00  0.00      LIG  
ATOM   4963 H10  LIG     1      17.620  21.285   8.204  1.00  0.00      LIG  
ATOM   4964 H11  LIG     1      18.798  16.833   7.973  1.00  0.00      LIG  
ATOM   4965 H12  LIG     1      20.371  16.956   7.256  1.00  0.00      LIG  
ATOM   4966 H13  LIG     1      21.373  19.686   9.441  1.00  0.00      LIG  
ATOM   4967 H14  LIG     1      20.643  21.099  10.187  1.00  0.00      LIG  
ATOM   4968 H15  LIG     1      21.277  19.833  11.187  1.00  0.00      LIG  
ATOM   4969 H16  LIG     1      19.329  15.731  13.312  1.00  0.00      LIG  
ATOM   4970 H17  LIG     1      19.868  15.216  11.739  1.00  0.00      LIG  
ATOM   4971 H18  LIG     1      18.273  15.958  11.925  1.00  0.00      LIG  
ATOM   4972 H19  LIG     1      16.583  19.602   9.453  1.00  0.00      LIG  
ATOM   4973 H20  LIG     1      16.867  19.070   7.811  1.00  0.00      LIG  
ATOM   4974 H21  LIG     1      17.155  17.963   9.133  1.00  0.00      LIG  
ATOM   4975 H22  LIG     1      20.243  21.715   7.115  1.00  0.00      LIG  
ATOM   4976 H23  LIG     1      18.730  21.339   6.254  1.00  0.00      LIG  
ATOM   4977 H24  LIG     1      22.802  16.840  13.810  1.00  0.00      LIG  
ATOM   4978 H25  LIG     1      21.194  16.181  14.142  1.00  0.00      LIG  
ATOM   4979 H26  LIG     1      18.368  19.443  15.376  1.00  0.00      LIG  
ATOM   4980 H27  LIG     1      19.866  19.387  16.304  1.00  0.00      LIG  
ATOM   4981 H28  LIG     1      19.107  17.885  15.772  1.00  0.00      LIG  
ATOM   4982 H29  LIG     1      19.549  21.040  13.896  1.00  0.00      LIG  
ATOM   4983 H30  LIG     1      21.057  20.579  13.078  1.00  0.00      LIG  
ATOM   4984 H31  LIG     1      21.026  20.828  14.816  1.00  0.00      LIG  
ATOM   4985 H32  LIG     1      20.095  18.395   5.146  1.00  0.00      LIG  
ATOM   4986 H33  LIG     1      19.585  15.378   9.508  1.00  0.00      LIG  
ATOM   4987 H34  LIG     1      22.480  18.515   4.837  1.00  0.00      LIG  
ATOM   4988 H35  LIG     1      22.037  17.800   6.359  1.00  0.00      LIG  
ATOM   4989 H36  LIG     1      21.149  19.984   3.634  1.00  0.00      LIG  
ATOM   4990 H37  LIG     1      21.138  21.229   4.885  1.00  0.00      LIG  
ATOM   4991 H38  LIG     1      19.609  20.595   4.246  1.00  0.00      LIG  
ATOM   4992 H39  LIG     1      22.414  20.556   6.917  1.00  0.00      LIG  
ATOM   4993 H40  LIG     1      23.497  20.513   4.584  1.00  0.00      LIG  
ATOM   4994 H41  LIG     1      25.185  21.880   5.358  1.00  0.00      LIG  
ATOM   4995 H42  LIG     1      26.761  19.479   3.536  1.00  0.00      LIG  
ATOM   4996 H43  LIG     1      26.296  21.095   4.112  1.00  0.00      LIG  
ATOM   4997 H44  LIG     1      25.205  20.150   3.078  1.00  0.00      LIG  
ATOM   4998 H45  LIG     1      26.075  18.769   7.023  1.00  0.00      LIG  
ATOM   4999 H46  LIG     1      27.269  18.906   5.758  1.00  0.00      LIG  
ATOM   5000 H47  LIG     1      26.662  20.377   6.534  1.00  0.00      LIG  
ATOM   5001 H48  LIG     1      24.472  18.194   3.891  1.00  0.00      LIG  
ATOM   5002 H49  LIG     1      23.701  18.191  10.134  1.00  0.00      LIG  
ATOM   5003 H50  LIG     1      24.895  19.444  10.571  1.00  0.00      LIG  
ATOM   5004 H51  LIG     1      25.320  18.227   9.350  1.00  0.00      LIG  
TER
REMARK  Energy: 60.1789
REMARK  SimpleFitness: 60.1789
REMARK  FullFitness: -1571.2197
REMARK  InterFull: -34.4688
REMARK  IntraFull: 114.216
REMARK  solvFull: -1894.34
REMARK  surfFull: 243.373
REMARK  extraFull: 0.0
REMARK  deltaGcompsolvpol: -1894.34
REMARK  deltaGcompsolvnonpol: 243.373
REMARK  deltaGprotsolvpol: -1897.11
REMARK  deltaGprotsolvnonpol: 243.179
REMARK  deltaGligsolvpol: -13.5194
REMARK  deltaGligsolvnonpol: 16.4416
REMARK  deltaGvdw: -34.4688
REMARK  deltaGelec: 0.0
REMARK  deltaG: -7.790859
REMARK  Cluster: 1
REMARK  ClusterRank: 4
ATOM   4915 O    LIG     1      20.470  15.611   9.481  1.00  0.00      LIG  
ATOM   4916 O1   LIG     1      21.123  17.472  15.923  1.00  0.00      LIG  
ATOM   4917 O2   LIG     1      23.703  18.781   7.659  1.00  0.00      LIG  
ATOM   4918 O3   LIG     1      24.371  21.557   6.256  1.00  0.00      LIG  
ATOM   4919 O4   LIG     1      25.046  18.184   4.951  1.00  0.00      LIG  
ATOM   4920 O5   LIG     1      23.811  20.569   9.113  1.00  0.00      LIG  
ATOM   4921 C    LIG     1      19.373  19.202  10.254  1.00  0.00      LIG  
ATOM   4922 C1   LIG     1      19.512  17.668  10.526  1.00  0.00      LIG  
ATOM   4923 C2   LIG     1      19.858  17.251  11.995  1.00  0.00      LIG  
ATOM   4924 C3   LIG     1      18.666  19.414   8.883  1.00  0.00      LIG  
ATOM   4925 C4   LIG     1      19.072  18.066  13.048  1.00  0.00      LIG  
ATOM   4926 C5   LIG     1      18.607  19.926  11.358  1.00  0.00      LIG  
ATOM   4927 C6   LIG     1      20.350  17.024   9.385  1.00  0.00      LIG  
ATOM   4928 C7   LIG     1      18.053  19.006  12.416  1.00  0.00      LIG  
ATOM   4929 C8   LIG     1      19.448  18.719   7.827  1.00  0.00      LIG  
ATOM   4930 C9   LIG     1      19.873  18.633  14.249  1.00  0.00      LIG  
ATOM   4931 C10  LIG     1      21.355  17.222  12.291  1.00  0.00      LIG  
ATOM   4932 C11  LIG     1      18.623  20.858   8.369  1.00  0.00      LIG  
ATOM   4933 C12  LIG     1      19.700  17.268   8.028  1.00  0.00      LIG  
ATOM   4934 C13  LIG     1      20.737  19.904  10.220  1.00  0.00      LIG  
ATOM   4935 C14  LIG     1      19.369  15.814  12.211  1.00  0.00      LIG  
ATOM   4936 C15  LIG     1      19.878  19.522   6.849  1.00  0.00      LIG  
ATOM   4937 C16  LIG     1      17.220  18.912   8.867  1.00  0.00      LIG  
ATOM   4938 C17  LIG     1      19.419  20.917   7.077  1.00  0.00      LIG  
ATOM   4939 C18  LIG     1      21.675  16.845  13.724  1.00  0.00      LIG  
ATOM   4940 C19  LIG     1      20.876  17.610  14.734  1.00  0.00      LIG  
ATOM   4941 C20  LIG     1      18.906  18.880  15.402  1.00  0.00      LIG  
ATOM   4942 C21  LIG     1      20.603  19.956  14.047  1.00  0.00      LIG  
ATOM   4943 C22  LIG     1      20.677  19.141   5.628  1.00  0.00      LIG  
ATOM   4944 C23  LIG     1      22.096  18.638   5.912  1.00  0.00      LIG  
ATOM   4945 C24  LIG     1      20.710  20.245   4.586  1.00  0.00      LIG  
ATOM   4946 C25  LIG     1      23.024  19.588   6.678  1.00  0.00      LIG  
ATOM   4947 C26  LIG     1      24.018  20.285   5.716  1.00  0.00      LIG  
ATOM   4948 C27  LIG     1      25.306  19.542   5.287  1.00  0.00      LIG  
ATOM   4949 C28  LIG     1      25.841  20.213   4.038  1.00  0.00      LIG  
ATOM   4950 C29  LIG     1      26.438  19.577   6.304  1.00  0.00      LIG  
ATOM   4951 C30  LIG     1      24.023  19.399   8.835  1.00  0.00      LIG  
ATOM   4952 C31  LIG     1      24.585  18.399   9.795  1.00  0.00      LIG  
ATOM   4953 H    LIG     1      18.521  17.232  10.399  1.00  0.00      LIG  
ATOM   4954 H1   LIG     1      18.412  17.347  13.539  1.00  0.00      LIG  
ATOM   4955 H2   LIG     1      17.784  20.517  10.954  1.00  0.00      LIG  
ATOM   4956 H3   LIG     1      19.258  20.660  11.834  1.00  0.00      LIG  
ATOM   4957 H4   LIG     1      21.369  17.419   9.387  1.00  0.00      LIG  
ATOM   4958 H5   LIG     1      17.547  19.606  13.174  1.00  0.00      LIG  
ATOM   4959 H6   LIG     1      17.273  18.396  11.954  1.00  0.00      LIG  
ATOM   4960 H7   LIG     1      21.816  18.183  12.083  1.00  0.00      LIG  
ATOM   4961 H8   LIG     1      21.850  16.504  11.633  1.00  0.00      LIG  
ATOM   4962 H9   LIG     1      18.991  21.593   9.087  1.00  0.00      LIG  
ATOM   4963 H10  LIG     1      17.591  21.155   8.159  1.00  0.00      LIG  
ATOM   4964 H11  LIG     1      18.753  16.724   7.968  1.00  0.00      LIG  
ATOM   4965 H12  LIG     1      20.318  16.841   7.235  1.00  0.00      LIG  
ATOM   4966 H13  LIG     1      21.378  19.538   9.420  1.00  0.00      LIG  
ATOM   4967 H14  LIG     1      20.639  20.983  10.087  1.00  0.00      LIG  
ATOM   4968 H15  LIG     1      21.272  19.786  11.155  1.00  0.00      LIG  
ATOM   4969 H16  LIG     1      19.315  15.557  13.272  1.00  0.00      LIG  
ATOM   4970 H17  LIG     1      20.041  15.081  11.761  1.00  0.00      LIG  
ATOM   4971 H18  LIG     1      18.370  15.673  11.790  1.00  0.00      LIG  
ATOM   4972 H19  LIG     1      16.588  19.479   9.554  1.00  0.00      LIG  
ATOM   4973 H20  LIG     1      16.792  19.033   7.873  1.00  0.00      LIG  
ATOM   4974 H21  LIG     1      17.127  17.855   9.118  1.00  0.00      LIG  
ATOM   4975 H22  LIG     1      20.270  21.596   7.181  1.00  0.00      LIG  
ATOM   4976 H23  LIG     1      18.779  21.269   6.263  1.00  0.00      LIG  
ATOM   4977 H24  LIG     1      22.732  17.044  13.917  1.00  0.00      LIG  
ATOM   4978 H25  LIG     1      21.496  15.781  13.894  1.00  0.00      LIG  
ATOM   4979 H26  LIG     1      18.184  19.661  15.153  1.00  0.00      LIG  
ATOM   4980 H27  LIG     1      19.428  19.211  16.305  1.00  0.00      LIG  
ATOM   4981 H28  LIG     1      18.349  17.972  15.652  1.00  0.00      LIG  
ATOM   4982 H29  LIG     1      19.896  20.766  13.853  1.00  0.00      LIG  
ATOM   4983 H30  LIG     1      21.317  19.911  13.225  1.00  0.00      LIG  
ATOM   4984 H31  LIG     1      21.166  20.228  14.945  1.00  0.00      LIG  
ATOM   4985 H32  LIG     1      20.145  18.310   5.156  1.00  0.00      LIG  
ATOM   4986 H33  LIG     1      20.669  15.412  10.411  1.00  0.00      LIG  
ATOM   4987 H34  LIG     1      22.554  18.411   4.948  1.00  0.00      LIG  
ATOM   4988 H35  LIG     1      22.025  17.677   6.428  1.00  0.00      LIG  
ATOM   4989 H36  LIG     1      21.262  19.909   3.704  1.00  0.00      LIG  
ATOM   4990 H37  LIG     1      21.205  21.143   4.965  1.00  0.00      LIG  
ATOM   4991 H38  LIG     1      19.700  20.518   4.263  1.00  0.00      LIG  
ATOM   4992 H39  LIG     1      22.406  20.340   7.180  1.00  0.00      LIG  
ATOM   4993 H40  LIG     1      23.458  20.509   4.805  1.00  0.00      LIG  
ATOM   4994 H41  LIG     1      25.030  21.946   5.656  1.00  0.00      LIG  
ATOM   4995 H42  LIG     1      26.727  19.691   3.666  1.00  0.00      LIG  
ATOM   4996 H43  LIG     1      26.105  21.256   4.231  1.00  0.00      LIG  
ATOM   4997 H44  LIG     1      25.096  20.182   3.239  1.00  0.00      LIG  
ATOM   4998 H45  LIG     1      26.193  19.001   7.198  1.00  0.00      LIG  
ATOM   4999 H46  LIG     1      27.335  19.113   5.883  1.00  0.00      LIG  
ATOM   5000 H47  LIG     1      26.690  20.599   6.595  1.00  0.00      LIG  
ATOM   5001 H48  LIG     1      25.799  17.884   4.415  1.00  0.00      LIG  
ATOM   5002 H49  LIG     1      23.812  17.676  10.070  1.00  0.00      LIG  
ATOM   5003 H50  LIG     1      24.920  18.927  10.692  1.00  0.00      LIG  
ATOM   5004 H51  LIG     1      25.444  17.893   9.345  1.00  0.00      LIG  
TER
REMARK  Energy: 60.1789
REMARK  SimpleFitness: 60.1789
REMARK  FullFitness: -1571.2197
REMARK  InterFull: -34.4688
REMARK  IntraFull: 114.216
REMARK  solvFull: -1894.34
REMARK  surfFull: 243.373
REMARK  extraFull: 0.0
REMARK  deltaGcompsolvpol: -1894.34
REMARK  deltaGcompsolvnonpol: 243.373
REMARK  deltaGprotsolvpol: -1897.11
REMARK  deltaGprotsolvnonpol: 243.179
REMARK  deltaGligsolvpol: -13.5194
REMARK  deltaGligsolvnonpol: 16.4416
REMARK  deltaGvdw: -34.4688
REMARK  deltaGelec: 0.0
REMARK  deltaG: -7.790859
REMARK  Cluster: 1
REMARK  ClusterRank: 5
ATOM   4915 O    LIG     1      20.470  15.611   9.481  1.00  0.00      LIG  
ATOM   4916 O1   LIG     1      21.123  17.472  15.923  1.00  0.00      LIG  
ATOM   4917 O2   LIG     1      23.703  18.781   7.659  1.00  0.00      LIG  
ATOM   4918 O3   LIG     1      24.371  21.557   6.256  1.00  0.00      LIG  
ATOM   4919 O4   LIG     1      25.046  18.184   4.951  1.00  0.00      LIG  
ATOM   4920 O5   LIG     1      23.811  20.569   9.113  1.00  0.00      LIG  
ATOM   4921 C    LIG     1      19.373  19.202  10.254  1.00  0.00      LIG  
ATOM   4922 C1   LIG     1      19.512  17.668  10.526  1.00  0.00      LIG  
ATOM   4923 C2   LIG     1      19.858  17.251  11.995  1.00  0.00      LIG  
ATOM   4924 C3   LIG     1      18.666  19.414   8.883  1.00  0.00      LIG  
ATOM   4925 C4   LIG     1      19.072  18.066  13.048  1.00  0.00      LIG  
ATOM   4926 C5   LIG     1      18.607  19.926  11.358  1.00  0.00      LIG  
ATOM   4927 C6   LIG     1      20.350  17.024   9.385  1.00  0.00      LIG  
ATOM   4928 C7   LIG     1      18.053  19.006  12.416  1.00  0.00      LIG  
ATOM   4929 C8   LIG     1      19.448  18.719   7.827  1.00  0.00      LIG  
ATOM   4930 C9   LIG     1      19.873  18.633  14.249  1.00  0.00      LIG  
ATOM   4931 C10  LIG     1      21.355  17.222  12.291  1.00  0.00      LIG  
ATOM   4932 C11  LIG     1      18.623  20.858   8.369  1.00  0.00      LIG  
ATOM   4933 C12  LIG     1      19.700  17.268   8.028  1.00  0.00      LIG  
ATOM   4934 C13  LIG     1      20.737  19.904  10.220  1.00  0.00      LIG  
ATOM   4935 C14  LIG     1      19.369  15.814  12.211  1.00  0.00      LIG  
ATOM   4936 C15  LIG     1      19.878  19.522   6.849  1.00  0.00      LIG  
ATOM   4937 C16  LIG     1      17.220  18.912   8.867  1.00  0.00      LIG  
ATOM   4938 C17  LIG     1      19.419  20.917   7.077  1.00  0.00      LIG  
ATOM   4939 C18  LIG     1      21.675  16.845  13.724  1.00  0.00      LIG  
ATOM   4940 C19  LIG     1      20.876  17.610  14.734  1.00  0.00      LIG  
ATOM   4941 C20  LIG     1      18.906  18.880  15.402  1.00  0.00      LIG  
ATOM   4942 C21  LIG     1      20.603  19.956  14.047  1.00  0.00      LIG  
ATOM   4943 C22  LIG     1      20.677  19.141   5.628  1.00  0.00      LIG  
ATOM   4944 C23  LIG     1      22.096  18.638   5.912  1.00  0.00      LIG  
ATOM   4945 C24  LIG     1      20.710  20.245   4.586  1.00  0.00      LIG  
ATOM   4946 C25  LIG     1      23.024  19.588   6.678  1.00  0.00      LIG  
ATOM   4947 C26  LIG     1      24.018  20.285   5.716  1.00  0.00      LIG  
ATOM   4948 C27  LIG     1      25.306  19.542   5.287  1.00  0.00      LIG  
ATOM   4949 C28  LIG     1      25.841  20.213   4.038  1.00  0.00      LIG  
ATOM   4950 C29  LIG     1      26.438  19.577   6.304  1.00  0.00      LIG  
ATOM   4951 C30  LIG     1      24.023  19.399   8.835  1.00  0.00      LIG  
ATOM   4952 C31  LIG     1      24.585  18.399   9.795  1.00  0.00      LIG  
ATOM   4953 H    LIG     1      18.521  17.232  10.399  1.00  0.00      LIG  
ATOM   4954 H1   LIG     1      18.412  17.347  13.539  1.00  0.00      LIG  
ATOM   4955 H2   LIG     1      17.784  20.517  10.954  1.00  0.00      LIG  
ATOM   4956 H3   LIG     1      19.258  20.660  11.834  1.00  0.00      LIG  
ATOM   4957 H4   LIG     1      21.369  17.419   9.387  1.00  0.00      LIG  
ATOM   4958 H5   LIG     1      17.547  19.606  13.174  1.00  0.00      LIG  
ATOM   4959 H6   LIG     1      17.273  18.396  11.954  1.00  0.00      LIG  
ATOM   4960 H7   LIG     1      21.816  18.183  12.083  1.00  0.00      LIG  
ATOM   4961 H8   LIG     1      21.850  16.504  11.633  1.00  0.00      LIG  
ATOM   4962 H9   LIG     1      18.991  21.593   9.087  1.00  0.00      LIG  
ATOM   4963 H10  LIG     1      17.591  21.155   8.159  1.00  0.00      LIG  
ATOM   4964 H11  LIG     1      18.753  16.724   7.968  1.00  0.00      LIG  
ATOM   4965 H12  LIG     1      20.318  16.841   7.235  1.00  0.00      LIG  
ATOM   4966 H13  LIG     1      21.378  19.538   9.420  1.00  0.00      LIG  
ATOM   4967 H14  LIG     1      20.639  20.983  10.087  1.00  0.00      LIG  
ATOM   4968 H15  LIG     1      21.272  19.786  11.155  1.00  0.00      LIG  
ATOM   4969 H16  LIG     1      19.315  15.557  13.272  1.00  0.00      LIG  
ATOM   4970 H17  LIG     1      20.041  15.081  11.761  1.00  0.00      LIG  
ATOM   4971 H18  LIG     1      18.370  15.673  11.790  1.00  0.00      LIG  
ATOM   4972 H19  LIG     1      16.588  19.479   9.554  1.00  0.00      LIG  
ATOM   4973 H20  LIG     1      16.792  19.033   7.873  1.00  0.00      LIG  
ATOM   4974 H21  LIG     1      17.127  17.855   9.118  1.00  0.00      LIG  
ATOM   4975 H22  LIG     1      20.270  21.596   7.181  1.00  0.00      LIG  
ATOM   4976 H23  LIG     1      18.779  21.269   6.263  1.00  0.00      LIG  
ATOM   4977 H24  LIG     1      22.732  17.044  13.917  1.00  0.00      LIG  
ATOM   4978 H25  LIG     1      21.496  15.781  13.894  1.00  0.00      LIG  
ATOM   4979 H26  LIG     1      18.184  19.661  15.153  1.00  0.00      LIG  
ATOM   4980 H27  LIG     1      19.428  19.211  16.305  1.00  0.00      LIG  
ATOM   4981 H28  LIG     1      18.349  17.972  15.652  1.00  0.00      LIG  
ATOM   4982 H29  LIG     1      19.896  20.766  13.853  1.00  0.00      LIG  
ATOM   4983 H30  LIG     1      21.317  19.911  13.225  1.00  0.00      LIG  
ATOM   4984 H31  LIG     1      21.166  20.228  14.945  1.00  0.00      LIG  
ATOM   4985 H32  LIG     1      20.145  18.310   5.156  1.00  0.00      LIG  
ATOM   4986 H33  LIG     1      20.669  15.412  10.411  1.00  0.00      LIG  
ATOM   4987 H34  LIG     1      22.554  18.411   4.948  1.00  0.00      LIG  
ATOM   4988 H35  LIG     1      22.025  17.677   6.428  1.00  0.00      LIG  
ATOM   4989 H36  LIG     1      21.262  19.909   3.704  1.00  0.00      LIG  
ATOM   4990 H37  LIG     1      21.205  21.143   4.965  1.00  0.00      LIG  
ATOM   4991 H38  LIG     1      19.700  20.518   4.263  1.00  0.00      LIG  
ATOM   4992 H39  LIG     1      22.406  20.340   7.180  1.00  0.00      LIG  
ATOM   4993 H40  LIG     1      23.458  20.509   4.805  1.00  0.00      LIG  
ATOM   4994 H41  LIG     1      25.030  21.946   5.656  1.00  0.00      LIG  
ATOM   4995 H42  LIG     1      26.727  19.691   3.666  1.00  0.00      LIG  
ATOM   4996 H43  LIG     1      26.105  21.256   4.231  1.00  0.00      LIG  
ATOM   4997 H44  LIG     1      25.096  20.182   3.239  1.00  0.00      LIG  
ATOM   4998 H45  LIG     1      26.193  19.001   7.198  1.00  0.00      LIG  
ATOM   4999 H46  LIG     1      27.335  19.113   5.883  1.00  0.00      LIG  
ATOM   5000 H47  LIG     1      26.690  20.599   6.595  1.00  0.00      LIG  
ATOM   5001 H48  LIG     1      25.799  17.884   4.415  1.00  0.00      LIG  
ATOM   5002 H49  LIG     1      23.812  17.676  10.070  1.00  0.00      LIG  
ATOM   5003 H50  LIG     1      24.920  18.927  10.692  1.00  0.00      LIG  
ATOM   5004 H51  LIG     1      25.444  17.893   9.345  1.00  0.00      LIG  
TER
REMARK  Energy: 60.1789
REMARK  SimpleFitness: 60.1789
REMARK  FullFitness: -1571.2197
REMARK  InterFull: -34.4688
REMARK  IntraFull: 114.216
REMARK  solvFull: -1894.34
REMARK  surfFull: 243.373
REMARK  extraFull: 0.0
REMARK  deltaGcompsolvpol: -1894.34
REMARK  deltaGcompsolvnonpol: 243.373
REMARK  deltaGprotsolvpol: -1897.11
REMARK  deltaGprotsolvnonpol: 243.179
REMARK  deltaGligsolvpol: -13.5194
REMARK  deltaGligsolvnonpol: 16.4416
REMARK  deltaGvdw: -34.4688
REMARK  deltaGelec: 0.0
REMARK  deltaG: -7.790859
REMARK  Cluster: 1
REMARK  ClusterRank: 6
ATOM   4915 O    LIG     1      20.470  15.611   9.481  1.00  0.00      LIG  
ATOM   4916 O1   LIG     1      21.123  17.472  15.923  1.00  0.00      LIG  
ATOM   4917 O2   LIG     1      23.703  18.781   7.659  1.00  0.00      LIG  
ATOM   4918 O3   LIG     1      24.371  21.557   6.256  1.00  0.00      LIG  
ATOM   4919 O4   LIG     1      25.046  18.184   4.951  1.00  0.00      LIG  
ATOM   4920 O5   LIG     1      23.811  20.569   9.113  1.00  0.00      LIG  
ATOM   4921 C    LIG     1      19.373  19.202  10.254  1.00  0.00      LIG  
ATOM   4922 C1   LIG     1      19.512  17.668  10.526  1.00  0.00      LIG  
ATOM   4923 C2   LIG     1      19.858  17.251  11.995  1.00  0.00      LIG  
ATOM   4924 C3   LIG     1      18.666  19.414   8.883  1.00  0.00      LIG  
ATOM   4925 C4   LIG     1      19.072  18.066  13.048  1.00  0.00      LIG  
ATOM   4926 C5   LIG     1      18.607  19.926  11.358  1.00  0.00      LIG  
ATOM   4927 C6   LIG     1      20.350  17.024   9.385  1.00  0.00      LIG  
ATOM   4928 C7   LIG     1      18.053  19.006  12.416  1.00  0.00      LIG  
ATOM   4929 C8   LIG     1      19.448  18.719   7.827  1.00  0.00      LIG  
ATOM   4930 C9   LIG     1      19.873  18.633  14.249  1.00  0.00      LIG  
ATOM   4931 C10  LIG     1      21.355  17.222  12.291  1.00  0.00      LIG  
ATOM   4932 C11  LIG     1      18.623  20.858   8.369  1.00  0.00      LIG  
ATOM   4933 C12  LIG     1      19.700  17.268   8.028  1.00  0.00      LIG  
ATOM   4934 C13  LIG     1      20.737  19.904  10.220  1.00  0.00      LIG  
ATOM   4935 C14  LIG     1      19.369  15.814  12.211  1.00  0.00      LIG  
ATOM   4936 C15  LIG     1      19.878  19.522   6.849  1.00  0.00      LIG  
ATOM   4937 C16  LIG     1      17.220  18.912   8.867  1.00  0.00      LIG  
ATOM   4938 C17  LIG     1      19.419  20.917   7.077  1.00  0.00      LIG  
ATOM   4939 C18  LIG     1      21.675  16.845  13.724  1.00  0.00      LIG  
ATOM   4940 C19  LIG     1      20.876  17.610  14.734  1.00  0.00      LIG  
ATOM   4941 C20  LIG     1      18.906  18.880  15.402  1.00  0.00      LIG  
ATOM   4942 C21  LIG     1      20.603  19.956  14.047  1.00  0.00      LIG  
ATOM   4943 C22  LIG     1      20.677  19.141   5.628  1.00  0.00      LIG  
ATOM   4944 C23  LIG     1      22.096  18.638   5.912  1.00  0.00      LIG  
ATOM   4945 C24  LIG     1      20.710  20.245   4.586  1.00  0.00      LIG  
ATOM   4946 C25  LIG     1      23.024  19.588   6.678  1.00  0.00      LIG  
ATOM   4947 C26  LIG     1      24.018  20.285   5.716  1.00  0.00      LIG  
ATOM   4948 C27  LIG     1      25.306  19.542   5.287  1.00  0.00      LIG  
ATOM   4949 C28  LIG     1      25.841  20.213   4.038  1.00  0.00      LIG  
ATOM   4950 C29  LIG     1      26.438  19.577   6.304  1.00  0.00      LIG  
ATOM   4951 C30  LIG     1      24.023  19.399   8.835  1.00  0.00      LIG  
ATOM   4952 C31  LIG     1      24.585  18.399   9.795  1.00  0.00      LIG  
ATOM   4953 H    LIG     1      18.521  17.232  10.399  1.00  0.00      LIG  
ATOM   4954 H1   LIG     1      18.412  17.347  13.539  1.00  0.00      LIG  
ATOM   4955 H2   LIG     1      17.784  20.517  10.954  1.00  0.00      LIG  
ATOM   4956 H3   LIG     1      19.258  20.660  11.834  1.00  0.00      LIG  
ATOM   4957 H4   LIG     1      21.369  17.419   9.387  1.00  0.00      LIG  
ATOM   4958 H5   LIG     1      17.547  19.606  13.174  1.00  0.00      LIG  
ATOM   4959 H6   LIG     1      17.273  18.396  11.954  1.00  0.00      LIG  
ATOM   4960 H7   LIG     1      21.816  18.183  12.083  1.00  0.00      LIG  
ATOM   4961 H8   LIG     1      21.850  16.504  11.633  1.00  0.00      LIG  
ATOM   4962 H9   LIG     1      18.991  21.593   9.087  1.00  0.00      LIG  
ATOM   4963 H10  LIG     1      17.591  21.155   8.159  1.00  0.00      LIG  
ATOM   4964 H11  LIG     1      18.753  16.724   7.968  1.00  0.00      LIG  
ATOM   4965 H12  LIG     1      20.318  16.841   7.235  1.00  0.00      LIG  
ATOM   4966 H13  LIG     1      21.378  19.538   9.420  1.00  0.00      LIG  
ATOM   4967 H14  LIG     1      20.639  20.983  10.087  1.00  0.00      LIG  
ATOM   4968 H15  LIG     1      21.272  19.786  11.155  1.00  0.00      LIG  
ATOM   4969 H16  LIG     1      19.315  15.557  13.272  1.00  0.00      LIG  
ATOM   4970 H17  LIG     1      20.041  15.081  11.761  1.00  0.00      LIG  
ATOM   4971 H18  LIG     1      18.370  15.673  11.790  1.00  0.00      LIG  
ATOM   4972 H19  LIG     1      16.588  19.479   9.554  1.00  0.00      LIG  
ATOM   4973 H20  LIG     1      16.792  19.033   7.873  1.00  0.00      LIG  
ATOM   4974 H21  LIG     1      17.127  17.855   9.118  1.00  0.00      LIG  
ATOM   4975 H22  LIG     1      20.270  21.596   7.181  1.00  0.00      LIG  
ATOM   4976 H23  LIG     1      18.779  21.269   6.263  1.00  0.00      LIG  
ATOM   4977 H24  LIG     1      22.732  17.044  13.917  1.00  0.00      LIG  
ATOM   4978 H25  LIG     1      21.496  15.781  13.894  1.00  0.00      LIG  
ATOM   4979 H26  LIG     1      18.184  19.661  15.153  1.00  0.00      LIG  
ATOM   4980 H27  LIG     1      19.428  19.211  16.305  1.00  0.00      LIG  
ATOM   4981 H28  LIG     1      18.349  17.972  15.652  1.00  0.00      LIG  
ATOM   4982 H29  LIG     1      19.896  20.766  13.853  1.00  0.00      LIG  
ATOM   4983 H30  LIG     1      21.317  19.911  13.225  1.00  0.00      LIG  
ATOM   4984 H31  LIG     1      21.166  20.228  14.945  1.00  0.00      LIG  
ATOM   4985 H32  LIG     1      20.145  18.310   5.156  1.00  0.00      LIG  
ATOM   4986 H33  LIG     1      20.669  15.412  10.411  1.00  0.00      LIG  
ATOM   4987 H34  LIG     1      22.554  18.411   4.948  1.00  0.00      LIG  
ATOM   4988 H35  LIG     1      22.025  17.677   6.428  1.00  0.00      LIG  
ATOM   4989 H36  LIG     1      21.262  19.909   3.704  1.00  0.00      LIG  
ATOM   4990 H37  LIG     1      21.205  21.143   4.965  1.00  0.00      LIG  
ATOM   4991 H38  LIG     1      19.700  20.518   4.263  1.00  0.00      LIG  
ATOM   4992 H39  LIG     1      22.406  20.340   7.180  1.00  0.00      LIG  
ATOM   4993 H40  LIG     1      23.458  20.509   4.805  1.00  0.00      LIG  
ATOM   4994 H41  LIG     1      25.030  21.946   5.656  1.00  0.00      LIG  
ATOM   4995 H42  LIG     1      26.727  19.691   3.666  1.00  0.00      LIG  
ATOM   4996 H43  LIG     1      26.105  21.256   4.231  1.00  0.00      LIG  
ATOM   4997 H44  LIG     1      25.096  20.182   3.239  1.00  0.00      LIG  
ATOM   4998 H45  LIG     1      26.193  19.001   7.198  1.00  0.00      LIG  
ATOM   4999 H46  LIG     1      27.335  19.113   5.883  1.00  0.00      LIG  
ATOM   5000 H47  LIG     1      26.690  20.599   6.595  1.00  0.00      LIG  
ATOM   5001 H48  LIG     1      25.799  17.884   4.415  1.00  0.00      LIG  
ATOM   5002 H49  LIG     1      23.812  17.676  10.070  1.00  0.00      LIG  
ATOM   5003 H50  LIG     1      24.920  18.927  10.692  1.00  0.00      LIG  
ATOM   5004 H51  LIG     1      25.444  17.893   9.345  1.00  0.00      LIG  
TER
REMARK  Energy: 60.1789
REMARK  SimpleFitness: 60.1789
REMARK  FullFitness: -1571.2197
REMARK  InterFull: -34.4688
REMARK  IntraFull: 114.216
REMARK  solvFull: -1894.34
REMARK  surfFull: 243.373
REMARK  extraFull: 0.0
REMARK  deltaGcompsolvpol: -1894.34
REMARK  deltaGcompsolvnonpol: 243.373
REMARK  deltaGprotsolvpol: -1897.11
REMARK  deltaGprotsolvnonpol: 243.179
REMARK  deltaGligsolvpol: -13.5194
REMARK  deltaGligsolvnonpol: 16.4416
REMARK  deltaGvdw: -34.4688
REMARK  deltaGelec: 0.0
REMARK  deltaG: -7.790859
REMARK  Cluster: 1
REMARK  ClusterRank: 7
ATOM   4915 O    LIG     1      20.470  15.611   9.481  1.00  0.00      LIG  
ATOM   4916 O1   LIG     1      21.123  17.472  15.923  1.00  0.00      LIG  
ATOM   4917 O2   LIG     1      23.703  18.781   7.659  1.00  0.00      LIG  
ATOM   4918 O3   LIG     1      24.371  21.557   6.256  1.00  0.00      LIG  
ATOM   4919 O4   LIG     1      25.046  18.184   4.951  1.00  0.00      LIG  
ATOM   4920 O5   LIG     1      23.811  20.569   9.113  1.00  0.00      LIG  
ATOM   4921 C    LIG     1      19.373  19.202  10.254  1.00  0.00      LIG  
ATOM   4922 C1   LIG     1      19.512  17.668  10.526  1.00  0.00      LIG  
ATOM   4923 C2   LIG     1      19.858  17.251  11.995  1.00  0.00      LIG  
ATOM   4924 C3   LIG     1      18.666  19.414   8.883  1.00  0.00      LIG  
ATOM   4925 C4   LIG     1      19.072  18.066  13.048  1.00  0.00      LIG  
ATOM   4926 C5   LIG     1      18.607  19.926  11.358  1.00  0.00      LIG  
ATOM   4927 C6   LIG     1      20.350  17.024   9.385  1.00  0.00      LIG  
ATOM   4928 C7   LIG     1      18.053  19.006  12.416  1.00  0.00      LIG  
ATOM   4929 C8   LIG     1      19.448  18.719   7.827  1.00  0.00      LIG  
ATOM   4930 C9   LIG     1      19.873  18.633  14.249  1.00  0.00      LIG  
ATOM   4931 C10  LIG     1      21.355  17.222  12.291  1.00  0.00      LIG  
ATOM   4932 C11  LIG     1      18.623  20.858   8.369  1.00  0.00      LIG  
ATOM   4933 C12  LIG     1      19.700  17.268   8.028  1.00  0.00      LIG  
ATOM   4934 C13  LIG     1      20.737  19.904  10.220  1.00  0.00      LIG  
ATOM   4935 C14  LIG     1      19.369  15.814  12.211  1.00  0.00      LIG  
ATOM   4936 C15  LIG     1      19.878  19.522   6.849  1.00  0.00      LIG  
ATOM   4937 C16  LIG     1      17.220  18.912   8.867  1.00  0.00      LIG  
ATOM   4938 C17  LIG     1      19.419  20.917   7.077  1.00  0.00      LIG  
ATOM   4939 C18  LIG     1      21.675  16.845  13.724  1.00  0.00      LIG  
ATOM   4940 C19  LIG     1      20.876  17.610  14.734  1.00  0.00      LIG  
ATOM   4941 C20  LIG     1      18.906  18.880  15.402  1.00  0.00      LIG  
ATOM   4942 C21  LIG     1      20.603  19.956  14.047  1.00  0.00      LIG  
ATOM   4943 C22  LIG     1      20.677  19.141   5.628  1.00  0.00      LIG  
ATOM   4944 C23  LIG     1      22.096  18.638   5.912  1.00  0.00      LIG  
ATOM   4945 C24  LIG     1      20.710  20.245   4.586  1.00  0.00      LIG  
ATOM   4946 C25  LIG     1      23.024  19.588   6.678  1.00  0.00      LIG  
ATOM   4947 C26  LIG     1      24.018  20.285   5.716  1.00  0.00      LIG  
ATOM   4948 C27  LIG     1      25.306  19.542   5.287  1.00  0.00      LIG  
ATOM   4949 C28  LIG     1      25.841  20.213   4.038  1.00  0.00      LIG  
ATOM   4950 C29  LIG     1      26.438  19.577   6.304  1.00  0.00      LIG  
ATOM   4951 C30  LIG     1      24.023  19.399   8.835  1.00  0.00      LIG  
ATOM   4952 C31  LIG     1      24.585  18.399   9.795  1.00  0.00      LIG  
ATOM   4953 H    LIG     1      18.521  17.232  10.399  1.00  0.00      LIG  
ATOM   4954 H1   LIG     1      18.412  17.347  13.539  1.00  0.00      LIG  
ATOM   4955 H2   LIG     1      17.784  20.517  10.954  1.00  0.00      LIG  
ATOM   4956 H3   LIG     1      19.258  20.660  11.834  1.00  0.00      LIG  
ATOM   4957 H4   LIG     1      21.369  17.419   9.387  1.00  0.00      LIG  
ATOM   4958 H5   LIG     1      17.547  19.606  13.174  1.00  0.00      LIG  
ATOM   4959 H6   LIG     1      17.273  18.396  11.954  1.00  0.00      LIG  
ATOM   4960 H7   LIG     1      21.816  18.183  12.083  1.00  0.00      LIG  
ATOM   4961 H8   LIG     1      21.850  16.504  11.633  1.00  0.00      LIG  
ATOM   4962 H9   LIG     1      18.991  21.593   9.087  1.00  0.00      LIG  
ATOM   4963 H10  LIG     1      17.591  21.155   8.159  1.00  0.00      LIG  
ATOM   4964 H11  LIG     1      18.753  16.724   7.968  1.00  0.00      LIG  
ATOM   4965 H12  LIG     1      20.318  16.841   7.235  1.00  0.00      LIG  
ATOM   4966 H13  LIG     1      21.378  19.538   9.420  1.00  0.00      LIG  
ATOM   4967 H14  LIG     1      20.639  20.983  10.087  1.00  0.00      LIG  
ATOM   4968 H15  LIG     1      21.272  19.786  11.155  1.00  0.00      LIG  
ATOM   4969 H16  LIG     1      19.315  15.557  13.272  1.00  0.00      LIG  
ATOM   4970 H17  LIG     1      20.041  15.081  11.761  1.00  0.00      LIG  
ATOM   4971 H18  LIG     1      18.370  15.673  11.790  1.00  0.00      LIG  
ATOM   4972 H19  LIG     1      16.588  19.479   9.554  1.00  0.00      LIG  
ATOM   4973 H20  LIG     1      16.792  19.033   7.873  1.00  0.00      LIG  
ATOM   4974 H21  LIG     1      17.127  17.855   9.118  1.00  0.00      LIG  
ATOM   4975 H22  LIG     1      20.270  21.596   7.181  1.00  0.00      LIG  
ATOM   4976 H23  LIG     1      18.779  21.269   6.263  1.00  0.00      LIG  
ATOM   4977 H24  LIG     1      22.732  17.044  13.917  1.00  0.00      LIG  
ATOM   4978 H25  LIG     1      21.496  15.781  13.894  1.00  0.00      LIG  
ATOM   4979 H26  LIG     1      18.184  19.661  15.153  1.00  0.00      LIG  
ATOM   4980 H27  LIG     1      19.428  19.211  16.305  1.00  0.00      LIG  
ATOM   4981 H28  LIG     1      18.349  17.972  15.652  1.00  0.00      LIG  
ATOM   4982 H29  LIG     1      19.896  20.766  13.853  1.00  0.00      LIG  
ATOM   4983 H30  LIG     1      21.317  19.911  13.225  1.00  0.00      LIG  
ATOM   4984 H31  LIG     1      21.166  20.228  14.945  1.00  0.00      LIG  
ATOM   4985 H32  LIG     1      20.145  18.310   5.156  1.00  0.00      LIG  
ATOM   4986 H33  LIG     1      20.669  15.412  10.411  1.00  0.00      LIG  
ATOM   4987 H34  LIG     1      22.554  18.411   4.948  1.00  0.00      LIG  
ATOM   4988 H35  LIG     1      22.025  17.677   6.428  1.00  0.00      LIG  
ATOM   4989 H36  LIG     1      21.262  19.909   3.704  1.00  0.00      LIG  
ATOM   4990 H37  LIG     1      21.205  21.143   4.965  1.00  0.00      LIG  
ATOM   4991 H38  LIG     1      19.700  20.518   4.263  1.00  0.00      LIG  
ATOM   4992 H39  LIG     1      22.406  20.340   7.180  1.00  0.00      LIG  
ATOM   4993 H40  LIG     1      23.458  20.509   4.805  1.00  0.00      LIG  
ATOM   4994 H41  LIG     1      25.030  21.946   5.656  1.00  0.00      LIG  
ATOM   4995 H42  LIG     1      26.727  19.691   3.666  1.00  0.00      LIG  
ATOM   4996 H43  LIG     1      26.105  21.256   4.231  1.00  0.00      LIG  
ATOM   4997 H44  LIG     1      25.096  20.182   3.239  1.00  0.00      LIG  
ATOM   4998 H45  LIG     1      26.193  19.001   7.198  1.00  0.00      LIG  
ATOM   4999 H46  LIG     1      27.335  19.113   5.883  1.00  0.00      LIG  
ATOM   5000 H47  LIG     1      26.690  20.599   6.595  1.00  0.00      LIG  
ATOM   5001 H48  LIG     1      25.799  17.884   4.415  1.00  0.00      LIG  
ATOM   5002 H49  LIG     1      23.812  17.676  10.070  1.00  0.00      LIG  
ATOM   5003 H50  LIG     1      24.920  18.927  10.692  1.00  0.00      LIG  
ATOM   5004 H51  LIG     1      25.444  17.893   9.345  1.00  0.00      LIG  
TER
REMARK  Energy: 59.3356
REMARK  SimpleFitness: 59.3356
REMARK  FullFitness: -1572.6536
REMARK  InterFull: -37.8016
REMARK  IntraFull: 113.606
REMARK  solvFull: -1894.12
REMARK  surfFull: 245.662
REMARK  extraFull: 0.0
REMARK  deltaGcompsolvpol: -1894.12
REMARK  deltaGcompsolvnonpol: 245.662
REMARK  deltaGprotsolvpol: -1897.11
REMARK  deltaGprotsolvnonpol: 243.179
REMARK  deltaGligsolvpol: -14.6114
REMARK  deltaGligsolvnonpol: 16.475
REMARK  deltaGvdw: -37.8016
REMARK  deltaGelec: 0.0
REMARK  deltaG: -7.8124695
REMARK  Cluster: 2
REMARK  ClusterRank: 0
ATOM   4915 O    LIG     1      23.951  18.393  11.447  1.00  0.00      LIG  
ATOM   4916 O1   LIG     1      21.694  22.954  15.720  1.00  0.00      LIG  
ATOM   4917 O2   LIG     1      19.090  14.855   8.249  1.00  0.00      LIG  
ATOM   4918 O3   LIG     1      18.786  16.741   5.148  1.00  0.00      LIG  
ATOM   4919 O4   LIG     1      18.695  13.805   4.716  1.00  0.00      LIG  
ATOM   4920 O5   LIG     1      20.207  12.886   7.861  1.00  0.00      LIG  
ATOM   4921 C    LIG     1      20.372  18.340  12.787  1.00  0.00      LIG  
ATOM   4922 C1   LIG     1      21.926  18.334  12.885  1.00  0.00      LIG  
ATOM   4923 C2   LIG     1      22.536  19.220  14.023  1.00  0.00      LIG  
ATOM   4924 C3   LIG     1      19.908  17.221  11.810  1.00  0.00      LIG  
ATOM   4925 C4   LIG     1      21.677  19.261  15.314  1.00  0.00      LIG  
ATOM   4926 C5   LIG     1      19.698  18.136  14.144  1.00  0.00      LIG  
ATOM   4927 C6   LIG     1      22.535  18.534  11.467  1.00  0.00      LIG  
ATOM   4928 C7   LIG     1      20.644  18.147  15.323  1.00  0.00      LIG  
ATOM   4929 C8   LIG     1      20.540  17.441  10.485  1.00  0.00      LIG  
ATOM   4930 C9   LIG     1      21.211  20.628  15.906  1.00  0.00      LIG  
ATOM   4931 C10  LIG     1      22.967  20.603  13.539  1.00  0.00      LIG  
ATOM   4932 C11  LIG     1      18.414  17.231  11.481  1.00  0.00      LIG  
ATOM   4933 C12  LIG     1      22.023  17.502  10.469  1.00  0.00      LIG  
ATOM   4934 C13  LIG     1      19.872  19.704  12.281  1.00  0.00      LIG  
ATOM   4935 C14  LIG     1      23.824  18.525  14.484  1.00  0.00      LIG  
ATOM   4936 C15  LIG     1      19.654  17.587   9.495  1.00  0.00      LIG  
ATOM   4937 C16  LIG     1      20.242  15.799  12.284  1.00  0.00      LIG  
ATOM   4938 C17  LIG     1      18.271  17.553  10.007  1.00  0.00      LIG  
ATOM   4939 C18  LIG     1      23.260  21.540  14.683  1.00  0.00      LIG  
ATOM   4940 C19  LIG     1      21.976  21.815  15.378  1.00  0.00      LIG  
ATOM   4941 C20  LIG     1      21.477  20.585  17.405  1.00  0.00      LIG  
ATOM   4942 C21  LIG     1      19.728  20.962  15.780  1.00  0.00      LIG  
ATOM   4943 C22  LIG     1      19.841  17.787   8.019  1.00  0.00      LIG  
ATOM   4944 C23  LIG     1      20.501  16.593   7.318  1.00  0.00      LIG  
ATOM   4945 C24  LIG     1      20.624  19.052   7.716  1.00  0.00      LIG  
ATOM   4946 C25  LIG     1      19.575  15.405   7.008  1.00  0.00      LIG  
ATOM   4947 C26  LIG     1      18.371  15.778   6.119  1.00  0.00      LIG  
ATOM   4948 C27  LIG     1      17.717  14.581   5.393  1.00  0.00      LIG  
ATOM   4949 C28  LIG     1      16.997  13.639   6.337  1.00  0.00      LIG  
ATOM   4950 C29  LIG     1      16.731  15.063   4.342  1.00  0.00      LIG  
ATOM   4951 C30  LIG     1      19.513  13.595   8.570  1.00  0.00      LIG  
ATOM   4952 C31  LIG     1      18.767  13.082   9.763  1.00  0.00      LIG  
ATOM   4953 H    LIG     1      22.220  17.325  13.175  1.00  0.00      LIG  
ATOM   4954 H1   LIG     1      22.353  18.913  16.099  1.00  0.00      LIG  
ATOM   4955 H2   LIG     1      19.133  17.205  14.189  1.00  0.00      LIG  
ATOM   4956 H3   LIG     1      18.938  18.905  14.285  1.00  0.00      LIG  
ATOM   4957 H4   LIG     1      22.312  19.534  11.087  1.00  0.00      LIG  
ATOM   4958 H5   LIG     1      20.067  18.177  16.251  1.00  0.00      LIG  
ATOM   4959 H6   LIG     1      21.172  17.189  15.336  1.00  0.00      LIG  
ATOM   4960 H7   LIG     1      22.200  21.045  12.899  1.00  0.00      LIG  
ATOM   4961 H8   LIG     1      23.871  20.521  12.931  1.00  0.00      LIG  
ATOM   4962 H9   LIG     1      17.832  17.927  12.090  1.00  0.00      LIG  
ATOM   4963 H10  LIG     1      17.980  16.244  11.667  1.00  0.00      LIG  
ATOM   4964 H11  LIG     1      22.421  16.520  10.723  1.00  0.00      LIG  
ATOM   4965 H12  LIG     1      22.417  17.716   9.474  1.00  0.00      LIG  
ATOM   4966 H13  LIG     1      20.197  19.931  11.264  1.00  0.00      LIG  
ATOM   4967 H14  LIG     1      18.782  19.766  12.295  1.00  0.00      LIG  
ATOM   4968 H15  LIG     1      20.224  20.511  12.918  1.00  0.00      LIG  
ATOM   4969 H16  LIG     1      24.247  19.006  15.370  1.00  0.00      LIG  
ATOM   4970 H17  LIG     1      24.605  18.546  13.724  1.00  0.00      LIG  
ATOM   4971 H18  LIG     1      23.630  17.480  14.742  1.00  0.00      LIG  
ATOM   4972 H19  LIG     1      19.654  15.519  13.160  1.00  0.00      LIG  
ATOM   4973 H20  LIG     1      20.011  15.068  11.506  1.00  0.00      LIG  
ATOM   4974 H21  LIG     1      21.296  15.664  12.534  1.00  0.00      LIG  
ATOM   4975 H22  LIG     1      17.784  18.521   9.864  1.00  0.00      LIG  
ATOM   4976 H23  LIG     1      17.691  16.785   9.492  1.00  0.00      LIG  
ATOM   4977 H24  LIG     1      23.640  22.488  14.292  1.00  0.00      LIG  
ATOM   4978 H25  LIG     1      23.983  21.138  15.396  1.00  0.00      LIG  
ATOM   4979 H26  LIG     1      20.934  19.755  17.866  1.00  0.00      LIG  
ATOM   4980 H27  LIG     1      21.154  21.508  17.895  1.00  0.00      LIG  
ATOM   4981 H28  LIG     1      22.543  20.454  17.616  1.00  0.00      LIG  
ATOM   4982 H29  LIG     1      19.104  20.191  16.238  1.00  0.00      LIG  
ATOM   4983 H30  LIG     1      19.427  21.084  14.738  1.00  0.00      LIG  
ATOM   4984 H31  LIG     1      19.488  21.899  16.291  1.00  0.00      LIG  
ATOM   4985 H32  LIG     1      18.848  17.948   7.595  1.00  0.00      LIG  
ATOM   4986 H33  LIG     1      24.297  19.019  12.105  1.00  0.00      LIG  
ATOM   4987 H34  LIG     1      21.333  16.231   7.929  1.00  0.00      LIG  
ATOM   4988 H35  LIG     1      20.945  16.940   6.381  1.00  0.00      LIG  
ATOM   4989 H36  LIG     1      20.590  19.263   6.644  1.00  0.00      LIG  
ATOM   4990 H37  LIG     1      21.674  18.954   7.996  1.00  0.00      LIG  
ATOM   4991 H38  LIG     1      20.205  19.914   8.246  1.00  0.00      LIG  
ATOM   4992 H39  LIG     1      20.199  14.697   6.456  1.00  0.00      LIG  
ATOM   4993 H40  LIG     1      17.601  16.260   6.729  1.00  0.00      LIG  
ATOM   4994 H41  LIG     1      18.031  16.881   4.552  1.00  0.00      LIG  
ATOM   4995 H42  LIG     1      16.264  13.046   5.789  1.00  0.00      LIG  
ATOM   4996 H43  LIG     1      16.478  14.193   7.122  1.00  0.00      LIG  
ATOM   4997 H44  LIG     1      17.680  12.924   6.800  1.00  0.00      LIG  
ATOM   4998 H45  LIG     1      17.240  15.571   3.517  1.00  0.00      LIG  
ATOM   4999 H46  LIG     1      16.196  14.217   3.901  1.00  0.00      LIG  
ATOM   5000 H47  LIG     1      16.001  15.748   4.778  1.00  0.00      LIG  
ATOM   5001 H48  LIG     1      18.233  13.033   4.349  1.00  0.00      LIG  
ATOM   5002 H49  LIG     1      19.392  12.346  10.275  1.00  0.00      LIG  
ATOM   5003 H50  LIG     1      17.833  12.619   9.435  1.00  0.00      LIG  
ATOM   5004 H51  LIG     1      18.552  13.894  10.462  1.00  0.00      LIG  
TER
REMARK  Energy: 59.3525
REMARK  SimpleFitness: 59.3525
REMARK  FullFitness: -1572.6011
REMARK  InterFull: -38.0431
REMARK  IntraFull: 113.792
REMARK  solvFull: -1894.03
REMARK  surfFull: 245.68
REMARK  extraFull: 0.0
REMARK  deltaGcompsolvpol: -1894.03
REMARK  deltaGcompsolvnonpol: 245.68
REMARK  deltaGprotsolvpol: -1897.11
REMARK  deltaGprotsolvnonpol: 243.179
REMARK  deltaGligsolvpol: -14.6121
REMARK  deltaGligsolvnonpol: 16.4799
REMARK  deltaGvdw: -38.0431
REMARK  deltaGelec: 0.0
REMARK  deltaG: -7.828528
REMARK  Cluster: 2
REMARK  ClusterRank: 1
ATOM   4915 O    LIG     1      23.928  18.394  11.527  1.00  0.00      LIG  
ATOM   4916 O1   LIG     1      21.584  23.026  15.653  1.00  0.00      LIG  
ATOM   4917 O2   LIG     1      19.099  14.838   8.292  1.00  0.00      LIG  
ATOM   4918 O3   LIG     1      18.821  16.725   5.191  1.00  0.00      LIG  
ATOM   4919 O4   LIG     1      18.718  13.795   4.744  1.00  0.00      LIG  
ATOM   4920 O5   LIG     1      20.171  12.843   7.907  1.00  0.00      LIG  
ATOM   4921 C    LIG     1      20.326  18.393  12.801  1.00  0.00      LIG  
ATOM   4922 C1   LIG     1      21.877  18.372  12.928  1.00  0.00      LIG  
ATOM   4923 C2   LIG     1      22.475  19.265  14.067  1.00  0.00      LIG  
ATOM   4924 C3   LIG     1      19.869  17.267  11.829  1.00  0.00      LIG  
ATOM   4925 C4   LIG     1      21.592  19.324  15.342  1.00  0.00      LIG  
ATOM   4926 C5   LIG     1      19.624  18.209  14.147  1.00  0.00      LIG  
ATOM   4927 C6   LIG     1      22.514  18.550  11.519  1.00  0.00      LIG  
ATOM   4928 C7   LIG     1      20.549  18.218  15.342  1.00  0.00      LIG  
ATOM   4929 C8   LIG     1      20.523  17.465  10.512  1.00  0.00      LIG  
ATOM   4930 C9   LIG     1      21.127  20.701  15.913  1.00  0.00      LIG  
ATOM   4931 C10  LIG     1      22.928  20.638  13.573  1.00  0.00      LIG  
ATOM   4932 C11  LIG     1      18.380  17.283  11.478  1.00  0.00      LIG  
ATOM   4933 C12  LIG     1      22.008  17.517  10.519  1.00  0.00      LIG  
ATOM   4934 C13  LIG     1      19.848  19.757  12.273  1.00  0.00      LIG  
ATOM   4935 C14  LIG     1      23.748  18.566  14.562  1.00  0.00      LIG  
ATOM   4936 C15  LIG     1      19.655  17.597   9.507  1.00  0.00      LIG  
ATOM   4937 C16  LIG     1      20.187  15.848  12.322  1.00  0.00      LIG  
ATOM   4938 C17  LIG     1      18.262  17.574   9.995  1.00  0.00      LIG  
ATOM   4939 C18  LIG     1      23.191  21.594  14.708  1.00  0.00      LIG  
ATOM   4940 C19  LIG     1      21.888  21.879  15.359  1.00  0.00      LIG  
ATOM   4941 C20  LIG     1      21.400  20.685  17.411  1.00  0.00      LIG  
ATOM   4942 C21  LIG     1      19.643  21.030  15.785  1.00  0.00      LIG  
ATOM   4943 C22  LIG     1      19.867  17.773   8.032  1.00  0.00      LIG  
ATOM   4944 C23  LIG     1      20.526  16.561   7.358  1.00  0.00      LIG  
ATOM   4945 C24  LIG     1      20.667  19.025   7.721  1.00  0.00      LIG  
ATOM   4946 C25  LIG     1      19.594  15.377   7.050  1.00  0.00      LIG  
ATOM   4947 C26  LIG     1      18.396  15.760   6.155  1.00  0.00      LIG  
ATOM   4948 C27  LIG     1      17.740  14.572   5.418  1.00  0.00      LIG  
ATOM   4949 C28  LIG     1      17.007  13.628   6.350  1.00  0.00      LIG  
ATOM   4950 C29  LIG     1      16.764  15.069   4.364  1.00  0.00      LIG  
ATOM   4951 C30  LIG     1      19.493  13.571   8.615  1.00  0.00      LIG  
ATOM   4952 C31  LIG     1      18.750  13.081   9.819  1.00  0.00      LIG  
ATOM   4953 H    LIG     1      22.157  17.363  13.235  1.00  0.00      LIG  
ATOM   4954 H1   LIG     1      22.249  18.976  16.142  1.00  0.00      LIG  
ATOM   4955 H2   LIG     1      19.046  17.286  14.189  1.00  0.00      LIG  
ATOM   4956 H3   LIG     1      18.872  18.989  14.268  1.00  0.00      LIG  
ATOM   4957 H4   LIG     1      22.311  19.549  11.126  1.00  0.00      LIG  
ATOM   4958 H5   LIG     1      19.957  18.258  16.259  1.00  0.00      LIG  
ATOM   4959 H6   LIG     1      21.068  17.255  15.369  1.00  0.00      LIG  
ATOM   4960 H7   LIG     1      22.182  21.072  12.903  1.00  0.00      LIG  
ATOM   4961 H8   LIG     1      23.848  20.541  12.993  1.00  0.00      LIG  
ATOM   4962 H9   LIG     1      17.795  17.998  12.061  1.00  0.00      LIG  
ATOM   4963 H10  LIG     1      17.934  16.305  11.680  1.00  0.00      LIG  
ATOM   4964 H11  LIG     1      22.394  16.532  10.782  1.00  0.00      LIG  
ATOM   4965 H12  LIG     1      22.419  17.724   9.530  1.00  0.00      LIG  
ATOM   4966 H13  LIG     1      20.203  19.976  11.264  1.00  0.00      LIG  
ATOM   4967 H14  LIG     1      18.758  19.827  12.254  1.00  0.00      LIG  
ATOM   4968 H15  LIG     1      20.187  20.567  12.916  1.00  0.00      LIG  
ATOM   4969 H16  LIG     1      24.160  19.059  15.446  1.00  0.00      LIG  
ATOM   4970 H17  LIG     1      24.542  18.567  13.816  1.00  0.00      LIG  
ATOM   4971 H18  LIG     1      23.541  17.528  14.835  1.00  0.00      LIG  
ATOM   4972 H19  LIG     1      19.584  15.581  13.192  1.00  0.00      LIG  
ATOM   4973 H20  LIG     1      19.965  15.112  11.547  1.00  0.00      LIG  
ATOM   4974 H21  LIG     1      21.236  15.709  12.590  1.00  0.00      LIG  
ATOM   4975 H22  LIG     1      17.777  18.539   9.823  1.00  0.00      LIG  
ATOM   4976 H23  LIG     1      17.691  16.796   9.486  1.00  0.00      LIG  
ATOM   4977 H24  LIG     1      23.585  22.534  14.314  1.00  0.00      LIG  
ATOM   4978 H25  LIG     1      23.892  21.202  15.449  1.00  0.00      LIG  
ATOM   4979 H26  LIG     1      20.862  19.862  17.888  1.00  0.00      LIG  
ATOM   4980 H27  LIG     1      21.077  21.616  17.887  1.00  0.00      LIG  
ATOM   4981 H28  LIG     1      22.467  20.560  17.620  1.00  0.00      LIG  
ATOM   4982 H29  LIG     1      19.021  20.265  16.256  1.00  0.00      LIG  
ATOM   4983 H30  LIG     1      19.340  21.134  14.741  1.00  0.00      LIG  
ATOM   4984 H31  LIG     1      19.401  21.975  16.282  1.00  0.00      LIG  
ATOM   4985 H32  LIG     1      18.882  17.940   7.592  1.00  0.00      LIG  
ATOM   4986 H33  LIG     1      24.269  19.019  12.190  1.00  0.00      LIG  
ATOM   4987 H34  LIG     1      21.347  16.202   7.986  1.00  0.00      LIG  
ATOM   4988 H35  LIG     1      20.987  16.892   6.423  1.00  0.00      LIG  
ATOM   4989 H36  LIG     1      20.627  19.236   6.649  1.00  0.00      LIG  
ATOM   4990 H37  LIG     1      21.719  18.909   7.991  1.00  0.00      LIG  
ATOM   4991 H38  LIG     1      20.269  19.894   8.254  1.00  0.00      LIG  
ATOM   4992 H39  LIG     1      20.216  14.660   6.506  1.00  0.00      LIG  
ATOM   4993 H40  LIG     1      17.626  16.244   6.764  1.00  0.00      LIG  
ATOM   4994 H41  LIG     1      18.054  16.911   4.624  1.00  0.00      LIG  
ATOM   4995 H42  LIG     1      16.274  13.046   5.790  1.00  0.00      LIG  
ATOM   4996 H43  LIG     1      16.484  14.177   7.135  1.00  0.00      LIG  
ATOM   4997 H44  LIG     1      17.680  12.901   6.809  1.00  0.00      LIG  
ATOM   4998 H45  LIG     1      17.281  15.580   3.547  1.00  0.00      LIG  
ATOM   4999 H46  LIG     1      16.229  14.229   3.911  1.00  0.00      LIG  
ATOM   5000 H47  LIG     1      16.033  15.753   4.801  1.00  0.00      LIG  
ATOM   5001 H48  LIG     1      18.259  13.012   4.394  1.00  0.00      LIG  
ATOM   5002 H49  LIG     1      19.367  12.340  10.333  1.00  0.00      LIG  
ATOM   5003 H50  LIG     1      17.804  12.631   9.505  1.00  0.00      LIG  
ATOM   5004 H51  LIG     1      18.554  13.904  10.511  1.00  0.00      LIG  
TER
REMARK  Energy: 59.3525
REMARK  SimpleFitness: 59.3525
REMARK  FullFitness: -1572.6011
REMARK  InterFull: -38.0431
REMARK  IntraFull: 113.792
REMARK  solvFull: -1894.03
REMARK  surfFull: 245.68
REMARK  extraFull: 0.0
REMARK  deltaGcompsolvpol: -1894.03
REMARK  deltaGcompsolvnonpol: 245.68
REMARK  deltaGprotsolvpol: -1897.11
REMARK  deltaGprotsolvnonpol: 243.179
REMARK  deltaGligsolvpol: -14.6121
REMARK  deltaGligsolvnonpol: 16.4799
REMARK  deltaGvdw: -38.0431
REMARK  deltaGelec: 0.0
REMARK  deltaG: -7.828528
REMARK  Cluster: 2
REMARK  ClusterRank: 2
ATOM   4915 O    LIG     1      23.928  18.394  11.527  1.00  0.00      LIG  
ATOM   4916 O1   LIG     1      21.584  23.026  15.653  1.00  0.00      LIG  
ATOM   4917 O2   LIG     1      19.099  14.838   8.292  1.00  0.00      LIG  
ATOM   4918 O3   LIG     1      18.821  16.725   5.191  1.00  0.00      LIG  
ATOM   4919 O4   LIG     1      18.718  13.795   4.744  1.00  0.00      LIG  
ATOM   4920 O5   LIG     1      20.171  12.843   7.907  1.00  0.00      LIG  
ATOM   4921 C    LIG     1      20.326  18.393  12.801  1.00  0.00      LIG  
ATOM   4922 C1   LIG     1      21.877  18.372  12.928  1.00  0.00      LIG  
ATOM   4923 C2   LIG     1      22.475  19.265  14.067  1.00  0.00      LIG  
ATOM   4924 C3   LIG     1      19.869  17.267  11.829  1.00  0.00      LIG  
ATOM   4925 C4   LIG     1      21.592  19.324  15.342  1.00  0.00      LIG  
ATOM   4926 C5   LIG     1      19.624  18.209  14.147  1.00  0.00      LIG  
ATOM   4927 C6   LIG     1      22.514  18.550  11.519  1.00  0.00      LIG  
ATOM   4928 C7   LIG     1      20.549  18.218  15.342  1.00  0.00      LIG  
ATOM   4929 C8   LIG     1      20.523  17.465  10.512  1.00  0.00      LIG  
ATOM   4930 C9   LIG     1      21.127  20.701  15.913  1.00  0.00      LIG  
ATOM   4931 C10  LIG     1      22.928  20.638  13.573  1.00  0.00      LIG  
ATOM   4932 C11  LIG     1      18.380  17.283  11.478  1.00  0.00      LIG  
ATOM   4933 C12  LIG     1      22.008  17.517  10.519  1.00  0.00      LIG  
ATOM   4934 C13  LIG     1      19.848  19.757  12.273  1.00  0.00      LIG  
ATOM   4935 C14  LIG     1      23.748  18.566  14.562  1.00  0.00      LIG  
ATOM   4936 C15  LIG     1      19.655  17.597   9.507  1.00  0.00      LIG  
ATOM   4937 C16  LIG     1      20.187  15.848  12.322  1.00  0.00      LIG  
ATOM   4938 C17  LIG     1      18.262  17.574   9.995  1.00  0.00      LIG  
ATOM   4939 C18  LIG     1      23.191  21.594  14.708  1.00  0.00      LIG  
ATOM   4940 C19  LIG     1      21.888  21.879  15.359  1.00  0.00      LIG  
ATOM   4941 C20  LIG     1      21.400  20.685  17.411  1.00  0.00      LIG  
ATOM   4942 C21  LIG     1      19.643  21.030  15.785  1.00  0.00      LIG  
ATOM   4943 C22  LIG     1      19.867  17.773   8.032  1.00  0.00      LIG  
ATOM   4944 C23  LIG     1      20.526  16.561   7.358  1.00  0.00      LIG  
ATOM   4945 C24  LIG     1      20.667  19.025   7.721  1.00  0.00      LIG  
ATOM   4946 C25  LIG     1      19.594  15.377   7.050  1.00  0.00      LIG  
ATOM   4947 C26  LIG     1      18.396  15.760   6.155  1.00  0.00      LIG  
ATOM   4948 C27  LIG     1      17.740  14.572   5.418  1.00  0.00      LIG  
ATOM   4949 C28  LIG     1      17.007  13.628   6.350  1.00  0.00      LIG  
ATOM   4950 C29  LIG     1      16.764  15.069   4.364  1.00  0.00      LIG  
ATOM   4951 C30  LIG     1      19.493  13.571   8.615  1.00  0.00      LIG  
ATOM   4952 C31  LIG     1      18.750  13.081   9.819  1.00  0.00      LIG  
ATOM   4953 H    LIG     1      22.157  17.363  13.235  1.00  0.00      LIG  
ATOM   4954 H1   LIG     1      22.249  18.976  16.142  1.00  0.00      LIG  
ATOM   4955 H2   LIG     1      19.046  17.286  14.189  1.00  0.00      LIG  
ATOM   4956 H3   LIG     1      18.872  18.989  14.268  1.00  0.00      LIG  
ATOM   4957 H4   LIG     1      22.311  19.549  11.126  1.00  0.00      LIG  
ATOM   4958 H5   LIG     1      19.957  18.258  16.259  1.00  0.00      LIG  
ATOM   4959 H6   LIG     1      21.068  17.255  15.369  1.00  0.00      LIG  
ATOM   4960 H7   LIG     1      22.182  21.072  12.903  1.00  0.00      LIG  
ATOM   4961 H8   LIG     1      23.848  20.541  12.993  1.00  0.00      LIG  
ATOM   4962 H9   LIG     1      17.795  17.998  12.061  1.00  0.00      LIG  
ATOM   4963 H10  LIG     1      17.934  16.305  11.680  1.00  0.00      LIG  
ATOM   4964 H11  LIG     1      22.394  16.532  10.782  1.00  0.00      LIG  
ATOM   4965 H12  LIG     1      22.419  17.724   9.530  1.00  0.00      LIG  
ATOM   4966 H13  LIG     1      20.203  19.976  11.264  1.00  0.00      LIG  
ATOM   4967 H14  LIG     1      18.758  19.827  12.254  1.00  0.00      LIG  
ATOM   4968 H15  LIG     1      20.187  20.567  12.916  1.00  0.00      LIG  
ATOM   4969 H16  LIG     1      24.160  19.059  15.446  1.00  0.00      LIG  
ATOM   4970 H17  LIG     1      24.542  18.567  13.816  1.00  0.00      LIG  
ATOM   4971 H18  LIG     1      23.541  17.528  14.835  1.00  0.00      LIG  
ATOM   4972 H19  LIG     1      19.584  15.581  13.192  1.00  0.00      LIG  
ATOM   4973 H20  LIG     1      19.965  15.112  11.547  1.00  0.00      LIG  
ATOM   4974 H21  LIG     1      21.236  15.709  12.590  1.00  0.00      LIG  
ATOM   4975 H22  LIG     1      17.777  18.539   9.823  1.00  0.00      LIG  
ATOM   4976 H23  LIG     1      17.691  16.796   9.486  1.00  0.00      LIG  
ATOM   4977 H24  LIG     1      23.585  22.534  14.314  1.00  0.00      LIG  
ATOM   4978 H25  LIG     1      23.892  21.202  15.449  1.00  0.00      LIG  
ATOM   4979 H26  LIG     1      20.862  19.862  17.888  1.00  0.00      LIG  
ATOM   4980 H27  LIG     1      21.077  21.616  17.887  1.00  0.00      LIG  
ATOM   4981 H28  LIG     1      22.467  20.560  17.620  1.00  0.00      LIG  
ATOM   4982 H29  LIG     1      19.021  20.265  16.256  1.00  0.00      LIG  
ATOM   4983 H30  LIG     1      19.340  21.134  14.741  1.00  0.00      LIG  
ATOM   4984 H31  LIG     1      19.401  21.975  16.282  1.00  0.00      LIG  
ATOM   4985 H32  LIG     1      18.882  17.940   7.592  1.00  0.00      LIG  
ATOM   4986 H33  LIG     1      24.269  19.019  12.190  1.00  0.00      LIG  
ATOM   4987 H34  LIG     1      21.347  16.202   7.986  1.00  0.00      LIG  
ATOM   4988 H35  LIG     1      20.987  16.892   6.423  1.00  0.00      LIG  
ATOM   4989 H36  LIG     1      20.627  19.236   6.649  1.00  0.00      LIG  
ATOM   4990 H37  LIG     1      21.719  18.909   7.991  1.00  0.00      LIG  
ATOM   4991 H38  LIG     1      20.269  19.894   8.254  1.00  0.00      LIG  
ATOM   4992 H39  LIG     1      20.216  14.660   6.506  1.00  0.00      LIG  
ATOM   4993 H40  LIG     1      17.626  16.244   6.764  1.00  0.00      LIG  
ATOM   4994 H41  LIG     1      18.054  16.911   4.624  1.00  0.00      LIG  
ATOM   4995 H42  LIG     1      16.274  13.046   5.790  1.00  0.00      LIG  
ATOM   4996 H43  LIG     1      16.484  14.177   7.135  1.00  0.00      LIG  
ATOM   4997 H44  LIG     1      17.680  12.901   6.809  1.00  0.00      LIG  
ATOM   4998 H45  LIG     1      17.281  15.580   3.547  1.00  0.00      LIG  
ATOM   4999 H46  LIG     1      16.229  14.229   3.911  1.00  0.00      LIG  
ATOM   5000 H47  LIG     1      16.033  15.753   4.801  1.00  0.00      LIG  
ATOM   5001 H48  LIG     1      18.259  13.012   4.394  1.00  0.00      LIG  
ATOM   5002 H49  LIG     1      19.367  12.340  10.333  1.00  0.00      LIG  
ATOM   5003 H50  LIG     1      17.804  12.631   9.505  1.00  0.00      LIG  
ATOM   5004 H51  LIG     1      18.554  13.904  10.511  1.00  0.00      LIG  
TER
REMARK  Energy: 59.3525
REMARK  SimpleFitness: 59.3525
REMARK  FullFitness: -1572.6011
REMARK  InterFull: -38.0431
REMARK  IntraFull: 113.792
REMARK  solvFull: -1894.03
REMARK  surfFull: 245.68
REMARK  extraFull: 0.0
REMARK  deltaGcompsolvpol: -1894.03
REMARK  deltaGcompsolvnonpol: 245.68
REMARK  deltaGprotsolvpol: -1897.11
REMARK  deltaGprotsolvnonpol: 243.179
REMARK  deltaGligsolvpol: -14.6121
REMARK  deltaGligsolvnonpol: 16.4799
REMARK  deltaGvdw: -38.0431
REMARK  deltaGelec: 0.0
REMARK  deltaG: -7.828528
REMARK  Cluster: 2
REMARK  ClusterRank: 3
ATOM   4915 O    LIG     1      23.928  18.394  11.527  1.00  0.00      LIG  
ATOM   4916 O1   LIG     1      21.584  23.026  15.653  1.00  0.00      LIG  
ATOM   4917 O2   LIG     1      19.099  14.838   8.292  1.00  0.00      LIG  
ATOM   4918 O3   LIG     1      18.821  16.725   5.191  1.00  0.00      LIG  
ATOM   4919 O4   LIG     1      18.718  13.795   4.744  1.00  0.00      LIG  
ATOM   4920 O5   LIG     1      20.171  12.843   7.907  1.00  0.00      LIG  
ATOM   4921 C    LIG     1      20.326  18.393  12.801  1.00  0.00      LIG  
ATOM   4922 C1   LIG     1      21.877  18.372  12.928  1.00  0.00      LIG  
ATOM   4923 C2   LIG     1      22.475  19.265  14.067  1.00  0.00      LIG  
ATOM   4924 C3   LIG     1      19.869  17.267  11.829  1.00  0.00      LIG  
ATOM   4925 C4   LIG     1      21.592  19.324  15.342  1.00  0.00      LIG  
ATOM   4926 C5   LIG     1      19.624  18.209  14.147  1.00  0.00      LIG  
ATOM   4927 C6   LIG     1      22.514  18.550  11.519  1.00  0.00      LIG  
ATOM   4928 C7   LIG     1      20.549  18.218  15.342  1.00  0.00      LIG  
ATOM   4929 C8   LIG     1      20.523  17.465  10.512  1.00  0.00      LIG  
ATOM   4930 C9   LIG     1      21.127  20.701  15.913  1.00  0.00      LIG  
ATOM   4931 C10  LIG     1      22.928  20.638  13.573  1.00  0.00      LIG  
ATOM   4932 C11  LIG     1      18.380  17.283  11.478  1.00  0.00      LIG  
ATOM   4933 C12  LIG     1      22.008  17.517  10.519  1.00  0.00      LIG  
ATOM   4934 C13  LIG     1      19.848  19.757  12.273  1.00  0.00      LIG  
ATOM   4935 C14  LIG     1      23.748  18.566  14.562  1.00  0.00      LIG  
ATOM   4936 C15  LIG     1      19.655  17.597   9.507  1.00  0.00      LIG  
ATOM   4937 C16  LIG     1      20.187  15.848  12.322  1.00  0.00      LIG  
ATOM   4938 C17  LIG     1      18.262  17.574   9.995  1.00  0.00      LIG  
ATOM   4939 C18  LIG     1      23.191  21.594  14.708  1.00  0.00      LIG  
ATOM   4940 C19  LIG     1      21.888  21.879  15.359  1.00  0.00      LIG  
ATOM   4941 C20  LIG     1      21.400  20.685  17.411  1.00  0.00      LIG  
ATOM   4942 C21  LIG     1      19.643  21.030  15.785  1.00  0.00      LIG  
ATOM   4943 C22  LIG     1      19.867  17.773   8.032  1.00  0.00      LIG  
ATOM   4944 C23  LIG     1      20.526  16.561   7.358  1.00  0.00      LIG  
ATOM   4945 C24  LIG     1      20.667  19.025   7.721  1.00  0.00      LIG  
ATOM   4946 C25  LIG     1      19.594  15.377   7.050  1.00  0.00      LIG  
ATOM   4947 C26  LIG     1      18.396  15.760   6.155  1.00  0.00      LIG  
ATOM   4948 C27  LIG     1      17.740  14.572   5.418  1.00  0.00      LIG  
ATOM   4949 C28  LIG     1      17.007  13.628   6.350  1.00  0.00      LIG  
ATOM   4950 C29  LIG     1      16.764  15.069   4.364  1.00  0.00      LIG  
ATOM   4951 C30  LIG     1      19.493  13.571   8.615  1.00  0.00      LIG  
ATOM   4952 C31  LIG     1      18.750  13.081   9.819  1.00  0.00      LIG  
ATOM   4953 H    LIG     1      22.157  17.363  13.235  1.00  0.00      LIG  
ATOM   4954 H1   LIG     1      22.249  18.976  16.142  1.00  0.00      LIG  
ATOM   4955 H2   LIG     1      19.046  17.286  14.189  1.00  0.00      LIG  
ATOM   4956 H3   LIG     1      18.872  18.989  14.268  1.00  0.00      LIG  
ATOM   4957 H4   LIG     1      22.311  19.549  11.126  1.00  0.00      LIG  
ATOM   4958 H5   LIG     1      19.957  18.258  16.259  1.00  0.00      LIG  
ATOM   4959 H6   LIG     1      21.068  17.255  15.369  1.00  0.00      LIG  
ATOM   4960 H7   LIG     1      22.182  21.072  12.903  1.00  0.00      LIG  
ATOM   4961 H8   LIG     1      23.848  20.541  12.993  1.00  0.00      LIG  
ATOM   4962 H9   LIG     1      17.795  17.998  12.061  1.00  0.00      LIG  
ATOM   4963 H10  LIG     1      17.934  16.305  11.680  1.00  0.00      LIG  
ATOM   4964 H11  LIG     1      22.394  16.532  10.782  1.00  0.00      LIG  
ATOM   4965 H12  LIG     1      22.419  17.724   9.530  1.00  0.00      LIG  
ATOM   4966 H13  LIG     1      20.203  19.976  11.264  1.00  0.00      LIG  
ATOM   4967 H14  LIG     1      18.758  19.827  12.254  1.00  0.00      LIG  
ATOM   4968 H15  LIG     1      20.187  20.567  12.916  1.00  0.00      LIG  
ATOM   4969 H16  LIG     1      24.160  19.059  15.446  1.00  0.00      LIG  
ATOM   4970 H17  LIG     1      24.542  18.567  13.816  1.00  0.00      LIG  
ATOM   4971 H18  LIG     1      23.541  17.528  14.835  1.00  0.00      LIG  
ATOM   4972 H19  LIG     1      19.584  15.581  13.192  1.00  0.00      LIG  
ATOM   4973 H20  LIG     1      19.965  15.112  11.547  1.00  0.00      LIG  
ATOM   4974 H21  LIG     1      21.236  15.709  12.590  1.00  0.00      LIG  
ATOM   4975 H22  LIG     1      17.777  18.539   9.823  1.00  0.00      LIG  
ATOM   4976 H23  LIG     1      17.691  16.796   9.486  1.00  0.00      LIG  
ATOM   4977 H24  LIG     1      23.585  22.534  14.314  1.00  0.00      LIG  
ATOM   4978 H25  LIG     1      23.892  21.202  15.449  1.00  0.00      LIG  
ATOM   4979 H26  LIG     1      20.862  19.862  17.888  1.00  0.00      LIG  
ATOM   4980 H27  LIG     1      21.077  21.616  17.887  1.00  0.00      LIG  
ATOM   4981 H28  LIG     1      22.467  20.560  17.620  1.00  0.00      LIG  
ATOM   4982 H29  LIG     1      19.021  20.265  16.256  1.00  0.00      LIG  
ATOM   4983 H30  LIG     1      19.340  21.134  14.741  1.00  0.00      LIG  
ATOM   4984 H31  LIG     1      19.401  21.975  16.282  1.00  0.00      LIG  
ATOM   4985 H32  LIG     1      18.882  17.940   7.592  1.00  0.00      LIG  
ATOM   4986 H33  LIG     1      24.269  19.019  12.190  1.00  0.00      LIG  
ATOM   4987 H34  LIG     1      21.347  16.202   7.986  1.00  0.00      LIG  
ATOM   4988 H35  LIG     1      20.987  16.892   6.423  1.00  0.00      LIG  
ATOM   4989 H36  LIG     1      20.627  19.236   6.649  1.00  0.00      LIG  
ATOM   4990 H37  LIG     1      21.719  18.909   7.991  1.00  0.00      LIG  
ATOM   4991 H38  LIG     1      20.269  19.894   8.254  1.00  0.00      LIG  
ATOM   4992 H39  LIG     1      20.216  14.660   6.506  1.00  0.00      LIG  
ATOM   4993 H40  LIG     1      17.626  16.244   6.764  1.00  0.00      LIG  
ATOM   4994 H41  LIG     1      18.054  16.911   4.624  1.00  0.00      LIG  
ATOM   4995 H42  LIG     1      16.274  13.046   5.790  1.00  0.00      LIG  
ATOM   4996 H43  LIG     1      16.484  14.177   7.135  1.00  0.00      LIG  
ATOM   4997 H44  LIG     1      17.680  12.901   6.809  1.00  0.00      LIG  
ATOM   4998 H45  LIG     1      17.281  15.580   3.547  1.00  0.00      LIG  
ATOM   4999 H46  LIG     1      16.229  14.229   3.911  1.00  0.00      LIG  
ATOM   5000 H47  LIG     1      16.033  15.753   4.801  1.00  0.00      LIG  
ATOM   5001 H48  LIG     1      18.259  13.012   4.394  1.00  0.00      LIG  
ATOM   5002 H49  LIG     1      19.367  12.340  10.333  1.00  0.00      LIG  
ATOM   5003 H50  LIG     1      17.804  12.631   9.505  1.00  0.00      LIG  
ATOM   5004 H51  LIG     1      18.554  13.904  10.511  1.00  0.00      LIG  
TER
REMARK  Energy: 59.3525
REMARK  SimpleFitness: 59.3525
REMARK  FullFitness: -1572.6011
REMARK  InterFull: -38.0431
REMARK  IntraFull: 113.792
REMARK  solvFull: -1894.03
REMARK  surfFull: 245.68
REMARK  extraFull: 0.0
REMARK  deltaGcompsolvpol: -1894.03
REMARK  deltaGcompsolvnonpol: 245.68
REMARK  deltaGprotsolvpol: -1897.11
REMARK  deltaGprotsolvnonpol: 243.179
REMARK  deltaGligsolvpol: -14.6121
REMARK  deltaGligsolvnonpol: 16.4799
REMARK  deltaGvdw: -38.0431
REMARK  deltaGelec: 0.0
REMARK  deltaG: -7.828528
REMARK  Cluster: 2
REMARK  ClusterRank: 4
ATOM   4915 O    LIG     1      23.928  18.394  11.527  1.00  0.00      LIG  
ATOM   4916 O1   LIG     1      21.584  23.026  15.653  1.00  0.00      LIG  
ATOM   4917 O2   LIG     1      19.099  14.838   8.292  1.00  0.00      LIG  
ATOM   4918 O3   LIG     1      18.821  16.725   5.191  1.00  0.00      LIG  
ATOM   4919 O4   LIG     1      18.718  13.795   4.744  1.00  0.00      LIG  
ATOM   4920 O5   LIG     1      20.171  12.843   7.907  1.00  0.00      LIG  
ATOM   4921 C    LIG     1      20.326  18.393  12.801  1.00  0.00      LIG  
ATOM   4922 C1   LIG     1      21.877  18.372  12.928  1.00  0.00      LIG  
ATOM   4923 C2   LIG     1      22.475  19.265  14.067  1.00  0.00      LIG  
ATOM   4924 C3   LIG     1      19.869  17.267  11.829  1.00  0.00      LIG  
ATOM   4925 C4   LIG     1      21.592  19.324  15.342  1.00  0.00      LIG  
ATOM   4926 C5   LIG     1      19.624  18.209  14.147  1.00  0.00      LIG  
ATOM   4927 C6   LIG     1      22.514  18.550  11.519  1.00  0.00      LIG  
ATOM   4928 C7   LIG     1      20.549  18.218  15.342  1.00  0.00      LIG  
ATOM   4929 C8   LIG     1      20.523  17.465  10.512  1.00  0.00      LIG  
ATOM   4930 C9   LIG     1      21.127  20.701  15.913  1.00  0.00      LIG  
ATOM   4931 C10  LIG     1      22.928  20.638  13.573  1.00  0.00      LIG  
ATOM   4932 C11  LIG     1      18.380  17.283  11.478  1.00  0.00      LIG  
ATOM   4933 C12  LIG     1      22.008  17.517  10.519  1.00  0.00      LIG  
ATOM   4934 C13  LIG     1      19.848  19.757  12.273  1.00  0.00      LIG  
ATOM   4935 C14  LIG     1      23.748  18.566  14.562  1.00  0.00      LIG  
ATOM   4936 C15  LIG     1      19.655  17.597   9.507  1.00  0.00      LIG  
ATOM   4937 C16  LIG     1      20.187  15.848  12.322  1.00  0.00      LIG  
ATOM   4938 C17  LIG     1      18.262  17.574   9.995  1.00  0.00      LIG  
ATOM   4939 C18  LIG     1      23.191  21.594  14.708  1.00  0.00      LIG  
ATOM   4940 C19  LIG     1      21.888  21.879  15.359  1.00  0.00      LIG  
ATOM   4941 C20  LIG     1      21.400  20.685  17.411  1.00  0.00      LIG  
ATOM   4942 C21  LIG     1      19.643  21.030  15.785  1.00  0.00      LIG  
ATOM   4943 C22  LIG     1      19.867  17.773   8.032  1.00  0.00      LIG  
ATOM   4944 C23  LIG     1      20.526  16.561   7.358  1.00  0.00      LIG  
ATOM   4945 C24  LIG     1      20.667  19.025   7.721  1.00  0.00      LIG  
ATOM   4946 C25  LIG     1      19.594  15.377   7.050  1.00  0.00      LIG  
ATOM   4947 C26  LIG     1      18.396  15.760   6.155  1.00  0.00      LIG  
ATOM   4948 C27  LIG     1      17.740  14.572   5.418  1.00  0.00      LIG  
ATOM   4949 C28  LIG     1      17.007  13.628   6.350  1.00  0.00      LIG  
ATOM   4950 C29  LIG     1      16.764  15.069   4.364  1.00  0.00      LIG  
ATOM   4951 C30  LIG     1      19.493  13.571   8.615  1.00  0.00      LIG  
ATOM   4952 C31  LIG     1      18.750  13.081   9.819  1.00  0.00      LIG  
ATOM   4953 H    LIG     1      22.157  17.363  13.235  1.00  0.00      LIG  
ATOM   4954 H1   LIG     1      22.249  18.976  16.142  1.00  0.00      LIG  
ATOM   4955 H2   LIG     1      19.046  17.286  14.189  1.00  0.00      LIG  
ATOM   4956 H3   LIG     1      18.872  18.989  14.268  1.00  0.00      LIG  
ATOM   4957 H4   LIG     1      22.311  19.549  11.126  1.00  0.00      LIG  
ATOM   4958 H5   LIG     1      19.957  18.258  16.259  1.00  0.00      LIG  
ATOM   4959 H6   LIG     1      21.068  17.255  15.369  1.00  0.00      LIG  
ATOM   4960 H7   LIG     1      22.182  21.072  12.903  1.00  0.00      LIG  
ATOM   4961 H8   LIG     1      23.848  20.541  12.993  1.00  0.00      LIG  
ATOM   4962 H9   LIG     1      17.795  17.998  12.061  1.00  0.00      LIG  
ATOM   4963 H10  LIG     1      17.934  16.305  11.680  1.00  0.00      LIG  
ATOM   4964 H11  LIG     1      22.394  16.532  10.782  1.00  0.00      LIG  
ATOM   4965 H12  LIG     1      22.419  17.724   9.530  1.00  0.00      LIG  
ATOM   4966 H13  LIG     1      20.203  19.976  11.264  1.00  0.00      LIG  
ATOM   4967 H14  LIG     1      18.758  19.827  12.254  1.00  0.00      LIG  
ATOM   4968 H15  LIG     1      20.187  20.567  12.916  1.00  0.00      LIG  
ATOM   4969 H16  LIG     1      24.160  19.059  15.446  1.00  0.00      LIG  
ATOM   4970 H17  LIG     1      24.542  18.567  13.816  1.00  0.00      LIG  
ATOM   4971 H18  LIG     1      23.541  17.528  14.835  1.00  0.00      LIG  
ATOM   4972 H19  LIG     1      19.584  15.581  13.192  1.00  0.00      LIG  
ATOM   4973 H20  LIG     1      19.965  15.112  11.547  1.00  0.00      LIG  
ATOM   4974 H21  LIG     1      21.236  15.709  12.590  1.00  0.00      LIG  
ATOM   4975 H22  LIG     1      17.777  18.539   9.823  1.00  0.00      LIG  
ATOM   4976 H23  LIG     1      17.691  16.796   9.486  1.00  0.00      LIG  
ATOM   4977 H24  LIG     1      23.585  22.534  14.314  1.00  0.00      LIG  
ATOM   4978 H25  LIG     1      23.892  21.202  15.449  1.00  0.00      LIG  
ATOM   4979 H26  LIG     1      20.862  19.862  17.888  1.00  0.00      LIG  
ATOM   4980 H27  LIG     1      21.077  21.616  17.887  1.00  0.00      LIG  
ATOM   4981 H28  LIG     1      22.467  20.560  17.620  1.00  0.00      LIG  
ATOM   4982 H29  LIG     1      19.021  20.265  16.256  1.00  0.00      LIG  
ATOM   4983 H30  LIG     1      19.340  21.134  14.741  1.00  0.00      LIG  
ATOM   4984 H31  LIG     1      19.401  21.975  16.282  1.00  0.00      LIG  
ATOM   4985 H32  LIG     1      18.882  17.940   7.592  1.00  0.00      LIG  
ATOM   4986 H33  LIG     1      24.269  19.019  12.190  1.00  0.00      LIG  
ATOM   4987 H34  LIG     1      21.347  16.202   7.986  1.00  0.00      LIG  
ATOM   4988 H35  LIG     1      20.987  16.892   6.423  1.00  0.00      LIG  
ATOM   4989 H36  LIG     1      20.627  19.236   6.649  1.00  0.00      LIG  
ATOM   4990 H37  LIG     1      21.719  18.909   7.991  1.00  0.00      LIG  
ATOM   4991 H38  LIG     1      20.269  19.894   8.254  1.00  0.00      LIG  
ATOM   4992 H39  LIG     1      20.216  14.660   6.506  1.00  0.00      LIG  
ATOM   4993 H40  LIG     1      17.626  16.244   6.764  1.00  0.00      LIG  
ATOM   4994 H41  LIG     1      18.054  16.911   4.624  1.00  0.00      LIG  
ATOM   4995 H42  LIG     1      16.274  13.046   5.790  1.00  0.00      LIG  
ATOM   4996 H43  LIG     1      16.484  14.177   7.135  1.00  0.00      LIG  
ATOM   4997 H44  LIG     1      17.680  12.901   6.809  1.00  0.00      LIG  
ATOM   4998 H45  LIG     1      17.281  15.580   3.547  1.00  0.00      LIG  
ATOM   4999 H46  LIG     1      16.229  14.229   3.911  1.00  0.00      LIG  
ATOM   5000 H47  LIG     1      16.033  15.753   4.801  1.00  0.00      LIG  
ATOM   5001 H48  LIG     1      18.259  13.012   4.394  1.00  0.00      LIG  
ATOM   5002 H49  LIG     1      19.367  12.340  10.333  1.00  0.00      LIG  
ATOM   5003 H50  LIG     1      17.804  12.631   9.505  1.00  0.00      LIG  
ATOM   5004 H51  LIG     1      18.554  13.904  10.511  1.00  0.00      LIG  
TER
REMARK  Energy: 59.4814
REMARK  SimpleFitness: 59.4814
REMARK  FullFitness: -1572.4233
REMARK  InterFull: -37.9453
REMARK  IntraFull: 113.683
REMARK  solvFull: -1893.84
REMARK  surfFull: 245.679
REMARK  extraFull: 0.0
REMARK  deltaGcompsolvpol: -1893.84
REMARK  deltaGcompsolvnonpol: 245.679
REMARK  deltaGprotsolvpol: -1897.11
REMARK  deltaGprotsolvnonpol: 243.179
REMARK  deltaGligsolvpol: -14.5637
REMARK  deltaGligsolvnonpol: 16.4881
REMARK  deltaGvdw: -37.9453
REMARK  deltaGelec: 0.0
REMARK  deltaG: -7.811476
REMARK  Cluster: 2
REMARK  ClusterRank: 5
ATOM   4915 O    LIG     1      23.866  18.428  11.576  1.00  0.00      LIG  
ATOM   4916 O1   LIG     1      21.316  23.142  15.498  1.00  0.00      LIG  
ATOM   4917 O2   LIG     1      19.084  14.837   8.272  1.00  0.00      LIG  
ATOM   4918 O3   LIG     1      18.826  16.712   5.162  1.00  0.00      LIG  
ATOM   4919 O4   LIG     1      18.700  13.788   4.718  1.00  0.00      LIG  
ATOM   4920 O5   LIG     1      20.170  12.843   7.921  1.00  0.00      LIG  
ATOM   4921 C    LIG     1      20.231  18.426  12.759  1.00  0.00      LIG  
ATOM   4922 C1   LIG     1      21.779  18.427  12.924  1.00  0.00      LIG  
ATOM   4923 C2   LIG     1      22.334  19.361  14.052  1.00  0.00      LIG  
ATOM   4924 C3   LIG     1      19.812  17.278  11.796  1.00  0.00      LIG  
ATOM   4925 C4   LIG     1      21.420  19.436  15.305  1.00  0.00      LIG  
ATOM   4926 C5   LIG     1      19.502  18.255  14.092  1.00  0.00      LIG  
ATOM   4927 C6   LIG     1      22.451  18.574  11.527  1.00  0.00      LIG  
ATOM   4928 C7   LIG     1      20.397  18.311  15.307  1.00  0.00      LIG  
ATOM   4929 C8   LIG     1      20.496  17.464  10.492  1.00  0.00      LIG  
ATOM   4930 C9   LIG     1      20.916  20.817  15.831  1.00  0.00      LIG  
ATOM   4931 C10  LIG     1      22.773  20.729  13.531  1.00  0.00      LIG  
ATOM   4932 C11  LIG     1      18.333  17.272  11.407  1.00  0.00      LIG  
ATOM   4933 C12  LIG     1      21.978  17.515  10.536  1.00  0.00      LIG  
ATOM   4934 C13  LIG     1      19.746  19.773  12.198  1.00  0.00      LIG  
ATOM   4935 C14  LIG     1      23.610  18.703  14.594  1.00  0.00      LIG  
ATOM   4936 C15  LIG     1      19.649  17.594   9.465  1.00  0.00      LIG  
ATOM   4937 C16  LIG     1      20.132  15.871  12.323  1.00  0.00      LIG  
ATOM   4938 C17  LIG     1      18.247  17.584   9.926  1.00  0.00      LIG  
ATOM   4939 C18  LIG     1      22.983  21.723  14.643  1.00  0.00      LIG  
ATOM   4940 C19  LIG     1      21.656  21.995  15.251  1.00  0.00      LIG  
ATOM   4941 C20  LIG     1      21.173  20.851  17.332  1.00  0.00      LIG  
ATOM   4942 C21  LIG     1      19.426  21.107  15.679  1.00  0.00      LIG  
ATOM   4943 C22  LIG     1      19.889  17.764   7.994  1.00  0.00      LIG  
ATOM   4944 C23  LIG     1      20.532  16.539   7.332  1.00  0.00      LIG  
ATOM   4945 C24  LIG     1      20.721  18.997   7.690  1.00  0.00      LIG  
ATOM   4946 C25  LIG     1      19.586  15.365   7.028  1.00  0.00      LIG  
ATOM   4947 C26  LIG     1      18.393  15.755   6.130  1.00  0.00      LIG  
ATOM   4948 C27  LIG     1      17.728  14.568   5.399  1.00  0.00      LIG  
ATOM   4949 C28  LIG     1      17.000  13.627   6.338  1.00  0.00      LIG  
ATOM   4950 C29  LIG     1      16.745  15.066   4.352  1.00  0.00      LIG  
ATOM   4951 C30  LIG     1      19.482  13.575   8.613  1.00  0.00      LIG  
ATOM   4952 C31  LIG     1      18.719  13.094   9.808  1.00  0.00      LIG  
ATOM   4953 H    LIG     1      22.062  17.431  13.267  1.00  0.00      LIG  
ATOM   4954 H1   LIG     1      22.063  19.118  16.129  1.00  0.00      LIG  
ATOM   4955 H2   LIG     1      18.944  17.320  14.142  1.00  0.00      LIG  
ATOM   4956 H3   LIG     1      18.729  19.021  14.178  1.00  0.00      LIG  
ATOM   4957 H4   LIG     1      22.251  19.562  11.105  1.00  0.00      LIG  
ATOM   4958 H5   LIG     1      19.784  18.360  16.210  1.00  0.00      LIG  
ATOM   4959 H6   LIG     1      20.935  17.360  15.368  1.00  0.00      LIG  
ATOM   4960 H7   LIG     1      22.039  21.127  12.827  1.00  0.00      LIG  
ATOM   4961 H8   LIG     1      23.711  20.634  12.979  1.00  0.00      LIG  
ATOM   4962 H9   LIG     1      17.720  17.965  11.987  1.00  0.00      LIG  
ATOM   4963 H10  LIG     1      17.903  16.281  11.580  1.00  0.00      LIG  
ATOM   4964 H11  LIG     1      22.360  16.536  10.829  1.00  0.00      LIG  
ATOM   4965 H12  LIG     1      22.415  17.704   9.553  1.00  0.00      LIG  
ATOM   4966 H13  LIG     1      20.132  19.986  11.199  1.00  0.00      LIG  
ATOM   4967 H14  LIG     1      18.657  19.823  12.145  1.00  0.00      LIG  
ATOM   4968 H15  LIG     1      20.050  20.597  12.842  1.00  0.00      LIG  
ATOM   4969 H16  LIG     1      23.989  19.224  15.476  1.00  0.00      LIG  
ATOM   4970 H17  LIG     1      24.423  18.708  13.868  1.00  0.00      LIG  
ATOM   4971 H18  LIG     1      23.419  17.665  14.882  1.00  0.00      LIG  
ATOM   4972 H19  LIG     1      19.502  15.610  13.176  1.00  0.00      LIG  
ATOM   4973 H20  LIG     1      19.943  15.118  11.554  1.00  0.00      LIG  
ATOM   4974 H21  LIG     1      21.173  15.750  12.627  1.00  0.00      LIG  
ATOM   4975 H22  LIG     1      17.782  18.560   9.759  1.00  0.00      LIG  
ATOM   4976 H23  LIG     1      17.671  16.822   9.397  1.00  0.00      LIG  
ATOM   4977 H24  LIG     1      23.365  22.661  14.232  1.00  0.00      LIG  
ATOM   4978 H25  LIG     1      23.673  21.370  15.413  1.00  0.00      LIG  
ATOM   4979 H26  LIG     1      20.645  20.033  17.828  1.00  0.00      LIG  
ATOM   4980 H27  LIG     1      20.826  21.790  17.775  1.00  0.00      LIG  
ATOM   4981 H28  LIG     1      22.240  20.754  17.556  1.00  0.00      LIG  
ATOM   4982 H29  LIG     1      18.817  20.341  16.165  1.00  0.00      LIG  
ATOM   4983 H30  LIG     1      19.132  21.176  14.631  1.00  0.00      LIG  
ATOM   4984 H31  LIG     1      19.157  22.059  16.148  1.00  0.00      LIG  
ATOM   4985 H32  LIG     1      18.914  17.950   7.538  1.00  0.00      LIG  
ATOM   4986 H33  LIG     1      24.184  19.079  12.225  1.00  0.00      LIG  
ATOM   4987 H34  LIG     1      21.345  16.174   7.967  1.00  0.00      LIG  
ATOM   4988 H35  LIG     1      21.001  16.856   6.396  1.00  0.00      LIG  
ATOM   4989 H36  LIG     1      20.704  19.200   6.615  1.00  0.00      LIG  
ATOM   4990 H37  LIG     1      21.764  18.861   7.979  1.00  0.00      LIG  
ATOM   4991 H38  LIG     1      20.329  19.878   8.208  1.00  0.00      LIG  
ATOM   4992 H39  LIG     1      20.198  14.638   6.487  1.00  0.00      LIG  
ATOM   4993 H40  LIG     1      17.625  16.245   6.736  1.00  0.00      LIG  
ATOM   4994 H41  LIG     1      18.081  16.849   4.552  1.00  0.00      LIG  
ATOM   4995 H42  LIG     1      16.269  13.037   5.784  1.00  0.00      LIG  
ATOM   4996 H43  LIG     1      16.477  14.181   7.120  1.00  0.00      LIG  
ATOM   4997 H44  LIG     1      17.677  12.909   6.804  1.00  0.00      LIG  
ATOM   4998 H45  LIG     1      17.258  15.578   3.532  1.00  0.00      LIG  
ATOM   4999 H46  LIG     1      16.205  14.227   3.904  1.00  0.00      LIG  
ATOM   5000 H47  LIG     1      16.020  15.751   4.795  1.00  0.00      LIG  
ATOM   5001 H48  LIG     1      18.231  13.021   4.346  1.00  0.00      LIG  
ATOM   5002 H49  LIG     1      19.329  12.359  10.341  1.00  0.00      LIG  
ATOM   5003 H50  LIG     1      17.781  12.639   9.480  1.00  0.00      LIG  
ATOM   5004 H51  LIG     1      18.509  13.922  10.490  1.00  0.00      LIG  
TER
REMARK  Energy: 59.4814
REMARK  SimpleFitness: 59.4814
REMARK  FullFitness: -1572.4233
REMARK  InterFull: -37.9453
REMARK  IntraFull: 113.683
REMARK  solvFull: -1893.84
REMARK  surfFull: 245.679
REMARK  extraFull: 0.0
REMARK  deltaGcompsolvpol: -1893.84
REMARK  deltaGcompsolvnonpol: 245.679
REMARK  deltaGprotsolvpol: -1897.11
REMARK  deltaGprotsolvnonpol: 243.179
REMARK  deltaGligsolvpol: -14.5637
REMARK  deltaGligsolvnonpol: 16.4881
REMARK  deltaGvdw: -37.9453
REMARK  deltaGelec: 0.0
REMARK  deltaG: -7.811476
REMARK  Cluster: 2
REMARK  ClusterRank: 6
ATOM   4915 O    LIG     1      23.866  18.428  11.576  1.00  0.00      LIG  
ATOM   4916 O1   LIG     1      21.316  23.142  15.498  1.00  0.00      LIG  
ATOM   4917 O2   LIG     1      19.084  14.837   8.272  1.00  0.00      LIG  
ATOM   4918 O3   LIG     1      18.826  16.712   5.162  1.00  0.00      LIG  
ATOM   4919 O4   LIG     1      18.700  13.788   4.718  1.00  0.00      LIG  
ATOM   4920 O5   LIG     1      20.170  12.843   7.921  1.00  0.00      LIG  
ATOM   4921 C    LIG     1      20.231  18.426  12.759  1.00  0.00      LIG  
ATOM   4922 C1   LIG     1      21.779  18.427  12.924  1.00  0.00      LIG  
ATOM   4923 C2   LIG     1      22.334  19.361  14.052  1.00  0.00      LIG  
ATOM   4924 C3   LIG     1      19.812  17.278  11.796  1.00  0.00      LIG  
ATOM   4925 C4   LIG     1      21.420  19.436  15.305  1.00  0.00      LIG  
ATOM   4926 C5   LIG     1      19.502  18.255  14.092  1.00  0.00      LIG  
ATOM   4927 C6   LIG     1      22.451  18.574  11.527  1.00  0.00      LIG  
ATOM   4928 C7   LIG     1      20.397  18.311  15.307  1.00  0.00      LIG  
ATOM   4929 C8   LIG     1      20.496  17.464  10.492  1.00  0.00      LIG  
ATOM   4930 C9   LIG     1      20.916  20.817  15.831  1.00  0.00      LIG  
ATOM   4931 C10  LIG     1      22.773  20.729  13.531  1.00  0.00      LIG  
ATOM   4932 C11  LIG     1      18.333  17.272  11.407  1.00  0.00      LIG  
ATOM   4933 C12  LIG     1      21.978  17.515  10.536  1.00  0.00      LIG  
ATOM   4934 C13  LIG     1      19.746  19.773  12.198  1.00  0.00      LIG  
ATOM   4935 C14  LIG     1      23.610  18.703  14.594  1.00  0.00      LIG  
ATOM   4936 C15  LIG     1      19.649  17.594   9.465  1.00  0.00      LIG  
ATOM   4937 C16  LIG     1      20.132  15.871  12.323  1.00  0.00      LIG  
ATOM   4938 C17  LIG     1      18.247  17.584   9.926  1.00  0.00      LIG  
ATOM   4939 C18  LIG     1      22.983  21.723  14.643  1.00  0.00      LIG  
ATOM   4940 C19  LIG     1      21.656  21.995  15.251  1.00  0.00      LIG  
ATOM   4941 C20  LIG     1      21.173  20.851  17.332  1.00  0.00      LIG  
ATOM   4942 C21  LIG     1      19.426  21.107  15.679  1.00  0.00      LIG  
ATOM   4943 C22  LIG     1      19.889  17.764   7.994  1.00  0.00      LIG  
ATOM   4944 C23  LIG     1      20.532  16.539   7.332  1.00  0.00      LIG  
ATOM   4945 C24  LIG     1      20.721  18.997   7.690  1.00  0.00      LIG  
ATOM   4946 C25  LIG     1      19.586  15.365   7.028  1.00  0.00      LIG  
ATOM   4947 C26  LIG     1      18.393  15.755   6.130  1.00  0.00      LIG  
ATOM   4948 C27  LIG     1      17.728  14.568   5.399  1.00  0.00      LIG  
ATOM   4949 C28  LIG     1      17.000  13.627   6.338  1.00  0.00      LIG  
ATOM   4950 C29  LIG     1      16.745  15.066   4.352  1.00  0.00      LIG  
ATOM   4951 C30  LIG     1      19.482  13.575   8.613  1.00  0.00      LIG  
ATOM   4952 C31  LIG     1      18.719  13.094   9.808  1.00  0.00      LIG  
ATOM   4953 H    LIG     1      22.062  17.431  13.267  1.00  0.00      LIG  
ATOM   4954 H1   LIG     1      22.063  19.118  16.129  1.00  0.00      LIG  
ATOM   4955 H2   LIG     1      18.944  17.320  14.142  1.00  0.00      LIG  
ATOM   4956 H3   LIG     1      18.729  19.021  14.178  1.00  0.00      LIG  
ATOM   4957 H4   LIG     1      22.251  19.562  11.105  1.00  0.00      LIG  
ATOM   4958 H5   LIG     1      19.784  18.360  16.210  1.00  0.00      LIG  
ATOM   4959 H6   LIG     1      20.935  17.360  15.368  1.00  0.00      LIG  
ATOM   4960 H7   LIG     1      22.039  21.127  12.827  1.00  0.00      LIG  
ATOM   4961 H8   LIG     1      23.711  20.634  12.979  1.00  0.00      LIG  
ATOM   4962 H9   LIG     1      17.720  17.965  11.987  1.00  0.00      LIG  
ATOM   4963 H10  LIG     1      17.903  16.281  11.580  1.00  0.00      LIG  
ATOM   4964 H11  LIG     1      22.360  16.536  10.829  1.00  0.00      LIG  
ATOM   4965 H12  LIG     1      22.415  17.704   9.553  1.00  0.00      LIG  
ATOM   4966 H13  LIG     1      20.132  19.986  11.199  1.00  0.00      LIG  
ATOM   4967 H14  LIG     1      18.657  19.823  12.145  1.00  0.00      LIG  
ATOM   4968 H15  LIG     1      20.050  20.597  12.842  1.00  0.00      LIG  
ATOM   4969 H16  LIG     1      23.989  19.224  15.476  1.00  0.00      LIG  
ATOM   4970 H17  LIG     1      24.423  18.708  13.868  1.00  0.00      LIG  
ATOM   4971 H18  LIG     1      23.419  17.665  14.882  1.00  0.00      LIG  
ATOM   4972 H19  LIG     1      19.502  15.610  13.176  1.00  0.00      LIG  
ATOM   4973 H20  LIG     1      19.943  15.118  11.554  1.00  0.00      LIG  
ATOM   4974 H21  LIG     1      21.173  15.750  12.627  1.00  0.00      LIG  
ATOM   4975 H22  LIG     1      17.782  18.560   9.759  1.00  0.00      LIG  
ATOM   4976 H23  LIG     1      17.671  16.822   9.397  1.00  0.00      LIG  
ATOM   4977 H24  LIG     1      23.365  22.661  14.232  1.00  0.00      LIG  
ATOM   4978 H25  LIG     1      23.673  21.370  15.413  1.00  0.00      LIG  
ATOM   4979 H26  LIG     1      20.645  20.033  17.828  1.00  0.00      LIG  
ATOM   4980 H27  LIG     1      20.826  21.790  17.775  1.00  0.00      LIG  
ATOM   4981 H28  LIG     1      22.240  20.754  17.556  1.00  0.00      LIG  
ATOM   4982 H29  LIG     1      18.817  20.341  16.165  1.00  0.00      LIG  
ATOM   4983 H30  LIG     1      19.132  21.176  14.631  1.00  0.00      LIG  
ATOM   4984 H31  LIG     1      19.157  22.059  16.148  1.00  0.00      LIG  
ATOM   4985 H32  LIG     1      18.914  17.950   7.538  1.00  0.00      LIG  
ATOM   4986 H33  LIG     1      24.184  19.079  12.225  1.00  0.00      LIG  
ATOM   4987 H34  LIG     1      21.345  16.174   7.967  1.00  0.00      LIG  
ATOM   4988 H35  LIG     1      21.001  16.856   6.396  1.00  0.00      LIG  
ATOM   4989 H36  LIG     1      20.704  19.200   6.615  1.00  0.00      LIG  
ATOM   4990 H37  LIG     1      21.764  18.861   7.979  1.00  0.00      LIG  
ATOM   4991 H38  LIG     1      20.329  19.878   8.208  1.00  0.00      LIG  
ATOM   4992 H39  LIG     1      20.198  14.638   6.487  1.00  0.00      LIG  
ATOM   4993 H40  LIG     1      17.625  16.245   6.736  1.00  0.00      LIG  
ATOM   4994 H41  LIG     1      18.081  16.849   4.552  1.00  0.00      LIG  
ATOM   4995 H42  LIG     1      16.269  13.037   5.784  1.00  0.00      LIG  
ATOM   4996 H43  LIG     1      16.477  14.181   7.120  1.00  0.00      LIG  
ATOM   4997 H44  LIG     1      17.677  12.909   6.804  1.00  0.00      LIG  
ATOM   4998 H45  LIG     1      17.258  15.578   3.532  1.00  0.00      LIG  
ATOM   4999 H46  LIG     1      16.205  14.227   3.904  1.00  0.00      LIG  
ATOM   5000 H47  LIG     1      16.020  15.751   4.795  1.00  0.00      LIG  
ATOM   5001 H48  LIG     1      18.231  13.021   4.346  1.00  0.00      LIG  
ATOM   5002 H49  LIG     1      19.329  12.359  10.341  1.00  0.00      LIG  
ATOM   5003 H50  LIG     1      17.781  12.639   9.480  1.00  0.00      LIG  
ATOM   5004 H51  LIG     1      18.509  13.922  10.490  1.00  0.00      LIG  
TER
REMARK  Energy: 59.4814
REMARK  SimpleFitness: 59.4814
REMARK  FullFitness: -1572.4233
REMARK  InterFull: -37.9453
REMARK  IntraFull: 113.683
REMARK  solvFull: -1893.84
REMARK  surfFull: 245.679
REMARK  extraFull: 0.0
REMARK  deltaGcompsolvpol: -1893.84
REMARK  deltaGcompsolvnonpol: 245.679
REMARK  deltaGprotsolvpol: -1897.11
REMARK  deltaGprotsolvnonpol: 243.179
REMARK  deltaGligsolvpol: -14.5637
REMARK  deltaGligsolvnonpol: 16.4881
REMARK  deltaGvdw: -37.9453
REMARK  deltaGelec: 0.0
REMARK  deltaG: -7.811476
REMARK  Cluster: 2
REMARK  ClusterRank: 7
ATOM   4915 O    LIG     1      23.866  18.428  11.576  1.00  0.00      LIG  
ATOM   4916 O1   LIG     1      21.316  23.142  15.498  1.00  0.00      LIG  
ATOM   4917 O2   LIG     1      19.084  14.837   8.272  1.00  0.00      LIG  
ATOM   4918 O3   LIG     1      18.826  16.712   5.162  1.00  0.00      LIG  
ATOM   4919 O4   LIG     1      18.700  13.788   4.718  1.00  0.00      LIG  
ATOM   4920 O5   LIG     1      20.170  12.843   7.921  1.00  0.00      LIG  
ATOM   4921 C    LIG     1      20.231  18.426  12.759  1.00  0.00      LIG  
ATOM   4922 C1   LIG     1      21.779  18.427  12.924  1.00  0.00      LIG  
ATOM   4923 C2   LIG     1      22.334  19.361  14.052  1.00  0.00      LIG  
ATOM   4924 C3   LIG     1      19.812  17.278  11.796  1.00  0.00      LIG  
ATOM   4925 C4   LIG     1      21.420  19.436  15.305  1.00  0.00      LIG  
ATOM   4926 C5   LIG     1      19.502  18.255  14.092  1.00  0.00      LIG  
ATOM   4927 C6   LIG     1      22.451  18.574  11.527  1.00  0.00      LIG  
ATOM   4928 C7   LIG     1      20.397  18.311  15.307  1.00  0.00      LIG  
ATOM   4929 C8   LIG     1      20.496  17.464  10.492  1.00  0.00      LIG  
ATOM   4930 C9   LIG     1      20.916  20.817  15.831  1.00  0.00      LIG  
ATOM   4931 C10  LIG     1      22.773  20.729  13.531  1.00  0.00      LIG  
ATOM   4932 C11  LIG     1      18.333  17.272  11.407  1.00  0.00      LIG  
ATOM   4933 C12  LIG     1      21.978  17.515  10.536  1.00  0.00      LIG  
ATOM   4934 C13  LIG     1      19.746  19.773  12.198  1.00  0.00      LIG  
ATOM   4935 C14  LIG     1      23.610  18.703  14.594  1.00  0.00      LIG  
ATOM   4936 C15  LIG     1      19.649  17.594   9.465  1.00  0.00      LIG  
ATOM   4937 C16  LIG     1      20.132  15.871  12.323  1.00  0.00      LIG  
ATOM   4938 C17  LIG     1      18.247  17.584   9.926  1.00  0.00      LIG  
ATOM   4939 C18  LIG     1      22.983  21.723  14.643  1.00  0.00      LIG  
ATOM   4940 C19  LIG     1      21.656  21.995  15.251  1.00  0.00      LIG  
ATOM   4941 C20  LIG     1      21.173  20.851  17.332  1.00  0.00      LIG  
ATOM   4942 C21  LIG     1      19.426  21.107  15.679  1.00  0.00      LIG  
ATOM   4943 C22  LIG     1      19.889  17.764   7.994  1.00  0.00      LIG  
ATOM   4944 C23  LIG     1      20.532  16.539   7.332  1.00  0.00      LIG  
ATOM   4945 C24  LIG     1      20.721  18.997   7.690  1.00  0.00      LIG  
ATOM   4946 C25  LIG     1      19.586  15.365   7.028  1.00  0.00      LIG  
ATOM   4947 C26  LIG     1      18.393  15.755   6.130  1.00  0.00      LIG  
ATOM   4948 C27  LIG     1      17.728  14.568   5.399  1.00  0.00      LIG  
ATOM   4949 C28  LIG     1      17.000  13.627   6.338  1.00  0.00      LIG  
ATOM   4950 C29  LIG     1      16.745  15.066   4.352  1.00  0.00      LIG  
ATOM   4951 C30  LIG     1      19.482  13.575   8.613  1.00  0.00      LIG  
ATOM   4952 C31  LIG     1      18.719  13.094   9.808  1.00  0.00      LIG  
ATOM   4953 H    LIG     1      22.062  17.431  13.267  1.00  0.00      LIG  
ATOM   4954 H1   LIG     1      22.063  19.118  16.129  1.00  0.00      LIG  
ATOM   4955 H2   LIG     1      18.944  17.320  14.142  1.00  0.00      LIG  
ATOM   4956 H3   LIG     1      18.729  19.021  14.178  1.00  0.00      LIG  
ATOM   4957 H4   LIG     1      22.251  19.562  11.105  1.00  0.00      LIG  
ATOM   4958 H5   LIG     1      19.784  18.360  16.210  1.00  0.00      LIG  
ATOM   4959 H6   LIG     1      20.935  17.360  15.368  1.00  0.00      LIG  
ATOM   4960 H7   LIG     1      22.039  21.127  12.827  1.00  0.00      LIG  
ATOM   4961 H8   LIG     1      23.711  20.634  12.979  1.00  0.00      LIG  
ATOM   4962 H9   LIG     1      17.720  17.965  11.987  1.00  0.00      LIG  
ATOM   4963 H10  LIG     1      17.903  16.281  11.580  1.00  0.00      LIG  
ATOM   4964 H11  LIG     1      22.360  16.536  10.829  1.00  0.00      LIG  
ATOM   4965 H12  LIG     1      22.415  17.704   9.553  1.00  0.00      LIG  
ATOM   4966 H13  LIG     1      20.132  19.986  11.199  1.00  0.00      LIG  
ATOM   4967 H14  LIG     1      18.657  19.823  12.145  1.00  0.00      LIG  
ATOM   4968 H15  LIG     1      20.050  20.597  12.842  1.00  0.00      LIG  
ATOM   4969 H16  LIG     1      23.989  19.224  15.476  1.00  0.00      LIG  
ATOM   4970 H17  LIG     1      24.423  18.708  13.868  1.00  0.00      LIG  
ATOM   4971 H18  LIG     1      23.419  17.665  14.882  1.00  0.00      LIG  
ATOM   4972 H19  LIG     1      19.502  15.610  13.176  1.00  0.00      LIG  
ATOM   4973 H20  LIG     1      19.943  15.118  11.554  1.00  0.00      LIG  
ATOM   4974 H21  LIG     1      21.173  15.750  12.627  1.00  0.00      LIG  
ATOM   4975 H22  LIG     1      17.782  18.560   9.759  1.00  0.00      LIG  
ATOM   4976 H23  LIG     1      17.671  16.822   9.397  1.00  0.00      LIG  
ATOM   4977 H24  LIG     1      23.365  22.661  14.232  1.00  0.00      LIG  
ATOM   4978 H25  LIG     1      23.673  21.370  15.413  1.00  0.00      LIG  
ATOM   4979 H26  LIG     1      20.645  20.033  17.828  1.00  0.00      LIG  
ATOM   4980 H27  LIG     1      20.826  21.790  17.775  1.00  0.00      LIG  
ATOM   4981 H28  LIG     1      22.240  20.754  17.556  1.00  0.00      LIG  
ATOM   4982 H29  LIG     1      18.817  20.341  16.165  1.00  0.00      LIG  
ATOM   4983 H30  LIG     1      19.132  21.176  14.631  1.00  0.00      LIG  
ATOM   4984 H31  LIG     1      19.157  22.059  16.148  1.00  0.00      LIG  
ATOM   4985 H32  LIG     1      18.914  17.950   7.538  1.00  0.00      LIG  
ATOM   4986 H33  LIG     1      24.184  19.079  12.225  1.00  0.00      LIG  
ATOM   4987 H34  LIG     1      21.345  16.174   7.967  1.00  0.00      LIG  
ATOM   4988 H35  LIG     1      21.001  16.856   6.396  1.00  0.00      LIG  
ATOM   4989 H36  LIG     1      20.704  19.200   6.615  1.00  0.00      LIG  
ATOM   4990 H37  LIG     1      21.764  18.861   7.979  1.00  0.00      LIG  
ATOM   4991 H38  LIG     1      20.329  19.878   8.208  1.00  0.00      LIG  
ATOM   4992 H39  LIG     1      20.198  14.638   6.487  1.00  0.00      LIG  
ATOM   4993 H40  LIG     1      17.625  16.245   6.736  1.00  0.00      LIG  
ATOM   4994 H41  LIG     1      18.081  16.849   4.552  1.00  0.00      LIG  
ATOM   4995 H42  LIG     1      16.269  13.037   5.784  1.00  0.00      LIG  
ATOM   4996 H43  LIG     1      16.477  14.181   7.120  1.00  0.00      LIG  
ATOM   4997 H44  LIG     1      17.677  12.909   6.804  1.00  0.00      LIG  
ATOM   4998 H45  LIG     1      17.258  15.578   3.532  1.00  0.00      LIG  
ATOM   4999 H46  LIG     1      16.205  14.227   3.904  1.00  0.00      LIG  
ATOM   5000 H47  LIG     1      16.020  15.751   4.795  1.00  0.00      LIG  
ATOM   5001 H48  LIG     1      18.231  13.021   4.346  1.00  0.00      LIG  
ATOM   5002 H49  LIG     1      19.329  12.359  10.341  1.00  0.00      LIG  
ATOM   5003 H50  LIG     1      17.781  12.639   9.480  1.00  0.00      LIG  
ATOM   5004 H51  LIG     1      18.509  13.922  10.490  1.00  0.00      LIG  
TER
REMARK  Energy: 58.0092
REMARK  SimpleFitness: 58.0092
REMARK  FullFitness: -1572.6493
REMARK  InterFull: -33.0064
REMARK  IntraFull: 107.531
REMARK  solvFull: -1892.72
REMARK  surfFull: 245.546
REMARK  extraFull: 0.0
REMARK  deltaGcompsolvpol: -1892.72
REMARK  deltaGcompsolvnonpol: 245.546
REMARK  deltaGprotsolvpol: -1897.11
REMARK  deltaGprotsolvnonpol: 243.179
REMARK  deltaGligsolvpol: -11.6178
REMARK  deltaGligsolvnonpol: 16.6357
REMARK  deltaGvdw: -33.0064
REMARK  deltaGelec: 0.0
REMARK  deltaG: -7.482546
REMARK  Cluster: 3
REMARK  ClusterRank: 0
ATOM   4915 O    LIG     1      21.672  18.041   6.486  1.00  0.00      LIG  
ATOM   4916 O1   LIG     1      16.029  20.156   9.457  1.00  0.00      LIG  
ATOM   4917 O2   LIG     1      28.603  19.752   7.360  1.00  0.00      LIG  
ATOM   4918 O3   LIG     1      28.300  17.081   5.486  1.00  0.00      LIG  
ATOM   4919 O4   LIG     1      25.593  18.092   4.684  1.00  0.00      LIG  
ATOM   4920 O5   LIG     1      29.976  17.887   7.572  1.00  0.00      LIG  
ATOM   4921 C    LIG     1      22.166  20.890   8.986  1.00  0.00      LIG  
ATOM   4922 C1   LIG     1      21.437  20.130   7.832  1.00  0.00      LIG  
ATOM   4923 C2   LIG     1      19.872  20.062   7.904  1.00  0.00      LIG  
ATOM   4924 C3   LIG     1      23.632  21.206   8.547  1.00  0.00      LIG  
ATOM   4925 C4   LIG     1      19.227  21.391   8.358  1.00  0.00      LIG  
ATOM   4926 C5   LIG     1      21.445  22.174   9.382  1.00  0.00      LIG  
ATOM   4927 C6   LIG     1      22.184  18.793   7.581  1.00  0.00      LIG  
ATOM   4928 C7   LIG     1      20.253  22.505   8.522  1.00  0.00      LIG  
ATOM   4929 C8   LIG     1      24.326  19.931   8.224  1.00  0.00      LIG  
ATOM   4930 C9   LIG     1      18.120  21.309   9.444  1.00  0.00      LIG  
ATOM   4931 C10  LIG     1      19.351  18.868   8.707  1.00  0.00      LIG  
ATOM   4932 C11  LIG     1      24.524  21.818   9.632  1.00  0.00      LIG  
ATOM   4933 C12  LIG     1      23.650  19.035   7.248  1.00  0.00      LIG  
ATOM   4934 C13  LIG     1      22.199  20.063  10.285  1.00  0.00      LIG  
ATOM   4935 C14  LIG     1      19.339  19.885   6.476  1.00  0.00      LIG  
ATOM   4936 C15  LIG     1      25.449  19.747   8.930  1.00  0.00      LIG  
ATOM   4937 C16  LIG     1      23.738  22.145   7.342  1.00  0.00      LIG  
ATOM   4938 C17  LIG     1      25.688  20.874   9.859  1.00  0.00      LIG  
ATOM   4939 C18  LIG     1      17.841  18.810   8.792  1.00  0.00      LIG  
ATOM   4940 C19  LIG     1      17.227  20.108   9.220  1.00  0.00      LIG  
ATOM   4941 C20  LIG     1      17.218  22.535   9.317  1.00  0.00      LIG  
ATOM   4942 C21  LIG     1      18.583  21.292  10.896  1.00  0.00      LIG  
ATOM   4943 C22  LIG     1      26.418  18.599   8.999  1.00  0.00      LIG  
ATOM   4944 C23  LIG     1      26.899  18.006   7.675  1.00  0.00      LIG  
ATOM   4945 C24  LIG     1      25.823  17.487   9.842  1.00  0.00      LIG  
ATOM   4946 C25  LIG     1      27.523  19.033   6.722  1.00  0.00      LIG  
ATOM   4947 C26  LIG     1      27.934  18.457   5.345  1.00  0.00      LIG  
ATOM   4948 C27  LIG     1      26.856  18.591   4.250  1.00  0.00      LIG  
ATOM   4949 C28  LIG     1      26.668  20.043   3.847  1.00  0.00      LIG  
ATOM   4950 C29  LIG     1      27.245  17.812   3.005  1.00  0.00      LIG  
ATOM   4951 C30  LIG     1      29.740  19.076   7.725  1.00  0.00      LIG  
ATOM   4952 C31  LIG     1      30.678  20.011   8.424  1.00  0.00      LIG  
ATOM   4953 H    LIG     1      21.599  20.706   6.920  1.00  0.00      LIG  
ATOM   4954 H1   LIG     1      18.662  21.754   7.494  1.00  0.00      LIG  
ATOM   4955 H2   LIG     1      22.120  23.032   9.362  1.00  0.00      LIG  
ATOM   4956 H3   LIG     1      21.119  22.107  10.421  1.00  0.00      LIG  
ATOM   4957 H4   LIG     1      22.110  18.140   8.454  1.00  0.00      LIG  
ATOM   4958 H5   LIG     1      19.784  23.405   8.922  1.00  0.00      LIG  
ATOM   4959 H6   LIG     1      20.621  22.780   7.529  1.00  0.00      LIG  
ATOM   4960 H7   LIG     1      19.746  18.883   9.720  1.00  0.00      LIG  
ATOM   4961 H8   LIG     1      19.694  17.932   8.262  1.00  0.00      LIG  
ATOM   4962 H9   LIG     1      24.004  22.014  10.571  1.00  0.00      LIG  
ATOM   4963 H10  LIG     1      24.913  22.788   9.309  1.00  0.00      LIG  
ATOM   4964 H11  LIG     1      23.736  19.471   6.248  1.00  0.00      LIG  
ATOM   4965 H12  LIG     1      24.148  18.071   7.189  1.00  0.00      LIG  
ATOM   4966 H13  LIG     1      22.764  19.133  10.197  1.00  0.00      LIG  
ATOM   4967 H14  LIG     1      22.637  20.627  11.111  1.00  0.00      LIG  
ATOM   4968 H15  LIG     1      21.197  19.811  10.617  1.00  0.00      LIG  
ATOM   4969 H16  LIG     1      18.268  20.093   6.413  1.00  0.00      LIG  
ATOM   4970 H17  LIG     1      19.468  18.866   6.112  1.00  0.00      LIG  
ATOM   4971 H18  LIG     1      19.840  20.568   5.785  1.00  0.00      LIG  
ATOM   4972 H19  LIG     1      23.286  23.117   7.553  1.00  0.00      LIG  
ATOM   4973 H20  LIG     1      24.786  22.333   7.090  1.00  0.00      LIG  
ATOM   4974 H21  LIG     1      23.266  21.745   6.442  1.00  0.00      LIG  
ATOM   4975 H22  LIG     1      25.701  20.521  10.894  1.00  0.00      LIG  
ATOM   4976 H23  LIG     1      26.640  21.365   9.638  1.00  0.00      LIG  
ATOM   4977 H24  LIG     1      17.552  18.048   9.521  1.00  0.00      LIG  
ATOM   4978 H25  LIG     1      17.407  18.537   7.827  1.00  0.00      LIG  
ATOM   4979 H26  LIG     1      17.775  23.457   9.495  1.00  0.00      LIG  
ATOM   4980 H27  LIG     1      16.406  22.512  10.050  1.00  0.00      LIG  
ATOM   4981 H28  LIG     1      16.767  22.596   8.321  1.00  0.00      LIG  
ATOM   4982 H29  LIG     1      19.088  22.226  11.153  1.00  0.00      LIG  
ATOM   4983 H30  LIG     1      19.260  20.461  11.099  1.00  0.00      LIG  
ATOM   4984 H31  LIG     1      17.730  21.188  11.574  1.00  0.00      LIG  
ATOM   4985 H32  LIG     1      27.304  18.967   9.525  1.00  0.00      LIG  
ATOM   4986 H33  LIG     1      20.707  18.004   6.606  1.00  0.00      LIG  
ATOM   4987 H34  LIG     1      26.083  17.491   7.172  1.00  0.00      LIG  
ATOM   4988 H35  LIG     1      27.631  17.234   7.924  1.00  0.00      LIG  
ATOM   4989 H36  LIG     1      26.554  16.686   9.983  1.00  0.00      LIG  
ATOM   4990 H37  LIG     1      24.940  17.055   9.360  1.00  0.00      LIG  
ATOM   4991 H38  LIG     1      25.526  17.853  10.830  1.00  0.00      LIG  
ATOM   4992 H39  LIG     1      26.775  19.807   6.545  1.00  0.00      LIG  
ATOM   4993 H40  LIG     1      28.827  18.979   4.984  1.00  0.00      LIG  
ATOM   4994 H41  LIG     1      28.946  17.053   6.217  1.00  0.00      LIG  
ATOM   4995 H42  LIG     1      25.954  20.117   3.020  1.00  0.00      LIG  
ATOM   4996 H43  LIG     1      27.618  20.483   3.527  1.00  0.00      LIG  
ATOM   4997 H44  LIG     1      26.258  20.641   4.666  1.00  0.00      LIG  
ATOM   4998 H45  LIG     1      27.246  16.734   3.191  1.00  0.00      LIG  
ATOM   4999 H46  LIG     1      26.516  17.991   2.209  1.00  0.00      LIG  
ATOM   5000 H47  LIG     1      28.233  18.119   2.646  1.00  0.00      LIG  
ATOM   5001 H48  LIG     1      25.002  18.146   3.911  1.00  0.00      LIG  
ATOM   5002 H49  LIG     1      31.618  19.486   8.615  1.00  0.00      LIG  
ATOM   5003 H50  LIG     1      30.243  20.329   9.376  1.00  0.00      LIG  
ATOM   5004 H51  LIG     1      30.885  20.875   7.787  1.00  0.00      LIG  
TER
REMARK  Energy: 58.0092
REMARK  SimpleFitness: 58.0092
REMARK  FullFitness: -1572.6493
REMARK  InterFull: -33.0064
REMARK  IntraFull: 107.531
REMARK  solvFull: -1892.72
REMARK  surfFull: 245.546
REMARK  extraFull: 0.0
REMARK  deltaGcompsolvpol: -1892.72
REMARK  deltaGcompsolvnonpol: 245.546
REMARK  deltaGprotsolvpol: -1897.11
REMARK  deltaGprotsolvnonpol: 243.179
REMARK  deltaGligsolvpol: -11.6178
REMARK  deltaGligsolvnonpol: 16.6357
REMARK  deltaGvdw: -33.0064
REMARK  deltaGelec: 0.0
REMARK  deltaG: -7.482546
REMARK  Cluster: 3
REMARK  ClusterRank: 1
ATOM   4915 O    LIG     1      21.672  18.041   6.486  1.00  0.00      LIG  
ATOM   4916 O1   LIG     1      16.029  20.156   9.457  1.00  0.00      LIG  
ATOM   4917 O2   LIG     1      28.603  19.752   7.360  1.00  0.00      LIG  
ATOM   4918 O3   LIG     1      28.300  17.081   5.486  1.00  0.00      LIG  
ATOM   4919 O4   LIG     1      25.593  18.092   4.684  1.00  0.00      LIG  
ATOM   4920 O5   LIG     1      29.976  17.887   7.572  1.00  0.00      LIG  
ATOM   4921 C    LIG     1      22.166  20.890   8.986  1.00  0.00      LIG  
ATOM   4922 C1   LIG     1      21.437  20.130   7.832  1.00  0.00      LIG  
ATOM   4923 C2   LIG     1      19.872  20.062   7.904  1.00  0.00      LIG  
ATOM   4924 C3   LIG     1      23.632  21.206   8.547  1.00  0.00      LIG  
ATOM   4925 C4   LIG     1      19.227  21.391   8.358  1.00  0.00      LIG  
ATOM   4926 C5   LIG     1      21.445  22.174   9.382  1.00  0.00      LIG  
ATOM   4927 C6   LIG     1      22.184  18.793   7.581  1.00  0.00      LIG  
ATOM   4928 C7   LIG     1      20.253  22.505   8.522  1.00  0.00      LIG  
ATOM   4929 C8   LIG     1      24.326  19.931   8.224  1.00  0.00      LIG  
ATOM   4930 C9   LIG     1      18.120  21.309   9.444  1.00  0.00      LIG  
ATOM   4931 C10  LIG     1      19.351  18.868   8.707  1.00  0.00      LIG  
ATOM   4932 C11  LIG     1      24.524  21.818   9.632  1.00  0.00      LIG  
ATOM   4933 C12  LIG     1      23.650  19.035   7.248  1.00  0.00      LIG  
ATOM   4934 C13  LIG     1      22.199  20.063  10.285  1.00  0.00      LIG  
ATOM   4935 C14  LIG     1      19.339  19.885   6.476  1.00  0.00      LIG  
ATOM   4936 C15  LIG     1      25.449  19.747   8.930  1.00  0.00      LIG  
ATOM   4937 C16  LIG     1      23.738  22.145   7.342  1.00  0.00      LIG  
ATOM   4938 C17  LIG     1      25.688  20.874   9.859  1.00  0.00      LIG  
ATOM   4939 C18  LIG     1      17.841  18.810   8.792  1.00  0.00      LIG  
ATOM   4940 C19  LIG     1      17.227  20.108   9.220  1.00  0.00      LIG  
ATOM   4941 C20  LIG     1      17.218  22.535   9.317  1.00  0.00      LIG  
ATOM   4942 C21  LIG     1      18.583  21.292  10.896  1.00  0.00      LIG  
ATOM   4943 C22  LIG     1      26.418  18.599   8.999  1.00  0.00      LIG  
ATOM   4944 C23  LIG     1      26.899  18.006   7.675  1.00  0.00      LIG  
ATOM   4945 C24  LIG     1      25.823  17.487   9.842  1.00  0.00      LIG  
ATOM   4946 C25  LIG     1      27.523  19.033   6.722  1.00  0.00      LIG  
ATOM   4947 C26  LIG     1      27.934  18.457   5.345  1.00  0.00      LIG  
ATOM   4948 C27  LIG     1      26.856  18.591   4.250  1.00  0.00      LIG  
ATOM   4949 C28  LIG     1      26.668  20.043   3.847  1.00  0.00      LIG  
ATOM   4950 C29  LIG     1      27.245  17.812   3.005  1.00  0.00      LIG  
ATOM   4951 C30  LIG     1      29.740  19.076   7.725  1.00  0.00      LIG  
ATOM   4952 C31  LIG     1      30.678  20.011   8.424  1.00  0.00      LIG  
ATOM   4953 H    LIG     1      21.599  20.706   6.920  1.00  0.00      LIG  
ATOM   4954 H1   LIG     1      18.662  21.754   7.494  1.00  0.00      LIG  
ATOM   4955 H2   LIG     1      22.120  23.032   9.362  1.00  0.00      LIG  
ATOM   4956 H3   LIG     1      21.119  22.107  10.421  1.00  0.00      LIG  
ATOM   4957 H4   LIG     1      22.110  18.140   8.454  1.00  0.00      LIG  
ATOM   4958 H5   LIG     1      19.784  23.405   8.922  1.00  0.00      LIG  
ATOM   4959 H6   LIG     1      20.621  22.780   7.529  1.00  0.00      LIG  
ATOM   4960 H7   LIG     1      19.746  18.883   9.720  1.00  0.00      LIG  
ATOM   4961 H8   LIG     1      19.694  17.932   8.262  1.00  0.00      LIG  
ATOM   4962 H9   LIG     1      24.004  22.014  10.571  1.00  0.00      LIG  
ATOM   4963 H10  LIG     1      24.913  22.788   9.309  1.00  0.00      LIG  
ATOM   4964 H11  LIG     1      23.736  19.471   6.248  1.00  0.00      LIG  
ATOM   4965 H12  LIG     1      24.148  18.071   7.189  1.00  0.00      LIG  
ATOM   4966 H13  LIG     1      22.764  19.133  10.197  1.00  0.00      LIG  
ATOM   4967 H14  LIG     1      22.637  20.627  11.111  1.00  0.00      LIG  
ATOM   4968 H15  LIG     1      21.197  19.811  10.617  1.00  0.00      LIG  
ATOM   4969 H16  LIG     1      18.268  20.093   6.413  1.00  0.00      LIG  
ATOM   4970 H17  LIG     1      19.468  18.866   6.112  1.00  0.00      LIG  
ATOM   4971 H18  LIG     1      19.840  20.568   5.785  1.00  0.00      LIG  
ATOM   4972 H19  LIG     1      23.286  23.117   7.553  1.00  0.00      LIG  
ATOM   4973 H20  LIG     1      24.786  22.333   7.090  1.00  0.00      LIG  
ATOM   4974 H21  LIG     1      23.266  21.745   6.442  1.00  0.00      LIG  
ATOM   4975 H22  LIG     1      25.701  20.521  10.894  1.00  0.00      LIG  
ATOM   4976 H23  LIG     1      26.640  21.365   9.638  1.00  0.00      LIG  
ATOM   4977 H24  LIG     1      17.552  18.048   9.521  1.00  0.00      LIG  
ATOM   4978 H25  LIG     1      17.407  18.537   7.827  1.00  0.00      LIG  
ATOM   4979 H26  LIG     1      17.775  23.457   9.495  1.00  0.00      LIG  
ATOM   4980 H27  LIG     1      16.406  22.512  10.050  1.00  0.00      LIG  
ATOM   4981 H28  LIG     1      16.767  22.596   8.321  1.00  0.00      LIG  
ATOM   4982 H29  LIG     1      19.088  22.226  11.153  1.00  0.00      LIG  
ATOM   4983 H30  LIG     1      19.260  20.461  11.099  1.00  0.00      LIG  
ATOM   4984 H31  LIG     1      17.730  21.188  11.574  1.00  0.00      LIG  
ATOM   4985 H32  LIG     1      27.304  18.967   9.525  1.00  0.00      LIG  
ATOM   4986 H33  LIG     1      20.707  18.004   6.606  1.00  0.00      LIG  
ATOM   4987 H34  LIG     1      26.083  17.491   7.172  1.00  0.00      LIG  
ATOM   4988 H35  LIG     1      27.631  17.234   7.924  1.00  0.00      LIG  
ATOM   4989 H36  LIG     1      26.554  16.686   9.983  1.00  0.00      LIG  
ATOM   4990 H37  LIG     1      24.940  17.055   9.360  1.00  0.00      LIG  
ATOM   4991 H38  LIG     1      25.526  17.853  10.830  1.00  0.00      LIG  
ATOM   4992 H39  LIG     1      26.775  19.807   6.545  1.00  0.00      LIG  
ATOM   4993 H40  LIG     1      28.827  18.979   4.984  1.00  0.00      LIG  
ATOM   4994 H41  LIG     1      28.946  17.053   6.217  1.00  0.00      LIG  
ATOM   4995 H42  LIG     1      25.954  20.117   3.020  1.00  0.00      LIG  
ATOM   4996 H43  LIG     1      27.618  20.483   3.527  1.00  0.00      LIG  
ATOM   4997 H44  LIG     1      26.258  20.641   4.666  1.00  0.00      LIG  
ATOM   4998 H45  LIG     1      27.246  16.734   3.191  1.00  0.00      LIG  
ATOM   4999 H46  LIG     1      26.516  17.991   2.209  1.00  0.00      LIG  
ATOM   5000 H47  LIG     1      28.233  18.119   2.646  1.00  0.00      LIG  
ATOM   5001 H48  LIG     1      25.002  18.146   3.911  1.00  0.00      LIG  
ATOM   5002 H49  LIG     1      31.618  19.486   8.615  1.00  0.00      LIG  
ATOM   5003 H50  LIG     1      30.243  20.329   9.376  1.00  0.00      LIG  
ATOM   5004 H51  LIG     1      30.885  20.875   7.787  1.00  0.00      LIG  
TER
REMARK  Energy: 58.0092
REMARK  SimpleFitness: 58.0092
REMARK  FullFitness: -1572.6493
REMARK  InterFull: -33.0064
REMARK  IntraFull: 107.531
REMARK  solvFull: -1892.72
REMARK  surfFull: 245.546
REMARK  extraFull: 0.0
REMARK  deltaGcompsolvpol: -1892.72
REMARK  deltaGcompsolvnonpol: 245.546
REMARK  deltaGprotsolvpol: -1897.11
REMARK  deltaGprotsolvnonpol: 243.179
REMARK  deltaGligsolvpol: -11.6178
REMARK  deltaGligsolvnonpol: 16.6357
REMARK  deltaGvdw: -33.0064
REMARK  deltaGelec: 0.0
REMARK  deltaG: -7.482546
REMARK  Cluster: 3
REMARK  ClusterRank: 2
ATOM   4915 O    LIG     1      21.672  18.041   6.486  1.00  0.00      LIG  
ATOM   4916 O1   LIG     1      16.029  20.156   9.457  1.00  0.00      LIG  
ATOM   4917 O2   LIG     1      28.603  19.752   7.360  1.00  0.00      LIG  
ATOM   4918 O3   LIG     1      28.300  17.081   5.486  1.00  0.00      LIG  
ATOM   4919 O4   LIG     1      25.593  18.092   4.684  1.00  0.00      LIG  
ATOM   4920 O5   LIG     1      29.976  17.887   7.572  1.00  0.00      LIG  
ATOM   4921 C    LIG     1      22.166  20.890   8.986  1.00  0.00      LIG  
ATOM   4922 C1   LIG     1      21.437  20.130   7.832  1.00  0.00      LIG  
ATOM   4923 C2   LIG     1      19.872  20.062   7.904  1.00  0.00      LIG  
ATOM   4924 C3   LIG     1      23.632  21.206   8.547  1.00  0.00      LIG  
ATOM   4925 C4   LIG     1      19.227  21.391   8.358  1.00  0.00      LIG  
ATOM   4926 C5   LIG     1      21.445  22.174   9.382  1.00  0.00      LIG  
ATOM   4927 C6   LIG     1      22.184  18.793   7.581  1.00  0.00      LIG  
ATOM   4928 C7   LIG     1      20.253  22.505   8.522  1.00  0.00      LIG  
ATOM   4929 C8   LIG     1      24.326  19.931   8.224  1.00  0.00      LIG  
ATOM   4930 C9   LIG     1      18.120  21.309   9.444  1.00  0.00      LIG  
ATOM   4931 C10  LIG     1      19.351  18.868   8.707  1.00  0.00      LIG  
ATOM   4932 C11  LIG     1      24.524  21.818   9.632  1.00  0.00      LIG  
ATOM   4933 C12  LIG     1      23.650  19.035   7.248  1.00  0.00      LIG  
ATOM   4934 C13  LIG     1      22.199  20.063  10.285  1.00  0.00      LIG  
ATOM   4935 C14  LIG     1      19.339  19.885   6.476  1.00  0.00      LIG  
ATOM   4936 C15  LIG     1      25.449  19.747   8.930  1.00  0.00      LIG  
ATOM   4937 C16  LIG     1      23.738  22.145   7.342  1.00  0.00      LIG  
ATOM   4938 C17  LIG     1      25.688  20.874   9.859  1.00  0.00      LIG  
ATOM   4939 C18  LIG     1      17.841  18.810   8.792  1.00  0.00      LIG  
ATOM   4940 C19  LIG     1      17.227  20.108   9.220  1.00  0.00      LIG  
ATOM   4941 C20  LIG     1      17.218  22.535   9.317  1.00  0.00      LIG  
ATOM   4942 C21  LIG     1      18.583  21.292  10.896  1.00  0.00      LIG  
ATOM   4943 C22  LIG     1      26.418  18.599   8.999  1.00  0.00      LIG  
ATOM   4944 C23  LIG     1      26.899  18.006   7.675  1.00  0.00      LIG  
ATOM   4945 C24  LIG     1      25.823  17.487   9.842  1.00  0.00      LIG  
ATOM   4946 C25  LIG     1      27.523  19.033   6.722  1.00  0.00      LIG  
ATOM   4947 C26  LIG     1      27.934  18.457   5.345  1.00  0.00      LIG  
ATOM   4948 C27  LIG     1      26.856  18.591   4.250  1.00  0.00      LIG  
ATOM   4949 C28  LIG     1      26.668  20.043   3.847  1.00  0.00      LIG  
ATOM   4950 C29  LIG     1      27.245  17.812   3.005  1.00  0.00      LIG  
ATOM   4951 C30  LIG     1      29.740  19.076   7.725  1.00  0.00      LIG  
ATOM   4952 C31  LIG     1      30.678  20.011   8.424  1.00  0.00      LIG  
ATOM   4953 H    LIG     1      21.599  20.706   6.920  1.00  0.00      LIG  
ATOM   4954 H1   LIG     1      18.662  21.754   7.494  1.00  0.00      LIG  
ATOM   4955 H2   LIG     1      22.120  23.032   9.362  1.00  0.00      LIG  
ATOM   4956 H3   LIG     1      21.119  22.107  10.421  1.00  0.00      LIG  
ATOM   4957 H4   LIG     1      22.110  18.140   8.454  1.00  0.00      LIG  
ATOM   4958 H5   LIG     1      19.784  23.405   8.922  1.00  0.00      LIG  
ATOM   4959 H6   LIG     1      20.621  22.780   7.529  1.00  0.00      LIG  
ATOM   4960 H7   LIG     1      19.746  18.883   9.720  1.00  0.00      LIG  
ATOM   4961 H8   LIG     1      19.694  17.932   8.262  1.00  0.00      LIG  
ATOM   4962 H9   LIG     1      24.004  22.014  10.571  1.00  0.00      LIG  
ATOM   4963 H10  LIG     1      24.913  22.788   9.309  1.00  0.00      LIG  
ATOM   4964 H11  LIG     1      23.736  19.471   6.248  1.00  0.00      LIG  
ATOM   4965 H12  LIG     1      24.148  18.071   7.189  1.00  0.00      LIG  
ATOM   4966 H13  LIG     1      22.764  19.133  10.197  1.00  0.00      LIG  
ATOM   4967 H14  LIG     1      22.637  20.627  11.111  1.00  0.00      LIG  
ATOM   4968 H15  LIG     1      21.197  19.811  10.617  1.00  0.00      LIG  
ATOM   4969 H16  LIG     1      18.268  20.093   6.413  1.00  0.00      LIG  
ATOM   4970 H17  LIG     1      19.468  18.866   6.112  1.00  0.00      LIG  
ATOM   4971 H18  LIG     1      19.840  20.568   5.785  1.00  0.00      LIG  
ATOM   4972 H19  LIG     1      23.286  23.117   7.553  1.00  0.00      LIG  
ATOM   4973 H20  LIG     1      24.786  22.333   7.090  1.00  0.00      LIG  
ATOM   4974 H21  LIG     1      23.266  21.745   6.442  1.00  0.00      LIG  
ATOM   4975 H22  LIG     1      25.701  20.521  10.894  1.00  0.00      LIG  
ATOM   4976 H23  LIG     1      26.640  21.365   9.638  1.00  0.00      LIG  
ATOM   4977 H24  LIG     1      17.552  18.048   9.521  1.00  0.00      LIG  
ATOM   4978 H25  LIG     1      17.407  18.537   7.827  1.00  0.00      LIG  
ATOM   4979 H26  LIG     1      17.775  23.457   9.495  1.00  0.00      LIG  
ATOM   4980 H27  LIG     1      16.406  22.512  10.050  1.00  0.00      LIG  
ATOM   4981 H28  LIG     1      16.767  22.596   8.321  1.00  0.00      LIG  
ATOM   4982 H29  LIG     1      19.088  22.226  11.153  1.00  0.00      LIG  
ATOM   4983 H30  LIG     1      19.260  20.461  11.099  1.00  0.00      LIG  
ATOM   4984 H31  LIG     1      17.730  21.188  11.574  1.00  0.00      LIG  
ATOM   4985 H32  LIG     1      27.304  18.967   9.525  1.00  0.00      LIG  
ATOM   4986 H33  LIG     1      20.707  18.004   6.606  1.00  0.00      LIG  
ATOM   4987 H34  LIG     1      26.083  17.491   7.172  1.00  0.00      LIG  
ATOM   4988 H35  LIG     1      27.631  17.234   7.924  1.00  0.00      LIG  
ATOM   4989 H36  LIG     1      26.554  16.686   9.983  1.00  0.00      LIG  
ATOM   4990 H37  LIG     1      24.940  17.055   9.360  1.00  0.00      LIG  
ATOM   4991 H38  LIG     1      25.526  17.853  10.830  1.00  0.00      LIG  
ATOM   4992 H39  LIG     1      26.775  19.807   6.545  1.00  0.00      LIG  
ATOM   4993 H40  LIG     1      28.827  18.979   4.984  1.00  0.00      LIG  
ATOM   4994 H41  LIG     1      28.946  17.053   6.217  1.00  0.00      LIG  
ATOM   4995 H42  LIG     1      25.954  20.117   3.020  1.00  0.00      LIG  
ATOM   4996 H43  LIG     1      27.618  20.483   3.527  1.00  0.00      LIG  
ATOM   4997 H44  LIG     1      26.258  20.641   4.666  1.00  0.00      LIG  
ATOM   4998 H45  LIG     1      27.246  16.734   3.191  1.00  0.00      LIG  
ATOM   4999 H46  LIG     1      26.516  17.991   2.209  1.00  0.00      LIG  
ATOM   5000 H47  LIG     1      28.233  18.119   2.646  1.00  0.00      LIG  
ATOM   5001 H48  LIG     1      25.002  18.146   3.911  1.00  0.00      LIG  
ATOM   5002 H49  LIG     1      31.618  19.486   8.615  1.00  0.00      LIG  
ATOM   5003 H50  LIG     1      30.243  20.329   9.376  1.00  0.00      LIG  
ATOM   5004 H51  LIG     1      30.885  20.875   7.787  1.00  0.00      LIG  
TER
REMARK  Energy: 58.0092
REMARK  SimpleFitness: 58.0092
REMARK  FullFitness: -1572.6493
REMARK  InterFull: -33.0064
REMARK  IntraFull: 107.531
REMARK  solvFull: -1892.72
REMARK  surfFull: 245.546
REMARK  extraFull: 0.0
REMARK  deltaGcompsolvpol: -1892.72
REMARK  deltaGcompsolvnonpol: 245.546
REMARK  deltaGprotsolvpol: -1897.11
REMARK  deltaGprotsolvnonpol: 243.179
REMARK  deltaGligsolvpol: -11.6178
REMARK  deltaGligsolvnonpol: 16.6357
REMARK  deltaGvdw: -33.0064
REMARK  deltaGelec: 0.0
REMARK  deltaG: -7.482546
REMARK  Cluster: 3
REMARK  ClusterRank: 3
ATOM   4915 O    LIG     1      21.672  18.041   6.486  1.00  0.00      LIG  
ATOM   4916 O1   LIG     1      16.029  20.156   9.457  1.00  0.00      LIG  
ATOM   4917 O2   LIG     1      28.603  19.752   7.360  1.00  0.00      LIG  
ATOM   4918 O3   LIG     1      28.300  17.081   5.486  1.00  0.00      LIG  
ATOM   4919 O4   LIG     1      25.593  18.092   4.684  1.00  0.00      LIG  
ATOM   4920 O5   LIG     1      29.976  17.887   7.572  1.00  0.00      LIG  
ATOM   4921 C    LIG     1      22.166  20.890   8.986  1.00  0.00      LIG  
ATOM   4922 C1   LIG     1      21.437  20.130   7.832  1.00  0.00      LIG  
ATOM   4923 C2   LIG     1      19.872  20.062   7.904  1.00  0.00      LIG  
ATOM   4924 C3   LIG     1      23.632  21.206   8.547  1.00  0.00      LIG  
ATOM   4925 C4   LIG     1      19.227  21.391   8.358  1.00  0.00      LIG  
ATOM   4926 C5   LIG     1      21.445  22.174   9.382  1.00  0.00      LIG  
ATOM   4927 C6   LIG     1      22.184  18.793   7.581  1.00  0.00      LIG  
ATOM   4928 C7   LIG     1      20.253  22.505   8.522  1.00  0.00      LIG  
ATOM   4929 C8   LIG     1      24.326  19.931   8.224  1.00  0.00      LIG  
ATOM   4930 C9   LIG     1      18.120  21.309   9.444  1.00  0.00      LIG  
ATOM   4931 C10  LIG     1      19.351  18.868   8.707  1.00  0.00      LIG  
ATOM   4932 C11  LIG     1      24.524  21.818   9.632  1.00  0.00      LIG  
ATOM   4933 C12  LIG     1      23.650  19.035   7.248  1.00  0.00      LIG  
ATOM   4934 C13  LIG     1      22.199  20.063  10.285  1.00  0.00      LIG  
ATOM   4935 C14  LIG     1      19.339  19.885   6.476  1.00  0.00      LIG  
ATOM   4936 C15  LIG     1      25.449  19.747   8.930  1.00  0.00      LIG  
ATOM   4937 C16  LIG     1      23.738  22.145   7.342  1.00  0.00      LIG  
ATOM   4938 C17  LIG     1      25.688  20.874   9.859  1.00  0.00      LIG  
ATOM   4939 C18  LIG     1      17.841  18.810   8.792  1.00  0.00      LIG  
ATOM   4940 C19  LIG     1      17.227  20.108   9.220  1.00  0.00      LIG  
ATOM   4941 C20  LIG     1      17.218  22.535   9.317  1.00  0.00      LIG  
ATOM   4942 C21  LIG     1      18.583  21.292  10.896  1.00  0.00      LIG  
ATOM   4943 C22  LIG     1      26.418  18.599   8.999  1.00  0.00      LIG  
ATOM   4944 C23  LIG     1      26.899  18.006   7.675  1.00  0.00      LIG  
ATOM   4945 C24  LIG     1      25.823  17.487   9.842  1.00  0.00      LIG  
ATOM   4946 C25  LIG     1      27.523  19.033   6.722  1.00  0.00      LIG  
ATOM   4947 C26  LIG     1      27.934  18.457   5.345  1.00  0.00      LIG  
ATOM   4948 C27  LIG     1      26.856  18.591   4.250  1.00  0.00      LIG  
ATOM   4949 C28  LIG     1      26.668  20.043   3.847  1.00  0.00      LIG  
ATOM   4950 C29  LIG     1      27.245  17.812   3.005  1.00  0.00      LIG  
ATOM   4951 C30  LIG     1      29.740  19.076   7.725  1.00  0.00      LIG  
ATOM   4952 C31  LIG     1      30.678  20.011   8.424  1.00  0.00      LIG  
ATOM   4953 H    LIG     1      21.599  20.706   6.920  1.00  0.00      LIG  
ATOM   4954 H1   LIG     1      18.662  21.754   7.494  1.00  0.00      LIG  
ATOM   4955 H2   LIG     1      22.120  23.032   9.362  1.00  0.00      LIG  
ATOM   4956 H3   LIG     1      21.119  22.107  10.421  1.00  0.00      LIG  
ATOM   4957 H4   LIG     1      22.110  18.140   8.454  1.00  0.00      LIG  
ATOM   4958 H5   LIG     1      19.784  23.405   8.922  1.00  0.00      LIG  
ATOM   4959 H6   LIG     1      20.621  22.780   7.529  1.00  0.00      LIG  
ATOM   4960 H7   LIG     1      19.746  18.883   9.720  1.00  0.00      LIG  
ATOM   4961 H8   LIG     1      19.694  17.932   8.262  1.00  0.00      LIG  
ATOM   4962 H9   LIG     1      24.004  22.014  10.571  1.00  0.00      LIG  
ATOM   4963 H10  LIG     1      24.913  22.788   9.309  1.00  0.00      LIG  
ATOM   4964 H11  LIG     1      23.736  19.471   6.248  1.00  0.00      LIG  
ATOM   4965 H12  LIG     1      24.148  18.071   7.189  1.00  0.00      LIG  
ATOM   4966 H13  LIG     1      22.764  19.133  10.197  1.00  0.00      LIG  
ATOM   4967 H14  LIG     1      22.637  20.627  11.111  1.00  0.00      LIG  
ATOM   4968 H15  LIG     1      21.197  19.811  10.617  1.00  0.00      LIG  
ATOM   4969 H16  LIG     1      18.268  20.093   6.413  1.00  0.00      LIG  
ATOM   4970 H17  LIG     1      19.468  18.866   6.112  1.00  0.00      LIG  
ATOM   4971 H18  LIG     1      19.840  20.568   5.785  1.00  0.00      LIG  
ATOM   4972 H19  LIG     1      23.286  23.117   7.553  1.00  0.00      LIG  
ATOM   4973 H20  LIG     1      24.786  22.333   7.090  1.00  0.00      LIG  
ATOM   4974 H21  LIG     1      23.266  21.745   6.442  1.00  0.00      LIG  
ATOM   4975 H22  LIG     1      25.701  20.521  10.894  1.00  0.00      LIG  
ATOM   4976 H23  LIG     1      26.640  21.365   9.638  1.00  0.00      LIG  
ATOM   4977 H24  LIG     1      17.552  18.048   9.521  1.00  0.00      LIG  
ATOM   4978 H25  LIG     1      17.407  18.537   7.827  1.00  0.00      LIG  
ATOM   4979 H26  LIG     1      17.775  23.457   9.495  1.00  0.00      LIG  
ATOM   4980 H27  LIG     1      16.406  22.512  10.050  1.00  0.00      LIG  
ATOM   4981 H28  LIG     1      16.767  22.596   8.321  1.00  0.00      LIG  
ATOM   4982 H29  LIG     1      19.088  22.226  11.153  1.00  0.00      LIG  
ATOM   4983 H30  LIG     1      19.260  20.461  11.099  1.00  0.00      LIG  
ATOM   4984 H31  LIG     1      17.730  21.188  11.574  1.00  0.00      LIG  
ATOM   4985 H32  LIG     1      27.304  18.967   9.525  1.00  0.00      LIG  
ATOM   4986 H33  LIG     1      20.707  18.004   6.606  1.00  0.00      LIG  
ATOM   4987 H34  LIG     1      26.083  17.491   7.172  1.00  0.00      LIG  
ATOM   4988 H35  LIG     1      27.631  17.234   7.924  1.00  0.00      LIG  
ATOM   4989 H36  LIG     1      26.554  16.686   9.983  1.00  0.00      LIG  
ATOM   4990 H37  LIG     1      24.940  17.055   9.360  1.00  0.00      LIG  
ATOM   4991 H38  LIG     1      25.526  17.853  10.830  1.00  0.00      LIG  
ATOM   4992 H39  LIG     1      26.775  19.807   6.545  1.00  0.00      LIG  
ATOM   4993 H40  LIG     1      28.827  18.979   4.984  1.00  0.00      LIG  
ATOM   4994 H41  LIG     1      28.946  17.053   6.217  1.00  0.00      LIG  
ATOM   4995 H42  LIG     1      25.954  20.117   3.020  1.00  0.00      LIG  
ATOM   4996 H43  LIG     1      27.618  20.483   3.527  1.00  0.00      LIG  
ATOM   4997 H44  LIG     1      26.258  20.641   4.666  1.00  0.00      LIG  
ATOM   4998 H45  LIG     1      27.246  16.734   3.191  1.00  0.00      LIG  
ATOM   4999 H46  LIG     1      26.516  17.991   2.209  1.00  0.00      LIG  
ATOM   5000 H47  LIG     1      28.233  18.119   2.646  1.00  0.00      LIG  
ATOM   5001 H48  LIG     1      25.002  18.146   3.911  1.00  0.00      LIG  
ATOM   5002 H49  LIG     1      31.618  19.486   8.615  1.00  0.00      LIG  
ATOM   5003 H50  LIG     1      30.243  20.329   9.376  1.00  0.00      LIG  
ATOM   5004 H51  LIG     1      30.885  20.875   7.787  1.00  0.00      LIG  
TER
REMARK  Energy: 59.8969
REMARK  SimpleFitness: 59.8969
REMARK  FullFitness: -1570.387
REMARK  InterFull: -30.4459
REMARK  IntraFull: 107.585
REMARK  solvFull: -1893.13
REMARK  surfFull: 245.604
REMARK  extraFull: 0.0
REMARK  deltaGcompsolvpol: -1893.13
REMARK  deltaGcompsolvnonpol: 245.604
REMARK  deltaGprotsolvpol: -1897.11
REMARK  deltaGprotsolvnonpol: 243.179
REMARK  deltaGligsolvpol: -11.6444
REMARK  deltaGligsolvnonpol: 16.6448
REMARK  deltaGvdw: -30.4459
REMARK  deltaGelec: 0.0
REMARK  deltaG: -7.259163
REMARK  Cluster: 3
REMARK  ClusterRank: 4
ATOM   4915 O    LIG     1      21.642  18.075   6.375  1.00  0.00      LIG  
ATOM   4916 O1   LIG     1      16.007  20.165   9.395  1.00  0.00      LIG  
ATOM   4917 O2   LIG     1      28.744  19.501   7.827  1.00  0.00      LIG  
ATOM   4918 O3   LIG     1      28.448  17.058   5.691  1.00  0.00      LIG  
ATOM   4919 O4   LIG     1      25.938  18.360   4.697  1.00  0.00      LIG  
ATOM   4920 O5   LIG     1      29.875  17.479   8.039  1.00  0.00      LIG  
ATOM   4921 C    LIG     1      22.143  20.856   8.956  1.00  0.00      LIG  
ATOM   4922 C1   LIG     1      21.407  20.120   7.789  1.00  0.00      LIG  
ATOM   4923 C2   LIG     1      19.845  20.050   7.876  1.00  0.00      LIG  
ATOM   4924 C3   LIG     1      23.606  21.181   8.515  1.00  0.00      LIG  
ATOM   4925 C4   LIG     1      19.212  21.377   8.351  1.00  0.00      LIG  
ATOM   4926 C5   LIG     1      21.431  22.134   9.381  1.00  0.00      LIG  
ATOM   4927 C6   LIG     1      22.153  18.792   7.494  1.00  0.00      LIG  
ATOM   4928 C7   LIG     1      20.243  22.486   8.527  1.00  0.00      LIG  
ATOM   4929 C8   LIG     1      24.288  19.904   8.185  1.00  0.00      LIG  
ATOM   4930 C9   LIG     1      18.112  21.288   9.441  1.00  0.00      LIG  
ATOM   4931 C10  LIG     1      19.332  18.847   8.670  1.00  0.00      LIG  
ATOM   4932 C11  LIG     1      24.500  21.776   9.610  1.00  0.00      LIG  
ATOM   4933 C12  LIG     1      23.619  19.042   7.171  1.00  0.00      LIG  
ATOM   4934 C13  LIG     1      22.175  20.004  10.239  1.00  0.00      LIG  
ATOM   4935 C14  LIG     1      19.292  19.883   6.455  1.00  0.00      LIG  
ATOM   4936 C15  LIG     1      25.369  19.675   8.939  1.00  0.00      LIG  
ATOM   4937 C16  LIG     1      23.708  22.136   7.322  1.00  0.00      LIG  
ATOM   4938 C17  LIG     1      25.603  20.779   9.897  1.00  0.00      LIG  
ATOM   4939 C18  LIG     1      17.823  18.794   8.792  1.00  0.00      LIG  
ATOM   4940 C19  LIG     1      17.209  20.103   9.183  1.00  0.00      LIG  
ATOM   4941 C20  LIG     1      17.235  22.533   9.348  1.00  0.00      LIG  
ATOM   4942 C21  LIG     1      18.571  21.220  10.892  1.00  0.00      LIG  
ATOM   4943 C22  LIG     1      26.259  18.472   9.058  1.00  0.00      LIG  
ATOM   4944 C23  LIG     1      26.852  17.935   7.762  1.00  0.00      LIG  
ATOM   4945 C24  LIG     1      25.509  17.350   9.744  1.00  0.00      LIG  
ATOM   4946 C25  LIG     1      27.689  18.965   7.000  1.00  0.00      LIG  
ATOM   4947 C26  LIG     1      28.211  18.467   5.633  1.00  0.00      LIG  
ATOM   4948 C27  LIG     1      27.278  18.781   4.447  1.00  0.00      LIG  
ATOM   4949 C28  LIG     1      27.253  20.273   4.168  1.00  0.00      LIG  
ATOM   4950 C29  LIG     1      27.748  18.076   3.187  1.00  0.00      LIG  
ATOM   4951 C30  LIG     1      29.740  18.672   8.275  1.00  0.00      LIG  
ATOM   4952 C31  LIG     1      30.649  19.432   9.187  1.00  0.00      LIG  
ATOM   4953 H    LIG     1      21.558  20.717   6.889  1.00  0.00      LIG  
ATOM   4954 H1   LIG     1      18.648  21.756   7.494  1.00  0.00      LIG  
ATOM   4955 H2   LIG     1      22.109  22.990   9.377  1.00  0.00      LIG  
ATOM   4956 H3   LIG     1      21.106  22.047  10.418  1.00  0.00      LIG  
ATOM   4957 H4   LIG     1      22.079  18.114   8.347  1.00  0.00      LIG  
ATOM   4958 H5   LIG     1      19.781  23.384   8.938  1.00  0.00      LIG  
ATOM   4959 H6   LIG     1      20.613  22.771   7.538  1.00  0.00      LIG  
ATOM   4960 H7   LIG     1      19.751  18.840   9.673  1.00  0.00      LIG  
ATOM   4961 H8   LIG     1      19.660  17.917   8.201  1.00  0.00      LIG  
ATOM   4962 H9   LIG     1      23.961  22.030  10.525  1.00  0.00      LIG  
ATOM   4963 H10  LIG     1      24.950  22.713   9.268  1.00  0.00      LIG  
ATOM   4964 H11  LIG     1      23.705  19.513   6.186  1.00  0.00      LIG  
ATOM   4965 H12  LIG     1      24.120  18.083   7.076  1.00  0.00      LIG  
ATOM   4966 H13  LIG     1      22.679  19.044  10.115  1.00  0.00      LIG  
ATOM   4967 H14  LIG     1      22.673  20.524  11.058  1.00  0.00      LIG  
ATOM   4968 H15  LIG     1      21.171  19.804  10.603  1.00  0.00      LIG  
ATOM   4969 H16  LIG     1      18.224  20.107   6.408  1.00  0.00      LIG  
ATOM   4970 H17  LIG     1      19.402  18.861   6.091  1.00  0.00      LIG  
ATOM   4971 H18  LIG     1      19.795  20.556   5.756  1.00  0.00      LIG  
ATOM   4972 H19  LIG     1      23.259  23.106   7.551  1.00  0.00      LIG  
ATOM   4973 H20  LIG     1      24.756  22.321   7.066  1.00  0.00      LIG  
ATOM   4974 H21  LIG     1      23.229  21.748   6.421  1.00  0.00      LIG  
ATOM   4975 H22  LIG     1      25.534  20.416  10.926  1.00  0.00      LIG  
ATOM   4976 H23  LIG     1      26.588  21.230   9.746  1.00  0.00      LIG  
ATOM   4977 H24  LIG     1      17.552  18.059   9.555  1.00  0.00      LIG  
ATOM   4978 H25  LIG     1      17.374  18.484   7.845  1.00  0.00      LIG  
ATOM   4979 H26  LIG     1      17.802  23.435   9.587  1.00  0.00      LIG  
ATOM   4980 H27  LIG     1      16.401  22.492  10.055  1.00  0.00      LIG  
ATOM   4981 H28  LIG     1      16.815  22.652   8.344  1.00  0.00      LIG  
ATOM   4982 H29  LIG     1      19.114  22.124  11.174  1.00  0.00      LIG  
ATOM   4983 H30  LIG     1      19.206  20.354  11.081  1.00  0.00      LIG  
ATOM   4984 H31  LIG     1      17.712  21.137  11.565  1.00  0.00      LIG  
ATOM   4985 H32  LIG     1      27.092  18.750   9.709  1.00  0.00      LIG  
ATOM   4986 H33  LIG     1      20.679  18.031   6.495  1.00  0.00      LIG  
ATOM   4987 H34  LIG     1      26.067  17.558   7.112  1.00  0.00      LIG  
ATOM   4988 H35  LIG     1      27.461  17.068   8.025  1.00  0.00      LIG  
ATOM   4989 H36  LIG     1      26.168  16.490   9.887  1.00  0.00      LIG  
ATOM   4990 H37  LIG     1      24.653  17.020   9.148  1.00  0.00      LIG  
ATOM   4991 H38  LIG     1      25.139  17.664  10.725  1.00  0.00      LIG  
ATOM   4992 H39  LIG     1      27.047  19.827   6.814  1.00  0.00      LIG  
ATOM   4993 H40  LIG     1      29.180  18.930   5.422  1.00  0.00      LIG  
ATOM   4994 H41  LIG     1      28.985  16.910   6.490  1.00  0.00      LIG  
ATOM   4995 H42  LIG     1      26.667  20.483   3.269  1.00  0.00      LIG  
ATOM   4996 H43  LIG     1      28.267  20.655   4.020  1.00  0.00      LIG  
ATOM   4997 H44  LIG     1      26.781  20.828   4.983  1.00  0.00      LIG  
ATOM   4998 H45  LIG     1      27.650  16.990   3.276  1.00  0.00      LIG  
ATOM   4999 H46  LIG     1      27.136  18.375   2.332  1.00  0.00      LIG  
ATOM   5000 H47  LIG     1      28.792  18.323   2.971  1.00  0.00      LIG  
ATOM   5001 H48  LIG     1      25.455  18.458   3.859  1.00  0.00      LIG  
ATOM   5002 H49  LIG     1      31.473  18.776   9.482  1.00  0.00      LIG  
ATOM   5003 H50  LIG     1      30.102  19.742  10.082  1.00  0.00      LIG  
ATOM   5004 H51  LIG     1      31.061  20.300   8.665  1.00  0.00      LIG  
TER
REMARK  Energy: 59.8969
REMARK  SimpleFitness: 59.8969
REMARK  FullFitness: -1570.387
REMARK  InterFull: -30.4459
REMARK  IntraFull: 107.585
REMARK  solvFull: -1893.13
REMARK  surfFull: 245.604
REMARK  extraFull: 0.0
REMARK  deltaGcompsolvpol: -1893.13
REMARK  deltaGcompsolvnonpol: 245.604
REMARK  deltaGprotsolvpol: -1897.11
REMARK  deltaGprotsolvnonpol: 243.179
REMARK  deltaGligsolvpol: -11.6444
REMARK  deltaGligsolvnonpol: 16.6448
REMARK  deltaGvdw: -30.4459
REMARK  deltaGelec: 0.0
REMARK  deltaG: -7.259163
REMARK  Cluster: 3
REMARK  ClusterRank: 5
ATOM   4915 O    LIG     1      21.642  18.075   6.375  1.00  0.00      LIG  
ATOM   4916 O1   LIG     1      16.007  20.165   9.395  1.00  0.00      LIG  
ATOM   4917 O2   LIG     1      28.744  19.501   7.827  1.00  0.00      LIG  
ATOM   4918 O3   LIG     1      28.448  17.058   5.691  1.00  0.00      LIG  
ATOM   4919 O4   LIG     1      25.938  18.360   4.697  1.00  0.00      LIG  
ATOM   4920 O5   LIG     1      29.875  17.479   8.039  1.00  0.00      LIG  
ATOM   4921 C    LIG     1      22.143  20.856   8.956  1.00  0.00      LIG  
ATOM   4922 C1   LIG     1      21.407  20.120   7.789  1.00  0.00      LIG  
ATOM   4923 C2   LIG     1      19.845  20.050   7.876  1.00  0.00      LIG  
ATOM   4924 C3   LIG     1      23.606  21.181   8.515  1.00  0.00      LIG  
ATOM   4925 C4   LIG     1      19.212  21.377   8.351  1.00  0.00      LIG  
ATOM   4926 C5   LIG     1      21.431  22.134   9.381  1.00  0.00      LIG  
ATOM   4927 C6   LIG     1      22.153  18.792   7.494  1.00  0.00      LIG  
ATOM   4928 C7   LIG     1      20.243  22.486   8.527  1.00  0.00      LIG  
ATOM   4929 C8   LIG     1      24.288  19.904   8.185  1.00  0.00      LIG  
ATOM   4930 C9   LIG     1      18.112  21.288   9.441  1.00  0.00      LIG  
ATOM   4931 C10  LIG     1      19.332  18.847   8.670  1.00  0.00      LIG  
ATOM   4932 C11  LIG     1      24.500  21.776   9.610  1.00  0.00      LIG  
ATOM   4933 C12  LIG     1      23.619  19.042   7.171  1.00  0.00      LIG  
ATOM   4934 C13  LIG     1      22.175  20.004  10.239  1.00  0.00      LIG  
ATOM   4935 C14  LIG     1      19.292  19.883   6.455  1.00  0.00      LIG  
ATOM   4936 C15  LIG     1      25.369  19.675   8.939  1.00  0.00      LIG  
ATOM   4937 C16  LIG     1      23.708  22.136   7.322  1.00  0.00      LIG  
ATOM   4938 C17  LIG     1      25.603  20.779   9.897  1.00  0.00      LIG  
ATOM   4939 C18  LIG     1      17.823  18.794   8.792  1.00  0.00      LIG  
ATOM   4940 C19  LIG     1      17.209  20.103   9.183  1.00  0.00      LIG  
ATOM   4941 C20  LIG     1      17.235  22.533   9.348  1.00  0.00      LIG  
ATOM   4942 C21  LIG     1      18.571  21.220  10.892  1.00  0.00      LIG  
ATOM   4943 C22  LIG     1      26.259  18.472   9.058  1.00  0.00      LIG  
ATOM   4944 C23  LIG     1      26.852  17.935   7.762  1.00  0.00      LIG  
ATOM   4945 C24  LIG     1      25.509  17.350   9.744  1.00  0.00      LIG  
ATOM   4946 C25  LIG     1      27.689  18.965   7.000  1.00  0.00      LIG  
ATOM   4947 C26  LIG     1      28.211  18.467   5.633  1.00  0.00      LIG  
ATOM   4948 C27  LIG     1      27.278  18.781   4.447  1.00  0.00      LIG  
ATOM   4949 C28  LIG     1      27.253  20.273   4.168  1.00  0.00      LIG  
ATOM   4950 C29  LIG     1      27.748  18.076   3.187  1.00  0.00      LIG  
ATOM   4951 C30  LIG     1      29.740  18.672   8.275  1.00  0.00      LIG  
ATOM   4952 C31  LIG     1      30.649  19.432   9.187  1.00  0.00      LIG  
ATOM   4953 H    LIG     1      21.558  20.717   6.889  1.00  0.00      LIG  
ATOM   4954 H1   LIG     1      18.648  21.756   7.494  1.00  0.00      LIG  
ATOM   4955 H2   LIG     1      22.109  22.990   9.377  1.00  0.00      LIG  
ATOM   4956 H3   LIG     1      21.106  22.047  10.418  1.00  0.00      LIG  
ATOM   4957 H4   LIG     1      22.079  18.114   8.347  1.00  0.00      LIG  
ATOM   4958 H5   LIG     1      19.781  23.384   8.938  1.00  0.00      LIG  
ATOM   4959 H6   LIG     1      20.613  22.771   7.538  1.00  0.00      LIG  
ATOM   4960 H7   LIG     1      19.751  18.840   9.673  1.00  0.00      LIG  
ATOM   4961 H8   LIG     1      19.660  17.917   8.201  1.00  0.00      LIG  
ATOM   4962 H9   LIG     1      23.961  22.030  10.525  1.00  0.00      LIG  
ATOM   4963 H10  LIG     1      24.950  22.713   9.268  1.00  0.00      LIG  
ATOM   4964 H11  LIG     1      23.705  19.513   6.186  1.00  0.00      LIG  
ATOM   4965 H12  LIG     1      24.120  18.083   7.076  1.00  0.00      LIG  
ATOM   4966 H13  LIG     1      22.679  19.044  10.115  1.00  0.00      LIG  
ATOM   4967 H14  LIG     1      22.673  20.524  11.058  1.00  0.00      LIG  
ATOM   4968 H15  LIG     1      21.171  19.804  10.603  1.00  0.00      LIG  
ATOM   4969 H16  LIG     1      18.224  20.107   6.408  1.00  0.00      LIG  
ATOM   4970 H17  LIG     1      19.402  18.861   6.091  1.00  0.00      LIG  
ATOM   4971 H18  LIG     1      19.795  20.556   5.756  1.00  0.00      LIG  
ATOM   4972 H19  LIG     1      23.259  23.106   7.551  1.00  0.00      LIG  
ATOM   4973 H20  LIG     1      24.756  22.321   7.066  1.00  0.00      LIG  
ATOM   4974 H21  LIG     1      23.229  21.748   6.421  1.00  0.00      LIG  
ATOM   4975 H22  LIG     1      25.534  20.416  10.926  1.00  0.00      LIG  
ATOM   4976 H23  LIG     1      26.588  21.230   9.746  1.00  0.00      LIG  
ATOM   4977 H24  LIG     1      17.552  18.059   9.555  1.00  0.00      LIG  
ATOM   4978 H25  LIG     1      17.374  18.484   7.845  1.00  0.00      LIG  
ATOM   4979 H26  LIG     1      17.802  23.435   9.587  1.00  0.00      LIG  
ATOM   4980 H27  LIG     1      16.401  22.492  10.055  1.00  0.00      LIG  
ATOM   4981 H28  LIG     1      16.815  22.652   8.344  1.00  0.00      LIG  
ATOM   4982 H29  LIG     1      19.114  22.124  11.174  1.00  0.00      LIG  
ATOM   4983 H30  LIG     1      19.206  20.354  11.081  1.00  0.00      LIG  
ATOM   4984 H31  LIG     1      17.712  21.137  11.565  1.00  0.00      LIG  
ATOM   4985 H32  LIG     1      27.092  18.750   9.709  1.00  0.00      LIG  
ATOM   4986 H33  LIG     1      20.679  18.031   6.495  1.00  0.00      LIG  
ATOM   4987 H34  LIG     1      26.067  17.558   7.112  1.00  0.00      LIG  
ATOM   4988 H35  LIG     1      27.461  17.068   8.025  1.00  0.00      LIG  
ATOM   4989 H36  LIG     1      26.168  16.490   9.887  1.00  0.00      LIG  
ATOM   4990 H37  LIG     1      24.653  17.020   9.148  1.00  0.00      LIG  
ATOM   4991 H38  LIG     1      25.139  17.664  10.725  1.00  0.00      LIG  
ATOM   4992 H39  LIG     1      27.047  19.827   6.814  1.00  0.00      LIG  
ATOM   4993 H40  LIG     1      29.180  18.930   5.422  1.00  0.00      LIG  
ATOM   4994 H41  LIG     1      28.985  16.910   6.490  1.00  0.00      LIG  
ATOM   4995 H42  LIG     1      26.667  20.483   3.269  1.00  0.00      LIG  
ATOM   4996 H43  LIG     1      28.267  20.655   4.020  1.00  0.00      LIG  
ATOM   4997 H44  LIG     1      26.781  20.828   4.983  1.00  0.00      LIG  
ATOM   4998 H45  LIG     1      27.650  16.990   3.276  1.00  0.00      LIG  
ATOM   4999 H46  LIG     1      27.136  18.375   2.332  1.00  0.00      LIG  
ATOM   5000 H47  LIG     1      28.792  18.323   2.971  1.00  0.00      LIG  
ATOM   5001 H48  LIG     1      25.455  18.458   3.859  1.00  0.00      LIG  
ATOM   5002 H49  LIG     1      31.473  18.776   9.482  1.00  0.00      LIG  
ATOM   5003 H50  LIG     1      30.102  19.742  10.082  1.00  0.00      LIG  
ATOM   5004 H51  LIG     1      31.061  20.300   8.665  1.00  0.00      LIG  
TER
REMARK  Energy: 61.4846
REMARK  SimpleFitness: 61.4846
REMARK  FullFitness: -1569.23
REMARK  InterFull: -30.944
REMARK  IntraFull: 111.798
REMARK  solvFull: -1895.67
REMARK  surfFull: 245.586
REMARK  extraFull: 0.0
REMARK  deltaGcompsolvpol: -1895.67
REMARK  deltaGcompsolvnonpol: 245.586
REMARK  deltaGprotsolvpol: -1897.11
REMARK  deltaGprotsolvnonpol: 243.179
REMARK  deltaGligsolvpol: -14.3678
REMARK  deltaGligsolvnonpol: 16.6647
REMARK  deltaGvdw: -30.944
REMARK  deltaGelec: 0.0
REMARK  deltaG: -7.2986474
REMARK  Cluster: 3
REMARK  ClusterRank: 6
ATOM   4915 O    LIG     1      21.637  18.066   6.381  1.00  0.00      LIG  
ATOM   4916 O1   LIG     1      16.027  20.175   9.459  1.00  0.00      LIG  
ATOM   4917 O2   LIG     1      28.683  19.580   7.701  1.00  0.00      LIG  
ATOM   4918 O3   LIG     1      28.300  17.034   5.587  1.00  0.00      LIG  
ATOM   4919 O4   LIG     1      25.863  18.487   4.646  1.00  0.00      LIG  
ATOM   4920 O5   LIG     1      29.896  17.614   7.984  1.00  0.00      LIG  
ATOM   4921 C    LIG     1      22.159  20.847   8.953  1.00  0.00      LIG  
ATOM   4922 C1   LIG     1      21.416  20.114   7.789  1.00  0.00      LIG  
ATOM   4923 C2   LIG     1      19.853  20.055   7.878  1.00  0.00      LIG  
ATOM   4924 C3   LIG     1      23.621  21.168   8.506  1.00  0.00      LIG  
ATOM   4925 C4   LIG     1      19.226  21.385   8.355  1.00  0.00      LIG  
ATOM   4926 C5   LIG     1      21.454  22.128   9.379  1.00  0.00      LIG  
ATOM   4927 C6   LIG     1      22.151  18.779   7.501  1.00  0.00      LIG  
ATOM   4928 C7   LIG     1      20.266  22.487   8.526  1.00  0.00      LIG  
ATOM   4929 C8   LIG     1      24.297  19.888   8.179  1.00  0.00      LIG  
ATOM   4930 C9   LIG     1      18.132  21.301   9.452  1.00  0.00      LIG  
ATOM   4931 C10  LIG     1      19.333  18.856   8.672  1.00  0.00      LIG  
ATOM   4932 C11  LIG     1      24.518  21.767   9.595  1.00  0.00      LIG  
ATOM   4933 C12  LIG     1      23.619  19.017   7.178  1.00  0.00      LIG  
ATOM   4934 C13  LIG     1      22.196  19.993  10.235  1.00  0.00      LIG  
ATOM   4935 C14  LIG     1      19.301  19.899   6.456  1.00  0.00      LIG  
ATOM   4936 C15  LIG     1      25.390  19.668   8.918  1.00  0.00      LIG  
ATOM   4937 C16  LIG     1      23.722  22.114   7.306  1.00  0.00      LIG  
ATOM   4938 C17  LIG     1      25.649  20.790   9.849  1.00  0.00      LIG  
ATOM   4939 C18  LIG     1      17.823  18.813   8.782  1.00  0.00      LIG  
ATOM   4940 C19  LIG     1      17.224  20.114   9.219  1.00  0.00      LIG  
ATOM   4941 C20  LIG     1      17.247  22.540   9.350  1.00  0.00      LIG  
ATOM   4942 C21  LIG     1      18.606  21.256  10.899  1.00  0.00      LIG  
ATOM   4943 C22  LIG     1      26.285  18.468   9.030  1.00  0.00      LIG  
ATOM   4944 C23  LIG     1      26.859  17.928   7.727  1.00  0.00      LIG  
ATOM   4945 C24  LIG     1      25.548  17.346   9.733  1.00  0.00      LIG  
ATOM   4946 C25  LIG     1      27.637  18.968   6.919  1.00  0.00      LIG  
ATOM   4947 C26  LIG     1      28.143  18.456   5.551  1.00  0.00      LIG  
ATOM   4948 C27  LIG     1      27.219  18.835   4.377  1.00  0.00      LIG  
ATOM   4949 C28  LIG     1      27.278  20.328   4.109  1.00  0.00      LIG  
ATOM   4950 C29  LIG     1      27.629  18.115   3.105  1.00  0.00      LIG  
ATOM   4951 C30  LIG     1      29.718  18.809   8.165  1.00  0.00      LIG  
ATOM   4952 C31  LIG     1      30.613  19.645   9.023  1.00  0.00      LIG  
ATOM   4953 H    LIG     1      21.571  20.707   6.888  1.00  0.00      LIG  
ATOM   4954 H1   LIG     1      18.658  21.766   7.501  1.00  0.00      LIG  
ATOM   4955 H2   LIG     1      22.137  22.980   9.375  1.00  0.00      LIG  
ATOM   4956 H3   LIG     1      21.132  22.041  10.417  1.00  0.00      LIG  
ATOM   4957 H4   LIG     1      22.071  18.101   8.354  1.00  0.00      LIG  
ATOM   4958 H5   LIG     1      19.812  23.390   8.936  1.00  0.00      LIG  
ATOM   4959 H6   LIG     1      20.637  22.765   7.535  1.00  0.00      LIG  
ATOM   4960 H7   LIG     1      19.745  18.849   9.677  1.00  0.00      LIG  
ATOM   4961 H8   LIG     1      19.658  17.924   8.204  1.00  0.00      LIG  
ATOM   4962 H9   LIG     1      23.991  21.990  10.525  1.00  0.00      LIG  
ATOM   4963 H10  LIG     1      24.938  22.722   9.266  1.00  0.00      LIG  
ATOM   4964 H11  LIG     1      23.711  19.474   6.189  1.00  0.00      LIG  
ATOM   4965 H12  LIG     1      24.114  18.054   7.096  1.00  0.00      LIG  
ATOM   4966 H13  LIG     1      22.713  19.039  10.113  1.00  0.00      LIG  
ATOM   4967 H14  LIG     1      22.685  20.516  11.058  1.00  0.00      LIG  
ATOM   4968 H15  LIG     1      21.195  19.776  10.595  1.00  0.00      LIG  
ATOM   4969 H16  LIG     1      18.231  20.116   6.409  1.00  0.00      LIG  
ATOM   4970 H17  LIG     1      19.420  18.883   6.078  1.00  0.00      LIG  
ATOM   4971 H18  LIG     1      19.798  20.586   5.766  1.00  0.00      LIG  
ATOM   4972 H19  LIG     1      23.260  23.081   7.521  1.00  0.00      LIG  
ATOM   4973 H20  LIG     1      24.770  22.309   7.059  1.00  0.00      LIG  
ATOM   4974 H21  LIG     1      23.256  21.713   6.404  1.00  0.00      LIG  
ATOM   4975 H22  LIG     1      25.635  20.443  10.885  1.00  0.00      LIG  
ATOM   4976 H23  LIG     1      26.619  21.250   9.642  1.00  0.00      LIG  
ATOM   4977 H24  LIG     1      17.540  18.053   9.515  1.00  0.00      LIG  
ATOM   4978 H25  LIG     1      17.373  18.542   7.824  1.00  0.00      LIG  
ATOM   4979 H26  LIG     1      17.821  23.453   9.521  1.00  0.00      LIG  
ATOM   4980 H27  LIG     1      16.449  22.525  10.099  1.00  0.00      LIG  
ATOM   4981 H28  LIG     1      16.778  22.616   8.363  1.00  0.00      LIG  
ATOM   4982 H29  LIG     1      19.131  22.176  11.166  1.00  0.00      LIG  
ATOM   4983 H30  LIG     1      19.267  20.409  11.087  1.00  0.00      LIG  
ATOM   4984 H31  LIG     1      17.758  21.160  11.584  1.00  0.00      LIG  
ATOM   4985 H32  LIG     1      27.129  18.754   9.664  1.00  0.00      LIG  
ATOM   4986 H33  LIG     1      20.671  18.059   6.480  1.00  0.00      LIG  
ATOM   4987 H34  LIG     1      26.067  17.519   7.105  1.00  0.00      LIG  
ATOM   4988 H35  LIG     1      27.503  17.085   7.987  1.00  0.00      LIG  
ATOM   4989 H36  LIG     1      26.219  16.500   9.902  1.00  0.00      LIG  
ATOM   4990 H37  LIG     1      24.706  16.989   9.133  1.00  0.00      LIG  
ATOM   4991 H38  LIG     1      25.159  17.672  10.703  1.00  0.00      LIG  
ATOM   4992 H39  LIG     1      26.953  19.795   6.727  1.00  0.00      LIG  
ATOM   4993 H40  LIG     1      29.134  18.869   5.344  1.00  0.00      LIG  
ATOM   4994 H41  LIG     1      28.509  16.756   4.679  1.00  0.00      LIG  
ATOM   4995 H42  LIG     1      26.677  20.580   3.231  1.00  0.00      LIG  
ATOM   4996 H43  LIG     1      28.308  20.649   3.930  1.00  0.00      LIG  
ATOM   4997 H44  LIG     1      26.869  20.904   4.944  1.00  0.00      LIG  
ATOM   4998 H45  LIG     1      27.472  17.036   3.189  1.00  0.00      LIG  
ATOM   4999 H46  LIG     1      27.018  18.455   2.264  1.00  0.00      LIG  
ATOM   5000 H47  LIG     1      28.680  18.306   2.873  1.00  0.00      LIG  
ATOM   5001 H48  LIG     1      25.359  18.673   3.834  1.00  0.00      LIG  
ATOM   5002 H49  LIG     1      31.458  19.032   9.346  1.00  0.00      LIG  
ATOM   5003 H50  LIG     1      30.064  19.988   9.905  1.00  0.00      LIG  
ATOM   5004 H51  LIG     1      30.993  20.494   8.448  1.00  0.00      LIG  
TER
REMARK  Energy: 61.4846
REMARK  SimpleFitness: 61.4846
REMARK  FullFitness: -1569.23
REMARK  InterFull: -30.944
REMARK  IntraFull: 111.798
REMARK  solvFull: -1895.67
REMARK  surfFull: 245.586
REMARK  extraFull: 0.0
REMARK  deltaGcompsolvpol: -1895.67
REMARK  deltaGcompsolvnonpol: 245.586
REMARK  deltaGprotsolvpol: -1897.11
REMARK  deltaGprotsolvnonpol: 243.179
REMARK  deltaGligsolvpol: -14.3678
REMARK  deltaGligsolvnonpol: 16.6647
REMARK  deltaGvdw: -30.944
REMARK  deltaGelec: 0.0
REMARK  deltaG: -7.2986474
REMARK  Cluster: 3
REMARK  ClusterRank: 7
ATOM   4915 O    LIG     1      21.637  18.066   6.381  1.00  0.00      LIG  
ATOM   4916 O1   LIG     1      16.027  20.175   9.459  1.00  0.00      LIG  
ATOM   4917 O2   LIG     1      28.683  19.580   7.701  1.00  0.00      LIG  
ATOM   4918 O3   LIG     1      28.300  17.034   5.587  1.00  0.00      LIG  
ATOM   4919 O4   LIG     1      25.863  18.487   4.646  1.00  0.00      LIG  
ATOM   4920 O5   LIG     1      29.896  17.614   7.984  1.00  0.00      LIG  
ATOM   4921 C    LIG     1      22.159  20.847   8.953  1.00  0.00      LIG  
ATOM   4922 C1   LIG     1      21.416  20.114   7.789  1.00  0.00      LIG  
ATOM   4923 C2   LIG     1      19.853  20.055   7.878  1.00  0.00      LIG  
ATOM   4924 C3   LIG     1      23.621  21.168   8.506  1.00  0.00      LIG  
ATOM   4925 C4   LIG     1      19.226  21.385   8.355  1.00  0.00      LIG  
ATOM   4926 C5   LIG     1      21.454  22.128   9.379  1.00  0.00      LIG  
ATOM   4927 C6   LIG     1      22.151  18.779   7.501  1.00  0.00      LIG  
ATOM   4928 C7   LIG     1      20.266  22.487   8.526  1.00  0.00      LIG  
ATOM   4929 C8   LIG     1      24.297  19.888   8.179  1.00  0.00      LIG  
ATOM   4930 C9   LIG     1      18.132  21.301   9.452  1.00  0.00      LIG  
ATOM   4931 C10  LIG     1      19.333  18.856   8.672  1.00  0.00      LIG  
ATOM   4932 C11  LIG     1      24.518  21.767   9.595  1.00  0.00      LIG  
ATOM   4933 C12  LIG     1      23.619  19.017   7.178  1.00  0.00      LIG  
ATOM   4934 C13  LIG     1      22.196  19.993  10.235  1.00  0.00      LIG  
ATOM   4935 C14  LIG     1      19.301  19.899   6.456  1.00  0.00      LIG  
ATOM   4936 C15  LIG     1      25.390  19.668   8.918  1.00  0.00      LIG  
ATOM   4937 C16  LIG     1      23.722  22.114   7.306  1.00  0.00      LIG  
ATOM   4938 C17  LIG     1      25.649  20.790   9.849  1.00  0.00      LIG  
ATOM   4939 C18  LIG     1      17.823  18.813   8.782  1.00  0.00      LIG  
ATOM   4940 C19  LIG     1      17.224  20.114   9.219  1.00  0.00      LIG  
ATOM   4941 C20  LIG     1      17.247  22.540   9.350  1.00  0.00      LIG  
ATOM   4942 C21  LIG     1      18.606  21.256  10.899  1.00  0.00      LIG  
ATOM   4943 C22  LIG     1      26.285  18.468   9.030  1.00  0.00      LIG  
ATOM   4944 C23  LIG     1      26.859  17.928   7.727  1.00  0.00      LIG  
ATOM   4945 C24  LIG     1      25.548  17.346   9.733  1.00  0.00      LIG  
ATOM   4946 C25  LIG     1      27.637  18.968   6.919  1.00  0.00      LIG  
ATOM   4947 C26  LIG     1      28.143  18.456   5.551  1.00  0.00      LIG  
ATOM   4948 C27  LIG     1      27.219  18.835   4.377  1.00  0.00      LIG  
ATOM   4949 C28  LIG     1      27.278  20.328   4.109  1.00  0.00      LIG  
ATOM   4950 C29  LIG     1      27.629  18.115   3.105  1.00  0.00      LIG  
ATOM   4951 C30  LIG     1      29.718  18.809   8.165  1.00  0.00      LIG  
ATOM   4952 C31  LIG     1      30.613  19.645   9.023  1.00  0.00      LIG  
ATOM   4953 H    LIG     1      21.571  20.707   6.888  1.00  0.00      LIG  
ATOM   4954 H1   LIG     1      18.658  21.766   7.501  1.00  0.00      LIG  
ATOM   4955 H2   LIG     1      22.137  22.980   9.375  1.00  0.00      LIG  
ATOM   4956 H3   LIG     1      21.132  22.041  10.417  1.00  0.00      LIG  
ATOM   4957 H4   LIG     1      22.071  18.101   8.354  1.00  0.00      LIG  
ATOM   4958 H5   LIG     1      19.812  23.390   8.936  1.00  0.00      LIG  
ATOM   4959 H6   LIG     1      20.637  22.765   7.535  1.00  0.00      LIG  
ATOM   4960 H7   LIG     1      19.745  18.849   9.677  1.00  0.00      LIG  
ATOM   4961 H8   LIG     1      19.658  17.924   8.204  1.00  0.00      LIG  
ATOM   4962 H9   LIG     1      23.991  21.990  10.525  1.00  0.00      LIG  
ATOM   4963 H10  LIG     1      24.938  22.722   9.266  1.00  0.00      LIG  
ATOM   4964 H11  LIG     1      23.711  19.474   6.189  1.00  0.00      LIG  
ATOM   4965 H12  LIG     1      24.114  18.054   7.096  1.00  0.00      LIG  
ATOM   4966 H13  LIG     1      22.713  19.039  10.113  1.00  0.00      LIG  
ATOM   4967 H14  LIG     1      22.685  20.516  11.058  1.00  0.00      LIG  
ATOM   4968 H15  LIG     1      21.195  19.776  10.595  1.00  0.00      LIG  
ATOM   4969 H16  LIG     1      18.231  20.116   6.409  1.00  0.00      LIG  
ATOM   4970 H17  LIG     1      19.420  18.883   6.078  1.00  0.00      LIG  
ATOM   4971 H18  LIG     1      19.798  20.586   5.766  1.00  0.00      LIG  
ATOM   4972 H19  LIG     1      23.260  23.081   7.521  1.00  0.00      LIG  
ATOM   4973 H20  LIG     1      24.770  22.309   7.059  1.00  0.00      LIG  
ATOM   4974 H21  LIG     1      23.256  21.713   6.404  1.00  0.00      LIG  
ATOM   4975 H22  LIG     1      25.635  20.443  10.885  1.00  0.00      LIG  
ATOM   4976 H23  LIG     1      26.619  21.250   9.642  1.00  0.00      LIG  
ATOM   4977 H24  LIG     1      17.540  18.053   9.515  1.00  0.00      LIG  
ATOM   4978 H25  LIG     1      17.373  18.542   7.824  1.00  0.00      LIG  
ATOM   4979 H26  LIG     1      17.821  23.453   9.521  1.00  0.00      LIG  
ATOM   4980 H27  LIG     1      16.449  22.525  10.099  1.00  0.00      LIG  
ATOM   4981 H28  LIG     1      16.778  22.616   8.363  1.00  0.00      LIG  
ATOM   4982 H29  LIG     1      19.131  22.176  11.166  1.00  0.00      LIG  
ATOM   4983 H30  LIG     1      19.267  20.409  11.087  1.00  0.00      LIG  
ATOM   4984 H31  LIG     1      17.758  21.160  11.584  1.00  0.00      LIG  
ATOM   4985 H32  LIG     1      27.129  18.754   9.664  1.00  0.00      LIG  
ATOM   4986 H33  LIG     1      20.671  18.059   6.480  1.00  0.00      LIG  
ATOM   4987 H34  LIG     1      26.067  17.519   7.105  1.00  0.00      LIG  
ATOM   4988 H35  LIG     1      27.503  17.085   7.987  1.00  0.00      LIG  
ATOM   4989 H36  LIG     1      26.219  16.500   9.902  1.00  0.00      LIG  
ATOM   4990 H37  LIG     1      24.706  16.989   9.133  1.00  0.00      LIG  
ATOM   4991 H38  LIG     1      25.159  17.672  10.703  1.00  0.00      LIG  
ATOM   4992 H39  LIG     1      26.953  19.795   6.727  1.00  0.00      LIG  
ATOM   4993 H40  LIG     1      29.134  18.869   5.344  1.00  0.00      LIG  
ATOM   4994 H41  LIG     1      28.509  16.756   4.679  1.00  0.00      LIG  
ATOM   4995 H42  LIG     1      26.677  20.580   3.231  1.00  0.00      LIG  
ATOM   4996 H43  LIG     1      28.308  20.649   3.930  1.00  0.00      LIG  
ATOM   4997 H44  LIG     1      26.869  20.904   4.944  1.00  0.00      LIG  
ATOM   4998 H45  LIG     1      27.472  17.036   3.189  1.00  0.00      LIG  
ATOM   4999 H46  LIG     1      27.018  18.455   2.264  1.00  0.00      LIG  
ATOM   5000 H47  LIG     1      28.680  18.306   2.873  1.00  0.00      LIG  
ATOM   5001 H48  LIG     1      25.359  18.673   3.834  1.00  0.00      LIG  
ATOM   5002 H49  LIG     1      31.458  19.032   9.346  1.00  0.00      LIG  
ATOM   5003 H50  LIG     1      30.064  19.988   9.905  1.00  0.00      LIG  
ATOM   5004 H51  LIG     1      30.993  20.494   8.448  1.00  0.00      LIG  
TER
REMARK  Energy: 60.4089
REMARK  SimpleFitness: 60.4089
REMARK  FullFitness: -1571.5757
REMARK  InterFull: -30.5587
REMARK  IntraFull: 112.671
REMARK  solvFull: -1898.34
REMARK  surfFull: 244.652
REMARK  extraFull: 0.0
REMARK  deltaGcompsolvpol: -1898.34
REMARK  deltaGcompsolvnonpol: 244.652
REMARK  deltaGprotsolvpol: -1897.11
REMARK  deltaGprotsolvnonpol: 243.179
REMARK  deltaGligsolvpol: -13.6938
REMARK  deltaGligsolvnonpol: 16.6599
REMARK  deltaGvdw: -30.5587
REMARK  deltaGelec: 0.0
REMARK  deltaG: -7.554749
REMARK  Cluster: 4
REMARK  ClusterRank: 0
ATOM   4915 O    LIG     1      25.026  17.943  10.367  1.00  0.00      LIG  
ATOM   4916 O1   LIG     1      26.917  19.892   4.217  1.00  0.00      LIG  
ATOM   4917 O2   LIG     1      19.066  16.356   8.359  1.00  0.00      LIG  
ATOM   4918 O3   LIG     1      19.307  13.924  11.001  1.00  0.00      LIG  
ATOM   4919 O4   LIG     1      17.269  12.947   9.213  1.00  0.00      LIG  
ATOM   4920 O5   LIG     1      16.958  17.024   7.717  1.00  0.00      LIG  
ATOM   4921 C    LIG     1      22.530  20.055   8.414  1.00  0.00      LIG  
ATOM   4922 C1   LIG     1      23.924  19.688   8.993  1.00  0.00      LIG  
ATOM   4923 C2   LIG     1      25.167  19.929   8.065  1.00  0.00      LIG  
ATOM   4924 C3   LIG     1      21.512  20.166   9.590  1.00  0.00      LIG  
ATOM   4925 C4   LIG     1      25.035  21.130   7.102  1.00  0.00      LIG  
ATOM   4926 C5   LIG     1      22.534  21.360   7.622  1.00  0.00      LIG  
ATOM   4927 C6   LIG     1      23.828  18.301   9.687  1.00  0.00      LIG  
ATOM   4928 C7   LIG     1      23.882  22.035   7.515  1.00  0.00      LIG  
ATOM   4929 C8   LIG     1      21.452  18.865  10.299  1.00  0.00      LIG  
ATOM   4930 C9   LIG     1      25.230  20.890   5.574  1.00  0.00      LIG  
ATOM   4931 C10  LIG     1      25.632  18.683   7.317  1.00  0.00      LIG  
ATOM   4932 C11  LIG     1      20.058  20.394   9.174  1.00  0.00      LIG  
ATOM   4933 C12  LIG     1      22.735  18.264  10.756  1.00  0.00      LIG  
ATOM   4934 C13  LIG     1      22.060  18.969   7.428  1.00  0.00      LIG  
ATOM   4935 C14  LIG     1      26.312  20.351   8.999  1.00  0.00      LIG  
ATOM   4936 C15  LIG     1      20.205  18.410  10.463  1.00  0.00      LIG  
ATOM   4937 C16  LIG     1      21.832  21.261  10.617  1.00  0.00      LIG  
ATOM   4938 C17  LIG     1      19.220  19.404   9.960  1.00  0.00      LIG  
ATOM   4939 C18  LIG     1      26.777  18.977   6.375  1.00  0.00      LIG  
ATOM   4940 C19  LIG     1      26.346  19.911   5.296  1.00  0.00      LIG  
ATOM   4941 C20  LIG     1      25.659  22.210   4.944  1.00  0.00      LIG  
ATOM   4942 C21  LIG     1      24.026  20.411   4.776  1.00  0.00      LIG  
ATOM   4943 C22  LIG     1      19.799  17.148  11.179  1.00  0.00      LIG  
ATOM   4944 C23  LIG     1      18.471  16.534  10.729  1.00  0.00      LIG  
ATOM   4945 C24  LIG     1      19.661  17.465  12.658  1.00  0.00      LIG  
ATOM   4946 C25  LIG     1      18.500  15.646   9.476  1.00  0.00      LIG  
ATOM   4947 C26  LIG     1      19.259  14.315   9.625  1.00  0.00      LIG  
ATOM   4948 C27  LIG     1      18.614  13.180   8.796  1.00  0.00      LIG  
ATOM   4949 C28  LIG     1      18.589  13.467   7.305  1.00  0.00      LIG  
ATOM   4950 C29  LIG     1      19.374  11.887   8.985  1.00  0.00      LIG  
ATOM   4951 C30  LIG     1      18.160  16.949   7.523  1.00  0.00      LIG  
ATOM   4952 C31  LIG     1      18.848  17.497   6.312  1.00  0.00      LIG  
ATOM   4953 H    LIG     1      24.109  20.385   9.809  1.00  0.00      LIG  
ATOM   4954 H1   LIG     1      25.896  21.768   7.319  1.00  0.00      LIG  
ATOM   4955 H2   LIG     1      21.838  22.087   8.044  1.00  0.00      LIG  
ATOM   4956 H3   LIG     1      22.145  21.177   6.621  1.00  0.00      LIG  
ATOM   4957 H4   LIG     1      23.639  17.508   8.958  1.00  0.00      LIG  
ATOM   4958 H5   LIG     1      23.793  22.888   6.839  1.00  0.00      LIG  
ATOM   4959 H6   LIG     1      24.119  22.458   8.495  1.00  0.00      LIG  
ATOM   4960 H7   LIG     1      24.804  18.258   6.750  1.00  0.00      LIG  
ATOM   4961 H8   LIG     1      25.966  17.917   8.018  1.00  0.00      LIG  
ATOM   4962 H9   LIG     1      19.886  20.242   8.108  1.00  0.00      LIG  
ATOM   4963 H10  LIG     1      19.736  21.418   9.387  1.00  0.00      LIG  
ATOM   4964 H11  LIG     1      23.076  18.813  11.639  1.00  0.00      LIG  
ATOM   4965 H12  LIG     1      22.596  17.235  11.095  1.00  0.00      LIG  
ATOM   4966 H13  LIG     1      21.767  18.034   7.910  1.00  0.00      LIG  
ATOM   4967 H14  LIG     1      21.204  19.307   6.841  1.00  0.00      LIG  
ATOM   4968 H15  LIG     1      22.841  18.718   6.718  1.00  0.00      LIG  
ATOM   4969 H16  LIG     1      27.181  20.719   8.450  1.00  0.00      LIG  
ATOM   4970 H17  LIG     1      26.664  19.526   9.618  1.00  0.00      LIG  
ATOM   4971 H18  LIG     1      25.995  21.162   9.660  1.00  0.00      LIG  
ATOM   4972 H19  LIG     1      21.879  22.246  10.149  1.00  0.00      LIG  
ATOM   4973 H20  LIG     1      21.050  21.309  11.383  1.00  0.00      LIG  
ATOM   4974 H21  LIG     1      22.775  21.093  11.142  1.00  0.00      LIG  
ATOM   4975 H22  LIG     1      18.463  18.962   9.312  1.00  0.00      LIG  
ATOM   4976 H23  LIG     1      18.715  19.895  10.797  1.00  0.00      LIG  
ATOM   4977 H24  LIG     1      27.098  18.047   5.903  1.00  0.00      LIG  
ATOM   4978 H25  LIG     1      27.638  19.406   6.888  1.00  0.00      LIG  
ATOM   4979 H26  LIG     1      24.887  22.973   5.055  1.00  0.00      LIG  
ATOM   4980 H27  LIG     1      25.848  22.105   3.873  1.00  0.00      LIG  
ATOM   4981 H28  LIG     1      26.579  22.586   5.399  1.00  0.00      LIG  
ATOM   4982 H29  LIG     1      23.178  21.083   4.888  1.00  0.00      LIG  
ATOM   4983 H30  LIG     1      23.727  19.400   5.054  1.00  0.00      LIG  
ATOM   4984 H31  LIG     1      24.255  20.383   3.707  1.00  0.00      LIG  
ATOM   4985 H32  LIG     1      20.583  16.395  11.065  1.00  0.00      LIG  
ATOM   4986 H33  LIG     1      25.387  18.764  10.740  1.00  0.00      LIG  
ATOM   4987 H34  LIG     1      17.740  17.330  10.567  1.00  0.00      LIG  
ATOM   4988 H35  LIG     1      18.057  15.949  11.553  1.00  0.00      LIG  
ATOM   4989 H36  LIG     1      19.422  16.555  13.216  1.00  0.00      LIG  
ATOM   4990 H37  LIG     1      18.858  18.187  12.832  1.00  0.00      LIG  
ATOM   4991 H38  LIG     1      20.589  17.877  13.065  1.00  0.00      LIG  
ATOM   4992 H39  LIG     1      17.457  15.382   9.283  1.00  0.00      LIG  
ATOM   4993 H40  LIG     1      20.295  14.436   9.292  1.00  0.00      LIG  
ATOM   4994 H41  LIG     1      19.638  13.011  11.030  1.00  0.00      LIG  
ATOM   4995 H42  LIG     1      18.274  12.578   6.751  1.00  0.00      LIG  
ATOM   4996 H43  LIG     1      19.578  13.764   6.946  1.00  0.00      LIG  
ATOM   4997 H44  LIG     1      17.868  14.250   7.059  1.00  0.00      LIG  
ATOM   4998 H45  LIG     1      19.493  11.640  10.042  1.00  0.00      LIG  
ATOM   4999 H46  LIG     1      18.837  11.054   8.522  1.00  0.00      LIG  
ATOM   5000 H47  LIG     1      20.359  11.953   8.524  1.00  0.00      LIG  
ATOM   5001 H48  LIG     1      17.299  12.769  10.168  1.00  0.00      LIG  
ATOM   5002 H49  LIG     1      18.204  17.336   5.444  1.00  0.00      LIG  
ATOM   5003 H50  LIG     1      19.789  16.970   6.130  1.00  0.00      LIG  
ATOM   5004 H51  LIG     1      19.039  18.563   6.451  1.00  0.00      LIG  
TER
REMARK  Energy: 60.4089
REMARK  SimpleFitness: 60.4089
REMARK  FullFitness: -1571.5757
REMARK  InterFull: -30.5587
REMARK  IntraFull: 112.671
REMARK  solvFull: -1898.34
REMARK  surfFull: 244.652
REMARK  extraFull: 0.0
REMARK  deltaGcompsolvpol: -1898.34
REMARK  deltaGcompsolvnonpol: 244.652
REMARK  deltaGprotsolvpol: -1897.11
REMARK  deltaGprotsolvnonpol: 243.179
REMARK  deltaGligsolvpol: -13.6938
REMARK  deltaGligsolvnonpol: 16.6599
REMARK  deltaGvdw: -30.5587
REMARK  deltaGelec: 0.0
REMARK  deltaG: -7.554749
REMARK  Cluster: 4
REMARK  ClusterRank: 1
ATOM   4915 O    LIG     1      25.026  17.943  10.367  1.00  0.00      LIG  
ATOM   4916 O1   LIG     1      26.917  19.892   4.217  1.00  0.00      LIG  
ATOM   4917 O2   LIG     1      19.066  16.356   8.359  1.00  0.00      LIG  
ATOM   4918 O3   LIG     1      19.307  13.924  11.001  1.00  0.00      LIG  
ATOM   4919 O4   LIG     1      17.269  12.947   9.213  1.00  0.00      LIG  
ATOM   4920 O5   LIG     1      16.958  17.024   7.717  1.00  0.00      LIG  
ATOM   4921 C    LIG     1      22.530  20.055   8.414  1.00  0.00      LIG  
ATOM   4922 C1   LIG     1      23.924  19.688   8.993  1.00  0.00      LIG  
ATOM   4923 C2   LIG     1      25.167  19.929   8.065  1.00  0.00      LIG  
ATOM   4924 C3   LIG     1      21.512  20.166   9.590  1.00  0.00      LIG  
ATOM   4925 C4   LIG     1      25.035  21.130   7.102  1.00  0.00      LIG  
ATOM   4926 C5   LIG     1      22.534  21.360   7.622  1.00  0.00      LIG  
ATOM   4927 C6   LIG     1      23.828  18.301   9.687  1.00  0.00      LIG  
ATOM   4928 C7   LIG     1      23.882  22.035   7.515  1.00  0.00      LIG  
ATOM   4929 C8   LIG     1      21.452  18.865  10.299  1.00  0.00      LIG  
ATOM   4930 C9   LIG     1      25.230  20.890   5.574  1.00  0.00      LIG  
ATOM   4931 C10  LIG     1      25.632  18.683   7.317  1.00  0.00      LIG  
ATOM   4932 C11  LIG     1      20.058  20.394   9.174  1.00  0.00      LIG  
ATOM   4933 C12  LIG     1      22.735  18.264  10.756  1.00  0.00      LIG  
ATOM   4934 C13  LIG     1      22.060  18.969   7.428  1.00  0.00      LIG  
ATOM   4935 C14  LIG     1      26.312  20.351   8.999  1.00  0.00      LIG  
ATOM   4936 C15  LIG     1      20.205  18.410  10.463  1.00  0.00      LIG  
ATOM   4937 C16  LIG     1      21.832  21.261  10.617  1.00  0.00      LIG  
ATOM   4938 C17  LIG     1      19.220  19.404   9.960  1.00  0.00      LIG  
ATOM   4939 C18  LIG     1      26.777  18.977   6.375  1.00  0.00      LIG  
ATOM   4940 C19  LIG     1      26.346  19.911   5.296  1.00  0.00      LIG  
ATOM   4941 C20  LIG     1      25.659  22.210   4.944  1.00  0.00      LIG  
ATOM   4942 C21  LIG     1      24.026  20.411   4.776  1.00  0.00      LIG  
ATOM   4943 C22  LIG     1      19.799  17.148  11.179  1.00  0.00      LIG  
ATOM   4944 C23  LIG     1      18.471  16.534  10.729  1.00  0.00      LIG  
ATOM   4945 C24  LIG     1      19.661  17.465  12.658  1.00  0.00      LIG  
ATOM   4946 C25  LIG     1      18.500  15.646   9.476  1.00  0.00      LIG  
ATOM   4947 C26  LIG     1      19.259  14.315   9.625  1.00  0.00      LIG  
ATOM   4948 C27  LIG     1      18.614  13.180   8.796  1.00  0.00      LIG  
ATOM   4949 C28  LIG     1      18.589  13.467   7.305  1.00  0.00      LIG  
ATOM   4950 C29  LIG     1      19.374  11.887   8.985  1.00  0.00      LIG  
ATOM   4951 C30  LIG     1      18.160  16.949   7.523  1.00  0.00      LIG  
ATOM   4952 C31  LIG     1      18.848  17.497   6.312  1.00  0.00      LIG  
ATOM   4953 H    LIG     1      24.109  20.385   9.809  1.00  0.00      LIG  
ATOM   4954 H1   LIG     1      25.896  21.768   7.319  1.00  0.00      LIG  
ATOM   4955 H2   LIG     1      21.838  22.087   8.044  1.00  0.00      LIG  
ATOM   4956 H3   LIG     1      22.145  21.177   6.621  1.00  0.00      LIG  
ATOM   4957 H4   LIG     1      23.639  17.508   8.958  1.00  0.00      LIG  
ATOM   4958 H5   LIG     1      23.793  22.888   6.839  1.00  0.00      LIG  
ATOM   4959 H6   LIG     1      24.119  22.458   8.495  1.00  0.00      LIG  
ATOM   4960 H7   LIG     1      24.804  18.258   6.750  1.00  0.00      LIG  
ATOM   4961 H8   LIG     1      25.966  17.917   8.018  1.00  0.00      LIG  
ATOM   4962 H9   LIG     1      19.886  20.242   8.108  1.00  0.00      LIG  
ATOM   4963 H10  LIG     1      19.736  21.418   9.387  1.00  0.00      LIG  
ATOM   4964 H11  LIG     1      23.076  18.813  11.639  1.00  0.00      LIG  
ATOM   4965 H12  LIG     1      22.596  17.235  11.095  1.00  0.00      LIG  
ATOM   4966 H13  LIG     1      21.767  18.034   7.910  1.00  0.00      LIG  
ATOM   4967 H14  LIG     1      21.204  19.307   6.841  1.00  0.00      LIG  
ATOM   4968 H15  LIG     1      22.841  18.718   6.718  1.00  0.00      LIG  
ATOM   4969 H16  LIG     1      27.181  20.719   8.450  1.00  0.00      LIG  
ATOM   4970 H17  LIG     1      26.664  19.526   9.618  1.00  0.00      LIG  
ATOM   4971 H18  LIG     1      25.995  21.162   9.660  1.00  0.00      LIG  
ATOM   4972 H19  LIG     1      21.879  22.246  10.149  1.00  0.00      LIG  
ATOM   4973 H20  LIG     1      21.050  21.309  11.383  1.00  0.00      LIG  
ATOM   4974 H21  LIG     1      22.775  21.093  11.142  1.00  0.00      LIG  
ATOM   4975 H22  LIG     1      18.463  18.962   9.312  1.00  0.00      LIG  
ATOM   4976 H23  LIG     1      18.715  19.895  10.797  1.00  0.00      LIG  
ATOM   4977 H24  LIG     1      27.098  18.047   5.903  1.00  0.00      LIG  
ATOM   4978 H25  LIG     1      27.638  19.406   6.888  1.00  0.00      LIG  
ATOM   4979 H26  LIG     1      24.887  22.973   5.055  1.00  0.00      LIG  
ATOM   4980 H27  LIG     1      25.848  22.105   3.873  1.00  0.00      LIG  
ATOM   4981 H28  LIG     1      26.579  22.586   5.399  1.00  0.00      LIG  
ATOM   4982 H29  LIG     1      23.178  21.083   4.888  1.00  0.00      LIG  
ATOM   4983 H30  LIG     1      23.727  19.400   5.054  1.00  0.00      LIG  
ATOM   4984 H31  LIG     1      24.255  20.383   3.707  1.00  0.00      LIG  
ATOM   4985 H32  LIG     1      20.583  16.395  11.065  1.00  0.00      LIG  
ATOM   4986 H33  LIG     1      25.387  18.764  10.740  1.00  0.00      LIG  
ATOM   4987 H34  LIG     1      17.740  17.330  10.567  1.00  0.00      LIG  
ATOM   4988 H35  LIG     1      18.057  15.949  11.553  1.00  0.00      LIG  
ATOM   4989 H36  LIG     1      19.422  16.555  13.216  1.00  0.00      LIG  
ATOM   4990 H37  LIG     1      18.858  18.187  12.832  1.00  0.00      LIG  
ATOM   4991 H38  LIG     1      20.589  17.877  13.065  1.00  0.00      LIG  
ATOM   4992 H39  LIG     1      17.457  15.382   9.283  1.00  0.00      LIG  
ATOM   4993 H40  LIG     1      20.295  14.436   9.292  1.00  0.00      LIG  
ATOM   4994 H41  LIG     1      19.638  13.011  11.030  1.00  0.00      LIG  
ATOM   4995 H42  LIG     1      18.274  12.578   6.751  1.00  0.00      LIG  
ATOM   4996 H43  LIG     1      19.578  13.764   6.946  1.00  0.00      LIG  
ATOM   4997 H44  LIG     1      17.868  14.250   7.059  1.00  0.00      LIG  
ATOM   4998 H45  LIG     1      19.493  11.640  10.042  1.00  0.00      LIG  
ATOM   4999 H46  LIG     1      18.837  11.054   8.522  1.00  0.00      LIG  
ATOM   5000 H47  LIG     1      20.359  11.953   8.524  1.00  0.00      LIG  
ATOM   5001 H48  LIG     1      17.299  12.769  10.168  1.00  0.00      LIG  
ATOM   5002 H49  LIG     1      18.204  17.336   5.444  1.00  0.00      LIG  
ATOM   5003 H50  LIG     1      19.789  16.970   6.130  1.00  0.00      LIG  
ATOM   5004 H51  LIG     1      19.039  18.563   6.451  1.00  0.00      LIG  
TER
REMARK  Energy: 60.4089
REMARK  SimpleFitness: 60.4089
REMARK  FullFitness: -1571.5757
REMARK  InterFull: -30.5587
REMARK  IntraFull: 112.671
REMARK  solvFull: -1898.34
REMARK  surfFull: 244.652
REMARK  extraFull: 0.0
REMARK  deltaGcompsolvpol: -1898.34
REMARK  deltaGcompsolvnonpol: 244.652
REMARK  deltaGprotsolvpol: -1897.11
REMARK  deltaGprotsolvnonpol: 243.179
REMARK  deltaGligsolvpol: -13.6938
REMARK  deltaGligsolvnonpol: 16.6599
REMARK  deltaGvdw: -30.5587
REMARK  deltaGelec: 0.0
REMARK  deltaG: -7.554749
REMARK  Cluster: 4
REMARK  ClusterRank: 2
ATOM   4915 O    LIG     1      25.026  17.943  10.367  1.00  0.00      LIG  
ATOM   4916 O1   LIG     1      26.917  19.892   4.217  1.00  0.00      LIG  
ATOM   4917 O2   LIG     1      19.066  16.356   8.359  1.00  0.00      LIG  
ATOM   4918 O3   LIG     1      19.307  13.924  11.001  1.00  0.00      LIG  
ATOM   4919 O4   LIG     1      17.269  12.947   9.213  1.00  0.00      LIG  
ATOM   4920 O5   LIG     1      16.958  17.024   7.717  1.00  0.00      LIG  
ATOM   4921 C    LIG     1      22.530  20.055   8.414  1.00  0.00      LIG  
ATOM   4922 C1   LIG     1      23.924  19.688   8.993  1.00  0.00      LIG  
ATOM   4923 C2   LIG     1      25.167  19.929   8.065  1.00  0.00      LIG  
ATOM   4924 C3   LIG     1      21.512  20.166   9.590  1.00  0.00      LIG  
ATOM   4925 C4   LIG     1      25.035  21.130   7.102  1.00  0.00      LIG  
ATOM   4926 C5   LIG     1      22.534  21.360   7.622  1.00  0.00      LIG  
ATOM   4927 C6   LIG     1      23.828  18.301   9.687  1.00  0.00      LIG  
ATOM   4928 C7   LIG     1      23.882  22.035   7.515  1.00  0.00      LIG  
ATOM   4929 C8   LIG     1      21.452  18.865  10.299  1.00  0.00      LIG  
ATOM   4930 C9   LIG     1      25.230  20.890   5.574  1.00  0.00      LIG  
ATOM   4931 C10  LIG     1      25.632  18.683   7.317  1.00  0.00      LIG  
ATOM   4932 C11  LIG     1      20.058  20.394   9.174  1.00  0.00      LIG  
ATOM   4933 C12  LIG     1      22.735  18.264  10.756  1.00  0.00      LIG  
ATOM   4934 C13  LIG     1      22.060  18.969   7.428  1.00  0.00      LIG  
ATOM   4935 C14  LIG     1      26.312  20.351   8.999  1.00  0.00      LIG  
ATOM   4936 C15  LIG     1      20.205  18.410  10.463  1.00  0.00      LIG  
ATOM   4937 C16  LIG     1      21.832  21.261  10.617  1.00  0.00      LIG  
ATOM   4938 C17  LIG     1      19.220  19.404   9.960  1.00  0.00      LIG  
ATOM   4939 C18  LIG     1      26.777  18.977   6.375  1.00  0.00      LIG  
ATOM   4940 C19  LIG     1      26.346  19.911   5.296  1.00  0.00      LIG  
ATOM   4941 C20  LIG     1      25.659  22.210   4.944  1.00  0.00      LIG  
ATOM   4942 C21  LIG     1      24.026  20.411   4.776  1.00  0.00      LIG  
ATOM   4943 C22  LIG     1      19.799  17.148  11.179  1.00  0.00      LIG  
ATOM   4944 C23  LIG     1      18.471  16.534  10.729  1.00  0.00      LIG  
ATOM   4945 C24  LIG     1      19.661  17.465  12.658  1.00  0.00      LIG  
ATOM   4946 C25  LIG     1      18.500  15.646   9.476  1.00  0.00      LIG  
ATOM   4947 C26  LIG     1      19.259  14.315   9.625  1.00  0.00      LIG  
ATOM   4948 C27  LIG     1      18.614  13.180   8.796  1.00  0.00      LIG  
ATOM   4949 C28  LIG     1      18.589  13.467   7.305  1.00  0.00      LIG  
ATOM   4950 C29  LIG     1      19.374  11.887   8.985  1.00  0.00      LIG  
ATOM   4951 C30  LIG     1      18.160  16.949   7.523  1.00  0.00      LIG  
ATOM   4952 C31  LIG     1      18.848  17.497   6.312  1.00  0.00      LIG  
ATOM   4953 H    LIG     1      24.109  20.385   9.809  1.00  0.00      LIG  
ATOM   4954 H1   LIG     1      25.896  21.768   7.319  1.00  0.00      LIG  
ATOM   4955 H2   LIG     1      21.838  22.087   8.044  1.00  0.00      LIG  
ATOM   4956 H3   LIG     1      22.145  21.177   6.621  1.00  0.00      LIG  
ATOM   4957 H4   LIG     1      23.639  17.508   8.958  1.00  0.00      LIG  
ATOM   4958 H5   LIG     1      23.793  22.888   6.839  1.00  0.00      LIG  
ATOM   4959 H6   LIG     1      24.119  22.458   8.495  1.00  0.00      LIG  
ATOM   4960 H7   LIG     1      24.804  18.258   6.750  1.00  0.00      LIG  
ATOM   4961 H8   LIG     1      25.966  17.917   8.018  1.00  0.00      LIG  
ATOM   4962 H9   LIG     1      19.886  20.242   8.108  1.00  0.00      LIG  
ATOM   4963 H10  LIG     1      19.736  21.418   9.387  1.00  0.00      LIG  
ATOM   4964 H11  LIG     1      23.076  18.813  11.639  1.00  0.00      LIG  
ATOM   4965 H12  LIG     1      22.596  17.235  11.095  1.00  0.00      LIG  
ATOM   4966 H13  LIG     1      21.767  18.034   7.910  1.00  0.00      LIG  
ATOM   4967 H14  LIG     1      21.204  19.307   6.841  1.00  0.00      LIG  
ATOM   4968 H15  LIG     1      22.841  18.718   6.718  1.00  0.00      LIG  
ATOM   4969 H16  LIG     1      27.181  20.719   8.450  1.00  0.00      LIG  
ATOM   4970 H17  LIG     1      26.664  19.526   9.618  1.00  0.00      LIG  
ATOM   4971 H18  LIG     1      25.995  21.162   9.660  1.00  0.00      LIG  
ATOM   4972 H19  LIG     1      21.879  22.246  10.149  1.00  0.00      LIG  
ATOM   4973 H20  LIG     1      21.050  21.309  11.383  1.00  0.00      LIG  
ATOM   4974 H21  LIG     1      22.775  21.093  11.142  1.00  0.00      LIG  
ATOM   4975 H22  LIG     1      18.463  18.962   9.312  1.00  0.00      LIG  
ATOM   4976 H23  LIG     1      18.715  19.895  10.797  1.00  0.00      LIG  
ATOM   4977 H24  LIG     1      27.098  18.047   5.903  1.00  0.00      LIG  
ATOM   4978 H25  LIG     1      27.638  19.406   6.888  1.00  0.00      LIG  
ATOM   4979 H26  LIG     1      24.887  22.973   5.055  1.00  0.00      LIG  
ATOM   4980 H27  LIG     1      25.848  22.105   3.873  1.00  0.00      LIG  
ATOM   4981 H28  LIG     1      26.579  22.586   5.399  1.00  0.00      LIG  
ATOM   4982 H29  LIG     1      23.178  21.083   4.888  1.00  0.00      LIG  
ATOM   4983 H30  LIG     1      23.727  19.400   5.054  1.00  0.00      LIG  
ATOM   4984 H31  LIG     1      24.255  20.383   3.707  1.00  0.00      LIG  
ATOM   4985 H32  LIG     1      20.583  16.395  11.065  1.00  0.00      LIG  
ATOM   4986 H33  LIG     1      25.387  18.764  10.740  1.00  0.00      LIG  
ATOM   4987 H34  LIG     1      17.740  17.330  10.567  1.00  0.00      LIG  
ATOM   4988 H35  LIG     1      18.057  15.949  11.553  1.00  0.00      LIG  
ATOM   4989 H36  LIG     1      19.422  16.555  13.216  1.00  0.00      LIG  
ATOM   4990 H37  LIG     1      18.858  18.187  12.832  1.00  0.00      LIG  
ATOM   4991 H38  LIG     1      20.589  17.877  13.065  1.00  0.00      LIG  
ATOM   4992 H39  LIG     1      17.457  15.382   9.283  1.00  0.00      LIG  
ATOM   4993 H40  LIG     1      20.295  14.436   9.292  1.00  0.00      LIG  
ATOM   4994 H41  LIG     1      19.638  13.011  11.030  1.00  0.00      LIG  
ATOM   4995 H42  LIG     1      18.274  12.578   6.751  1.00  0.00      LIG  
ATOM   4996 H43  LIG     1      19.578  13.764   6.946  1.00  0.00      LIG  
ATOM   4997 H44  LIG     1      17.868  14.250   7.059  1.00  0.00      LIG  
ATOM   4998 H45  LIG     1      19.493  11.640  10.042  1.00  0.00      LIG  
ATOM   4999 H46  LIG     1      18.837  11.054   8.522  1.00  0.00      LIG  
ATOM   5000 H47  LIG     1      20.359  11.953   8.524  1.00  0.00      LIG  
ATOM   5001 H48  LIG     1      17.299  12.769  10.168  1.00  0.00      LIG  
ATOM   5002 H49  LIG     1      18.204  17.336   5.444  1.00  0.00      LIG  
ATOM   5003 H50  LIG     1      19.789  16.970   6.130  1.00  0.00      LIG  
ATOM   5004 H51  LIG     1      19.039  18.563   6.451  1.00  0.00      LIG  
TER
REMARK  Energy: 60.1578
REMARK  SimpleFitness: 60.1578
REMARK  FullFitness: -1571.3706
REMARK  InterFull: -30.6787
REMARK  IntraFull: 112.518
REMARK  solvFull: -1897.99
REMARK  surfFull: 244.78
REMARK  extraFull: 0.0
REMARK  deltaGcompsolvpol: -1897.99
REMARK  deltaGcompsolvnonpol: 244.78
REMARK  deltaGprotsolvpol: -1897.11
REMARK  deltaGprotsolvnonpol: 243.179
REMARK  deltaGligsolvpol: -13.7268
REMARK  deltaGligsolvnonpol: 16.626
REMARK  deltaGvdw: -30.6787
REMARK  deltaGelec: 0.0
REMARK  deltaG: -7.527346
REMARK  Cluster: 4
REMARK  ClusterRank: 3
ATOM   4915 O    LIG     1      25.101  17.953  10.278  1.00  0.00      LIG  
ATOM   4916 O1   LIG     1      26.951  19.937   4.153  1.00  0.00      LIG  
ATOM   4917 O2   LIG     1      19.085  16.335   8.332  1.00  0.00      LIG  
ATOM   4918 O3   LIG     1      19.407  13.942  10.998  1.00  0.00      LIG  
ATOM   4919 O4   LIG     1      17.297  12.929   9.355  1.00  0.00      LIG  
ATOM   4920 O5   LIG     1      16.963  16.985   7.715  1.00  0.00      LIG  
ATOM   4921 C    LIG     1      22.630  20.102   8.325  1.00  0.00      LIG  
ATOM   4922 C1   LIG     1      24.014  19.739   8.933  1.00  0.00      LIG  
ATOM   4923 C2   LIG     1      25.278  20.019   8.047  1.00  0.00      LIG  
ATOM   4924 C3   LIG     1      21.576  20.159   9.473  1.00  0.00      LIG  
ATOM   4925 C4   LIG     1      25.152  21.239   7.107  1.00  0.00      LIG  
ATOM   4926 C5   LIG     1      22.635  21.431   7.570  1.00  0.00      LIG  
ATOM   4927 C6   LIG     1      23.918  18.330   9.583  1.00  0.00      LIG  
ATOM   4928 C7   LIG     1      23.976  22.122   7.503  1.00  0.00      LIG  
ATOM   4929 C8   LIG     1      21.523  18.848  10.168  1.00  0.00      LIG  
ATOM   4930 C9   LIG     1      25.386  21.042   5.578  1.00  0.00      LIG  
ATOM   4931 C10  LIG     1      25.795  18.795   7.298  1.00  0.00      LIG  
ATOM   4932 C11  LIG     1      20.125  20.350   9.027  1.00  0.00      LIG  
ATOM   4933 C12  LIG     1      22.807  18.249  10.627  1.00  0.00      LIG  
ATOM   4934 C13  LIG     1      22.211  19.040   7.294  1.00  0.00      LIG  
ATOM   4935 C14  LIG     1      26.384  20.443   9.026  1.00  0.00      LIG  
ATOM   4936 C15  LIG     1      20.278  18.404  10.362  1.00  0.00      LIG  
ATOM   4937 C16  LIG     1      21.832  21.250  10.522  1.00  0.00      LIG  
ATOM   4938 C17  LIG     1      19.293  19.407   9.874  1.00  0.00      LIG  
ATOM   4939 C18  LIG     1      26.933  19.136   6.365  1.00  0.00      LIG  
ATOM   4940 C19  LIG     1      26.447  20.013   5.265  1.00  0.00      LIG  
ATOM   4941 C20  LIG     1      25.910  22.357   5.011  1.00  0.00      LIG  
ATOM   4942 C21  LIG     1      24.176  20.669   4.734  1.00  0.00      LIG  
ATOM   4943 C22  LIG     1      19.872  17.166  11.123  1.00  0.00      LIG  
ATOM   4944 C23  LIG     1      18.535  16.544  10.708  1.00  0.00      LIG  
ATOM   4945 C24  LIG     1      19.746  17.534  12.591  1.00  0.00      LIG  
ATOM   4946 C25  LIG     1      18.539  15.639   9.468  1.00  0.00      LIG  
ATOM   4947 C26  LIG     1      19.300  14.308   9.619  1.00  0.00      LIG  
ATOM   4948 C27  LIG     1      18.614  13.157   8.849  1.00  0.00      LIG  
ATOM   4949 C28  LIG     1      18.498  13.414   7.357  1.00  0.00      LIG  
ATOM   4950 C29  LIG     1      19.395  11.872   9.012  1.00  0.00      LIG  
ATOM   4951 C30  LIG     1      18.167  16.925   7.509  1.00  0.00      LIG  
ATOM   4952 C31  LIG     1      18.848  17.542   6.329  1.00  0.00      LIG  
ATOM   4953 H    LIG     1      24.169  20.415   9.772  1.00  0.00      LIG  
ATOM   4954 H1   LIG     1      25.999  21.881   7.361  1.00  0.00      LIG  
ATOM   4955 H2   LIG     1      21.924  22.139   7.997  1.00  0.00      LIG  
ATOM   4956 H3   LIG     1      22.269  21.275   6.555  1.00  0.00      LIG  
ATOM   4957 H4   LIG     1      23.753  17.563   8.822  1.00  0.00      LIG  
ATOM   4958 H5   LIG     1      23.894  22.981   6.833  1.00  0.00      LIG  
ATOM   4959 H6   LIG     1      24.184  22.540   8.492  1.00  0.00      LIG  
ATOM   4960 H7   LIG     1      24.988  18.334   6.727  1.00  0.00      LIG  
ATOM   4961 H8   LIG     1      26.161  18.043   8.000  1.00  0.00      LIG  
ATOM   4962 H9   LIG     1      19.965  20.111   7.976  1.00  0.00      LIG  
ATOM   4963 H10  LIG     1      19.791  21.383   9.160  1.00  0.00      LIG  
ATOM   4964 H11  LIG     1      23.125  18.779  11.531  1.00  0.00      LIG  
ATOM   4965 H12  LIG     1      22.675  17.208  10.932  1.00  0.00      LIG  
ATOM   4966 H13  LIG     1      21.900  18.095   7.743  1.00  0.00      LIG  
ATOM   4967 H14  LIG     1      21.381  19.388   6.675  1.00  0.00      LIG  
ATOM   4968 H15  LIG     1      23.026  18.806   6.617  1.00  0.00      LIG  
ATOM   4969 H16  LIG     1      27.279  20.801   8.512  1.00  0.00      LIG  
ATOM   4970 H17  LIG     1      26.702  19.623   9.670  1.00  0.00      LIG  
ATOM   4971 H18  LIG     1      26.041  21.263   9.663  1.00  0.00      LIG  
ATOM   4972 H19  LIG     1      21.779  22.248  10.080  1.00  0.00      LIG  
ATOM   4973 H20  LIG     1      21.075  21.220  11.312  1.00  0.00      LIG  
ATOM   4974 H21  LIG     1      22.801  21.153  11.016  1.00  0.00      LIG  
ATOM   4975 H22  LIG     1      18.497  18.969   9.270  1.00  0.00      LIG  
ATOM   4976 H23  LIG     1      18.841  19.936  10.718  1.00  0.00      LIG  
ATOM   4977 H24  LIG     1      27.313  18.217   5.912  1.00  0.00      LIG  
ATOM   4978 H25  LIG     1      27.761  19.637   6.871  1.00  0.00      LIG  
ATOM   4979 H26  LIG     1      25.199  23.170   5.171  1.00  0.00      LIG  
ATOM   4980 H27  LIG     1      26.087  22.289   3.933  1.00  0.00      LIG  
ATOM   4981 H28  LIG     1      26.858  22.638   5.481  1.00  0.00      LIG  
ATOM   4982 H29  LIG     1      23.391  21.423   4.807  1.00  0.00      LIG  
ATOM   4983 H30  LIG     1      23.771  19.698   5.012  1.00  0.00      LIG  
ATOM   4984 H31  LIG     1      24.446  20.598   3.676  1.00  0.00      LIG  
ATOM   4985 H32  LIG     1      20.651  16.405  11.031  1.00  0.00      LIG  
ATOM   4986 H33  LIG     1      25.847  18.186   9.699  1.00  0.00      LIG  
ATOM   4987 H34  LIG     1      17.802  17.339  10.549  1.00  0.00      LIG  
ATOM   4988 H35  LIG     1      18.137  15.971  11.549  1.00  0.00      LIG  
ATOM   4989 H36  LIG     1      19.505  16.647  13.184  1.00  0.00      LIG  
ATOM   4990 H37  LIG     1      18.946  18.265  12.746  1.00  0.00      LIG  
ATOM   4991 H38  LIG     1      20.677  17.956  12.980  1.00  0.00      LIG  
ATOM   4992 H39  LIG     1      17.492  15.375   9.299  1.00  0.00      LIG  
ATOM   4993 H40  LIG     1      20.322  14.417   9.242  1.00  0.00      LIG  
ATOM   4994 H41  LIG     1      19.795  13.051  11.024  1.00  0.00      LIG  
ATOM   4995 H42  LIG     1      18.141  12.515   6.846  1.00  0.00      LIG  
ATOM   4996 H43  LIG     1      19.466  13.691   6.931  1.00  0.00      LIG  
ATOM   4997 H44  LIG     1      17.771  14.200   7.141  1.00  0.00      LIG  
ATOM   4998 H45  LIG     1      19.565  11.634  10.065  1.00  0.00      LIG  
ATOM   4999 H46  LIG     1      18.848  11.030   8.579  1.00  0.00      LIG  
ATOM   5000 H47  LIG     1      20.358  11.947   8.505  1.00  0.00      LIG  
ATOM   5001 H48  LIG     1      17.378  12.883  10.324  1.00  0.00      LIG  
ATOM   5002 H49  LIG     1      18.159  17.524   5.482  1.00  0.00      LIG  
ATOM   5003 H50  LIG     1      19.736  16.965   6.051  1.00  0.00      LIG  
ATOM   5004 H51  LIG     1      19.125  18.572   6.564  1.00  0.00      LIG  
TER
REMARK  Energy: 60.7924
REMARK  SimpleFitness: 60.7924
REMARK  FullFitness: -1571.1084
REMARK  InterFull: -30.2825
REMARK  IntraFull: 112.87
REMARK  solvFull: -1898.49
REMARK  surfFull: 244.794
REMARK  extraFull: 0.0
REMARK  deltaGcompsolvpol: -1898.49
REMARK  deltaGcompsolvnonpol: 244.794
REMARK  deltaGprotsolvpol: -1897.11
REMARK  deltaGprotsolvnonpol: 243.179
REMARK  deltaGligsolvpol: -13.5516
REMARK  deltaGligsolvnonpol: 16.6543
REMARK  deltaGvdw: -30.2825
REMARK  deltaGelec: 0.0
REMARK  deltaG: -7.53254
REMARK  Cluster: 4
REMARK  ClusterRank: 4
ATOM   4915 O    LIG     1      25.138  18.069  10.384  1.00  0.00      LIG  
ATOM   4916 O1   LIG     1      26.829  19.793   4.128  1.00  0.00      LIG  
ATOM   4917 O2   LIG     1      19.154  16.370   8.281  1.00  0.00      LIG  
ATOM   4918 O3   LIG     1      19.398  13.932  10.908  1.00  0.00      LIG  
ATOM   4919 O4   LIG     1      17.261  13.016   9.202  1.00  0.00      LIG  
ATOM   4920 O5   LIG     1      17.051  17.040   7.635  1.00  0.00      LIG  
ATOM   4921 C    LIG     1      22.640  20.137   8.390  1.00  0.00      LIG  
ATOM   4922 C1   LIG     1      24.031  19.793   8.989  1.00  0.00      LIG  
ATOM   4923 C2   LIG     1      25.276  20.046   8.069  1.00  0.00      LIG  
ATOM   4924 C3   LIG     1      21.596  20.204   9.545  1.00  0.00      LIG  
ATOM   4925 C4   LIG     1      25.126  21.223   7.079  1.00  0.00      LIG  
ATOM   4926 C5   LIG     1      22.629  21.455   7.615  1.00  0.00      LIG  
ATOM   4927 C6   LIG     1      23.951  18.396   9.667  1.00  0.00      LIG  
ATOM   4928 C7   LIG     1      23.974  22.131   7.484  1.00  0.00      LIG  
ATOM   4929 C8   LIG     1      21.546  18.891  10.233  1.00  0.00      LIG  
ATOM   4930 C9   LIG     1      25.310  20.966   5.551  1.00  0.00      LIG  
ATOM   4931 C10  LIG     1      25.791  18.794   7.366  1.00  0.00      LIG  
ATOM   4932 C11  LIG     1      20.147  20.402   9.097  1.00  0.00      LIG  
ATOM   4933 C12  LIG     1      22.830  18.299  10.701  1.00  0.00      LIG  
ATOM   4934 C13  LIG     1      22.218  19.052   7.382  1.00  0.00      LIG  
ATOM   4935 C14  LIG     1      26.393  20.515   9.012  1.00  0.00      LIG  
ATOM   4936 C15  LIG     1      20.306  18.420  10.380  1.00  0.00      LIG  
ATOM   4937 C16  LIG     1      21.864  21.288  10.598  1.00  0.00      LIG  
ATOM   4938 C17  LIG     1      19.314  19.414   9.889  1.00  0.00      LIG  
ATOM   4939 C18  LIG     1      26.897  19.108   6.383  1.00  0.00      LIG  
ATOM   4940 C19  LIG     1      26.363  19.920   5.251  1.00  0.00      LIG  
ATOM   4941 C20  LIG     1      25.811  22.260   4.916  1.00  0.00      LIG  
ATOM   4942 C21  LIG     1      24.076  20.571   4.751  1.00  0.00      LIG  
ATOM   4943 C22  LIG     1      19.912  17.145  11.080  1.00  0.00      LIG  
ATOM   4944 C23  LIG     1      18.570  16.546  10.652  1.00  0.00      LIG  
ATOM   4945 C24  LIG     1      19.815  17.432  12.567  1.00  0.00      LIG  
ATOM   4946 C25  LIG     1      18.573  15.666   9.395  1.00  0.00      LIG  
ATOM   4947 C26  LIG     1      19.306  14.320   9.535  1.00  0.00      LIG  
ATOM   4948 C27  LIG     1      18.604  13.196   8.745  1.00  0.00      LIG  
ATOM   4949 C28  LIG     1      18.559  13.454   7.250  1.00  0.00      LIG  
ATOM   4950 C29  LIG     1      19.337  11.889   8.940  1.00  0.00      LIG  
ATOM   4951 C30  LIG     1      18.256  16.974   7.448  1.00  0.00      LIG  
ATOM   4952 C31  LIG     1      18.959  17.602   6.287  1.00  0.00      LIG  
ATOM   4953 H    LIG     1      24.194  20.491   9.811  1.00  0.00      LIG  
ATOM   4954 H1   LIG     1      25.985  21.867   7.282  1.00  0.00      LIG  
ATOM   4955 H2   LIG     1      21.945  22.177   8.062  1.00  0.00      LIG  
ATOM   4956 H3   LIG     1      22.220  21.287   6.618  1.00  0.00      LIG  
ATOM   4957 H4   LIG     1      23.811  17.610   8.920  1.00  0.00      LIG  
ATOM   4958 H5   LIG     1      23.882  22.968   6.790  1.00  0.00      LIG  
ATOM   4959 H6   LIG     1      24.216  22.576   8.453  1.00  0.00      LIG  
ATOM   4960 H7   LIG     1      24.975  18.292   6.845  1.00  0.00      LIG  
ATOM   4961 H8   LIG     1      26.186  18.086   8.099  1.00  0.00      LIG  
ATOM   4962 H9   LIG     1      20.000  20.214   8.033  1.00  0.00      LIG  
ATOM   4963 H10  LIG     1      19.803  21.426   9.274  1.00  0.00      LIG  
ATOM   4964 H11  LIG     1      23.131  18.817  11.617  1.00  0.00      LIG  
ATOM   4965 H12  LIG     1      22.701  17.251  10.985  1.00  0.00      LIG  
ATOM   4966 H13  LIG     1      21.881  18.123   7.846  1.00  0.00      LIG  
ATOM   4967 H14  LIG     1      21.406  19.398   6.738  1.00  0.00      LIG  
ATOM   4968 H15  LIG     1      23.039  18.782   6.728  1.00  0.00      LIG  
ATOM   4969 H16  LIG     1      27.280  20.843   8.466  1.00  0.00      LIG  
ATOM   4970 H17  LIG     1      26.719  19.728   9.692  1.00  0.00      LIG  
ATOM   4971 H18  LIG     1      26.063  21.368   9.613  1.00  0.00      LIG  
ATOM   4972 H19  LIG     1      21.860  22.287  10.156  1.00  0.00      LIG  
ATOM   4973 H20  LIG     1      21.086  21.280  11.369  1.00  0.00      LIG  
ATOM   4974 H21  LIG     1      22.817  21.154  11.116  1.00  0.00      LIG  
ATOM   4975 H22  LIG     1      18.551  18.974   9.246  1.00  0.00      LIG  
ATOM   4976 H23  LIG     1      18.820  19.904  10.733  1.00  0.00      LIG  
ATOM   4977 H24  LIG     1      27.282  18.172   5.970  1.00  0.00      LIG  
ATOM   4978 H25  LIG     1      27.727  19.650   6.841  1.00  0.00      LIG  
ATOM   4979 H26  LIG     1      25.073  23.059   5.018  1.00  0.00      LIG  
ATOM   4980 H27  LIG     1      26.006  22.135   3.847  1.00  0.00      LIG  
ATOM   4981 H28  LIG     1      26.743  22.598   5.382  1.00  0.00      LIG  
ATOM   4982 H29  LIG     1      23.285  21.317   4.840  1.00  0.00      LIG  
ATOM   4983 H30  LIG     1      23.690  19.594   5.042  1.00  0.00      LIG  
ATOM   4984 H31  LIG     1      24.317  20.498   3.688  1.00  0.00      LIG  
ATOM   4985 H32  LIG     1      20.692  16.393  10.928  1.00  0.00      LIG  
ATOM   4986 H33  LIG     1      25.370  18.853  10.906  1.00  0.00      LIG  
ATOM   4987 H34  LIG     1      17.842  17.347  10.503  1.00  0.00      LIG  
ATOM   4988 H35  LIG     1      18.163  15.962  11.481  1.00  0.00      LIG  
ATOM   4989 H36  LIG     1      19.591  16.511  13.112  1.00  0.00      LIG  
ATOM   4990 H37  LIG     1      19.018  18.151  12.779  1.00  0.00      LIG  
ATOM   4991 H38  LIG     1      20.753  17.838  12.959  1.00  0.00      LIG  
ATOM   4992 H39  LIG     1      17.524  15.427   9.207  1.00  0.00      LIG  
ATOM   4993 H40  LIG     1      20.332  14.411   9.165  1.00  0.00      LIG  
ATOM   4994 H41  LIG     1      19.776  13.035  10.924  1.00  0.00      LIG  
ATOM   4995 H42  LIG     1      18.188  12.568   6.727  1.00  0.00      LIG  
ATOM   4996 H43  LIG     1      19.556  13.690   6.868  1.00  0.00      LIG  
ATOM   4997 H44  LIG     1      17.871  14.265   6.998  1.00  0.00      LIG  
ATOM   4998 H45  LIG     1      19.441  11.637   9.998  1.00  0.00      LIG  
ATOM   4999 H46  LIG     1      18.788  11.069   8.466  1.00  0.00      LIG  
ATOM   5000 H47  LIG     1      20.329  11.946   8.488  1.00  0.00      LIG  
ATOM   5001 H48  LIG     1      17.304  12.904  10.167  1.00  0.00      LIG  
ATOM   5002 H49  LIG     1      18.283  17.596   5.430  1.00  0.00      LIG  
ATOM   5003 H50  LIG     1      19.851  17.027   6.016  1.00  0.00      LIG  
ATOM   5004 H51  LIG     1      19.232  18.630   6.539  1.00  0.00      LIG  
TER
REMARK  Energy: 60.7924
REMARK  SimpleFitness: 60.7924
REMARK  FullFitness: -1571.1084
REMARK  InterFull: -30.2825
REMARK  IntraFull: 112.87
REMARK  solvFull: -1898.49
REMARK  surfFull: 244.794
REMARK  extraFull: 0.0
REMARK  deltaGcompsolvpol: -1898.49
REMARK  deltaGcompsolvnonpol: 244.794
REMARK  deltaGprotsolvpol: -1897.11
REMARK  deltaGprotsolvnonpol: 243.179
REMARK  deltaGligsolvpol: -13.5516
REMARK  deltaGligsolvnonpol: 16.6543
REMARK  deltaGvdw: -30.2825
REMARK  deltaGelec: 0.0
REMARK  deltaG: -7.53254
REMARK  Cluster: 4
REMARK  ClusterRank: 5
ATOM   4915 O    LIG     1      25.138  18.069  10.384  1.00  0.00      LIG  
ATOM   4916 O1   LIG     1      26.829  19.793   4.128  1.00  0.00      LIG  
ATOM   4917 O2   LIG     1      19.154  16.370   8.281  1.00  0.00      LIG  
ATOM   4918 O3   LIG     1      19.398  13.932  10.908  1.00  0.00      LIG  
ATOM   4919 O4   LIG     1      17.261  13.016   9.202  1.00  0.00      LIG  
ATOM   4920 O5   LIG     1      17.051  17.040   7.635  1.00  0.00      LIG  
ATOM   4921 C    LIG     1      22.640  20.137   8.390  1.00  0.00      LIG  
ATOM   4922 C1   LIG     1      24.031  19.793   8.989  1.00  0.00      LIG  
ATOM   4923 C2   LIG     1      25.276  20.046   8.069  1.00  0.00      LIG  
ATOM   4924 C3   LIG     1      21.596  20.204   9.545  1.00  0.00      LIG  
ATOM   4925 C4   LIG     1      25.126  21.223   7.079  1.00  0.00      LIG  
ATOM   4926 C5   LIG     1      22.629  21.455   7.615  1.00  0.00      LIG  
ATOM   4927 C6   LIG     1      23.951  18.396   9.667  1.00  0.00      LIG  
ATOM   4928 C7   LIG     1      23.974  22.131   7.484  1.00  0.00      LIG  
ATOM   4929 C8   LIG     1      21.546  18.891  10.233  1.00  0.00      LIG  
ATOM   4930 C9   LIG     1      25.310  20.966   5.551  1.00  0.00      LIG  
ATOM   4931 C10  LIG     1      25.791  18.794   7.366  1.00  0.00      LIG  
ATOM   4932 C11  LIG     1      20.147  20.402   9.097  1.00  0.00      LIG  
ATOM   4933 C12  LIG     1      22.830  18.299  10.701  1.00  0.00      LIG  
ATOM   4934 C13  LIG     1      22.218  19.052   7.382  1.00  0.00      LIG  
ATOM   4935 C14  LIG     1      26.393  20.515   9.012  1.00  0.00      LIG  
ATOM   4936 C15  LIG     1      20.306  18.420  10.380  1.00  0.00      LIG  
ATOM   4937 C16  LIG     1      21.864  21.288  10.598  1.00  0.00      LIG  
ATOM   4938 C17  LIG     1      19.314  19.414   9.889  1.00  0.00      LIG  
ATOM   4939 C18  LIG     1      26.897  19.108   6.383  1.00  0.00      LIG  
ATOM   4940 C19  LIG     1      26.363  19.920   5.251  1.00  0.00      LIG  
ATOM   4941 C20  LIG     1      25.811  22.260   4.916  1.00  0.00      LIG  
ATOM   4942 C21  LIG     1      24.076  20.571   4.751  1.00  0.00      LIG  
ATOM   4943 C22  LIG     1      19.912  17.145  11.080  1.00  0.00      LIG  
ATOM   4944 C23  LIG     1      18.570  16.546  10.652  1.00  0.00      LIG  
ATOM   4945 C24  LIG     1      19.815  17.432  12.567  1.00  0.00      LIG  
ATOM   4946 C25  LIG     1      18.573  15.666   9.395  1.00  0.00      LIG  
ATOM   4947 C26  LIG     1      19.306  14.320   9.535  1.00  0.00      LIG  
ATOM   4948 C27  LIG     1      18.604  13.196   8.745  1.00  0.00      LIG  
ATOM   4949 C28  LIG     1      18.559  13.454   7.250  1.00  0.00      LIG  
ATOM   4950 C29  LIG     1      19.337  11.889   8.940  1.00  0.00      LIG  
ATOM   4951 C30  LIG     1      18.256  16.974   7.448  1.00  0.00      LIG  
ATOM   4952 C31  LIG     1      18.959  17.602   6.287  1.00  0.00      LIG  
ATOM   4953 H    LIG     1      24.194  20.491   9.811  1.00  0.00      LIG  
ATOM   4954 H1   LIG     1      25.985  21.867   7.282  1.00  0.00      LIG  
ATOM   4955 H2   LIG     1      21.945  22.177   8.062  1.00  0.00      LIG  
ATOM   4956 H3   LIG     1      22.220  21.287   6.618  1.00  0.00      LIG  
ATOM   4957 H4   LIG     1      23.811  17.610   8.920  1.00  0.00      LIG  
ATOM   4958 H5   LIG     1      23.882  22.968   6.790  1.00  0.00      LIG  
ATOM   4959 H6   LIG     1      24.216  22.576   8.453  1.00  0.00      LIG  
ATOM   4960 H7   LIG     1      24.975  18.292   6.845  1.00  0.00      LIG  
ATOM   4961 H8   LIG     1      26.186  18.086   8.099  1.00  0.00      LIG  
ATOM   4962 H9   LIG     1      20.000  20.214   8.033  1.00  0.00      LIG  
ATOM   4963 H10  LIG     1      19.803  21.426   9.274  1.00  0.00      LIG  
ATOM   4964 H11  LIG     1      23.131  18.817  11.617  1.00  0.00      LIG  
ATOM   4965 H12  LIG     1      22.701  17.251  10.985  1.00  0.00      LIG  
ATOM   4966 H13  LIG     1      21.881  18.123   7.846  1.00  0.00      LIG  
ATOM   4967 H14  LIG     1      21.406  19.398   6.738  1.00  0.00      LIG  
ATOM   4968 H15  LIG     1      23.039  18.782   6.728  1.00  0.00      LIG  
ATOM   4969 H16  LIG     1      27.280  20.843   8.466  1.00  0.00      LIG  
ATOM   4970 H17  LIG     1      26.719  19.728   9.692  1.00  0.00      LIG  
ATOM   4971 H18  LIG     1      26.063  21.368   9.613  1.00  0.00      LIG  
ATOM   4972 H19  LIG     1      21.860  22.287  10.156  1.00  0.00      LIG  
ATOM   4973 H20  LIG     1      21.086  21.280  11.369  1.00  0.00      LIG  
ATOM   4974 H21  LIG     1      22.817  21.154  11.116  1.00  0.00      LIG  
ATOM   4975 H22  LIG     1      18.551  18.974   9.246  1.00  0.00      LIG  
ATOM   4976 H23  LIG     1      18.820  19.904  10.733  1.00  0.00      LIG  
ATOM   4977 H24  LIG     1      27.282  18.172   5.970  1.00  0.00      LIG  
ATOM   4978 H25  LIG     1      27.727  19.650   6.841  1.00  0.00      LIG  
ATOM   4979 H26  LIG     1      25.073  23.059   5.018  1.00  0.00      LIG  
ATOM   4980 H27  LIG     1      26.006  22.135   3.847  1.00  0.00      LIG  
ATOM   4981 H28  LIG     1      26.743  22.598   5.382  1.00  0.00      LIG  
ATOM   4982 H29  LIG     1      23.285  21.317   4.840  1.00  0.00      LIG  
ATOM   4983 H30  LIG     1      23.690  19.594   5.042  1.00  0.00      LIG  
ATOM   4984 H31  LIG     1      24.317  20.498   3.688  1.00  0.00      LIG  
ATOM   4985 H32  LIG     1      20.692  16.393  10.928  1.00  0.00      LIG  
ATOM   4986 H33  LIG     1      25.370  18.853  10.906  1.00  0.00      LIG  
ATOM   4987 H34  LIG     1      17.842  17.347  10.503  1.00  0.00      LIG  
ATOM   4988 H35  LIG     1      18.163  15.962  11.481  1.00  0.00      LIG  
ATOM   4989 H36  LIG     1      19.591  16.511  13.112  1.00  0.00      LIG  
ATOM   4990 H37  LIG     1      19.018  18.151  12.779  1.00  0.00      LIG  
ATOM   4991 H38  LIG     1      20.753  17.838  12.959  1.00  0.00      LIG  
ATOM   4992 H39  LIG     1      17.524  15.427   9.207  1.00  0.00      LIG  
ATOM   4993 H40  LIG     1      20.332  14.411   9.165  1.00  0.00      LIG  
ATOM   4994 H41  LIG     1      19.776  13.035  10.924  1.00  0.00      LIG  
ATOM   4995 H42  LIG     1      18.188  12.568   6.727  1.00  0.00      LIG  
ATOM   4996 H43  LIG     1      19.556  13.690   6.868  1.00  0.00      LIG  
ATOM   4997 H44  LIG     1      17.871  14.265   6.998  1.00  0.00      LIG  
ATOM   4998 H45  LIG     1      19.441  11.637   9.998  1.00  0.00      LIG  
ATOM   4999 H46  LIG     1      18.788  11.069   8.466  1.00  0.00      LIG  
ATOM   5000 H47  LIG     1      20.329  11.946   8.488  1.00  0.00      LIG  
ATOM   5001 H48  LIG     1      17.304  12.904  10.167  1.00  0.00      LIG  
ATOM   5002 H49  LIG     1      18.283  17.596   5.430  1.00  0.00      LIG  
ATOM   5003 H50  LIG     1      19.851  17.027   6.016  1.00  0.00      LIG  
ATOM   5004 H51  LIG     1      19.232  18.630   6.539  1.00  0.00      LIG  
TER
REMARK  Energy: 60.7924
REMARK  SimpleFitness: 60.7924
REMARK  FullFitness: -1571.1084
REMARK  InterFull: -30.2825
REMARK  IntraFull: 112.87
REMARK  solvFull: -1898.49
REMARK  surfFull: 244.794
REMARK  extraFull: 0.0
REMARK  deltaGcompsolvpol: -1898.49
REMARK  deltaGcompsolvnonpol: 244.794
REMARK  deltaGprotsolvpol: -1897.11
REMARK  deltaGprotsolvnonpol: 243.179
REMARK  deltaGligsolvpol: -13.5516
REMARK  deltaGligsolvnonpol: 16.6543
REMARK  deltaGvdw: -30.2825
REMARK  deltaGelec: 0.0
REMARK  deltaG: -7.53254
REMARK  Cluster: 4
REMARK  ClusterRank: 6
ATOM   4915 O    LIG     1      25.138  18.069  10.384  1.00  0.00      LIG  
ATOM   4916 O1   LIG     1      26.829  19.793   4.128  1.00  0.00      LIG  
ATOM   4917 O2   LIG     1      19.154  16.370   8.281  1.00  0.00      LIG  
ATOM   4918 O3   LIG     1      19.398  13.932  10.908  1.00  0.00      LIG  
ATOM   4919 O4   LIG     1      17.261  13.016   9.202  1.00  0.00      LIG  
ATOM   4920 O5   LIG     1      17.051  17.040   7.635  1.00  0.00      LIG  
ATOM   4921 C    LIG     1      22.640  20.137   8.390  1.00  0.00      LIG  
ATOM   4922 C1   LIG     1      24.031  19.793   8.989  1.00  0.00      LIG  
ATOM   4923 C2   LIG     1      25.276  20.046   8.069  1.00  0.00      LIG  
ATOM   4924 C3   LIG     1      21.596  20.204   9.545  1.00  0.00      LIG  
ATOM   4925 C4   LIG     1      25.126  21.223   7.079  1.00  0.00      LIG  
ATOM   4926 C5   LIG     1      22.629  21.455   7.615  1.00  0.00      LIG  
ATOM   4927 C6   LIG     1      23.951  18.396   9.667  1.00  0.00      LIG  
ATOM   4928 C7   LIG     1      23.974  22.131   7.484  1.00  0.00      LIG  
ATOM   4929 C8   LIG     1      21.546  18.891  10.233  1.00  0.00      LIG  
ATOM   4930 C9   LIG     1      25.310  20.966   5.551  1.00  0.00      LIG  
ATOM   4931 C10  LIG     1      25.791  18.794   7.366  1.00  0.00      LIG  
ATOM   4932 C11  LIG     1      20.147  20.402   9.097  1.00  0.00      LIG  
ATOM   4933 C12  LIG     1      22.830  18.299  10.701  1.00  0.00      LIG  
ATOM   4934 C13  LIG     1      22.218  19.052   7.382  1.00  0.00      LIG  
ATOM   4935 C14  LIG     1      26.393  20.515   9.012  1.00  0.00      LIG  
ATOM   4936 C15  LIG     1      20.306  18.420  10.380  1.00  0.00      LIG  
ATOM   4937 C16  LIG     1      21.864  21.288  10.598  1.00  0.00      LIG  
ATOM   4938 C17  LIG     1      19.314  19.414   9.889  1.00  0.00      LIG  
ATOM   4939 C18  LIG     1      26.897  19.108   6.383  1.00  0.00      LIG  
ATOM   4940 C19  LIG     1      26.363  19.920   5.251  1.00  0.00      LIG  
ATOM   4941 C20  LIG     1      25.811  22.260   4.916  1.00  0.00      LIG  
ATOM   4942 C21  LIG     1      24.076  20.571   4.751  1.00  0.00      LIG  
ATOM   4943 C22  LIG     1      19.912  17.145  11.080  1.00  0.00      LIG  
ATOM   4944 C23  LIG     1      18.570  16.546  10.652  1.00  0.00      LIG  
ATOM   4945 C24  LIG     1      19.815  17.432  12.567  1.00  0.00      LIG  
ATOM   4946 C25  LIG     1      18.573  15.666   9.395  1.00  0.00      LIG  
ATOM   4947 C26  LIG     1      19.306  14.320   9.535  1.00  0.00      LIG  
ATOM   4948 C27  LIG     1      18.604  13.196   8.745  1.00  0.00      LIG  
ATOM   4949 C28  LIG     1      18.559  13.454   7.250  1.00  0.00      LIG  
ATOM   4950 C29  LIG     1      19.337  11.889   8.940  1.00  0.00      LIG  
ATOM   4951 C30  LIG     1      18.256  16.974   7.448  1.00  0.00      LIG  
ATOM   4952 C31  LIG     1      18.959  17.602   6.287  1.00  0.00      LIG  
ATOM   4953 H    LIG     1      24.194  20.491   9.811  1.00  0.00      LIG  
ATOM   4954 H1   LIG     1      25.985  21.867   7.282  1.00  0.00      LIG  
ATOM   4955 H2   LIG     1      21.945  22.177   8.062  1.00  0.00      LIG  
ATOM   4956 H3   LIG     1      22.220  21.287   6.618  1.00  0.00      LIG  
ATOM   4957 H4   LIG     1      23.811  17.610   8.920  1.00  0.00      LIG  
ATOM   4958 H5   LIG     1      23.882  22.968   6.790  1.00  0.00      LIG  
ATOM   4959 H6   LIG     1      24.216  22.576   8.453  1.00  0.00      LIG  
ATOM   4960 H7   LIG     1      24.975  18.292   6.845  1.00  0.00      LIG  
ATOM   4961 H8   LIG     1      26.186  18.086   8.099  1.00  0.00      LIG  
ATOM   4962 H9   LIG     1      20.000  20.214   8.033  1.00  0.00      LIG  
ATOM   4963 H10  LIG     1      19.803  21.426   9.274  1.00  0.00      LIG  
ATOM   4964 H11  LIG     1      23.131  18.817  11.617  1.00  0.00      LIG  
ATOM   4965 H12  LIG     1      22.701  17.251  10.985  1.00  0.00      LIG  
ATOM   4966 H13  LIG     1      21.881  18.123   7.846  1.00  0.00      LIG  
ATOM   4967 H14  LIG     1      21.406  19.398   6.738  1.00  0.00      LIG  
ATOM   4968 H15  LIG     1      23.039  18.782   6.728  1.00  0.00      LIG  
ATOM   4969 H16  LIG     1      27.280  20.843   8.466  1.00  0.00      LIG  
ATOM   4970 H17  LIG     1      26.719  19.728   9.692  1.00  0.00      LIG  
ATOM   4971 H18  LIG     1      26.063  21.368   9.613  1.00  0.00      LIG  
ATOM   4972 H19  LIG     1      21.860  22.287  10.156  1.00  0.00      LIG  
ATOM   4973 H20  LIG     1      21.086  21.280  11.369  1.00  0.00      LIG  
ATOM   4974 H21  LIG     1      22.817  21.154  11.116  1.00  0.00      LIG  
ATOM   4975 H22  LIG     1      18.551  18.974   9.246  1.00  0.00      LIG  
ATOM   4976 H23  LIG     1      18.820  19.904  10.733  1.00  0.00      LIG  
ATOM   4977 H24  LIG     1      27.282  18.172   5.970  1.00  0.00      LIG  
ATOM   4978 H25  LIG     1      27.727  19.650   6.841  1.00  0.00      LIG  
ATOM   4979 H26  LIG     1      25.073  23.059   5.018  1.00  0.00      LIG  
ATOM   4980 H27  LIG     1      26.006  22.135   3.847  1.00  0.00      LIG  
ATOM   4981 H28  LIG     1      26.743  22.598   5.382  1.00  0.00      LIG  
ATOM   4982 H29  LIG     1      23.285  21.317   4.840  1.00  0.00      LIG  
ATOM   4983 H30  LIG     1      23.690  19.594   5.042  1.00  0.00      LIG  
ATOM   4984 H31  LIG     1      24.317  20.498   3.688  1.00  0.00      LIG  
ATOM   4985 H32  LIG     1      20.692  16.393  10.928  1.00  0.00      LIG  
ATOM   4986 H33  LIG     1      25.370  18.853  10.906  1.00  0.00      LIG  
ATOM   4987 H34  LIG     1      17.842  17.347  10.503  1.00  0.00      LIG  
ATOM   4988 H35  LIG     1      18.163  15.962  11.481  1.00  0.00      LIG  
ATOM   4989 H36  LIG     1      19.591  16.511  13.112  1.00  0.00      LIG  
ATOM   4990 H37  LIG     1      19.018  18.151  12.779  1.00  0.00      LIG  
ATOM   4991 H38  LIG     1      20.753  17.838  12.959  1.00  0.00      LIG  
ATOM   4992 H39  LIG     1      17.524  15.427   9.207  1.00  0.00      LIG  
ATOM   4993 H40  LIG     1      20.332  14.411   9.165  1.00  0.00      LIG  
ATOM   4994 H41  LIG     1      19.776  13.035  10.924  1.00  0.00      LIG  
ATOM   4995 H42  LIG     1      18.188  12.568   6.727  1.00  0.00      LIG  
ATOM   4996 H43  LIG     1      19.556  13.690   6.868  1.00  0.00      LIG  
ATOM   4997 H44  LIG     1      17.871  14.265   6.998  1.00  0.00      LIG  
ATOM   4998 H45  LIG     1      19.441  11.637   9.998  1.00  0.00      LIG  
ATOM   4999 H46  LIG     1      18.788  11.069   8.466  1.00  0.00      LIG  
ATOM   5000 H47  LIG     1      20.329  11.946   8.488  1.00  0.00      LIG  
ATOM   5001 H48  LIG     1      17.304  12.904  10.167  1.00  0.00      LIG  
ATOM   5002 H49  LIG     1      18.283  17.596   5.430  1.00  0.00      LIG  
ATOM   5003 H50  LIG     1      19.851  17.027   6.016  1.00  0.00      LIG  
ATOM   5004 H51  LIG     1      19.232  18.630   6.539  1.00  0.00      LIG  
TER
REMARK  Energy: 60.7924
REMARK  SimpleFitness: 60.7924
REMARK  FullFitness: -1571.1084
REMARK  InterFull: -30.2825
REMARK  IntraFull: 112.87
REMARK  solvFull: -1898.49
REMARK  surfFull: 244.794
REMARK  extraFull: 0.0
REMARK  deltaGcompsolvpol: -1898.49
REMARK  deltaGcompsolvnonpol: 244.794
REMARK  deltaGprotsolvpol: -1897.11
REMARK  deltaGprotsolvnonpol: 243.179
REMARK  deltaGligsolvpol: -13.5516
REMARK  deltaGligsolvnonpol: 16.6543
REMARK  deltaGvdw: -30.2825
REMARK  deltaGelec: 0.0
REMARK  deltaG: -7.53254
REMARK  Cluster: 4
REMARK  ClusterRank: 7
ATOM   4915 O    LIG     1      25.138  18.069  10.384  1.00  0.00      LIG  
ATOM   4916 O1   LIG     1      26.829  19.793   4.128  1.00  0.00      LIG  
ATOM   4917 O2   LIG     1      19.154  16.370   8.281  1.00  0.00      LIG  
ATOM   4918 O3   LIG     1      19.398  13.932  10.908  1.00  0.00      LIG  
ATOM   4919 O4   LIG     1      17.261  13.016   9.202  1.00  0.00      LIG  
ATOM   4920 O5   LIG     1      17.051  17.040   7.635  1.00  0.00      LIG  
ATOM   4921 C    LIG     1      22.640  20.137   8.390  1.00  0.00      LIG  
ATOM   4922 C1   LIG     1      24.031  19.793   8.989  1.00  0.00      LIG  
ATOM   4923 C2   LIG     1      25.276  20.046   8.069  1.00  0.00      LIG  
ATOM   4924 C3   LIG     1      21.596  20.204   9.545  1.00  0.00      LIG  
ATOM   4925 C4   LIG     1      25.126  21.223   7.079  1.00  0.00      LIG  
ATOM   4926 C5   LIG     1      22.629  21.455   7.615  1.00  0.00      LIG  
ATOM   4927 C6   LIG     1      23.951  18.396   9.667  1.00  0.00      LIG  
ATOM   4928 C7   LIG     1      23.974  22.131   7.484  1.00  0.00      LIG  
ATOM   4929 C8   LIG     1      21.546  18.891  10.233  1.00  0.00      LIG  
ATOM   4930 C9   LIG     1      25.310  20.966   5.551  1.00  0.00      LIG  
ATOM   4931 C10  LIG     1      25.791  18.794   7.366  1.00  0.00      LIG  
ATOM   4932 C11  LIG     1      20.147  20.402   9.097  1.00  0.00      LIG  
ATOM   4933 C12  LIG     1      22.830  18.299  10.701  1.00  0.00      LIG  
ATOM   4934 C13  LIG     1      22.218  19.052   7.382  1.00  0.00      LIG  
ATOM   4935 C14  LIG     1      26.393  20.515   9.012  1.00  0.00      LIG  
ATOM   4936 C15  LIG     1      20.306  18.420  10.380  1.00  0.00      LIG  
ATOM   4937 C16  LIG     1      21.864  21.288  10.598  1.00  0.00      LIG  
ATOM   4938 C17  LIG     1      19.314  19.414   9.889  1.00  0.00      LIG  
ATOM   4939 C18  LIG     1      26.897  19.108   6.383  1.00  0.00      LIG  
ATOM   4940 C19  LIG     1      26.363  19.920   5.251  1.00  0.00      LIG  
ATOM   4941 C20  LIG     1      25.811  22.260   4.916  1.00  0.00      LIG  
ATOM   4942 C21  LIG     1      24.076  20.571   4.751  1.00  0.00      LIG  
ATOM   4943 C22  LIG     1      19.912  17.145  11.080  1.00  0.00      LIG  
ATOM   4944 C23  LIG     1      18.570  16.546  10.652  1.00  0.00      LIG  
ATOM   4945 C24  LIG     1      19.815  17.432  12.567  1.00  0.00      LIG  
ATOM   4946 C25  LIG     1      18.573  15.666   9.395  1.00  0.00      LIG  
ATOM   4947 C26  LIG     1      19.306  14.320   9.535  1.00  0.00      LIG  
ATOM   4948 C27  LIG     1      18.604  13.196   8.745  1.00  0.00      LIG  
ATOM   4949 C28  LIG     1      18.559  13.454   7.250  1.00  0.00      LIG  
ATOM   4950 C29  LIG     1      19.337  11.889   8.940  1.00  0.00      LIG  
ATOM   4951 C30  LIG     1      18.256  16.974   7.448  1.00  0.00      LIG  
ATOM   4952 C31  LIG     1      18.959  17.602   6.287  1.00  0.00      LIG  
ATOM   4953 H    LIG     1      24.194  20.491   9.811  1.00  0.00      LIG  
ATOM   4954 H1   LIG     1      25.985  21.867   7.282  1.00  0.00      LIG  
ATOM   4955 H2   LIG     1      21.945  22.177   8.062  1.00  0.00      LIG  
ATOM   4956 H3   LIG     1      22.220  21.287   6.618  1.00  0.00      LIG  
ATOM   4957 H4   LIG     1      23.811  17.610   8.920  1.00  0.00      LIG  
ATOM   4958 H5   LIG     1      23.882  22.968   6.790  1.00  0.00      LIG  
ATOM   4959 H6   LIG     1      24.216  22.576   8.453  1.00  0.00      LIG  
ATOM   4960 H7   LIG     1      24.975  18.292   6.845  1.00  0.00      LIG  
ATOM   4961 H8   LIG     1      26.186  18.086   8.099  1.00  0.00      LIG  
ATOM   4962 H9   LIG     1      20.000  20.214   8.033  1.00  0.00      LIG  
ATOM   4963 H10  LIG     1      19.803  21.426   9.274  1.00  0.00      LIG  
ATOM   4964 H11  LIG     1      23.131  18.817  11.617  1.00  0.00      LIG  
ATOM   4965 H12  LIG     1      22.701  17.251  10.985  1.00  0.00      LIG  
ATOM   4966 H13  LIG     1      21.881  18.123   7.846  1.00  0.00      LIG  
ATOM   4967 H14  LIG     1      21.406  19.398   6.738  1.00  0.00      LIG  
ATOM   4968 H15  LIG     1      23.039  18.782   6.728  1.00  0.00      LIG  
ATOM   4969 H16  LIG     1      27.280  20.843   8.466  1.00  0.00      LIG  
ATOM   4970 H17  LIG     1      26.719  19.728   9.692  1.00  0.00      LIG  
ATOM   4971 H18  LIG     1      26.063  21.368   9.613  1.00  0.00      LIG  
ATOM   4972 H19  LIG     1      21.860  22.287  10.156  1.00  0.00      LIG  
ATOM   4973 H20  LIG     1      21.086  21.280  11.369  1.00  0.00      LIG  
ATOM   4974 H21  LIG     1      22.817  21.154  11.116  1.00  0.00      LIG  
ATOM   4975 H22  LIG     1      18.551  18.974   9.246  1.00  0.00      LIG  
ATOM   4976 H23  LIG     1      18.820  19.904  10.733  1.00  0.00      LIG  
ATOM   4977 H24  LIG     1      27.282  18.172   5.970  1.00  0.00      LIG  
ATOM   4978 H25  LIG     1      27.727  19.650   6.841  1.00  0.00      LIG  
ATOM   4979 H26  LIG     1      25.073  23.059   5.018  1.00  0.00      LIG  
ATOM   4980 H27  LIG     1      26.006  22.135   3.847  1.00  0.00      LIG  
ATOM   4981 H28  LIG     1      26.743  22.598   5.382  1.00  0.00      LIG  
ATOM   4982 H29  LIG     1      23.285  21.317   4.840  1.00  0.00      LIG  
ATOM   4983 H30  LIG     1      23.690  19.594   5.042  1.00  0.00      LIG  
ATOM   4984 H31  LIG     1      24.317  20.498   3.688  1.00  0.00      LIG  
ATOM   4985 H32  LIG     1      20.692  16.393  10.928  1.00  0.00      LIG  
ATOM   4986 H33  LIG     1      25.370  18.853  10.906  1.00  0.00      LIG  
ATOM   4987 H34  LIG     1      17.842  17.347  10.503  1.00  0.00      LIG  
ATOM   4988 H35  LIG     1      18.163  15.962  11.481  1.00  0.00      LIG  
ATOM   4989 H36  LIG     1      19.591  16.511  13.112  1.00  0.00      LIG  
ATOM   4990 H37  LIG     1      19.018  18.151  12.779  1.00  0.00      LIG  
ATOM   4991 H38  LIG     1      20.753  17.838  12.959  1.00  0.00      LIG  
ATOM   4992 H39  LIG     1      17.524  15.427   9.207  1.00  0.00      LIG  
ATOM   4993 H40  LIG     1      20.332  14.411   9.165  1.00  0.00      LIG  
ATOM   4994 H41  LIG     1      19.776  13.035  10.924  1.00  0.00      LIG  
ATOM   4995 H42  LIG     1      18.188  12.568   6.727  1.00  0.00      LIG  
ATOM   4996 H43  LIG     1      19.556  13.690   6.868  1.00  0.00      LIG  
ATOM   4997 H44  LIG     1      17.871  14.265   6.998  1.00  0.00      LIG  
ATOM   4998 H45  LIG     1      19.441  11.637   9.998  1.00  0.00      LIG  
ATOM   4999 H46  LIG     1      18.788  11.069   8.466  1.00  0.00      LIG  
ATOM   5000 H47  LIG     1      20.329  11.946   8.488  1.00  0.00      LIG  
ATOM   5001 H48  LIG     1      17.304  12.904  10.167  1.00  0.00      LIG  
ATOM   5002 H49  LIG     1      18.283  17.596   5.430  1.00  0.00      LIG  
ATOM   5003 H50  LIG     1      19.851  17.027   6.016  1.00  0.00      LIG  
ATOM   5004 H51  LIG     1      19.232  18.630   6.539  1.00  0.00      LIG  
TER
REMARK  Energy: 59.6781
REMARK  SimpleFitness: 59.6781
REMARK  FullFitness: -1571.274
REMARK  InterFull: -29.0511
REMARK  IntraFull: 104.84
REMARK  solvFull: -1892.15
REMARK  surfFull: 245.087
REMARK  extraFull: 0.0
REMARK  deltaGcompsolvpol: -1892.15
REMARK  deltaGcompsolvnonpol: 245.087
REMARK  deltaGprotsolvpol: -1897.11
REMARK  deltaGprotsolvnonpol: 243.179
REMARK  deltaGligsolvpol: -9.59654
REMARK  deltaGligsolvnonpol: 16.565
REMARK  deltaGvdw: -29.0511
REMARK  deltaGelec: 0.0
REMARK  deltaG: -7.2339277
REMARK  Cluster: 5
REMARK  ClusterRank: 0
ATOM   4915 O    LIG     1      21.019  22.651  10.812  1.00  0.00      LIG  
ATOM   4916 O1   LIG     1      19.111  17.842  14.918  1.00  0.00      LIG  
ATOM   4917 O2   LIG     1      20.270  19.901   5.331  1.00  0.00      LIG  
ATOM   4918 O3   LIG     1      18.924  17.627   6.841  1.00  0.00      LIG  
ATOM   4919 O4   LIG     1      19.365  18.804   9.507  1.00  0.00      LIG  
ATOM   4920 O5   LIG     1      19.084  21.858   5.617  1.00  0.00      LIG  
ATOM   4921 C    LIG     1      23.176  19.604  11.659  1.00  0.00      LIG  
ATOM   4922 C1   LIG     1      22.360  20.899  11.956  1.00  0.00      LIG  
ATOM   4923 C2   LIG     1      21.453  20.841  13.234  1.00  0.00      LIG  
ATOM   4924 C3   LIG     1      24.182  19.863  10.493  1.00  0.00      LIG  
ATOM   4925 C4   LIG     1      22.071  20.021  14.399  1.00  0.00      LIG  
ATOM   4926 C5   LIG     1      23.928  19.100  12.892  1.00  0.00      LIG  
ATOM   4927 C6   LIG     1      21.646  21.383  10.661  1.00  0.00      LIG  
ATOM   4928 C7   LIG     1      23.559  19.797  14.183  1.00  0.00      LIG  
ATOM   4929 C8   LIG     1      23.425  20.332   9.308  1.00  0.00      LIG  
ATOM   4930 C9   LIG     1      21.278  18.835  15.036  1.00  0.00      LIG  
ATOM   4931 C10  LIG     1      20.001  20.471  12.920  1.00  0.00      LIG  
ATOM   4932 C11  LIG     1      24.886  18.611   9.960  1.00  0.00      LIG  
ATOM   4933 C12  LIG     1      22.591  21.546   9.479  1.00  0.00      LIG  
ATOM   4934 C13  LIG     1      22.236  18.451  11.276  1.00  0.00      LIG  
ATOM   4935 C14  LIG     1      21.389  22.261  13.808  1.00  0.00      LIG  
ATOM   4936 C15  LIG     1      23.497  19.508   8.260  1.00  0.00      LIG  
ATOM   4937 C16  LIG     1      25.274  20.889  10.819  1.00  0.00      LIG  
ATOM   4938 C17  LIG     1      24.347  18.333   8.567  1.00  0.00      LIG  
ATOM   4939 C18  LIG     1      19.231  20.061  14.147  1.00  0.00      LIG  
ATOM   4940 C19  LIG     1      19.827  18.789  14.629  1.00  0.00      LIG  
ATOM   4941 C20  LIG     1      21.286  19.044  16.544  1.00  0.00      LIG  
ATOM   4942 C21  LIG     1      21.852  17.437  14.826  1.00  0.00      LIG  
ATOM   4943 C22  LIG     1      22.718  19.609   6.977  1.00  0.00      LIG  
ATOM   4944 C23  LIG     1      21.431  18.785   7.061  1.00  0.00      LIG  
ATOM   4945 C24  LIG     1      23.542  19.155   5.785  1.00  0.00      LIG  
ATOM   4946 C25  LIG     1      20.228  19.675   6.751  1.00  0.00      LIG  
ATOM   4947 C26  LIG     1      18.874  19.028   7.118  1.00  0.00      LIG  
ATOM   4948 C27  LIG     1      18.407  19.266   8.566  1.00  0.00      LIG  
ATOM   4949 C28  LIG     1      18.154  20.738   8.835  1.00  0.00      LIG  
ATOM   4950 C29  LIG     1      17.126  18.513   8.858  1.00  0.00      LIG  
ATOM   4951 C30  LIG     1      19.627  21.027   4.903  1.00  0.00      LIG  
ATOM   4952 C31  LIG     1      19.658  21.090   3.411  1.00  0.00      LIG  
ATOM   4953 H    LIG     1      23.087  21.680  12.188  1.00  0.00      LIG  
ATOM   4954 H1   LIG     1      22.101  20.724  15.236  1.00  0.00      LIG  
ATOM   4955 H2   LIG     1      25.009  19.178  12.776  1.00  0.00      LIG  
ATOM   4956 H3   LIG     1      23.756  18.029  13.007  1.00  0.00      LIG  
ATOM   4957 H4   LIG     1      20.864  20.678  10.379  1.00  0.00      LIG  
ATOM   4958 H5   LIG     1      23.989  19.254  15.029  1.00  0.00      LIG  
ATOM   4959 H6   LIG     1      24.053  20.773  14.184  1.00  0.00      LIG  
ATOM   4960 H7   LIG     1      19.958  19.662  12.188  1.00  0.00      LIG  
ATOM   4961 H8   LIG     1      19.488  21.323  12.467  1.00  0.00      LIG  
ATOM   4962 H9   LIG     1      24.777  17.737  10.606  1.00  0.00      LIG  
ATOM   4963 H10  LIG     1      25.963  18.790   9.887  1.00  0.00      LIG  
ATOM   4964 H11  LIG     1      23.237  22.415   9.633  1.00  0.00      LIG  
ATOM   4965 H12  LIG     1      22.010  21.775   8.581  1.00  0.00      LIG  
ATOM   4966 H13  LIG     1      21.713  18.632  10.339  1.00  0.00      LIG  
ATOM   4967 H14  LIG     1      22.772  17.506  11.168  1.00  0.00      LIG  
ATOM   4968 H15  LIG     1      21.482  18.279  12.041  1.00  0.00      LIG  
ATOM   4969 H16  LIG     1      20.874  22.280  14.772  1.00  0.00      LIG  
ATOM   4970 H17  LIG     1      20.846  22.950  13.162  1.00  0.00      LIG  
ATOM   4971 H18  LIG     1      22.394  22.663  13.964  1.00  0.00      LIG  
ATOM   4972 H19  LIG     1      25.967  20.509  11.573  1.00  0.00      LIG  
ATOM   4973 H20  LIG     1      25.872  21.114   9.931  1.00  0.00      LIG  
ATOM   4974 H21  LIG     1      24.871  21.836  11.183  1.00  0.00      LIG  
ATOM   4975 H22  LIG     1      23.748  17.419   8.563  1.00  0.00      LIG  
ATOM   4976 H23  LIG     1      25.170  18.224   7.855  1.00  0.00      LIG  
ATOM   4977 H24  LIG     1      18.188  19.868  13.881  1.00  0.00      LIG  
ATOM   4978 H25  LIG     1      19.260  20.808  14.943  1.00  0.00      LIG  
ATOM   4979 H26  LIG     1      22.313  19.067  16.921  1.00  0.00      LIG  
ATOM   4980 H27  LIG     1      20.759  18.237  17.061  1.00  0.00      LIG  
ATOM   4981 H28  LIG     1      20.801  19.985  16.820  1.00  0.00      LIG  
ATOM   4982 H29  LIG     1      22.881  17.368  15.186  1.00  0.00      LIG  
ATOM   4983 H30  LIG     1      21.827  17.141  13.776  1.00  0.00      LIG  
ATOM   4984 H31  LIG     1      21.280  16.687  15.382  1.00  0.00      LIG  
ATOM   4985 H32  LIG     1      22.464  20.657   6.801  1.00  0.00      LIG  
ATOM   4986 H33  LIG     1      20.688  22.905   9.934  1.00  0.00      LIG  
ATOM   4987 H34  LIG     1      21.306  18.335   8.049  1.00  0.00      LIG  
ATOM   4988 H35  LIG     1      21.487  17.962   6.340  1.00  0.00      LIG  
ATOM   4989 H36  LIG     1      24.489  19.701   5.728  1.00  0.00      LIG  
ATOM   4990 H37  LIG     1      22.991  19.333   4.858  1.00  0.00      LIG  
ATOM   4991 H38  LIG     1      23.761  18.085   5.835  1.00  0.00      LIG  
ATOM   4992 H39  LIG     1      20.359  20.625   7.277  1.00  0.00      LIG  
ATOM   4993 H40  LIG     1      18.096  19.430   6.464  1.00  0.00      LIG  
ATOM   4994 H41  LIG     1      19.429  17.225   7.569  1.00  0.00      LIG  
ATOM   4995 H42  LIG     1      17.745  20.876   9.840  1.00  0.00      LIG  
ATOM   4996 H43  LIG     1      17.445  21.149   8.112  1.00  0.00      LIG  
ATOM   4997 H44  LIG     1      19.078  21.319   8.794  1.00  0.00      LIG  
ATOM   4998 H45  LIG     1      17.264  17.434   8.745  1.00  0.00      LIG  
ATOM   4999 H46  LIG     1      16.812  18.682   9.893  1.00  0.00      LIG  
ATOM   5000 H47  LIG     1      16.320  18.839   8.200  1.00  0.00      LIG  
ATOM   5001 H48  LIG     1      18.979  18.953  10.387  1.00  0.00      LIG  
ATOM   5002 H49  LIG     1      19.248  20.168   2.989  1.00  0.00      LIG  
ATOM   5003 H50  LIG     1      20.684  21.246   3.071  1.00  0.00      LIG  
ATOM   5004 H51  LIG     1      19.035  21.927   3.086  1.00  0.00      LIG  
TER
REMARK  Energy: 59.6781
REMARK  SimpleFitness: 59.6781
REMARK  FullFitness: -1571.274
REMARK  InterFull: -29.0511
REMARK  IntraFull: 104.84
REMARK  solvFull: -1892.15
REMARK  surfFull: 245.087
REMARK  extraFull: 0.0
REMARK  deltaGcompsolvpol: -1892.15
REMARK  deltaGcompsolvnonpol: 245.087
REMARK  deltaGprotsolvpol: -1897.11
REMARK  deltaGprotsolvnonpol: 243.179
REMARK  deltaGligsolvpol: -9.59654
REMARK  deltaGligsolvnonpol: 16.565
REMARK  deltaGvdw: -29.0511
REMARK  deltaGelec: 0.0
REMARK  deltaG: -7.2339277
REMARK  Cluster: 5
REMARK  ClusterRank: 1
ATOM   4915 O    LIG     1      21.019  22.651  10.812  1.00  0.00      LIG  
ATOM   4916 O1   LIG     1      19.111  17.842  14.918  1.00  0.00      LIG  
ATOM   4917 O2   LIG     1      20.270  19.901   5.331  1.00  0.00      LIG  
ATOM   4918 O3   LIG     1      18.924  17.627   6.841  1.00  0.00      LIG  
ATOM   4919 O4   LIG     1      19.365  18.804   9.507  1.00  0.00      LIG  
ATOM   4920 O5   LIG     1      19.084  21.858   5.617  1.00  0.00      LIG  
ATOM   4921 C    LIG     1      23.176  19.604  11.659  1.00  0.00      LIG  
ATOM   4922 C1   LIG     1      22.360  20.899  11.956  1.00  0.00      LIG  
ATOM   4923 C2   LIG     1      21.453  20.841  13.234  1.00  0.00      LIG  
ATOM   4924 C3   LIG     1      24.182  19.863  10.493  1.00  0.00      LIG  
ATOM   4925 C4   LIG     1      22.071  20.021  14.399  1.00  0.00      LIG  
ATOM   4926 C5   LIG     1      23.928  19.100  12.892  1.00  0.00      LIG  
ATOM   4927 C6   LIG     1      21.646  21.383  10.661  1.00  0.00      LIG  
ATOM   4928 C7   LIG     1      23.559  19.797  14.183  1.00  0.00      LIG  
ATOM   4929 C8   LIG     1      23.425  20.332   9.308  1.00  0.00      LIG  
ATOM   4930 C9   LIG     1      21.278  18.835  15.036  1.00  0.00      LIG  
ATOM   4931 C10  LIG     1      20.001  20.471  12.920  1.00  0.00      LIG  
ATOM   4932 C11  LIG     1      24.886  18.611   9.960  1.00  0.00      LIG  
ATOM   4933 C12  LIG     1      22.591  21.546   9.479  1.00  0.00      LIG  
ATOM   4934 C13  LIG     1      22.236  18.451  11.276  1.00  0.00      LIG  
ATOM   4935 C14  LIG     1      21.389  22.261  13.808  1.00  0.00      LIG  
ATOM   4936 C15  LIG     1      23.497  19.508   8.260  1.00  0.00      LIG  
ATOM   4937 C16  LIG     1      25.274  20.889  10.819  1.00  0.00      LIG  
ATOM   4938 C17  LIG     1      24.347  18.333   8.567  1.00  0.00      LIG  
ATOM   4939 C18  LIG     1      19.231  20.061  14.147  1.00  0.00      LIG  
ATOM   4940 C19  LIG     1      19.827  18.789  14.629  1.00  0.00      LIG  
ATOM   4941 C20  LIG     1      21.286  19.044  16.544  1.00  0.00      LIG  
ATOM   4942 C21  LIG     1      21.852  17.437  14.826  1.00  0.00      LIG  
ATOM   4943 C22  LIG     1      22.718  19.609   6.977  1.00  0.00      LIG  
ATOM   4944 C23  LIG     1      21.431  18.785   7.061  1.00  0.00      LIG  
ATOM   4945 C24  LIG     1      23.542  19.155   5.785  1.00  0.00      LIG  
ATOM   4946 C25  LIG     1      20.228  19.675   6.751  1.00  0.00      LIG  
ATOM   4947 C26  LIG     1      18.874  19.028   7.118  1.00  0.00      LIG  
ATOM   4948 C27  LIG     1      18.407  19.266   8.566  1.00  0.00      LIG  
ATOM   4949 C28  LIG     1      18.154  20.738   8.835  1.00  0.00      LIG  
ATOM   4950 C29  LIG     1      17.126  18.513   8.858  1.00  0.00      LIG  
ATOM   4951 C30  LIG     1      19.627  21.027   4.903  1.00  0.00      LIG  
ATOM   4952 C31  LIG     1      19.658  21.090   3.411  1.00  0.00      LIG  
ATOM   4953 H    LIG     1      23.087  21.680  12.188  1.00  0.00      LIG  
ATOM   4954 H1   LIG     1      22.101  20.724  15.236  1.00  0.00      LIG  
ATOM   4955 H2   LIG     1      25.009  19.178  12.776  1.00  0.00      LIG  
ATOM   4956 H3   LIG     1      23.756  18.029  13.007  1.00  0.00      LIG  
ATOM   4957 H4   LIG     1      20.864  20.678  10.379  1.00  0.00      LIG  
ATOM   4958 H5   LIG     1      23.989  19.254  15.029  1.00  0.00      LIG  
ATOM   4959 H6   LIG     1      24.053  20.773  14.184  1.00  0.00      LIG  
ATOM   4960 H7   LIG     1      19.958  19.662  12.188  1.00  0.00      LIG  
ATOM   4961 H8   LIG     1      19.488  21.323  12.467  1.00  0.00      LIG  
ATOM   4962 H9   LIG     1      24.777  17.737  10.606  1.00  0.00      LIG  
ATOM   4963 H10  LIG     1      25.963  18.790   9.887  1.00  0.00      LIG  
ATOM   4964 H11  LIG     1      23.237  22.415   9.633  1.00  0.00      LIG  
ATOM   4965 H12  LIG     1      22.010  21.775   8.581  1.00  0.00      LIG  
ATOM   4966 H13  LIG     1      21.713  18.632  10.339  1.00  0.00      LIG  
ATOM   4967 H14  LIG     1      22.772  17.506  11.168  1.00  0.00      LIG  
ATOM   4968 H15  LIG     1      21.482  18.279  12.041  1.00  0.00      LIG  
ATOM   4969 H16  LIG     1      20.874  22.280  14.772  1.00  0.00      LIG  
ATOM   4970 H17  LIG     1      20.846  22.950  13.162  1.00  0.00      LIG  
ATOM   4971 H18  LIG     1      22.394  22.663  13.964  1.00  0.00      LIG  
ATOM   4972 H19  LIG     1      25.967  20.509  11.573  1.00  0.00      LIG  
ATOM   4973 H20  LIG     1      25.872  21.114   9.931  1.00  0.00      LIG  
ATOM   4974 H21  LIG     1      24.871  21.836  11.183  1.00  0.00      LIG  
ATOM   4975 H22  LIG     1      23.748  17.419   8.563  1.00  0.00      LIG  
ATOM   4976 H23  LIG     1      25.170  18.224   7.855  1.00  0.00      LIG  
ATOM   4977 H24  LIG     1      18.188  19.868  13.881  1.00  0.00      LIG  
ATOM   4978 H25  LIG     1      19.260  20.808  14.943  1.00  0.00      LIG  
ATOM   4979 H26  LIG     1      22.313  19.067  16.921  1.00  0.00      LIG  
ATOM   4980 H27  LIG     1      20.759  18.237  17.061  1.00  0.00      LIG  
ATOM   4981 H28  LIG     1      20.801  19.985  16.820  1.00  0.00      LIG  
ATOM   4982 H29  LIG     1      22.881  17.368  15.186  1.00  0.00      LIG  
ATOM   4983 H30  LIG     1      21.827  17.141  13.776  1.00  0.00      LIG  
ATOM   4984 H31  LIG     1      21.280  16.687  15.382  1.00  0.00      LIG  
ATOM   4985 H32  LIG     1      22.464  20.657   6.801  1.00  0.00      LIG  
ATOM   4986 H33  LIG     1      20.688  22.905   9.934  1.00  0.00      LIG  
ATOM   4987 H34  LIG     1      21.306  18.335   8.049  1.00  0.00      LIG  
ATOM   4988 H35  LIG     1      21.487  17.962   6.340  1.00  0.00      LIG  
ATOM   4989 H36  LIG     1      24.489  19.701   5.728  1.00  0.00      LIG  
ATOM   4990 H37  LIG     1      22.991  19.333   4.858  1.00  0.00      LIG  
ATOM   4991 H38  LIG     1      23.761  18.085   5.835  1.00  0.00      LIG  
ATOM   4992 H39  LIG     1      20.359  20.625   7.277  1.00  0.00      LIG  
ATOM   4993 H40  LIG     1      18.096  19.430   6.464  1.00  0.00      LIG  
ATOM   4994 H41  LIG     1      19.429  17.225   7.569  1.00  0.00      LIG  
ATOM   4995 H42  LIG     1      17.745  20.876   9.840  1.00  0.00      LIG  
ATOM   4996 H43  LIG     1      17.445  21.149   8.112  1.00  0.00      LIG  
ATOM   4997 H44  LIG     1      19.078  21.319   8.794  1.00  0.00      LIG  
ATOM   4998 H45  LIG     1      17.264  17.434   8.745  1.00  0.00      LIG  
ATOM   4999 H46  LIG     1      16.812  18.682   9.893  1.00  0.00      LIG  
ATOM   5000 H47  LIG     1      16.320  18.839   8.200  1.00  0.00      LIG  
ATOM   5001 H48  LIG     1      18.979  18.953  10.387  1.00  0.00      LIG  
ATOM   5002 H49  LIG     1      19.248  20.168   2.989  1.00  0.00      LIG  
ATOM   5003 H50  LIG     1      20.684  21.246   3.071  1.00  0.00      LIG  
ATOM   5004 H51  LIG     1      19.035  21.927   3.086  1.00  0.00      LIG  
TER
REMARK  Energy: 59.6781
REMARK  SimpleFitness: 59.6781
REMARK  FullFitness: -1571.274
REMARK  InterFull: -29.0511
REMARK  IntraFull: 104.84
REMARK  solvFull: -1892.15
REMARK  surfFull: 245.087
REMARK  extraFull: 0.0
REMARK  deltaGcompsolvpol: -1892.15
REMARK  deltaGcompsolvnonpol: 245.087
REMARK  deltaGprotsolvpol: -1897.11
REMARK  deltaGprotsolvnonpol: 243.179
REMARK  deltaGligsolvpol: -9.59654
REMARK  deltaGligsolvnonpol: 16.565
REMARK  deltaGvdw: -29.0511
REMARK  deltaGelec: 0.0
REMARK  deltaG: -7.2339277
REMARK  Cluster: 5
REMARK  ClusterRank: 2
ATOM   4915 O    LIG     1      21.019  22.651  10.812  1.00  0.00      LIG  
ATOM   4916 O1   LIG     1      19.111  17.842  14.918  1.00  0.00      LIG  
ATOM   4917 O2   LIG     1      20.270  19.901   5.331  1.00  0.00      LIG  
ATOM   4918 O3   LIG     1      18.924  17.627   6.841  1.00  0.00      LIG  
ATOM   4919 O4   LIG     1      19.365  18.804   9.507  1.00  0.00      LIG  
ATOM   4920 O5   LIG     1      19.084  21.858   5.617  1.00  0.00      LIG  
ATOM   4921 C    LIG     1      23.176  19.604  11.659  1.00  0.00      LIG  
ATOM   4922 C1   LIG     1      22.360  20.899  11.956  1.00  0.00      LIG  
ATOM   4923 C2   LIG     1      21.453  20.841  13.234  1.00  0.00      LIG  
ATOM   4924 C3   LIG     1      24.182  19.863  10.493  1.00  0.00      LIG  
ATOM   4925 C4   LIG     1      22.071  20.021  14.399  1.00  0.00      LIG  
ATOM   4926 C5   LIG     1      23.928  19.100  12.892  1.00  0.00      LIG  
ATOM   4927 C6   LIG     1      21.646  21.383  10.661  1.00  0.00      LIG  
ATOM   4928 C7   LIG     1      23.559  19.797  14.183  1.00  0.00      LIG  
ATOM   4929 C8   LIG     1      23.425  20.332   9.308  1.00  0.00      LIG  
ATOM   4930 C9   LIG     1      21.278  18.835  15.036  1.00  0.00      LIG  
ATOM   4931 C10  LIG     1      20.001  20.471  12.920  1.00  0.00      LIG  
ATOM   4932 C11  LIG     1      24.886  18.611   9.960  1.00  0.00      LIG  
ATOM   4933 C12  LIG     1      22.591  21.546   9.479  1.00  0.00      LIG  
ATOM   4934 C13  LIG     1      22.236  18.451  11.276  1.00  0.00      LIG  
ATOM   4935 C14  LIG     1      21.389  22.261  13.808  1.00  0.00      LIG  
ATOM   4936 C15  LIG     1      23.497  19.508   8.260  1.00  0.00      LIG  
ATOM   4937 C16  LIG     1      25.274  20.889  10.819  1.00  0.00      LIG  
ATOM   4938 C17  LIG     1      24.347  18.333   8.567  1.00  0.00      LIG  
ATOM   4939 C18  LIG     1      19.231  20.061  14.147  1.00  0.00      LIG  
ATOM   4940 C19  LIG     1      19.827  18.789  14.629  1.00  0.00      LIG  
ATOM   4941 C20  LIG     1      21.286  19.044  16.544  1.00  0.00      LIG  
ATOM   4942 C21  LIG     1      21.852  17.437  14.826  1.00  0.00      LIG  
ATOM   4943 C22  LIG     1      22.718  19.609   6.977  1.00  0.00      LIG  
ATOM   4944 C23  LIG     1      21.431  18.785   7.061  1.00  0.00      LIG  
ATOM   4945 C24  LIG     1      23.542  19.155   5.785  1.00  0.00      LIG  
ATOM   4946 C25  LIG     1      20.228  19.675   6.751  1.00  0.00      LIG  
ATOM   4947 C26  LIG     1      18.874  19.028   7.118  1.00  0.00      LIG  
ATOM   4948 C27  LIG     1      18.407  19.266   8.566  1.00  0.00      LIG  
ATOM   4949 C28  LIG     1      18.154  20.738   8.835  1.00  0.00      LIG  
ATOM   4950 C29  LIG     1      17.126  18.513   8.858  1.00  0.00      LIG  
ATOM   4951 C30  LIG     1      19.627  21.027   4.903  1.00  0.00      LIG  
ATOM   4952 C31  LIG     1      19.658  21.090   3.411  1.00  0.00      LIG  
ATOM   4953 H    LIG     1      23.087  21.680  12.188  1.00  0.00      LIG  
ATOM   4954 H1   LIG     1      22.101  20.724  15.236  1.00  0.00      LIG  
ATOM   4955 H2   LIG     1      25.009  19.178  12.776  1.00  0.00      LIG  
ATOM   4956 H3   LIG     1      23.756  18.029  13.007  1.00  0.00      LIG  
ATOM   4957 H4   LIG     1      20.864  20.678  10.379  1.00  0.00      LIG  
ATOM   4958 H5   LIG     1      23.989  19.254  15.029  1.00  0.00      LIG  
ATOM   4959 H6   LIG     1      24.053  20.773  14.184  1.00  0.00      LIG  
ATOM   4960 H7   LIG     1      19.958  19.662  12.188  1.00  0.00      LIG  
ATOM   4961 H8   LIG     1      19.488  21.323  12.467  1.00  0.00      LIG  
ATOM   4962 H9   LIG     1      24.777  17.737  10.606  1.00  0.00      LIG  
ATOM   4963 H10  LIG     1      25.963  18.790   9.887  1.00  0.00      LIG  
ATOM   4964 H11  LIG     1      23.237  22.415   9.633  1.00  0.00      LIG  
ATOM   4965 H12  LIG     1      22.010  21.775   8.581  1.00  0.00      LIG  
ATOM   4966 H13  LIG     1      21.713  18.632  10.339  1.00  0.00      LIG  
ATOM   4967 H14  LIG     1      22.772  17.506  11.168  1.00  0.00      LIG  
ATOM   4968 H15  LIG     1      21.482  18.279  12.041  1.00  0.00      LIG  
ATOM   4969 H16  LIG     1      20.874  22.280  14.772  1.00  0.00      LIG  
ATOM   4970 H17  LIG     1      20.846  22.950  13.162  1.00  0.00      LIG  
ATOM   4971 H18  LIG     1      22.394  22.663  13.964  1.00  0.00      LIG  
ATOM   4972 H19  LIG     1      25.967  20.509  11.573  1.00  0.00      LIG  
ATOM   4973 H20  LIG     1      25.872  21.114   9.931  1.00  0.00      LIG  
ATOM   4974 H21  LIG     1      24.871  21.836  11.183  1.00  0.00      LIG  
ATOM   4975 H22  LIG     1      23.748  17.419   8.563  1.00  0.00      LIG  
ATOM   4976 H23  LIG     1      25.170  18.224   7.855  1.00  0.00      LIG  
ATOM   4977 H24  LIG     1      18.188  19.868  13.881  1.00  0.00      LIG  
ATOM   4978 H25  LIG     1      19.260  20.808  14.943  1.00  0.00      LIG  
ATOM   4979 H26  LIG     1      22.313  19.067  16.921  1.00  0.00      LIG  
ATOM   4980 H27  LIG     1      20.759  18.237  17.061  1.00  0.00      LIG  
ATOM   4981 H28  LIG     1      20.801  19.985  16.820  1.00  0.00      LIG  
ATOM   4982 H29  LIG     1      22.881  17.368  15.186  1.00  0.00      LIG  
ATOM   4983 H30  LIG     1      21.827  17.141  13.776  1.00  0.00      LIG  
ATOM   4984 H31  LIG     1      21.280  16.687  15.382  1.00  0.00      LIG  
ATOM   4985 H32  LIG     1      22.464  20.657   6.801  1.00  0.00      LIG  
ATOM   4986 H33  LIG     1      20.688  22.905   9.934  1.00  0.00      LIG  
ATOM   4987 H34  LIG     1      21.306  18.335   8.049  1.00  0.00      LIG  
ATOM   4988 H35  LIG     1      21.487  17.962   6.340  1.00  0.00      LIG  
ATOM   4989 H36  LIG     1      24.489  19.701   5.728  1.00  0.00      LIG  
ATOM   4990 H37  LIG     1      22.991  19.333   4.858  1.00  0.00      LIG  
ATOM   4991 H38  LIG     1      23.761  18.085   5.835  1.00  0.00      LIG  
ATOM   4992 H39  LIG     1      20.359  20.625   7.277  1.00  0.00      LIG  
ATOM   4993 H40  LIG     1      18.096  19.430   6.464  1.00  0.00      LIG  
ATOM   4994 H41  LIG     1      19.429  17.225   7.569  1.00  0.00      LIG  
ATOM   4995 H42  LIG     1      17.745  20.876   9.840  1.00  0.00      LIG  
ATOM   4996 H43  LIG     1      17.445  21.149   8.112  1.00  0.00      LIG  
ATOM   4997 H44  LIG     1      19.078  21.319   8.794  1.00  0.00      LIG  
ATOM   4998 H45  LIG     1      17.264  17.434   8.745  1.00  0.00      LIG  
ATOM   4999 H46  LIG     1      16.812  18.682   9.893  1.00  0.00      LIG  
ATOM   5000 H47  LIG     1      16.320  18.839   8.200  1.00  0.00      LIG  
ATOM   5001 H48  LIG     1      18.979  18.953  10.387  1.00  0.00      LIG  
ATOM   5002 H49  LIG     1      19.248  20.168   2.989  1.00  0.00      LIG  
ATOM   5003 H50  LIG     1      20.684  21.246   3.071  1.00  0.00      LIG  
ATOM   5004 H51  LIG     1      19.035  21.927   3.086  1.00  0.00      LIG  
TER
REMARK  Energy: 59.733
REMARK  SimpleFitness: 59.733
REMARK  FullFitness: -1571.173
REMARK  InterFull: -29.095
REMARK  IntraFull: 104.932
REMARK  solvFull: -1892.13
REMARK  surfFull: 245.12
REMARK  extraFull: 0.0
REMARK  deltaGcompsolvpol: -1892.13
REMARK  deltaGcompsolvnonpol: 245.12
REMARK  deltaGprotsolvpol: -1897.11
REMARK  deltaGprotsolvnonpol: 243.179
REMARK  deltaGligsolvpol: -9.58131
REMARK  deltaGligsolvnonpol: 16.558
REMARK  deltaGvdw: -29.095
REMARK  deltaGelec: 0.0
REMARK  deltaG: -7.234005
REMARK  Cluster: 5
REMARK  ClusterRank: 3
ATOM   4915 O    LIG     1      21.014  22.664  10.781  1.00  0.00      LIG  
ATOM   4916 O1   LIG     1      19.129  17.871  14.923  1.00  0.00      LIG  
ATOM   4917 O2   LIG     1      20.283  19.892   5.299  1.00  0.00      LIG  
ATOM   4918 O3   LIG     1      18.937  17.633   6.832  1.00  0.00      LIG  
ATOM   4919 O4   LIG     1      19.390  18.830   9.483  1.00  0.00      LIG  
ATOM   4920 O5   LIG     1      19.103  21.854   5.575  1.00  0.00      LIG  
ATOM   4921 C    LIG     1      23.184  19.632  11.646  1.00  0.00      LIG  
ATOM   4922 C1   LIG     1      22.362  20.924  11.935  1.00  0.00      LIG  
ATOM   4923 C2   LIG     1      21.455  20.870  13.214  1.00  0.00      LIG  
ATOM   4924 C3   LIG     1      24.188  19.889  10.478  1.00  0.00      LIG  
ATOM   4925 C4   LIG     1      22.078  20.062  14.384  1.00  0.00      LIG  
ATOM   4926 C5   LIG     1      23.939  19.140  12.882  1.00  0.00      LIG  
ATOM   4927 C6   LIG     1      21.646  21.398  10.637  1.00  0.00      LIG  
ATOM   4928 C7   LIG     1      23.567  19.845  14.168  1.00  0.00      LIG  
ATOM   4929 C8   LIG     1      23.428  20.346   9.289  1.00  0.00      LIG  
ATOM   4930 C9   LIG     1      21.292  18.875  15.029  1.00  0.00      LIG  
ATOM   4931 C10  LIG     1      20.006  20.489  12.902  1.00  0.00      LIG  
ATOM   4932 C11  LIG     1      24.899  18.639   9.953  1.00  0.00      LIG  
ATOM   4933 C12  LIG     1      22.587  21.558   9.453  1.00  0.00      LIG  
ATOM   4934 C13  LIG     1      22.252  18.471  11.270  1.00  0.00      LIG  
ATOM   4935 C14  LIG     1      21.381  22.294  13.779  1.00  0.00      LIG  
ATOM   4936 C15  LIG     1      23.509  19.519   8.245  1.00  0.00      LIG  
ATOM   4937 C16  LIG     1      25.273  20.924  10.797  1.00  0.00      LIG  
ATOM   4938 C17  LIG     1      24.367  18.351   8.559  1.00  0.00      LIG  
ATOM   4939 C18  LIG     1      19.238  20.084  14.133  1.00  0.00      LIG  
ATOM   4940 C19  LIG     1      19.841  18.819  14.624  1.00  0.00      LIG  
ATOM   4941 C20  LIG     1      21.302  19.091  16.536  1.00  0.00      LIG  
ATOM   4942 C21  LIG     1      21.874  17.479  14.825  1.00  0.00      LIG  
ATOM   4943 C22  LIG     1      22.736  19.610   6.957  1.00  0.00      LIG  
ATOM   4944 C23  LIG     1      21.448  18.786   7.036  1.00  0.00      LIG  
ATOM   4945 C24  LIG     1      23.568  19.148   5.773  1.00  0.00      LIG  
ATOM   4946 C25  LIG     1      20.245  19.677   6.721  1.00  0.00      LIG  
ATOM   4947 C26  LIG     1      18.890  19.037   7.096  1.00  0.00      LIG  
ATOM   4948 C27  LIG     1      18.428  19.289   8.544  1.00  0.00      LIG  
ATOM   4949 C28  LIG     1      18.182  20.765   8.801  1.00  0.00      LIG  
ATOM   4950 C29  LIG     1      17.145  18.545   8.848  1.00  0.00      LIG  
ATOM   4951 C30  LIG     1      19.639  21.015   4.864  1.00  0.00      LIG  
ATOM   4952 C31  LIG     1      19.667  21.070   3.371  1.00  0.00      LIG  
ATOM   4953 H    LIG     1      23.084  21.711  12.163  1.00  0.00      LIG  
ATOM   4954 H1   LIG     1      22.103  20.770  15.216  1.00  0.00      LIG  
ATOM   4955 H2   LIG     1      25.020  19.224  12.765  1.00  0.00      LIG  
ATOM   4956 H3   LIG     1      23.773  18.069  13.004  1.00  0.00      LIG  
ATOM   4957 H4   LIG     1      20.867  20.687  10.362  1.00  0.00      LIG  
ATOM   4958 H5   LIG     1      24.001  19.311  15.017  1.00  0.00      LIG  
ATOM   4959 H6   LIG     1      24.055  20.824  14.161  1.00  0.00      LIG  
ATOM   4960 H7   LIG     1      19.968  19.674  12.176  1.00  0.00      LIG  
ATOM   4961 H8   LIG     1      19.487  21.334  12.442  1.00  0.00      LIG  
ATOM   4962 H9   LIG     1      24.793  17.767  10.602  1.00  0.00      LIG  
ATOM   4963 H10  LIG     1      25.975  18.824   9.882  1.00  0.00      LIG  
ATOM   4964 H11  LIG     1      23.229  22.432   9.597  1.00  0.00      LIG  
ATOM   4965 H12  LIG     1      22.003  21.774   8.554  1.00  0.00      LIG  
ATOM   4966 H13  LIG     1      21.729  18.642  10.331  1.00  0.00      LIG  
ATOM   4967 H14  LIG     1      22.794  17.529  11.170  1.00  0.00      LIG  
ATOM   4968 H15  LIG     1      21.497  18.300  12.035  1.00  0.00      LIG  
ATOM   4969 H16  LIG     1      20.867  22.316  14.744  1.00  0.00      LIG  
ATOM   4970 H17  LIG     1      20.833  22.975  13.128  1.00  0.00      LIG  
ATOM   4971 H18  LIG     1      22.383  22.704  13.931  1.00  0.00      LIG  
ATOM   4972 H19  LIG     1      25.967  20.554  11.555  1.00  0.00      LIG  
ATOM   4973 H20  LIG     1      25.871  21.145   9.908  1.00  0.00      LIG  
ATOM   4974 H21  LIG     1      24.864  21.872  11.153  1.00  0.00      LIG  
ATOM   4975 H22  LIG     1      23.774  17.432   8.558  1.00  0.00      LIG  
ATOM   4976 H23  LIG     1      25.193  18.244   7.851  1.00  0.00      LIG  
ATOM   4977 H24  LIG     1      18.196  19.884  13.869  1.00  0.00      LIG  
ATOM   4978 H25  LIG     1      19.263  20.837  14.924  1.00  0.00      LIG  
ATOM   4979 H26  LIG     1      22.329  19.122  16.910  1.00  0.00      LIG  
ATOM   4980 H27  LIG     1      20.780  18.284  17.059  1.00  0.00      LIG  
ATOM   4981 H28  LIG     1      20.812  20.031  16.809  1.00  0.00      LIG  
ATOM   4982 H29  LIG     1      22.905  17.419  15.182  1.00  0.00      LIG  
ATOM   4983 H30  LIG     1      21.849  17.178  13.777  1.00  0.00      LIG  
ATOM   4984 H31  LIG     1      21.308  16.729  15.387  1.00  0.00      LIG  
ATOM   4985 H32  LIG     1      22.482  20.657   6.772  1.00  0.00      LIG  
ATOM   4986 H33  LIG     1      20.675  22.908   9.903  1.00  0.00      LIG  
ATOM   4987 H34  LIG     1      21.321  18.338   8.024  1.00  0.00      LIG  
ATOM   4988 H35  LIG     1      21.507  17.963   6.317  1.00  0.00      LIG  
ATOM   4989 H36  LIG     1      24.516  19.692   5.718  1.00  0.00      LIG  
ATOM   4990 H37  LIG     1      23.023  19.321   4.841  1.00  0.00      LIG  
ATOM   4991 H38  LIG     1      23.786  18.079   5.830  1.00  0.00      LIG  
ATOM   4992 H39  LIG     1      20.379  20.631   7.239  1.00  0.00      LIG  
ATOM   4993 H40  LIG     1      18.112  19.434   6.440  1.00  0.00      LIG  
ATOM   4994 H41  LIG     1      19.440  17.238   7.565  1.00  0.00      LIG  
ATOM   4995 H42  LIG     1      17.775  20.912   9.805  1.00  0.00      LIG  
ATOM   4996 H43  LIG     1      17.472  21.173   8.077  1.00  0.00      LIG  
ATOM   4997 H44  LIG     1      19.109  21.342   8.755  1.00  0.00      LIG  
ATOM   4998 H45  LIG     1      17.275  17.464   8.743  1.00  0.00      LIG  
ATOM   4999 H46  LIG     1      16.836  18.724   9.882  1.00  0.00      LIG  
ATOM   5000 H47  LIG     1      16.338  18.869   8.191  1.00  0.00      LIG  
ATOM   5001 H48  LIG     1      19.015  18.999  10.365  1.00  0.00      LIG  
ATOM   5002 H49  LIG     1      19.285  20.133   2.955  1.00  0.00      LIG  
ATOM   5003 H50  LIG     1      20.689  21.255   3.031  1.00  0.00      LIG  
ATOM   5004 H51  LIG     1      19.023  21.888   3.041  1.00  0.00      LIG  
TER
REMARK  Energy: 59.733
REMARK  SimpleFitness: 59.733
REMARK  FullFitness: -1571.173
REMARK  InterFull: -29.095
REMARK  IntraFull: 104.932
REMARK  solvFull: -1892.13
REMARK  surfFull: 245.12
REMARK  extraFull: 0.0
REMARK  deltaGcompsolvpol: -1892.13
REMARK  deltaGcompsolvnonpol: 245.12
REMARK  deltaGprotsolvpol: -1897.11
REMARK  deltaGprotsolvnonpol: 243.179
REMARK  deltaGligsolvpol: -9.58131
REMARK  deltaGligsolvnonpol: 16.558
REMARK  deltaGvdw: -29.095
REMARK  deltaGelec: 0.0
REMARK  deltaG: -7.234005
REMARK  Cluster: 5
REMARK  ClusterRank: 4
ATOM   4915 O    LIG     1      21.014  22.664  10.781  1.00  0.00      LIG  
ATOM   4916 O1   LIG     1      19.129  17.871  14.923  1.00  0.00      LIG  
ATOM   4917 O2   LIG     1      20.283  19.892   5.299  1.00  0.00      LIG  
ATOM   4918 O3   LIG     1      18.937  17.633   6.832  1.00  0.00      LIG  
ATOM   4919 O4   LIG     1      19.390  18.830   9.483  1.00  0.00      LIG  
ATOM   4920 O5   LIG     1      19.103  21.854   5.575  1.00  0.00      LIG  
ATOM   4921 C    LIG     1      23.184  19.632  11.646  1.00  0.00      LIG  
ATOM   4922 C1   LIG     1      22.362  20.924  11.935  1.00  0.00      LIG  
ATOM   4923 C2   LIG     1      21.455  20.870  13.214  1.00  0.00      LIG  
ATOM   4924 C3   LIG     1      24.188  19.889  10.478  1.00  0.00      LIG  
ATOM   4925 C4   LIG     1      22.078  20.062  14.384  1.00  0.00      LIG  
ATOM   4926 C5   LIG     1      23.939  19.140  12.882  1.00  0.00      LIG  
ATOM   4927 C6   LIG     1      21.646  21.398  10.637  1.00  0.00      LIG  
ATOM   4928 C7   LIG     1      23.567  19.845  14.168  1.00  0.00      LIG  
ATOM   4929 C8   LIG     1      23.428  20.346   9.289  1.00  0.00      LIG  
ATOM   4930 C9   LIG     1      21.292  18.875  15.029  1.00  0.00      LIG  
ATOM   4931 C10  LIG     1      20.006  20.489  12.902  1.00  0.00      LIG  
ATOM   4932 C11  LIG     1      24.899  18.639   9.953  1.00  0.00      LIG  
ATOM   4933 C12  LIG     1      22.587  21.558   9.453  1.00  0.00      LIG  
ATOM   4934 C13  LIG     1      22.252  18.471  11.270  1.00  0.00      LIG  
ATOM   4935 C14  LIG     1      21.381  22.294  13.779  1.00  0.00      LIG  
ATOM   4936 C15  LIG     1      23.509  19.519   8.245  1.00  0.00      LIG  
ATOM   4937 C16  LIG     1      25.273  20.924  10.797  1.00  0.00      LIG  
ATOM   4938 C17  LIG     1      24.367  18.351   8.559  1.00  0.00      LIG  
ATOM   4939 C18  LIG     1      19.238  20.084  14.133  1.00  0.00      LIG  
ATOM   4940 C19  LIG     1      19.841  18.819  14.624  1.00  0.00      LIG  
ATOM   4941 C20  LIG     1      21.302  19.091  16.536  1.00  0.00      LIG  
ATOM   4942 C21  LIG     1      21.874  17.479  14.825  1.00  0.00      LIG  
ATOM   4943 C22  LIG     1      22.736  19.610   6.957  1.00  0.00      LIG  
ATOM   4944 C23  LIG     1      21.448  18.786   7.036  1.00  0.00      LIG  
ATOM   4945 C24  LIG     1      23.568  19.148   5.773  1.00  0.00      LIG  
ATOM   4946 C25  LIG     1      20.245  19.677   6.721  1.00  0.00      LIG  
ATOM   4947 C26  LIG     1      18.890  19.037   7.096  1.00  0.00      LIG  
ATOM   4948 C27  LIG     1      18.428  19.289   8.544  1.00  0.00      LIG  
ATOM   4949 C28  LIG     1      18.182  20.765   8.801  1.00  0.00      LIG  
ATOM   4950 C29  LIG     1      17.145  18.545   8.848  1.00  0.00      LIG  
ATOM   4951 C30  LIG     1      19.639  21.015   4.864  1.00  0.00      LIG  
ATOM   4952 C31  LIG     1      19.667  21.070   3.371  1.00  0.00      LIG  
ATOM   4953 H    LIG     1      23.084  21.711  12.163  1.00  0.00      LIG  
ATOM   4954 H1   LIG     1      22.103  20.770  15.216  1.00  0.00      LIG  
ATOM   4955 H2   LIG     1      25.020  19.224  12.765  1.00  0.00      LIG  
ATOM   4956 H3   LIG     1      23.773  18.069  13.004  1.00  0.00      LIG  
ATOM   4957 H4   LIG     1      20.867  20.687  10.362  1.00  0.00      LIG  
ATOM   4958 H5   LIG     1      24.001  19.311  15.017  1.00  0.00      LIG  
ATOM   4959 H6   LIG     1      24.055  20.824  14.161  1.00  0.00      LIG  
ATOM   4960 H7   LIG     1      19.968  19.674  12.176  1.00  0.00      LIG  
ATOM   4961 H8   LIG     1      19.487  21.334  12.442  1.00  0.00      LIG  
ATOM   4962 H9   LIG     1      24.793  17.767  10.602  1.00  0.00      LIG  
ATOM   4963 H10  LIG     1      25.975  18.824   9.882  1.00  0.00      LIG  
ATOM   4964 H11  LIG     1      23.229  22.432   9.597  1.00  0.00      LIG  
ATOM   4965 H12  LIG     1      22.003  21.774   8.554  1.00  0.00      LIG  
ATOM   4966 H13  LIG     1      21.729  18.642  10.331  1.00  0.00      LIG  
ATOM   4967 H14  LIG     1      22.794  17.529  11.170  1.00  0.00      LIG  
ATOM   4968 H15  LIG     1      21.497  18.300  12.035  1.00  0.00      LIG  
ATOM   4969 H16  LIG     1      20.867  22.316  14.744  1.00  0.00      LIG  
ATOM   4970 H17  LIG     1      20.833  22.975  13.128  1.00  0.00      LIG  
ATOM   4971 H18  LIG     1      22.383  22.704  13.931  1.00  0.00      LIG  
ATOM   4972 H19  LIG     1      25.967  20.554  11.555  1.00  0.00      LIG  
ATOM   4973 H20  LIG     1      25.871  21.145   9.908  1.00  0.00      LIG  
ATOM   4974 H21  LIG     1      24.864  21.872  11.153  1.00  0.00      LIG  
ATOM   4975 H22  LIG     1      23.774  17.432   8.558  1.00  0.00      LIG  
ATOM   4976 H23  LIG     1      25.193  18.244   7.851  1.00  0.00      LIG  
ATOM   4977 H24  LIG     1      18.196  19.884  13.869  1.00  0.00      LIG  
ATOM   4978 H25  LIG     1      19.263  20.837  14.924  1.00  0.00      LIG  
ATOM   4979 H26  LIG     1      22.329  19.122  16.910  1.00  0.00      LIG  
ATOM   4980 H27  LIG     1      20.780  18.284  17.059  1.00  0.00      LIG  
ATOM   4981 H28  LIG     1      20.812  20.031  16.809  1.00  0.00      LIG  
ATOM   4982 H29  LIG     1      22.905  17.419  15.182  1.00  0.00      LIG  
ATOM   4983 H30  LIG     1      21.849  17.178  13.777  1.00  0.00      LIG  
ATOM   4984 H31  LIG     1      21.308  16.729  15.387  1.00  0.00      LIG  
ATOM   4985 H32  LIG     1      22.482  20.657   6.772  1.00  0.00      LIG  
ATOM   4986 H33  LIG     1      20.675  22.908   9.903  1.00  0.00      LIG  
ATOM   4987 H34  LIG     1      21.321  18.338   8.024  1.00  0.00      LIG  
ATOM   4988 H35  LIG     1      21.507  17.963   6.317  1.00  0.00      LIG  
ATOM   4989 H36  LIG     1      24.516  19.692   5.718  1.00  0.00      LIG  
ATOM   4990 H37  LIG     1      23.023  19.321   4.841  1.00  0.00      LIG  
ATOM   4991 H38  LIG     1      23.786  18.079   5.830  1.00  0.00      LIG  
ATOM   4992 H39  LIG     1      20.379  20.631   7.239  1.00  0.00      LIG  
ATOM   4993 H40  LIG     1      18.112  19.434   6.440  1.00  0.00      LIG  
ATOM   4994 H41  LIG     1      19.440  17.238   7.565  1.00  0.00      LIG  
ATOM   4995 H42  LIG     1      17.775  20.912   9.805  1.00  0.00      LIG  
ATOM   4996 H43  LIG     1      17.472  21.173   8.077  1.00  0.00      LIG  
ATOM   4997 H44  LIG     1      19.109  21.342   8.755  1.00  0.00      LIG  
ATOM   4998 H45  LIG     1      17.275  17.464   8.743  1.00  0.00      LIG  
ATOM   4999 H46  LIG     1      16.836  18.724   9.882  1.00  0.00      LIG  
ATOM   5000 H47  LIG     1      16.338  18.869   8.191  1.00  0.00      LIG  
ATOM   5001 H48  LIG     1      19.015  18.999  10.365  1.00  0.00      LIG  
ATOM   5002 H49  LIG     1      19.285  20.133   2.955  1.00  0.00      LIG  
ATOM   5003 H50  LIG     1      20.689  21.255   3.031  1.00  0.00      LIG  
ATOM   5004 H51  LIG     1      19.023  21.888   3.041  1.00  0.00      LIG  
TER
REMARK  Energy: 60.1414
REMARK  SimpleFitness: 60.1414
REMARK  FullFitness: -1570.8427
REMARK  InterFull: -28.8457
REMARK  IntraFull: 104.886
REMARK  solvFull: -1892.19
REMARK  surfFull: 245.307
REMARK  extraFull: 0.0
REMARK  deltaGcompsolvpol: -1892.19
REMARK  deltaGcompsolvnonpol: 245.307
REMARK  deltaGprotsolvpol: -1897.11
REMARK  deltaGprotsolvnonpol: 243.179
REMARK  deltaGligsolvpol: -9.58075
REMARK  deltaGligsolvnonpol: 16.5666
REMARK  deltaGvdw: -28.8457
REMARK  deltaGelec: 0.0
REMARK  deltaG: -7.1972456
REMARK  Cluster: 5
REMARK  ClusterRank: 5
ATOM   4915 O    LIG     1      21.008  22.870  10.746  1.00  0.00      LIG  
ATOM   4916 O1   LIG     1      19.120  18.097  14.910  1.00  0.00      LIG  
ATOM   4917 O2   LIG     1      20.204  19.985   5.336  1.00  0.00      LIG  
ATOM   4918 O3   LIG     1      18.867  17.751   6.910  1.00  0.00      LIG  
ATOM   4919 O4   LIG     1      19.334  19.007   9.545  1.00  0.00      LIG  
ATOM   4920 O5   LIG     1      19.005  21.941   5.573  1.00  0.00      LIG  
ATOM   4921 C    LIG     1      23.167  19.835  11.635  1.00  0.00      LIG  
ATOM   4922 C1   LIG     1      22.349  21.133  11.912  1.00  0.00      LIG  
ATOM   4923 C2   LIG     1      21.445  21.092  13.194  1.00  0.00      LIG  
ATOM   4924 C3   LIG     1      24.164  20.073  10.456  1.00  0.00      LIG  
ATOM   4925 C4   LIG     1      22.066  20.290  14.370  1.00  0.00      LIG  
ATOM   4926 C5   LIG     1      23.930  19.361  12.873  1.00  0.00      LIG  
ATOM   4927 C6   LIG     1      21.628  21.596  10.613  1.00  0.00      LIG  
ATOM   4928 C7   LIG     1      23.556  20.071  14.155  1.00  0.00      LIG  
ATOM   4929 C8   LIG     1      23.396  20.514   9.267  1.00  0.00      LIG  
ATOM   4930 C9   LIG     1      21.279  19.108  15.022  1.00  0.00      LIG  
ATOM   4931 C10  LIG     1      19.992  20.716  12.888  1.00  0.00      LIG  
ATOM   4932 C11  LIG     1      24.866  18.811   9.943  1.00  0.00      LIG  
ATOM   4933 C12  LIG     1      22.562  21.732   9.419  1.00  0.00      LIG  
ATOM   4934 C13  LIG     1      22.229  18.671  11.282  1.00  0.00      LIG  
ATOM   4935 C14  LIG     1      21.378  22.520  13.748  1.00  0.00      LIG  
ATOM   4936 C15  LIG     1      23.460  19.667   8.236  1.00  0.00      LIG  
ATOM   4937 C16  LIG     1      25.254  21.110  10.751  1.00  0.00      LIG  
ATOM   4938 C17  LIG     1      24.321  18.503   8.558  1.00  0.00      LIG  
ATOM   4939 C18  LIG     1      19.227  20.312  14.121  1.00  0.00      LIG  
ATOM   4940 C19  LIG     1      19.830  19.047  14.611  1.00  0.00      LIG  
ATOM   4941 C20  LIG     1      21.279  19.337  16.528  1.00  0.00      LIG  
ATOM   4942 C21  LIG     1      21.865  17.711  14.835  1.00  0.00      LIG  
ATOM   4943 C22  LIG     1      22.665  19.734   6.962  1.00  0.00      LIG  
ATOM   4944 C23  LIG     1      21.377  18.916   7.087  1.00  0.00      LIG  
ATOM   4945 C24  LIG     1      23.471  19.244   5.772  1.00  0.00      LIG  
ATOM   4946 C25  LIG     1      20.171  19.797   6.761  1.00  0.00      LIG  
ATOM   4947 C26  LIG     1      18.820  19.159   7.153  1.00  0.00      LIG  
ATOM   4948 C27  LIG     1      18.363  19.432   8.599  1.00  0.00      LIG  
ATOM   4949 C28  LIG     1      18.102  20.909   8.827  1.00  0.00      LIG  
ATOM   4950 C29  LIG     1      17.092  18.674   8.924  1.00  0.00      LIG  
ATOM   4951 C30  LIG     1      19.553  21.096   4.880  1.00  0.00      LIG  
ATOM   4952 C31  LIG     1      19.597  21.129   3.386  1.00  0.00      LIG  
ATOM   4953 H    LIG     1      23.074  21.919  12.130  1.00  0.00      LIG  
ATOM   4954 H1   LIG     1      22.092  21.003  15.198  1.00  0.00      LIG  
ATOM   4955 H2   LIG     1      25.008  19.455  12.752  1.00  0.00      LIG  
ATOM   4956 H3   LIG     1      23.774  18.288  13.004  1.00  0.00      LIG  
ATOM   4957 H4   LIG     1      20.840  20.890  10.350  1.00  0.00      LIG  
ATOM   4958 H5   LIG     1      23.990  19.543  15.008  1.00  0.00      LIG  
ATOM   4959 H6   LIG     1      24.042  21.051  14.142  1.00  0.00      LIG  
ATOM   4960 H7   LIG     1      19.949  19.902  12.163  1.00  0.00      LIG  
ATOM   4961 H8   LIG     1      19.475  21.563  12.431  1.00  0.00      LIG  
ATOM   4962 H9   LIG     1      24.764  17.950  10.607  1.00  0.00      LIG  
ATOM   4963 H10  LIG     1      25.942  18.992   9.859  1.00  0.00      LIG  
ATOM   4964 H11  LIG     1      23.209  22.605   9.546  1.00  0.00      LIG  
ATOM   4965 H12  LIG     1      21.973  21.939   8.522  1.00  0.00      LIG  
ATOM   4966 H13  LIG     1      21.700  18.829  10.344  1.00  0.00      LIG  
ATOM   4967 H14  LIG     1      22.767  17.725  11.195  1.00  0.00      LIG  
ATOM   4968 H15  LIG     1      21.477  18.515  12.052  1.00  0.00      LIG  
ATOM   4969 H16  LIG     1      20.866  22.551  14.714  1.00  0.00      LIG  
ATOM   4970 H17  LIG     1      20.832  23.198  13.093  1.00  0.00      LIG  
ATOM   4971 H18  LIG     1      22.383  22.926  13.896  1.00  0.00      LIG  
ATOM   4972 H19  LIG     1      25.956  20.750  11.505  1.00  0.00      LIG  
ATOM   4973 H20  LIG     1      25.843  21.319   9.852  1.00  0.00      LIG  
ATOM   4974 H21  LIG     1      24.849  22.063  11.098  1.00  0.00      LIG  
ATOM   4975 H22  LIG     1      23.731  17.583   8.573  1.00  0.00      LIG  
ATOM   4976 H23  LIG     1      25.140  18.389   7.843  1.00  0.00      LIG  
ATOM   4977 H24  LIG     1      18.184  20.113  13.859  1.00  0.00      LIG  
ATOM   4978 H25  LIG     1      19.256  21.066  14.911  1.00  0.00      LIG  
ATOM   4979 H26  LIG     1      22.304  19.368  16.907  1.00  0.00      LIG  
ATOM   4980 H27  LIG     1      20.751  18.535  17.054  1.00  0.00      LIG  
ATOM   4981 H28  LIG     1      20.790  20.281  16.788  1.00  0.00      LIG  
ATOM   4982 H29  LIG     1      22.893  17.656  15.200  1.00  0.00      LIG  
ATOM   4983 H30  LIG     1      21.847  17.398  13.790  1.00  0.00      LIG  
ATOM   4984 H31  LIG     1      21.297  16.965  15.400  1.00  0.00      LIG  
ATOM   4985 H32  LIG     1      22.409  20.778   6.762  1.00  0.00      LIG  
ATOM   4986 H33  LIG     1      20.657  23.102   9.870  1.00  0.00      LIG  
ATOM   4987 H34  LIG     1      21.263  18.498   8.090  1.00  0.00      LIG  
ATOM   4988 H35  LIG     1      21.427  18.070   6.393  1.00  0.00      LIG  
ATOM   4989 H36  LIG     1      24.416  19.789   5.682  1.00  0.00      LIG  
ATOM   4990 H37  LIG     1      22.905  19.394   4.849  1.00  0.00      LIG  
ATOM   4991 H38  LIG     1      23.692  18.176   5.850  1.00  0.00      LIG  
ATOM   4992 H39  LIG     1      20.304  20.761   7.261  1.00  0.00      LIG  
ATOM   4993 H40  LIG     1      18.038  19.545   6.495  1.00  0.00      LIG  
ATOM   4994 H41  LIG     1      19.395  17.369   7.633  1.00  0.00      LIG  
ATOM   4995 H42  LIG     1      17.701  21.074   9.831  1.00  0.00      LIG  
ATOM   4996 H43  LIG     1      17.384  21.296   8.100  1.00  0.00      LIG  
ATOM   4997 H44  LIG     1      19.022  21.496   8.761  1.00  0.00      LIG  
ATOM   4998 H45  LIG     1      17.248  17.594   8.863  1.00  0.00      LIG  
ATOM   4999 H46  LIG     1      16.772  18.889   9.948  1.00  0.00      LIG  
ATOM   5000 H47  LIG     1      16.284  18.954   8.248  1.00  0.00      LIG  
ATOM   5001 H48  LIG     1      18.960  19.192  10.423  1.00  0.00      LIG  
ATOM   5002 H49  LIG     1      19.230  20.182   2.980  1.00  0.00      LIG  
ATOM   5003 H50  LIG     1      20.620  21.318   3.053  1.00  0.00      LIG  
ATOM   5004 H51  LIG     1      18.944  21.932   3.037  1.00  0.00      LIG  
TER
REMARK  Energy: 60.1414
REMARK  SimpleFitness: 60.1414
REMARK  FullFitness: -1570.8427
REMARK  InterFull: -28.8457
REMARK  IntraFull: 104.886
REMARK  solvFull: -1892.19
REMARK  surfFull: 245.307
REMARK  extraFull: 0.0
REMARK  deltaGcompsolvpol: -1892.19
REMARK  deltaGcompsolvnonpol: 245.307
REMARK  deltaGprotsolvpol: -1897.11
REMARK  deltaGprotsolvnonpol: 243.179
REMARK  deltaGligsolvpol: -9.58075
REMARK  deltaGligsolvnonpol: 16.5666
REMARK  deltaGvdw: -28.8457
REMARK  deltaGelec: 0.0
REMARK  deltaG: -7.1972456
REMARK  Cluster: 5
REMARK  ClusterRank: 6
ATOM   4915 O    LIG     1      21.008  22.870  10.746  1.00  0.00      LIG  
ATOM   4916 O1   LIG     1      19.120  18.097  14.910  1.00  0.00      LIG  
ATOM   4917 O2   LIG     1      20.204  19.985   5.336  1.00  0.00      LIG  
ATOM   4918 O3   LIG     1      18.867  17.751   6.910  1.00  0.00      LIG  
ATOM   4919 O4   LIG     1      19.334  19.007   9.545  1.00  0.00      LIG  
ATOM   4920 O5   LIG     1      19.005  21.941   5.573  1.00  0.00      LIG  
ATOM   4921 C    LIG     1      23.167  19.835  11.635  1.00  0.00      LIG  
ATOM   4922 C1   LIG     1      22.349  21.133  11.912  1.00  0.00      LIG  
ATOM   4923 C2   LIG     1      21.445  21.092  13.194  1.00  0.00      LIG  
ATOM   4924 C3   LIG     1      24.164  20.073  10.456  1.00  0.00      LIG  
ATOM   4925 C4   LIG     1      22.066  20.290  14.370  1.00  0.00      LIG  
ATOM   4926 C5   LIG     1      23.930  19.361  12.873  1.00  0.00      LIG  
ATOM   4927 C6   LIG     1      21.628  21.596  10.613  1.00  0.00      LIG  
ATOM   4928 C7   LIG     1      23.556  20.071  14.155  1.00  0.00      LIG  
ATOM   4929 C8   LIG     1      23.396  20.514   9.267  1.00  0.00      LIG  
ATOM   4930 C9   LIG     1      21.279  19.108  15.022  1.00  0.00      LIG  
ATOM   4931 C10  LIG     1      19.992  20.716  12.888  1.00  0.00      LIG  
ATOM   4932 C11  LIG     1      24.866  18.811   9.943  1.00  0.00      LIG  
ATOM   4933 C12  LIG     1      22.562  21.732   9.419  1.00  0.00      LIG  
ATOM   4934 C13  LIG     1      22.229  18.671  11.282  1.00  0.00      LIG  
ATOM   4935 C14  LIG     1      21.378  22.520  13.748  1.00  0.00      LIG  
ATOM   4936 C15  LIG     1      23.460  19.667   8.236  1.00  0.00      LIG  
ATOM   4937 C16  LIG     1      25.254  21.110  10.751  1.00  0.00      LIG  
ATOM   4938 C17  LIG     1      24.321  18.503   8.558  1.00  0.00      LIG  
ATOM   4939 C18  LIG     1      19.227  20.312  14.121  1.00  0.00      LIG  
ATOM   4940 C19  LIG     1      19.830  19.047  14.611  1.00  0.00      LIG  
ATOM   4941 C20  LIG     1      21.279  19.337  16.528  1.00  0.00      LIG  
ATOM   4942 C21  LIG     1      21.865  17.711  14.835  1.00  0.00      LIG  
ATOM   4943 C22  LIG     1      22.665  19.734   6.962  1.00  0.00      LIG  
ATOM   4944 C23  LIG     1      21.377  18.916   7.087  1.00  0.00      LIG  
ATOM   4945 C24  LIG     1      23.471  19.244   5.772  1.00  0.00      LIG  
ATOM   4946 C25  LIG     1      20.171  19.797   6.761  1.00  0.00      LIG  
ATOM   4947 C26  LIG     1      18.820  19.159   7.153  1.00  0.00      LIG  
ATOM   4948 C27  LIG     1      18.363  19.432   8.599  1.00  0.00      LIG  
ATOM   4949 C28  LIG     1      18.102  20.909   8.827  1.00  0.00      LIG  
ATOM   4950 C29  LIG     1      17.092  18.674   8.924  1.00  0.00      LIG  
ATOM   4951 C30  LIG     1      19.553  21.096   4.880  1.00  0.00      LIG  
ATOM   4952 C31  LIG     1      19.597  21.129   3.386  1.00  0.00      LIG  
ATOM   4953 H    LIG     1      23.074  21.919  12.130  1.00  0.00      LIG  
ATOM   4954 H1   LIG     1      22.092  21.003  15.198  1.00  0.00      LIG  
ATOM   4955 H2   LIG     1      25.008  19.455  12.752  1.00  0.00      LIG  
ATOM   4956 H3   LIG     1      23.774  18.288  13.004  1.00  0.00      LIG  
ATOM   4957 H4   LIG     1      20.840  20.890  10.350  1.00  0.00      LIG  
ATOM   4958 H5   LIG     1      23.990  19.543  15.008  1.00  0.00      LIG  
ATOM   4959 H6   LIG     1      24.042  21.051  14.142  1.00  0.00      LIG  
ATOM   4960 H7   LIG     1      19.949  19.902  12.163  1.00  0.00      LIG  
ATOM   4961 H8   LIG     1      19.475  21.563  12.431  1.00  0.00      LIG  
ATOM   4962 H9   LIG     1      24.764  17.950  10.607  1.00  0.00      LIG  
ATOM   4963 H10  LIG     1      25.942  18.992   9.859  1.00  0.00      LIG  
ATOM   4964 H11  LIG     1      23.209  22.605   9.546  1.00  0.00      LIG  
ATOM   4965 H12  LIG     1      21.973  21.939   8.522  1.00  0.00      LIG  
ATOM   4966 H13  LIG     1      21.700  18.829  10.344  1.00  0.00      LIG  
ATOM   4967 H14  LIG     1      22.767  17.725  11.195  1.00  0.00      LIG  
ATOM   4968 H15  LIG     1      21.477  18.515  12.052  1.00  0.00      LIG  
ATOM   4969 H16  LIG     1      20.866  22.551  14.714  1.00  0.00      LIG  
ATOM   4970 H17  LIG     1      20.832  23.198  13.093  1.00  0.00      LIG  
ATOM   4971 H18  LIG     1      22.383  22.926  13.896  1.00  0.00      LIG  
ATOM   4972 H19  LIG     1      25.956  20.750  11.505  1.00  0.00      LIG  
ATOM   4973 H20  LIG     1      25.843  21.319   9.852  1.00  0.00      LIG  
ATOM   4974 H21  LIG     1      24.849  22.063  11.098  1.00  0.00      LIG  
ATOM   4975 H22  LIG     1      23.731  17.583   8.573  1.00  0.00      LIG  
ATOM   4976 H23  LIG     1      25.140  18.389   7.843  1.00  0.00      LIG  
ATOM   4977 H24  LIG     1      18.184  20.113  13.859  1.00  0.00      LIG  
ATOM   4978 H25  LIG     1      19.256  21.066  14.911  1.00  0.00      LIG  
ATOM   4979 H26  LIG     1      22.304  19.368  16.907  1.00  0.00      LIG  
ATOM   4980 H27  LIG     1      20.751  18.535  17.054  1.00  0.00      LIG  
ATOM   4981 H28  LIG     1      20.790  20.281  16.788  1.00  0.00      LIG  
ATOM   4982 H29  LIG     1      22.893  17.656  15.200  1.00  0.00      LIG  
ATOM   4983 H30  LIG     1      21.847  17.398  13.790  1.00  0.00      LIG  
ATOM   4984 H31  LIG     1      21.297  16.965  15.400  1.00  0.00      LIG  
ATOM   4985 H32  LIG     1      22.409  20.778   6.762  1.00  0.00      LIG  
ATOM   4986 H33  LIG     1      20.657  23.102   9.870  1.00  0.00      LIG  
ATOM   4987 H34  LIG     1      21.263  18.498   8.090  1.00  0.00      LIG  
ATOM   4988 H35  LIG     1      21.427  18.070   6.393  1.00  0.00      LIG  
ATOM   4989 H36  LIG     1      24.416  19.789   5.682  1.00  0.00      LIG  
ATOM   4990 H37  LIG     1      22.905  19.394   4.849  1.00  0.00      LIG  
ATOM   4991 H38  LIG     1      23.692  18.176   5.850  1.00  0.00      LIG  
ATOM   4992 H39  LIG     1      20.304  20.761   7.261  1.00  0.00      LIG  
ATOM   4993 H40  LIG     1      18.038  19.545   6.495  1.00  0.00      LIG  
ATOM   4994 H41  LIG     1      19.395  17.369   7.633  1.00  0.00      LIG  
ATOM   4995 H42  LIG     1      17.701  21.074   9.831  1.00  0.00      LIG  
ATOM   4996 H43  LIG     1      17.384  21.296   8.100  1.00  0.00      LIG  
ATOM   4997 H44  LIG     1      19.022  21.496   8.761  1.00  0.00      LIG  
ATOM   4998 H45  LIG     1      17.248  17.594   8.863  1.00  0.00      LIG  
ATOM   4999 H46  LIG     1      16.772  18.889   9.948  1.00  0.00      LIG  
ATOM   5000 H47  LIG     1      16.284  18.954   8.248  1.00  0.00      LIG  
ATOM   5001 H48  LIG     1      18.960  19.192  10.423  1.00  0.00      LIG  
ATOM   5002 H49  LIG     1      19.230  20.182   2.980  1.00  0.00      LIG  
ATOM   5003 H50  LIG     1      20.620  21.318   3.053  1.00  0.00      LIG  
ATOM   5004 H51  LIG     1      18.944  21.932   3.037  1.00  0.00      LIG  
TER
REMARK  Energy: 60.1414
REMARK  SimpleFitness: 60.1414
REMARK  FullFitness: -1570.8427
REMARK  InterFull: -28.8457
REMARK  IntraFull: 104.886
REMARK  solvFull: -1892.19
REMARK  surfFull: 245.307
REMARK  extraFull: 0.0
REMARK  deltaGcompsolvpol: -1892.19
REMARK  deltaGcompsolvnonpol: 245.307
REMARK  deltaGprotsolvpol: -1897.11
REMARK  deltaGprotsolvnonpol: 243.179
REMARK  deltaGligsolvpol: -9.58075
REMARK  deltaGligsolvnonpol: 16.5666
REMARK  deltaGvdw: -28.8457
REMARK  deltaGelec: 0.0
REMARK  deltaG: -7.1972456
REMARK  Cluster: 5
REMARK  ClusterRank: 7
ATOM   4915 O    LIG     1      21.008  22.870  10.746  1.00  0.00      LIG  
ATOM   4916 O1   LIG     1      19.120  18.097  14.910  1.00  0.00      LIG  
ATOM   4917 O2   LIG     1      20.204  19.985   5.336  1.00  0.00      LIG  
ATOM   4918 O3   LIG     1      18.867  17.751   6.910  1.00  0.00      LIG  
ATOM   4919 O4   LIG     1      19.334  19.007   9.545  1.00  0.00      LIG  
ATOM   4920 O5   LIG     1      19.005  21.941   5.573  1.00  0.00      LIG  
ATOM   4921 C    LIG     1      23.167  19.835  11.635  1.00  0.00      LIG  
ATOM   4922 C1   LIG     1      22.349  21.133  11.912  1.00  0.00      LIG  
ATOM   4923 C2   LIG     1      21.445  21.092  13.194  1.00  0.00      LIG  
ATOM   4924 C3   LIG     1      24.164  20.073  10.456  1.00  0.00      LIG  
ATOM   4925 C4   LIG     1      22.066  20.290  14.370  1.00  0.00      LIG  
ATOM   4926 C5   LIG     1      23.930  19.361  12.873  1.00  0.00      LIG  
ATOM   4927 C6   LIG     1      21.628  21.596  10.613  1.00  0.00      LIG  
ATOM   4928 C7   LIG     1      23.556  20.071  14.155  1.00  0.00      LIG  
ATOM   4929 C8   LIG     1      23.396  20.514   9.267  1.00  0.00      LIG  
ATOM   4930 C9   LIG     1      21.279  19.108  15.022  1.00  0.00      LIG  
ATOM   4931 C10  LIG     1      19.992  20.716  12.888  1.00  0.00      LIG  
ATOM   4932 C11  LIG     1      24.866  18.811   9.943  1.00  0.00      LIG  
ATOM   4933 C12  LIG     1      22.562  21.732   9.419  1.00  0.00      LIG  
ATOM   4934 C13  LIG     1      22.229  18.671  11.282  1.00  0.00      LIG  
ATOM   4935 C14  LIG     1      21.378  22.520  13.748  1.00  0.00      LIG  
ATOM   4936 C15  LIG     1      23.460  19.667   8.236  1.00  0.00      LIG  
ATOM   4937 C16  LIG     1      25.254  21.110  10.751  1.00  0.00      LIG  
ATOM   4938 C17  LIG     1      24.321  18.503   8.558  1.00  0.00      LIG  
ATOM   4939 C18  LIG     1      19.227  20.312  14.121  1.00  0.00      LIG  
ATOM   4940 C19  LIG     1      19.830  19.047  14.611  1.00  0.00      LIG  
ATOM   4941 C20  LIG     1      21.279  19.337  16.528  1.00  0.00      LIG  
ATOM   4942 C21  LIG     1      21.865  17.711  14.835  1.00  0.00      LIG  
ATOM   4943 C22  LIG     1      22.665  19.734   6.962  1.00  0.00      LIG  
ATOM   4944 C23  LIG     1      21.377  18.916   7.087  1.00  0.00      LIG  
ATOM   4945 C24  LIG     1      23.471  19.244   5.772  1.00  0.00      LIG  
ATOM   4946 C25  LIG     1      20.171  19.797   6.761  1.00  0.00      LIG  
ATOM   4947 C26  LIG     1      18.820  19.159   7.153  1.00  0.00      LIG  
ATOM   4948 C27  LIG     1      18.363  19.432   8.599  1.00  0.00      LIG  
ATOM   4949 C28  LIG     1      18.102  20.909   8.827  1.00  0.00      LIG  
ATOM   4950 C29  LIG     1      17.092  18.674   8.924  1.00  0.00      LIG  
ATOM   4951 C30  LIG     1      19.553  21.096   4.880  1.00  0.00      LIG  
ATOM   4952 C31  LIG     1      19.597  21.129   3.386  1.00  0.00      LIG  
ATOM   4953 H    LIG     1      23.074  21.919  12.130  1.00  0.00      LIG  
ATOM   4954 H1   LIG     1      22.092  21.003  15.198  1.00  0.00      LIG  
ATOM   4955 H2   LIG     1      25.008  19.455  12.752  1.00  0.00      LIG  
ATOM   4956 H3   LIG     1      23.774  18.288  13.004  1.00  0.00      LIG  
ATOM   4957 H4   LIG     1      20.840  20.890  10.350  1.00  0.00      LIG  
ATOM   4958 H5   LIG     1      23.990  19.543  15.008  1.00  0.00      LIG  
ATOM   4959 H6   LIG     1      24.042  21.051  14.142  1.00  0.00      LIG  
ATOM   4960 H7   LIG     1      19.949  19.902  12.163  1.00  0.00      LIG  
ATOM   4961 H8   LIG     1      19.475  21.563  12.431  1.00  0.00      LIG  
ATOM   4962 H9   LIG     1      24.764  17.950  10.607  1.00  0.00      LIG  
ATOM   4963 H10  LIG     1      25.942  18.992   9.859  1.00  0.00      LIG  
ATOM   4964 H11  LIG     1      23.209  22.605   9.546  1.00  0.00      LIG  
ATOM   4965 H12  LIG     1      21.973  21.939   8.522  1.00  0.00      LIG  
ATOM   4966 H13  LIG     1      21.700  18.829  10.344  1.00  0.00      LIG  
ATOM   4967 H14  LIG     1      22.767  17.725  11.195  1.00  0.00      LIG  
ATOM   4968 H15  LIG     1      21.477  18.515  12.052  1.00  0.00      LIG  
ATOM   4969 H16  LIG     1      20.866  22.551  14.714  1.00  0.00      LIG  
ATOM   4970 H17  LIG     1      20.832  23.198  13.093  1.00  0.00      LIG  
ATOM   4971 H18  LIG     1      22.383  22.926  13.896  1.00  0.00      LIG  
ATOM   4972 H19  LIG     1      25.956  20.750  11.505  1.00  0.00      LIG  
ATOM   4973 H20  LIG     1      25.843  21.319   9.852  1.00  0.00      LIG  
ATOM   4974 H21  LIG     1      24.849  22.063  11.098  1.00  0.00      LIG  
ATOM   4975 H22  LIG     1      23.731  17.583   8.573  1.00  0.00      LIG  
ATOM   4976 H23  LIG     1      25.140  18.389   7.843  1.00  0.00      LIG  
ATOM   4977 H24  LIG     1      18.184  20.113  13.859  1.00  0.00      LIG  
ATOM   4978 H25  LIG     1      19.256  21.066  14.911  1.00  0.00      LIG  
ATOM   4979 H26  LIG     1      22.304  19.368  16.907  1.00  0.00      LIG  
ATOM   4980 H27  LIG     1      20.751  18.535  17.054  1.00  0.00      LIG  
ATOM   4981 H28  LIG     1      20.790  20.281  16.788  1.00  0.00      LIG  
ATOM   4982 H29  LIG     1      22.893  17.656  15.200  1.00  0.00      LIG  
ATOM   4983 H30  LIG     1      21.847  17.398  13.790  1.00  0.00      LIG  
ATOM   4984 H31  LIG     1      21.297  16.965  15.400  1.00  0.00      LIG  
ATOM   4985 H32  LIG     1      22.409  20.778   6.762  1.00  0.00      LIG  
ATOM   4986 H33  LIG     1      20.657  23.102   9.870  1.00  0.00      LIG  
ATOM   4987 H34  LIG     1      21.263  18.498   8.090  1.00  0.00      LIG  
ATOM   4988 H35  LIG     1      21.427  18.070   6.393  1.00  0.00      LIG  
ATOM   4989 H36  LIG     1      24.416  19.789   5.682  1.00  0.00      LIG  
ATOM   4990 H37  LIG     1      22.905  19.394   4.849  1.00  0.00      LIG  
ATOM   4991 H38  LIG     1      23.692  18.176   5.850  1.00  0.00      LIG  
ATOM   4992 H39  LIG     1      20.304  20.761   7.261  1.00  0.00      LIG  
ATOM   4993 H40  LIG     1      18.038  19.545   6.495  1.00  0.00      LIG  
ATOM   4994 H41  LIG     1      19.395  17.369   7.633  1.00  0.00      LIG  
ATOM   4995 H42  LIG     1      17.701  21.074   9.831  1.00  0.00      LIG  
ATOM   4996 H43  LIG     1      17.384  21.296   8.100  1.00  0.00      LIG  
ATOM   4997 H44  LIG     1      19.022  21.496   8.761  1.00  0.00      LIG  
ATOM   4998 H45  LIG     1      17.248  17.594   8.863  1.00  0.00      LIG  
ATOM   4999 H46  LIG     1      16.772  18.889   9.948  1.00  0.00      LIG  
ATOM   5000 H47  LIG     1      16.284  18.954   8.248  1.00  0.00      LIG  
ATOM   5001 H48  LIG     1      18.960  19.192  10.423  1.00  0.00      LIG  
ATOM   5002 H49  LIG     1      19.230  20.182   2.980  1.00  0.00      LIG  
ATOM   5003 H50  LIG     1      20.620  21.318   3.053  1.00  0.00      LIG  
ATOM   5004 H51  LIG     1      18.944  21.932   3.037  1.00  0.00      LIG  
TER
REMARK  Energy: 60.5231
REMARK  SimpleFitness: 60.5231
REMARK  FullFitness: -1569.7125
REMARK  InterFull: -40.2085
REMARK  IntraFull: 116.951
REMARK  solvFull: -1890.97
REMARK  surfFull: 244.515
REMARK  extraFull: 0.0
REMARK  deltaGcompsolvpol: -1890.97
REMARK  deltaGcompsolvnonpol: 244.515
REMARK  deltaGprotsolvpol: -1897.11
REMARK  deltaGprotsolvnonpol: 243.179
REMARK  deltaGligsolvpol: -12.4349
REMARK  deltaGligsolvnonpol: 16.8311
REMARK  deltaGvdw: -40.2085
REMARK  deltaGelec: 0.0
REMARK  deltaG: -8.122776
REMARK  Cluster: 6
REMARK  ClusterRank: 0
ATOM   4915 O    LIG     1      19.457  17.655   4.946  1.00  0.00      LIG  
ATOM   4916 O1   LIG     1      19.620  12.266   9.026  1.00  0.00      LIG  
ATOM   4917 O2   LIG     1      26.373  19.622   7.524  1.00  0.00      LIG  
ATOM   4918 O3   LIG     1      26.115  17.558   4.463  1.00  0.00      LIG  
ATOM   4919 O4   LIG     1      28.779  16.834   5.107  1.00  0.00      LIG  
ATOM   4920 O5   LIG     1      25.419  17.715   8.450  1.00  0.00      LIG  
ATOM   4921 C    LIG     1      20.443  18.039   8.605  1.00  0.00      LIG  
ATOM   4922 C1   LIG     1      19.550  17.579   7.415  1.00  0.00      LIG  
ATOM   4923 C2   LIG     1      18.911  16.153   7.547  1.00  0.00      LIG  
ATOM   4924 C3   LIG     1      20.757  19.561   8.459  1.00  0.00      LIG  
ATOM   4925 C4   LIG     1      18.457  15.801   8.985  1.00  0.00      LIG  
ATOM   4926 C5   LIG     1      19.786  17.775   9.959  1.00  0.00      LIG  
ATOM   4927 C6   LIG     1      20.293  17.856   6.078  1.00  0.00      LIG  
ATOM   4928 C7   LIG     1      18.473  17.027   9.888  1.00  0.00      LIG  
ATOM   4929 C8   LIG     1      21.462  19.771   7.173  1.00  0.00      LIG  
ATOM   4930 C9   LIG     1      18.911  14.458   9.636  1.00  0.00      LIG  
ATOM   4931 C10  LIG     1      19.753  15.055   6.905  1.00  0.00      LIG  
ATOM   4932 C11  LIG     1      21.751  20.119   9.483  1.00  0.00      LIG  
ATOM   4933 C12  LIG     1      20.784  19.292   5.940  1.00  0.00      LIG  
ATOM   4934 C13  LIG     1      21.757  17.237   8.641  1.00  0.00      LIG  
ATOM   4935 C14  LIG     1      17.589  16.171   6.770  1.00  0.00      LIG  
ATOM   4936 C15  LIG     1      22.676  20.310   7.306  1.00  0.00      LIG  
ATOM   4937 C16  LIG     1      19.524  20.471   8.505  1.00  0.00      LIG  
ATOM   4938 C17  LIG     1      22.959  20.636   8.723  1.00  0.00      LIG  
ATOM   4939 C18  LIG     1      19.211  13.682   7.204  1.00  0.00      LIG  
ATOM   4940 C19  LIG     1      19.365  13.403   8.654  1.00  0.00      LIG  
ATOM   4941 C20  LIG     1      17.711  13.854  10.352  1.00  0.00      LIG  
ATOM   4942 C21  LIG     1      19.978  14.578  10.713  1.00  0.00      LIG  
ATOM   4943 C22  LIG     1      23.684  20.538   6.212  1.00  0.00      LIG  
ATOM   4944 C23  LIG     1      24.504  19.261   5.923  1.00  0.00      LIG  
ATOM   4945 C24  LIG     1      24.492  21.810   6.424  1.00  0.00      LIG  
ATOM   4946 C25  LIG     1      26.027  19.291   6.162  1.00  0.00      LIG  
ATOM   4947 C26  LIG     1      26.742  18.007   5.665  1.00  0.00      LIG  
ATOM   4948 C27  LIG     1      28.260  18.136   5.387  1.00  0.00      LIG  
ATOM   4949 C28  LIG     1      28.554  19.005   4.174  1.00  0.00      LIG  
ATOM   4950 C29  LIG     1      29.065  18.664   6.561  1.00  0.00      LIG  
ATOM   4951 C30  LIG     1      26.047  18.759   8.537  1.00  0.00      LIG  
ATOM   4952 C31  LIG     1      26.582  19.285   9.830  1.00  0.00      LIG  
ATOM   4953 H    LIG     1      18.681  18.238   7.398  1.00  0.00      LIG  
ATOM   4954 H1   LIG     1      17.382  15.632   8.900  1.00  0.00      LIG  
ATOM   4955 H2   LIG     1      19.607  18.701  10.507  1.00  0.00      LIG  
ATOM   4956 H3   LIG     1      20.478  17.219  10.594  1.00  0.00      LIG  
ATOM   4957 H4   LIG     1      21.147  17.184   5.967  1.00  0.00      LIG  
ATOM   4958 H5   LIG     1      18.154  16.758  10.898  1.00  0.00      LIG  
ATOM   4959 H6   LIG     1      17.717  17.727   9.520  1.00  0.00      LIG  
ATOM   4960 H7   LIG     1      20.790  15.109   7.238  1.00  0.00      LIG  
ATOM   4961 H8   LIG     1      19.767  15.178   5.820  1.00  0.00      LIG  
ATOM   4962 H9   LIG     1      22.059  19.387  10.232  1.00  0.00      LIG  
ATOM   4963 H10  LIG     1      21.301  20.942  10.046  1.00  0.00      LIG  
ATOM   4964 H11  LIG     1      19.940  19.954   5.724  1.00  0.00      LIG  
ATOM   4965 H12  LIG     1      21.436  19.363   5.064  1.00  0.00      LIG  
ATOM   4966 H13  LIG     1      22.367  17.362   7.744  1.00  0.00      LIG  
ATOM   4967 H14  LIG     1      22.378  17.509   9.496  1.00  0.00      LIG  
ATOM   4968 H15  LIG     1      21.561  16.173   8.750  1.00  0.00      LIG  
ATOM   4969 H16  LIG     1      16.988  15.279   6.962  1.00  0.00      LIG  
ATOM   4970 H17  LIG     1      17.737  16.209   5.691  1.00  0.00      LIG  
ATOM   4971 H18  LIG     1      16.983  17.031   7.068  1.00  0.00      LIG  
ATOM   4972 H19  LIG     1      19.018  20.409   9.471  1.00  0.00      LIG  
ATOM   4973 H20  LIG     1      19.813  21.517   8.366  1.00  0.00      LIG  
ATOM   4974 H21  LIG     1      18.790  20.240   7.729  1.00  0.00      LIG  
ATOM   4975 H22  LIG     1      23.863  20.141   9.074  1.00  0.00      LIG  
ATOM   4976 H23  LIG     1      23.069  21.715   8.867  1.00  0.00      LIG  
ATOM   4977 H24  LIG     1      19.808  12.950   6.662  1.00  0.00      LIG  
ATOM   4978 H25  LIG     1      18.165  13.553   6.919  1.00  0.00      LIG  
ATOM   4979 H26  LIG     1      17.351  14.535  11.127  1.00  0.00      LIG  
ATOM   4980 H27  LIG     1      17.964  12.909  10.844  1.00  0.00      LIG  
ATOM   4981 H28  LIG     1      16.888  13.657   9.658  1.00  0.00      LIG  
ATOM   4982 H29  LIG     1      19.641  15.201  11.544  1.00  0.00      LIG  
ATOM   4983 H30  LIG     1      20.897  15.003  10.311  1.00  0.00      LIG  
ATOM   4984 H31  LIG     1      20.229  13.600  11.135  1.00  0.00      LIG  
ATOM   4985 H32  LIG     1      23.113  20.730   5.299  1.00  0.00      LIG  
ATOM   4986 H33  LIG     1      18.662  18.195   5.089  1.00  0.00      LIG  
ATOM   4987 H34  LIG     1      24.330  19.052   4.865  1.00  0.00      LIG  
ATOM   4988 H35  LIG     1      24.079  18.402   6.451  1.00  0.00      LIG  
ATOM   4989 H36  LIG     1      25.151  21.991   5.571  1.00  0.00      LIG  
ATOM   4990 H37  LIG     1      25.104  21.769   7.328  1.00  0.00      LIG  
ATOM   4991 H38  LIG     1      23.829  22.675   6.520  1.00  0.00      LIG  
ATOM   4992 H39  LIG     1      26.408  20.112   5.553  1.00  0.00      LIG  
ATOM   4993 H40  LIG     1      26.608  17.201   6.390  1.00  0.00      LIG  
ATOM   4994 H41  LIG     1      26.707  16.884   4.085  1.00  0.00      LIG  
ATOM   4995 H42  LIG     1      29.631  19.043   3.989  1.00  0.00      LIG  
ATOM   4996 H43  LIG     1      28.195  20.026   4.320  1.00  0.00      LIG  
ATOM   4997 H44  LIG     1      28.098  18.594   3.269  1.00  0.00      LIG  
ATOM   4998 H45  LIG     1      28.862  18.075   7.459  1.00  0.00      LIG  
ATOM   4999 H46  LIG     1      30.137  18.584   6.362  1.00  0.00      LIG  
ATOM   5000 H47  LIG     1      28.834  19.713   6.763  1.00  0.00      LIG  
ATOM   5001 H48  LIG     1      29.727  16.951   4.923  1.00  0.00      LIG  
ATOM   5002 H49  LIG     1      26.285  18.604  10.632  1.00  0.00      LIG  
ATOM   5003 H50  LIG     1      26.159  20.273  10.031  1.00  0.00      LIG  
ATOM   5004 H51  LIG     1      27.674  19.330   9.789  1.00  0.00      LIG  
TER
REMARK  Energy: 60.5231
REMARK  SimpleFitness: 60.5231
REMARK  FullFitness: -1569.7125
REMARK  InterFull: -40.2085
REMARK  IntraFull: 116.951
REMARK  solvFull: -1890.97
REMARK  surfFull: 244.515
REMARK  extraFull: 0.0
REMARK  deltaGcompsolvpol: -1890.97
REMARK  deltaGcompsolvnonpol: 244.515
REMARK  deltaGprotsolvpol: -1897.11
REMARK  deltaGprotsolvnonpol: 243.179
REMARK  deltaGligsolvpol: -12.4349
REMARK  deltaGligsolvnonpol: 16.8311
REMARK  deltaGvdw: -40.2085
REMARK  deltaGelec: 0.0
REMARK  deltaG: -8.122776
REMARK  Cluster: 6
REMARK  ClusterRank: 1
ATOM   4915 O    LIG     1      19.457  17.655   4.946  1.00  0.00      LIG  
ATOM   4916 O1   LIG     1      19.620  12.266   9.026  1.00  0.00      LIG  
ATOM   4917 O2   LIG     1      26.373  19.622   7.524  1.00  0.00      LIG  
ATOM   4918 O3   LIG     1      26.115  17.558   4.463  1.00  0.00      LIG  
ATOM   4919 O4   LIG     1      28.779  16.834   5.107  1.00  0.00      LIG  
ATOM   4920 O5   LIG     1      25.419  17.715   8.450  1.00  0.00      LIG  
ATOM   4921 C    LIG     1      20.443  18.039   8.605  1.00  0.00      LIG  
ATOM   4922 C1   LIG     1      19.550  17.579   7.415  1.00  0.00      LIG  
ATOM   4923 C2   LIG     1      18.911  16.153   7.547  1.00  0.00      LIG  
ATOM   4924 C3   LIG     1      20.757  19.561   8.459  1.00  0.00      LIG  
ATOM   4925 C4   LIG     1      18.457  15.801   8.985  1.00  0.00      LIG  
ATOM   4926 C5   LIG     1      19.786  17.775   9.959  1.00  0.00      LIG  
ATOM   4927 C6   LIG     1      20.293  17.856   6.078  1.00  0.00      LIG  
ATOM   4928 C7   LIG     1      18.473  17.027   9.888  1.00  0.00      LIG  
ATOM   4929 C8   LIG     1      21.462  19.771   7.173  1.00  0.00      LIG  
ATOM   4930 C9   LIG     1      18.911  14.458   9.636  1.00  0.00      LIG  
ATOM   4931 C10  LIG     1      19.753  15.055   6.905  1.00  0.00      LIG  
ATOM   4932 C11  LIG     1      21.751  20.119   9.483  1.00  0.00      LIG  
ATOM   4933 C12  LIG     1      20.784  19.292   5.940  1.00  0.00      LIG  
ATOM   4934 C13  LIG     1      21.757  17.237   8.641  1.00  0.00      LIG  
ATOM   4935 C14  LIG     1      17.589  16.171   6.770  1.00  0.00      LIG  
ATOM   4936 C15  LIG     1      22.676  20.310   7.306  1.00  0.00      LIG  
ATOM   4937 C16  LIG     1      19.524  20.471   8.505  1.00  0.00      LIG  
ATOM   4938 C17  LIG     1      22.959  20.636   8.723  1.00  0.00      LIG  
ATOM   4939 C18  LIG     1      19.211  13.682   7.204  1.00  0.00      LIG  
ATOM   4940 C19  LIG     1      19.365  13.403   8.654  1.00  0.00      LIG  
ATOM   4941 C20  LIG     1      17.711  13.854  10.352  1.00  0.00      LIG  
ATOM   4942 C21  LIG     1      19.978  14.578  10.713  1.00  0.00      LIG  
ATOM   4943 C22  LIG     1      23.684  20.538   6.212  1.00  0.00      LIG  
ATOM   4944 C23  LIG     1      24.504  19.261   5.923  1.00  0.00      LIG  
ATOM   4945 C24  LIG     1      24.492  21.810   6.424  1.00  0.00      LIG  
ATOM   4946 C25  LIG     1      26.027  19.291   6.162  1.00  0.00      LIG  
ATOM   4947 C26  LIG     1      26.742  18.007   5.665  1.00  0.00      LIG  
ATOM   4948 C27  LIG     1      28.260  18.136   5.387  1.00  0.00      LIG  
ATOM   4949 C28  LIG     1      28.554  19.005   4.174  1.00  0.00      LIG  
ATOM   4950 C29  LIG     1      29.065  18.664   6.561  1.00  0.00      LIG  
ATOM   4951 C30  LIG     1      26.047  18.759   8.537  1.00  0.00      LIG  
ATOM   4952 C31  LIG     1      26.582  19.285   9.830  1.00  0.00      LIG  
ATOM   4953 H    LIG     1      18.681  18.238   7.398  1.00  0.00      LIG  
ATOM   4954 H1   LIG     1      17.382  15.632   8.900  1.00  0.00      LIG  
ATOM   4955 H2   LIG     1      19.607  18.701  10.507  1.00  0.00      LIG  
ATOM   4956 H3   LIG     1      20.478  17.219  10.594  1.00  0.00      LIG  
ATOM   4957 H4   LIG     1      21.147  17.184   5.967  1.00  0.00      LIG  
ATOM   4958 H5   LIG     1      18.154  16.758  10.898  1.00  0.00      LIG  
ATOM   4959 H6   LIG     1      17.717  17.727   9.520  1.00  0.00      LIG  
ATOM   4960 H7   LIG     1      20.790  15.109   7.238  1.00  0.00      LIG  
ATOM   4961 H8   LIG     1      19.767  15.178   5.820  1.00  0.00      LIG  
ATOM   4962 H9   LIG     1      22.059  19.387  10.232  1.00  0.00      LIG  
ATOM   4963 H10  LIG     1      21.301  20.942  10.046  1.00  0.00      LIG  
ATOM   4964 H11  LIG     1      19.940  19.954   5.724  1.00  0.00      LIG  
ATOM   4965 H12  LIG     1      21.436  19.363   5.064  1.00  0.00      LIG  
ATOM   4966 H13  LIG     1      22.367  17.362   7.744  1.00  0.00      LIG  
ATOM   4967 H14  LIG     1      22.378  17.509   9.496  1.00  0.00      LIG  
ATOM   4968 H15  LIG     1      21.561  16.173   8.750  1.00  0.00      LIG  
ATOM   4969 H16  LIG     1      16.988  15.279   6.962  1.00  0.00      LIG  
ATOM   4970 H17  LIG     1      17.737  16.209   5.691  1.00  0.00      LIG  
ATOM   4971 H18  LIG     1      16.983  17.031   7.068  1.00  0.00      LIG  
ATOM   4972 H19  LIG     1      19.018  20.409   9.471  1.00  0.00      LIG  
ATOM   4973 H20  LIG     1      19.813  21.517   8.366  1.00  0.00      LIG  
ATOM   4974 H21  LIG     1      18.790  20.240   7.729  1.00  0.00      LIG  
ATOM   4975 H22  LIG     1      23.863  20.141   9.074  1.00  0.00      LIG  
ATOM   4976 H23  LIG     1      23.069  21.715   8.867  1.00  0.00      LIG  
ATOM   4977 H24  LIG     1      19.808  12.950   6.662  1.00  0.00      LIG  
ATOM   4978 H25  LIG     1      18.165  13.553   6.919  1.00  0.00      LIG  
ATOM   4979 H26  LIG     1      17.351  14.535  11.127  1.00  0.00      LIG  
ATOM   4980 H27  LIG     1      17.964  12.909  10.844  1.00  0.00      LIG  
ATOM   4981 H28  LIG     1      16.888  13.657   9.658  1.00  0.00      LIG  
ATOM   4982 H29  LIG     1      19.641  15.201  11.544  1.00  0.00      LIG  
ATOM   4983 H30  LIG     1      20.897  15.003  10.311  1.00  0.00      LIG  
ATOM   4984 H31  LIG     1      20.229  13.600  11.135  1.00  0.00      LIG  
ATOM   4985 H32  LIG     1      23.113  20.730   5.299  1.00  0.00      LIG  
ATOM   4986 H33  LIG     1      18.662  18.195   5.089  1.00  0.00      LIG  
ATOM   4987 H34  LIG     1      24.330  19.052   4.865  1.00  0.00      LIG  
ATOM   4988 H35  LIG     1      24.079  18.402   6.451  1.00  0.00      LIG  
ATOM   4989 H36  LIG     1      25.151  21.991   5.571  1.00  0.00      LIG  
ATOM   4990 H37  LIG     1      25.104  21.769   7.328  1.00  0.00      LIG  
ATOM   4991 H38  LIG     1      23.829  22.675   6.520  1.00  0.00      LIG  
ATOM   4992 H39  LIG     1      26.408  20.112   5.553  1.00  0.00      LIG  
ATOM   4993 H40  LIG     1      26.608  17.201   6.390  1.00  0.00      LIG  
ATOM   4994 H41  LIG     1      26.707  16.884   4.085  1.00  0.00      LIG  
ATOM   4995 H42  LIG     1      29.631  19.043   3.989  1.00  0.00      LIG  
ATOM   4996 H43  LIG     1      28.195  20.026   4.320  1.00  0.00      LIG  
ATOM   4997 H44  LIG     1      28.098  18.594   3.269  1.00  0.00      LIG  
ATOM   4998 H45  LIG     1      28.862  18.075   7.459  1.00  0.00      LIG  
ATOM   4999 H46  LIG     1      30.137  18.584   6.362  1.00  0.00      LIG  
ATOM   5000 H47  LIG     1      28.834  19.713   6.763  1.00  0.00      LIG  
ATOM   5001 H48  LIG     1      29.727  16.951   4.923  1.00  0.00      LIG  
ATOM   5002 H49  LIG     1      26.285  18.604  10.632  1.00  0.00      LIG  
ATOM   5003 H50  LIG     1      26.159  20.273  10.031  1.00  0.00      LIG  
ATOM   5004 H51  LIG     1      27.674  19.330   9.789  1.00  0.00      LIG  
TER
REMARK  Energy: 60.6611
REMARK  SimpleFitness: 60.6611
REMARK  FullFitness: -1568.7826
REMARK  InterFull: -38.8556
REMARK  IntraFull: 116.874
REMARK  solvFull: -1891.31
REMARK  surfFull: 244.509
REMARK  extraFull: 0.0
REMARK  deltaGcompsolvpol: -1891.31
REMARK  deltaGcompsolvnonpol: 244.509
REMARK  deltaGprotsolvpol: -1897.11
REMARK  deltaGprotsolvnonpol: 243.179
REMARK  deltaGligsolvpol: -12.24
REMARK  deltaGligsolvnonpol: 16.8246
REMARK  deltaGvdw: -38.8556
REMARK  deltaGelec: 0.0
REMARK  deltaG: -8.027485
REMARK  Cluster: 6
REMARK  ClusterRank: 2
ATOM   4915 O    LIG     1      19.444  17.659   4.941  1.00  0.00      LIG  
ATOM   4916 O1   LIG     1      19.628  12.288   9.061  1.00  0.00      LIG  
ATOM   4917 O2   LIG     1      26.363  19.620   7.532  1.00  0.00      LIG  
ATOM   4918 O3   LIG     1      26.144  17.550   4.473  1.00  0.00      LIG  
ATOM   4919 O4   LIG     1      28.797  16.822   5.155  1.00  0.00      LIG  
ATOM   4920 O5   LIG     1      25.383  17.721   8.447  1.00  0.00      LIG  
ATOM   4921 C    LIG     1      20.447  18.059   8.592  1.00  0.00      LIG  
ATOM   4922 C1   LIG     1      19.551  17.590   7.409  1.00  0.00      LIG  
ATOM   4923 C2   LIG     1      18.914  16.164   7.554  1.00  0.00      LIG  
ATOM   4924 C3   LIG     1      20.764  19.580   8.432  1.00  0.00      LIG  
ATOM   4925 C4   LIG     1      18.467  15.820   8.996  1.00  0.00      LIG  
ATOM   4926 C5   LIG     1      19.792  17.807   9.949  1.00  0.00      LIG  
ATOM   4927 C6   LIG     1      20.289  17.857   6.066  1.00  0.00      LIG  
ATOM   4928 C7   LIG     1      18.481  17.055   9.887  1.00  0.00      LIG  
ATOM   4929 C8   LIG     1      21.474  19.775   7.146  1.00  0.00      LIG  
ATOM   4930 C9   LIG     1      18.927  14.485   9.659  1.00  0.00      LIG  
ATOM   4931 C10  LIG     1      19.755  15.064   6.914  1.00  0.00      LIG  
ATOM   4932 C11  LIG     1      21.755  20.147   9.454  1.00  0.00      LIG  
ATOM   4933 C12  LIG     1      20.797  19.286   5.916  1.00  0.00      LIG  
ATOM   4934 C13  LIG     1      21.759  17.255   8.633  1.00  0.00      LIG  
ATOM   4935 C14  LIG     1      17.589  16.174   6.782  1.00  0.00      LIG  
ATOM   4936 C15  LIG     1      22.685  20.320   7.278  1.00  0.00      LIG  
ATOM   4937 C16  LIG     1      19.532  20.492   8.465  1.00  0.00      LIG  
ATOM   4938 C17  LIG     1      22.957  20.674   8.691  1.00  0.00      LIG  
ATOM   4939 C18  LIG     1      19.226  13.691   7.229  1.00  0.00      LIG  
ATOM   4940 C19  LIG     1      19.381  13.423   8.683  1.00  0.00      LIG  
ATOM   4941 C20  LIG     1      17.735  13.879  10.386  1.00  0.00      LIG  
ATOM   4942 C21  LIG     1      19.997  14.614  10.734  1.00  0.00      LIG  
ATOM   4943 C22  LIG     1      23.696  20.542   6.184  1.00  0.00      LIG  
ATOM   4944 C23  LIG     1      24.517  19.265   5.901  1.00  0.00      LIG  
ATOM   4945 C24  LIG     1      24.505  21.814   6.390  1.00  0.00      LIG  
ATOM   4946 C25  LIG     1      26.036  19.288   6.165  1.00  0.00      LIG  
ATOM   4947 C26  LIG     1      26.755  18.002   5.681  1.00  0.00      LIG  
ATOM   4948 C27  LIG     1      28.277  18.127   5.425  1.00  0.00      LIG  
ATOM   4949 C28  LIG     1      28.591  18.991   4.214  1.00  0.00      LIG  
ATOM   4950 C29  LIG     1      29.066  18.655   6.609  1.00  0.00      LIG  
ATOM   4951 C30  LIG     1      26.019  18.760   8.541  1.00  0.00      LIG  
ATOM   4952 C31  LIG     1      26.550  19.278   9.840  1.00  0.00      LIG  
ATOM   4953 H    LIG     1      18.681  18.248   7.389  1.00  0.00      LIG  
ATOM   4954 H1   LIG     1      17.392  15.645   8.917  1.00  0.00      LIG  
ATOM   4955 H2   LIG     1      19.611  18.738  10.488  1.00  0.00      LIG  
ATOM   4956 H3   LIG     1      20.485  17.257  10.588  1.00  0.00      LIG  
ATOM   4957 H4   LIG     1      21.136  17.176   5.954  1.00  0.00      LIG  
ATOM   4958 H5   LIG     1      18.163  16.796  10.900  1.00  0.00      LIG  
ATOM   4959 H6   LIG     1      17.723  17.749   9.512  1.00  0.00      LIG  
ATOM   4960 H7   LIG     1      20.795  15.126   7.235  1.00  0.00      LIG  
ATOM   4961 H8   LIG     1      19.759  15.179   5.827  1.00  0.00      LIG  
ATOM   4962 H9   LIG     1      22.073  19.418  10.202  1.00  0.00      LIG  
ATOM   4963 H10  LIG     1      21.301  20.966  10.021  1.00  0.00      LIG  
ATOM   4964 H11  LIG     1      19.961  19.955   5.688  1.00  0.00      LIG  
ATOM   4965 H12  LIG     1      21.453  19.341   5.043  1.00  0.00      LIG  
ATOM   4966 H13  LIG     1      22.369  17.373   7.735  1.00  0.00      LIG  
ATOM   4967 H14  LIG     1      22.382  17.532   9.486  1.00  0.00      LIG  
ATOM   4968 H15  LIG     1      21.561  16.193   8.749  1.00  0.00      LIG  
ATOM   4969 H16  LIG     1      16.991  15.281   6.983  1.00  0.00      LIG  
ATOM   4970 H17  LIG     1      17.732  16.204   5.702  1.00  0.00      LIG  
ATOM   4971 H18  LIG     1      16.983  17.034   7.075  1.00  0.00      LIG  
ATOM   4972 H19  LIG     1      19.023  20.440   9.430  1.00  0.00      LIG  
ATOM   4973 H20  LIG     1      19.823  21.537   8.316  1.00  0.00      LIG  
ATOM   4974 H21  LIG     1      18.802  20.254   7.688  1.00  0.00      LIG  
ATOM   4975 H22  LIG     1      23.870  20.204   9.054  1.00  0.00      LIG  
ATOM   4976 H23  LIG     1      23.045  21.757   8.816  1.00  0.00      LIG  
ATOM   4977 H24  LIG     1      19.831  12.959   6.696  1.00  0.00      LIG  
ATOM   4978 H25  LIG     1      18.182  13.552   6.942  1.00  0.00      LIG  
ATOM   4979 H26  LIG     1      17.372  14.565  11.155  1.00  0.00      LIG  
ATOM   4980 H27  LIG     1      17.998  12.942  10.888  1.00  0.00      LIG  
ATOM   4981 H28  LIG     1      16.911  13.665   9.699  1.00  0.00      LIG  
ATOM   4982 H29  LIG     1      19.654  15.235  11.565  1.00  0.00      LIG  
ATOM   4983 H30  LIG     1      20.911  15.048  10.332  1.00  0.00      LIG  
ATOM   4984 H31  LIG     1      20.259  13.640  11.157  1.00  0.00      LIG  
ATOM   4985 H32  LIG     1      23.124  20.731   5.271  1.00  0.00      LIG  
ATOM   4986 H33  LIG     1      18.957  16.834   5.103  1.00  0.00      LIG  
ATOM   4987 H34  LIG     1      24.361  19.064   4.838  1.00  0.00      LIG  
ATOM   4988 H35  LIG     1      24.080  18.404   6.414  1.00  0.00      LIG  
ATOM   4989 H36  LIG     1      25.162  21.990   5.535  1.00  0.00      LIG  
ATOM   4990 H37  LIG     1      25.119  21.777   7.293  1.00  0.00      LIG  
ATOM   4991 H38  LIG     1      23.844  22.680   6.484  1.00  0.00      LIG  
ATOM   4992 H39  LIG     1      26.430  20.108   5.561  1.00  0.00      LIG  
ATOM   4993 H40  LIG     1      26.609  17.198   6.406  1.00  0.00      LIG  
ATOM   4994 H41  LIG     1      26.741  16.877   4.104  1.00  0.00      LIG  
ATOM   4995 H42  LIG     1      29.671  19.028   4.045  1.00  0.00      LIG  
ATOM   4996 H43  LIG     1      28.231  20.013   4.351  1.00  0.00      LIG  
ATOM   4997 H44  LIG     1      28.149  18.578   3.303  1.00  0.00      LIG  
ATOM   4998 H45  LIG     1      28.845  18.070   7.506  1.00  0.00      LIG  
ATOM   4999 H46  LIG     1      30.141  18.570   6.428  1.00  0.00      LIG  
ATOM   5000 H47  LIG     1      28.836  19.705   6.804  1.00  0.00      LIG  
ATOM   5001 H48  LIG     1      29.749  16.936   4.992  1.00  0.00      LIG  
ATOM   5002 H49  LIG     1      26.237  18.601  10.638  1.00  0.00      LIG  
ATOM   5003 H50  LIG     1      26.139  20.272  10.039  1.00  0.00      LIG  
ATOM   5004 H51  LIG     1      27.643  19.310   9.806  1.00  0.00      LIG  
TER
REMARK  Energy: 60.6611
REMARK  SimpleFitness: 60.6611
REMARK  FullFitness: -1568.7826
REMARK  InterFull: -38.8556
REMARK  IntraFull: 116.874
REMARK  solvFull: -1891.31
REMARK  surfFull: 244.509
REMARK  extraFull: 0.0
REMARK  deltaGcompsolvpol: -1891.31
REMARK  deltaGcompsolvnonpol: 244.509
REMARK  deltaGprotsolvpol: -1897.11
REMARK  deltaGprotsolvnonpol: 243.179
REMARK  deltaGligsolvpol: -12.24
REMARK  deltaGligsolvnonpol: 16.8246
REMARK  deltaGvdw: -38.8556
REMARK  deltaGelec: 0.0
REMARK  deltaG: -8.027485
REMARK  Cluster: 6
REMARK  ClusterRank: 3
ATOM   4915 O    LIG     1      19.444  17.659   4.941  1.00  0.00      LIG  
ATOM   4916 O1   LIG     1      19.628  12.288   9.061  1.00  0.00      LIG  
ATOM   4917 O2   LIG     1      26.363  19.620   7.532  1.00  0.00      LIG  
ATOM   4918 O3   LIG     1      26.144  17.550   4.473  1.00  0.00      LIG  
ATOM   4919 O4   LIG     1      28.797  16.822   5.155  1.00  0.00      LIG  
ATOM   4920 O5   LIG     1      25.383  17.721   8.447  1.00  0.00      LIG  
ATOM   4921 C    LIG     1      20.447  18.059   8.592  1.00  0.00      LIG  
ATOM   4922 C1   LIG     1      19.551  17.590   7.409  1.00  0.00      LIG  
ATOM   4923 C2   LIG     1      18.914  16.164   7.554  1.00  0.00      LIG  
ATOM   4924 C3   LIG     1      20.764  19.580   8.432  1.00  0.00      LIG  
ATOM   4925 C4   LIG     1      18.467  15.820   8.996  1.00  0.00      LIG  
ATOM   4926 C5   LIG     1      19.792  17.807   9.949  1.00  0.00      LIG  
ATOM   4927 C6   LIG     1      20.289  17.857   6.066  1.00  0.00      LIG  
ATOM   4928 C7   LIG     1      18.481  17.055   9.887  1.00  0.00      LIG  
ATOM   4929 C8   LIG     1      21.474  19.775   7.146  1.00  0.00      LIG  
ATOM   4930 C9   LIG     1      18.927  14.485   9.659  1.00  0.00      LIG  
ATOM   4931 C10  LIG     1      19.755  15.064   6.914  1.00  0.00      LIG  
ATOM   4932 C11  LIG     1      21.755  20.147   9.454  1.00  0.00      LIG  
ATOM   4933 C12  LIG     1      20.797  19.286   5.916  1.00  0.00      LIG  
ATOM   4934 C13  LIG     1      21.759  17.255   8.633  1.00  0.00      LIG  
ATOM   4935 C14  LIG     1      17.589  16.174   6.782  1.00  0.00      LIG  
ATOM   4936 C15  LIG     1      22.685  20.320   7.278  1.00  0.00      LIG  
ATOM   4937 C16  LIG     1      19.532  20.492   8.465  1.00  0.00      LIG  
ATOM   4938 C17  LIG     1      22.957  20.674   8.691  1.00  0.00      LIG  
ATOM   4939 C18  LIG     1      19.226  13.691   7.229  1.00  0.00      LIG  
ATOM   4940 C19  LIG     1      19.381  13.423   8.683  1.00  0.00      LIG  
ATOM   4941 C20  LIG     1      17.735  13.879  10.386  1.00  0.00      LIG  
ATOM   4942 C21  LIG     1      19.997  14.614  10.734  1.00  0.00      LIG  
ATOM   4943 C22  LIG     1      23.696  20.542   6.184  1.00  0.00      LIG  
ATOM   4944 C23  LIG     1      24.517  19.265   5.901  1.00  0.00      LIG  
ATOM   4945 C24  LIG     1      24.505  21.814   6.390  1.00  0.00      LIG  
ATOM   4946 C25  LIG     1      26.036  19.288   6.165  1.00  0.00      LIG  
ATOM   4947 C26  LIG     1      26.755  18.002   5.681  1.00  0.00      LIG  
ATOM   4948 C27  LIG     1      28.277  18.127   5.425  1.00  0.00      LIG  
ATOM   4949 C28  LIG     1      28.591  18.991   4.214  1.00  0.00      LIG  
ATOM   4950 C29  LIG     1      29.066  18.655   6.609  1.00  0.00      LIG  
ATOM   4951 C30  LIG     1      26.019  18.760   8.541  1.00  0.00      LIG  
ATOM   4952 C31  LIG     1      26.550  19.278   9.840  1.00  0.00      LIG  
ATOM   4953 H    LIG     1      18.681  18.248   7.389  1.00  0.00      LIG  
ATOM   4954 H1   LIG     1      17.392  15.645   8.917  1.00  0.00      LIG  
ATOM   4955 H2   LIG     1      19.611  18.738  10.488  1.00  0.00      LIG  
ATOM   4956 H3   LIG     1      20.485  17.257  10.588  1.00  0.00      LIG  
ATOM   4957 H4   LIG     1      21.136  17.176   5.954  1.00  0.00      LIG  
ATOM   4958 H5   LIG     1      18.163  16.796  10.900  1.00  0.00      LIG  
ATOM   4959 H6   LIG     1      17.723  17.749   9.512  1.00  0.00      LIG  
ATOM   4960 H7   LIG     1      20.795  15.126   7.235  1.00  0.00      LIG  
ATOM   4961 H8   LIG     1      19.759  15.179   5.827  1.00  0.00      LIG  
ATOM   4962 H9   LIG     1      22.073  19.418  10.202  1.00  0.00      LIG  
ATOM   4963 H10  LIG     1      21.301  20.966  10.021  1.00  0.00      LIG  
ATOM   4964 H11  LIG     1      19.961  19.955   5.688  1.00  0.00      LIG  
ATOM   4965 H12  LIG     1      21.453  19.341   5.043  1.00  0.00      LIG  
ATOM   4966 H13  LIG     1      22.369  17.373   7.735  1.00  0.00      LIG  
ATOM   4967 H14  LIG     1      22.382  17.532   9.486  1.00  0.00      LIG  
ATOM   4968 H15  LIG     1      21.561  16.193   8.749  1.00  0.00      LIG  
ATOM   4969 H16  LIG     1      16.991  15.281   6.983  1.00  0.00      LIG  
ATOM   4970 H17  LIG     1      17.732  16.204   5.702  1.00  0.00      LIG  
ATOM   4971 H18  LIG     1      16.983  17.034   7.075  1.00  0.00      LIG  
ATOM   4972 H19  LIG     1      19.023  20.440   9.430  1.00  0.00      LIG  
ATOM   4973 H20  LIG     1      19.823  21.537   8.316  1.00  0.00      LIG  
ATOM   4974 H21  LIG     1      18.802  20.254   7.688  1.00  0.00      LIG  
ATOM   4975 H22  LIG     1      23.870  20.204   9.054  1.00  0.00      LIG  
ATOM   4976 H23  LIG     1      23.045  21.757   8.816  1.00  0.00      LIG  
ATOM   4977 H24  LIG     1      19.831  12.959   6.696  1.00  0.00      LIG  
ATOM   4978 H25  LIG     1      18.182  13.552   6.942  1.00  0.00      LIG  
ATOM   4979 H26  LIG     1      17.372  14.565  11.155  1.00  0.00      LIG  
ATOM   4980 H27  LIG     1      17.998  12.942  10.888  1.00  0.00      LIG  
ATOM   4981 H28  LIG     1      16.911  13.665   9.699  1.00  0.00      LIG  
ATOM   4982 H29  LIG     1      19.654  15.235  11.565  1.00  0.00      LIG  
ATOM   4983 H30  LIG     1      20.911  15.048  10.332  1.00  0.00      LIG  
ATOM   4984 H31  LIG     1      20.259  13.640  11.157  1.00  0.00      LIG  
ATOM   4985 H32  LIG     1      23.124  20.731   5.271  1.00  0.00      LIG  
ATOM   4986 H33  LIG     1      18.957  16.834   5.103  1.00  0.00      LIG  
ATOM   4987 H34  LIG     1      24.361  19.064   4.838  1.00  0.00      LIG  
ATOM   4988 H35  LIG     1      24.080  18.404   6.414  1.00  0.00      LIG  
ATOM   4989 H36  LIG     1      25.162  21.990   5.535  1.00  0.00      LIG  
ATOM   4990 H37  LIG     1      25.119  21.777   7.293  1.00  0.00      LIG  
ATOM   4991 H38  LIG     1      23.844  22.680   6.484  1.00  0.00      LIG  
ATOM   4992 H39  LIG     1      26.430  20.108   5.561  1.00  0.00      LIG  
ATOM   4993 H40  LIG     1      26.609  17.198   6.406  1.00  0.00      LIG  
ATOM   4994 H41  LIG     1      26.741  16.877   4.104  1.00  0.00      LIG  
ATOM   4995 H42  LIG     1      29.671  19.028   4.045  1.00  0.00      LIG  
ATOM   4996 H43  LIG     1      28.231  20.013   4.351  1.00  0.00      LIG  
ATOM   4997 H44  LIG     1      28.149  18.578   3.303  1.00  0.00      LIG  
ATOM   4998 H45  LIG     1      28.845  18.070   7.506  1.00  0.00      LIG  
ATOM   4999 H46  LIG     1      30.141  18.570   6.428  1.00  0.00      LIG  
ATOM   5000 H47  LIG     1      28.836  19.705   6.804  1.00  0.00      LIG  
ATOM   5001 H48  LIG     1      29.749  16.936   4.992  1.00  0.00      LIG  
ATOM   5002 H49  LIG     1      26.237  18.601  10.638  1.00  0.00      LIG  
ATOM   5003 H50  LIG     1      26.139  20.272  10.039  1.00  0.00      LIG  
ATOM   5004 H51  LIG     1      27.643  19.310   9.806  1.00  0.00      LIG  
TER
REMARK  Energy: 60.6611
REMARK  SimpleFitness: 60.6611
REMARK  FullFitness: -1568.7826
REMARK  InterFull: -38.8556
REMARK  IntraFull: 116.874
REMARK  solvFull: -1891.31
REMARK  surfFull: 244.509
REMARK  extraFull: 0.0
REMARK  deltaGcompsolvpol: -1891.31
REMARK  deltaGcompsolvnonpol: 244.509
REMARK  deltaGprotsolvpol: -1897.11
REMARK  deltaGprotsolvnonpol: 243.179
REMARK  deltaGligsolvpol: -12.24
REMARK  deltaGligsolvnonpol: 16.8246
REMARK  deltaGvdw: -38.8556
REMARK  deltaGelec: 0.0
REMARK  deltaG: -8.027485
REMARK  Cluster: 6
REMARK  ClusterRank: 4
ATOM   4915 O    LIG     1      19.444  17.659   4.941  1.00  0.00      LIG  
ATOM   4916 O1   LIG     1      19.628  12.288   9.061  1.00  0.00      LIG  
ATOM   4917 O2   LIG     1      26.363  19.620   7.532  1.00  0.00      LIG  
ATOM   4918 O3   LIG     1      26.144  17.550   4.473  1.00  0.00      LIG  
ATOM   4919 O4   LIG     1      28.797  16.822   5.155  1.00  0.00      LIG  
ATOM   4920 O5   LIG     1      25.383  17.721   8.447  1.00  0.00      LIG  
ATOM   4921 C    LIG     1      20.447  18.059   8.592  1.00  0.00      LIG  
ATOM   4922 C1   LIG     1      19.551  17.590   7.409  1.00  0.00      LIG  
ATOM   4923 C2   LIG     1      18.914  16.164   7.554  1.00  0.00      LIG  
ATOM   4924 C3   LIG     1      20.764  19.580   8.432  1.00  0.00      LIG  
ATOM   4925 C4   LIG     1      18.467  15.820   8.996  1.00  0.00      LIG  
ATOM   4926 C5   LIG     1      19.792  17.807   9.949  1.00  0.00      LIG  
ATOM   4927 C6   LIG     1      20.289  17.857   6.066  1.00  0.00      LIG  
ATOM   4928 C7   LIG     1      18.481  17.055   9.887  1.00  0.00      LIG  
ATOM   4929 C8   LIG     1      21.474  19.775   7.146  1.00  0.00      LIG  
ATOM   4930 C9   LIG     1      18.927  14.485   9.659  1.00  0.00      LIG  
ATOM   4931 C10  LIG     1      19.755  15.064   6.914  1.00  0.00      LIG  
ATOM   4932 C11  LIG     1      21.755  20.147   9.454  1.00  0.00      LIG  
ATOM   4933 C12  LIG     1      20.797  19.286   5.916  1.00  0.00      LIG  
ATOM   4934 C13  LIG     1      21.759  17.255   8.633  1.00  0.00      LIG  
ATOM   4935 C14  LIG     1      17.589  16.174   6.782  1.00  0.00      LIG  
ATOM   4936 C15  LIG     1      22.685  20.320   7.278  1.00  0.00      LIG  
ATOM   4937 C16  LIG     1      19.532  20.492   8.465  1.00  0.00      LIG  
ATOM   4938 C17  LIG     1      22.957  20.674   8.691  1.00  0.00      LIG  
ATOM   4939 C18  LIG     1      19.226  13.691   7.229  1.00  0.00      LIG  
ATOM   4940 C19  LIG     1      19.381  13.423   8.683  1.00  0.00      LIG  
ATOM   4941 C20  LIG     1      17.735  13.879  10.386  1.00  0.00      LIG  
ATOM   4942 C21  LIG     1      19.997  14.614  10.734  1.00  0.00      LIG  
ATOM   4943 C22  LIG     1      23.696  20.542   6.184  1.00  0.00      LIG  
ATOM   4944 C23  LIG     1      24.517  19.265   5.901  1.00  0.00      LIG  
ATOM   4945 C24  LIG     1      24.505  21.814   6.390  1.00  0.00      LIG  
ATOM   4946 C25  LIG     1      26.036  19.288   6.165  1.00  0.00      LIG  
ATOM   4947 C26  LIG     1      26.755  18.002   5.681  1.00  0.00      LIG  
ATOM   4948 C27  LIG     1      28.277  18.127   5.425  1.00  0.00      LIG  
ATOM   4949 C28  LIG     1      28.591  18.991   4.214  1.00  0.00      LIG  
ATOM   4950 C29  LIG     1      29.066  18.655   6.609  1.00  0.00      LIG  
ATOM   4951 C30  LIG     1      26.019  18.760   8.541  1.00  0.00      LIG  
ATOM   4952 C31  LIG     1      26.550  19.278   9.840  1.00  0.00      LIG  
ATOM   4953 H    LIG     1      18.681  18.248   7.389  1.00  0.00      LIG  
ATOM   4954 H1   LIG     1      17.392  15.645   8.917  1.00  0.00      LIG  
ATOM   4955 H2   LIG     1      19.611  18.738  10.488  1.00  0.00      LIG  
ATOM   4956 H3   LIG     1      20.485  17.257  10.588  1.00  0.00      LIG  
ATOM   4957 H4   LIG     1      21.136  17.176   5.954  1.00  0.00      LIG  
ATOM   4958 H5   LIG     1      18.163  16.796  10.900  1.00  0.00      LIG  
ATOM   4959 H6   LIG     1      17.723  17.749   9.512  1.00  0.00      LIG  
ATOM   4960 H7   LIG     1      20.795  15.126   7.235  1.00  0.00      LIG  
ATOM   4961 H8   LIG     1      19.759  15.179   5.827  1.00  0.00      LIG  
ATOM   4962 H9   LIG     1      22.073  19.418  10.202  1.00  0.00      LIG  
ATOM   4963 H10  LIG     1      21.301  20.966  10.021  1.00  0.00      LIG  
ATOM   4964 H11  LIG     1      19.961  19.955   5.688  1.00  0.00      LIG  
ATOM   4965 H12  LIG     1      21.453  19.341   5.043  1.00  0.00      LIG  
ATOM   4966 H13  LIG     1      22.369  17.373   7.735  1.00  0.00      LIG  
ATOM   4967 H14  LIG     1      22.382  17.532   9.486  1.00  0.00      LIG  
ATOM   4968 H15  LIG     1      21.561  16.193   8.749  1.00  0.00      LIG  
ATOM   4969 H16  LIG     1      16.991  15.281   6.983  1.00  0.00      LIG  
ATOM   4970 H17  LIG     1      17.732  16.204   5.702  1.00  0.00      LIG  
ATOM   4971 H18  LIG     1      16.983  17.034   7.075  1.00  0.00      LIG  
ATOM   4972 H19  LIG     1      19.023  20.440   9.430  1.00  0.00      LIG  
ATOM   4973 H20  LIG     1      19.823  21.537   8.316  1.00  0.00      LIG  
ATOM   4974 H21  LIG     1      18.802  20.254   7.688  1.00  0.00      LIG  
ATOM   4975 H22  LIG     1      23.870  20.204   9.054  1.00  0.00      LIG  
ATOM   4976 H23  LIG     1      23.045  21.757   8.816  1.00  0.00      LIG  
ATOM   4977 H24  LIG     1      19.831  12.959   6.696  1.00  0.00      LIG  
ATOM   4978 H25  LIG     1      18.182  13.552   6.942  1.00  0.00      LIG  
ATOM   4979 H26  LIG     1      17.372  14.565  11.155  1.00  0.00      LIG  
ATOM   4980 H27  LIG     1      17.998  12.942  10.888  1.00  0.00      LIG  
ATOM   4981 H28  LIG     1      16.911  13.665   9.699  1.00  0.00      LIG
[truncated: 1,540,913 more chars]
