# Supplementary material for: Exploring the mechanism of Alisma orientale for the treatment of pregnancy induced hypertension and potential hepato-nephrotoxicity by using network pharmacology, network toxicology, molecular docking and molecular dynamics simulation
Source: Front Pharmacol. 2022 Nov 15;13:1027112. doi: 10.3389/fphar.2022.1027112 (PMC9705790; doi:10.3389/fphar.2022.1027112)
Supplement: Supplementary file 13 [file DataSheet7.zip › IGF1/IGFE23/eadock3.err]

sib.fastconf.EADock3: running @ selenium/127.0.1.1 development version. /home/swissdock/swissdock/tmp//cache/eadock3/eadock3.jar MD5: 6b55cadf59de6f950f604b9d6d6562d2
sib.fastconf.EADock3: 5000 binding modes will be generated
sib.fastconf.EADock3: the 5000 with the most favorable SimpleFitness will be evaluated with FACTS.
sib.fastconf.EADock3: 250 binding modes will be retained
sib.fastconf.EADock3: minimize with 100 steps of SD then 250 steps of ABNR
sib.fastconf.EADock3: side chains closer than 0.0 A to any atom of the ligand will be optimized.
sib.fastconf.EADock3: Clustering radius is 2.0
sib.fastconf.EADock3: Maximum cluster size is 8
sib.fastconf.EADock3: clusters will have the exact size.
sib.fastconf.EADock3: Output file is clusters.zip
sib.fastconf.EADock3: Ligand selection is SEGID LIG
sib.fastconf.EADock3: temporary files will be kept.
sib.fastconf.EADock3: Translations allowed.
sib.fastconf.EADock3: solvation model is FACTS
sib.fastconf.EADock3: Centering rotations on the whole ligand.
sib.fastconf.EADock3: System  : 5004 atoms
sib.fastconf.EADock3: Ligand  : 90 atoms
sib.fastconf.EADock3: Receptor: 4914 atoms
sib.fastconf.EADock3:   Fixed part   : 4914 atoms
sib.fastconf.EADock3:   Flexible part: 0 atoms
sib.fastconf.EADock3: Blind docking
sib.fastconf.biodatastructures.molecules.FlexibleMoleculeBuilder: No RotateBond directive found.
sib.fastconf.biodatastructures.molecules.FlexibleMoleculeBuilder: Multiple keyword found in RotateBond directive.
sib.fastconf.biodatastructures.molecules.FlexibleMoleculeBuilder: Identify bonds.
sib.fastconf.biodatastructures.molecules.FlexibleMolecule: Total of 93 bonds found.
sib.fastconf.biodatastructures.molecules.FlexibleMolecule: Restricting dihedral rotations based on the number of atom on each side.
sib.fastconf.biodatastructures.molecules.FlexibleMolecule: 19 rotatable dihedral angles found.
sib.fastconf.biodatastructures.molecules.FlexibleMolecule: no user specified bond list.
sib.fastconf.biodatastructures.molecules.FlexibleMolecule: Filtering out dihedrals defined with an hydrogen.
sib.fastconf.biodatastructures.molecules.FlexibleMolecule: accepting bond 4944_4946_4917_4951
sib.fastconf.biodatastructures.molecules.FlexibleMolecule: accepting bond 4946_4917_4951_4920
sib.fastconf.biodatastructures.molecules.FlexibleMolecule: accepting bond 4929_4936_4943_4944
sib.fastconf.biodatastructures.molecules.FlexibleMolecule: accepting bond 4936_4943_4944_4946
sib.fastconf.biodatastructures.molecules.FlexibleMolecule: accepting bond 4943_4944_4946_4917
sib.fastconf.biodatastructures.molecules.FlexibleMolecule: accepting bond 4917_4946_4947_4918
sib.fastconf.biodatastructures.molecules.FlexibleMolecule: accepting bond 4918_4947_4948_4919
sib.fastconf.biodatastructures.molecules.FlexibleMolecule: found # 58 core atoms : [ 4915 4916 4921 4922 4923 4924 4925 4926 4927 4928 4929 4930 4931 4932 4933 4934 4935 4936 4937 4938 4939 4940 4941 4942 4943 4953 4954 4955 4956 4957 4958 4959 4960 4961 4962 4963 4964 4965 4966 4967 4968 4969 4970 4971 4972 4973 4974 4975 4976 4977 4978 4979 4980 4981 4982 4983 4984 4986 ]
sib.fastconf.biodatastructures.molecules.FlexibleMolecule: found rotatable bond # 0 between 4946 4917
sib.fastconf.biodatastructures.molecules.FlexibleMolecule: Group FIX (82): [ 4915 4927 4986 4922 4933 4957 4921 4923 4953 4929 4964 4965 4924 4926 4934 4925 4931 4935 4936 4932 4937 4928 4955 4956 4966 4967 4968 4930 4954 4939 4960 4961 4969 4970 4971 4938 4943 4962 4963 4972 4973 4974 4958 4959 4940 4941 4942 4977 4978 4975 4976 4944 4945 4985 4916 4979 4980 4981 4982 4983 4984 4987 4988 4989 4990 4991 4947 4992 4918 4948 4993 4994 4919 4949 4950 5001 4995 4996 4997 4998 4999 5000 ] 
sib.fastconf.biodatastructures.molecules.FlexibleMolecule: Group ROTATABLE (6): [ 4951 4920 4952 5002 5003 5004 ] 
sib.fastconf.biodatastructures.molecules.FlexibleMolecule: Group ROTATABLE (Validation) (1): [ 4951 ] 
sib.fastconf.biodatastructures.molecules.FlexibleMolecule: Group ROTATABLE (Non Validation) (5): [ 4920 4952 5002 5003 5004 ] 
sib.fastconf.biodatastructures.molecules.FlexibleMolecule: found rotatable bond # 1 between 4917 4951
sib.fastconf.biodatastructures.molecules.FlexibleMolecule: Group FIX (83): [ 4915 4927 4986 4922 4933 4957 4921 4923 4953 4929 4964 4965 4924 4926 4934 4925 4931 4935 4936 4932 4937 4928 4955 4956 4966 4967 4968 4930 4954 4939 4960 4961 4969 4970 4971 4938 4943 4962 4963 4972 4973 4974 4958 4959 4940 4941 4942 4977 4978 4975 4976 4944 4945 4985 4916 4979 4980 4981 4982 4983 4984 4946 4987 4988 4989 4990 4991 4947 4992 4918 4948 4993 4994 4919 4949 4950 5001 4995 4996 4997 4998 4999 5000 ] 
sib.fastconf.biodatastructures.molecules.FlexibleMolecule: Group ROTATABLE (5): [ 4920 4952 5002 5003 5004 ] 
sib.fastconf.biodatastructures.molecules.FlexibleMolecule: Group ROTATABLE (Validation) (2): [ 4920 4952 ] 
sib.fastconf.biodatastructures.molecules.FlexibleMolecule: Group ROTATABLE (Non Validation) (0): [ ] 
sib.fastconf.biodatastructures.molecules.FlexibleMolecule: found rotatable bond # 2 between 4936 4943
sib.fastconf.biodatastructures.molecules.FlexibleMolecule: Group FIX (56): [ 4915 4927 4986 4922 4933 4957 4921 4923 4953 4929 4964 4965 4924 4926 4934 4925 4931 4935 4932 4937 4928 4955 4956 4966 4967 4968 4930 4954 4939 4960 4961 4969 4970 4971 4938 4962 4963 4972 4973 4974 4958 4959 4940 4941 4942 4977 4978 4975 4976 4916 4979 4980 4981 4982 4983 4984 ] 
sib.fastconf.biodatastructures.molecules.FlexibleMolecule: Group ROTATABLE (32): [ 4917 4946 4951 4918 4947 4994 4919 4948 5001 4920 4944 4945 4985 4987 4988 4989 4990 4991 4992 4993 4949 4950 4995 4996 4997 4998 4999 5000 4952 5002 5003 5004 ] 
sib.fastconf.biodatastructures.molecules.FlexibleMolecule: Group ROTATABLE (Validation) (2): [ 4944 4945 ] 
sib.fastconf.biodatastructures.molecules.FlexibleMolecule: Group ROTATABLE (Non Validation) (26): [ 4917 4946 4951 4918 4947 4994 4919 4948 5001 4920 4987 4988 4992 4993 4949 4950 4995 4996 4997 4998 4999 5000 4952 5002 5003 5004 ] 
sib.fastconf.biodatastructures.molecules.FlexibleMolecule: found rotatable bond # 3 between 4943 4944
sib.fastconf.biodatastructures.molecules.FlexibleMolecule: Group FIX (62): [ 4915 4927 4986 4922 4933 4957 4921 4923 4953 4929 4964 4965 4924 4926 4934 4925 4931 4935 4936 4932 4937 4928 4955 4956 4966 4967 4968 4930 4954 4939 4960 4961 4969 4970 4971 4938 4962 4963 4972 4973 4974 4958 4959 4940 4941 4942 4977 4978 4975 4976 4945 4985 4916 4979 4980 4981 4982 4983 4984 4989 4990 4991 ] 
sib.fastconf.biodatastructures.molecules.FlexibleMolecule: Group ROTATABLE (26): [ 4917 4946 4951 4918 4947 4994 4919 4948 5001 4920 4987 4988 4992 4993 4949 4950 4995 4996 4997 4998 4999 5000 4952 5002 5003 5004 ] 
sib.fastconf.biodatastructures.molecules.FlexibleMolecule: Group ROTATABLE (Validation) (1): [ 4946 ] 
sib.fastconf.biodatastructures.molecules.FlexibleMolecule: Group ROTATABLE (Non Validation) (23): [ 4917 4951 4918 4947 4994 4919 4948 5001 4920 4992 4993 4949 4950 4995 4996 4997 4998 4999 5000 4952 5002 5003 5004 ] 
sib.fastconf.biodatastructures.molecules.FlexibleMolecule: found rotatable bond # 4 between 4944 4946
sib.fastconf.biodatastructures.molecules.FlexibleMolecule: Group FIX (65): [ 4915 4927 4986 4922 4933 4957 4921 4923 4953 4929 4964 4965 4924 4926 4934 4925 4931 4935 4936 4932 4937 4928 4955 4956 4966 4967 4968 4930 4954 4939 4960 4961 4969 4970 4971 4938 4943 4962 4963 4972 4973 4974 4958 4959 4940 4941 4942 4977 4978 4975 4976 4945 4985 4916 4979 4980 4981 4982 4983 4984 4987 4988 4989 4990 4991 ] 
sib.fastconf.biodatastructures.molecules.FlexibleMolecule: Group ROTATABLE (23): [ 4917 4951 4918 4947 4994 4919 4948 5001 4920 4992 4993 4949 4950 4995 4996 4997 4998 4999 5000 4952 5002 5003 5004 ] 
sib.fastconf.biodatastructures.molecules.FlexibleMolecule: Group ROTATABLE (Validation) (2): [ 4917 4947 ] 
sib.fastconf.biodatastructures.molecules.FlexibleMolecule: Group ROTATABLE (Non Validation) (20): [ 4951 4918 4994 4919 4948 5001 4920 4993 4949 4950 4995 4996 4997 4998 4999 5000 4952 5002 5003 5004 ] 
sib.fastconf.biodatastructures.molecules.FlexibleMolecule: found rotatable bond # 5 between 4946 4947
sib.fastconf.biodatastructures.molecules.FlexibleMolecule: Group FIX (74): [ 4915 4927 4986 4922 4933 4957 4921 4923 4953 4929 4964 4965 4924 4926 4934 4925 4931 4935 4936 4932 4937 4928 4955 4956 4966 4967 4968 4930 4954 4939 4960 4961 4969 4970 4971 4938 4943 4962 4963 4972 4973 4974 4958 4959 4940 4941 4942 4977 4978 4975 4976 4944 4945 4985 4916 4979 4980 4981 4982 4983 4984 4987 4988 4989 4990 4991 4917 4992 4951 4920 4952 5002 5003 5004 ] 
sib.fastconf.biodatastructures.molecules.FlexibleMolecule: Group ROTATABLE (14): [ 4918 4994 4919 4948 5001 4993 4949 4950 4995 4996 4997 4998 4999 5000 ] 
sib.fastconf.biodatastructures.molecules.FlexibleMolecule: Group ROTATABLE (Validation) (2): [ 4918 4948 ] 
sib.fastconf.biodatastructures.molecules.FlexibleMolecule: Group ROTATABLE (Non Validation) (10): [ 4919 5001 4949 4950 4995 4996 4997 4998 4999 5000 ] 
sib.fastconf.biodatastructures.molecules.FlexibleMolecule: found rotatable bond # 6 between 4947 4948
sib.fastconf.biodatastructures.molecules.FlexibleMolecule: Group FIX (78): [ 4915 4927 4986 4922 4933 4957 4921 4923 4953 4929 4964 4965 4924 4926 4934 4925 4931 4935 4936 4932 4937 4928 4955 4956 4966 4967 4968 4930 4954 4939 4960 4961 4969 4970 4971 4938 4943 4962 4963 4972 4973 4974 4958 4959 4940 4941 4942 4977 4978 4975 4976 4944 4945 4985 4916 4979 4980 4981 4982 4983 4984 4946 4987 4988 4989 4990 4991 4917 4992 4951 4918 4993 4920 4952 4994 5002 5003 5004 ] 
sib.fastconf.biodatastructures.molecules.FlexibleMolecule: Group ROTATABLE (10): [ 4919 5001 4949 4950 4995 4996 4997 4998 4999 5000 ] 
sib.fastconf.biodatastructures.molecules.FlexibleMolecule: Group ROTATABLE (Validation) (3): [ 4919 4949 4950 ] 
sib.fastconf.biodatastructures.molecules.FlexibleMolecule: Group ROTATABLE (Non Validation) (0): [ ] 
sib.fastconf.biodatastructures.molecules.FlexibleMolecule: Bond 4946 4917 has no parent, best bet is 4944 4946
sib.fastconf.biodatastructures.molecules.FlexibleMolecule: Bond 4936 4943 has no putative parent, best bet is root node
sib.fastconf.biodatastructures.molecules.FlexibleMoleculeRotatable bond tree initialized 8 elements
sib.fastconf.biodatastructures.molecules.FlexibleMolecule: Detecting chiral carbons
sib.fastconf.biodatastructures.molecules.FlexibleMolecule: Atom 4921 C    [ 5.92 -1.857 1.213 ] is chiral
sib.fastconf.biodatastructures.molecules.FlexibleMolecule: Atom 4924 C3   [ 6.545 -1.03 2.38 ] is chiral
sib.fastconf.biodatastructures.molecules.FlexibleMolecule: Atom 4927 C6   [ 5.568 0.315 -0.072 ] is chiral
sib.fastconf.biodatastructures.molecules.FlexibleMolecule: Atom 4943 C22  [ 9.427 1.234 1.355 ] is chiral
sib.fastconf.biodatastructures.molecules.FlexibleMolecule: Atom 4946 C25  [ 10.521 1.734 -0.975 ] is chiral
sib.fastconf.biodatastructures.molecules.FlexibleMolecule: Atom 4947 C26  [ 12.051 1.572 -0.924 ] is chiral
sib.fastconf.FastconfBuilder: Initialize non bonded list.
sib.fastconf.biodatastructures.scoring.moleculargrids.grids.InsideMolecularGrid: Calculating inside grid [405][412][471]
sib.fastconf.biodatastructures.scoring.moleculargrids.grids.InsideMolecularGrid: Inside grid calculated in 900 ms
sib.fastconf.biodatastructures.scoring.moleculargrids.grids.InsideMolecularGrid: Smoothing inside grid.
sib.fastconf.biodatastructures.scoring.moleculargrids.grids.InsideMolecularGrid: Inside grid smoothed in 950 ms
sib.fastconf.biodatastructures.scoring.EvaluatorBuilder: generation of the electrostatic grid took 10 ms.
sib.fastconf.FastconfBuilder: Initial energy: 19799.287
sib.fastconf.EADock3: EADock3 starting
sib.fastconf.EADock3: Box volume 431547.03 ?
sib.fastconf.EADock3: Xmin: -24.314 Xmax: 46.616 Xsize: 70.930
sib.fastconf.EADock3: Ymin: -30.933 Ymax: 41.431 Ysize: 72.364
sib.fastconf.EADock3: Zmin: -26.413 Zmax: 57.663 Zsize: 84.076
sib.fastconf.EADock3: Calculating pocket bias.
sib.fastconf.EADock3: 3 cavities identified.
sib.fastconf.EADock3: 31 magic points identified.
sib.fastconf.EADock3: 31 pocket points were identified in 2220 ms
sib.fastconf.EADock3: Calculating surface bias.
sib.fastconf.EADock3: 10024 surface points were identified in 5880 ms
sib.fastconf.EADock3: 0.0 % done
sib.fastconf.EADock3: 0.1 % done
sib.fastconf.EADock3: 0.2 % done
sib.fastconf.EADock3: 0.3 % done
sib.fastconf.EADock3: 0.4 % done
sib.fastconf.EADock3: 0.5 % done
sib.fastconf.EADock3: 0.6 % done
sib.fastconf.EADock3: 0.7 % done
sib.fastconf.EADock3: 0.8 % done
sib.fastconf.EADock3: 0.9 % done
sib.fastconf.EADock3: 1.0 % done
sib.fastconf.EADock3: 1.1 % done
sib.fastconf.EADock3: 1.2 % done
sib.fastconf.EADock3: 1.3 % done
sib.fastconf.EADock3: 1.4 % done
sib.fastconf.EADock3: 1.5 % done
sib.fastconf.EADock3: 1.6 % done
sib.fastconf.EADock3: 1.7 % done
sib.fastconf.EADock3: 1.8 % done
sib.fastconf.EADock3: 1.9 % done
sib.fastconf.EADock3: 2.0 % done
sib.fastconf.EADock3: 2.1 % done
sib.fastconf.EADock3: 2.2 % done
sib.fastconf.EADock3: 2.3 % done
sib.fastconf.EADock3: 2.4 % done
sib.fastconf.EADock3: 2.5 % done
sib.fastconf.EADock3: 2.6 % done
sib.fastconf.EADock3: 2.7 % done
sib.fastconf.EADock3: 2.8 % done
sib.fastconf.EADock3: 2.9 % done
sib.fastconf.EADock3: 3.0 % done
sib.fastconf.EADock3: 3.1 % done
sib.fastconf.EADock3: 3.2 % done
sib.fastconf.EADock3: 3.3 % done
sib.fastconf.EADock3: 3.4 % done
sib.fastconf.EADock3: 3.5 % done
sib.fastconf.EADock3: 3.6 % done
sib.fastconf.EADock3: 3.7 % done
sib.fastconf.EADock3: 3.8 % done
sib.fastconf.EADock3: 3.9 % done
sib.fastconf.EADock3: 4.0 % done
sib.fastconf.EADock3: 4.1 % done
sib.fastconf.EADock3: 4.2 % done
sib.fastconf.EADock3: 4.3 % done
sib.fastconf.EADock3: 4.4 % done
sib.fastconf.EADock3: 4.5 % done
sib.fastconf.EADock3: 4.6 % done
sib.fastconf.EADock3: 4.7 % done
sib.fastconf.EADock3: 4.8 % done
sib.fastconf.EADock3: 4.9 % done
sib.fastconf.EADock3: 5.0 % done
sib.fastconf.EADock3: 5.1 % done
sib.fastconf.EADock3: 5.2 % done
sib.fastconf.EADock3: 5.3 % done
sib.fastconf.EADock3: 5.4 % done
sib.fastconf.EADock3: 5.5 % done
sib.fastconf.EADock3: 5.6 % done
sib.fastconf.EADock3: 5.7 % done
sib.fastconf.EADock3: 5.8 % done
sib.fastconf.EADock3: only 274/500001 BM accepted, exiting DSS.
sib.fastconf.EADock3: The generation of 274 conformations took 1667640 s
sib.fastconf.EADock3: The DSS engine failed 495001 times to find a suitable BMs within the allowed time limit of 500 ms
sib.fastconf.EADock3: Minimizing binding mode 0, energy is 471.36255, rmsd is 31.76475
sib.fastconf.EADock3: Minimizing binding mode 1, energy is 558.85876, rmsd is 3.8336954
sib.fastconf.EADock3: Minimizing binding mode 2, energy is 569.786, rmsd is 32.8692
sib.fastconf.EADock3: Minimizing binding mode 3, energy is 634.619, rmsd is 20.402702
sib.fastconf.EADock3: Minimizing binding mode 4, energy is 642.9597, rmsd is 24.668465
sib.fastconf.EADock3: Minimizing binding mode 5, energy is 644.61633, rmsd is 24.818462
sib.fastconf.EADock3: Minimizing binding mode 6, energy is 700.63525, rmsd is 33.695614
sib.fastconf.EADock3: Minimizing binding mode 7, energy is 748.8854, rmsd is 24.680206
sib.fastconf.EADock3: Minimizing binding mode 8, energy is 765.02893, rmsd is 19.784864
sib.fastconf.EADock3: Minimizing binding mode 9, energy is 784.0958, rmsd is 32.849648
sib.fastconf.EADock3: Minimizing binding mode 10, energy is 786.7171, rmsd is 25.447731
sib.fastconf.EADock3: Minimizing binding mode 11, energy is 826.47906, rmsd is 24.594883
sib.fastconf.EADock3: Minimizing binding mode 12, energy is 830.8055, rmsd is 32.96529
sib.fastconf.EADock3: Minimizing binding mode 13, energy is 856.53784, rmsd is 25.714815
sib.fastconf.EADock3: Minimizing binding mode 14, energy is 873.6951, rmsd is 24.62317
sib.fastconf.EADock3: Minimizing binding mode 15, energy is 914.74744, rmsd is 34.752552
sib.fastconf.EADock3: Minimizing binding mode 16, energy is 926.47833, rmsd is 36.87436
sib.fastconf.EADock3: Minimizing binding mode 17, energy is 938.6596, rmsd is 23.98263
sib.fastconf.EADock3: Minimizing binding mode 18, energy is 953.77637, rmsd is 25.365482
sib.fastconf.EADock3: Minimizing binding mode 19, energy is 955.7686, rmsd is 24.89404
sib.fastconf.EADock3: Minimizing binding mode 20, energy is 988.38196, rmsd is 19.730679
sib.fastconf.EADock3: Minimizing binding mode 21, energy is 996.7894, rmsd is 32.731827
sib.fastconf.EADock3: Minimizing binding mode 22, energy is 1002.40546, rmsd is 2.8157675
sib.fastconf.EADock3: Minimizing binding mode 23, energy is 1008.6107, rmsd is 20.95363
sib.fastconf.EADock3: Minimizing binding mode 24, energy is 1034.2886, rmsd is 1.4193699
sib.fastconf.EADock3: Minimizing binding mode 25, energy is 1039.9662, rmsd is 31.914038
sib.fastconf.EADock3: Minimizing binding mode 26, energy is 1051.8036, rmsd is 33.77662
sib.fastconf.EADock3: Minimizing binding mode 27, energy is 1056.6576, rmsd is 24.827187
sib.fastconf.EADock3: Minimizing binding mode 28, energy is 1081.33, rmsd is 24.493942
sib.fastconf.EADock3: Minimizing binding mode 29, energy is 1081.9158, rmsd is 32.808357
sib.fastconf.EADock3: Minimizing binding mode 30, energy is 1110.8444, rmsd is 20.681398
sib.fastconf.EADock3: Minimizing binding mode 31, energy is 1129.3678, rmsd is 25.190346
sib.fastconf.EADock3: Minimizing binding mode 32, energy is 1151.8351, rmsd is 23.503757
sib.fastconf.EADock3: Minimizing binding mode 33, energy is 1182.2788, rmsd is 19.720818
sib.fastconf.EADock3: Minimizing binding mode 34, energy is 1189.1138, rmsd is 24.245615
sib.fastconf.EADock3: Minimizing binding mode 35, energy is 1245.4689, rmsd is 25.516726
sib.fastconf.EADock3: Minimizing binding mode 36, energy is 1250.3179, rmsd is 24.063423
sib.fastconf.EADock3: Minimizing binding mode 37, energy is 1250.7354, rmsd is 24.571535
sib.fastconf.EADock3: Minimizing binding mode 38, energy is 1273.442, rmsd is 26.33431
sib.fastconf.EADock3: Minimizing binding mode 39, energy is 1302.053, rmsd is 23.987885
sib.fastconf.EADock3: Minimizing binding mode 40, energy is 1303.4026, rmsd is 31.894823
sib.fastconf.EADock3: Minimizing binding mode 41, energy is 1307.9692, rmsd is 33.082195
sib.fastconf.EADock3: Minimizing binding mode 42, energy is 1324.6378, rmsd is 34.29478
sib.fastconf.EADock3: Minimizing binding mode 43, energy is 1327.989, rmsd is 19.273073
sib.fastconf.EADock3: Minimizing binding mode 44, energy is 1341.1215, rmsd is 20.619972
sib.fastconf.EADock3: Minimizing binding mode 45, energy is 1358.758, rmsd is 25.6539
sib.fastconf.EADock3: Minimizing binding mode 46, energy is 1423.3118, rmsd is 23.762283
sib.fastconf.EADock3: Minimizing binding mode 47, energy is 1423.9424, rmsd is 20.507051
sib.fastconf.EADock3: Minimizing binding mode 48, energy is 1436.9951, rmsd is 19.53333
sib.fastconf.EADock3: Minimizing binding mode 49, energy is 1448.3613, rmsd is 33.18885
sib.fastconf.EADock3: Minimizing binding mode 50, energy is 1463.8287, rmsd is 19.143215
sib.fastconf.EADock3: Minimizing binding mode 51, energy is 1512.0339, rmsd is 24.900126
sib.fastconf.EADock3: Minimizing binding mode 52, energy is 1513.3522, rmsd is 27.62458
sib.fastconf.EADock3: Minimizing binding mode 53, energy is 1518.2546, rmsd is 20.012833
sib.fastconf.EADock3: Minimizing binding mode 54, energy is 1525.3899, rmsd is 23.219294
sib.fastconf.EADock3: Minimizing binding mode 55, energy is 1530.092, rmsd is 33.825657
sib.fastconf.EADock3: Minimizing binding mode 56, energy is 1531.8892, rmsd is 24.781342
sib.fastconf.EADock3: Minimizing binding mode 57, energy is 1533.2411, rmsd is 22.849459
sib.fastconf.EADock3: Minimizing binding mode 58, energy is 1537.0795, rmsd is 24.381104
sib.fastconf.EADock3: Minimizing binding mode 59, energy is 1563.0323, rmsd is 24.39831
sib.fastconf.EADock3: Minimizing binding mode 60, energy is 1575.4271, rmsd is 26.223642
sib.fastconf.EADock3: Minimizing binding mode 61, energy is 1581.4816, rmsd is 24.461721
sib.fastconf.EADock3: Minimizing binding mode 62, energy is 1585.0092, rmsd is 19.904825
sib.fastconf.EADock3: Minimizing binding mode 63, energy is 1588.4258, rmsd is 20.224602
sib.fastconf.EADock3: Minimizing binding mode 64, energy is 1591.2186, rmsd is 32.731403
sib.fastconf.EADock3: Minimizing binding mode 65, energy is 1598.8099, rmsd is 21.573975
sib.fastconf.EADock3: Minimizing binding mode 66, energy is 1607.9877, rmsd is 23.923973
sib.fastconf.EADock3: Minimizing binding mode 67, energy is 1617.6244, rmsd is 32.4296
sib.fastconf.EADock3: Minimizing binding mode 68, energy is 1622.5411, rmsd is 34.175102
sib.fastconf.EADock3: Minimizing binding mode 69, energy is 1626.0126, rmsd is 23.73114
sib.fastconf.EADock3: Minimizing binding mode 70, energy is 1641.1525, rmsd is 20.567862
sib.fastconf.EADock3: Minimizing binding mode 71, energy is 1674.7083, rmsd is 22.097855
sib.fastconf.EADock3: Minimizing binding mode 72, energy is 1704.8248, rmsd is 24.549185
sib.fastconf.EADock3: Minimizing binding mode 73, energy is 1720.1743, rmsd is 25.474625
sib.fastconf.EADock3: Minimizing binding mode 74, energy is 1720.483, rmsd is 24.173206
sib.fastconf.EADock3: Minimizing binding mode 75, energy is 1728.004, rmsd is 24.144693
sib.fastconf.EADock3: Minimizing binding mode 76, energy is 1736.5068, rmsd is 22.873373
sib.fastconf.EADock3: Minimizing binding mode 77, energy is 1744.0565, rmsd is 24.194532
sib.fastconf.EADock3: Minimizing binding mode 78, energy is 1745.4066, rmsd is 25.38174
sib.fastconf.EADock3: Minimizing binding mode 79, energy is 1745.8513, rmsd is 23.185493
sib.fastconf.EADock3: Minimizing binding mode 80, energy is 1754.9978, rmsd is 32.59334
sib.fastconf.EADock3: Minimizing binding mode 81, energy is 1767.4225, rmsd is 24.009567
sib.fastconf.EADock3: Minimizing binding mode 82, energy is 1793.6108, rmsd is 35.579857
sib.fastconf.EADock3: Minimizing binding mode 83, energy is 1797.1316, rmsd is 24.347677
sib.fastconf.EADock3: Minimizing binding mode 84, energy is 1807.1993, rmsd is 34.22988
sib.fastconf.EADock3: Minimizing binding mode 85, energy is 1810.0697, rmsd is 21.218344
sib.fastconf.EADock3: Minimizing binding mode 86, energy is 1827.813, rmsd is 32.329098
sib.fastconf.EADock3: Minimizing binding mode 87, energy is 1860.0364, rmsd is 23.818344
sib.fastconf.EADock3: Minimizing binding mode 88, energy is 1860.1042, rmsd is 19.234024
sib.fastconf.EADock3: Minimizing binding mode 89, energy is 1870.8243, rmsd is 25.315624
sib.fastconf.EADock3: Minimizing binding mode 90, energy is 1876.6532, rmsd is 32.587788
sib.fastconf.EADock3: Minimizing binding mode 91, energy is 1885.479, rmsd is 3.8352344
sib.fastconf.EADock3: Minimizing binding mode 92, energy is 1898.4323, rmsd is 24.154802
sib.fastconf.EADock3: Minimizing binding mode 93, energy is 1900.4938, rmsd is 24.346725
sib.fastconf.EADock3: Minimizing binding mode 94, energy is 1937.2845, rmsd is 23.980192
sib.fastconf.EADock3: Minimizing binding mode 95, energy is 1943.4211, rmsd is 24.184097
sib.fastconf.EADock3: Minimizing binding mode 96, energy is 1944.4181, rmsd is 22.434877
sib.fastconf.EADock3: Minimizing binding mode 97, energy is 1966.9314, rmsd is 22.503122
sib.fastconf.EADock3: Minimizing binding mode 98, energy is 1968.1141, rmsd is 24.65584
sib.fastconf.EADock3: Minimizing binding mode 99, energy is 1982.5826, rmsd is 25.938562
sib.fastconf.EADock3: Minimizing binding mode 100, energy is 1988.5149, rmsd is 24.431253
sib.fastconf.EADock3: Minimizing binding mode 101, energy is 1995.2407, rmsd is 32.83901
sib.fastconf.EADock3: Minimizing binding mode 102, energy is 2008.6122, rmsd is 33.57374
sib.fastconf.EADock3: Minimizing binding mode 103, energy is 2029.6492, rmsd is 23.69076
sib.fastconf.EADock3: Minimizing binding mode 104, energy is 2042.2649, rmsd is 22.951946
sib.fastconf.EADock3: Minimizing binding mode 105, energy is 2069.4658, rmsd is 3.6539552
sib.fastconf.EADock3: Minimizing binding mode 106, energy is 2081.4905, rmsd is 26.253506
sib.fastconf.EADock3: Minimizing binding mode 107, energy is 2083.49, rmsd is 23.585726
sib.fastconf.EADock3: Minimizing binding mode 108, energy is 2090.6987, rmsd is 33.05434
sib.fastconf.EADock3: Minimizing binding mode 109, energy is 2092.8442, rmsd is 22.064404
sib.fastconf.EADock3: Minimizing binding mode 110, energy is 2103.8274, rmsd is 23.661982
sib.fastconf.EADock3: Minimizing binding mode 111, energy is 2112.3662, rmsd is 23.136787
sib.fastconf.EADock3: Minimizing binding mode 112, energy is 2120.78, rmsd is 23.54646
sib.fastconf.EADock3: Minimizing binding mode 113, energy is 2121.1223, rmsd is 24.135113
sib.fastconf.EADock3: Minimizing binding mode 114, energy is 2131.6528, rmsd is 21.601822
sib.fastconf.EADock3: Minimizing binding mode 115, energy is 2138.452, rmsd is 33.424774
sib.fastconf.EADock3: Minimizing binding mode 116, energy is 2139.327, rmsd is 24.560028
sib.fastconf.EADock3: Minimizing binding mode 117, energy is 2148.8726, rmsd is 22.783705
sib.fastconf.EADock3: Minimizing binding mode 118, energy is 2185.8696, rmsd is 24.432163
sib.fastconf.EADock3: Minimizing binding mode 119, energy is 2236.059, rmsd is 20.786095
sib.fastconf.EADock3: Minimizing binding mode 120, energy is 2247.9075, rmsd is 23.952158
sib.fastconf.EADock3: Minimizing binding mode 121, energy is 2270.863, rmsd is 23.107447
sib.fastconf.EADock3: Minimizing binding mode 122, energy is 2282.2046, rmsd is 22.75482
sib.fastconf.EADock3: Minimizing binding mode 123, energy is 2297.5974, rmsd is 23.491497
sib.fastconf.EADock3: Minimizing binding mode 124, energy is 2312.5195, rmsd is 23.871916
sib.fastconf.EADock3: Minimizing binding mode 125, energy is 2324.62, rmsd is 2.4870176
sib.fastconf.EADock3: Minimizing binding mode 126, energy is 2343.606, rmsd is 19.227692
sib.fastconf.EADock3: Minimizing binding mode 127, energy is 2365.3232, rmsd is 32.347706
sib.fastconf.EADock3: Minimizing binding mode 128, energy is 2382.2031, rmsd is 25.205141
sib.fastconf.EADock3: Minimizing binding mode 129, energy is 2390.5508, rmsd is 24.430735
sib.fastconf.EADock3: Minimizing binding mode 130, energy is 2401.4905, rmsd is 24.817886
sib.fastconf.EADock3: Minimizing binding mode 131, energy is 2408.9548, rmsd is 31.976555
sib.fastconf.EADock3: Minimizing binding mode 132, energy is 2455.04, rmsd is 33.817837
sib.fastconf.EADock3: Minimizing binding mode 133, energy is 2455.484, rmsd is 26.106493
sib.fastconf.EADock3: Minimizing binding mode 134, energy is 2474.852, rmsd is 32.51047
sib.fastconf.EADock3: Minimizing binding mode 135, energy is 2482.0364, rmsd is 31.892958
sib.fastconf.EADock3: Minimizing binding mode 136, energy is 2511.5764, rmsd is 24.894007
sib.fastconf.EADock3: Minimizing binding mode 137, energy is 2559.5908, rmsd is 31.293228
sib.fastconf.EADock3: Minimizing binding mode 138, energy is 2584.3403, rmsd is 22.462595
sib.fastconf.EADock3: Minimizing binding mode 139, energy is 2586.9646, rmsd is 32.52888
sib.fastconf.EADock3: Minimizing binding mode 140, energy is 2598.653, rmsd is 32.23418
sib.fastconf.EADock3: Minimizing binding mode 141, energy is 2608.3616, rmsd is 22.10378
sib.fastconf.EADock3: Minimizing binding mode 142, energy is 2629.606, rmsd is 3.151469
sib.fastconf.EADock3: Minimizing binding mode 143, energy is 2633.365, rmsd is 24.661436
sib.fastconf.EADock3: Minimizing binding mode 144, energy is 2645.1946, rmsd is 22.105415
sib.fastconf.EADock3: Minimizing binding mode 145, energy is 2647.682, rmsd is 25.655642
sib.fastconf.EADock3: Minimizing binding mode 146, energy is 2657.5115, rmsd is 22.208893
sib.fastconf.EADock3: Minimizing binding mode 147, energy is 2699.4937, rmsd is 31.504026
sib.fastconf.EADock3: Minimizing binding mode 148, energy is 2792.987, rmsd is 2.5692043
sib.fastconf.EADock3: Minimizing binding mode 149, energy is 2801.4634, rmsd is 4.281362
sib.fastconf.EADock3: Minimizing binding mode 150, energy is 2850.7932, rmsd is 31.99266
sib.fastconf.EADock3: Minimizing binding mode 151, energy is 2856.5432, rmsd is 31.69714
sib.fastconf.EADock3: Minimizing binding mode 152, energy is 2908.768, rmsd is 34.156204
sib.fastconf.EADock3: Minimizing binding mode 153, energy is 2912.074, rmsd is 33.847904
sib.fastconf.EADock3: Minimizing binding mode 154, energy is 2943.6108, rmsd is 19.972301
sib.fastconf.EADock3: Minimizing binding mode 155, energy is 2953.3992, rmsd is 33.16841
sib.fastconf.EADock3: Minimizing binding mode 156, energy is 2999.4834, rmsd is 31.673294
sib.fastconf.EADock3: Minimizing binding mode 157, energy is 3007.349, rmsd is 19.334753
sib.fastconf.EADock3: Minimizing binding mode 158, energy is 3014.1133, rmsd is 34.4733
sib.fastconf.EADock3: Minimizing binding mode 159, energy is 3018.3848, rmsd is 33.98087
sib.fastconf.EADock3: Minimizing binding mode 160, energy is 3030.991, rmsd is 23.76015
sib.fastconf.EADock3: Minimizing binding mode 161, energy is 3076.0747, rmsd is 24.302021
sib.fastconf.EADock3: Minimizing binding mode 162, energy is 3079.1895, rmsd is 17.872995
sib.fastconf.EADock3: Minimizing binding mode 163, energy is 3084.9194, rmsd is 23.636269
sib.fastconf.EADock3: Minimizing binding mode 164, energy is 3126.1477, rmsd is 23.423326
sib.fastconf.EADock3: Minimizing binding mode 165, energy is 3162.397, rmsd is 24.099321
sib.fastconf.EADock3: Minimizing binding mode 166, energy is 3322.0105, rmsd is 23.20108
sib.fastconf.EADock3: Minimizing binding mode 167, energy is 3323.8281, rmsd is 33.056923
sib.fastconf.EADock3: Minimizing binding mode 168, energy is 3440.1365, rmsd is 22.433819
sib.fastconf.EADock3: Minimizing binding mode 169, energy is 3444.3875, rmsd is 24.486444
sib.fastconf.EADock3: Minimizing binding mode 170, energy is 3451.6504, rmsd is 21.17065
sib.fastconf.EADock3: Minimizing binding mode 171, energy is 3504.7175, rmsd is 33.374756
sib.fastconf.EADock3: Minimizing binding mode 172, energy is 3505.5437, rmsd is 32.43578
sib.fastconf.EADock3: Minimizing binding mode 173, energy is 3505.6602, rmsd is 26.74868
sib.fastconf.EADock3: Minimizing binding mode 174, energy is 3532.0999, rmsd is 34.442837
sib.fastconf.EADock3: Minimizing binding mode 175, energy is 3552.6414, rmsd is 33.636257
sib.fastconf.EADock3: Minimizing binding mode 176, energy is 3619.9275, rmsd is 23.847809
sib.fastconf.EADock3: Minimizing binding mode 177, energy is 3634.645, rmsd is 21.135592
sib.fastconf.EADock3: Minimizing binding mode 178, energy is 3681.9453, rmsd is 27.835772
sib.fastconf.EADock3: Minimizing binding mode 179, energy is 3687.1145, rmsd is 22.41808
sib.fastconf.EADock3: Minimizing binding mode 180, energy is 3708.447, rmsd is 21.849483
sib.fastconf.EADock3: Minimizing binding mode 181, energy is 3741.5334, rmsd is 32.45691
sib.fastconf.EADock3: Minimizing binding mode 182, energy is 3748.3428, rmsd is 23.088997
sib.fastconf.EADock3: Minimizing binding mode 183, energy is 3772.9058, rmsd is 33.17494
sib.fastconf.EADock3: Minimizing binding mode 184, energy is 3818.6204, rmsd is 24.974596
sib.fastconf.EADock3: Minimizing binding mode 185, energy is 3820.3213, rmsd is 22.123251
sib.fastconf.EADock3: Minimizing binding mode 186, energy is 3876.1753, rmsd is 24.690409
sib.fastconf.EADock3: Minimizing binding mode 187, energy is 3913.185, rmsd is 32.806313
sib.fastconf.EADock3: Minimizing binding mode 188, energy is 3925.3416, rmsd is 29.115635
sib.fastconf.EADock3: Minimizing binding mode 189, energy is 3942.906, rmsd is 23.692701
sib.fastconf.EADock3: Minimizing binding mode 190, energy is 3955.586, rmsd is 24.61057
sib.fastconf.EADock3: Minimizing binding mode 191, energy is 3963.9675, rmsd is 33.309002
sib.fastconf.EADock3: Minimizing binding mode 192, energy is 3964.4507, rmsd is 3.6315212
sib.fastconf.EADock3: Minimizing binding mode 193, energy is 3983.2087, rmsd is 30.980991
sib.fastconf.EADock3: Minimizing binding mode 194, energy is 3997.6978, rmsd is 25.111078
sib.fastconf.EADock3: Minimizing binding mode 195, energy is 4030.2031, rmsd is 32.438194
sib.fastconf.EADock3: Minimizing binding mode 196, energy is 4117.855, rmsd is 19.440977
sib.fastconf.EADock3: Minimizing binding mode 197, energy is 4151.1284, rmsd is 20.30642
sib.fastconf.EADock3: Minimizing binding mode 198, energy is 4160.6543, rmsd is 26.139603
sib.fastconf.EADock3: Minimizing binding mode 199, energy is 4208.738, rmsd is 20.977144
sib.fastconf.EADock3: Minimizing binding mode 200, energy is 4223.115, rmsd is 25.84367
sib.fastconf.EADock3: Minimizing binding mode 201, energy is 4258.3076, rmsd is 25.94643
sib.fastconf.EADock3: Minimizing binding mode 202, energy is 4280.7207, rmsd is 25.175865
sib.fastconf.EADock3: Minimizing binding mode 203, energy is 4283.702, rmsd is 24.590572
sib.fastconf.EADock3: Minimizing binding mode 204, energy is 4385.597, rmsd is 34.54812
sib.fastconf.EADock3: Minimizing binding mode 205, energy is 4401.7, rmsd is 23.30574
sib.fastconf.EADock3: Minimizing binding mode 206, energy is 4414.689, rmsd is 32.527767
sib.fastconf.EADock3: Minimizing binding mode 207, energy is 4428.034, rmsd is 27.152338
sib.fastconf.EADock3: Minimizing binding mode 208, energy is 4446.549, rmsd is 31.655972
sib.fastconf.EADock3: Minimizing binding mode 209, energy is 4460.277, rmsd is 32.348274
sib.fastconf.EADock3: Minimizing binding mode 210, energy is 4503.5547, rmsd is 18.55641
sib.fastconf.EADock3: Minimizing binding mode 211, energy is 4517.4453, rmsd is 19.75714
sib.fastconf.EADock3: Minimizing binding mode 212, energy is 4584.4487, rmsd is 33.503685
sib.fastconf.EADock3: Minimizing binding mode 213, energy is 4611.1206, rmsd is 19.592054
sib.fastconf.EADock3: Minimizing binding mode 214, energy is 4614.8696, rmsd is 32.41741
sib.fastconf.EADock3: Minimizing binding mode 215, energy is 4617.666, rmsd is 33.79587
sib.fastconf.EADock3: Minimizing binding mode 216, energy is 4644.715, rmsd is 31.497902
sib.fastconf.EADock3: Minimizing binding mode 217, energy is 4661.052, rmsd is 25.346146
sib.fastconf.EADock3: Minimizing binding mode 218, energy is 4725.743, rmsd is 24.132462
sib.fastconf.EADock3: Minimizing binding mode 219, energy is 4754.079, rmsd is 22.815935
sib.fastconf.EADock3: Minimizing binding mode 220, energy is 4780.457, rmsd is 23.834284
sib.fastconf.EADock3: Minimizing binding mode 221, energy is 4799.109, rmsd is 32.628426
sib.fastconf.EADock3: Minimizing binding mode 222, energy is 4832.2544, rmsd is 25.592934
sib.fastconf.EADock3: Minimizing binding mode 223, energy is 4847.648, rmsd is 31.095272
sib.fastconf.EADock3: Minimizing binding mode 224, energy is 4887.7573, rmsd is 33.39177
sib.fastconf.EADock3: Minimizing binding mode 225, energy is 4919.7153, rmsd is 23.762966
sib.fastconf.EADock3: Minimizing binding mode 226, energy is 4959.8384, rmsd is 25.942663
sib.fastconf.EADock3: Minimizing binding mode 227, energy is 4981.848, rmsd is 20.636408
sib.fastconf.EADock3: Minimizing binding mode 228, energy is 5032.2593, rmsd is 22.186441
sib.fastconf.EADock3: Minimizing binding mode 229, energy is 5155.109, rmsd is 32.370823
sib.fastconf.EADock3: Minimizing binding mode 230, energy is 5190.7466, rmsd is 32.25769
sib.fastconf.EADock3: Minimizing binding mode 231, energy is 5241.8535, rmsd is 19.409792
sib.fastconf.EADock3: Minimizing binding mode 232, energy is 5291.278, rmsd is 32.090317
sib.fastconf.EADock3: Minimizing binding mode 233, energy is 5311.9585, rmsd is 32.15652
sib.fastconf.EADock3: Minimizing binding mode 234, energy is 5416.354, rmsd is 30.32307
sib.fastconf.EADock3: Minimizing binding mode 235, energy is 5419.2983, rmsd is 18.604362
sib.fastconf.EADock3: Minimizing binding mode 236, energy is 5455.143, rmsd is 30.43365
sib.fastconf.EADock3: Minimizing binding mode 237, energy is 5461.6973, rmsd is 22.879715
sib.fastconf.EADock3: Minimizing binding mode 238, energy is 5480.5127, rmsd is 23.161467
sib.fastconf.EADock3: Minimizing binding mode 239, energy is 5524.039, rmsd is 32.070213
sib.fastconf.EADock3: Minimizing binding mode 240, energy is 5542.548, rmsd is 33.53425
sib.fastconf.EADock3: Minimizing binding mode 241, energy is 5577.0767, rmsd is 22.624434
sib.fastconf.EADock3: Minimizing binding mode 242, energy is 5612.6284, rmsd is 23.037323
sib.fastconf.EADock3: Minimizing binding mode 243, energy is 5635.5913, rmsd is 24.48499
sib.fastconf.EADock3: Minimizing binding mode 244, energy is 5640.605, rmsd is 33.227333
sib.fastconf.EADock3: Minimizing binding mode 245, energy is 5643.69, rmsd is 34.772335
sib.fastconf.EADock3: Minimizing binding mode 246, energy is 5811.716, rmsd is 18.986124
sib.fastconf.EADock3: Minimizing binding mode 247, energy is 5915.4233, rmsd is 27.285131
sib.fastconf.EADock3: Minimizing binding mode 248, energy is 5956.2944, rmsd is 34.592037
sib.fastconf.EADock3: Minimizing binding mode 249, energy is 6010.916, rmsd is 31.175297
sib.fastconf.EADock3: Minimizing binding mode 250, energy is 6227.6265, rmsd is 34.025864
sib.fastconf.EADock3: Minimizing binding mode 251, energy is 6305.491, rmsd is 31.805208
sib.fastconf.EADock3: Minimizing binding mode 252, energy is 6457.522, rmsd is 33.237583
sib.fastconf.EADock3: Minimizing binding mode 253, energy is 6544.577, rmsd is 24.537195
sib.fastconf.EADock3: Minimizing binding mode 254, energy is 6627.5054, rmsd is 23.0108
sib.fastconf.EADock3: Minimizing binding mode 255, energy is 6629.821, rmsd is 24.015442
sib.fastconf.EADock3: Minimizing binding mode 256, energy is 6702.1704, rmsd is 24.44591
sib.fastconf.EADock3: Minimizing binding mode 257, energy is 6818.088, rmsd is 33.588432
sib.fastconf.EADock3: Minimizing binding mode 258, energy is 6827.137, rmsd is 18.575052
sib.fastconf.EADock3: Minimizing binding mode 259, energy is 6835.898, rmsd is 31.773998
sib.fastconf.EADock3: Minimizing binding mode 260, energy is 6909.1455, rmsd is 33.658463
sib.fastconf.EADock3: Minimizing binding mode 261, energy is 6918.3076, rmsd is 30.56324
sib.fastconf.EADock3: Minimizing binding mode 262, energy is 6948.7627, rmsd is 26.107504
sib.fastconf.EADock3: Minimizing binding mode 263, energy is 7371.181, rmsd is 32.673553
sib.fastconf.EADock3: Minimizing binding mode 264, energy is 7472.096, rmsd is 24.18503
sib.fastconf.EADock3: Minimizing binding mode 265, energy is 7586.586, rmsd is 25.424988
sib.fastconf.EADock3: Minimizing binding mode 266, energy is 8176.064, rmsd is 26.221487
sib.fastconf.EADock3: Minimizing binding mode 267, energy is 8178.1416, rmsd is 22.568949
sib.fastconf.EADock3: Minimizing binding mode 268, energy is 8336.712, rmsd is 31.746948
sib.fastconf.EADock3: Minimizing binding mode 269, energy is 8441.3125, rmsd is 24.062105
sib.fastconf.EADock3: Minimizing binding mode 270, energy is 8931.285, rmsd is 24.042746
sib.fastconf.EADock3: Minimizing binding mode 271, energy is 9198.425, rmsd is 23.145716
sib.fastconf.EADock3: Minimizing binding mode 272, energy is 9297.855, rmsd is 33.35373
sib.fastconf.EADock3: Minimizing binding mode 273, energy is 9427.789, rmsd is 22.10037
sib.fastconf.EADock3: Filter out binding modes with an energy above 3.4028235E38 (3.4028235E38 above the most favorable binding mode, which has an energy of 48.6635)
sib.wrappers.md.charmm.ExtendedCharmmWrapper: CHARMM timers: CPU time: 128.1 seconds
sib.wrappers.md.charmm.ExtendedCharmmWrapper: CHARMM timers: Elapsed time: 1824.21 seconds.
sib.fastconf.EADock3: Starting clustering
sib.fastconf.EADock3: Clustering iteration 0 took 10 ms and merged 29 clusters.
sib.fastconf.EADock3: Clustering iteration 1 took 20 ms and merged 1 clusters.
sib.fastconf.EADock3: Clustering iteration 2 took 0 ms and merged 0 clusters.
sib.fastconf.EADock3: Clustering took 30 ms.
sib.fastconf.EADock3: 274 elements were gathered in 244 clusters.
sib.fastconf.EADock3: Evaluating cluster 0/244
sib.fastconf.EADock3: Evaluating binding mode 0/1 with FACTS
sib.fastconf.EADock3: Evaluating cluster 1/244
sib.fastconf.EADock3: Evaluating binding mode 0/1 with FACTS
sib.fastconf.EADock3: Evaluating cluster 2/244
sib.fastconf.EADock3: Evaluating binding mode 0/1 with FACTS
sib.fastconf.EADock3: Evaluating cluster 3/244
sib.fastconf.EADock3: Evaluating binding mode 0/1 with FACTS
sib.fastconf.EADock3: Evaluating cluster 4/244
sib.fastconf.EADock3: Evaluating binding mode 0/1 with FACTS
sib.fastconf.EADock3: Evaluating cluster 5/244
sib.fastconf.EADock3: Evaluating binding mode 0/1 with FACTS
sib.fastconf.EADock3: Evaluating cluster 6/244
sib.fastconf.EADock3: Evaluating binding mode 0/1 with FACTS
sib.fastconf.EADock3: Evaluating cluster 7/244
sib.fastconf.EADock3: Evaluating binding mode 0/1 with FACTS
sib.fastconf.EADock3: Evaluating cluster 8/244
sib.fastconf.EADock3: Evaluating binding mode 0/1 with FACTS
sib.fastconf.EADock3: Evaluating cluster 9/244
sib.fastconf.EADock3: Evaluating binding mode 0/1 with FACTS
sib.fastconf.EADock3: Evaluating cluster 10/244
sib.fastconf.EADock3: Evaluating binding mode 0/1 with FACTS
sib.fastconf.EADock3: Evaluating cluster 11/244
sib.fastconf.EADock3: Evaluating binding mode 0/1 with FACTS
sib.fastconf.EADock3: Evaluating cluster 12/244
sib.fastconf.EADock3: Evaluating binding mode 0/1 with FACTS
sib.fastconf.EADock3: Evaluating cluster 13/244
sib.fastconf.EADock3: Evaluating binding mode 0/1 with FACTS
sib.fastconf.EADock3: Evaluating cluster 14/244
sib.fastconf.EADock3: Evaluating binding mode 0/1 with FACTS
sib.fastconf.EADock3: Evaluating cluster 15/244
sib.fastconf.EADock3: Evaluating binding mode 0/1 with FACTS
sib.fastconf.EADock3: Evaluating cluster 16/244
sib.fastconf.EADock3: Evaluating binding mode 0/1 with FACTS
sib.fastconf.EADock3: Evaluating cluster 17/244
sib.fastconf.EADock3: Evaluating binding mode 0/1 with FACTS
sib.fastconf.EADock3: Evaluating cluster 18/244
sib.fastconf.EADock3: Evaluating binding mode 0/1 with FACTS
sib.fastconf.EADock3: Evaluating cluster 19/244
sib.fastconf.EADock3: Evaluating binding mode 0/1 with FACTS
sib.fastconf.EADock3: Evaluating cluster 20/244
sib.fastconf.EADock3: Evaluating binding mode 0/1 with FACTS
sib.fastconf.EADock3: Evaluating cluster 21/244
sib.fastconf.EADock3: Evaluating binding mode 0/1 with FACTS
sib.fastconf.EADock3: Evaluating cluster 22/244
sib.fastconf.EADock3: Evaluating binding mode 0/1 with FACTS
sib.fastconf.EADock3: Evaluating cluster 23/244
sib.fastconf.EADock3: Evaluating binding mode 0/1 with FACTS
sib.fastconf.EADock3: Evaluating cluster 24/244
sib.fastconf.EADock3: Evaluating binding mode 0/1 with FACTS
sib.fastconf.EADock3: Evaluating cluster 25/244
sib.fastconf.EADock3: Evaluating binding mode 0/2 with FACTS
sib.fastconf.EADock3: Evaluating binding mode 1/2 with FACTS
sib.fastconf.EADock3: Evaluating cluster 26/244
sib.fastconf.EADock3: Evaluating binding mode 0/1 with FACTS
sib.fastconf.EADock3: Evaluating cluster 27/244
sib.fastconf.EADock3: Evaluating binding mode 0/1 with FACTS
sib.fastconf.EADock3: Evaluating cluster 28/244
sib.fastconf.EADock3: Evaluating binding mode 0/2 with FACTS
sib.fastconf.EADock3: Evaluating binding mode 1/2 with FACTS
sib.fastconf.EADock3: Evaluating cluster 29/244
sib.fastconf.EADock3: Evaluating binding mode 0/1 with FACTS
sib.fastconf.EADock3: Evaluating cluster 30/244
sib.fastconf.EADock3: Evaluating binding mode 0/1 with FACTS
sib.fastconf.EADock3: Evaluating cluster 31/244
sib.fastconf.EADock3: Evaluating binding mode 0/1 with FACTS
sib.fastconf.EADock3: Evaluating cluster 32/244
sib.fastconf.EADock3: Evaluating binding mode 0/1 with FACTS
sib.fastconf.EADock3: Evaluating cluster 33/244
sib.fastconf.EADock3: Evaluating binding mode 0/1 with FACTS
sib.fastconf.EADock3: Evaluating cluster 34/244
sib.fastconf.EADock3: Evaluating binding mode 0/1 with FACTS
sib.fastconf.EADock3: Evaluating cluster 35/244
sib.fastconf.EADock3: Evaluating binding mode 0/1 with FACTS
sib.fastconf.EADock3: Evaluating cluster 36/244
sib.fastconf.EADock3: Evaluating binding mode 0/1 with FACTS
sib.fastconf.EADock3: Evaluating cluster 37/244
sib.fastconf.EADock3: Evaluating binding mode 0/1 with FACTS
sib.fastconf.EADock3: Evaluating cluster 38/244
sib.fastconf.EADock3: Evaluating binding mode 0/1 with FACTS
sib.fastconf.EADock3: Evaluating cluster 39/244
sib.fastconf.EADock3: Evaluating binding mode 0/1 with FACTS
sib.fastconf.EADock3: Evaluating cluster 40/244
sib.fastconf.EADock3: Evaluating binding mode 0/1 with FACTS
sib.fastconf.EADock3: Evaluating cluster 41/244
sib.fastconf.EADock3: Evaluating binding mode 0/1 with FACTS
sib.fastconf.EADock3: Evaluating cluster 42/244
sib.fastconf.EADock3: Evaluating binding mode 0/1 with FACTS
sib.fastconf.EADock3: Evaluating cluster 43/244
sib.fastconf.EADock3: Evaluating binding mode 0/1 with FACTS
sib.fastconf.EADock3: Evaluating cluster 44/244
sib.fastconf.EADock3: Evaluating binding mode 0/1 with FACTS
sib.fastconf.EADock3: Evaluating cluster 45/244
sib.fastconf.EADock3: Evaluating binding mode 0/1 with FACTS
sib.fastconf.EADock3: Evaluating cluster 46/244
sib.fastconf.EADock3: Evaluating binding mode 0/1 with FACTS
sib.fastconf.EADock3: Evaluating cluster 47/244
sib.fastconf.EADock3: Evaluating binding mode 0/1 with FACTS
sib.fastconf.EADock3: Evaluating cluster 48/244
sib.fastconf.EADock3: Evaluating binding mode 0/1 with FACTS
sib.fastconf.EADock3: Evaluating cluster 49/244
sib.fastconf.EADock3: Evaluating binding mode 0/1 with FACTS
sib.fastconf.EADock3: Evaluating cluster 50/244
sib.fastconf.EADock3: Evaluating binding mode 0/1 with FACTS
sib.fastconf.EADock3: Evaluating cluster 51/244
sib.fastconf.EADock3: Evaluating binding mode 0/1 with FACTS
sib.fastconf.EADock3: Evaluating cluster 52/244
sib.fastconf.EADock3: Evaluating binding mode 0/1 with FACTS
sib.fastconf.EADock3: Evaluating cluster 53/244
sib.fastconf.EADock3: Evaluating binding mode 0/1 with FACTS
sib.fastconf.EADock3: Evaluating cluster 54/244
sib.fastconf.EADock3: Evaluating binding mode 0/1 with FACTS
sib.fastconf.EADock3: Evaluating cluster 55/244
sib.fastconf.EADock3: Evaluating binding mode 0/1 with FACTS
sib.fastconf.EADock3: Evaluating cluster 56/244
sib.fastconf.EADock3: Evaluating binding mode 0/1 with FACTS
sib.fastconf.EADock3: Evaluating cluster 57/244
sib.fastconf.EADock3: Evaluating binding mode 0/1 with FACTS
sib.fastconf.EADock3: Evaluating cluster 58/244
sib.fastconf.EADock3: Evaluating binding mode 0/1 with FACTS
sib.fastconf.EADock3: Evaluating cluster 59/244
sib.fastconf.EADock3: Evaluating binding mode 0/1 with FACTS
sib.fastconf.EADock3: Evaluating cluster 60/244
sib.fastconf.EADock3: Evaluating binding mode 0/1 with FACTS
sib.fastconf.EADock3: Evaluating cluster 61/244
sib.fastconf.EADock3: Evaluating binding mode 0/1 with FACTS
sib.fastconf.EADock3: Evaluating cluster 62/244
sib.fastconf.EADock3: Evaluating binding mode 0/1 with FACTS
sib.fastconf.EADock3: Evaluating cluster 63/244
sib.fastconf.EADock3: Evaluating binding mode 0/2 with FACTS
sib.fastconf.EADock3: Evaluating binding mode 1/2 with FACTS
sib.fastconf.EADock3: Evaluating cluster 64/244
sib.fastconf.EADock3: Evaluating binding mode 0/1 with FACTS
sib.fastconf.EADock3: Evaluating cluster 65/244
sib.fastconf.EADock3: Evaluating binding mode 0/1 with FACTS
sib.fastconf.EADock3: Evaluating cluster 66/244
sib.fastconf.EADock3: Evaluating binding mode 0/2 with FACTS
sib.fastconf.EADock3: Evaluating binding mode 1/2 with FACTS
sib.fastconf.EADock3: Evaluating cluster 67/244
sib.fastconf.EADock3: Evaluating binding mode 0/1 with FACTS
sib.fastconf.EADock3: Evaluating cluster 68/244
sib.fastconf.EADock3: Evaluating binding mode 0/1 with FACTS
sib.fastconf.EADock3: Evaluating cluster 69/244
sib.fastconf.EADock3: Evaluating binding mode 0/1 with FACTS
sib.fastconf.EADock3: Evaluating cluster 70/244
sib.fastconf.EADock3: Evaluating binding mode 0/1 with FACTS
sib.fastconf.EADock3: Evaluating cluster 71/244
sib.fastconf.EADock3: Evaluating binding mode 0/1 with FACTS
sib.fastconf.EADock3: Evaluating cluster 72/244
sib.fastconf.EADock3: Evaluating binding mode 0/1 with FACTS
sib.fastconf.EADock3: Evaluating cluster 73/244
sib.fastconf.EADock3: Evaluating binding mode 0/1 with FACTS
sib.fastconf.EADock3: Evaluating cluster 74/244
sib.fastconf.EADock3: Evaluating binding mode 0/1 with FACTS
sib.fastconf.EADock3: Evaluating cluster 75/244
sib.fastconf.EADock3: Evaluating binding mode 0/1 with FACTS
sib.fastconf.EADock3: Evaluating cluster 76/244
sib.fastconf.EADock3: Evaluating binding mode 0/1 with FACTS
sib.fastconf.EADock3: Evaluating cluster 77/244
sib.fastconf.EADock3: Evaluating binding mode 0/1 with FACTS
sib.fastconf.EADock3: Evaluating cluster 78/244
sib.fastconf.EADock3: Evaluating binding mode 0/1 with FACTS
sib.fastconf.EADock3: Evaluating cluster 79/244
sib.fastconf.EADock3: Evaluating binding mode 0/1 with FACTS
sib.fastconf.EADock3: Evaluating cluster 80/244
sib.fastconf.EADock3: Evaluating binding mode 0/1 with FACTS
sib.fastconf.EADock3: Evaluating cluster 81/244
sib.fastconf.EADock3: Evaluating binding mode 0/1 with FACTS
sib.fastconf.EADock3: Evaluating cluster 82/244
sib.fastconf.EADock3: Evaluating binding mode 0/1 with FACTS
sib.fastconf.EADock3: Evaluating cluster 83/244
sib.fastconf.EADock3: Evaluating binding mode 0/1 with FACTS
sib.fastconf.EADock3: Evaluating cluster 84/244
sib.fastconf.EADock3: Evaluating binding mode 0/1 with FACTS
sib.fastconf.EADock3: Evaluating cluster 85/244
sib.fastconf.EADock3: Evaluating binding mode 0/1 with FACTS
sib.fastconf.EADock3: Evaluating cluster 86/244
sib.fastconf.EADock3: Evaluating binding mode 0/1 with FACTS
sib.fastconf.EADock3: Evaluating cluster 87/244
sib.fastconf.EADock3: Evaluating binding mode 0/1 with FACTS
sib.fastconf.EADock3: Evaluating cluster 88/244
sib.fastconf.EADock3: Evaluating binding mode 0/1 with FACTS
sib.fastconf.EADock3: Evaluating cluster 89/244
sib.fastconf.EADock3: Evaluating binding mode 0/1 with FACTS
sib.fastconf.EADock3: Evaluating cluster 90/244
sib.fastconf.EADock3: Evaluating binding mode 0/1 with FACTS
sib.fastconf.EADock3: Evaluating cluster 91/244
sib.fastconf.EADock3: Evaluating binding mode 0/1 with FACTS
sib.fastconf.EADock3: Evaluating cluster 92/244
sib.fastconf.EADock3: Evaluating binding mode 0/3 with FACTS
sib.fastconf.EADock3: Evaluating binding mode 1/3 with FACTS
sib.fastconf.EADock3: Evaluating binding mode 2/3 with FACTS
sib.fastconf.EADock3: Evaluating cluster 93/244
sib.fastconf.EADock3: Evaluating binding mode 0/1 with FACTS
sib.fastconf.EADock3: Evaluating cluster 94/244
sib.fastconf.EADock3: Evaluating binding mode 0/1 with FACTS
sib.fastconf.EADock3: Evaluating cluster 95/244
sib.fastconf.EADock3: Evaluating binding mode 0/1 with FACTS
sib.fastconf.EADock3: Evaluating cluster 96/244
sib.fastconf.EADock3: Evaluating binding mode 0/1 with FACTS
sib.fastconf.EADock3: Evaluating cluster 97/244
sib.fastconf.EADock3: Evaluating binding mode 0/1 with FACTS
sib.fastconf.EADock3: Evaluating cluster 98/244
sib.fastconf.EADock3: Evaluating binding mode 0/1 with FACTS
sib.fastconf.EADock3: Evaluating cluster 99/244
sib.fastconf.EADock3: Evaluating binding mode 0/1 with FACTS
sib.fastconf.EADock3: Evaluating cluster 100/244
sib.fastconf.EADock3: Evaluating binding mode 0/1 with FACTS
sib.fastconf.EADock3: Evaluating cluster 101/244
sib.fastconf.EADock3: Evaluating binding mode 0/1 with FACTS
sib.fastconf.EADock3: Evaluating cluster 102/244
sib.fastconf.EADock3: Evaluating binding mode 0/1 with FACTS
sib.fastconf.EADock3: Evaluating cluster 103/244
sib.fastconf.EADock3: Evaluating binding mode 0/1 with FACTS
sib.fastconf.EADock3: Evaluating cluster 104/244
sib.fastconf.EADock3: Evaluating binding mode 0/1 with FACTS
sib.fastconf.EADock3: Evaluating cluster 105/244
sib.fastconf.EADock3: Evaluating binding mode 0/1 with FACTS
sib.fastconf.EADock3: Evaluating cluster 106/244
sib.fastconf.EADock3: Evaluating binding mode 0/1 with FACTS
sib.fastconf.EADock3: Evaluating cluster 107/244
sib.fastconf.EADock3: Evaluating binding mode 0/1 with FACTS
sib.fastconf.EADock3: Evaluating cluster 108/244
sib.fastconf.EADock3: Evaluating binding mode 0/1 with FACTS
sib.fastconf.EADock3: Evaluating cluster 109/244
sib.fastconf.EADock3: Evaluating binding mode 0/1 with FACTS
sib.fastconf.EADock3: Evaluating cluster 110/244
sib.fastconf.EADock3: Evaluating binding mode 0/1 with FACTS
sib.fastconf.EADock3: Evaluating cluster 111/244
sib.fastconf.EADock3: Evaluating binding mode 0/1 with FACTS
sib.fastconf.EADock3: Evaluating cluster 112/244
sib.fastconf.EADock3: Evaluating binding mode 0/2 with FACTS
sib.fastconf.EADock3: Evaluating binding mode 1/2 with FACTS
sib.fastconf.EADock3: Evaluating cluster 113/244
sib.fastconf.EADock3: Evaluating binding mode 0/1 with FACTS
sib.fastconf.EADock3: Evaluating cluster 114/244
sib.fastconf.EADock3: Evaluating binding mode 0/1 with FACTS
sib.fastconf.EADock3: Evaluating cluster 115/244
sib.fastconf.EADock3: Evaluating binding mode 0/1 with FACTS
sib.fastconf.EADock3: Evaluating cluster 116/244
sib.fastconf.EADock3: Evaluating binding mode 0/1 with FACTS
sib.fastconf.EADock3: Evaluating cluster 117/244
sib.fastconf.EADock3: Evaluating binding mode 0/1 with FACTS
sib.fastconf.EADock3: Evaluating cluster 118/244
sib.fastconf.EADock3: Evaluating binding mode 0/1 with FACTS
sib.fastconf.EADock3: Evaluating cluster 119/244
sib.fastconf.EADock3: Evaluating binding mode 0/1 with FACTS
sib.fastconf.EADock3: Evaluating cluster 120/244
sib.fastconf.EADock3: Evaluating binding mode 0/1 with FACTS
sib.fastconf.EADock3: Evaluating cluster 121/244
sib.fastconf.EADock3: Evaluating binding mode 0/1 with FACTS
sib.fastconf.EADock3: Evaluating cluster 122/244
sib.fastconf.EADock3: Evaluating binding mode 0/1 with FACTS
sib.fastconf.EADock3: Evaluating cluster 123/244
sib.fastconf.EADock3: Evaluating binding mode 0/1 with FACTS
sib.fastconf.EADock3: Evaluating cluster 124/244
sib.fastconf.EADock3: Evaluating binding mode 0/1 with FACTS
sib.fastconf.EADock3: Evaluating cluster 125/244
sib.fastconf.EADock3: Evaluating binding mode 0/1 with FACTS
sib.fastconf.EADock3: Evaluating cluster 126/244
sib.fastconf.EADock3: Evaluating binding mode 0/1 with FACTS
sib.fastconf.EADock3: Evaluating cluster 127/244
sib.fastconf.EADock3: Evaluating binding mode 0/1 with FACTS
sib.fastconf.EADock3: Evaluating cluster 128/244
sib.fastconf.EADock3: Evaluating binding mode 0/1 with FACTS
sib.fastconf.EADock3: Evaluating cluster 129/244
sib.fastconf.EADock3: Evaluating binding mode 0/3 with FACTS
sib.fastconf.EADock3: Evaluating binding mode 1/3 with FACTS
sib.fastconf.EADock3: Evaluating binding mode 2/3 with FACTS
sib.fastconf.EADock3: Evaluating cluster 130/244
sib.fastconf.EADock3: Evaluating binding mode 0/6 with FACTS
sib.fastconf.EADock3: Evaluating binding mode 1/6 with FACTS
sib.fastconf.EADock3: Evaluating binding mode 2/6 with FACTS
sib.fastconf.EADock3: Evaluating binding mode 3/6 with FACTS
sib.fastconf.EADock3: Evaluating binding mode 4/6 with FACTS
sib.fastconf.EADock3: Evaluating binding mode 5/6 with FACTS
sib.fastconf.EADock3: Evaluating cluster 131/244
sib.fastconf.EADock3: Evaluating binding mode 0/1 with FACTS
sib.fastconf.EADock3: Evaluating cluster 132/244
sib.fastconf.EADock3: Evaluating binding mode 0/1 with FACTS
sib.fastconf.EADock3: Evaluating cluster 133/244
sib.fastconf.EADock3: Evaluating binding mode 0/1 with FACTS
sib.fastconf.EADock3: Evaluating cluster 134/244
sib.fastconf.EADock3: Evaluating binding mode 0/2 with FACTS
sib.fastconf.EADock3: Evaluating binding mode 1/2 with FACTS
sib.fastconf.EADock3: Evaluating cluster 135/244
sib.fastconf.EADock3: Evaluating binding mode 0/1 with FACTS
sib.fastconf.EADock3: Evaluating cluster 136/244
sib.fastconf.EADock3: Evaluating binding mode 0/1 with FACTS
sib.fastconf.EADock3: Evaluating cluster 137/244
sib.fastconf.EADock3: Evaluating binding mode 0/1 with FACTS
sib.fastconf.EADock3: Evaluating cluster 138/244
sib.fastconf.EADock3: Evaluating binding mode 0/2 with FACTS
sib.fastconf.EADock3: Evaluating binding mode 1/2 with FACTS
sib.fastconf.EADock3: Evaluating cluster 139/244
sib.fastconf.EADock3: Evaluating binding mode 0/1 with FACTS
sib.fastconf.EADock3: Evaluating cluster 140/244
sib.fastconf.EADock3: Evaluating binding mode 0/1 with FACTS
sib.fastconf.EADock3: Evaluating cluster 141/244
sib.fastconf.EADock3: Evaluating binding mode 0/2 with FACTS
sib.fastconf.EADock3: Evaluating binding mode 1/2 with FACTS
sib.fastconf.EADock3: Evaluating cluster 142/244
sib.fastconf.EADock3: Evaluating binding mode 0/1 with FACTS
sib.fastconf.EADock3: Evaluating cluster 143/244
sib.fastconf.EADock3: Evaluating binding mode 0/1 with FACTS
sib.fastconf.EADock3: Evaluating cluster 144/244
sib.fastconf.EADock3: Evaluating binding mode 0/1 with FACTS
sib.fastconf.EADock3: Evaluating cluster 145/244
sib.fastconf.EADock3: Evaluating binding mode 0/1 with FACTS
sib.fastconf.EADock3: Evaluating cluster 146/244
sib.fastconf.EADock3: Evaluating binding mode 0/1 with FACTS
sib.fastconf.EADock3: Evaluating cluster 147/244
sib.fastconf.EADock3: Evaluating binding mode 0/1 with FACTS
sib.fastconf.EADock3: Evaluating cluster 148/244
sib.fastconf.EADock3: Evaluating binding mode 0/1 with FACTS
sib.fastconf.EADock3: Evaluating cluster 149/244
sib.fastconf.EADock3: Evaluating binding mode 0/1 with FACTS
sib.fastconf.EADock3: Evaluating cluster 150/244
sib.fastconf.EADock3: Evaluating binding mode 0/2 with FACTS
sib.fastconf.EADock3: Evaluating binding mode 1/2 with FACTS
sib.fastconf.EADock3: Evaluating cluster 151/244
sib.fastconf.EADock3: Evaluating binding mode 0/1 with FACTS
sib.fastconf.EADock3: Evaluating cluster 152/244
sib.fastconf.EADock3: Evaluating binding mode 0/1 with FACTS
sib.fastconf.EADock3: Evaluating cluster 153/244
sib.fastconf.EADock3: Evaluating binding mode 0/1 with FACTS
sib.fastconf.EADock3: Evaluating cluster 154/244
sib.fastconf.EADock3: Evaluating binding mode 0/1 with FACTS
sib.fastconf.EADock3: Evaluating cluster 155/244
sib.fastconf.EADock3: Evaluating binding mode 0/1 with FACTS
sib.fastconf.EADock3: Evaluating cluster 156/244
sib.fastconf.EADock3: Evaluating binding mode 0/1 with FACTS
sib.fastconf.EADock3: Evaluating cluster 157/244
sib.fastconf.EADock3: Evaluating binding mode 0/1 with FACTS
sib.fastconf.EADock3: Evaluating cluster 158/244
sib.fastconf.EADock3: Evaluating binding mode 0/1 with FACTS
sib.fastconf.EADock3: Evaluating cluster 159/244
sib.fastconf.EADock3: Evaluating binding mode 0/1 with FACTS
sib.fastconf.EADock3: Evaluating cluster 160/244
sib.fastconf.EADock3: Evaluating binding mode 0/2 with FACTS
sib.fastconf.EADock3: Evaluating binding mode 1/2 with FACTS
sib.fastconf.EADock3: Evaluating cluster 161/244
sib.fastconf.EADock3: Evaluating binding mode 0/1 with FACTS
sib.fastconf.EADock3: Evaluating cluster 162/244
sib.fastconf.EADock3: Evaluating binding mode 0/1 with FACTS
sib.fastconf.EADock3: Evaluating cluster 163/244
sib.fastconf.EADock3: Evaluating binding mode 0/1 with FACTS
sib.fastconf.EADock3: Evaluating cluster 164/244
sib.fastconf.EADock3: Evaluating binding mode 0/1 with FACTS
sib.fastconf.EADock3: Evaluating cluster 165/244
sib.fastconf.EADock3: Evaluating binding mode 0/3 with FACTS
sib.fastconf.EADock3: Evaluating binding mode 1/3 with FACTS
sib.fastconf.EADock3: Evaluating binding mode 2/3 with FACTS
sib.fastconf.EADock3: Evaluating cluster 166/244
sib.fastconf.EADock3: Evaluating binding mode 0/1 with FACTS
sib.fastconf.EADock3: Evaluating cluster 167/244
sib.fastconf.EADock3: Evaluating binding mode 0/5 with FACTS
sib.fastconf.EADock3: Evaluating binding mode 1/5 with FACTS
sib.fastconf.EADock3: Evaluating binding mode 2/5 with FACTS
sib.fastconf.EADock3: Evaluating binding mode 3/5 with FACTS
sib.fastconf.EADock3: Evaluating binding mode 4/5 with FACTS
sib.fastconf.EADock3: Evaluating cluster 168/244
sib.fastconf.EADock3: Evaluating binding mode 0/1 with FACTS
sib.fastconf.EADock3: Evaluating cluster 169/244
sib.fastconf.EADock3: Evaluating binding mode 0/1 with FACTS
sib.fastconf.EADock3: Evaluating cluster 170/244
sib.fastconf.EADock3: Evaluating binding mode 0/1 with FACTS
sib.fastconf.EADock3: Evaluating cluster 171/244
sib.fastconf.EADock3: Evaluating binding mode 0/1 with FACTS
sib.fastconf.EADock3: Evaluating cluster 172/244
sib.fastconf.EADock3: Evaluating binding mode 0/1 with FACTS
sib.fastconf.EADock3: Evaluating cluster 173/244
sib.fastconf.EADock3: Evaluating binding mode 0/1 with FACTS
sib.fastconf.EADock3: Evaluating cluster 174/244
sib.fastconf.EADock3: Evaluating binding mode 0/1 with FACTS
sib.fastconf.EADock3: Evaluating cluster 175/244
sib.fastconf.EADock3: Evaluating binding mode 0/1 with FACTS
sib.fastconf.EADock3: Evaluating cluster 176/244
sib.fastconf.EADock3: Evaluating binding mode 0/1 with FACTS
sib.fastconf.EADock3: Evaluating cluster 177/244
sib.fastconf.EADock3: Evaluating binding mode 0/1 with FACTS
sib.fastconf.EADock3: Evaluating cluster 178/244
sib.fastconf.EADock3: Evaluating binding mode 0/1 with FACTS
sib.fastconf.EADock3: Evaluating cluster 179/244
sib.fastconf.EADock3: Evaluating binding mode 0/1 with FACTS
sib.fastconf.EADock3: Evaluating cluster 180/244
sib.fastconf.EADock3: Evaluating binding mode 0/1 with FACTS
sib.fastconf.EADock3: Evaluating cluster 181/244
sib.fastconf.EADock3: Evaluating binding mode 0/1 with FACTS
sib.fastconf.EADock3: Evaluating cluster 182/244
sib.fastconf.EADock3: Evaluating binding mode 0/1 with FACTS
sib.fastconf.EADock3: Evaluating cluster 183/244
sib.fastconf.EADock3: Evaluating binding mode 0/1 with FACTS
sib.fastconf.EADock3: Evaluating cluster 184/244
sib.fastconf.EADock3: Evaluating binding mode 0/1 with FACTS
sib.fastconf.EADock3: Evaluating cluster 185/244
sib.fastconf.EADock3: Evaluating binding mode 0/1 with FACTS
sib.fastconf.EADock3: Evaluating cluster 186/244
sib.fastconf.EADock3: Evaluating binding mode 0/1 with FACTS
sib.fastconf.EADock3: Evaluating cluster 187/244
sib.fastconf.EADock3: Evaluating binding mode 0/1 with FACTS
sib.fastconf.EADock3: Evaluating cluster 188/244
sib.fastconf.EADock3: Evaluating binding mode 0/1 with FACTS
sib.fastconf.EADock3: Evaluating cluster 189/244
sib.fastconf.EADock3: Evaluating binding mode 0/1 with FACTS
sib.fastconf.EADock3: Evaluating cluster 190/244
sib.fastconf.EADock3: Evaluating binding mode 0/1 with FACTS
sib.fastconf.EADock3: Evaluating cluster 191/244
sib.fastconf.EADock3: Evaluating binding mode 0/1 with FACTS
sib.fastconf.EADock3: Evaluating cluster 192/244
sib.fastconf.EADock3: Evaluating binding mode 0/1 with FACTS
sib.fastconf.EADock3: Evaluating cluster 193/244
sib.fastconf.EADock3: Evaluating binding mode 0/1 with FACTS
sib.fastconf.EADock3: Evaluating cluster 194/244
sib.fastconf.EADock3: Evaluating binding mode 0/1 with FACTS
sib.fastconf.EADock3: Evaluating cluster 195/244
sib.fastconf.EADock3: Evaluating binding mode 0/1 with FACTS
sib.fastconf.EADock3: Evaluating cluster 196/244
sib.fastconf.EADock3: Evaluating binding mode 0/1 with FACTS
sib.fastconf.EADock3: Evaluating cluster 197/244
sib.fastconf.EADock3: Evaluating binding mode 0/1 with FACTS
sib.fastconf.EADock3: Evaluating cluster 198/244
sib.fastconf.EADock3: Evaluating binding mode 0/1 with FACTS
sib.fastconf.EADock3: Evaluating cluster 199/244
sib.fastconf.EADock3: Evaluating binding mode 0/1 with FACTS
sib.fastconf.EADock3: Evaluating cluster 200/244
sib.fastconf.EADock3: Evaluating binding mode 0/1 with FACTS
sib.fastconf.EADock3: Evaluating cluster 201/244
sib.fastconf.EADock3: Evaluating binding mode 0/1 with FACTS
sib.fastconf.EADock3: Evaluating cluster 202/244
sib.fastconf.EADock3: Evaluating binding mode 0/1 with FACTS
sib.fastconf.EADock3: Evaluating cluster 203/244
sib.fastconf.EADock3: Evaluating binding mode 0/1 with FACTS
sib.fastconf.EADock3: Evaluating cluster 204/244
sib.fastconf.EADock3: Evaluating binding mode 0/1 with FACTS
sib.fastconf.EADock3: Evaluating cluster 205/244
sib.fastconf.EADock3: Evaluating binding mode 0/2 with FACTS
sib.fastconf.EADock3: Evaluating binding mode 1/2 with FACTS
sib.fastconf.EADock3: Evaluating cluster 206/244
sib.fastconf.EADock3: Evaluating binding mode 0/1 with FACTS
sib.fastconf.EADock3: Evaluating cluster 207/244
sib.fastconf.EADock3: Evaluating binding mode 0/1 with FACTS
sib.fastconf.EADock3: Evaluating cluster 208/244
sib.fastconf.EADock3: Evaluating binding mode 0/2 with FACTS
sib.fastconf.EADock3: Evaluating binding mode 1/2 with FACTS
sib.fastconf.EADock3: Evaluating cluster 209/244
sib.fastconf.EADock3: Evaluating binding mode 0/2 with FACTS
sib.fastconf.EADock3: Evaluating binding mode 1/2 with FACTS
sib.fastconf.EADock3: Evaluating cluster 210/244
sib.fastconf.EADock3: Evaluating binding mode 0/1 with FACTS
sib.fastconf.EADock3: Evaluating cluster 211/244
sib.fastconf.EADock3: Evaluating binding mode 0/1 with FACTS
sib.fastconf.EADock3: Evaluating cluster 212/244
sib.fastconf.EADock3: Evaluating binding mode 0/1 with FACTS
sib.fastconf.EADock3: Evaluating cluster 213/244
sib.fastconf.EADock3: Evaluating binding mode 0/1 with FACTS
sib.fastconf.EADock3: Evaluating cluster 214/244
sib.fastconf.EADock3: Evaluating binding mode 0/1 with FACTS
sib.fastconf.EADock3: Evaluating cluster 215/244
sib.fastconf.EADock3: Evaluating binding mode 0/1 with FACTS
sib.fastconf.EADock3: Evaluating cluster 216/244
sib.fastconf.EADock3: Evaluating binding mode 0/1 with FACTS
sib.fastconf.EADock3: Evaluating cluster 217/244
sib.fastconf.EADock3: Evaluating binding mode 0/1 with FACTS
sib.fastconf.EADock3: Evaluating cluster 218/244
sib.fastconf.EADock3: Evaluating binding mode 0/2 with FACTS
sib.fastconf.EADock3: Evaluating binding mode 1/2 with FACTS
sib.fastconf.EADock3: Evaluating cluster 219/244
sib.fastconf.EADock3: Evaluating binding mode 0/1 with FACTS
sib.fastconf.EADock3: Evaluating cluster 220/244
sib.fastconf.EADock3: Evaluating binding mode 0/1 with FACTS
sib.fastconf.EADock3: Evaluating cluster 221/244
sib.fastconf.EADock3: Evaluating binding mode 0/1 with FACTS
sib.fastconf.EADock3: Evaluating cluster 222/244
sib.fastconf.EADock3: Evaluating binding mode 0/1 with FACTS
sib.fastconf.EADock3: Evaluating cluster 223/244
sib.fastconf.EADock3: Evaluating binding mode 0/1 with FACTS
sib.fastconf.EADock3: Evaluating cluster 224/244
sib.fastconf.EADock3: Evaluating binding mode 0/1 with FACTS
sib.fastconf.EADock3: Evaluating cluster 225/244
sib.fastconf.EADock3: Evaluating binding mode 0/1 with FACTS
sib.fastconf.EADock3: Evaluating cluster 226/244
sib.fastconf.EADock3: Evaluating binding mode 0/1 with FACTS
sib.fastconf.EADock3: Evaluating cluster 227/244
sib.fastconf.EADock3: Evaluating binding mode 0/1 with FACTS
sib.fastconf.EADock3: Evaluating cluster 228/244
sib.fastconf.EADock3: Evaluating binding mode 0/2 with FACTS
sib.fastconf.EADock3: Evaluating binding mode 1/2 with FACTS
sib.fastconf.EADock3: Evaluating cluster 229/244
sib.fastconf.EADock3: Evaluating binding mode 0/1 with FACTS
sib.fastconf.EADock3: Evaluating cluster 230/244
sib.fastconf.EADock3: Evaluating binding mode 0/1 with FACTS
sib.fastconf.EADock3: Evaluating cluster 231/244
sib.fastconf.EADock3: Evaluating binding mode 0/1 with FACTS
sib.fastconf.EADock3: Evaluating cluster 232/244
sib.fastconf.EADock3: Evaluating binding mode 0/1 with FACTS
sib.fastconf.EADock3: Evaluating cluster 233/244
sib.fastconf.EADock3: Evaluating binding mode 0/1 with FACTS
sib.fastconf.EADock3: Evaluating cluster 234/244
sib.fastconf.EADock3: Evaluating binding mode 0/1 with FACTS
sib.fastconf.EADock3: Evaluating cluster 235/244
sib.fastconf.EADock3: Evaluating binding mode 0/1 with FACTS
sib.fastconf.EADock3: Evaluating cluster 236/244
sib.fastconf.EADock3: Evaluating binding mode 0/1 with FACTS
sib.fastconf.EADock3: Evaluating cluster 237/244
sib.fastconf.EADock3: Evaluating binding mode 0/1 with FACTS
sib.fastconf.EADock3: Evaluating cluster 238/244
sib.fastconf.EADock3: Evaluating binding mode 0/1 with FACTS
sib.fastconf.EADock3: Evaluating cluster 239/244
sib.fastconf.EADock3: Evaluating binding mode 0/1 with FACTS
sib.fastconf.EADock3: Evaluating cluster 240/244
sib.fastconf.EADock3: Evaluating binding mode 0/1 with FACTS
sib.fastconf.EADock3: Evaluating cluster 241/244
sib.fastconf.EADock3: Evaluating binding mode 0/1 with FACTS
sib.fastconf.EADock3: Evaluating cluster 242/244
sib.fastconf.EADock3: Evaluating binding mode 0/1 with FACTS
sib.fastconf.EADock3: Evaluating cluster 243/244
sib.fastconf.EADock3: Evaluating binding mode 0/1 with FACTS
sib.wrappers.md.charmm.ExtendedCharmmWrapper: CHARMM timers: CPU time: 61.8 seconds
sib.wrappers.md.charmm.ExtendedCharmmWrapper: CHARMM timers: Elapsed time: 62.4295 seconds.
sib.fastconf.EADock3: Starting cluster expansion.
sib.fastconf.EADock3: System  : 5004 atoms
sib.fastconf.EADock3: Ligand  : 90 atoms
sib.fastconf.EADock3: Receptor: 4914 atoms
sib.fastconf.EADock3:   Fixed part   : 4914 atoms
sib.fastconf.EADock3:   Flexible part: 0 atoms
sib.fastconf.EADock3: Expanding cluster 0/32
sib.fastconf.EADock3: Expanding cluster 1/32
sib.fastconf.EADock3: Expanding cluster 2/32
sib.fastconf.EADock3: Expanding cluster 3/32
sib.fastconf.EADock3: Expanding cluster 4/32
sib.fastconf.EADock3: Expanding cluster 5/32
sib.fastconf.EADock3: Expanding cluster 6/32
sib.fastconf.EADock3: Expanding cluster 7/32
sib.fastconf.EADock3: Expanding cluster 8/32
sib.fastconf.EADock3: Expanding cluster 9/32
sib.fastconf.EADock3: Expanding cluster 10/32
sib.fastconf.EADock3: Expanding cluster 11/32
sib.fastconf.EADock3: Expanding cluster 12/32
sib.fastconf.EADock3: Expanding cluster 13/32
sib.fastconf.EADock3: Expanding cluster 14/32
sib.fastconf.EADock3: Expanding cluster 15/32
sib.fastconf.EADock3: Expanding cluster 16/32
sib.fastconf.EADock3: Expanding cluster 17/32
sib.fastconf.EADock3: Expanding cluster 18/32
sib.fastconf.EADock3: Expanding cluster 19/32
sib.fastconf.EADock3: Expanding cluster 20/32
sib.fastconf.EADock3: Expanding cluster 21/32
sib.fastconf.EADock3: Expanding cluster 22/32
sib.fastconf.EADock3: Expanding cluster 23/32
sib.fastconf.EADock3: Expanding cluster 24/32
sib.fastconf.EADock3: Expanding cluster 25/32
sib.fastconf.EADock3: Expanding cluster 26/32
sib.fastconf.EADock3: Expanding cluster 27/32
sib.fastconf.EADock3: Expanding cluster 28/32
sib.fastconf.EADock3: Expanding cluster 29/32
sib.fastconf.EADock3: Expanding cluster 30/32
sib.fastconf.EADock3: Expanding cluster 31/32
sib.wrappers.md.charmm.ExtendedCharmmWrapper: CHARMM timers: CPU time: 143.22 seconds
sib.wrappers.md.charmm.ExtendedCharmmWrapper: CHARMM timers: Elapsed time: 143.713 seconds.
sib.fastconf.EADock3: Starting clustering
sib.fastconf.EADock3: Clustering iteration 0 took 20 ms and merged 222 clusters.
sib.fastconf.EADock3: Clustering iteration 1 took 0 ms and merged 0 clusters.
sib.fastconf.EADock3: Clustering took 20 ms.
sib.fastconf.EADock3: 256 elements were gathered in 34 clusters.
sib.fastconf.EADock3: clusters expanded, 256 binding modes generated
sib.fastconf.EADock3: Evaluating cluster 0/34
sib.fastconf.EADock3: Evaluating binding mode 0/8 with FACTS
sib.fastconf.EADock3: Evaluating binding mode 1/8 with FACTS
sib.fastconf.EADock3: Evaluating binding mode 2/8 with FACTS
sib.fastconf.EADock3: Evaluating binding mode 3/8 with FACTS
sib.fastconf.EADock3: Evaluating binding mode 4/8 with FACTS
sib.fastconf.EADock3: Evaluating binding mode 5/8 with FACTS
sib.fastconf.EADock3: Evaluating binding mode 6/8 with FACTS
sib.fastconf.EADock3: Evaluating binding mode 7/8 with FACTS
sib.fastconf.EADock3: Evaluating cluster 1/34
sib.fastconf.EADock3: Evaluating binding mode 0/8 with FACTS
sib.fastconf.EADock3: Evaluating binding mode 1/8 with FACTS
sib.fastconf.EADock3: Evaluating binding mode 2/8 with FACTS
sib.fastconf.EADock3: Evaluating binding mode 3/8 with FACTS
sib.fastconf.EADock3: Evaluating binding mode 4/8 with FACTS
sib.fastconf.EADock3: Evaluating binding mode 5/8 with FACTS
sib.fastconf.EADock3: Evaluating binding mode 6/8 with FACTS
sib.fastconf.EADock3: Evaluating binding mode 7/8 with FACTS
sib.fastconf.EADock3: Evaluating cluster 2/34
sib.fastconf.EADock3: Evaluating binding mode 0/8 with FACTS
sib.fastconf.EADock3: Evaluating binding mode 1/8 with FACTS
sib.fastconf.EADock3: Evaluating binding mode 2/8 with FACTS
sib.fastconf.EADock3: Evaluating binding mode 3/8 with FACTS
sib.fastconf.EADock3: Evaluating binding mode 4/8 with FACTS
sib.fastconf.EADock3: Evaluating binding mode 5/8 with FACTS
sib.fastconf.EADock3: Evaluating binding mode 6/8 with FACTS
sib.fastconf.EADock3: Evaluating binding mode 7/8 with FACTS
sib.fastconf.EADock3: Evaluating cluster 3/34
sib.fastconf.EADock3: Evaluating binding mode 0/8 with FACTS
sib.fastconf.EADock3: Evaluating binding mode 1/8 with FACTS
sib.fastconf.EADock3: Evaluating binding mode 2/8 with FACTS
sib.fastconf.EADock3: Evaluating binding mode 3/8 with FACTS
sib.fastconf.EADock3: Evaluating binding mode 4/8 with FACTS
sib.fastconf.EADock3: Evaluating binding mode 5/8 with FACTS
sib.fastconf.EADock3: Evaluating binding mode 6/8 with FACTS
sib.fastconf.EADock3: Evaluating binding mode 7/8 with FACTS
sib.fastconf.EADock3: Evaluating cluster 4/34
sib.fastconf.EADock3: Evaluating binding mode 0/16 with FACTS
sib.fastconf.EADock3: Evaluating binding mode 1/16 with FACTS
sib.fastconf.EADock3: Evaluating binding mode 2/16 with FACTS
sib.fastconf.EADock3: Evaluating binding mode 3/16 with FACTS
sib.fastconf.EADock3: Evaluating binding mode 4/16 with FACTS
sib.fastconf.EADock3: Evaluating binding mode 5/16 with FACTS
sib.fastconf.EADock3: Evaluating binding mode 6/16 with FACTS
sib.fastconf.EADock3: Evaluating binding mode 7/16 with FACTS
sib.fastconf.EADock3: Evaluating binding mode 8/16 with FACTS
sib.fastconf.EADock3: Evaluating binding mode 9/16 with FACTS
sib.fastconf.EADock3: Evaluating binding mode 10/16 with FACTS
sib.fastconf.EADock3: Evaluating binding mode 11/16 with FACTS
sib.fastconf.EADock3: Evaluating binding mode 12/16 with FACTS
sib.fastconf.EADock3: Evaluating binding mode 13/16 with FACTS
sib.fastconf.EADock3: Evaluating binding mode 14/16 with FACTS
sib.fastconf.EADock3: Evaluating binding mode 15/16 with FACTS
sib.fastconf.EADock3: Evaluating cluster 5/34
sib.fastconf.EADock3: Evaluating binding mode 0/8 with FACTS
sib.fastconf.EADock3: Evaluating binding mode 1/8 with FACTS
sib.fastconf.EADock3: Evaluating binding mode 2/8 with FACTS
sib.fastconf.EADock3: Evaluating binding mode 3/8 with FACTS
sib.fastconf.EADock3: Evaluating binding mode 4/8 with FACTS
sib.fastconf.EADock3: Evaluating binding mode 5/8 with FACTS
sib.fastconf.EADock3: Evaluating binding mode 6/8 with FACTS
sib.fastconf.EADock3: Evaluating binding mode 7/8 with FACTS
sib.fastconf.EADock3: Evaluating cluster 6/34
sib.fastconf.EADock3: Evaluating binding mode 0/8 with FACTS
sib.fastconf.EADock3: Evaluating binding mode 1/8 with FACTS
sib.fastconf.EADock3: Evaluating binding mode 2/8 with FACTS
sib.fastconf.EADock3: Evaluating binding mode 3/8 with FACTS
sib.fastconf.EADock3: Evaluating binding mode 4/8 with FACTS
sib.fastconf.EADock3: Evaluating binding mode 5/8 with FACTS
sib.fastconf.EADock3: Evaluating binding mode 6/8 with FACTS
sib.fastconf.EADock3: Evaluating binding mode 7/8 with FACTS
sib.fastconf.EADock3: Evaluating cluster 7/34
sib.fastconf.EADock3: Evaluating binding mode 0/8 with FACTS
sib.fastconf.EADock3: Evaluating binding mode 1/8 with FACTS
sib.fastconf.EADock3: Evaluating binding mode 2/8 with FACTS
sib.fastconf.EADock3: Evaluating binding mode 3/8 with FACTS
sib.fastconf.EADock3: Evaluating binding mode 4/8 with FACTS
sib.fastconf.EADock3: Evaluating binding mode 5/8 with FACTS
sib.fastconf.EADock3: Evaluating binding mode 6/8 with FACTS
sib.fastconf.EADock3: Evaluating binding mode 7/8 with FACTS
sib.fastconf.EADock3: Evaluating cluster 8/34
sib.fastconf.EADock3: Evaluating binding mode 0/6 with FACTS
sib.fastconf.EADock3: Evaluating binding mode 1/6 with FACTS
sib.fastconf.EADock3: Evaluating binding mode 2/6 with FACTS
sib.fastconf.EADock3: Evaluating binding mode 3/6 with FACTS
sib.fastconf.EADock3: Evaluating binding mode 4/6 with FACTS
sib.fastconf.EADock3: Evaluating binding mode 5/6 with FACTS
sib.fastconf.EADock3: Evaluating cluster 9/34
sib.fastconf.EADock3: Evaluating binding mode 0/2 with FACTS
sib.fastconf.EADock3: Evaluating binding mode 1/2 with FACTS
sib.fastconf.EADock3: Evaluating cluster 10/34
sib.fastconf.EADock3: Evaluating binding mode 0/4 with FACTS
sib.fastconf.EADock3: Evaluating binding mode 1/4 with FACTS
sib.fastconf.EADock3: Evaluating binding mode 2/4 with FACTS
sib.fastconf.EADock3: Evaluating binding mode 3/4 with FACTS
sib.fastconf.EADock3: Evaluating cluster 11/34
sib.fastconf.EADock3: Evaluating binding mode 0/4 with FACTS
sib.fastconf.EADock3: Evaluating binding mode 1/4 with FACTS
sib.fastconf.EADock3: Evaluating binding mode 2/4 with FACTS
sib.fastconf.EADock3: Evaluating binding mode 3/4 with FACTS
sib.fastconf.EADock3: Evaluating cluster 12/34
sib.fastconf.EADock3: Evaluating binding mode 0/8 with FACTS
sib.fastconf.EADock3: Evaluating binding mode 1/8 with FACTS
sib.fastconf.EADock3: Evaluating binding mode 2/8 with FACTS
sib.fastconf.EADock3: Evaluating binding mode 3/8 with FACTS
sib.fastconf.EADock3: Evaluating binding mode 4/8 with FACTS
sib.fastconf.EADock3: Evaluating binding mode 5/8 with FACTS
sib.fastconf.EADock3: Evaluating binding mode 6/8 with FACTS
sib.fastconf.EADock3: Evaluating binding mode 7/8 with FACTS
sib.fastconf.EADock3: Evaluating cluster 13/34
sib.fastconf.EADock3: Evaluating binding mode 0/8 with FACTS
sib.fastconf.EADock3: Evaluating binding mode 1/8 with FACTS
sib.fastconf.EADock3: Evaluating binding mode 2/8 with FACTS
sib.fastconf.EADock3: Evaluating binding mode 3/8 with FACTS
sib.fastconf.EADock3: Evaluating binding mode 4/8 with FACTS
sib.fastconf.EADock3: Evaluating binding mode 5/8 with FACTS
sib.fastconf.EADock3: Evaluating binding mode 6/8 with FACTS
sib.fastconf.EADock3: Evaluating binding mode 7/8 with FACTS
sib.fastconf.EADock3: Evaluating cluster 14/34
sib.fastconf.EADock3: Evaluating binding mode 0/8 with FACTS
sib.fastconf.EADock3: Evaluating binding mode 1/8 with FACTS
sib.fastconf.EADock3: Evaluating binding mode 2/8 with FACTS
sib.fastconf.EADock3: Evaluating binding mode 3/8 with FACTS
sib.fastconf.EADock3: Evaluating binding mode 4/8 with FACTS
sib.fastconf.EADock3: Evaluating binding mode 5/8 with FACTS
sib.fastconf.EADock3: Evaluating binding mode 6/8 with FACTS
sib.fastconf.EADock3: Evaluating binding mode 7/8 with FACTS
sib.fastconf.EADock3: Evaluating cluster 15/34
sib.fastconf.EADock3: Evaluating binding mode 0/8 with FACTS
sib.fastconf.EADock3: Evaluating binding mode 1/8 with FACTS
sib.fastconf.EADock3: Evaluating binding mode 2/8 with FACTS
sib.fastconf.EADock3: Evaluating binding mode 3/8 with FACTS
sib.fastconf.EADock3: Evaluating binding mode 4/8 with FACTS
sib.fastconf.EADock3: Evaluating binding mode 5/8 with FACTS
sib.fastconf.EADock3: Evaluating binding mode 6/8 with FACTS
sib.fastconf.EADock3: Evaluating binding mode 7/8 with FACTS
sib.fastconf.EADock3: Evaluating cluster 16/34
sib.fastconf.EADock3: Evaluating binding mode 0/8 with FACTS
sib.fastconf.EADock3: Evaluating binding mode 1/8 with FACTS
sib.fastconf.EADock3: Evaluating binding mode 2/8 with FACTS
sib.fastconf.EADock3: Evaluating binding mode 3/8 with FACTS
sib.fastconf.EADock3: Evaluating binding mode 4/8 with FACTS
sib.fastconf.EADock3: Evaluating binding mode 5/8 with FACTS
sib.fastconf.EADock3: Evaluating binding mode 6/8 with FACTS
sib.fastconf.EADock3: Evaluating binding mode 7/8 with FACTS
sib.fastconf.EADock3: Evaluating cluster 17/34
sib.fastconf.EADock3: Evaluating binding mode 0/8 with FACTS
sib.fastconf.EADock3: Evaluating binding mode 1/8 with FACTS
sib.fastconf.EADock3: Evaluating binding mode 2/8 with FACTS
sib.fastconf.EADock3: Evaluating binding mode 3/8 with FACTS
sib.fastconf.EADock3: Evaluating binding mode 4/8 with FACTS
sib.fastconf.EADock3: Evaluating binding mode 5/8 with FACTS
sib.fastconf.EADock3: Evaluating binding mode 6/8 with FACTS
sib.fastconf.EADock3: Evaluating binding mode 7/8 with FACTS
sib.fastconf.EADock3: Evaluating cluster 18/34
sib.fastconf.EADock3: Evaluating binding mode 0/16 with FACTS
sib.fastconf.EADock3: Evaluating binding mode 1/16 with FACTS
sib.fastconf.EADock3: Evaluating binding mode 2/16 with FACTS
sib.fastconf.EADock3: Evaluating binding mode 3/16 with FACTS
sib.fastconf.EADock3: Evaluating binding mode 4/16 with FACTS
sib.fastconf.EADock3: Evaluating binding mode 5/16 with FACTS
sib.fastconf.EADock3: Evaluating binding mode 6/16 with FACTS
sib.fastconf.EADock3: Evaluating binding mode 7/16 with FACTS
sib.fastconf.EADock3: Evaluating binding mode 8/16 with FACTS
sib.fastconf.EADock3: Evaluating binding mode 9/16 with FACTS
sib.fastconf.EADock3: Evaluating binding mode 10/16 with FACTS
sib.fastconf.EADock3: Evaluating binding mode 11/16 with FACTS
sib.fastconf.EADock3: Evaluating binding mode 12/16 with FACTS
sib.fastconf.EADock3: Evaluating binding mode 13/16 with FACTS
sib.fastconf.EADock3: Evaluating binding mode 14/16 with FACTS
sib.fastconf.EADock3: Evaluating binding mode 15/16 with FACTS
sib.fastconf.EADock3: Evaluating cluster 19/34
sib.fastconf.EADock3: Evaluating binding mode 0/8 with FACTS
sib.fastconf.EADock3: Evaluating binding mode 1/8 with FACTS
sib.fastconf.EADock3: Evaluating binding mode 2/8 with FACTS
sib.fastconf.EADock3: Evaluating binding mode 3/8 with FACTS
sib.fastconf.EADock3: Evaluating binding mode 4/8 with FACTS
sib.fastconf.EADock3: Evaluating binding mode 5/8 with FACTS
sib.fastconf.EADock3: Evaluating binding mode 6/8 with FACTS
sib.fastconf.EADock3: Evaluating binding mode 7/8 with FACTS
sib.fastconf.EADock3: Evaluating cluster 20/34
sib.fastconf.EADock3: Evaluating binding mode 0/8 with FACTS
sib.fastconf.EADock3: Evaluating binding mode 1/8 with FACTS
sib.fastconf.EADock3: Evaluating binding mode 2/8 with FACTS
sib.fastconf.EADock3: Evaluating binding mode 3/8 with FACTS
sib.fastconf.EADock3: Evaluating binding mode 4/8 with FACTS
sib.fastconf.EADock3: Evaluating binding mode 5/8 with FACTS
sib.fastconf.EADock3: Evaluating binding mode 6/8 with FACTS
sib.fastconf.EADock3: Evaluating binding mode 7/8 with FACTS
sib.fastconf.EADock3: Evaluating cluster 21/34
sib.fastconf.EADock3: Evaluating binding mode 0/8 with FACTS
sib.fastconf.EADock3: Evaluating binding mode 1/8 with FACTS
sib.fastconf.EADock3: Evaluating binding mode 2/8 with FACTS
sib.fastconf.EADock3: Evaluating binding mode 3/8 with FACTS
sib.fastconf.EADock3: Evaluating binding mode 4/8 with FACTS
sib.fastconf.EADock3: Evaluating binding mode 5/8 with FACTS
sib.fastconf.EADock3: Evaluating binding mode 6/8 with FACTS
sib.fastconf.EADock3: Evaluating binding mode 7/8 with FACTS
sib.fastconf.EADock3: Evaluating cluster 22/34
sib.fastconf.EADock3: Evaluating binding mode 0/8 with FACTS
sib.fastconf.EADock3: Evaluating binding mode 1/8 with FACTS
sib.fastconf.EADock3: Evaluating binding mode 2/8 with FACTS
sib.fastconf.EADock3: Evaluating binding mode 3/8 with FACTS
sib.fastconf.EADock3: Evaluating binding mode 4/8 with FACTS
sib.fastconf.EADock3: Evaluating binding mode 5/8 with FACTS
sib.fastconf.EADock3: Evaluating binding mode 6/8 with FACTS
sib.fastconf.EADock3: Evaluating binding mode 7/8 with FACTS
sib.fastconf.EADock3: Evaluating cluster 23/34
sib.fastconf.EADock3: Evaluating binding mode 0/8 with FACTS
sib.fastconf.EADock3: Evaluating binding mode 1/8 with FACTS
sib.fastconf.EADock3: Evaluating binding mode 2/8 with FACTS
sib.fastconf.EADock3: Evaluating binding mode 3/8 with FACTS
sib.fastconf.EADock3: Evaluating binding mode 4/8 with FACTS
sib.fastconf.EADock3: Evaluating binding mode 5/8 with FACTS
sib.fastconf.EADock3: Evaluating binding mode 6/8 with FACTS
sib.fastconf.EADock3: Evaluating binding mode 7/8 with FACTS
sib.fastconf.EADock3: Evaluating cluster 24/34
sib.fastconf.EADock3: Evaluating binding mode 0/8 with FACTS
sib.fastconf.EADock3: Evaluating binding mode 1/8 with FACTS
sib.fastconf.EADock3: Evaluating binding mode 2/8 with FACTS
sib.fastconf.EADock3: Evaluating binding mode 3/8 with FACTS
sib.fastconf.EADock3: Evaluating binding mode 4/8 with FACTS
sib.fastconf.EADock3: Evaluating binding mode 5/8 with FACTS
sib.fastconf.EADock3: Evaluating binding mode 6/8 with FACTS
sib.fastconf.EADock3: Evaluating binding mode 7/8 with FACTS
sib.fastconf.EADock3: Evaluating cluster 25/34
sib.fastconf.EADock3: Evaluating binding mode 0/8 with FACTS
sib.fastconf.EADock3: Evaluating binding mode 1/8 with FACTS
sib.fastconf.EADock3: Evaluating binding mode 2/8 with FACTS
sib.fastconf.EADock3: Evaluating binding mode 3/8 with FACTS
sib.fastconf.EADock3: Evaluating binding mode 4/8 with FACTS
sib.fastconf.EADock3: Evaluating binding mode 5/8 with FACTS
sib.fastconf.EADock3: Evaluating binding mode 6/8 with FACTS
sib.fastconf.EADock3: Evaluating binding mode 7/8 with FACTS
sib.fastconf.EADock3: Evaluating cluster 26/34
sib.fastconf.EADock3: Evaluating binding mode 0/8 with FACTS
sib.fastconf.EADock3: Evaluating binding mode 1/8 with FACTS
sib.fastconf.EADock3: Evaluating binding mode 2/8 with FACTS
sib.fastconf.EADock3: Evaluating binding mode 3/8 with FACTS
sib.fastconf.EADock3: Evaluating binding mode 4/8 with FACTS
sib.fastconf.EADock3: Evaluating binding mode 5/8 with FACTS
sib.fastconf.EADock3: Evaluating binding mode 6/8 with FACTS
sib.fastconf.EADock3: Evaluating binding mode 7/8 with FACTS
sib.fastconf.EADock3: Evaluating cluster 27/34
sib.fastconf.EADock3: Evaluating binding mode 0/8 with FACTS
sib.fastconf.EADock3: Evaluating binding mode 1/8 with FACTS
sib.fastconf.EADock3: Evaluating binding mode 2/8 with FACTS
sib.fastconf.EADock3: Evaluating binding mode 3/8 with FACTS
sib.fastconf.EADock3: Evaluating binding mode 4/8 with FACTS
sib.fastconf.EADock3: Evaluating binding mode 5/8 with FACTS
sib.fastconf.EADock3: Evaluating binding mode 6/8 with FACTS
sib.fastconf.EADock3: Evaluating binding mode 7/8 with FACTS
sib.fastconf.EADock3: Evaluating cluster 28/34
sib.fastconf.EADock3: Evaluating binding mode 0/8 with FACTS
sib.fastconf.EADock3: Evaluating binding mode 1/8 with FACTS
sib.fastconf.EADock3: Evaluating binding mode 2/8 with FACTS
sib.fastconf.EADock3: Evaluating binding mode 3/8 with FACTS
sib.fastconf.EADock3: Evaluating binding mode 4/8 with FACTS
sib.fastconf.EADock3: Evaluating binding mode 5/8 with FACTS
sib.fastconf.EADock3: Evaluating binding mode 6/8 with FACTS
sib.fastconf.EADock3: Evaluating binding mode 7/8 with FACTS
sib.fastconf.EADock3: Evaluating cluster 29/34
sib.fastconf.EADock3: Evaluating binding mode 0/3 with FACTS
sib.fastconf.EADock3: Evaluating binding mode 1/3 with FACTS
sib.fastconf.EADock3: Evaluating binding mode 2/3 with FACTS
sib.fastconf.EADock3: Evaluating cluster 30/34
sib.fastconf.EADock3: Evaluating binding mode 0/5 with FACTS
sib.fastconf.EADock3: Evaluating binding mode 1/5 with FACTS
sib.fastconf.EADock3: Evaluating binding mode 2/5 with FACTS
sib.fastconf.EADock3: Evaluating binding mode 3/5 with FACTS
sib.fastconf.EADock3: Evaluating binding mode 4/5 with FACTS
sib.fastconf.EADock3: Evaluating cluster 31/34
sib.fastconf.EADock3: Evaluating binding mode 0/4 with FACTS
sib.fastconf.EADock3: Evaluating binding mode 1/4 with FACTS
sib.fastconf.EADock3: Evaluating binding mode 2/4 with FACTS
sib.fastconf.EADock3: Evaluating binding mode 3/4 with FACTS
sib.fastconf.EADock3: Evaluating cluster 32/34
sib.fastconf.EADock3: Evaluating binding mode 0/4 with FACTS
sib.fastconf.EADock3: Evaluating binding mode 1/4 with FACTS
sib.fastconf.EADock3: Evaluating binding mode 2/4 with FACTS
sib.fastconf.EADock3: Evaluating binding mode 3/4 with FACTS
sib.fastconf.EADock3: Evaluating cluster 33/34
sib.fastconf.EADock3: Evaluating binding mode 0/8 with FACTS
sib.fastconf.EADock3: Evaluating binding mode 1/8 with FACTS
sib.fastconf.EADock3: Evaluating binding mode 2/8 with FACTS
sib.fastconf.EADock3: Evaluating binding mode 3/8 with FACTS
sib.fastconf.EADock3: Evaluating binding mode 4/8 with FACTS
sib.fastconf.EADock3: Evaluating binding mode 5/8 with FACTS
sib.fastconf.EADock3: Evaluating binding mode 6/8 with FACTS
sib.fastconf.EADock3: Evaluating binding mode 7/8 with FACTS
sib.wrappers.md.charmm.ExtendedCharmmWrapper: CHARMM timers: CPU time: 29.61 seconds
sib.wrappers.md.charmm.ExtendedCharmmWrapper: CHARMM timers: Elapsed time: 30.0974 seconds.
sib.fastconf.EADock3: EADock3Cluster 0 : 8 elements, SimpleFitness: 66.38393, FullFitness: -1577.1777 , RMSD: 25.926624 , elements: [ 55.2383 -1577.1777 25.926624 ] [ 56.0504 -1575.949 25.846762 ] [ 61.0483 -1571.1398 25.756962 ] [ 69.8028 -1561.7562 25.457623 ] [ 69.3343 -1560.6858 25.542463 ] [ 72.0889 -1560.2489 26.07146 ] [ 72.6092 -1557.7537 26.075064 ] [ 74.8992 -1557.0614 26.111921 ] 
sib.fastconf.EADock3: EADock3Cluster 1 : 8 elements, SimpleFitness: 59.692986, FullFitness: -1574.324 , RMSD: 26.110239 , elements: [ 58.7276 -1574.324 26.110239 ] [ 58.7276 -1574.324 26.110239 ] [ 58.7276 -1574.324 26.110239 ] [ 60.6455 -1573.0948 26.247698 ] [ 60.1789 -1571.2197 26.115932 ] [ 60.1789 -1571.2197 26.115932 ] [ 60.1789 -1571.2197 26.115932 ] [ 60.1789 -1571.2197 26.115932 ] 
sib.fastconf.EADock3: EADock3Cluster 2 : 8 elements, SimpleFitness: 59.39872, FullFitness: -1572.6536 , RMSD: 25.983631 , elements: [ 59.3356 -1572.6536 25.983631 ] [ 59.3525 -1572.6011 25.995218 ] [ 59.3525 -1572.6011 25.995218 ] [ 59.3525 -1572.6011 25.995218 ] [ 59.3525 -1572.6011 25.995218 ] [ 59.4814 -1572.4233 25.962303 ] [ 59.4814 -1572.4233 25.962303 ] [ 59.4814 -1572.4233 25.962303 ] 
sib.fastconf.EADock3: EADock3Cluster 3 : 8 elements, SimpleFitness: 59.349976, FullFitness: -1572.6493 , RMSD: 27.427101 , elements: [ 58.0092 -1572.6493 27.427101 ] [ 58.0092 -1572.6493 27.427101 ] [ 58.0092 -1572.6493 27.427101 ] [ 58.0092 -1572.6493 27.427101 ] [ 59.8969 -1570.387 27.441809 ] [ 59.8969 -1570.387 27.441809 ] [ 61.4846 -1569.23 27.441874 ] [ 61.4846 -1569.23 27.441874 ] 
sib.fastconf.EADock3: EADock3Cluster 4 : 8 elements, SimpleFitness: 60.569256, FullFitness: -1571.5757 , RMSD: 26.263515 , elements: [ 60.4089 -1571.5757 26.263515 ] [ 60.4089 -1571.5757 26.263515 ] [ 60.4089 -1571.5757 26.263515 ] [ 60.1578 -1571.3706 26.339298 ] [ 60.7924 -1571.1084 26.334223 ] [ 60.7924 -1571.1084 26.334223 ] [ 60.7924 -1571.1084 26.334223 ] [ 60.7924 -1571.1084 26.334223 ] 
sib.fastconf.EADock3: EADock3Cluster 5 : 8 elements, SimpleFitness: 59.86556, FullFitness: -1571.274 , RMSD: 27.365108 , elements: [ 59.6781 -1571.274 27.365108 ] [ 59.6781 -1571.274 27.365108 ] [ 59.6781 -1571.274 27.365108 ] [ 59.733 -1571.173 27.379004 ] [ 59.733 -1571.173 27.379004 ] [ 60.1414 -1570.8427 27.494715 ] [ 60.1414 -1570.8427 27.494715 ] [ 60.1414 -1570.8427 27.494715 ] 
sib.fastconf.EADock3: EADock3Cluster 6 : 8 elements, SimpleFitness: 60.73529, FullFitness: -1569.7125 , RMSD: 24.922998 , elements: [ 60.5231 -1569.7125 24.922998 ] [ 60.5231 -1569.7125 24.922998 ] [ 60.6611 -1568.7826 24.934605 ] [ 60.6611 -1568.7826 24.934605 ] [ 60.6611 -1568.7826 24.934605 ] [ 60.6611 -1568.7826 24.934605 ] [ 60.6611 -1568.7826 24.934605 ] [ 61.5306 -1567.8923 24.969616 ] 
sib.fastconf.EADock3: EADock3Cluster 7 : 6 elements, SimpleFitness: 65.32263, FullFitness: -1568.9647 , RMSD: 25.06595 , elements: [ 59.3196 -1568.9647 25.06595 ] [ 60.6669 -1567.1752 25.00135 ] [ 65.3157 -1563.8221 25.652796 ] [ 65.2011 -1563.7488 25.510859 ] [ 65.674 -1563.4734 25.484612 ] [ 75.7585 -1551.5715 25.234043 ] 
sib.fastconf.EADock3: EADock3Cluster 8 : 16 elements, SimpleFitness: 66.56238, FullFitness: -1567.6179 , RMSD: 26.10774 , elements: [ 61.8157 -1567.6179 26.10774 ] [ 61.8157 -1567.6179 26.10774 ] [ 61.949 -1567.5076 26.090405 ] [ 62.0768 -1567.3971 26.077833 ] [ 63.5971 -1562.9122 26.266903 ] [ 63.45 -1562.9031 26.325443 ] [ 65.9878 -1561.2056 26.302666 ] [ 65.9878 -1561.2056 26.302666 ] [ 69.0708 -1558.8777 25.866468 ] [ 69.7055 -1558.2915 25.796297 ] [ 69.7055 -1558.2915 25.796297 ] [ 69.7055 -1558.2915 25.796297 ] [ 70.0327 -1558.1719 25.777685 ] [ 70.0327 -1558.1719 25.777685 ] [ 70.0327 -1558.1719 25.777685 ] [ 70.0327 -1558.1719 25.777685 ] 
sib.fastconf.EADock3: EADock3Cluster 9 : 16 elements, SimpleFitness: 70.60945, FullFitness: -1566.5776 , RMSD: 25.41447 , elements: [ 67.0977 -1566.5776 25.41447 ] [ 67.0977 -1566.5776 25.41447 ] [ 67.0977 -1566.5776 25.41447 ] [ 67.5918 -1566.1467 25.373465 ] [ 67.5918 -1566.1467 25.373465 ] [ 67.5918 -1566.1467 25.373465 ] [ 67.5918 -1566.1467 25.373465 ] [ 67.285 -1565.6578 25.397997 ] [ 73.7953 -1560.281 25.922276 ] [ 73.8024 -1560.2704 25.916609 ] [ 73.8024 -1560.2704 25.916609 ] [ 73.8024 -1560.2704 25.916609 ] [ 73.9009 -1560.218 25.870173 ] [ 73.9009 -1560.218 25.870173 ] [ 73.9009 -1560.218 25.870173 ] [ 73.9009 -1560.218 25.870173 ] 
sib.fastconf.EADock3: EADock3Cluster 10 : 8 elements, SimpleFitness: 47.435226, FullFitness: -1565.8019 , RMSD: 32.524387 , elements: [ 47.3683 -1565.8019 32.524387 ] [ 47.3683 -1565.8019 32.524387 ] [ 47.3683 -1565.8019 32.524387 ] [ 47.3683 -1565.8019 32.524387 ] [ 47.5411 -1565.4545 32.55097 ] [ 47.5411 -1565.4545 32.55097 ] [ 47.5411 -1565.4545 32.55097 ] [ 47.3853 -1565.3353 32.517258 ] 
sib.fastconf.EADock3: EADock3Cluster 11 : 8 elements, SimpleFitness: 74.553535, FullFitness: -1565.6802 , RMSD: 24.994732 , elements: [ 67.2425 -1565.6802 24.994732 ] [ 67.325 -1565.6796 25.0194 ] [ 70.7733 -1559.3248 24.770884 ] [ 72.8701 -1556.2523 25.39325 ] [ 74.4723 -1554.9031 25.207342 ] [ 78.7066 -1553.9932 25.418053 ] [ 76.7156 -1553.4272 26.093891 ] [ 88.3229 -1545.1399 25.230433 ] 
sib.fastconf.EADock3: EADock3Cluster 12 : 8 elements, SimpleFitness: 64.0194, FullFitness: -1565.5337 , RMSD: 25.836458 , elements: [ 63.6323 -1565.5337 25.836458 ] [ 63.6323 -1565.5337 25.836458 ] [ 63.8385 -1565.0132 25.869753 ] [ 63.8385 -1565.0132 25.869753 ] [ 64.3034 -1564.7491 25.787043 ] [ 64.3034 -1564.7491 25.787043 ] [ 64.3034 -1564.7491 25.787043 ] [ 64.3034 -1564.7491 25.787043 ] 
sib.fastconf.EADock3: EADock3Cluster 13 : 8 elements, SimpleFitness: 69.81344, FullFitness: -1565.2441 , RMSD: 25.209284 , elements: [ 69.5695 -1565.2441 25.209284 ] [ 69.5695 -1565.2441 25.209284 ] [ 69.5695 -1565.2441 25.209284 ] [ 69.5422 -1565.2109 25.232246 ] [ 69.5422 -1565.2109 25.232246 ] [ 70.2382 -1562.4103 25.116186 ] [ 70.2382 -1562.4103 25.116186 ] [ 70.2382 -1562.4103 25.116186 ] 
sib.fastconf.EADock3: EADock3Cluster 14 : 8 elements, SimpleFitness: 64.2197, FullFitness: -1565.1475 , RMSD: 26.988516 , elements: [ 63.5891 -1565.1475 26.988516 ] [ 63.5891 -1565.1475 26.988516 ] [ 63.5891 -1565.1475 26.988516 ] [ 63.5891 -1565.1475 26.988516 ] [ 64.6138 -1563.2302 26.96417 ] [ 64.6138 -1563.2302 26.96417 ] [ 65.0868 -1562.6716 26.93035 ] [ 65.0868 -1562.6716 26.93035 ] 
sib.fastconf.EADock3: EADock3Cluster 15 : 8 elements, SimpleFitness: 67.757774, FullFitness: -1564.6194 , RMSD: 25.161495 , elements: [ 67.8014 -1564.6194 25.161495 ] [ 67.8014 -1564.6194 25.161495 ] [ 67.7383 -1564.0273 25.018637 ] [ 67.7383 -1564.0273 25.018637 ] [ 67.7383 -1564.0273 25.018637 ] [ 67.7383 -1564.0273 25.018637 ] [ 67.7531 -1564.0063 25.012177 ] [ 67.7531 -1564.0063 25.012177 ] 
sib.fastconf.EADock3: EADock3Cluster 16 : 4 elements, SimpleFitness: 63.63675, FullFitness: -1564.4595 , RMSD: 25.870174 , elements: [ 63.6719 -1564.4595 25.870174 ] [ 63.6719 -1564.4595 25.870174 ] [ 63.6269 -1564.3723 25.888876 ] [ 63.5763 -1564.071 25.885645 ] 
sib.fastconf.EADock3: EADock3Cluster 17 : 8 elements, SimpleFitness: 62.471478, FullFitness: -1564.3568 , RMSD: 26.87901 , elements: [ 61.0874 -1564.3568 26.87901 ] [ 62.4634 -1563.385 27.104998 ] [ 62.4634 -1563.385 27.104998 ] [ 62.4634 -1563.385 27.104998 ] [ 62.4634 -1563.385 27.104998 ] [ 62.9436 -1562.9119 27.189648 ] [ 62.9436 -1562.9119 27.189648 ] [ 62.9436 -1562.9119 27.189648 ] 
sib.fastconf.EADock3: EADock3Cluster 18 : 8 elements, SimpleFitness: 69.28972, FullFitness: -1564.2223 , RMSD: 25.67666 , elements: [ 68.4384 -1564.2223 25.67666 ] [ 68.4384 -1564.2223 25.67666 ] [ 68.4384 -1564.2223 25.67666 ] [ 69.7094 -1561.9778 25.777227 ] [ 69.7094 -1561.9778 25.777227 ] [ 69.7094 -1561.9778 25.777227 ] [ 69.7094 -1561.9778 25.777227 ] [ 70.1649 -1561.2377 25.711374 ] 
sib.fastconf.EADock3: EADock3Cluster 19 : 2 elements, SimpleFitness: 65.0617, FullFitness: -1563.7273 , RMSD: 25.495708 , elements: [ 64.9749 -1563.7273 25.495708 ] [ 65.1485 -1562.9076 25.499285 ] 
sib.fastconf.EADock3: EADock3Cluster 20 : 8 elements, SimpleFitness: 66.50055, FullFitness: -1562.8486 , RMSD: 24.971382 , elements: [ 66.1516 -1562.8486 24.971382 ] [ 66.1516 -1562.8486 24.971382 ] [ 66.1516 -1562.8486 24.971382 ] [ 66.1516 -1562.8486 24.971382 ] [ 66.9875 -1562.0077 25.049723 ] [ 66.8035 -1561.9872 24.956696 ] [ 66.8035 -1561.9872 24.956696 ] [ 66.8035 -1561.9872 24.956696 ] 
sib.fastconf.EADock3: EADock3Cluster 21 : 4 elements, SimpleFitness: 67.719925, FullFitness: -1562.608 , RMSD: 26.859573 , elements: [ 67.0316 -1562.608 26.859573 ] [ 67.4499 -1562.2074 26.839937 ] [ 68.1991 -1561.3253 26.825867 ] [ 68.1991 -1561.3253 26.825867 ] 
sib.fastconf.EADock3: EADock3Cluster 22 : 8 elements, SimpleFitness: 66.33821, FullFitness: -1561.7285 , RMSD: 25.23092 , elements: [ 65.0428 -1561.7285 25.23092 ] [ 65.0428 -1561.7285 25.23092 ] [ 65.0428 -1561.7285 25.23092 ] [ 67.4499 -1561.6293 25.19401 ] [ 65.0928 -1561.5521 25.186497 ] [ 65.127 -1561.4797 25.182112 ] [ 68.9314 -1560.5963 25.141645 ] [ 68.9762 -1560.246 25.134306 ] 
sib.fastconf.EADock3: EADock3Cluster 23 : 8 elements, SimpleFitness: 57.3609, FullFitness: -1561.2257 , RMSD: 33.929996 , elements: [ 56.07 -1561.2257 33.929996 ] [ 56.07 -1561.2257 33.929996 ] [ 57.3328 -1559.8312 34.04729 ] [ 57.3328 -1559.8312 34.04729 ] [ 57.3328 -1559.8312 34.04729 ] [ 57.3328 -1559.8312 34.04729 ] [ 58.708 -1559.0732 34.117836 ] [ 58.708 -1559.0732 34.117836 ] 
sib.fastconf.EADock3: EADock3Cluster 24 : 8 elements, SimpleFitness: 73.45203, FullFitness: -1560.9832 , RMSD: 26.29071 , elements: [ 71.7768 -1560.9832 26.29071 ] [ 72.2918 -1560.2438 26.181095 ] [ 72.2918 -1560.2438 26.181095 ] [ 72.2918 -1560.2438 26.181095 ] [ 72.5485 -1560.0874 25.638227 ] [ 72.8177 -1559.7592 26.017555 ] [ 72.9372 -1559.2285 25.682018 ] [ 80.6606 -1551.2183 25.822498 ] 
sib.fastconf.EADock3: EADock3Cluster 25 : 8 elements, SimpleFitness: 66.80249, FullFitness: -1560.7423 , RMSD: 26.003592 , elements: [ 66.7707 -1560.7423 26.003592 ] [ 66.7707 -1560.7423 26.003592 ] [ 66.7707 -1560.7423 26.003592 ] [ 66.6538 -1560.7249 26.040712 ] [ 66.6538 -1560.7249 26.040712 ] [ 66.9334 -1560.4725 25.996704 ] [ 66.9334 -1560.4725 25.996704 ] [ 66.9334 -1560.4725 25.996704 ] 
sib.fastconf.EADock3: EADock3Cluster 26 : 8 elements, SimpleFitness: 74.19896, FullFitness: -1557.8418 , RMSD: 25.939554 , elements: [ 73.9366 -1557.8418 25.939554 ] [ 73.9366 -1557.8418 25.939554 ] [ 73.9366 -1557.8418 25.939554 ] [ 74.2071 -1557.3726 25.46458 ] [ 74.2071 -1557.3726 25.46458 ] [ 74.4559 -1557.2327 25.556704 ] [ 74.4559 -1557.2327 25.556704 ] [ 74.4559 -1557.2327 25.556704 ] 
sib.fastconf.EADock3: EADock3Cluster 27 : 8 elements, SimpleFitness: 49.168655, FullFitness: -1557.1392 , RMSD: 33.44749 , elements: [ 48.9464 -1557.1392 33.44749 ] [ 48.9464 -1557.1392 33.44749 ] [ 48.9464 -1557.1392 33.44749 ] [ 48.9464 -1557.1392 33.44749 ] [ 49.8413 -1556.9572 33.578526 ] [ 49.2408 -1556.3944 33.462914 ] [ 49.2408 -1556.3944 33.462914 ] [ 49.2408 -1556.3944 33.462914 ] 
sib.fastconf.EADock3: EADock3Cluster 28 : 8 elements, SimpleFitness: 75.24838, FullFitness: -1555.7755 , RMSD: 25.806843 , elements: [ 74.7885 -1555.7755 25.806843 ] [ 74.7885 -1555.7755 25.806843 ] [ 74.7885 -1555.7755 25.806843 ] [ 75.4756 -1554.9274 25.737183 ] [ 75.5365 -1554.666 25.728409 ] [ 75.5365 -1554.666 25.728409 ] [ 75.5365 -1554.666 25.728409 ] [ 75.5365 -1554.666 25.728409 ] 
sib.fastconf.EADock3: EADock3Cluster 29 : 3 elements, SimpleFitness: 59.662598, FullFitness: -1555.647 , RMSD: 35.125305 , elements: [ 59.653 -1555.647 35.125305 ] [ 59.6202 -1555.4949 35.160507 ] [ 59.7146 -1555.2292 35.209236 ] 
sib.fastconf.EADock3: EADock3Cluster 30 : 4 elements, SimpleFitness: 75.7404, FullFitness: -1551.58 , RMSD: 27.277842 , elements: [ 75.3584 -1551.58 27.277842 ] [ 75.3584 -1551.58 27.277842 ] [ 75.9779 -1551.4929 27.25388 ] [ 76.2669 -1551.3812 27.188148 ] 
sib.fastconf.EADock3: EADock3Cluster 31 : 8 elements, SimpleFitness: 60.10752, FullFitness: -1551.4126 , RMSD: 33.47531 , elements: [ 59.6113 -1551.4126 33.47531 ] [ 60.1202 -1550.2969 33.53874 ] [ 60.1202 -1550.2969 33.53874 ] [ 60.2017 -1550.0107 33.52496 ] [ 60.2017 -1550.0107 33.52496 ] [ 60.2017 -1550.0107 33.52496 ] [ 60.2017 -1550.0107 33.52496 ] [ 60.2017 -1550.0107 33.52496 ] 
sib.fastconf.EADock3: EADock3Cluster 32 : 5 elements, SimpleFitness: 67.1853, FullFitness: -1542.6847 , RMSD: 34.304184 , elements: [ 65.9804 -1542.6847 34.304184 ] [ 65.9804 -1542.6847 34.304184 ] [ 65.9804 -1542.6847 34.304184 ] [ 67.9861 -1539.2592 34.274517 ] [ 69.9992 -1538.7897 34.44756 ] 
sib.fastconf.EADock3: EADock3Cluster 33 : 4 elements, SimpleFitness: 88.01943, FullFitness: -1537.529 , RMSD: 28.009314 , elements: [ 87.3306 -1537.529 28.009314 ] [ 87.3319 -1537.2433 27.724277 ] [ 88.7076 -1534.2098 27.90719 ] [ 88.7076 -1534.2098 27.90719 ] 
sib.wrappers.md.charmm.ExtendedCharmmWrapper: CHARMM timers: CPU time: 1.74 seconds
sib.wrappers.md.charmm.ExtendedCharmmWrapper: CHARMM timers: Elapsed time: 1.75366 seconds.
sib.wrappers.md.charmm.ExtendedCharmmWrapper: CHARMM timers: CPU time: 16.72 seconds
sib.wrappers.md.charmm.ExtendedCharmmWrapper: CHARMM timers: Elapsed time: 16.811 seconds.
sib.fastconf.EADock3$Flusher: Closing java.util.zip.ZipOutputStream@3383e984
sib.fastconf.EADock3$Flusher: Closing java.util.zip.ZipOutputStream@5d3572b7
