# Supplementary material for: Exploring the mechanism of Alisma orientale for the treatment of pregnancy induced hypertension and potential hepato-nephrotoxicity by using network pharmacology, network toxicology, molecular docking and molecular dynamics simulation
Source: Front Pharmacol. 2022 Nov 15;13:1027112. doi: 10.3389/fphar.2022.1027112 (PMC9705790; doi:10.3389/fphar.2022.1027112)
Supplement: Supplementary file 13 [file DataSheet7.zip › IGF1/IGFE24/clusters.dock4.csv]

Cluster ClusterRank deltaG deltaGelec deltaGvdw deltaGligsolvnonpol deltaGligsolvpol deltaGprotsolvnonpol deltaGprotsolvpol deltaGcompsolvnonpol deltaGcompsolvpol extraFull surfFull solvFull IntraFull InterFull FullFitness SimpleFitness Energy
0 0 -8.370016 0.0 -44.7559 16.0226 -11.2245 243.179 -1897.11 244.515 -1888.02 0.0 244.515 -1888.02 96.7941 -44.7559 -1591.4668 43.1379 43.1379
0 1 -8.370016 0.0 -44.7559 16.0226 -11.2245 243.179 -1897.11 244.515 -1888.02 0.0 244.515 -1888.02 96.7941 -44.7559 -1591.4668 43.1379 43.1379
0 2 -8.391926 0.0 -45.0085 16.0283 -11.2279 243.179 -1897.11 244.423 -1887.84 0.0 244.423 -1887.84 96.9818 -45.0085 -1591.4437 43.0459 43.0459
0 3 -8.2444515 0.0 -43.3733 16.0461 -12.0385 243.179 -1897.11 244.39 -1888.69 0.0 244.39 -1888.69 98.3639 -43.3733 -1589.3093 44.2841 44.2841
0 4 -8.031078 0.0 -41.4108 16.152 -11.6249 243.179 -1897.11 244.966 -1888.55 0.0 244.966 -1888.55 102.998 -41.4108 -1581.9968 53.0267 53.0267
0 5 -8.018529 0.0 -41.3542 16.1645 -11.6242 243.179 -1897.11 244.945 -1888.38 0.0 244.945 -1888.38 102.996 -41.3542 -1581.7932 53.1336 53.1336
0 6 -8.018529 0.0 -41.3542 16.1645 -11.6242 243.179 -1897.11 244.945 -1888.38 0.0 244.945 -1888.38 102.996 -41.3542 -1581.7932 53.1336 53.1336
0 7 -7.8822064 0.0 -37.8271 16.1612 -10.6306 243.179 -1897.11 244.967 -1890.65 0.0 244.967 -1890.65 102.467 -37.8271 -1581.0431 53.675 53.675
1 0 -7.8403234 0.0 -31.2594 16.547 -12.3217 243.179 -1897.11 242.934 -1898.07 0.0 242.934 -1898.07 103.876 -31.2594 -1582.5194 49.9727 49.9727
1 1 -7.8403234 0.0 -31.2594 16.547 -12.3217 243.179 -1897.11 242.934 -1898.07 0.0 242.934 -1898.07 103.876 -31.2594 -1582.5194 49.9727 49.9727
1 2 -7.976115 0.0 -34.0418 16.5771 -13.358 243.179 -1897.11 242.942 -1896.99 0.0 242.942 -1896.99 106.554 -34.0418 -1581.5358 50.7017 50.7017
1 3 -7.976115 0.0 -34.0418 16.5771 -13.358 243.179 -1897.11 242.942 -1896.99 0.0 242.942 -1896.99 106.554 -34.0418 -1581.5358 50.7017 50.7017
1 4 -7.976115 0.0 -34.0418 16.5771 -13.358 243.179 -1897.11 242.942 -1896.99 0.0 242.942 -1896.99 106.554 -34.0418 -1581.5358 50.7017 50.7017
1 5 -7.965653 0.0 -33.9374 16.5736 -13.376 243.179 -1897.11 242.946 -1897.01 0.0 242.946 -1897.01 106.524 -33.9374 -1581.4774 50.6917 50.6917
1 6 -7.965653 0.0 -33.9374 16.5736 -13.376 243.179 -1897.11 242.946 -1897.01 0.0 242.946 -1897.01 106.524 -33.9374 -1581.4774 50.6917 50.6917
1 7 -7.965653 0.0 -33.9374 16.5736 -13.376 243.179 -1897.11 242.946 -1897.01 0.0 242.946 -1897.01 106.524 -33.9374 -1581.4774 50.6917 50.6917
2 0 -8.736742 0.0 -48.0793 15.9836 -10.8251 243.179 -1897.11 243.062 -1886.29 0.0 243.062 -1886.29 109.228 -48.0793 -1582.0793 54.08 54.08
2 1 -8.736742 0.0 -48.0793 15.9836 -10.8251 243.179 -1897.11 243.062 -1886.29 0.0 243.062 -1886.29 109.228 -48.0793 -1582.0793 54.08 54.08
2 2 -8.799356 0.0 -48.6341 15.9648 -10.7837 243.179 -1897.11 242.937 -1886.25 0.0 242.937 -1886.25 109.983 -48.6341 -1581.9641 54.4871 54.4871
2 3 -8.799356 0.0 -48.6341 15.9648 -10.7837 243.179 -1897.11 242.937 -1886.25 0.0 242.937 -1886.25 109.983 -48.6341 -1581.9641 54.4871 54.4871
2 4 -8.799356 0.0 -48.6341 15.9648 -10.7837 243.179 -1897.11 242.937 -1886.25 0.0 242.937 -1886.25 109.983 -48.6341 -1581.9641 54.4871 54.4871
2 5 -8.799356 0.0 -48.6341 15.9648 -10.7837 243.179 -1897.11 242.937 -1886.25 0.0 242.937 -1886.25 109.983 -48.6341 -1581.9641 54.4871 54.4871
2 6 -8.737619 0.0 -47.983 15.974 -10.7212 243.179 -1897.11 243.027 -1886.31 0.0 243.027 -1886.31 109.473 -47.983 -1581.7931 54.5622 54.5622
2 7 -8.737619 0.0 -47.983 15.974 -10.7212 243.179 -1897.11 243.027 -1886.31 0.0 243.027 -1886.31 109.473 -47.983 -1581.7931 54.5622 54.5622
3 0 -7.7160883 0.0 -31.1415 16.5989 -11.7894 243.179 -1897.11 245.192 -1899.1 0.0 245.192 -1899.1 104.03 -31.1415 -1581.0194 55.1832 55.1832
3 1 -7.7160883 0.0 -31.1415 16.5989 -11.7894 243.179 -1897.11 245.192 -1899.1 0.0 245.192 -1899.1 104.03 -31.1415 -1581.0194 55.1832 55.1832
3 2 -7.7160883 0.0 -31.1415 16.5989 -11.7894 243.179 -1897.11 245.192 -1899.1 0.0 245.192 -1899.1 104.03 -31.1415 -1581.0194 55.1832 55.1832
3 3 -7.7160883 0.0 -31.1415 16.5989 -11.7894 243.179 -1897.11 245.192 -1899.1 0.0 245.192 -1899.1 104.03 -31.1415 -1581.0194 55.1832 55.1832
3 4 -7.6958356 0.0 -31.7845 16.5766 -11.3019 243.179 -1897.11 245.333 -1897.54 0.0 245.333 -1897.54 103.489 -31.7845 -1580.5026 55.2254 55.2254
3 5 -7.6958356 0.0 -31.7845 16.5766 -11.3019 243.179 -1897.11 245.333 -1897.54 0.0 245.333 -1897.54 103.489 -31.7845 -1580.5026 55.2254 55.2254
3 6 -7.6958356 0.0 -31.7845 16.5766 -11.3019 243.179 -1897.11 245.333 -1897.54 0.0 245.333 -1897.54 103.489 -31.7845 -1580.5026 55.2254 55.2254
3 7 -7.7349453 0.0 -31.0468 16.6118 -11.7617 243.179 -1897.11 245.207 -1899.53 0.0 245.207 -1899.53 105.377 -31.0468 -1579.9928 55.9192 55.9192
4 0 -8.728978 0.0 -50.488 16.2228 -10.6506 243.179 -1897.11 243.013 -1881.82 0.0 243.013 -1881.82 108.335 -50.488 -1580.96 52.4462 52.4462
4 1 -8.728978 0.0 -50.488 16.2228 -10.6506 243.179 -1897.11 243.013 -1881.82 0.0 243.013 -1881.82 108.335 -50.488 -1580.96 52.4462 52.4462
4 2 -8.728978 0.0 -50.488 16.2228 -10.6506 243.179 -1897.11 243.013 -1881.82 0.0 243.013 -1881.82 108.335 -50.488 -1580.96 52.4462 52.4462
4 3 -8.728978 0.0 -50.488 16.2228 -10.6506 243.179 -1897.11 243.013 -1881.82 0.0 243.013 -1881.82 108.335 -50.488 -1580.96 52.4462 52.4462
4 4 -8.728978 0.0 -50.488 16.2228 -10.6506 243.179 -1897.11 243.013 -1881.82 0.0 243.013 -1881.82 108.335 -50.488 -1580.96 52.4462 52.4462
4 5 -8.718916 0.0 -50.3187 16.2168 -10.6499 243.179 -1897.11 243.061 -1882.0 0.0 243.061 -1882.0 108.361 -50.3187 -1580.8966 52.5012 52.5012
4 6 -8.719712 0.0 -50.1589 16.2203 -10.6065 243.179 -1897.11 243.002 -1882.12 0.0 243.002 -1882.12 108.537 -50.1589 -1580.74 52.7775 52.7775
4 7 -8.719712 0.0 -50.1589 16.2203 -10.6065 243.179 -1897.11 243.002 -1882.12 0.0 243.002 -1882.12 108.537 -50.1589 -1580.74 52.7775 52.7775
4 8 -8.276531 0.0 -42.9912 16.3395 -10.288 243.179 -1897.11 243.335 -1885.97 0.0 243.335 -1885.97 105.694 -42.9912 -1579.9323 53.4673 53.4673
4 9 -8.276531 0.0 -42.9912 16.3395 -10.288 243.179 -1897.11 243.335 -1885.97 0.0 243.335 -1885.97 105.694 -42.9912 -1579.9323 53.4673 53.4673
4 10 -8.276531 0.0 -42.9912 16.3395 -10.288 243.179 -1897.11 243.335 -1885.97 0.0 243.335 -1885.97 105.694 -42.9912 -1579.9323 53.4673 53.4673
4 11 -8.276531 0.0 -42.9912 16.3395 -10.288 243.179 -1897.11 243.335 -1885.97 0.0 243.335 -1885.97 105.694 -42.9912 -1579.9323 53.4673 53.4673
4 12 -8.678358 0.0 -52.3404 16.4452 -11.1294 243.179 -1897.11 243.353 -1878.79 0.0 243.353 -1878.79 108.161 -52.3404 -1579.6165 52.7261 52.7261
4 13 -8.678358 0.0 -52.3404 16.4452 -11.1294 243.179 -1897.11 243.353 -1878.79 0.0 243.353 -1878.79 108.161 -52.3404 -1579.6165 52.7261 52.7261
4 14 -8.382427 0.0 -44.5275 16.4953 -10.9436 243.179 -1897.11 243.076 -1885.34 0.0 243.076 -1885.34 108.75 -44.5275 -1578.0414 55.3919 55.3919
4 15 -8.382427 0.0 -44.5275 16.4953 -10.9436 243.179 -1897.11 243.076 -1885.34 0.0 243.076 -1885.34 108.75 -44.5275 -1578.0414 55.3919 55.3919
5 0 -8.211496 0.0 -45.6067 16.0686 -13.741 243.179 -1897.11 244.709 -1886.86 0.0 244.709 -1886.86 108.567 -45.6067 -1579.1907 58.0177 58.0177
5 1 -8.211496 0.0 -45.6067 16.0686 -13.741 243.179 -1897.11 244.709 -1886.86 0.0 244.709 -1886.86 108.567 -45.6067 -1579.1907 58.0177 58.0177
5 2 -8.141667 0.0 -44.3986 16.0953 -13.7812 243.179 -1897.11 244.822 -1887.76 0.0 244.822 -1887.76 108.915 -44.3986 -1578.4216 58.7814 58.7814
5 3 -8.141667 0.0 -44.3986 16.0953 -13.7812 243.179 -1897.11 244.822 -1887.76 0.0 244.822 -1887.76 108.915 -44.3986 -1578.4216 58.7814 58.7814
5 4 -8.141667 0.0 -44.3986 16.0953 -13.7812 243.179 -1897.11 244.822 -1887.76 0.0 244.822 -1887.76 108.915 -44.3986 -1578.4216 58.7814 58.7814
5 5 -8.218562 0.0 -46.0055 16.0878 -13.7846 243.179 -1897.11 244.623 -1886.24 0.0 244.623 -1886.24 109.428 -46.0055 -1578.1945 58.9943 58.9943
5 6 -8.218562 0.0 -46.0055 16.0878 -13.7846 243.179 -1897.11 244.623 -1886.24 0.0 244.623 -1886.24 109.428 -46.0055 -1578.1945 58.9943 58.9943
5 7 -8.218562 0.0 -46.0055 16.0878 -13.7846 243.179 -1897.11 244.623 -1886.24 0.0 244.623 -1886.24 109.428 -46.0055 -1578.1945 58.9943 58.9943
6 0 -8.148742 0.0 -39.6251 16.5813 -12.7784 243.179 -1897.11 245.954 -1895.25 0.0 245.954 -1895.25 109.853 -39.6251 -1579.0681 58.269 58.269
6 1 -8.148742 0.0 -39.6251 16.5813 -12.7784 243.179 -1897.11 245.954 -1895.25 0.0 245.954 -1895.25 109.853 -39.6251 -1579.0681 58.269 58.269
6 2 -8.222224 0.0 -39.764 16.7315 -12.4267 243.179 -1897.11 245.765 -1895.36 0.0 245.765 -1895.36 110.588 -39.764 -1578.771 58.8141 58.8141
6 3 -8.222224 0.0 -39.764 16.7315 -12.4267 243.179 -1897.11 245.765 -1895.36 0.0 245.765 -1895.36 110.588 -39.764 -1578.771 58.8141 58.8141
6 4 -8.222224 0.0 -39.764 16.7315 -12.4267 243.179 -1897.11 245.765 -1895.36 0.0 245.765 -1895.36 110.588 -39.764 -1578.771 58.8141 58.8141
6 5 -8.218752 0.0 -40.54 16.6408 -12.7982 243.179 -1897.11 245.865 -1894.77 0.0 245.865 -1894.77 110.751 -40.54 -1578.6941 58.5622 58.5622
6 6 -8.218752 0.0 -40.54 16.6408 -12.7982 243.179 -1897.11 245.865 -1894.77 0.0 245.865 -1894.77 110.751 -40.54 -1578.6941 58.5622 58.5622
6 7 -8.218752 0.0 -40.54 16.6408 -12.7982 243.179 -1897.11 245.865 -1894.77 0.0 245.865 -1894.77 110.751 -40.54 -1578.6941 58.5622 58.5622
7 0 -7.1201224 0.0 -26.3759 16.1381 -12.5072 243.179 -1897.11 244.339 -1896.84 0.0 244.339 -1896.84 102.653 -26.3759 -1576.2239 57.0843 57.0843
7 1 -7.1201224 0.0 -26.3759 16.1381 -12.5072 243.179 -1897.11 244.339 -1896.84 0.0 244.339 -1896.84 102.653 -26.3759 -1576.2239 57.0843 57.0843
7 2 -7.1201224 0.0 -26.3759 16.1381 -12.5072 243.179 -1897.11 244.339 -1896.84 0.0 244.339 -1896.84 102.653 -26.3759 -1576.2239 57.0843 57.0843
7 3 -7.288156 0.0 -28.32 16.0924 -12.8734 243.179 -1897.11 243.862 -1896.28 0.0 243.862 -1896.28 105.026 -28.32 -1575.7119 56.8854 56.8854
7 4 -7.288156 0.0 -28.32 16.0924 -12.8734 243.179 -1897.11 243.862 -1896.28 0.0 243.862 -1896.28 105.026 -28.32 -1575.7119 56.8854 56.8854
7 5 -7.0578675 0.0 -25.4639 16.1089 -14.164 243.179 -1897.11 243.851 -1898.18 0.0 243.851 -1898.18 106.373 -25.4639 -1573.42 58.1894 58.1894
7 6 -7.0578675 0.0 -25.4639 16.1089 -14.164 243.179 -1897.11 243.851 -1898.18 0.0 243.851 -1898.18 106.373 -25.4639 -1573.42 58.1894 58.1894
7 7 -7.0578675 0.0 -25.4639 16.1089 -14.164 243.179 -1897.11 243.851 -1898.18 0.0 243.851 -1898.18 106.373 -25.4639 -1573.42 58.1894 58.1894
8 0 -7.6735387 0.0 -35.5389 16.2982 -9.80244 243.179 -1897.11 244.257 -1888.64 0.0 244.257 -1888.64 103.973 -35.5389 -1575.949 59.2738 59.2738
8 1 -7.6735387 0.0 -35.5389 16.2982 -9.80244 243.179 -1897.11 244.257 -1888.64 0.0 244.257 -1888.64 103.973 -35.5389 -1575.949 59.2738 59.2738
8 2 -7.6068454 0.0 -33.1245 16.289 -9.90308 243.179 -1897.11 244.33 -1891.51 0.0 244.33 -1891.51 105.927 -33.1245 -1574.3776 60.4274 60.4274
8 3 -7.6068454 0.0 -33.1245 16.289 -9.90308 243.179 -1897.11 244.33 -1891.51 0.0 244.33 -1891.51 105.927 -33.1245 -1574.3776 60.4274 60.4274
8 4 -7.6068454 0.0 -33.1245 16.289 -9.90308 243.179 -1897.11 244.33 -1891.51 0.0 244.33 -1891.51 105.927 -33.1245 -1574.3776 60.4274 60.4274
8 5 -7.6601615 0.0 -33.5184 16.3326 -10.0308 243.179 -1897.11 244.173 -1891.59 0.0 244.173 -1891.59 106.875 -33.5184 -1574.0604 60.8116 60.8116
8 6 -7.6601615 0.0 -33.5184 16.3326 -10.0308 243.179 -1897.11 244.173 -1891.59 0.0 244.173 -1891.59 106.875 -33.5184 -1574.0604 60.8116 60.8116
8 7 -7.6601615 0.0 -33.5184 16.3326 -10.0308 243.179 -1897.11 244.173 -1891.59 0.0 244.173 -1891.59 106.875 -33.5184 -1574.0604 60.8116 60.8116
9 0 -6.972237 0.0 -24.7426 16.1502 -10.7495 243.179 -1897.11 244.616 -1895.6 0.0 244.616 -1895.6 101.048 -24.7426 -1574.6786 59.2651 59.2651
9 1 -6.940371 0.0 -24.324 16.1409 -10.7569 243.179 -1897.11 244.449 -1895.49 0.0 244.449 -1895.49 103.614 -24.324 -1571.751 62.5638 62.5638
9 2 -6.940371 0.0 -24.324 16.1409 -10.7569 243.179 -1897.11 244.449 -1895.49 0.0 244.449 -1895.49 103.614 -24.324 -1571.751 62.5638 62.5638
9 3 -6.8639574 0.0 -21.5438 16.0999 -10.7521 243.179 -1897.11 244.483 -1898.65 0.0 244.483 -1898.65 104.209 -21.5438 -1571.5018 63.5231 63.5231
9 4 -7.254349 0.0 -28.1656 15.9508 -10.6889 243.179 -1897.11 243.027 -1892.71 0.0 243.027 -1892.71 120.595 -28.1656 -1557.2535 75.8476 75.8476
9 5 -7.2410436 0.0 -28.0731 15.9478 -10.7718 243.179 -1897.11 243.135 -1892.89 0.0 243.135 -1892.89 121.205 -28.0731 -1556.623 76.5909 76.5909
9 6 -7.2410436 0.0 -28.0731 15.9478 -10.7718 243.179 -1897.11 243.135 -1892.89 0.0 243.135 -1892.89 121.205 -28.0731 -1556.623 76.5909 76.5909
9 7 -7.2135363 0.0 -27.7107 15.9547 -10.7631 243.179 -1897.11 243.16 -1893.02 0.0 243.16 -1893.02 121.378 -27.7107 -1556.1927 77.0576 77.0576
10 0 -7.167946 0.0 -25.8516 16.113 -11.6874 243.179 -1897.11 244.759 -1898.3 0.0 244.759 -1898.3 105.184 -25.8516 -1574.2086 58.7468 58.7468
10 1 -7.167946 0.0 -25.8516 16.113 -11.6874 243.179 -1897.11 244.759 -1898.3 0.0 244.759 -1898.3 105.184 -25.8516 -1574.2086 58.7468 58.7468
10 2 -7.164413 0.0 -25.9084 16.1052 -11.6504 243.179 -1897.11 244.811 -1898.21 0.0 244.811 -1898.21 105.186 -25.9084 -1574.1213 58.7786 58.7786
10 3 -7.164413 0.0 -25.9084 16.1052 -11.6504 243.179 -1897.11 244.811 -1898.21 0.0 244.811 -1898.21 105.186 -25.9084 -1574.1213 58.7786 58.7786
10 4 -7.1994967 0.0 -26.6123 16.1224 -11.6119 243.179 -1897.11 244.798 -1897.61 0.0 244.798 -1897.61 106.066 -26.6123 -1573.3583 59.3893 59.3893
10 5 -7.1994967 0.0 -26.6123 16.1224 -11.6119 243.179 -1897.11 244.798 -1897.61 0.0 244.798 -1897.61 106.066 -26.6123 -1573.3583 59.3893 59.3893
10 6 -7.1994967 0.0 -26.6123 16.1224 -11.6119 243.179 -1897.11 244.798 -1897.61 0.0 244.798 -1897.61 106.066 -26.6123 -1573.3583 59.3893 59.3893
10 7 -7.1994967 0.0 -26.6123 16.1224 -11.6119 243.179 -1897.11 244.798 -1897.61 0.0 244.798 -1897.61 106.066 -26.6123 -1573.3583 59.3893 59.3893
11 0 -8.174075 0.0 -40.3487 16.5348 -10.0855 243.179 -1897.11 245.66 -1891.47 0.0 245.66 -1891.47 113.767 -40.3487 -1572.3916 64.2198 64.2198
11 1 -8.174075 0.0 -40.3487 16.5348 -10.0855 243.179 -1897.11 245.66 -1891.47 0.0 245.66 -1891.47 113.767 -40.3487 -1572.3916 64.2198 64.2198
11 2 -8.162613 0.0 -40.2506 16.5328 -10.1215 243.179 -1897.11 245.619 -1891.41 0.0 245.619 -1891.41 113.836 -40.2506 -1572.2056 64.4087 64.4087
11 3 -8.162613 0.0 -40.2506 16.5328 -10.1215 243.179 -1897.11 245.619 -1891.41 0.0 245.619 -1891.41 113.836 -40.2506 -1572.2056 64.4087 64.4087
11 4 -8.162613 0.0 -40.2506 16.5328 -10.1215 243.179 -1897.11 245.619 -1891.41 0.0 245.619 -1891.41 113.836 -40.2506 -1572.2056 64.4087 64.4087
11 5 -8.042592 0.0 -39.2947 16.4932 -10.0828 243.179 -1897.11 246.079 -1891.66 0.0 246.079 -1891.66 112.875 -39.2947 -1572.0007 64.7443 64.7443
11 6 -8.042592 0.0 -39.2947 16.4932 -10.0828 243.179 -1897.11 246.079 -1891.66 0.0 246.079 -1891.66 112.875 -39.2947 -1572.0007 64.7443 64.7443
11 7 -8.042592 0.0 -39.2947 16.4932 -10.0828 243.179 -1897.11 246.079 -1891.66 0.0 246.079 -1891.66 112.875 -39.2947 -1572.0007 64.7443 64.7443
12 0 -8.024124 0.0 -41.8459 16.3033 -10.7736 243.179 -1897.11 244.624 -1886.15 0.0 244.624 -1886.15 111.566 -41.8459 -1571.8059 60.427 60.427
12 1 -8.024124 0.0 -41.8459 16.3033 -10.7736 243.179 -1897.11 244.624 -1886.15 0.0 244.624 -1886.15 111.566 -41.8459 -1571.8059 60.427 60.427
12 2 -8.01752 0.0 -41.7957 16.2983 -10.7454 243.179 -1897.11 244.618 -1886.09 0.0 244.618 -1886.09 111.499 -41.7957 -1571.7687 60.4694 60.4694
12 3 -8.01752 0.0 -41.7957 16.2983 -10.7454 243.179 -1897.11 244.618 -1886.09 0.0 244.618 -1886.09 111.499 -41.7957 -1571.7687 60.4694 60.4694
12 4 -8.01752 0.0 -41.7957 16.2983 -10.7454 243.179 -1897.11 244.618 -1886.09 0.0 244.618 -1886.09 111.499 -41.7957 -1571.7687 60.4694 60.4694
12 5 -8.065333 0.0 -42.1839 16.3007 -10.7372 243.179 -1897.11 244.612 -1886.25 0.0 244.612 -1886.25 112.48 -42.1839 -1571.3418 60.8005 60.8005
12 6 -8.065333 0.0 -42.1839 16.3007 -10.7372 243.179 -1897.11 244.612 -1886.25 0.0 244.612 -1886.25 112.48 -42.1839 -1571.3418 60.8005 60.8005
12 7 -8.065333 0.0 -42.1839 16.3007 -10.7372 243.179 -1897.11 244.612 -1886.25 0.0 244.612 -1886.25 112.48 -42.1839 -1571.3418 60.8005 60.8005
13 0 -7.74155 0.0 -39.1087 16.5707 -13.3727 243.179 -1897.11 242.884 -1885.26 0.0 242.884 -1885.26 110.143 -39.1087 -1571.3417 61.6708 61.6708
13 1 -7.7570615 0.0 -39.5167 16.5702 -13.3827 243.179 -1897.11 242.914 -1884.94 0.0 242.914 -1884.94 110.223 -39.5167 -1571.3196 61.6403 61.6403
13 2 -7.6624336 0.0 -36.6765 16.6997 -14.7104 243.179 -1897.11 242.816 -1888.76 0.0 242.816 -1888.76 124.462 -36.6765 -1558.1584 74.5997 74.5997
13 3 -7.682569 0.0 -37.06 16.6868 -14.6731 243.179 -1897.11 242.765 -1888.4 0.0 242.765 -1888.4 125.455 -37.06 -1557.24 75.5831 75.5831
13 4 -7.181965 0.0 -28.4064 16.3985 -13.6392 243.179 -1897.11 243.316 -1893.86 0.0 243.316 -1893.86 123.726 -28.4064 -1555.2244 79.4009 79.4009
13 5 -7.2550087 0.0 -30.4291 16.3982 -13.7227 243.179 -1897.11 243.296 -1891.98 0.0 243.296 -1891.98 123.937 -30.4291 -1555.176 78.948 78.948
14 0 -7.834994 0.0 -35.6345 16.466 -11.9616 243.179 -1897.11 244.658 -1893.65 0.0 244.658 -1893.65 114.774 -35.6345 -1569.8525 64.8375 64.8375
14 1 -7.765835 0.0 -36.2423 16.5601 -12.8778 243.179 -1897.11 244.489 -1892.09 0.0 244.489 -1892.09 114.81 -36.2423 -1569.0332 63.1509 63.1509
14 2 -7.767299 0.0 -36.3193 16.576 -12.874 243.179 -1897.11 244.446 -1891.9 0.0 244.446 -1891.9 114.793 -36.3193 -1568.9802 63.012 63.012
14 3 -7.767299 0.0 -36.3193 16.576 -12.874 243.179 -1897.11 244.446 -1891.9 0.0 244.446 -1891.9 114.793 -36.3193 -1568.9802 63.012 63.012
14 4 -7.969683 0.0 -38.5358 16.4786 -10.9619 243.179 -1897.11 244.647 -1890.33 0.0 244.647 -1890.33 116.548 -38.5358 -1567.6708 65.2565 65.2565
14 5 -7.586239 0.0 -32.9051 16.1553 -14.2394 243.179 -1897.11 244.65 -1896.55 0.0 244.65 -1896.55 135.159 -32.9051 -1549.6461 81.0152 81.0152
14 6 -7.503382 0.0 -32.9396 16.1239 -14.2464 243.179 -1897.11 244.651 -1895.2 0.0 244.651 -1895.2 137.412 -32.9396 -1546.0765 84.4772 84.4772
14 7 -7.076358 0.0 -29.4842 16.1281 -14.125 243.179 -1897.11 244.712 -1893.53 0.0 244.712 -1893.53 135.829 -29.4842 -1542.4731 87.8941 87.8941
15 0 -7.713188 0.0 -35.5114 16.3282 -10.8877 243.179 -1897.11 243.934 -1889.87 0.0 243.934 -1889.87 111.931 -35.5114 -1569.5165 64.0616 64.0616
15 1 -7.8211503 0.0 -36.7653 16.378 -10.7577 243.179 -1897.11 243.883 -1889.41 0.0 243.883 -1889.41 112.975 -36.7653 -1569.3174 64.2465 64.2465
15 2 -7.6672773 0.0 -35.663 16.4209 -10.8912 243.179 -1897.11 243.995 -1888.84 0.0 243.995 -1888.84 113.492 -35.663 -1567.016 66.3148 66.3148
15 3 -8.593199 0.0 -48.2901 16.5032 -12.5564 243.179 -1897.11 243.601 -1885.38 0.0 243.601 -1885.38 130.159 -48.2901 -1559.9102 70.8389 70.8389
15 4 -8.55017 0.0 -47.8888 16.537 -12.853 243.179 -1897.11 243.6 -1885.54 0.0 243.6 -1885.54 130.622 -47.8888 -1559.2069 71.4958 71.4958
15 5 -8.55017 0.0 -47.8888 16.537 -12.853 243.179 -1897.11 243.6 -1885.54 0.0 243.6 -1885.54 130.622 -47.8888 -1559.2069 71.4958 71.4958
15 6 -8.045832 0.0 -40.8887 16.5002 -13.2196 243.179 -1897.11 243.598 -1888.54 0.0 243.598 -1888.54 129.835 -40.8887 -1555.9957 72.3509 72.3509
15 7 -8.045832 0.0 -40.8887 16.5002 -13.2196 243.179 -1897.11 243.598 -1888.54 0.0 243.598 -1888.54 129.835 -40.8887 -1555.9957 72.3509 72.3509
16 0 -7.0554767 0.0 -22.906 16.7774 -12.0857 243.179 -1897.11 243.933 -1899.11 0.0 243.933 -1899.11 108.811 -22.906 -1569.272 66.5364 66.5364
16 1 -7.0554767 0.0 -22.906 16.7774 -12.0857 243.179 -1897.11 243.933 -1899.11 0.0 243.933 -1899.11 108.811 -22.906 -1569.272 66.5364 66.5364
16 2 -6.9157457 0.0 -19.4932 16.778 -12.6878 243.179 -1897.11 243.905 -1902.66 0.0 243.905 -1902.66 109.998 -19.4932 -1568.2502 67.3977 67.3977
16 3 -6.6786942 0.0 -18.3756 16.7246 -11.7911 243.179 -1897.11 244.746 -1901.0 0.0 244.746 -1901.0 107.134 -18.3756 -1567.4956 69.2633 69.2633
16 4 -6.6786942 0.0 -18.3756 16.7246 -11.7911 243.179 -1897.11 244.746 -1901.0 0.0 244.746 -1901.0 107.134 -18.3756 -1567.4956 69.2633 69.2633
16 5 -6.6786942 0.0 -18.3756 16.7246 -11.7911 243.179 -1897.11 244.746 -1901.0 0.0 244.746 -1901.0 107.134 -18.3756 -1567.4956 69.2633 69.2633
16 6 -6.6786942 0.0 -18.3756 16.7246 -11.7911 243.179 -1897.11 244.746 -1901.0 0.0 244.746 -1901.0 107.134 -18.3756 -1567.4956 69.2633 69.2633
16 7 -6.6786942 0.0 -18.3756 16.7246 -11.7911 243.179 -1897.11 244.746 -1901.0 0.0 244.746 -1901.0 107.134 -18.3756 -1567.4956 69.2633 69.2633
17 0 -6.517216 0.0 -20.3781 16.7953 -13.0136 243.179 -1897.11 245.678 -1897.82 0.0 245.678 -1897.82 104.146 -20.3781 -1568.374 62.6794 62.6794
17 1 -6.6000977 0.0 -22.365 16.8313 -13.1316 243.179 -1897.11 245.157 -1895.36 0.0 245.157 -1895.36 104.596 -22.365 -1567.972 62.1189 62.1189
17 2 -6.6000977 0.0 -22.365 16.8313 -13.1316 243.179 -1897.11 245.157 -1895.36 0.0 245.157 -1895.36 104.596 -22.365 -1567.972 62.1189 62.1189
17 3 -6.6000977 0.0 -22.365 16.8313 -13.1316 243.179 -1897.11 245.157 -1895.36 0.0 245.157 -1895.36 104.596 -22.365 -1567.972 62.1189 62.1189
17 4 -6.6000977 0.0 -22.365 16.8313 -13.1316 243.179 -1897.11 245.157 -1895.36 0.0 245.157 -1895.36 104.596 -22.365 -1567.972 62.1189 62.1189
17 5 -6.3633423 0.0 -21.0933 16.8106 -13.2612 243.179 -1897.11 245.326 -1893.88 0.0 245.326 -1893.88 106.893 -21.0933 -1562.7543 64.832 64.832
17 6 -6.3633423 0.0 -21.0933 16.8106 -13.2612 243.179 -1897.11 245.326 -1893.88 0.0 245.326 -1893.88 106.893 -21.0933 -1562.7543 64.832 64.832
17 7 -6.3633423 0.0 -21.0933 16.8106 -13.2612 243.179 -1897.11 245.326 -1893.88 0.0 245.326 -1893.88 106.893 -21.0933 -1562.7543 64.832 64.832
18 0 -6.9875064 0.0 -41.0141 16.3616 -12.0915 243.179 -1897.11 246.736 -1874.99 0.0 246.736 -1874.99 101.714 -41.0141 -1567.5541 51.623 51.623
18 1 -6.9875064 0.0 -41.0141 16.3616 -12.0915 243.179 -1897.11 246.736 -1874.99 0.0 246.736 -1874.99 101.714 -41.0141 -1567.5541 51.623 51.623
18 2 -6.9875064 0.0 -41.0141 16.3616 -12.0915 243.179 -1897.11 246.736 -1874.99 0.0 246.736 -1874.99 101.714 -41.0141 -1567.5541 51.623 51.623
18 3 -7.00423 0.0 -41.1715 16.3644 -12.2292 243.179 -1897.11 246.695 -1875.09 0.0 246.695 -1875.09 102.153 -41.1715 -1567.4136 52.0736 52.0736
18 4 -7.00423 0.0 -41.1715 16.3644 -12.2292 243.179 -1897.11 246.695 -1875.09 0.0 246.695 -1875.09 102.153 -41.1715 -1567.4136 52.0736 52.0736
18 5 -7.00423 0.0 -41.1715 16.3644 -12.2292 243.179 -1897.11 246.695 -1875.09 0.0 246.695 -1875.09 102.153 -41.1715 -1567.4136 52.0736 52.0736
18 6 -6.8508406 0.0 -38.6301 16.3792 -11.7228 243.179 -1897.11 246.648 -1875.91 0.0 246.648 -1875.91 101.945 -38.6301 -1565.9471 52.5783 52.5783
18 7 -6.8508406 0.0 -38.6301 16.3792 -11.7228 243.179 -1897.11 246.648 -1875.91 0.0 246.648 -1875.91 101.945 -38.6301 -1565.9471 52.5783 52.5783
19 0 -7.5412874 0.0 -54.4885 16.6718 -13.3757 243.179 -1897.11 244.52 -1860.59 0.0 244.52 -1860.59 103.234 -54.4885 -1567.3245 45.0183 45.0183
19 1 -7.5412874 0.0 -54.4885 16.6718 -13.3757 243.179 -1897.11 244.52 -1860.59 0.0 244.52 -1860.59 103.234 -54.4885 -1567.3245 45.0183 45.0183
19 2 -7.566089 0.0 -53.9163 16.6772 -14.5644 243.179 -1897.11 244.41 -1862.89 0.0 244.41 -1862.89 105.427 -53.9163 -1566.9692 46.0881 46.0881
19 3 -7.566089 0.0 -53.9163 16.6772 -14.5644 243.179 -1897.11 244.41 -1862.89 0.0 244.41 -1862.89 105.427 -53.9163 -1566.9692 46.0881 46.0881
19 4 -7.6188173 0.0 -55.2452 16.6846 -13.3212 243.179 -1897.11 244.447 -1860.5 0.0 244.447 -1860.5 104.346 -55.2452 -1566.9521 45.2695 45.2695
19 5 -7.6188173 0.0 -55.2452 16.6846 -13.3212 243.179 -1897.11 244.447 -1860.5 0.0 244.447 -1860.5 104.346 -55.2452 -1566.9521 45.2695 45.2695
19 6 -7.6188173 0.0 -55.2452 16.6846 -13.3212 243.179 -1897.11 244.447 -1860.5 0.0 244.447 -1860.5 104.346 -55.2452 -1566.9521 45.2695 45.2695
19 7 -7.6188173 0.0 -55.2452 16.6846 -13.3212 243.179 -1897.11 244.447 -1860.5 0.0 244.447 -1860.5 104.346 -55.2452 -1566.9521 45.2695 45.2695
20 0 -7.2924213 0.0 -27.9742 15.9286 -7.94456 243.179 -1897.11 244.484 -1893.17 0.0 244.484 -1893.17 109.431 -27.9742 -1567.2292 64.9641 64.9641
20 1 -7.2481184 0.0 -27.3293 15.9361 -7.93171 243.179 -1897.11 244.362 -1893.23 0.0 244.362 -1893.23 109.552 -27.3293 -1566.6453 65.0666 65.0666
20 2 -7.259211 0.0 -27.4825 15.9351 -7.92593 243.179 -1897.11 244.336 -1893.13 0.0 244.336 -1893.13 109.661 -27.4825 -1566.6155 65.0997 65.0997
21 0 -7.1381197 0.0 -25.6844 16.4484 -12.5209 243.179 -1897.11 244.865 -1898.55 0.0 244.865 -1898.55 112.429 -25.6844 -1566.9404 70.4451 70.4451
21 1 -6.9199953 0.0 -20.7755 16.4262 -12.7318 243.179 -1897.11 244.995 -1903.02 0.0 244.995 -1903.02 113.375 -20.7755 -1565.4255 71.7713 71.7713
21 2 -6.9199953 0.0 -20.7755 16.4262 -12.7318 243.179 -1897.11 244.995 -1903.02 0.0 244.995 -1903.02 113.375 -20.7755 -1565.4255 71.7713 71.7713
21 3 -6.9199953 0.0 -20.7755 16.4262 -12.7318 243.179 -1897.11 244.995 -1903.02 0.0 244.995 -1903.02 113.375 -20.7755 -1565.4255 71.7713 71.7713
21 4 -6.9341297 0.0 -20.9227 16.4195 -12.7273 243.179 -1897.11 244.989 -1903.02 0.0 244.989 -1903.02 113.565 -20.9227 -1565.3887 71.7976 71.7976
21 5 -6.9341297 0.0 -20.9227 16.4195 -12.7273 243.179 -1897.11 244.989 -1903.02 0.0 244.989 -1903.02 113.565 -20.9227 -1565.3887 71.7976 71.7976
21 6 -6.9341297 0.0 -20.9227 16.4195 -12.7273 243.179 -1897.11 244.989 -1903.02 0.0 244.989 -1903.02 113.565 -20.9227 -1565.3887 71.7976 71.7976
21 7 -6.9341297 0.0 -20.9227 16.4195 -12.7273 243.179 -1897.11 244.989 -1903.02 0.0 244.989 -1903.02 113.565 -20.9227 -1565.3887 71.7976 71.7976
22 0 -7.196786 0.0 -42.2152 16.782 -14.2646 243.179 -1897.11 245.134 -1875.6 0.0 245.134 -1875.6 106.75 -42.2152 -1565.9312 53.0425 53.0425
22 1 -7.196786 0.0 -42.2152 16.782 -14.2646 243.179 -1897.11 245.134 -1875.6 0.0 245.134 -1875.6 106.75 -42.2152 -1565.9312 53.0425 53.0425
22 2 -7.221932 0.0 -42.4817 16.7882 -14.2354 243.179 -1897.11 245.121 -1875.54 0.0 245.121 -1875.54 107.088 -42.4817 -1565.8127 53.108 53.108
22 3 -7.221932 0.0 -42.4817 16.7882 -14.2354 243.179 -1897.11 245.121 -1875.54 0.0 245.121 -1875.54 107.088 -42.4817 -1565.8127 53.108 53.108
22 4 -7.221932 0.0 -42.4817 16.7882 -14.2354 243.179 -1897.11 245.121 -1875.54 0.0 245.121 -1875.54 107.088 -42.4817 -1565.8127 53.108 53.108
22 5 -7.144163 0.0 -41.4513 16.8003 -14.7823 243.179 -1897.11 245.082 -1876.33 0.0 245.082 -1876.33 108.919 -41.4513 -1563.7803 54.1643 54.1643
22 6 -7.144163 0.0 -41.4513 16.8003 -14.7823 243.179 -1897.11 245.082 -1876.33 0.0 245.082 -1876.33 108.919 -41.4513 -1563.7803 54.1643 54.1643
22 7 -7.144163 0.0 -41.4513 16.8003 -14.7823 243.179 -1897.11 245.082 -1876.33 0.0 245.082 -1876.33 108.919 -41.4513 -1563.7803 54.1643 54.1643
23 0 -6.7695317 0.0 -25.3042 16.1496 -10.6694 243.179 -1897.11 246.964 -1894.97 0.0 246.964 -1894.97 108.887 -25.3042 -1564.4232 69.2586 69.2586
23 1 -6.7695317 0.0 -25.3042 16.1496 -10.6694 243.179 -1897.11 246.964 -1894.97 0.0 246.964 -1894.97 108.887 -25.3042 -1564.4232 69.2586 69.2586
23 2 -6.7981515 0.0 -25.6307 16.1961 -10.6132 243.179 -1897.11 246.935 -1894.76 0.0 246.935 -1894.76 109.465 -25.6307 -1563.9907 69.8182 69.8182
23 3 -6.7981515 0.0 -25.6307 16.1961 -10.6132 243.179 -1897.11 246.935 -1894.76 0.0 246.935 -1894.76 109.465 -25.6307 -1563.9907 69.8182 69.8182
23 4 -6.7981515 0.0 -25.6307 16.1961 -10.6132 243.179 -1897.11 246.935 -1894.76 0.0 246.935 -1894.76 109.465 -25.6307 -1563.9907 69.8182 69.8182
23 5 -6.7981515 0.0 -25.6307 16.1961 -10.6132 243.179 -1897.11 246.935 -1894.76 0.0 246.935 -1894.76 109.465 -25.6307 -1563.9907 69.8182 69.8182
23 6 -6.6042304 0.0 -21.9474 16.1403 -10.9067 243.179 -1897.11 247.152 -1898.0 0.0 247.152 -1898.0 108.978 -21.9474 -1563.8174 70.2749 70.2749
23 7 -6.6042304 0.0 -21.9474 16.1403 -10.9067 243.179 -1897.11 247.152 -1898.0 0.0 247.152 -1898.0 108.978 -21.9474 -1563.8174 70.2749 70.2749
24 0 -6.975343 0.0 -24.9811 16.4742 -12.0329 243.179 -1897.11 245.881 -1898.02 0.0 245.881 -1898.02 112.83 -24.9811 -1564.2902 67.7983 67.7983
24 1 -6.975343 0.0 -24.9811 16.4742 -12.0329 243.179 -1897.11 245.881 -1898.02 0.0 245.881 -1898.02 112.83 -24.9811 -1564.2902 67.7983 67.7983
24 2 -7.0473123 0.0 -25.7328 16.4944 -11.9266 243.179 -1897.11 245.618 -1897.49 0.0 245.618 -1897.49 115.507 -25.7328 -1562.0978 69.9167 69.9167
24 3 -7.0473123 0.0 -25.7328 16.4944 -11.9266 243.179 -1897.11 245.618 -1897.49 0.0 245.618 -1897.49 115.507 -25.7328 -1562.0978 69.9167 69.9167
24 4 -7.0473123 0.0 -25.7328 16.4944 -11.9266 243.179 -1897.11 245.618 -1897.49 0.0 245.618 -1897.49 115.507 -25.7328 -1562.0978 69.9167 69.9167
24 5 -6.8985314 0.0 -24.0271 16.5317 -11.9928 243.179 -1897.11 245.596 -1897.67 0.0 245.596 -1897.67 114.925 -24.0271 -1561.1761 70.6459 70.6459
24 6 -6.8985314 0.0 -24.0271 16.5317 -11.9928 243.179 -1897.11 245.596 -1897.67 0.0 245.596 -1897.67 114.925 -24.0271 -1561.1761 70.6459 70.6459
24 7 -6.8985314 0.0 -24.0271 16.5317 -11.9928 243.179 -1897.11 245.596 -1897.67 0.0 245.596 -1897.67 114.925 -24.0271 -1561.1761 70.6459 70.6459
25 0 -6.9589243 0.0 -45.8687 16.4794 -13.8919 243.179 -1897.11 245.418 -1866.6 0.0 245.418 -1866.6 103.037 -45.8687 -1564.0137 49.6892 49.6892
25 1 -6.9589243 0.0 -45.8687 16.4794 -13.8919 243.179 -1897.11 245.418 -1866.6 0.0 245.418 -1866.6 103.037 -45.8687 -1564.0137 49.6892 49.6892
25 2 -6.9589243 0.0 -45.8687 16.4794 -13.8919 243.179 -1897.11 245.418 -1866.6 0.0 245.418 -1866.6 103.037 -45.8687 -1564.0137 49.6892 49.6892
25 3 -6.995409 0.0 -46.2154 16.4999 -13.8941 243.179 -1897.11 245.314 -1866.47 0.0 245.314 -1866.47 103.458 -46.2154 -1563.9135 49.6264 49.6264
25 4 -6.995409 0.0 -46.2154 16.4999 -13.8941 243.179 -1897.11 245.314 -1866.47 0.0 245.314 -1866.47 103.458 -46.2154 -1563.9135 49.6264 49.6264
25 5 -6.995409 0.0 -46.2154 16.4999 -13.8941 243.179 -1897.11 245.314 -1866.47 0.0 245.314 -1866.47 103.458 -46.2154 -1563.9135 49.6264 49.6264
25 6 -6.637903 0.0 -39.7318 16.5558 -12.4592 243.179 -1897.11 245.224 -1868.99 0.0 245.224 -1868.99 100.637 -39.7318 -1562.8608 49.9002 49.9002
25 7 -6.637903 0.0 -39.7318 16.5558 -12.4592 243.179 -1897.11 245.224 -1868.99 0.0 245.224 -1868.99 100.637 -39.7318 -1562.8608 49.9002 49.9002
26 0 -7.2358985 0.0 -28.1153 16.667 -11.431 243.179 -1897.11 243.162 -1892.33 0.0 243.162 -1892.33 113.607 -28.1153 -1563.6763 70.7301 70.7301
26 1 -7.2358985 0.0 -28.1153 16.667 -11.431 243.179 -1897.11 243.162 -1892.33 0.0 243.162 -1892.33 113.607 -28.1153 -1563.6763 70.7301 70.7301
26 2 -7.3415427 0.0 -30.908 16.6695 -12.0948 243.179 -1897.11 243.156 -1890.39 0.0 243.156 -1890.39 114.685 -30.908 -1563.457 70.361 70.361
26 3 -7.3415427 0.0 -30.908 16.6695 -12.0948 243.179 -1897.11 243.156 -1890.39 0.0 243.156 -1890.39 114.685 -30.908 -1563.457 70.361 70.361
26 4 -7.319421 0.0 -30.8884 16.6669 -12.1167 243.179 -1897.11 243.237 -1890.21 0.0 243.237 -1890.21 114.739 -30.8884 -1563.1223 70.5044 70.5044
26 5 -7.319421 0.0 -30.8884 16.6669 -12.1167 243.179 -1897.11 243.237 -1890.21 0.0 243.237 -1890.21 114.739 -30.8884 -1563.1223 70.5044 70.5044
26 6 -7.319421 0.0 -30.8884 16.6669 -12.1167 243.179 -1897.11 243.237 -1890.21 0.0 243.237 -1890.21 114.739 -30.8884 -1563.1223 70.5044 70.5044
26 7 -7.319421 0.0 -30.8884 16.6669 -12.1167 243.179 -1897.11 243.237 -1890.21 0.0 243.237 -1890.21 114.739 -30.8884 -1563.1223 70.5044 70.5044
27 0 -6.5987062 0.0 -25.1369 16.1569 -12.2509 243.179 -1897.11 246.144 -1892.74 0.0 246.144 -1892.74 108.584 -25.1369 -1563.1488 68.7346 68.7346
27 1 -6.5987062 0.0 -25.1369 16.1569 -12.2509 243.179 -1897.11 246.144 -1892.74 0.0 246.144 -1892.74 108.584 -25.1369 -1563.1488 68.7346 68.7346
27 2 -6.7190003 0.0 -28.3727 16.1578 -12.5363 243.179 -1897.11 246.113 -1889.94 0.0 246.113 -1889.94 109.297 -28.3727 -1562.9026 68.0173 68.0173
27 3 -6.7190003 0.0 -28.3727 16.1578 -12.5363 243.179 -1897.11 246.113 -1889.94 0.0 246.113 -1889.94 109.297 -28.3727 -1562.9026 68.0173 68.0173
27 4 -6.7190003 0.0 -28.3727 16.1578 -12.5363 243.179 -1897.11 246.113 -1889.94 0.0 246.113 -1889.94 109.297 -28.3727 -1562.9026 68.0173 68.0173
27 5 -6.706386 0.0 -28.167 16.1518 -12.5234 243.179 -1897.11 246.153 -1890.11 0.0 246.153 -1890.11 109.239 -28.167 -1562.885 68.0517 68.0517
27 6 -6.706386 0.0 -28.167 16.1518 -12.5234 243.179 -1897.11 246.153 -1890.11 0.0 246.153 -1890.11 109.239 -28.167 -1562.885 68.0517 68.0517
27 7 -6.706386 0.0 -28.167 16.1518 -12.5234 243.179 -1897.11 246.153 -1890.11 0.0 246.153 -1890.11 109.239 -28.167 -1562.885 68.0517 68.0517
28 0 -6.952444 0.0 -25.1234 16.7283 -12.5765 243.179 -1897.11 245.482 -1896.96 0.0 245.482 -1896.96 114.264 -25.1234 -1562.3374 72.478 72.478
28 1 -6.952444 0.0 -25.1234 16.7283 -12.5765 243.179 -1897.11 245.482 -1896.96 0.0 245.482 -1896.96 114.264 -25.1234 -1562.3374 72.478 72.478
28 2 -6.942938 0.0 -24.9624 16.7194 -12.564 243.179 -1897.11 245.466 -1897.03 0.0 245.466 -1897.03 114.362 -24.9624 -1562.1643 72.6251 72.6251
28 3 -6.942938 0.0 -24.9624 16.7194 -12.564 243.179 -1897.11 245.466 -1897.03 0.0 245.466 -1897.03 114.362 -24.9624 -1562.1643 72.6251 72.6251
28 4 -6.942938 0.0 -24.9624 16.7194 -12.564 243.179 -1897.11 245.466 -1897.03 0.0 245.466 -1897.03 114.362 -24.9624 -1562.1643 72.6251 72.6251
28 5 -6.780507 0.0 -22.0543 16.7177 -12.1167 243.179 -1897.11 245.533 -1898.53 0.0 245.533 -1898.53 113.048 -22.0543 -1562.0034 73.1055 73.1055
28 6 -6.780507 0.0 -22.0543 16.7177 -12.1167 243.179 -1897.11 245.533 -1898.53 0.0 245.533 -1898.53 113.048 -22.0543 -1562.0034 73.1055 73.1055
28 7 -6.780507 0.0 -22.0543 16.7177 -12.1167 243.179 -1897.11 245.533 -1898.53 0.0 245.533 -1898.53 113.048 -22.0543 -1562.0034 73.1055 73.1055
29 0 -6.914745 0.0 -26.7616 16.7039 -13.7112 243.179 -1897.11 245.971 -1895.74 0.0 245.971 -1895.74 114.301 -26.7616 -1562.2296 69.3597 69.3597
29 1 -6.914745 0.0 -26.7616 16.7039 -13.7112 243.179 -1897.11 245.971 -1895.74 0.0 245.971 -1895.74 114.301 -26.7616 -1562.2296 69.3597 69.3597
29 2 -6.914745 0.0 -26.7616 16.7039 -13.7112 243.179 -1897.11 245.971 -1895.74 0.0 245.971 -1895.74 114.301 -26.7616 -1562.2296 69.3597 69.3597
29 3 -6.8630686 0.0 -26.1372 16.7115 -13.7337 243.179 -1897.11 245.97 -1895.87 0.0 245.97 -1895.87 114.348 -26.1372 -1561.6892 69.7113 69.7113
29 4 -6.8630686 0.0 -26.1372 16.7115 -13.7337 243.179 -1897.11 245.97 -1895.87 0.0 245.97 -1895.87 114.348 -26.1372 -1561.6892 69.7113 69.7113
29 5 -6.8630686 0.0 -26.1372 16.7115 -13.7337 243.179 -1897.11 245.97 -1895.87 0.0 245.97 -1895.87 114.348 -26.1372 -1561.6892 69.7113 69.7113
29 6 -6.875169 0.0 -26.7077 16.723 -13.7454 243.179 -1897.11 245.996 -1895.22 0.0 245.996 -1895.22 114.441 -26.7077 -1561.4907 69.8757 69.8757
29 7 -6.875169 0.0 -26.7077 16.723 -13.7454 243.179 -1897.11 245.996 -1895.22 0.0 245.996 -1895.22 114.441 -26.7077 -1561.4907 69.8757 69.8757
30 0 -6.70973 0.0 -35.3166 16.1339 -12.0383 243.179 -1897.11 243.995 -1875.32 0.0 243.995 -1875.32 107.007 -35.3166 -1559.6345 56.2208 56.2208
30 1 -6.70973 0.0 -35.3166 16.1339 -12.0383 243.179 -1897.11 243.995 -1875.32 0.0 243.995 -1875.32 107.007 -35.3166 -1559.6345 56.2208 56.2208
30 2 -6.669337 0.0 -34.8048 16.1528 -12.0193 243.179 -1897.11 244.019 -1875.44 0.0 244.019 -1875.44 106.598 -34.8048 -1559.6277 56.2187 56.2187
30 3 -6.669337 0.0 -34.8048 16.1528 -12.0193 243.179 -1897.11 244.019 -1875.44 0.0 244.019 -1875.44 106.598 -34.8048 -1559.6277 56.2187 56.2187
30 4 -6.669337 0.0 -34.8048 16.1528 -12.0193 243.179 -1897.11 244.019 -1875.44 0.0 244.019 -1875.44 106.598 -34.8048 -1559.6277 56.2187 56.2187
30 5 -6.736372 0.0 -35.7142 16.1235 -12.0523 243.179 -1897.11 244.001 -1875.18 0.0 244.001 -1875.18 107.305 -35.7142 -1559.5883 56.2214 56.2214
30 6 -6.736372 0.0 -35.7142 16.1235 -12.0523 243.179 -1897.11 244.001 -1875.18 0.0 244.001 -1875.18 107.305 -35.7142 -1559.5883 56.2214 56.2214
30 7 -6.736372 0.0 -35.7142 16.1235 -12.0523 243.179 -1897.11 244.001 -1875.18 0.0 244.001 -1875.18 107.305 -35.7142 -1559.5883 56.2214 56.2214
31 0 -7.3389645 0.0 -28.9428 16.3247 -14.5394 243.179 -1897.11 243.568 -1897.0 0.0 243.568 -1897.0 124.33 -28.9428 -1558.0448 78.8947 78.8947
31 1 -7.0052285 0.0 -23.4501 16.3103 -14.2879 243.179 -1897.11 243.964 -1900.42 0.0 243.964 -1900.42 122.512 -23.4501 -1557.3942 79.7808 79.7808
31 2 -7.0052285 0.0 -23.4501 16.3103 -14.2879 243.179 -1897.11 243.964 -1900.42 0.0 243.964 -1900.42 122.512 -23.4501 -1557.3942 79.7808 79.7808
31 3 -7.4521875 0.0 -29.8177 16.3122 -14.494 243.179 -1897.11 243.237 -1896.96 0.0 243.237 -1896.96 126.233 -29.8177 -1557.3076 79.7232 79.7232
31 4 -7.4521875 0.0 -29.8177 16.3122 -14.494 243.179 -1897.11 243.237 -1896.96 0.0 243.237 -1896.96 126.233 -29.8177 -1557.3076 79.7232 79.7232
32 0 -5.0549545 0.0 -9.95478 16.3988 -13.3135 243.179 -1897.11 242.74 -1886.41 0.0 242.74 -1886.41 117.873 -9.95478 -1535.7518 98.3361 98.3361
32 1 -4.757674 0.0 -7.42346 16.4559 -11.6741 243.179 -1897.11 242.748 -1883.75 0.0 242.748 -1883.75 115.084 -7.42346 -1533.3414 99.7362 99.7362
