# Supplementary material for: Exploring the mechanism of Alisma orientale for the treatment of pregnancy induced hypertension and potential hepato-nephrotoxicity by using network pharmacology, network toxicology, molecular docking and molecular dynamics simulation
Source: Front Pharmacol. 2022 Nov 15;13:1027112. doi: 10.3389/fphar.2022.1027112 (PMC9705790; doi:10.3389/fphar.2022.1027112)
Supplement: Supplementary file 13 [file DataSheet7.zip › IGF1/IGFE24/clusters.dock4.pdb]

REMARK  Energy: 43.1379
REMARK  SimpleFitness: 43.1379
REMARK  FullFitness: -1591.4668
REMARK  InterFull: -44.7559
REMARK  IntraFull: 96.7941
REMARK  solvFull: -1888.02
REMARK  surfFull: 244.515
REMARK  extraFull: 0.0
REMARK  deltaGcompsolvpol: -1888.02
REMARK  deltaGcompsolvnonpol: 244.515
REMARK  deltaGprotsolvpol: -1897.11
REMARK  deltaGprotsolvnonpol: 243.179
REMARK  deltaGligsolvpol: -11.2245
REMARK  deltaGligsolvnonpol: 16.0226
REMARK  deltaGvdw: -44.7559
REMARK  deltaGelec: 0.0
REMARK  deltaG: -8.370016
REMARK  Cluster: 0
REMARK  ClusterRank: 0
ATOM   4915 O    LIG     1      17.575  20.598  10.533  1.00  0.00      LIG  
ATOM   4916 O1   LIG     1      23.280  23.050  12.926  1.00  0.00      LIG  
ATOM   4917 O2   LIG     1      20.698  15.938   8.266  1.00  0.00      LIG  
ATOM   4918 O3   LIG     1      19.099  15.595  10.985  1.00  0.00      LIG  
ATOM   4919 O4   LIG     1      19.516  12.357   9.313  1.00  0.00      LIG  
ATOM   4920 O5   LIG     1      21.117  16.708  11.088  1.00  0.00      LIG  
ATOM   4921 C    LIG     1      20.571  20.751   8.173  1.00  0.00      LIG  
ATOM   4922 C1   LIG     1      19.555  21.349   9.186  1.00  0.00      LIG  
ATOM   4923 C2   LIG     1      20.129  22.303  10.300  1.00  0.00      LIG  
ATOM   4924 C3   LIG     1      19.818  20.201   6.922  1.00  0.00      LIG  
ATOM   4925 C4   LIG     1      21.354  23.169   9.847  1.00  0.00      LIG  
ATOM   4926 C5   LIG     1      21.527  21.840   7.742  1.00  0.00      LIG  
ATOM   4927 C6   LIG     1      18.603  20.202   9.632  1.00  0.00      LIG  
ATOM   4928 C7   LIG     1      22.282  22.419   8.901  1.00  0.00      LIG  
ATOM   4929 C8   LIG     1      18.822  19.197   7.370  1.00  0.00      LIG  
ATOM   4930 C9   LIG     1      22.184  23.869  10.974  1.00  0.00      LIG  
ATOM   4931 C10  LIG     1      20.433  21.534  11.592  1.00  0.00      LIG  
ATOM   4932 C11  LIG     1      20.674  19.405   5.929  1.00  0.00      LIG  
ATOM   4933 C12  LIG     1      17.870  19.614   8.436  1.00  0.00      LIG  
ATOM   4934 C13  LIG     1      21.411  19.621   8.801  1.00  0.00      LIG  
ATOM   4935 C14  LIG     1      19.006  23.308  10.591  1.00  0.00      LIG  
ATOM   4936 C15  LIG     1      18.946  18.008   6.772  1.00  0.00      LIG  
ATOM   4937 C16  LIG     1      19.112  21.278   6.093  1.00  0.00      LIG  
ATOM   4938 C17  LIG     1      20.030  18.041   5.759  1.00  0.00      LIG  
ATOM   4939 C18  LIG     1      21.039  22.375  12.689  1.00  0.00      LIG  
ATOM   4940 C19  LIG     1      22.298  22.999  12.198  1.00  0.00      LIG  
ATOM   4941 C20  LIG     1      21.595  25.217  11.379  1.00  0.00      LIG  
ATOM   4942 C21  LIG     1      23.614  24.219  10.558  1.00  0.00      LIG  
ATOM   4943 C22  LIG     1      18.106  16.778   7.007  1.00  0.00      LIG  
ATOM   4944 C23  LIG     1      18.300  16.143   8.388  1.00  0.00      LIG  
ATOM   4945 C24  LIG     1      18.224  15.752   5.893  1.00  0.00      LIG  
ATOM   4946 C25  LIG     1      19.508  15.216   8.575  1.00  0.00      LIG  
ATOM   4947 C26  LIG     1      19.646  14.676  10.017  1.00  0.00      LIG  
ATOM   4948 C27  LIG     1      18.992  13.303  10.240  1.00  0.00      LIG  
ATOM   4949 C28  LIG     1      17.482  13.293  10.106  1.00  0.00      LIG  
ATOM   4950 C29  LIG     1      19.340  12.831  11.640  1.00  0.00      LIG  
ATOM   4951 C30  LIG     1      19.950  16.570  11.428  1.00  0.00      LIG  
ATOM   4952 C31  LIG     1      19.258  17.445  12.423  1.00  0.00      LIG  
ATOM   4953 H    LIG     1      18.924  22.030   8.614  1.00  0.00      LIG  
ATOM   4954 H1   LIG     1      20.943  23.974   9.231  1.00  0.00      LIG  
ATOM   4955 H2   LIG     1      20.993  22.663   7.262  1.00  0.00      LIG  
ATOM   4956 H3   LIG     1      22.243  21.446   7.016  1.00  0.00      LIG  
ATOM   4957 H4   LIG     1      19.161  19.413  10.141  1.00  0.00      LIG  
ATOM   4958 H5   LIG     1      22.869  21.672   9.439  1.00  0.00      LIG  
ATOM   4959 H6   LIG     1      22.994  23.103   8.434  1.00  0.00      LIG  
ATOM   4960 H7   LIG     1      21.112  20.708  11.390  1.00  0.00      LIG  
ATOM   4961 H8   LIG     1      19.521  21.095  12.001  1.00  0.00      LIG  
ATOM   4962 H9   LIG     1      21.714  19.290   6.237  1.00  0.00      LIG  
ATOM   4963 H10  LIG     1      20.716  19.910   4.960  1.00  0.00      LIG  
ATOM   4964 H11  LIG     1      17.190  20.368   8.033  1.00  0.00      LIG  
ATOM   4965 H12  LIG     1      17.227  18.790   8.758  1.00  0.00      LIG  
ATOM   4966 H13  LIG     1      21.819  19.890   9.771  1.00  0.00      LIG  
ATOM   4967 H14  LIG     1      22.273  19.376   8.177  1.00  0.00      LIG  
ATOM   4968 H15  LIG     1      20.843  18.700   8.947  1.00  0.00      LIG  
ATOM   4969 H16  LIG     1      18.066  22.832  10.856  1.00  0.00      LIG  
ATOM   4970 H17  LIG     1      18.816  23.931   9.713  1.00  0.00      LIG  
ATOM   4971 H18  LIG     1      19.229  23.970  11.421  1.00  0.00      LIG  
ATOM   4972 H19  LIG     1      18.400  21.867   6.674  1.00  0.00      LIG  
ATOM   4973 H20  LIG     1      18.556  20.828   5.269  1.00  0.00      LIG  
ATOM   4974 H21  LIG     1      19.830  21.965   5.638  1.00  0.00      LIG  
ATOM   4975 H22  LIG     1      20.765  17.249   5.928  1.00  0.00      LIG  
ATOM   4976 H23  LIG     1      19.623  17.937   4.749  1.00  0.00      LIG  
ATOM   4977 H24  LIG     1      21.291  21.734  13.538  1.00  0.00      LIG  
ATOM   4978 H25  LIG     1      20.360  23.154  13.041  1.00  0.00      LIG  
ATOM   4979 H26  LIG     1      22.313  25.789  11.975  1.00  0.00      LIG  
ATOM   4980 H27  LIG     1      20.698  25.131  11.993  1.00  0.00      LIG  
ATOM   4981 H28  LIG     1      21.354  25.810  10.492  1.00  0.00      LIG  
ATOM   4982 H29  LIG     1      23.613  24.809   9.637  1.00  0.00      LIG  
ATOM   4983 H30  LIG     1      24.241  23.333  10.411  1.00  0.00      LIG  
ATOM   4984 H31  LIG     1      24.111  24.825  11.322  1.00  0.00      LIG  
ATOM   4985 H32  LIG     1      17.067  17.116   6.988  1.00  0.00      LIG  
ATOM   4986 H33  LIG     1      17.117  21.353  10.127  1.00  0.00      LIG  
ATOM   4987 H34  LIG     1      17.393  15.580   8.614  1.00  0.00      LIG  
ATOM   4988 H35  LIG     1      18.347  16.948   9.123  1.00  0.00      LIG  
ATOM   4989 H36  LIG     1      19.244  15.368   5.791  1.00  0.00      LIG  
ATOM   4990 H37  LIG     1      17.565  14.903   6.095  1.00  0.00      LIG  
ATOM   4991 H38  LIG     1      17.928  16.185   4.932  1.00  0.00      LIG  
ATOM   4992 H39  LIG     1      19.466  14.384   7.869  1.00  0.00      LIG  
ATOM   4993 H40  LIG     1      20.712  14.519  10.222  1.00  0.00      LIG  
ATOM   4994 H41  LIG     1      20.831  16.574   8.991  1.00  0.00      LIG  
ATOM   4995 H42  LIG     1      17.085  12.307  10.365  1.00  0.00      LIG  
ATOM   4996 H43  LIG     1      17.173  13.489   9.075  1.00  0.00      LIG  
ATOM   4997 H44  LIG     1      17.022  14.031  10.766  1.00  0.00      LIG  
ATOM   4998 H45  LIG     1      20.421  12.867  11.800  1.00  0.00      LIG  
ATOM   4999 H46  LIG     1      18.855  13.447  12.402  1.00  0.00      LIG  
ATOM   5000 H47  LIG     1      19.036  11.794  11.787  1.00  0.00      LIG  
ATOM   5001 H48  LIG     1      19.109  11.501   9.533  1.00  0.00      LIG  
ATOM   5002 H49  LIG     1      19.068  16.881  13.341  1.00  0.00      LIG  
ATOM   5003 H50  LIG     1      18.323  17.823  12.000  1.00  0.00      LIG  
ATOM   5004 H51  LIG     1      19.906  18.296  12.648  1.00  0.00      LIG  
TER
REMARK  Energy: 43.1379
REMARK  SimpleFitness: 43.1379
REMARK  FullFitness: -1591.4668
REMARK  InterFull: -44.7559
REMARK  IntraFull: 96.7941
REMARK  solvFull: -1888.02
REMARK  surfFull: 244.515
REMARK  extraFull: 0.0
REMARK  deltaGcompsolvpol: -1888.02
REMARK  deltaGcompsolvnonpol: 244.515
REMARK  deltaGprotsolvpol: -1897.11
REMARK  deltaGprotsolvnonpol: 243.179
REMARK  deltaGligsolvpol: -11.2245
REMARK  deltaGligsolvnonpol: 16.0226
REMARK  deltaGvdw: -44.7559
REMARK  deltaGelec: 0.0
REMARK  deltaG: -8.370016
REMARK  Cluster: 0
REMARK  ClusterRank: 1
ATOM   4915 O    LIG     1      17.575  20.598  10.533  1.00  0.00      LIG  
ATOM   4916 O1   LIG     1      23.280  23.050  12.926  1.00  0.00      LIG  
ATOM   4917 O2   LIG     1      20.698  15.938   8.266  1.00  0.00      LIG  
ATOM   4918 O3   LIG     1      19.099  15.595  10.985  1.00  0.00      LIG  
ATOM   4919 O4   LIG     1      19.516  12.357   9.313  1.00  0.00      LIG  
ATOM   4920 O5   LIG     1      21.117  16.708  11.088  1.00  0.00      LIG  
ATOM   4921 C    LIG     1      20.571  20.751   8.173  1.00  0.00      LIG  
ATOM   4922 C1   LIG     1      19.555  21.349   9.186  1.00  0.00      LIG  
ATOM   4923 C2   LIG     1      20.129  22.303  10.300  1.00  0.00      LIG  
ATOM   4924 C3   LIG     1      19.818  20.201   6.922  1.00  0.00      LIG  
ATOM   4925 C4   LIG     1      21.354  23.169   9.847  1.00  0.00      LIG  
ATOM   4926 C5   LIG     1      21.527  21.840   7.742  1.00  0.00      LIG  
ATOM   4927 C6   LIG     1      18.603  20.202   9.632  1.00  0.00      LIG  
ATOM   4928 C7   LIG     1      22.282  22.419   8.901  1.00  0.00      LIG  
ATOM   4929 C8   LIG     1      18.822  19.197   7.370  1.00  0.00      LIG  
ATOM   4930 C9   LIG     1      22.184  23.869  10.974  1.00  0.00      LIG  
ATOM   4931 C10  LIG     1      20.433  21.534  11.592  1.00  0.00      LIG  
ATOM   4932 C11  LIG     1      20.674  19.405   5.929  1.00  0.00      LIG  
ATOM   4933 C12  LIG     1      17.870  19.614   8.436  1.00  0.00      LIG  
ATOM   4934 C13  LIG     1      21.411  19.621   8.801  1.00  0.00      LIG  
ATOM   4935 C14  LIG     1      19.006  23.308  10.591  1.00  0.00      LIG  
ATOM   4936 C15  LIG     1      18.946  18.008   6.772  1.00  0.00      LIG  
ATOM   4937 C16  LIG     1      19.112  21.278   6.093  1.00  0.00      LIG  
ATOM   4938 C17  LIG     1      20.030  18.041   5.759  1.00  0.00      LIG  
ATOM   4939 C18  LIG     1      21.039  22.375  12.689  1.00  0.00      LIG  
ATOM   4940 C19  LIG     1      22.298  22.999  12.198  1.00  0.00      LIG  
ATOM   4941 C20  LIG     1      21.595  25.217  11.379  1.00  0.00      LIG  
ATOM   4942 C21  LIG     1      23.614  24.219  10.558  1.00  0.00      LIG  
ATOM   4943 C22  LIG     1      18.106  16.778   7.007  1.00  0.00      LIG  
ATOM   4944 C23  LIG     1      18.300  16.143   8.388  1.00  0.00      LIG  
ATOM   4945 C24  LIG     1      18.224  15.752   5.893  1.00  0.00      LIG  
ATOM   4946 C25  LIG     1      19.508  15.216   8.575  1.00  0.00      LIG  
ATOM   4947 C26  LIG     1      19.646  14.676  10.017  1.00  0.00      LIG  
ATOM   4948 C27  LIG     1      18.992  13.303  10.240  1.00  0.00      LIG  
ATOM   4949 C28  LIG     1      17.482  13.293  10.106  1.00  0.00      LIG  
ATOM   4950 C29  LIG     1      19.340  12.831  11.640  1.00  0.00      LIG  
ATOM   4951 C30  LIG     1      19.950  16.570  11.428  1.00  0.00      LIG  
ATOM   4952 C31  LIG     1      19.258  17.445  12.423  1.00  0.00      LIG  
ATOM   4953 H    LIG     1      18.924  22.030   8.614  1.00  0.00      LIG  
ATOM   4954 H1   LIG     1      20.943  23.974   9.231  1.00  0.00      LIG  
ATOM   4955 H2   LIG     1      20.993  22.663   7.262  1.00  0.00      LIG  
ATOM   4956 H3   LIG     1      22.243  21.446   7.016  1.00  0.00      LIG  
ATOM   4957 H4   LIG     1      19.161  19.413  10.141  1.00  0.00      LIG  
ATOM   4958 H5   LIG     1      22.869  21.672   9.439  1.00  0.00      LIG  
ATOM   4959 H6   LIG     1      22.994  23.103   8.434  1.00  0.00      LIG  
ATOM   4960 H7   LIG     1      21.112  20.708  11.390  1.00  0.00      LIG  
ATOM   4961 H8   LIG     1      19.521  21.095  12.001  1.00  0.00      LIG  
ATOM   4962 H9   LIG     1      21.714  19.290   6.237  1.00  0.00      LIG  
ATOM   4963 H10  LIG     1      20.716  19.910   4.960  1.00  0.00      LIG  
ATOM   4964 H11  LIG     1      17.190  20.368   8.033  1.00  0.00      LIG  
ATOM   4965 H12  LIG     1      17.227  18.790   8.758  1.00  0.00      LIG  
ATOM   4966 H13  LIG     1      21.819  19.890   9.771  1.00  0.00      LIG  
ATOM   4967 H14  LIG     1      22.273  19.376   8.177  1.00  0.00      LIG  
ATOM   4968 H15  LIG     1      20.843  18.700   8.947  1.00  0.00      LIG  
ATOM   4969 H16  LIG     1      18.066  22.832  10.856  1.00  0.00      LIG  
ATOM   4970 H17  LIG     1      18.816  23.931   9.713  1.00  0.00      LIG  
ATOM   4971 H18  LIG     1      19.229  23.970  11.421  1.00  0.00      LIG  
ATOM   4972 H19  LIG     1      18.400  21.867   6.674  1.00  0.00      LIG  
ATOM   4973 H20  LIG     1      18.556  20.828   5.269  1.00  0.00      LIG  
ATOM   4974 H21  LIG     1      19.830  21.965   5.638  1.00  0.00      LIG  
ATOM   4975 H22  LIG     1      20.765  17.249   5.928  1.00  0.00      LIG  
ATOM   4976 H23  LIG     1      19.623  17.937   4.749  1.00  0.00      LIG  
ATOM   4977 H24  LIG     1      21.291  21.734  13.538  1.00  0.00      LIG  
ATOM   4978 H25  LIG     1      20.360  23.154  13.041  1.00  0.00      LIG  
ATOM   4979 H26  LIG     1      22.313  25.789  11.975  1.00  0.00      LIG  
ATOM   4980 H27  LIG     1      20.698  25.131  11.993  1.00  0.00      LIG  
ATOM   4981 H28  LIG     1      21.354  25.810  10.492  1.00  0.00      LIG  
ATOM   4982 H29  LIG     1      23.613  24.809   9.637  1.00  0.00      LIG  
ATOM   4983 H30  LIG     1      24.241  23.333  10.411  1.00  0.00      LIG  
ATOM   4984 H31  LIG     1      24.111  24.825  11.322  1.00  0.00      LIG  
ATOM   4985 H32  LIG     1      17.067  17.116   6.988  1.00  0.00      LIG  
ATOM   4986 H33  LIG     1      17.117  21.353  10.127  1.00  0.00      LIG  
ATOM   4987 H34  LIG     1      17.393  15.580   8.614  1.00  0.00      LIG  
ATOM   4988 H35  LIG     1      18.347  16.948   9.123  1.00  0.00      LIG  
ATOM   4989 H36  LIG     1      19.244  15.368   5.791  1.00  0.00      LIG  
ATOM   4990 H37  LIG     1      17.565  14.903   6.095  1.00  0.00      LIG  
ATOM   4991 H38  LIG     1      17.928  16.185   4.932  1.00  0.00      LIG  
ATOM   4992 H39  LIG     1      19.466  14.384   7.869  1.00  0.00      LIG  
ATOM   4993 H40  LIG     1      20.712  14.519  10.222  1.00  0.00      LIG  
ATOM   4994 H41  LIG     1      20.831  16.574   8.991  1.00  0.00      LIG  
ATOM   4995 H42  LIG     1      17.085  12.307  10.365  1.00  0.00      LIG  
ATOM   4996 H43  LIG     1      17.173  13.489   9.075  1.00  0.00      LIG  
ATOM   4997 H44  LIG     1      17.022  14.031  10.766  1.00  0.00      LIG  
ATOM   4998 H45  LIG     1      20.421  12.867  11.800  1.00  0.00      LIG  
ATOM   4999 H46  LIG     1      18.855  13.447  12.402  1.00  0.00      LIG  
ATOM   5000 H47  LIG     1      19.036  11.794  11.787  1.00  0.00      LIG  
ATOM   5001 H48  LIG     1      19.109  11.501   9.533  1.00  0.00      LIG  
ATOM   5002 H49  LIG     1      19.068  16.881  13.341  1.00  0.00      LIG  
ATOM   5003 H50  LIG     1      18.323  17.823  12.000  1.00  0.00      LIG  
ATOM   5004 H51  LIG     1      19.906  18.296  12.648  1.00  0.00      LIG  
TER
REMARK  Energy: 43.0459
REMARK  SimpleFitness: 43.0459
REMARK  FullFitness: -1591.4437
REMARK  InterFull: -45.0085
REMARK  IntraFull: 96.9818
REMARK  solvFull: -1887.84
REMARK  surfFull: 244.423
REMARK  extraFull: 0.0
REMARK  deltaGcompsolvpol: -1887.84
REMARK  deltaGcompsolvnonpol: 244.423
REMARK  deltaGprotsolvpol: -1897.11
REMARK  deltaGprotsolvnonpol: 243.179
REMARK  deltaGligsolvpol: -11.2279
REMARK  deltaGligsolvnonpol: 16.0283
REMARK  deltaGvdw: -45.0085
REMARK  deltaGelec: 0.0
REMARK  deltaG: -8.391926
REMARK  Cluster: 0
REMARK  ClusterRank: 2
ATOM   4915 O    LIG     1      17.500  20.576  10.510  1.00  0.00      LIG  
ATOM   4916 O1   LIG     1      23.067  23.295  12.941  1.00  0.00      LIG  
ATOM   4917 O2   LIG     1      20.716  15.932   8.275  1.00  0.00      LIG  
ATOM   4918 O3   LIG     1      19.094  15.590  10.981  1.00  0.00      LIG  
ATOM   4919 O4   LIG     1      19.518  12.354   9.307  1.00  0.00      LIG  
ATOM   4920 O5   LIG     1      21.108  16.708  11.087  1.00  0.00      LIG  
ATOM   4921 C    LIG     1      20.527  20.793   8.194  1.00  0.00      LIG  
ATOM   4922 C1   LIG     1      19.473  21.378   9.177  1.00  0.00      LIG  
ATOM   4923 C2   LIG     1      19.990  22.370  10.284  1.00  0.00      LIG  
ATOM   4924 C3   LIG     1      19.814  20.213   6.934  1.00  0.00      LIG  
ATOM   4925 C4   LIG     1      21.194  23.265   9.836  1.00  0.00      LIG  
ATOM   4926 C5   LIG     1      21.473  21.894   7.775  1.00  0.00      LIG  
ATOM   4927 C6   LIG     1      18.548  20.207   9.623  1.00  0.00      LIG  
ATOM   4928 C7   LIG     1      22.175  22.512   8.948  1.00  0.00      LIG  
ATOM   4929 C8   LIG     1      18.825  19.195   7.369  1.00  0.00      LIG  
ATOM   4930 C9   LIG     1      21.961  24.030  10.963  1.00  0.00      LIG  
ATOM   4931 C10  LIG     1      20.300  21.633  11.594  1.00  0.00      LIG  
ATOM   4932 C11  LIG     1      20.707  19.422   5.969  1.00  0.00      LIG  
ATOM   4933 C12  LIG     1      17.848  19.598   8.418  1.00  0.00      LIG  
ATOM   4934 C13  LIG     1      21.378  19.687   8.851  1.00  0.00      LIG  
ATOM   4935 C14  LIG     1      18.827  23.342  10.533  1.00  0.00      LIG  
ATOM   4936 C15  LIG     1      18.974  18.009   6.772  1.00  0.00      LIG  
ATOM   4937 C16  LIG     1      19.108  21.267   6.075  1.00  0.00      LIG  
ATOM   4938 C17  LIG     1      20.075  18.055   5.779  1.00  0.00      LIG  
ATOM   4939 C18  LIG     1      20.865  22.508  12.687  1.00  0.00      LIG  
ATOM   4940 C19  LIG     1      22.100  23.184  12.201  1.00  0.00      LIG  
ATOM   4941 C20  LIG     1      21.289  25.349  11.338  1.00  0.00      LIG  
ATOM   4942 C21  LIG     1      23.374  24.454  10.563  1.00  0.00      LIG  
ATOM   4943 C22  LIG     1      18.140  16.772   6.991  1.00  0.00      LIG  
ATOM   4944 C23  LIG     1      18.316  16.135   8.373  1.00  0.00      LIG  
ATOM   4945 C24  LIG     1      18.283  15.750   5.875  1.00  0.00      LIG  
ATOM   4946 C25  LIG     1      19.523  15.210   8.572  1.00  0.00      LIG  
ATOM   4947 C26  LIG     1      19.648  14.670  10.017  1.00  0.00      LIG  
ATOM   4948 C27  LIG     1      18.990  13.299  10.233  1.00  0.00      LIG  
ATOM   4949 C28  LIG     1      17.480  13.291  10.091  1.00  0.00      LIG  
ATOM   4950 C29  LIG     1      19.331  12.824  11.634  1.00  0.00      LIG  
ATOM   4951 C30  LIG     1      19.942  16.567  11.425  1.00  0.00      LIG  
ATOM   4952 C31  LIG     1      19.247  17.440  12.421  1.00  0.00      LIG  
ATOM   4953 H    LIG     1      18.832  22.029   8.582  1.00  0.00      LIG  
ATOM   4954 H1   LIG     1      20.777  24.033   9.179  1.00  0.00      LIG  
ATOM   4955 H2   LIG     1      20.940  22.696   7.260  1.00  0.00      LIG  
ATOM   4956 H3   LIG     1      22.222  21.502   7.082  1.00  0.00      LIG  
ATOM   4957 H4   LIG     1      19.121  19.436  10.142  1.00  0.00      LIG  
ATOM   4958 H5   LIG     1      22.751  21.788   9.528  1.00  0.00      LIG  
ATOM   4959 H6   LIG     1      22.893  23.195   8.491  1.00  0.00      LIG  
ATOM   4960 H7   LIG     1      21.011  20.828  11.413  1.00  0.00      LIG  
ATOM   4961 H8   LIG     1      19.399  21.168  11.996  1.00  0.00      LIG  
ATOM   4962 H9   LIG     1      21.736  19.309   6.312  1.00  0.00      LIG  
ATOM   4963 H10  LIG     1      20.781  19.928   5.002  1.00  0.00      LIG  
ATOM   4964 H11  LIG     1      17.163  20.338   8.000  1.00  0.00      LIG  
ATOM   4965 H12  LIG     1      17.215  18.765   8.733  1.00  0.00      LIG  
ATOM   4966 H13  LIG     1      21.744  19.968   9.835  1.00  0.00      LIG  
ATOM   4967 H14  LIG     1      22.268  19.470   8.257  1.00  0.00      LIG  
ATOM   4968 H15  LIG     1      20.834  18.749   8.976  1.00  0.00      LIG  
ATOM   4969 H16  LIG     1      17.873  22.845  10.681  1.00  0.00      LIG  
ATOM   4970 H17  LIG     1      18.703  24.012   9.678  1.00  0.00      LIG  
ATOM   4971 H18  LIG     1      18.967  23.956  11.417  1.00  0.00      LIG  
ATOM   4972 H19  LIG     1      18.365  21.844   6.630  1.00  0.00      LIG  
ATOM   4973 H20  LIG     1      18.586  20.796   5.240  1.00  0.00      LIG  
ATOM   4974 H21  LIG     1      19.821  21.966   5.633  1.00  0.00      LIG  
ATOM   4975 H22  LIG     1      20.812  17.267   5.953  1.00  0.00      LIG  
ATOM   4976 H23  LIG     1      19.684  17.956   4.762  1.00  0.00      LIG  
ATOM   4977 H24  LIG     1      21.138  21.884  13.542  1.00  0.00      LIG  
ATOM   4978 H25  LIG     1      20.150  23.259  13.029  1.00  0.00      LIG  
ATOM   4979 H26  LIG     1      21.959  25.964  11.946  1.00  0.00      LIG  
ATOM   4980 H27  LIG     1      20.383  25.221  11.930  1.00  0.00      LIG  
ATOM   4981 H28  LIG     1      21.040  25.918  10.438  1.00  0.00      LIG  
ATOM   4982 H29  LIG     1      23.353  25.020   9.628  1.00  0.00      LIG  
ATOM   4983 H30  LIG     1      24.054  23.604  10.447  1.00  0.00      LIG  
ATOM   4984 H31  LIG     1      23.820  25.106  11.321  1.00  0.00      LIG  
ATOM   4985 H32  LIG     1      17.099  17.101   6.956  1.00  0.00      LIG  
ATOM   4986 H33  LIG     1      17.030  21.322  10.100  1.00  0.00      LIG  
ATOM   4987 H34  LIG     1      17.408  15.571   8.588  1.00  0.00      LIG  
ATOM   4988 H35  LIG     1      18.355  16.939   9.111  1.00  0.00      LIG  
ATOM   4989 H36  LIG     1      19.307  15.376   5.787  1.00  0.00      LIG  
ATOM   4990 H37  LIG     1      17.629  14.895   6.064  1.00  0.00      LIG  
ATOM   4991 H38  LIG     1      17.998  16.184   4.912  1.00  0.00      LIG  
ATOM   4992 H39  LIG     1      19.489  14.377   7.867  1.00  0.00      LIG  
ATOM   4993 H40  LIG     1      20.711  14.512  10.230  1.00  0.00      LIG  
ATOM   4994 H41  LIG     1      20.852  16.555   9.012  1.00  0.00      LIG  
ATOM   4995 H42  LIG     1      17.081  12.306  10.350  1.00  0.00      LIG  
ATOM   4996 H43  LIG     1      17.177  13.485   9.059  1.00  0.00      LIG  
ATOM   4997 H44  LIG     1      17.017  14.030  10.748  1.00  0.00      LIG  
ATOM   4998 H45  LIG     1      19.029  11.786  11.775  1.00  0.00      LIG  
ATOM   4999 H46  LIG     1      20.411  12.861  11.799  1.00  0.00      LIG  
ATOM   5000 H47  LIG     1      18.840  13.436  12.394  1.00  0.00      LIG  
ATOM   5001 H48  LIG     1      19.114  11.497   9.529  1.00  0.00      LIG  
ATOM   5002 H49  LIG     1      18.302  17.801  12.004  1.00  0.00      LIG  
ATOM   5003 H50  LIG     1      19.884  18.302  12.631  1.00  0.00      LIG  
ATOM   5004 H51  LIG     1      19.075  16.881  13.345  1.00  0.00      LIG  
TER
REMARK  Energy: 44.2841
REMARK  SimpleFitness: 44.2841
REMARK  FullFitness: -1589.3093
REMARK  InterFull: -43.3733
REMARK  IntraFull: 98.3639
REMARK  solvFull: -1888.69
REMARK  surfFull: 244.39
REMARK  extraFull: 0.0
REMARK  deltaGcompsolvpol: -1888.69
REMARK  deltaGcompsolvnonpol: 244.39
REMARK  deltaGprotsolvpol: -1897.11
REMARK  deltaGprotsolvnonpol: 243.179
REMARK  deltaGligsolvpol: -12.0385
REMARK  deltaGligsolvnonpol: 16.0461
REMARK  deltaGvdw: -43.3733
REMARK  deltaGelec: 0.0
REMARK  deltaG: -8.2444515
REMARK  Cluster: 0
REMARK  ClusterRank: 3
ATOM   4915 O    LIG     1      17.450  20.576  10.516  1.00  0.00      LIG  
ATOM   4916 O1   LIG     1      22.959  23.361  12.994  1.00  0.00      LIG  
ATOM   4917 O2   LIG     1      20.716  15.948   8.307  1.00  0.00      LIG  
ATOM   4918 O3   LIG     1      19.104  15.606  10.992  1.00  0.00      LIG  
ATOM   4919 O4   LIG     1      19.510  12.353   9.342  1.00  0.00      LIG  
ATOM   4920 O5   LIG     1      21.185  16.564  11.269  1.00  0.00      LIG  
ATOM   4921 C    LIG     1      20.499  20.814   8.232  1.00  0.00      LIG  
ATOM   4922 C1   LIG     1      19.428  21.392   9.199  1.00  0.00      LIG  
ATOM   4923 C2   LIG     1      19.922  22.396  10.307  1.00  0.00      LIG  
ATOM   4924 C3   LIG     1      19.808  20.218   6.966  1.00  0.00      LIG  
ATOM   4925 C4   LIG     1      21.121  23.303   9.869  1.00  0.00      LIG  
ATOM   4926 C5   LIG     1      21.435  21.926   7.816  1.00  0.00      LIG  
ATOM   4927 C6   LIG     1      18.512  20.213   9.642  1.00  0.00      LIG  
ATOM   4928 C7   LIG     1      22.118  22.558   8.993  1.00  0.00      LIG  
ATOM   4929 C8   LIG     1      18.821  19.195   7.393  1.00  0.00      LIG  
ATOM   4930 C9   LIG     1      21.870  24.079  11.001  1.00  0.00      LIG  
ATOM   4931 C10  LIG     1      20.223  21.670  11.625  1.00  0.00      LIG  
ATOM   4932 C11  LIG     1      20.719  19.429   6.018  1.00  0.00      LIG  
ATOM   4933 C12  LIG     1      17.831  19.591   8.432  1.00  0.00      LIG  
ATOM   4934 C13  LIG     1      21.355  19.724   8.905  1.00  0.00      LIG  
ATOM   4935 C14  LIG     1      18.745  23.356  10.538  1.00  0.00      LIG  
ATOM   4936 C15  LIG     1      18.980  18.011   6.795  1.00  0.00      LIG  
ATOM   4937 C16  LIG     1      19.105  21.259   6.090  1.00  0.00      LIG  
ATOM   4938 C17  LIG     1      20.087  18.064   5.809  1.00  0.00      LIG  
ATOM   4939 C18  LIG     1      20.765  22.559  12.719  1.00  0.00      LIG  
ATOM   4940 C19  LIG     1      22.001  23.241  12.245  1.00  0.00      LIG  
ATOM   4941 C20  LIG     1      21.186  25.396  11.360  1.00  0.00      LIG  
ATOM   4942 C21  LIG     1      23.285  24.511  10.616  1.00  0.00      LIG  
ATOM   4943 C22  LIG     1      18.149  16.769   7.003  1.00  0.00      LIG  
ATOM   4944 C23  LIG     1      18.317  16.128   8.385  1.00  0.00      LIG  
ATOM   4945 C24  LIG     1      18.308  15.750   5.886  1.00  0.00      LIG  
ATOM   4946 C25  LIG     1      19.530  15.212   8.595  1.00  0.00      LIG  
ATOM   4947 C26  LIG     1      19.649  14.672  10.038  1.00  0.00      LIG  
ATOM   4948 C27  LIG     1      18.983  13.306  10.261  1.00  0.00      LIG  
ATOM   4949 C28  LIG     1      17.473  13.302  10.116  1.00  0.00      LIG  
ATOM   4950 C29  LIG     1      19.318  12.838  11.666  1.00  0.00      LIG  
ATOM   4951 C30  LIG     1      19.984  16.525  11.495  1.00  0.00      LIG  
ATOM   4952 C31  LIG     1      19.283  17.439  12.448  1.00  0.00      LIG  
ATOM   4953 H    LIG     1      18.786  22.032   8.593  1.00  0.00      LIG  
ATOM   4954 H1   LIG     1      20.701  24.065   9.207  1.00  0.00      LIG  
ATOM   4955 H2   LIG     1      20.896  22.719   7.294  1.00  0.00      LIG  
ATOM   4956 H3   LIG     1      22.194  21.540   7.130  1.00  0.00      LIG  
ATOM   4957 H4   LIG     1      19.088  19.450  10.171  1.00  0.00      LIG  
ATOM   4958 H5   LIG     1      22.698  21.844   9.580  1.00  0.00      LIG  
ATOM   4959 H6   LIG     1      22.832  23.249   8.539  1.00  0.00      LIG  
ATOM   4960 H7   LIG     1      20.943  20.871  11.459  1.00  0.00      LIG  
ATOM   4961 H8   LIG     1      19.322  21.200  12.020  1.00  0.00      LIG  
ATOM   4962 H9   LIG     1      21.740  19.309   6.383  1.00  0.00      LIG  
ATOM   4963 H10  LIG     1      20.817  19.938   5.055  1.00  0.00      LIG  
ATOM   4964 H11  LIG     1      17.143  20.323   8.006  1.00  0.00      LIG  
ATOM   4965 H12  LIG     1      17.203  18.753   8.745  1.00  0.00      LIG  
ATOM   4966 H13  LIG     1      21.706  20.015   9.892  1.00  0.00      LIG  
ATOM   4967 H14  LIG     1      22.255  19.515   8.323  1.00  0.00      LIG  
ATOM   4968 H15  LIG     1      20.820  18.780   9.029  1.00  0.00      LIG  
ATOM   4969 H16  LIG     1      17.801  22.846  10.708  1.00  0.00      LIG  
ATOM   4970 H17  LIG     1      18.604  24.001   9.668  1.00  0.00      LIG  
ATOM   4971 H18  LIG     1      18.880  23.996  11.405  1.00  0.00      LIG  
ATOM   4972 H19  LIG     1      18.353  21.837   6.632  1.00  0.00      LIG  
ATOM   4973 H20  LIG     1      18.597  20.779   5.253  1.00  0.00      LIG  
ATOM   4974 H21  LIG     1      19.820  21.959   5.650  1.00  0.00      LIG  
ATOM   4975 H22  LIG     1      20.822  17.273   5.981  1.00  0.00      LIG  
ATOM   4976 H23  LIG     1      19.703  17.975   4.789  1.00  0.00      LIG  
ATOM   4977 H24  LIG     1      21.031  21.944  13.583  1.00  0.00      LIG  
ATOM   4978 H25  LIG     1      20.039  23.307  13.046  1.00  0.00      LIG  
ATOM   4979 H26  LIG     1      21.847  26.021  11.968  1.00  0.00      LIG  
ATOM   4980 H27  LIG     1      20.276  25.266  11.946  1.00  0.00      LIG  
ATOM   4981 H28  LIG     1      20.939  25.956  10.454  1.00  0.00      LIG  
ATOM   4982 H29  LIG     1      23.273  25.073   9.678  1.00  0.00      LIG  
ATOM   4983 H30  LIG     1      23.972  23.664  10.512  1.00  0.00      LIG  
ATOM   4984 H31  LIG     1      23.719  25.169  11.376  1.00  0.00      LIG  
ATOM   4985 H32  LIG     1      17.107  17.094   6.959  1.00  0.00      LIG  
ATOM   4986 H33  LIG     1      16.979  21.316  10.098  1.00  0.00      LIG  
ATOM   4987 H34  LIG     1      17.411  15.556   8.587  1.00  0.00      LIG  
ATOM   4988 H35  LIG     1      18.341  16.930   9.125  1.00  0.00      LIG  
ATOM   4989 H36  LIG     1      19.333  15.378   5.810  1.00  0.00      LIG  
ATOM   4990 H37  LIG     1      17.653  14.893   6.068  1.00  0.00      LIG  
ATOM   4991 H38  LIG     1      18.031  16.184   4.921  1.00  0.00      LIG  
ATOM   4992 H39  LIG     1      19.510  14.378   7.890  1.00  0.00      LIG  
ATOM   4993 H40  LIG     1      20.711  14.501  10.245  1.00  0.00      LIG  
ATOM   4994 H41  LIG     1      21.445  15.491   8.759  1.00  0.00      LIG  
ATOM   4995 H42  LIG     1      17.069  12.323  10.387  1.00  0.00      LIG  
ATOM   4996 H43  LIG     1      17.173  13.484   9.081  1.00  0.00      LIG  
ATOM   4997 H44  LIG     1      17.014  14.053  10.762  1.00  0.00      LIG  
ATOM   4998 H45  LIG     1      19.007  11.804  11.814  1.00  0.00      LIG  
ATOM   4999 H46  LIG     1      20.399  12.867  11.831  1.00  0.00      LIG  
ATOM   5000 H47  LIG     1      18.832  13.460  12.421  1.00  0.00      LIG  
ATOM   5001 H48  LIG     1      19.102  11.499   9.568  1.00  0.00      LIG  
ATOM   5002 H49  LIG     1      18.352  17.802  12.002  1.00  0.00      LIG  
ATOM   5003 H50  LIG     1      19.927  18.301  12.643  1.00  0.00      LIG  
ATOM   5004 H51  LIG     1      19.081  16.912  13.385  1.00  0.00      LIG  
TER
REMARK  Energy: 53.0267
REMARK  SimpleFitness: 53.0267
REMARK  FullFitness: -1581.9968
REMARK  InterFull: -41.4108
REMARK  IntraFull: 102.998
REMARK  solvFull: -1888.55
REMARK  surfFull: 244.966
REMARK  extraFull: 0.0
REMARK  deltaGcompsolvpol: -1888.55
REMARK  deltaGcompsolvnonpol: 244.966
REMARK  deltaGprotsolvpol: -1897.11
REMARK  deltaGprotsolvnonpol: 243.179
REMARK  deltaGligsolvpol: -11.6249
REMARK  deltaGligsolvnonpol: 16.152
REMARK  deltaGvdw: -41.4108
REMARK  deltaGelec: 0.0
REMARK  deltaG: -8.031078
REMARK  Cluster: 0
REMARK  ClusterRank: 4
ATOM   4915 O    LIG     1      18.482  20.450  10.862  1.00  0.00      LIG  
ATOM   4916 O1   LIG     1      24.600  22.814  12.079  1.00  0.00      LIG  
ATOM   4917 O2   LIG     1      21.314  15.991   8.422  1.00  0.00      LIG  
ATOM   4918 O3   LIG     1      19.220  15.736  10.396  1.00  0.00      LIG  
ATOM   4919 O4   LIG     1      17.461  13.882   9.170  1.00  0.00      LIG  
ATOM   4920 O5   LIG     1      21.157  15.983  11.625  1.00  0.00      LIG  
ATOM   4921 C    LIG     1      20.967  20.582   7.986  1.00  0.00      LIG  
ATOM   4922 C1   LIG     1      20.177  21.173   9.181  1.00  0.00      LIG  
ATOM   4923 C2   LIG     1      20.972  22.129  10.150  1.00  0.00      LIG  
ATOM   4924 C3   LIG     1      19.976  20.002   6.934  1.00  0.00      LIG  
ATOM   4925 C4   LIG     1      22.080  22.999   9.461  1.00  0.00      LIG  
ATOM   4926 C5   LIG     1      21.775  21.689   7.354  1.00  0.00      LIG  
ATOM   4927 C6   LIG     1      19.354  20.018   9.824  1.00  0.00      LIG  
ATOM   4928 C7   LIG     1      22.767  22.286   8.306  1.00  0.00      LIG  
ATOM   4929 C8   LIG     1      19.165  18.938   7.577  1.00  0.00      LIG  
ATOM   4930 C9   LIG     1      23.150  23.666  10.389  1.00  0.00      LIG  
ATOM   4931 C10  LIG     1      21.521  21.361  11.359  1.00  0.00      LIG  
ATOM   4932 C11  LIG     1      20.625  19.272   5.756  1.00  0.00      LIG  
ATOM   4933 C12  LIG     1      18.445  19.302   8.825  1.00  0.00      LIG  
ATOM   4934 C13  LIG     1      21.950  19.481   8.433  1.00  0.00      LIG  
ATOM   4935 C14  LIG     1      19.937  23.138  10.665  1.00  0.00      LIG  
ATOM   4936 C15  LIG     1      19.213  17.764   6.939  1.00  0.00      LIG  
ATOM   4937 C16  LIG     1      19.046  21.047   6.309  1.00  0.00      LIG  
ATOM   4938 C17  LIG     1      20.047  17.871   5.716  1.00  0.00      LIG  
ATOM   4939 C18  LIG     1      22.343  22.199  12.306  1.00  0.00      LIG  
ATOM   4940 C19  LIG     1      23.491  22.791  11.567  1.00  0.00      LIG  
ATOM   4941 C20  LIG     1      22.698  25.028  10.907  1.00  0.00      LIG  
ATOM   4942 C21  LIG     1      24.474  23.975   9.687  1.00  0.00      LIG  
ATOM   4943 C22  LIG     1      18.539  16.466   7.314  1.00  0.00      LIG  
ATOM   4944 C23  LIG     1      19.412  15.224   7.167  1.00  0.00      LIG  
ATOM   4945 C24  LIG     1      17.326  16.220   6.448  1.00  0.00      LIG  
ATOM   4946 C25  LIG     1      20.364  14.936   8.321  1.00  0.00      LIG  
ATOM   4947 C26  LIG     1      19.769  14.584   9.709  1.00  0.00      LIG  
ATOM   4948 C27  LIG     1      18.707  13.461   9.726  1.00  0.00      LIG  
ATOM   4949 C28  LIG     1      18.433  13.072  11.164  1.00  0.00      LIG  
ATOM   4950 C29  LIG     1      19.148  12.214   8.981  1.00  0.00      LIG  
ATOM   4951 C30  LIG     1      20.013  16.314  11.353  1.00  0.00      LIG  
ATOM   4952 C31  LIG     1      19.210  17.256  12.194  1.00  0.00      LIG  
ATOM   4953 H    LIG     1      19.435  21.849   8.758  1.00  0.00      LIG  
ATOM   4954 H1   LIG     1      21.550  23.823   8.975  1.00  0.00      LIG  
ATOM   4955 H2   LIG     1      21.125  22.498   7.014  1.00  0.00      LIG  
ATOM   4956 H3   LIG     1      22.315  21.314   6.481  1.00  0.00      LIG  
ATOM   4957 H4   LIG     1      20.028  19.286  10.273  1.00  0.00      LIG  
ATOM   4958 H5   LIG     1      23.488  21.552   8.672  1.00  0.00      LIG  
ATOM   4959 H6   LIG     1      23.326  23.000   7.697  1.00  0.00      LIG  
ATOM   4960 H7   LIG     1      22.135  20.525  11.027  1.00  0.00      LIG  
ATOM   4961 H8   LIG     1      20.705  20.936  11.945  1.00  0.00      LIG  
ATOM   4962 H9   LIG     1      21.713  19.222   5.818  1.00  0.00      LIG  
ATOM   4963 H10  LIG     1      20.410  19.781   4.811  1.00  0.00      LIG  
ATOM   4964 H11  LIG     1      17.603  19.951   8.567  1.00  0.00      LIG  
ATOM   4965 H12  LIG     1      17.999  18.426   9.303  1.00  0.00      LIG  
ATOM   4966 H13  LIG     1      22.583  19.792   9.261  1.00  0.00      LIG  
ATOM   4967 H14  LIG     1      22.632  19.205   7.626  1.00  0.00      LIG  
ATOM   4968 H15  LIG     1      21.446  18.572   8.761  1.00  0.00      LIG  
ATOM   4969 H16  LIG     1      19.109  22.664  11.186  1.00  0.00      LIG  
ATOM   4970 H17  LIG     1      19.520  23.715   9.836  1.00  0.00      LIG  
ATOM   4971 H18  LIG     1      20.350  23.845  11.378  1.00  0.00      LIG  
ATOM   4972 H19  LIG     1      18.447  21.587   7.045  1.00  0.00      LIG  
ATOM   4973 H20  LIG     1      18.344  20.569   5.626  1.00  0.00      LIG  
ATOM   4974 H21  LIG     1      19.605  21.777   5.719  1.00  0.00      LIG  
ATOM   4975 H22  LIG     1      20.860  17.141   5.716  1.00  0.00      LIG  
ATOM   4976 H23  LIG     1      19.441  17.726   4.818  1.00  0.00      LIG  
ATOM   4977 H24  LIG     1      22.746  21.561  13.097  1.00  0.00      LIG  
ATOM   4978 H25  LIG     1      21.760  22.995  12.774  1.00  0.00      LIG  
ATOM   4979 H26  LIG     1      23.535  25.563  11.366  1.00  0.00      LIG  
ATOM   4980 H27  LIG     1      21.926  24.965  11.674  1.00  0.00      LIG  
ATOM   4981 H28  LIG     1      22.322  25.643  10.086  1.00  0.00      LIG  
ATOM   4982 H29  LIG     1      24.305  24.578   8.790  1.00  0.00      LIG  
ATOM   4983 H30  LIG     1      25.027  23.072   9.410  1.00  0.00      LIG  
ATOM   4984 H31  LIG     1      25.137  24.556  10.335  1.00  0.00      LIG  
ATOM   4985 H32  LIG     1      18.174  16.521   8.339  1.00  0.00      LIG  
ATOM   4986 H33  LIG     1      17.893  21.120  10.476  1.00  0.00      LIG  
ATOM   4987 H34  LIG     1      19.994  15.280   6.244  1.00  0.00      LIG  
ATOM   4988 H35  LIG     1      18.772  14.352   7.034  1.00  0.00      LIG  
ATOM   4989 H36  LIG     1      17.525  16.402   5.387  1.00  0.00      LIG  
ATOM   4990 H37  LIG     1      16.970  15.192   6.556  1.00  0.00      LIG  
ATOM   4991 H38  LIG     1      16.514  16.864   6.780  1.00  0.00      LIG  
ATOM   4992 H39  LIG     1      20.938  14.067   7.997  1.00  0.00      LIG  
ATOM   4993 H40  LIG     1      20.605  14.183  10.289  1.00  0.00      LIG  
ATOM   4994 H41  LIG     1      20.801  16.813   8.516  1.00  0.00      LIG  
ATOM   4995 H42  LIG     1      17.671  12.290  11.206  1.00  0.00      LIG  
ATOM   4996 H43  LIG     1      18.044  13.918  11.738  1.00  0.00      LIG  
ATOM   4997 H44  LIG     1      19.342  12.705  11.649  1.00  0.00      LIG  
ATOM   4998 H45  LIG     1      19.351  12.418   7.928  1.00  0.00      LIG  
ATOM   4999 H46  LIG     1      20.040  11.777   9.435  1.00  0.00      LIG  
ATOM   5000 H47  LIG     1      18.352  11.466   8.994  1.00  0.00      LIG  
ATOM   5001 H48  LIG     1      17.178  14.656   9.687  1.00  0.00      LIG  
ATOM   5002 H49  LIG     1      18.796  16.715  13.047  1.00  0.00      LIG  
ATOM   5003 H50  LIG     1      18.400  17.701  11.609  1.00  0.00      LIG  
ATOM   5004 H51  LIG     1      19.864  18.061  12.539  1.00  0.00      LIG  
TER
REMARK  Energy: 53.1336
REMARK  SimpleFitness: 53.1336
REMARK  FullFitness: -1581.7932
REMARK  InterFull: -41.3542
REMARK  IntraFull: 102.996
REMARK  solvFull: -1888.38
REMARK  surfFull: 244.945
REMARK  extraFull: 0.0
REMARK  deltaGcompsolvpol: -1888.38
REMARK  deltaGcompsolvnonpol: 244.945
REMARK  deltaGprotsolvpol: -1897.11
REMARK  deltaGprotsolvnonpol: 243.179
REMARK  deltaGligsolvpol: -11.6242
REMARK  deltaGligsolvnonpol: 16.1645
REMARK  deltaGvdw: -41.3542
REMARK  deltaGelec: 0.0
REMARK  deltaG: -8.018529
REMARK  Cluster: 0
REMARK  ClusterRank: 5
ATOM   4915 O    LIG     1      18.431  20.524  10.957  1.00  0.00      LIG  
ATOM   4916 O1   LIG     1      24.541  22.948  12.093  1.00  0.00      LIG  
ATOM   4917 O2   LIG     1      21.297  16.038   8.490  1.00  0.00      LIG  
ATOM   4918 O3   LIG     1      19.268  15.766  10.525  1.00  0.00      LIG  
ATOM   4919 O4   LIG     1      17.478  13.914   9.373  1.00  0.00      LIG  
ATOM   4920 O5   LIG     1      21.218  15.999  11.736  1.00  0.00      LIG  
ATOM   4921 C    LIG     1      20.892  20.647   8.056  1.00  0.00      LIG  
ATOM   4922 C1   LIG     1      20.106  21.244   9.252  1.00  0.00      LIG  
ATOM   4923 C2   LIG     1      20.902  22.216  10.205  1.00  0.00      LIG  
ATOM   4924 C3   LIG     1      19.900  20.048   7.015  1.00  0.00      LIG  
ATOM   4925 C4   LIG     1      21.997  23.088   9.496  1.00  0.00      LIG  
ATOM   4926 C5   LIG     1      21.685  21.755   7.406  1.00  0.00      LIG  
ATOM   4927 C6   LIG     1      19.295  20.091   9.914  1.00  0.00      LIG  
ATOM   4928 C7   LIG     1      22.680  22.367   8.344  1.00  0.00      LIG  
ATOM   4929 C8   LIG     1      19.097  18.992   7.679  1.00  0.00      LIG  
ATOM   4930 C9   LIG     1      23.071  23.772  10.408  1.00  0.00      LIG  
ATOM   4931 C10  LIG     1      21.467  21.466  11.418  1.00  0.00      LIG  
ATOM   4932 C11  LIG     1      20.546  19.301   5.844  1.00  0.00      LIG  
ATOM   4933 C12  LIG     1      18.381  19.369   8.926  1.00  0.00      LIG  
ATOM   4934 C13  LIG     1      21.885  19.558   8.508  1.00  0.00      LIG  
ATOM   4935 C14  LIG     1      19.864  23.221  10.720  1.00  0.00      LIG  
ATOM   4936 C15  LIG     1      19.153  17.807   7.063  1.00  0.00      LIG  
ATOM   4937 C16  LIG     1      18.968  21.081   6.376  1.00  0.00      LIG  
ATOM   4938 C17  LIG     1      19.977  17.896   5.831  1.00  0.00      LIG  
ATOM   4939 C18  LIG     1      22.290  22.322  12.348  1.00  0.00      LIG  
ATOM   4940 C19  LIG     1      23.427  22.913  11.593  1.00  0.00      LIG  
ATOM   4941 C20  LIG     1      22.615  25.138  10.912  1.00  0.00      LIG  
ATOM   4942 C21  LIG     1      24.387  24.081   9.692  1.00  0.00      LIG  
ATOM   4943 C22  LIG     1      18.495  16.515   7.481  1.00  0.00      LIG  
ATOM   4944 C23  LIG     1      19.354  15.269   7.298  1.00  0.00      LIG  
ATOM   4945 C24  LIG     1      17.234  16.275   6.690  1.00  0.00      LIG  
ATOM   4946 C25  LIG     1      20.350  14.978   8.414  1.00  0.00      LIG  
ATOM   4947 C26  LIG     1      19.804  14.618   9.820  1.00  0.00      LIG  
ATOM   4948 C27  LIG     1      18.749  13.490   9.866  1.00  0.00      LIG  
ATOM   4949 C28  LIG     1      18.543  13.082  11.310  1.00  0.00      LIG  
ATOM   4950 C29  LIG     1      19.155  12.252   9.084  1.00  0.00      LIG  
ATOM   4951 C30  LIG     1      20.075  16.339  11.473  1.00  0.00      LIG  
ATOM   4952 C31  LIG     1      19.289  17.297  12.313  1.00  0.00      LIG  
ATOM   4953 H    LIG     1      19.356  21.910   8.827  1.00  0.00      LIG  
ATOM   4954 H1   LIG     1      21.456  23.903   9.008  1.00  0.00      LIG  
ATOM   4955 H2   LIG     1      21.026  22.556   7.063  1.00  0.00      LIG  
ATOM   4956 H3   LIG     1      22.220  21.374   6.532  1.00  0.00      LIG  
ATOM   4957 H4   LIG     1      19.977  19.364  10.360  1.00  0.00      LIG  
ATOM   4958 H5   LIG     1      23.409  21.642   8.711  1.00  0.00      LIG  
ATOM   4959 H6   LIG     1      23.228  23.079   7.722  1.00  0.00      LIG  
ATOM   4960 H7   LIG     1      22.086  20.631  11.091  1.00  0.00      LIG  
ATOM   4961 H8   LIG     1      20.659  21.041  12.015  1.00  0.00      LIG  
ATOM   4962 H9   LIG     1      21.635  19.259   5.901  1.00  0.00      LIG  
ATOM   4963 H10  LIG     1      20.323  19.792   4.893  1.00  0.00      LIG  
ATOM   4964 H11  LIG     1      17.540  20.018   8.665  1.00  0.00      LIG  
ATOM   4965 H12  LIG     1      17.934  18.498   9.414  1.00  0.00      LIG  
ATOM   4966 H13  LIG     1      22.518  19.881   9.331  1.00  0.00      LIG  
ATOM   4967 H14  LIG     1      22.566  19.281   7.702  1.00  0.00      LIG  
ATOM   4968 H15  LIG     1      21.390  18.647   8.846  1.00  0.00      LIG  
ATOM   4969 H16  LIG     1      19.050  22.746  11.263  1.00  0.00      LIG  
ATOM   4970 H17  LIG     1      19.426  23.779   9.887  1.00  0.00      LIG  
ATOM   4971 H18  LIG     1      20.279  23.946  11.413  1.00  0.00      LIG  
ATOM   4972 H19  LIG     1      18.384  21.646   7.105  1.00  0.00      LIG  
ATOM   4973 H20  LIG     1      18.254  20.590   5.714  1.00  0.00      LIG  
ATOM   4974 H21  LIG     1      19.524  21.792   5.759  1.00  0.00      LIG  
ATOM   4975 H22  LIG     1      20.794  17.172   5.834  1.00  0.00      LIG  
ATOM   4976 H23  LIG     1      19.363  17.733   4.941  1.00  0.00      LIG  
ATOM   4977 H24  LIG     1      22.703  21.698  13.144  1.00  0.00      LIG  
ATOM   4978 H25  LIG     1      21.704  23.120  12.811  1.00  0.00      LIG  
ATOM   4979 H26  LIG     1      23.453  25.685  11.354  1.00  0.00      LIG  
ATOM   4980 H27  LIG     1      21.851  25.080  11.687  1.00  0.00      LIG  
ATOM   4981 H28  LIG     1      22.227  25.738  10.085  1.00  0.00      LIG  
ATOM   4982 H29  LIG     1      24.208  24.672   8.789  1.00  0.00      LIG  
ATOM   4983 H30  LIG     1      24.944  23.178   9.421  1.00  0.00      LIG  
ATOM   4984 H31  LIG     1      25.052  24.673  10.328  1.00  0.00      LIG  
ATOM   4985 H32  LIG     1      18.188  16.581   8.523  1.00  0.00      LIG  
ATOM   4986 H33  LIG     1      17.826  21.179  10.570  1.00  0.00      LIG  
ATOM   4987 H34  LIG     1      19.899  15.320   6.352  1.00  0.00      LIG  
ATOM   4988 H35  LIG     1      18.703  14.401   7.189  1.00  0.00      LIG  
ATOM   4989 H36  LIG     1      17.390  16.396   5.614  1.00  0.00      LIG  
ATOM   4990 H37  LIG     1      16.854  15.266   6.868  1.00  0.00      LIG  
ATOM   4991 H38  LIG     1      16.460  16.965   7.025  1.00  0.00      LIG  
ATOM   4992 H39  LIG     1      20.918  14.113   8.067  1.00  0.00      LIG  
ATOM   4993 H40  LIG     1      20.661  14.223  10.371  1.00  0.00      LIG  
ATOM   4994 H41  LIG     1      20.783  16.858   8.597  1.00  0.00      LIG  
ATOM   4995 H42  LIG     1      17.789  12.295  11.377  1.00  0.00      LIG  
ATOM   4996 H43  LIG     1      18.176  13.918  11.910  1.00  0.00      LIG  
ATOM   4997 H44  LIG     1      19.475  12.714  11.749  1.00  0.00      LIG  
ATOM   4998 H45  LIG     1      19.330  12.472   8.029  1.00  0.00      LIG  
ATOM   4999 H46  LIG     1      20.052  11.794   9.503  1.00  0.00      LIG  
ATOM   5000 H47  LIG     1      18.351  11.513   9.103  1.00  0.00      LIG  
ATOM   5001 H48  LIG     1      17.214  14.675   9.918  1.00  0.00      LIG  
ATOM   5002 H49  LIG     1      18.883  16.769  13.179  1.00  0.00      LIG  
ATOM   5003 H50  LIG     1      18.474  17.739  11.732  1.00  0.00      LIG  
ATOM   5004 H51  LIG     1      19.951  18.103  12.639  1.00  0.00      LIG  
TER
REMARK  Energy: 53.1336
REMARK  SimpleFitness: 53.1336
REMARK  FullFitness: -1581.7932
REMARK  InterFull: -41.3542
REMARK  IntraFull: 102.996
REMARK  solvFull: -1888.38
REMARK  surfFull: 244.945
REMARK  extraFull: 0.0
REMARK  deltaGcompsolvpol: -1888.38
REMARK  deltaGcompsolvnonpol: 244.945
REMARK  deltaGprotsolvpol: -1897.11
REMARK  deltaGprotsolvnonpol: 243.179
REMARK  deltaGligsolvpol: -11.6242
REMARK  deltaGligsolvnonpol: 16.1645
REMARK  deltaGvdw: -41.3542
REMARK  deltaGelec: 0.0
REMARK  deltaG: -8.018529
REMARK  Cluster: 0
REMARK  ClusterRank: 6
ATOM   4915 O    LIG     1      18.431  20.524  10.957  1.00  0.00      LIG  
ATOM   4916 O1   LIG     1      24.541  22.948  12.093  1.00  0.00      LIG  
ATOM   4917 O2   LIG     1      21.297  16.038   8.490  1.00  0.00      LIG  
ATOM   4918 O3   LIG     1      19.268  15.766  10.525  1.00  0.00      LIG  
ATOM   4919 O4   LIG     1      17.478  13.914   9.373  1.00  0.00      LIG  
ATOM   4920 O5   LIG     1      21.218  15.999  11.736  1.00  0.00      LIG  
ATOM   4921 C    LIG     1      20.892  20.647   8.056  1.00  0.00      LIG  
ATOM   4922 C1   LIG     1      20.106  21.244   9.252  1.00  0.00      LIG  
ATOM   4923 C2   LIG     1      20.902  22.216  10.205  1.00  0.00      LIG  
ATOM   4924 C3   LIG     1      19.900  20.048   7.015  1.00  0.00      LIG  
ATOM   4925 C4   LIG     1      21.997  23.088   9.496  1.00  0.00      LIG  
ATOM   4926 C5   LIG     1      21.685  21.755   7.406  1.00  0.00      LIG  
ATOM   4927 C6   LIG     1      19.295  20.091   9.914  1.00  0.00      LIG  
ATOM   4928 C7   LIG     1      22.680  22.367   8.344  1.00  0.00      LIG  
ATOM   4929 C8   LIG     1      19.097  18.992   7.679  1.00  0.00      LIG  
ATOM   4930 C9   LIG     1      23.071  23.772  10.408  1.00  0.00      LIG  
ATOM   4931 C10  LIG     1      21.467  21.466  11.418  1.00  0.00      LIG  
ATOM   4932 C11  LIG     1      20.546  19.301   5.844  1.00  0.00      LIG  
ATOM   4933 C12  LIG     1      18.381  19.369   8.926  1.00  0.00      LIG  
ATOM   4934 C13  LIG     1      21.885  19.558   8.508  1.00  0.00      LIG  
ATOM   4935 C14  LIG     1      19.864  23.221  10.720  1.00  0.00      LIG  
ATOM   4936 C15  LIG     1      19.153  17.807   7.063  1.00  0.00      LIG  
ATOM   4937 C16  LIG     1      18.968  21.081   6.376  1.00  0.00      LIG  
ATOM   4938 C17  LIG     1      19.977  17.896   5.831  1.00  0.00      LIG  
ATOM   4939 C18  LIG     1      22.290  22.322  12.348  1.00  0.00      LIG  
ATOM   4940 C19  LIG     1      23.427  22.913  11.593  1.00  0.00      LIG  
ATOM   4941 C20  LIG     1      22.615  25.138  10.912  1.00  0.00      LIG  
ATOM   4942 C21  LIG     1      24.387  24.081   9.692  1.00  0.00      LIG  
ATOM   4943 C22  LIG     1      18.495  16.515   7.481  1.00  0.00      LIG  
ATOM   4944 C23  LIG     1      19.354  15.269   7.298  1.00  0.00      LIG  
ATOM   4945 C24  LIG     1      17.234  16.275   6.690  1.00  0.00      LIG  
ATOM   4946 C25  LIG     1      20.350  14.978   8.414  1.00  0.00      LIG  
ATOM   4947 C26  LIG     1      19.804  14.618   9.820  1.00  0.00      LIG  
ATOM   4948 C27  LIG     1      18.749  13.490   9.866  1.00  0.00      LIG  
ATOM   4949 C28  LIG     1      18.543  13.082  11.310  1.00  0.00      LIG  
ATOM   4950 C29  LIG     1      19.155  12.252   9.084  1.00  0.00      LIG  
ATOM   4951 C30  LIG     1      20.075  16.339  11.473  1.00  0.00      LIG  
ATOM   4952 C31  LIG     1      19.289  17.297  12.313  1.00  0.00      LIG  
ATOM   4953 H    LIG     1      19.356  21.910   8.827  1.00  0.00      LIG  
ATOM   4954 H1   LIG     1      21.456  23.903   9.008  1.00  0.00      LIG  
ATOM   4955 H2   LIG     1      21.026  22.556   7.063  1.00  0.00      LIG  
ATOM   4956 H3   LIG     1      22.220  21.374   6.532  1.00  0.00      LIG  
ATOM   4957 H4   LIG     1      19.977  19.364  10.360  1.00  0.00      LIG  
ATOM   4958 H5   LIG     1      23.409  21.642   8.711  1.00  0.00      LIG  
ATOM   4959 H6   LIG     1      23.228  23.079   7.722  1.00  0.00      LIG  
ATOM   4960 H7   LIG     1      22.086  20.631  11.091  1.00  0.00      LIG  
ATOM   4961 H8   LIG     1      20.659  21.041  12.015  1.00  0.00      LIG  
ATOM   4962 H9   LIG     1      21.635  19.259   5.901  1.00  0.00      LIG  
ATOM   4963 H10  LIG     1      20.323  19.792   4.893  1.00  0.00      LIG  
ATOM   4964 H11  LIG     1      17.540  20.018   8.665  1.00  0.00      LIG  
ATOM   4965 H12  LIG     1      17.934  18.498   9.414  1.00  0.00      LIG  
ATOM   4966 H13  LIG     1      22.518  19.881   9.331  1.00  0.00      LIG  
ATOM   4967 H14  LIG     1      22.566  19.281   7.702  1.00  0.00      LIG  
ATOM   4968 H15  LIG     1      21.390  18.647   8.846  1.00  0.00      LIG  
ATOM   4969 H16  LIG     1      19.050  22.746  11.263  1.00  0.00      LIG  
ATOM   4970 H17  LIG     1      19.426  23.779   9.887  1.00  0.00      LIG  
ATOM   4971 H18  LIG     1      20.279  23.946  11.413  1.00  0.00      LIG  
ATOM   4972 H19  LIG     1      18.384  21.646   7.105  1.00  0.00      LIG  
ATOM   4973 H20  LIG     1      18.254  20.590   5.714  1.00  0.00      LIG  
ATOM   4974 H21  LIG     1      19.524  21.792   5.759  1.00  0.00      LIG  
ATOM   4975 H22  LIG     1      20.794  17.172   5.834  1.00  0.00      LIG  
ATOM   4976 H23  LIG     1      19.363  17.733   4.941  1.00  0.00      LIG  
ATOM   4977 H24  LIG     1      22.703  21.698  13.144  1.00  0.00      LIG  
ATOM   4978 H25  LIG     1      21.704  23.120  12.811  1.00  0.00      LIG  
ATOM   4979 H26  LIG     1      23.453  25.685  11.354  1.00  0.00      LIG  
ATOM   4980 H27  LIG     1      21.851  25.080  11.687  1.00  0.00      LIG  
ATOM   4981 H28  LIG     1      22.227  25.738  10.085  1.00  0.00      LIG  
ATOM   4982 H29  LIG     1      24.208  24.672   8.789  1.00  0.00      LIG  
ATOM   4983 H30  LIG     1      24.944  23.178   9.421  1.00  0.00      LIG  
ATOM   4984 H31  LIG     1      25.052  24.673  10.328  1.00  0.00      LIG  
ATOM   4985 H32  LIG     1      18.188  16.581   8.523  1.00  0.00      LIG  
ATOM   4986 H33  LIG     1      17.826  21.179  10.570  1.00  0.00      LIG  
ATOM   4987 H34  LIG     1      19.899  15.320   6.352  1.00  0.00      LIG  
ATOM   4988 H35  LIG     1      18.703  14.401   7.189  1.00  0.00      LIG  
ATOM   4989 H36  LIG     1      17.390  16.396   5.614  1.00  0.00      LIG  
ATOM   4990 H37  LIG     1      16.854  15.266   6.868  1.00  0.00      LIG  
ATOM   4991 H38  LIG     1      16.460  16.965   7.025  1.00  0.00      LIG  
ATOM   4992 H39  LIG     1      20.918  14.113   8.067  1.00  0.00      LIG  
ATOM   4993 H40  LIG     1      20.661  14.223  10.371  1.00  0.00      LIG  
ATOM   4994 H41  LIG     1      20.783  16.858   8.597  1.00  0.00      LIG  
ATOM   4995 H42  LIG     1      17.789  12.295  11.377  1.00  0.00      LIG  
ATOM   4996 H43  LIG     1      18.176  13.918  11.910  1.00  0.00      LIG  
ATOM   4997 H44  LIG     1      19.475  12.714  11.749  1.00  0.00      LIG  
ATOM   4998 H45  LIG     1      19.330  12.472   8.029  1.00  0.00      LIG  
ATOM   4999 H46  LIG     1      20.052  11.794   9.503  1.00  0.00      LIG  
ATOM   5000 H47  LIG     1      18.351  11.513   9.103  1.00  0.00      LIG  
ATOM   5001 H48  LIG     1      17.214  14.675   9.918  1.00  0.00      LIG  
ATOM   5002 H49  LIG     1      18.883  16.769  13.179  1.00  0.00      LIG  
ATOM   5003 H50  LIG     1      18.474  17.739  11.732  1.00  0.00      LIG  
ATOM   5004 H51  LIG     1      19.951  18.103  12.639  1.00  0.00      LIG  
TER
REMARK  Energy: 53.675
REMARK  SimpleFitness: 53.675
REMARK  FullFitness: -1581.0431
REMARK  InterFull: -37.8271
REMARK  IntraFull: 102.467
REMARK  solvFull: -1890.65
REMARK  surfFull: 244.967
REMARK  extraFull: 0.0
REMARK  deltaGcompsolvpol: -1890.65
REMARK  deltaGcompsolvnonpol: 244.967
REMARK  deltaGprotsolvpol: -1897.11
REMARK  deltaGprotsolvnonpol: 243.179
REMARK  deltaGligsolvpol: -10.6306
REMARK  deltaGligsolvnonpol: 16.1612
REMARK  deltaGvdw: -37.8271
REMARK  deltaGelec: 0.0
REMARK  deltaG: -7.8822064
REMARK  Cluster: 0
REMARK  ClusterRank: 7
ATOM   4915 O    LIG     1      18.384  20.601  10.897  1.00  0.00      LIG  
ATOM   4916 O1   LIG     1      24.506  22.891  12.159  1.00  0.00      LIG  
ATOM   4917 O2   LIG     1      21.299  16.025   8.510  1.00  0.00      LIG  
ATOM   4918 O3   LIG     1      19.222  15.731  10.540  1.00  0.00      LIG  
ATOM   4919 O4   LIG     1      17.456  13.894   9.329  1.00  0.00      LIG  
ATOM   4920 O5   LIG     1      21.283  16.193  11.459  1.00  0.00      LIG  
ATOM   4921 C    LIG     1      20.903  20.673   8.045  1.00  0.00      LIG  
ATOM   4922 C1   LIG     1      20.103  21.286   9.222  1.00  0.00      LIG  
ATOM   4923 C2   LIG     1      20.895  22.247  10.190  1.00  0.00      LIG  
ATOM   4924 C3   LIG     1      19.922  20.083   6.987  1.00  0.00      LIG  
ATOM   4925 C4   LIG     1      22.024  23.096   9.507  1.00  0.00      LIG  
ATOM   4926 C5   LIG     1      21.724  21.768   7.408  1.00  0.00      LIG  
ATOM   4927 C6   LIG     1      19.262  20.149   9.873  1.00  0.00      LIG  
ATOM   4928 C7   LIG     1      22.714  22.366   8.364  1.00  0.00      LIG  
ATOM   4929 C8   LIG     1      19.096  19.039   7.644  1.00  0.00      LIG  
ATOM   4930 C9   LIG     1      23.093  23.753  10.443  1.00  0.00      LIG  
ATOM   4931 C10  LIG     1      21.413  21.490  11.419  1.00  0.00      LIG  
ATOM   4932 C11  LIG     1      20.581  19.320   5.835  1.00  0.00      LIG  
ATOM   4933 C12  LIG     1      18.357  19.436   8.871  1.00  0.00      LIG  
ATOM   4934 C13  LIG     1      21.874  19.573   8.519  1.00  0.00      LIG  
ATOM   4935 C14  LIG     1      19.864  23.275  10.673  1.00  0.00      LIG  
ATOM   4936 C15  LIG     1      19.169  17.843   7.054  1.00  0.00      LIG  
ATOM   4937 C16  LIG     1      19.012  21.123   6.328  1.00  0.00      LIG  
ATOM   4938 C17  LIG     1      20.032  17.907   5.847  1.00  0.00      LIG  
ATOM   4939 C18  LIG     1      22.233  22.329  12.366  1.00  0.00      LIG  
ATOM   4940 C19  LIG     1      23.402  22.885  11.635  1.00  0.00      LIG  
ATOM   4941 C20  LIG     1      22.658  25.128  10.942  1.00  0.00      LIG  
ATOM   4942 C21  LIG     1      24.432  24.032   9.757  1.00  0.00      LIG  
ATOM   4943 C22  LIG     1      18.511  16.556   7.491  1.00  0.00      LIG  
ATOM   4944 C23  LIG     1      19.352  15.298   7.298  1.00  0.00      LIG  
ATOM   4945 C24  LIG     1      17.232  16.325   6.727  1.00  0.00      LIG  
ATOM   4946 C25  LIG     1      20.335  14.981   8.419  1.00  0.00      LIG  
ATOM   4947 C26  LIG     1      19.773  14.604   9.816  1.00  0.00      LIG  
ATOM   4948 C27  LIG     1      18.723  13.470   9.832  1.00  0.00      LIG  
ATOM   4949 C28  LIG     1      18.501  13.042  11.267  1.00  0.00      LIG  
ATOM   4950 C29  LIG     1      19.144  12.245   9.038  1.00  0.00      LIG  
ATOM   4951 C30  LIG     1      20.085  16.414  11.353  1.00  0.00      LIG  
ATOM   4952 C31  LIG     1      19.329  17.335  12.257  1.00  0.00      LIG  
ATOM   4953 H    LIG     1      19.372  21.962   8.779  1.00  0.00      LIG  
ATOM   4954 H1   LIG     1      21.512  23.925   9.011  1.00  0.00      LIG  
ATOM   4955 H2   LIG     1      21.082  22.578   7.054  1.00  0.00      LIG  
ATOM   4956 H3   LIG     1      22.269  21.380   6.544  1.00  0.00      LIG  
ATOM   4957 H4   LIG     1      19.924  19.414  10.335  1.00  0.00      LIG  
ATOM   4958 H5   LIG     1      23.425  21.628   8.741  1.00  0.00      LIG  
ATOM   4959 H6   LIG     1      23.283  23.071   7.754  1.00  0.00      LIG  
ATOM   4960 H7   LIG     1      22.017  20.637  11.109  1.00  0.00      LIG  
ATOM   4961 H8   LIG     1      20.581  21.087  11.999  1.00  0.00      LIG  
ATOM   4962 H9   LIG     1      21.671  19.299   5.892  1.00  0.00      LIG  
ATOM   4963 H10  LIG     1      20.350  19.788   4.873  1.00  0.00      LIG  
ATOM   4964 H11  LIG     1      17.532  20.097   8.587  1.00  0.00      LIG  
ATOM   4965 H12  LIG     1      17.886  18.576   9.356  1.00  0.00      LIG  
ATOM   4966 H13  LIG     1      22.496  19.890   9.353  1.00  0.00      LIG  
ATOM   4967 H14  LIG     1      22.567  19.284   7.726  1.00  0.00      LIG  
ATOM   4968 H15  LIG     1      21.362  18.668   8.850  1.00  0.00      LIG  
ATOM   4969 H16  LIG     1      19.028  22.818  11.197  1.00  0.00      LIG  
ATOM   4970 H17  LIG     1      19.459  23.836   9.826  1.00  0.00      LIG  
ATOM   4971 H18  LIG     1      20.276  23.995  11.372  1.00  0.00      LIG  
ATOM   4972 H19  LIG     1      18.411  21.686   7.044  1.00  0.00      LIG  
ATOM   4973 H20  LIG     1      18.314  20.637   5.645  1.00  0.00      LIG  
ATOM   4974 H21  LIG     1      19.588  21.834   5.731  1.00  0.00      LIG  
ATOM   4975 H22  LIG     1      20.861  17.196   5.904  1.00  0.00      LIG  
ATOM   4976 H23  LIG     1      19.453  17.704   4.942  1.00  0.00      LIG  
ATOM   4977 H24  LIG     1      22.611  21.697  13.175  1.00  0.00      LIG  
ATOM   4978 H25  LIG     1      21.656  23.143  12.810  1.00  0.00      LIG  
ATOM   4979 H26  LIG     1      23.496  25.651  11.412  1.00  0.00      LIG  
ATOM   4980 H27  LIG     1      21.870  25.086  11.694  1.00  0.00      LIG  
ATOM   4981 H28  LIG     1      22.310  25.743  10.107  1.00  0.00      LIG  
ATOM   4982 H29  LIG     1      24.287  24.631   8.853  1.00  0.00      LIG  
ATOM   4983 H30  LIG     1      24.972  23.116   9.495  1.00  0.00      LIG  
ATOM   4984 H31  LIG     1      25.098  24.605  10.410  1.00  0.00      LIG  
ATOM   4985 H32  LIG     1      18.225  16.631   8.539  1.00  0.00      LIG  
ATOM   4986 H33  LIG     1      17.802  21.269  10.496  1.00  0.00      LIG  
ATOM   4987 H34  LIG     1      19.905  15.347   6.356  1.00  0.00      LIG  
ATOM   4988 H35  LIG     1      18.689  14.440   7.178  1.00  0.00      LIG  
ATOM   4989 H36  LIG     1      17.367  16.449   5.648  1.00  0.00      LIG  
ATOM   4990 H37  LIG     1      16.846  15.319   6.909  1.00  0.00      LIG  
ATOM   4991 H38  LIG     1      16.470  17.020   7.080  1.00  0.00      LIG  
ATOM   4992 H39  LIG     1      20.895  14.114   8.065  1.00  0.00      LIG  
ATOM   4993 H40  LIG     1      20.621  14.208  10.382  1.00  0.00      LIG  
ATOM   4994 H41  LIG     1      21.587  16.057   9.440  1.00  0.00      LIG  
ATOM   4995 H42  LIG     1      17.738  12.262  11.314  1.00  0.00      LIG  
ATOM   4996 H43  LIG     1      18.137  13.870  11.881  1.00  0.00      LIG  
ATOM   4997 H44  LIG     1      19.425  12.658  11.707  1.00  0.00      LIG  
ATOM   4998 H45  LIG     1      19.309  12.478   7.984  1.00  0.00      LIG  
ATOM   4999 H46  LIG     1      20.051  11.799   9.450  1.00  0.00      LIG  
ATOM   5000 H47  LIG     1      18.351  11.494   9.056  1.00  0.00      LIG  
ATOM   5001 H48  LIG     1      17.197  14.667   9.860  1.00  0.00      LIG  
ATOM   5002 H49  LIG     1      18.955  16.774  13.118  1.00  0.00      LIG  
ATOM   5003 H50  LIG     1      18.497  17.797  11.718  1.00  0.00      LIG  
ATOM   5004 H51  LIG     1      20.002  18.128  12.590  1.00  0.00      LIG  
TER
REMARK  Energy: 49.9727
REMARK  SimpleFitness: 49.9727
REMARK  FullFitness: -1582.5194
REMARK  InterFull: -31.2594
REMARK  IntraFull: 103.876
REMARK  solvFull: -1898.07
REMARK  surfFull: 242.934
REMARK  extraFull: 0.0
REMARK  deltaGcompsolvpol: -1898.07
REMARK  deltaGcompsolvnonpol: 242.934
REMARK  deltaGprotsolvpol: -1897.11
REMARK  deltaGprotsolvnonpol: 243.179
REMARK  deltaGligsolvpol: -12.3217
REMARK  deltaGligsolvnonpol: 16.547
REMARK  deltaGvdw: -31.2594
REMARK  deltaGelec: 0.0
REMARK  deltaG: -7.8403234
REMARK  Cluster: 1
REMARK  ClusterRank: 0
ATOM   4915 O    LIG     1      16.651  19.404   9.190  1.00  0.00      LIG  
ATOM   4916 O1   LIG     1      21.749  22.593  12.027  1.00  0.00      LIG  
ATOM   4917 O2   LIG     1      18.138  16.175  11.291  1.00  0.00      LIG  
ATOM   4918 O3   LIG     1      20.662  13.807  12.422  1.00  0.00      LIG  
ATOM   4919 O4   LIG     1      19.241  16.890  13.855  1.00  0.00      LIG  
ATOM   4920 O5   LIG     1      21.215  11.610  12.616  1.00  0.00      LIG  
ATOM   4921 C    LIG     1      20.253  18.818   8.052  1.00  0.00      LIG  
ATOM   4922 C1   LIG     1      18.996  19.670   8.381  1.00  0.00      LIG  
ATOM   4923 C2   LIG     1      19.269  21.034   9.121  1.00  0.00      LIG  
ATOM   4924 C3   LIG     1      19.891  17.582   7.165  1.00  0.00      LIG  
ATOM   4925 C4   LIG     1      20.595  21.769   8.699  1.00  0.00      LIG  
ATOM   4926 C5   LIG     1      21.200  19.730   7.303  1.00  0.00      LIG  
ATOM   4927 C6   LIG     1      17.906  18.758   9.016  1.00  0.00      LIG  
ATOM   4928 C7   LIG     1      21.698  20.852   8.172  1.00  0.00      LIG  
ATOM   4929 C8   LIG     1      18.825  16.808   7.837  1.00  0.00      LIG  
ATOM   4930 C9   LIG     1      21.201  22.797   9.715  1.00  0.00      LIG  
ATOM   4931 C10  LIG     1      19.115  20.864  10.643  1.00  0.00      LIG  
ATOM   4932 C11  LIG     1      20.977  16.514   7.008  1.00  0.00      LIG  
ATOM   4933 C12  LIG     1      17.594  17.555   8.146  1.00  0.00      LIG  
ATOM   4934 C13  LIG     1      20.955  18.323   9.323  1.00  0.00      LIG  
ATOM   4935 C14  LIG     1      18.148  21.983   8.687  1.00  0.00      LIG  
ATOM   4936 C15  LIG     1      19.145  15.552   8.161  1.00  0.00      LIG  
ATOM   4937 C16  LIG     1      19.453  17.960   5.749  1.00  0.00      LIG  
ATOM   4938 C17  LIG     1      20.529  15.250   7.729  1.00  0.00      LIG  
ATOM   4939 C18  LIG     1      19.525  22.059  11.461  1.00  0.00      LIG  
ATOM   4940 C19  LIG     1      20.937  22.387  11.136  1.00  0.00      LIG  
ATOM   4941 C20  LIG     1      20.650  24.205   9.529  1.00  0.00      LIG  
ATOM   4942 C21  LIG     1      22.711  22.997   9.577  1.00  0.00      LIG  
ATOM   4943 C22  LIG     1      18.297  14.553   8.911  1.00  0.00      LIG  
ATOM   4944 C23  LIG     1      18.875  14.128  10.261  1.00  0.00      LIG  
ATOM   4945 C24  LIG     1      18.089  13.305   8.073  1.00  0.00      LIG  
ATOM   4946 C25  LIG     1      19.246  15.295  11.173  1.00  0.00      LIG  
ATOM   4947 C26  LIG     1      19.685  14.855  12.576  1.00  0.00      LIG  
ATOM   4948 C27  LIG     1      20.278  16.017  13.417  1.00  0.00      LIG  
ATOM   4949 C28  LIG     1      21.268  16.873  12.653  1.00  0.00      LIG  
ATOM   4950 C29  LIG     1      20.996  15.511  14.654  1.00  0.00      LIG  
ATOM   4951 C30  LIG     1      20.466  12.528  12.907  1.00  0.00      LIG  
ATOM   4952 C31  LIG     1      19.336  12.330  13.871  1.00  0.00      LIG  
ATOM   4953 H    LIG     1      18.584  19.978   7.417  1.00  0.00      LIG  
ATOM   4954 H1   LIG     1      20.325  22.357   7.817  1.00  0.00      LIG  
ATOM   4955 H2   LIG     1      20.705  20.174   6.436  1.00  0.00      LIG  
ATOM   4956 H3   LIG     1      22.059  19.161   6.936  1.00  0.00      LIG  
ATOM   4957 H4   LIG     1      18.228  18.413  10.000  1.00  0.00      LIG  
ATOM   4958 H5   LIG     1      22.308  20.459   8.987  1.00  0.00      LIG  
ATOM   4959 H6   LIG     1      22.375  21.434   7.541  1.00  0.00      LIG  
ATOM   4960 H7   LIG     1      19.687  20.006  10.995  1.00  0.00      LIG  
ATOM   4961 H8   LIG     1      18.073  20.657  10.896  1.00  0.00      LIG  
ATOM   4962 H9   LIG     1      21.966  16.837   7.337  1.00  0.00      LIG  
ATOM   4963 H10  LIG     1      21.088  16.272   5.949  1.00  0.00      LIG  
ATOM   4964 H11  LIG     1      17.141  17.882   7.214  1.00  0.00      LIG  
ATOM   4965 H12  LIG     1      16.840  16.925   8.612  1.00  0.00      LIG  
ATOM   4966 H13  LIG     1      21.172  19.114  10.038  1.00  0.00      LIG  
ATOM   4967 H14  LIG     1      21.917  17.856   9.104  1.00  0.00      LIG  
ATOM   4968 H15  LIG     1      20.340  17.604   9.854  1.00  0.00      LIG  
ATOM   4969 H16  LIG     1      17.170  21.677   9.056  1.00  0.00      LIG  
ATOM   4970 H17  LIG     1      18.094  22.044   7.597  1.00  0.00      LIG  
ATOM   4971 H18  LIG     1      18.288  22.991   9.063  1.00  0.00      LIG  
ATOM   4972 H19  LIG     1      18.684  18.735   5.743  1.00  0.00      LIG  
ATOM   4973 H20  LIG     1      19.047  17.093   5.218  1.00  0.00      LIG  
ATOM   4974 H21  LIG     1      20.301  18.321   5.161  1.00  0.00      LIG  
ATOM   4975 H22  LIG     1      21.167  15.056   8.594  1.00  0.00      LIG  
ATOM   4976 H23  LIG     1      20.569  14.387   7.058  1.00  0.00      LIG  
ATOM   4977 H24  LIG     1      19.469  21.810  12.524  1.00  0.00      LIG  
ATOM   4978 H25  LIG     1      18.885  22.925  11.279  1.00  0.00      LIG  
ATOM   4979 H26  LIG     1      21.155  24.911  10.196  1.00  0.00      LIG  
ATOM   4980 H27  LIG     1      19.585  24.289   9.744  1.00  0.00      LIG  
ATOM   4981 H28  LIG     1      20.820  24.541   8.505  1.00  0.00      LIG  
ATOM   4982 H29  LIG     1      22.978  23.264   8.551  1.00  0.00      LIG  
ATOM   4983 H30  LIG     1      23.286  22.116   9.880  1.00  0.00      LIG  
ATOM   4984 H31  LIG     1      23.054  23.820  10.213  1.00  0.00      LIG  
ATOM   4985 H32  LIG     1      17.308  14.975   9.096  1.00  0.00      LIG  
ATOM   4986 H33  LIG     1      16.349  19.668   8.304  1.00  0.00      LIG  
ATOM   4987 H34  LIG     1      19.752  13.496  10.094  1.00  0.00      LIG  
ATOM   4988 H35  LIG     1      18.130  13.506  10.765  1.00  0.00      LIG  
ATOM   4989 H36  LIG     1      19.031  12.772   7.913  1.00  0.00      LIG  
ATOM   4990 H37  LIG     1      17.405  12.621   8.584  1.00  0.00      LIG  
ATOM   4991 H38  LIG     1      17.660  13.550   7.097  1.00  0.00      LIG  
ATOM   4992 H39  LIG     1      20.058  15.820  10.677  1.00  0.00      LIG  
ATOM   4993 H40  LIG     1      18.779  14.523  13.074  1.00  0.00      LIG  
ATOM   4994 H41  LIG     1      18.287  16.700  12.100  1.00  0.00      LIG  
ATOM   4995 H42  LIG     1      21.885  17.457  13.341  1.00  0.00      LIG  
ATOM   4996 H43  LIG     1      20.754  17.592  12.012  1.00  0.00      LIG  
ATOM   4997 H44  LIG     1      21.919  16.254  12.036  1.00  0.00      LIG  
ATOM   4998 H45  LIG     1      20.325  14.905  15.263  1.00  0.00      LIG  
ATOM   4999 H46  LIG     1      21.873  14.913  14.393  1.00  0.00      LIG  
ATOM   5000 H47  LIG     1      21.322  16.346  15.282  1.00  0.00      LIG  
ATOM   5001 H48  LIG     1      19.665  17.565  14.413  1.00  0.00      LIG  
ATOM   5002 H49  LIG     1      18.379  12.396  13.347  1.00  0.00      LIG  
ATOM   5003 H50  LIG     1      19.391  13.061  14.679  1.00  0.00      LIG  
ATOM   5004 H51  LIG     1      19.434  11.336  14.314  1.00  0.00      LIG  
TER
REMARK  Energy: 49.9727
REMARK  SimpleFitness: 49.9727
REMARK  FullFitness: -1582.5194
REMARK  InterFull: -31.2594
REMARK  IntraFull: 103.876
REMARK  solvFull: -1898.07
REMARK  surfFull: 242.934
REMARK  extraFull: 0.0
REMARK  deltaGcompsolvpol: -1898.07
REMARK  deltaGcompsolvnonpol: 242.934
REMARK  deltaGprotsolvpol: -1897.11
REMARK  deltaGprotsolvnonpol: 243.179
REMARK  deltaGligsolvpol: -12.3217
REMARK  deltaGligsolvnonpol: 16.547
REMARK  deltaGvdw: -31.2594
REMARK  deltaGelec: 0.0
REMARK  deltaG: -7.8403234
REMARK  Cluster: 1
REMARK  ClusterRank: 1
ATOM   4915 O    LIG     1      16.651  19.404   9.190  1.00  0.00      LIG  
ATOM   4916 O1   LIG     1      21.749  22.593  12.027  1.00  0.00      LIG  
ATOM   4917 O2   LIG     1      18.138  16.175  11.291  1.00  0.00      LIG  
ATOM   4918 O3   LIG     1      20.662  13.807  12.422  1.00  0.00      LIG  
ATOM   4919 O4   LIG     1      19.241  16.890  13.855  1.00  0.00      LIG  
ATOM   4920 O5   LIG     1      21.215  11.610  12.616  1.00  0.00      LIG  
ATOM   4921 C    LIG     1      20.253  18.818   8.052  1.00  0.00      LIG  
ATOM   4922 C1   LIG     1      18.996  19.670   8.381  1.00  0.00      LIG  
ATOM   4923 C2   LIG     1      19.269  21.034   9.121  1.00  0.00      LIG  
ATOM   4924 C3   LIG     1      19.891  17.582   7.165  1.00  0.00      LIG  
ATOM   4925 C4   LIG     1      20.595  21.769   8.699  1.00  0.00      LIG  
ATOM   4926 C5   LIG     1      21.200  19.730   7.303  1.00  0.00      LIG  
ATOM   4927 C6   LIG     1      17.906  18.758   9.016  1.00  0.00      LIG  
ATOM   4928 C7   LIG     1      21.698  20.852   8.172  1.00  0.00      LIG  
ATOM   4929 C8   LIG     1      18.825  16.808   7.837  1.00  0.00      LIG  
ATOM   4930 C9   LIG     1      21.201  22.797   9.715  1.00  0.00      LIG  
ATOM   4931 C10  LIG     1      19.115  20.864  10.643  1.00  0.00      LIG  
ATOM   4932 C11  LIG     1      20.977  16.514   7.008  1.00  0.00      LIG  
ATOM   4933 C12  LIG     1      17.594  17.555   8.146  1.00  0.00      LIG  
ATOM   4934 C13  LIG     1      20.955  18.323   9.323  1.00  0.00      LIG  
ATOM   4935 C14  LIG     1      18.148  21.983   8.687  1.00  0.00      LIG  
ATOM   4936 C15  LIG     1      19.145  15.552   8.161  1.00  0.00      LIG  
ATOM   4937 C16  LIG     1      19.453  17.960   5.749  1.00  0.00      LIG  
ATOM   4938 C17  LIG     1      20.529  15.250   7.729  1.00  0.00      LIG  
ATOM   4939 C18  LIG     1      19.525  22.059  11.461  1.00  0.00      LIG  
ATOM   4940 C19  LIG     1      20.937  22.387  11.136  1.00  0.00      LIG  
ATOM   4941 C20  LIG     1      20.650  24.205   9.529  1.00  0.00      LIG  
ATOM   4942 C21  LIG     1      22.711  22.997   9.577  1.00  0.00      LIG  
ATOM   4943 C22  LIG     1      18.297  14.553   8.911  1.00  0.00      LIG  
ATOM   4944 C23  LIG     1      18.875  14.128  10.261  1.00  0.00      LIG  
ATOM   4945 C24  LIG     1      18.089  13.305   8.073  1.00  0.00      LIG  
ATOM   4946 C25  LIG     1      19.246  15.295  11.173  1.00  0.00      LIG  
ATOM   4947 C26  LIG     1      19.685  14.855  12.576  1.00  0.00      LIG  
ATOM   4948 C27  LIG     1      20.278  16.017  13.417  1.00  0.00      LIG  
ATOM   4949 C28  LIG     1      21.268  16.873  12.653  1.00  0.00      LIG  
ATOM   4950 C29  LIG     1      20.996  15.511  14.654  1.00  0.00      LIG  
ATOM   4951 C30  LIG     1      20.466  12.528  12.907  1.00  0.00      LIG  
ATOM   4952 C31  LIG     1      19.336  12.330  13.871  1.00  0.00      LIG  
ATOM   4953 H    LIG     1      18.584  19.978   7.417  1.00  0.00      LIG  
ATOM   4954 H1   LIG     1      20.325  22.357   7.817  1.00  0.00      LIG  
ATOM   4955 H2   LIG     1      20.705  20.174   6.436  1.00  0.00      LIG  
ATOM   4956 H3   LIG     1      22.059  19.161   6.936  1.00  0.00      LIG  
ATOM   4957 H4   LIG     1      18.228  18.413  10.000  1.00  0.00      LIG  
ATOM   4958 H5   LIG     1      22.308  20.459   8.987  1.00  0.00      LIG  
ATOM   4959 H6   LIG     1      22.375  21.434   7.541  1.00  0.00      LIG  
ATOM   4960 H7   LIG     1      19.687  20.006  10.995  1.00  0.00      LIG  
ATOM   4961 H8   LIG     1      18.073  20.657  10.896  1.00  0.00      LIG  
ATOM   4962 H9   LIG     1      21.966  16.837   7.337  1.00  0.00      LIG  
ATOM   4963 H10  LIG     1      21.088  16.272   5.949  1.00  0.00      LIG  
ATOM   4964 H11  LIG     1      17.141  17.882   7.214  1.00  0.00      LIG  
ATOM   4965 H12  LIG     1      16.840  16.925   8.612  1.00  0.00      LIG  
ATOM   4966 H13  LIG     1      21.172  19.114  10.038  1.00  0.00      LIG  
ATOM   4967 H14  LIG     1      21.917  17.856   9.104  1.00  0.00      LIG  
ATOM   4968 H15  LIG     1      20.340  17.604   9.854  1.00  0.00      LIG  
ATOM   4969 H16  LIG     1      17.170  21.677   9.056  1.00  0.00      LIG  
ATOM   4970 H17  LIG     1      18.094  22.044   7.597  1.00  0.00      LIG  
ATOM   4971 H18  LIG     1      18.288  22.991   9.063  1.00  0.00      LIG  
ATOM   4972 H19  LIG     1      18.684  18.735   5.743  1.00  0.00      LIG  
ATOM   4973 H20  LIG     1      19.047  17.093   5.218  1.00  0.00      LIG  
ATOM   4974 H21  LIG     1      20.301  18.321   5.161  1.00  0.00      LIG  
ATOM   4975 H22  LIG     1      21.167  15.056   8.594  1.00  0.00      LIG  
ATOM   4976 H23  LIG     1      20.569  14.387   7.058  1.00  0.00      LIG  
ATOM   4977 H24  LIG     1      19.469  21.810  12.524  1.00  0.00      LIG  
ATOM   4978 H25  LIG     1      18.885  22.925  11.279  1.00  0.00      LIG  
ATOM   4979 H26  LIG     1      21.155  24.911  10.196  1.00  0.00      LIG  
ATOM   4980 H27  LIG     1      19.585  24.289   9.744  1.00  0.00      LIG  
ATOM   4981 H28  LIG     1      20.820  24.541   8.505  1.00  0.00      LIG  
ATOM   4982 H29  LIG     1      22.978  23.264   8.551  1.00  0.00      LIG  
ATOM   4983 H30  LIG     1      23.286  22.116   9.880  1.00  0.00      LIG  
ATOM   4984 H31  LIG     1      23.054  23.820  10.213  1.00  0.00      LIG  
ATOM   4985 H32  LIG     1      17.308  14.975   9.096  1.00  0.00      LIG  
ATOM   4986 H33  LIG     1      16.349  19.668   8.304  1.00  0.00      LIG  
ATOM   4987 H34  LIG     1      19.752  13.496  10.094  1.00  0.00      LIG  
ATOM   4988 H35  LIG     1      18.130  13.506  10.765  1.00  0.00      LIG  
ATOM   4989 H36  LIG     1      19.031  12.772   7.913  1.00  0.00      LIG  
ATOM   4990 H37  LIG     1      17.405  12.621   8.584  1.00  0.00      LIG  
ATOM   4991 H38  LIG     1      17.660  13.550   7.097  1.00  0.00      LIG  
ATOM   4992 H39  LIG     1      20.058  15.820  10.677  1.00  0.00      LIG  
ATOM   4993 H40  LIG     1      18.779  14.523  13.074  1.00  0.00      LIG  
ATOM   4994 H41  LIG     1      18.287  16.700  12.100  1.00  0.00      LIG  
ATOM   4995 H42  LIG     1      21.885  17.457  13.341  1.00  0.00      LIG  
ATOM   4996 H43  LIG     1      20.754  17.592  12.012  1.00  0.00      LIG  
ATOM   4997 H44  LIG     1      21.919  16.254  12.036  1.00  0.00      LIG  
ATOM   4998 H45  LIG     1      20.325  14.905  15.263  1.00  0.00      LIG  
ATOM   4999 H46  LIG     1      21.873  14.913  14.393  1.00  0.00      LIG  
ATOM   5000 H47  LIG     1      21.322  16.346  15.282  1.00  0.00      LIG  
ATOM   5001 H48  LIG     1      19.665  17.565  14.413  1.00  0.00      LIG  
ATOM   5002 H49  LIG     1      18.379  12.396  13.347  1.00  0.00      LIG  
ATOM   5003 H50  LIG     1      19.391  13.061  14.679  1.00  0.00      LIG  
ATOM   5004 H51  LIG     1      19.434  11.336  14.314  1.00  0.00      LIG  
TER
REMARK  Energy: 50.7017
REMARK  SimpleFitness: 50.7017
REMARK  FullFitness: -1581.5358
REMARK  InterFull: -34.0418
REMARK  IntraFull: 106.554
REMARK  solvFull: -1896.99
REMARK  surfFull: 242.942
REMARK  extraFull: 0.0
REMARK  deltaGcompsolvpol: -1896.99
REMARK  deltaGcompsolvnonpol: 242.942
REMARK  deltaGprotsolvpol: -1897.11
REMARK  deltaGprotsolvnonpol: 243.179
REMARK  deltaGligsolvpol: -13.358
REMARK  deltaGligsolvnonpol: 16.5771
REMARK  deltaGvdw: -34.0418
REMARK  deltaGelec: 0.0
REMARK  deltaG: -7.976115
REMARK  Cluster: 1
REMARK  ClusterRank: 2
ATOM   4915 O    LIG     1      16.630  19.404   9.147  1.00  0.00      LIG  
ATOM   4916 O1   LIG     1      21.710  22.560  12.062  1.00  0.00      LIG  
ATOM   4917 O2   LIG     1      18.164  16.191  11.382  1.00  0.00      LIG  
ATOM   4918 O3   LIG     1      20.673  13.777  12.457  1.00  0.00      LIG  
ATOM   4919 O4   LIG     1      19.299  16.784  14.056  1.00  0.00      LIG  
ATOM   4920 O5   LIG     1      21.230  11.579  12.633  1.00  0.00      LIG  
ATOM   4921 C    LIG     1      20.251  18.776   8.094  1.00  0.00      LIG  
ATOM   4922 C1   LIG     1      18.995  19.642   8.390  1.00  0.00      LIG  
ATOM   4923 C2   LIG     1      19.267  21.009   9.125  1.00  0.00      LIG  
ATOM   4924 C3   LIG     1      19.895  17.537   7.210  1.00  0.00      LIG  
ATOM   4925 C4   LIG     1      20.607  21.728   8.723  1.00  0.00      LIG  
ATOM   4926 C5   LIG     1      21.223  19.672   7.358  1.00  0.00      LIG  
ATOM   4927 C6   LIG     1      17.883  18.746   9.009  1.00  0.00      LIG  
ATOM   4928 C7   LIG     1      21.714  20.798   8.227  1.00  0.00      LIG  
ATOM   4929 C8   LIG     1      18.813  16.779   7.873  1.00  0.00      LIG  
ATOM   4930 C9   LIG     1      21.201  22.760   9.740  1.00  0.00      LIG  
ATOM   4931 C10  LIG     1      19.081  20.852  10.644  1.00  0.00      LIG  
ATOM   4932 C11  LIG     1      20.975  16.458   7.082  1.00  0.00      LIG  
ATOM   4933 C12  LIG     1      17.580  17.536   8.144  1.00  0.00      LIG  
ATOM   4934 C13  LIG     1      20.920  18.287   9.386  1.00  0.00      LIG  
ATOM   4935 C14  LIG     1      18.164  21.966   8.661  1.00  0.00      LIG  
ATOM   4936 C15  LIG     1      19.123  15.530   8.231  1.00  0.00      LIG  
ATOM   4937 C16  LIG     1      19.486  17.906   5.783  1.00  0.00      LIG  
ATOM   4938 C17  LIG     1      20.512  15.212   7.825  1.00  0.00      LIG  
ATOM   4939 C18  LIG     1      19.490  22.046  11.464  1.00  0.00      LIG  
ATOM   4940 C19  LIG     1      20.910  22.360  11.159  1.00  0.00      LIG  
ATOM   4941 C20  LIG     1      20.661  24.170   9.533  1.00  0.00      LIG  
ATOM   4942 C21  LIG     1      22.715  22.951   9.628  1.00  0.00      LIG  
ATOM   4943 C22  LIG     1      18.264  14.554   8.998  1.00  0.00      LIG  
ATOM   4944 C23  LIG     1      18.846  14.125  10.345  1.00  0.00      LIG  
ATOM   4945 C24  LIG     1      18.020  13.306   8.171  1.00  0.00      LIG  
ATOM   4946 C25  LIG     1      19.254  15.287  11.251  1.00  0.00      LIG  
ATOM   4947 C26  LIG     1      19.710  14.831  12.644  1.00  0.00      LIG  
ATOM   4948 C27  LIG     1      20.327  15.968  13.504  1.00  0.00      LIG  
ATOM   4949 C28  LIG     1      21.242  16.892  12.725  1.00  0.00      LIG  
ATOM   4950 C29  LIG     1      21.134  15.426  14.671  1.00  0.00      LIG  
ATOM   4951 C30  LIG     1      20.483  12.496  12.938  1.00  0.00      LIG  
ATOM   4952 C31  LIG     1      19.351  12.291  13.897  1.00  0.00      LIG  
ATOM   4953 H    LIG     1      18.607  19.947   7.415  1.00  0.00      LIG  
ATOM   4954 H1   LIG     1      20.361  22.310   7.829  1.00  0.00      LIG  
ATOM   4955 H2   LIG     1      20.752  20.112   6.476  1.00  0.00      LIG  
ATOM   4956 H3   LIG     1      22.084  19.092   7.016  1.00  0.00      LIG  
ATOM   4957 H4   LIG     1      18.178  18.406  10.005  1.00  0.00      LIG  
ATOM   4958 H5   LIG     1      22.303  20.407   9.058  1.00  0.00      LIG  
ATOM   4959 H6   LIG     1      22.408  21.368   7.604  1.00  0.00      LIG  
ATOM   4960 H7   LIG     1      19.634  19.989  11.013  1.00  0.00      LIG  
ATOM   4961 H8   LIG     1      18.031  20.660  10.877  1.00  0.00      LIG  
ATOM   4962 H9   LIG     1      21.963  16.782   7.414  1.00  0.00      LIG  
ATOM   4963 H10  LIG     1      21.093  16.193   6.029  1.00  0.00      LIG  
ATOM   4964 H11  LIG     1      17.154  17.858   7.198  1.00  0.00      LIG  
ATOM   4965 H12  LIG     1      16.809  16.917   8.596  1.00  0.00      LIG  
ATOM   4966 H13  LIG     1      21.141  19.083  10.093  1.00  0.00      LIG  
ATOM   4967 H14  LIG     1      21.875  17.795   9.192  1.00  0.00      LIG  
ATOM   4968 H15  LIG     1      20.280  17.591   9.919  1.00  0.00      LIG  
ATOM   4969 H16  LIG     1      17.175  21.669   9.006  1.00  0.00      LIG  
ATOM   4970 H17  LIG     1      18.138  22.024   7.569  1.00  0.00      LIG  
ATOM   4971 H18  LIG     1      18.303  22.974   9.037  1.00  0.00      LIG  
ATOM   4972 H19  LIG     1      18.719  18.683   5.756  1.00  0.00      LIG  
ATOM   4973 H20  LIG     1      19.087  17.036   5.251  1.00  0.00      LIG  
ATOM   4974 H21  LIG     1      20.345  18.261   5.208  1.00  0.00      LIG  
ATOM   4975 H22  LIG     1      21.138  15.038   8.704  1.00  0.00      LIG  
ATOM   4976 H23  LIG     1      20.559  14.333   7.177  1.00  0.00      LIG  
ATOM   4977 H24  LIG     1      19.415  21.802  12.527  1.00  0.00      LIG  
ATOM   4978 H25  LIG     1      18.861  22.917  11.268  1.00  0.00      LIG  
ATOM   4979 H26  LIG     1      21.171  24.881  10.190  1.00  0.00      LIG  
ATOM   4980 H27  LIG     1      19.596  24.265   9.746  1.00  0.00      LIG  
ATOM   4981 H28  LIG     1      20.834  24.489   8.504  1.00  0.00      LIG  
ATOM   4982 H29  LIG     1      23.001  23.210   8.605  1.00  0.00      LIG  
ATOM   4983 H30  LIG     1      23.279  22.069   9.947  1.00  0.00      LIG  
ATOM   4984 H31  LIG     1      23.051  23.775  10.265  1.00  0.00      LIG  
ATOM   4985 H32  LIG     1      17.286  14.999   9.192  1.00  0.00      LIG  
ATOM   4986 H33  LIG     1      16.356  19.669   8.253  1.00  0.00      LIG  
ATOM   4987 H34  LIG     1      19.706  13.473  10.171  1.00  0.00      LIG  
ATOM   4988 H35  LIG     1      18.093  13.522  10.860  1.00  0.00      LIG  
ATOM   4989 H36  LIG     1      18.951  12.759   7.993  1.00  0.00      LIG  
ATOM   4990 H37  LIG     1      17.336  12.634   8.697  1.00  0.00      LIG  
ATOM   4991 H38  LIG     1      17.575  13.554   7.202  1.00  0.00      LIG  
ATOM   4992 H39  LIG     1      20.069  15.793  10.740  1.00  0.00      LIG  
ATOM   4993 H40  LIG     1      18.807  14.499  13.148  1.00  0.00      LIG  
ATOM   4994 H41  LIG     1      17.599  15.849  12.097  1.00  0.00      LIG  
ATOM   4995 H42  LIG     1      21.847  17.496  13.406  1.00  0.00      LIG  
ATOM   4996 H43  LIG     1      20.667  17.595  12.117  1.00  0.00      LIG  
ATOM   4997 H44  LIG     1      21.908  16.324  12.075  1.00  0.00      LIG  
ATOM   4998 H45  LIG     1      20.521  14.769  15.289  1.00  0.00      LIG  
ATOM   4999 H46  LIG     1      22.012  14.872  14.329  1.00  0.00      LIG  
ATOM   5000 H47  LIG     1      21.472  16.241  15.318  1.00  0.00      LIG  
ATOM   5001 H48  LIG     1      19.743  17.491  14.554  1.00  0.00      LIG  
ATOM   5002 H49  LIG     1      18.396  12.358  13.369  1.00  0.00      LIG  
ATOM   5003 H50  LIG     1      19.401  13.019  14.707  1.00  0.00      LIG  
ATOM   5004 H51  LIG     1      19.451  11.295  14.336  1.00  0.00      LIG  
TER
REMARK  Energy: 50.7017
REMARK  SimpleFitness: 50.7017
REMARK  FullFitness: -1581.5358
REMARK  InterFull: -34.0418
REMARK  IntraFull: 106.554
REMARK  solvFull: -1896.99
REMARK  surfFull: 242.942
REMARK  extraFull: 0.0
REMARK  deltaGcompsolvpol: -1896.99
REMARK  deltaGcompsolvnonpol: 242.942
REMARK  deltaGprotsolvpol: -1897.11
REMARK  deltaGprotsolvnonpol: 243.179
REMARK  deltaGligsolvpol: -13.358
REMARK  deltaGligsolvnonpol: 16.5771
REMARK  deltaGvdw: -34.0418
REMARK  deltaGelec: 0.0
REMARK  deltaG: -7.976115
REMARK  Cluster: 1
REMARK  ClusterRank: 3
ATOM   4915 O    LIG     1      16.630  19.404   9.147  1.00  0.00      LIG  
ATOM   4916 O1   LIG     1      21.710  22.560  12.062  1.00  0.00      LIG  
ATOM   4917 O2   LIG     1      18.164  16.191  11.382  1.00  0.00      LIG  
ATOM   4918 O3   LIG     1      20.673  13.777  12.457  1.00  0.00      LIG  
ATOM   4919 O4   LIG     1      19.299  16.784  14.056  1.00  0.00      LIG  
ATOM   4920 O5   LIG     1      21.230  11.579  12.633  1.00  0.00      LIG  
ATOM   4921 C    LIG     1      20.251  18.776   8.094  1.00  0.00      LIG  
ATOM   4922 C1   LIG     1      18.995  19.642   8.390  1.00  0.00      LIG  
ATOM   4923 C2   LIG     1      19.267  21.009   9.125  1.00  0.00      LIG  
ATOM   4924 C3   LIG     1      19.895  17.537   7.210  1.00  0.00      LIG  
ATOM   4925 C4   LIG     1      20.607  21.728   8.723  1.00  0.00      LIG  
ATOM   4926 C5   LIG     1      21.223  19.672   7.358  1.00  0.00      LIG  
ATOM   4927 C6   LIG     1      17.883  18.746   9.009  1.00  0.00      LIG  
ATOM   4928 C7   LIG     1      21.714  20.798   8.227  1.00  0.00      LIG  
ATOM   4929 C8   LIG     1      18.813  16.779   7.873  1.00  0.00      LIG  
ATOM   4930 C9   LIG     1      21.201  22.760   9.740  1.00  0.00      LIG  
ATOM   4931 C10  LIG     1      19.081  20.852  10.644  1.00  0.00      LIG  
ATOM   4932 C11  LIG     1      20.975  16.458   7.082  1.00  0.00      LIG  
ATOM   4933 C12  LIG     1      17.580  17.536   8.144  1.00  0.00      LIG  
ATOM   4934 C13  LIG     1      20.920  18.287   9.386  1.00  0.00      LIG  
ATOM   4935 C14  LIG     1      18.164  21.966   8.661  1.00  0.00      LIG  
ATOM   4936 C15  LIG     1      19.123  15.530   8.231  1.00  0.00      LIG  
ATOM   4937 C16  LIG     1      19.486  17.906   5.783  1.00  0.00      LIG  
ATOM   4938 C17  LIG     1      20.512  15.212   7.825  1.00  0.00      LIG  
ATOM   4939 C18  LIG     1      19.490  22.046  11.464  1.00  0.00      LIG  
ATOM   4940 C19  LIG     1      20.910  22.360  11.159  1.00  0.00      LIG  
ATOM   4941 C20  LIG     1      20.661  24.170   9.533  1.00  0.00      LIG  
ATOM   4942 C21  LIG     1      22.715  22.951   9.628  1.00  0.00      LIG  
ATOM   4943 C22  LIG     1      18.264  14.554   8.998  1.00  0.00      LIG  
ATOM   4944 C23  LIG     1      18.846  14.125  10.345  1.00  0.00      LIG  
ATOM   4945 C24  LIG     1      18.020  13.306   8.171  1.00  0.00      LIG  
ATOM   4946 C25  LIG     1      19.254  15.287  11.251  1.00  0.00      LIG  
ATOM   4947 C26  LIG     1      19.710  14.831  12.644  1.00  0.00      LIG  
ATOM   4948 C27  LIG     1      20.327  15.968  13.504  1.00  0.00      LIG  
ATOM   4949 C28  LIG     1      21.242  16.892  12.725  1.00  0.00      LIG  
ATOM   4950 C29  LIG     1      21.134  15.426  14.671  1.00  0.00      LIG  
ATOM   4951 C30  LIG     1      20.483  12.496  12.938  1.00  0.00      LIG  
ATOM   4952 C31  LIG     1      19.351  12.291  13.897  1.00  0.00      LIG  
ATOM   4953 H    LIG     1      18.607  19.947   7.415  1.00  0.00      LIG  
ATOM   4954 H1   LIG     1      20.361  22.310   7.829  1.00  0.00      LIG  
ATOM   4955 H2   LIG     1      20.752  20.112   6.476  1.00  0.00      LIG  
ATOM   4956 H3   LIG     1      22.084  19.092   7.016  1.00  0.00      LIG  
ATOM   4957 H4   LIG     1      18.178  18.406  10.005  1.00  0.00      LIG  
ATOM   4958 H5   LIG     1      22.303  20.407   9.058  1.00  0.00      LIG  
ATOM   4959 H6   LIG     1      22.408  21.368   7.604  1.00  0.00      LIG  
ATOM   4960 H7   LIG     1      19.634  19.989  11.013  1.00  0.00      LIG  
ATOM   4961 H8   LIG     1      18.031  20.660  10.877  1.00  0.00      LIG  
ATOM   4962 H9   LIG     1      21.963  16.782   7.414  1.00  0.00      LIG  
ATOM   4963 H10  LIG     1      21.093  16.193   6.029  1.00  0.00      LIG  
ATOM   4964 H11  LIG     1      17.154  17.858   7.198  1.00  0.00      LIG  
ATOM   4965 H12  LIG     1      16.809  16.917   8.596  1.00  0.00      LIG  
ATOM   4966 H13  LIG     1      21.141  19.083  10.093  1.00  0.00      LIG  
ATOM   4967 H14  LIG     1      21.875  17.795   9.192  1.00  0.00      LIG  
ATOM   4968 H15  LIG     1      20.280  17.591   9.919  1.00  0.00      LIG  
ATOM   4969 H16  LIG     1      17.175  21.669   9.006  1.00  0.00      LIG  
ATOM   4970 H17  LIG     1      18.138  22.024   7.569  1.00  0.00      LIG  
ATOM   4971 H18  LIG     1      18.303  22.974   9.037  1.00  0.00      LIG  
ATOM   4972 H19  LIG     1      18.719  18.683   5.756  1.00  0.00      LIG  
ATOM   4973 H20  LIG     1      19.087  17.036   5.251  1.00  0.00      LIG  
ATOM   4974 H21  LIG     1      20.345  18.261   5.208  1.00  0.00      LIG  
ATOM   4975 H22  LIG     1      21.138  15.038   8.704  1.00  0.00      LIG  
ATOM   4976 H23  LIG     1      20.559  14.333   7.177  1.00  0.00      LIG  
ATOM   4977 H24  LIG     1      19.415  21.802  12.527  1.00  0.00      LIG  
ATOM   4978 H25  LIG     1      18.861  22.917  11.268  1.00  0.00      LIG  
ATOM   4979 H26  LIG     1      21.171  24.881  10.190  1.00  0.00      LIG  
ATOM   4980 H27  LIG     1      19.596  24.265   9.746  1.00  0.00      LIG  
ATOM   4981 H28  LIG     1      20.834  24.489   8.504  1.00  0.00      LIG  
ATOM   4982 H29  LIG     1      23.001  23.210   8.605  1.00  0.00      LIG  
ATOM   4983 H30  LIG     1      23.279  22.069   9.947  1.00  0.00      LIG  
ATOM   4984 H31  LIG     1      23.051  23.775  10.265  1.00  0.00      LIG  
ATOM   4985 H32  LIG     1      17.286  14.999   9.192  1.00  0.00      LIG  
ATOM   4986 H33  LIG     1      16.356  19.669   8.253  1.00  0.00      LIG  
ATOM   4987 H34  LIG     1      19.706  13.473  10.171  1.00  0.00      LIG  
ATOM   4988 H35  LIG     1      18.093  13.522  10.860  1.00  0.00      LIG  
ATOM   4989 H36  LIG     1      18.951  12.759   7.993  1.00  0.00      LIG  
ATOM   4990 H37  LIG     1      17.336  12.634   8.697  1.00  0.00      LIG  
ATOM   4991 H38  LIG     1      17.575  13.554   7.202  1.00  0.00      LIG  
ATOM   4992 H39  LIG     1      20.069  15.793  10.740  1.00  0.00      LIG  
ATOM   4993 H40  LIG     1      18.807  14.499  13.148  1.00  0.00      LIG  
ATOM   4994 H41  LIG     1      17.599  15.849  12.097  1.00  0.00      LIG  
ATOM   4995 H42  LIG     1      21.847  17.496  13.406  1.00  0.00      LIG  
ATOM   4996 H43  LIG     1      20.667  17.595  12.117  1.00  0.00      LIG  
ATOM   4997 H44  LIG     1      21.908  16.324  12.075  1.00  0.00      LIG  
ATOM   4998 H45  LIG     1      20.521  14.769  15.289  1.00  0.00      LIG  
ATOM   4999 H46  LIG     1      22.012  14.872  14.329  1.00  0.00      LIG  
ATOM   5000 H47  LIG     1      21.472  16.241  15.318  1.00  0.00      LIG  
ATOM   5001 H48  LIG     1      19.743  17.491  14.554  1.00  0.00      LIG  
ATOM   5002 H49  LIG     1      18.396  12.358  13.369  1.00  0.00      LIG  
ATOM   5003 H50  LIG     1      19.401  13.019  14.707  1.00  0.00      LIG  
ATOM   5004 H51  LIG     1      19.451  11.295  14.336  1.00  0.00      LIG  
TER
REMARK  Energy: 50.7017
REMARK  SimpleFitness: 50.7017
REMARK  FullFitness: -1581.5358
REMARK  InterFull: -34.0418
REMARK  IntraFull: 106.554
REMARK  solvFull: -1896.99
REMARK  surfFull: 242.942
REMARK  extraFull: 0.0
REMARK  deltaGcompsolvpol: -1896.99
REMARK  deltaGcompsolvnonpol: 242.942
REMARK  deltaGprotsolvpol: -1897.11
REMARK  deltaGprotsolvnonpol: 243.179
REMARK  deltaGligsolvpol: -13.358
REMARK  deltaGligsolvnonpol: 16.5771
REMARK  deltaGvdw: -34.0418
REMARK  deltaGelec: 0.0
REMARK  deltaG: -7.976115
REMARK  Cluster: 1
REMARK  ClusterRank: 4
ATOM   4915 O    LIG     1      16.630  19.404   9.147  1.00  0.00      LIG  
ATOM   4916 O1   LIG     1      21.710  22.560  12.062  1.00  0.00      LIG  
ATOM   4917 O2   LIG     1      18.164  16.191  11.382  1.00  0.00      LIG  
ATOM   4918 O3   LIG     1      20.673  13.777  12.457  1.00  0.00      LIG  
ATOM   4919 O4   LIG     1      19.299  16.784  14.056  1.00  0.00      LIG  
ATOM   4920 O5   LIG     1      21.230  11.579  12.633  1.00  0.00      LIG  
ATOM   4921 C    LIG     1      20.251  18.776   8.094  1.00  0.00      LIG  
ATOM   4922 C1   LIG     1      18.995  19.642   8.390  1.00  0.00      LIG  
ATOM   4923 C2   LIG     1      19.267  21.009   9.125  1.00  0.00      LIG  
ATOM   4924 C3   LIG     1      19.895  17.537   7.210  1.00  0.00      LIG  
ATOM   4925 C4   LIG     1      20.607  21.728   8.723  1.00  0.00      LIG  
ATOM   4926 C5   LIG     1      21.223  19.672   7.358  1.00  0.00      LIG  
ATOM   4927 C6   LIG     1      17.883  18.746   9.009  1.00  0.00      LIG  
ATOM   4928 C7   LIG     1      21.714  20.798   8.227  1.00  0.00      LIG  
ATOM   4929 C8   LIG     1      18.813  16.779   7.873  1.00  0.00      LIG  
ATOM   4930 C9   LIG     1      21.201  22.760   9.740  1.00  0.00      LIG  
ATOM   4931 C10  LIG     1      19.081  20.852  10.644  1.00  0.00      LIG  
ATOM   4932 C11  LIG     1      20.975  16.458   7.082  1.00  0.00      LIG  
ATOM   4933 C12  LIG     1      17.580  17.536   8.144  1.00  0.00      LIG  
ATOM   4934 C13  LIG     1      20.920  18.287   9.386  1.00  0.00      LIG  
ATOM   4935 C14  LIG     1      18.164  21.966   8.661  1.00  0.00      LIG  
ATOM   4936 C15  LIG     1      19.123  15.530   8.231  1.00  0.00      LIG  
ATOM   4937 C16  LIG     1      19.486  17.906   5.783  1.00  0.00      LIG  
ATOM   4938 C17  LIG     1      20.512  15.212   7.825  1.00  0.00      LIG  
ATOM   4939 C18  LIG     1      19.490  22.046  11.464  1.00  0.00      LIG  
ATOM   4940 C19  LIG     1      20.910  22.360  11.159  1.00  0.00      LIG  
ATOM   4941 C20  LIG     1      20.661  24.170   9.533  1.00  0.00      LIG  
ATOM   4942 C21  LIG     1      22.715  22.951   9.628  1.00  0.00      LIG  
ATOM   4943 C22  LIG     1      18.264  14.554   8.998  1.00  0.00      LIG  
ATOM   4944 C23  LIG     1      18.846  14.125  10.345  1.00  0.00      LIG  
ATOM   4945 C24  LIG     1      18.020  13.306   8.171  1.00  0.00      LIG  
ATOM   4946 C25  LIG     1      19.254  15.287  11.251  1.00  0.00      LIG  
ATOM   4947 C26  LIG     1      19.710  14.831  12.644  1.00  0.00      LIG  
ATOM   4948 C27  LIG     1      20.327  15.968  13.504  1.00  0.00      LIG  
ATOM   4949 C28  LIG     1      21.242  16.892  12.725  1.00  0.00      LIG  
ATOM   4950 C29  LIG     1      21.134  15.426  14.671  1.00  0.00      LIG  
ATOM   4951 C30  LIG     1      20.483  12.496  12.938  1.00  0.00      LIG  
ATOM   4952 C31  LIG     1      19.351  12.291  13.897  1.00  0.00      LIG  
ATOM   4953 H    LIG     1      18.607  19.947   7.415  1.00  0.00      LIG  
ATOM   4954 H1   LIG     1      20.361  22.310   7.829  1.00  0.00      LIG  
ATOM   4955 H2   LIG     1      20.752  20.112   6.476  1.00  0.00      LIG  
ATOM   4956 H3   LIG     1      22.084  19.092   7.016  1.00  0.00      LIG  
ATOM   4957 H4   LIG     1      18.178  18.406  10.005  1.00  0.00      LIG  
ATOM   4958 H5   LIG     1      22.303  20.407   9.058  1.00  0.00      LIG  
ATOM   4959 H6   LIG     1      22.408  21.368   7.604  1.00  0.00      LIG  
ATOM   4960 H7   LIG     1      19.634  19.989  11.013  1.00  0.00      LIG  
ATOM   4961 H8   LIG     1      18.031  20.660  10.877  1.00  0.00      LIG  
ATOM   4962 H9   LIG     1      21.963  16.782   7.414  1.00  0.00      LIG  
ATOM   4963 H10  LIG     1      21.093  16.193   6.029  1.00  0.00      LIG  
ATOM   4964 H11  LIG     1      17.154  17.858   7.198  1.00  0.00      LIG  
ATOM   4965 H12  LIG     1      16.809  16.917   8.596  1.00  0.00      LIG  
ATOM   4966 H13  LIG     1      21.141  19.083  10.093  1.00  0.00      LIG  
ATOM   4967 H14  LIG     1      21.875  17.795   9.192  1.00  0.00      LIG  
ATOM   4968 H15  LIG     1      20.280  17.591   9.919  1.00  0.00      LIG  
ATOM   4969 H16  LIG     1      17.175  21.669   9.006  1.00  0.00      LIG  
ATOM   4970 H17  LIG     1      18.138  22.024   7.569  1.00  0.00      LIG  
ATOM   4971 H18  LIG     1      18.303  22.974   9.037  1.00  0.00      LIG  
ATOM   4972 H19  LIG     1      18.719  18.683   5.756  1.00  0.00      LIG  
ATOM   4973 H20  LIG     1      19.087  17.036   5.251  1.00  0.00      LIG  
ATOM   4974 H21  LIG     1      20.345  18.261   5.208  1.00  0.00      LIG  
ATOM   4975 H22  LIG     1      21.138  15.038   8.704  1.00  0.00      LIG  
ATOM   4976 H23  LIG     1      20.559  14.333   7.177  1.00  0.00      LIG  
ATOM   4977 H24  LIG     1      19.415  21.802  12.527  1.00  0.00      LIG  
ATOM   4978 H25  LIG     1      18.861  22.917  11.268  1.00  0.00      LIG  
ATOM   4979 H26  LIG     1      21.171  24.881  10.190  1.00  0.00      LIG  
ATOM   4980 H27  LIG     1      19.596  24.265   9.746  1.00  0.00      LIG  
ATOM   4981 H28  LIG     1      20.834  24.489   8.504  1.00  0.00      LIG  
ATOM   4982 H29  LIG     1      23.001  23.210   8.605  1.00  0.00      LIG  
ATOM   4983 H30  LIG     1      23.279  22.069   9.947  1.00  0.00      LIG  
ATOM   4984 H31  LIG     1      23.051  23.775  10.265  1.00  0.00      LIG  
ATOM   4985 H32  LIG     1      17.286  14.999   9.192  1.00  0.00      LIG  
ATOM   4986 H33  LIG     1      16.356  19.669   8.253  1.00  0.00      LIG  
ATOM   4987 H34  LIG     1      19.706  13.473  10.171  1.00  0.00      LIG  
ATOM   4988 H35  LIG     1      18.093  13.522  10.860  1.00  0.00      LIG  
ATOM   4989 H36  LIG     1      18.951  12.759   7.993  1.00  0.00      LIG  
ATOM   4990 H37  LIG     1      17.336  12.634   8.697  1.00  0.00      LIG  
ATOM   4991 H38  LIG     1      17.575  13.554   7.202  1.00  0.00      LIG  
ATOM   4992 H39  LIG     1      20.069  15.793  10.740  1.00  0.00      LIG  
ATOM   4993 H40  LIG     1      18.807  14.499  13.148  1.00  0.00      LIG  
ATOM   4994 H41  LIG     1      17.599  15.849  12.097  1.00  0.00      LIG  
ATOM   4995 H42  LIG     1      21.847  17.496  13.406  1.00  0.00      LIG  
ATOM   4996 H43  LIG     1      20.667  17.595  12.117  1.00  0.00      LIG  
ATOM   4997 H44  LIG     1      21.908  16.324  12.075  1.00  0.00      LIG  
ATOM   4998 H45  LIG     1      20.521  14.769  15.289  1.00  0.00      LIG  
ATOM   4999 H46  LIG     1      22.012  14.872  14.329  1.00  0.00      LIG  
ATOM   5000 H47  LIG     1      21.472  16.241  15.318  1.00  0.00      LIG  
ATOM   5001 H48  LIG     1      19.743  17.491  14.554  1.00  0.00      LIG  
ATOM   5002 H49  LIG     1      18.396  12.358  13.369  1.00  0.00      LIG  
ATOM   5003 H50  LIG     1      19.401  13.019  14.707  1.00  0.00      LIG  
ATOM   5004 H51  LIG     1      19.451  11.295  14.336  1.00  0.00      LIG  
TER
REMARK  Energy: 50.6917
REMARK  SimpleFitness: 50.6917
REMARK  FullFitness: -1581.4774
REMARK  InterFull: -33.9374
REMARK  IntraFull: 106.524
REMARK  solvFull: -1897.01
REMARK  surfFull: 242.946
REMARK  extraFull: 0.0
REMARK  deltaGcompsolvpol: -1897.01
REMARK  deltaGcompsolvnonpol: 242.946
REMARK  deltaGprotsolvpol: -1897.11
REMARK  deltaGprotsolvnonpol: 243.179
REMARK  deltaGligsolvpol: -13.376
REMARK  deltaGligsolvnonpol: 16.5736
REMARK  deltaGvdw: -33.9374
REMARK  deltaGelec: 0.0
REMARK  deltaG: -7.965653
REMARK  Cluster: 1
REMARK  ClusterRank: 5
ATOM   4915 O    LIG     1      16.625  19.430   9.169  1.00  0.00      LIG  
ATOM   4916 O1   LIG     1      21.649  22.643  12.110  1.00  0.00      LIG  
ATOM   4917 O2   LIG     1      18.172  16.204  11.378  1.00  0.00      LIG  
ATOM   4918 O3   LIG     1      20.671  13.778  12.449  1.00  0.00      LIG  
ATOM   4919 O4   LIG     1      19.302  16.782  14.059  1.00  0.00      LIG  
ATOM   4920 O5   LIG     1      21.216  11.576  12.617  1.00  0.00      LIG  
ATOM   4921 C    LIG     1      20.252  18.828   8.121  1.00  0.00      LIG  
ATOM   4922 C1   LIG     1      18.989  19.685   8.415  1.00  0.00      LIG  
ATOM   4923 C2   LIG     1      19.248  21.053   9.153  1.00  0.00      LIG  
ATOM   4924 C3   LIG     1      19.908  17.591   7.228  1.00  0.00      LIG  
ATOM   4925 C4   LIG     1      20.586  21.782   8.760  1.00  0.00      LIG  
ATOM   4926 C5   LIG     1      21.225  19.731   7.396  1.00  0.00      LIG  
ATOM   4927 C6   LIG     1      17.882  18.780   9.028  1.00  0.00      LIG  
ATOM   4928 C7   LIG     1      21.701  20.858   8.272  1.00  0.00      LIG  
ATOM   4929 C8   LIG     1      18.827  16.824   7.882  1.00  0.00      LIG  
ATOM   4930 C9   LIG     1      21.166  22.818   9.781  1.00  0.00      LIG  
ATOM   4931 C10  LIG     1      19.058  20.893  10.672  1.00  0.00      LIG  
ATOM   4932 C11  LIG     1      20.996  16.521   7.099  1.00  0.00      LIG  
ATOM   4933 C12  LIG     1      17.589  17.573   8.156  1.00  0.00      LIG  
ATOM   4934 C13  LIG     1      20.916  18.335   9.414  1.00  0.00      LIG  
ATOM   4935 C14  LIG     1      18.139  22.002   8.687  1.00  0.00      LIG  
ATOM   4936 C15  LIG     1      19.141  15.573   8.229  1.00  0.00      LIG  
ATOM   4937 C16  LIG     1      19.503  17.964   5.801  1.00  0.00      LIG  
ATOM   4938 C17  LIG     1      20.531  15.263   7.822  1.00  0.00      LIG  
ATOM   4939 C18  LIG     1      19.444  22.096  11.490  1.00  0.00      LIG  
ATOM   4940 C19  LIG     1      20.863  22.424  11.199  1.00  0.00      LIG  
ATOM   4941 C20  LIG     1      20.625  24.226   9.563  1.00  0.00      LIG  
ATOM   4942 C21  LIG     1      22.681  23.012   9.685  1.00  0.00      LIG  
ATOM   4943 C22  LIG     1      18.282  14.586   8.983  1.00  0.00      LIG  
ATOM   4944 C23  LIG     1      18.860  14.146  10.329  1.00  0.00      LIG  
ATOM   4945 C24  LIG     1      18.051  13.344   8.142  1.00  0.00      LIG  
ATOM   4946 C25  LIG     1      19.262  15.301  11.245  1.00  0.00      LIG  
ATOM   4947 C26  LIG     1      19.711  14.835  12.638  1.00  0.00      LIG  
ATOM   4948 C27  LIG     1      20.329  15.967  13.505  1.00  0.00      LIG  
ATOM   4949 C28  LIG     1      21.247  16.892  12.731  1.00  0.00      LIG  
ATOM   4950 C29  LIG     1      21.134  15.420  14.671  1.00  0.00      LIG  
ATOM   4951 C30  LIG     1      20.476  12.496  12.926  1.00  0.00      LIG  
ATOM   4952 C31  LIG     1      19.347  12.294  13.890  1.00  0.00      LIG  
ATOM   4953 H    LIG     1      18.603  19.989   7.440  1.00  0.00      LIG  
ATOM   4954 H1   LIG     1      20.341  22.361   7.865  1.00  0.00      LIG  
ATOM   4955 H2   LIG     1      20.758  20.171   6.511  1.00  0.00      LIG  
ATOM   4956 H3   LIG     1      22.092  19.157   7.060  1.00  0.00      LIG  
ATOM   4957 H4   LIG     1      18.178  18.437  10.022  1.00  0.00      LIG  
ATOM   4958 H5   LIG     1      22.285  20.468   9.107  1.00  0.00      LIG  
ATOM   4959 H6   LIG     1      22.399  21.433   7.657  1.00  0.00      LIG  
ATOM   4960 H7   LIG     1      19.624  20.039  11.043  1.00  0.00      LIG  
ATOM   4961 H8   LIG     1      18.011  20.684  10.901  1.00  0.00      LIG  
ATOM   4962 H9   LIG     1      21.978  16.845   7.448  1.00  0.00      LIG  
ATOM   4963 H10  LIG     1      21.131  16.270   6.045  1.00  0.00      LIG  
ATOM   4964 H11  LIG     1      17.163  17.899   7.211  1.00  0.00      LIG  
ATOM   4965 H12  LIG     1      16.820  16.948   8.603  1.00  0.00      LIG  
ATOM   4966 H13  LIG     1      21.125  19.129  10.128  1.00  0.00      LIG  
ATOM   4967 H14  LIG     1      21.877  17.853   9.223  1.00  0.00      LIG  
ATOM   4968 H15  LIG     1      20.279  17.629   9.938  1.00  0.00      LIG  
ATOM   4969 H16  LIG     1      17.153  21.701   9.035  1.00  0.00      LIG  
ATOM   4970 H17  LIG     1      18.112  22.056   7.596  1.00  0.00      LIG  
ATOM   4971 H18  LIG     1      18.274  23.013   9.059  1.00  0.00      LIG  
ATOM   4972 H19  LIG     1      18.729  18.735   5.774  1.00  0.00      LIG  
ATOM   4973 H20  LIG     1      19.115  17.094   5.263  1.00  0.00      LIG  
ATOM   4974 H21  LIG     1      20.362  18.329   5.232  1.00  0.00      LIG  
ATOM   4975 H22  LIG     1      21.155  15.074   8.698  1.00  0.00      LIG  
ATOM   4976 H23  LIG     1      20.579  14.395   7.158  1.00  0.00      LIG  
ATOM   4977 H24  LIG     1      19.360  21.855  12.553  1.00  0.00      LIG  
ATOM   4978 H25  LIG     1      18.808  22.959  11.284  1.00  0.00      LIG  
ATOM   4979 H26  LIG     1      21.123  24.940  10.225  1.00  0.00      LIG  
ATOM   4980 H27  LIG     1      19.557  24.317   9.761  1.00  0.00      LIG  
ATOM   4981 H28  LIG     1      20.812  24.544   8.536  1.00  0.00      LIG  
ATOM   4982 H29  LIG     1      22.978  23.269   8.664  1.00  0.00      LIG  
ATOM   4983 H30  LIG     1      23.244  22.132  10.012  1.00  0.00      LIG  
ATOM   4984 H31  LIG     1      23.009  23.838  10.323  1.00  0.00      LIG  
ATOM   4985 H32  LIG     1      17.301  15.023   9.176  1.00  0.00      LIG  
ATOM   4986 H33  LIG     1      16.348  19.695   8.275  1.00  0.00      LIG  
ATOM   4987 H34  LIG     1      19.721  13.496  10.153  1.00  0.00      LIG  
ATOM   4988 H35  LIG     1      18.105  13.538  10.836  1.00  0.00      LIG  
ATOM   4989 H36  LIG     1      18.986  12.805   7.965  1.00  0.00      LIG  
ATOM   4990 H37  LIG     1      17.368  12.664   8.658  1.00  0.00      LIG  
ATOM   4991 H38  LIG     1      17.611  13.599   7.173  1.00  0.00      LIG  
ATOM   4992 H39  LIG     1      20.079  15.812  10.741  1.00  0.00      LIG  
ATOM   4993 H40  LIG     1      18.804  14.502  13.135  1.00  0.00      LIG  
ATOM   4994 H41  LIG     1      17.602  15.856  12.085  1.00  0.00      LIG  
ATOM   4995 H42  LIG     1      21.855  17.491  13.415  1.00  0.00      LIG  
ATOM   4996 H43  LIG     1      20.674  17.600  12.128  1.00  0.00      LIG  
ATOM   4997 H44  LIG     1      21.910  16.326  12.077  1.00  0.00      LIG  
ATOM   4998 H45  LIG     1      20.520  14.764  15.289  1.00  0.00      LIG  
ATOM   4999 H46  LIG     1      22.010  14.863  14.328  1.00  0.00      LIG  
ATOM   5000 H47  LIG     1      21.476  16.231  15.320  1.00  0.00      LIG  
ATOM   5001 H48  LIG     1      19.746  17.489  14.557  1.00  0.00      LIG  
ATOM   5002 H49  LIG     1      18.390  12.363  13.366  1.00  0.00      LIG  
ATOM   5003 H50  LIG     1      19.401  13.021  14.700  1.00  0.00      LIG  
ATOM   5004 H51  LIG     1      19.445  11.297  14.328  1.00  0.00      LIG  
TER
REMARK  Energy: 50.6917
REMARK  SimpleFitness: 50.6917
REMARK  FullFitness: -1581.4774
REMARK  InterFull: -33.9374
REMARK  IntraFull: 106.524
REMARK  solvFull: -1897.01
REMARK  surfFull: 242.946
REMARK  extraFull: 0.0
REMARK  deltaGcompsolvpol: -1897.01
REMARK  deltaGcompsolvnonpol: 242.946
REMARK  deltaGprotsolvpol: -1897.11
REMARK  deltaGprotsolvnonpol: 243.179
REMARK  deltaGligsolvpol: -13.376
REMARK  deltaGligsolvnonpol: 16.5736
REMARK  deltaGvdw: -33.9374
REMARK  deltaGelec: 0.0
REMARK  deltaG: -7.965653
REMARK  Cluster: 1
REMARK  ClusterRank: 6
ATOM   4915 O    LIG     1      16.625  19.430   9.169  1.00  0.00      LIG  
ATOM   4916 O1   LIG     1      21.649  22.643  12.110  1.00  0.00      LIG  
ATOM   4917 O2   LIG     1      18.172  16.204  11.378  1.00  0.00      LIG  
ATOM   4918 O3   LIG     1      20.671  13.778  12.449  1.00  0.00      LIG  
ATOM   4919 O4   LIG     1      19.302  16.782  14.059  1.00  0.00      LIG  
ATOM   4920 O5   LIG     1      21.216  11.576  12.617  1.00  0.00      LIG  
ATOM   4921 C    LIG     1      20.252  18.828   8.121  1.00  0.00      LIG  
ATOM   4922 C1   LIG     1      18.989  19.685   8.415  1.00  0.00      LIG  
ATOM   4923 C2   LIG     1      19.248  21.053   9.153  1.00  0.00      LIG  
ATOM   4924 C3   LIG     1      19.908  17.591   7.228  1.00  0.00      LIG  
ATOM   4925 C4   LIG     1      20.586  21.782   8.760  1.00  0.00      LIG  
ATOM   4926 C5   LIG     1      21.225  19.731   7.396  1.00  0.00      LIG  
ATOM   4927 C6   LIG     1      17.882  18.780   9.028  1.00  0.00      LIG  
ATOM   4928 C7   LIG     1      21.701  20.858   8.272  1.00  0.00      LIG  
ATOM   4929 C8   LIG     1      18.827  16.824   7.882  1.00  0.00      LIG  
ATOM   4930 C9   LIG     1      21.166  22.818   9.781  1.00  0.00      LIG  
ATOM   4931 C10  LIG     1      19.058  20.893  10.672  1.00  0.00      LIG  
ATOM   4932 C11  LIG     1      20.996  16.521   7.099  1.00  0.00      LIG  
ATOM   4933 C12  LIG     1      17.589  17.573   8.156  1.00  0.00      LIG  
ATOM   4934 C13  LIG     1      20.916  18.335   9.414  1.00  0.00      LIG  
ATOM   4935 C14  LIG     1      18.139  22.002   8.687  1.00  0.00      LIG  
ATOM   4936 C15  LIG     1      19.141  15.573   8.229  1.00  0.00      LIG  
ATOM   4937 C16  LIG     1      19.503  17.964   5.801  1.00  0.00      LIG  
ATOM   4938 C17  LIG     1      20.531  15.263   7.822  1.00  0.00      LIG  
ATOM   4939 C18  LIG     1      19.444  22.096  11.490  1.00  0.00      LIG  
ATOM   4940 C19  LIG     1      20.863  22.424  11.199  1.00  0.00      LIG  
ATOM   4941 C20  LIG     1      20.625  24.226   9.563  1.00  0.00      LIG  
ATOM   4942 C21  LIG     1      22.681  23.012   9.685  1.00  0.00      LIG  
ATOM   4943 C22  LIG     1      18.282  14.586   8.983  1.00  0.00      LIG  
ATOM   4944 C23  LIG     1      18.860  14.146  10.329  1.00  0.00      LIG  
ATOM   4945 C24  LIG     1      18.051  13.344   8.142  1.00  0.00      LIG  
ATOM   4946 C25  LIG     1      19.262  15.301  11.245  1.00  0.00      LIG  
ATOM   4947 C26  LIG     1      19.711  14.835  12.638  1.00  0.00      LIG  
ATOM   4948 C27  LIG     1      20.329  15.967  13.505  1.00  0.00      LIG  
ATOM   4949 C28  LIG     1      21.247  16.892  12.731  1.00  0.00      LIG  
ATOM   4950 C29  LIG     1      21.134  15.420  14.671  1.00  0.00      LIG  
ATOM   4951 C30  LIG     1      20.476  12.496  12.926  1.00  0.00      LIG  
ATOM   4952 C31  LIG     1      19.347  12.294  13.890  1.00  0.00      LIG  
ATOM   4953 H    LIG     1      18.603  19.989   7.440  1.00  0.00      LIG  
ATOM   4954 H1   LIG     1      20.341  22.361   7.865  1.00  0.00      LIG  
ATOM   4955 H2   LIG     1      20.758  20.171   6.511  1.00  0.00      LIG  
ATOM   4956 H3   LIG     1      22.092  19.157   7.060  1.00  0.00      LIG  
ATOM   4957 H4   LIG     1      18.178  18.437  10.022  1.00  0.00      LIG  
ATOM   4958 H5   LIG     1      22.285  20.468   9.107  1.00  0.00      LIG  
ATOM   4959 H6   LIG     1      22.399  21.433   7.657  1.00  0.00      LIG  
ATOM   4960 H7   LIG     1      19.624  20.039  11.043  1.00  0.00      LIG  
ATOM   4961 H8   LIG     1      18.011  20.684  10.901  1.00  0.00      LIG  
ATOM   4962 H9   LIG     1      21.978  16.845   7.448  1.00  0.00      LIG  
ATOM   4963 H10  LIG     1      21.131  16.270   6.045  1.00  0.00      LIG  
ATOM   4964 H11  LIG     1      17.163  17.899   7.211  1.00  0.00      LIG  
ATOM   4965 H12  LIG     1      16.820  16.948   8.603  1.00  0.00      LIG  
ATOM   4966 H13  LIG     1      21.125  19.129  10.128  1.00  0.00      LIG  
ATOM   4967 H14  LIG     1      21.877  17.853   9.223  1.00  0.00      LIG  
ATOM   4968 H15  LIG     1      20.279  17.629   9.938  1.00  0.00      LIG  
ATOM   4969 H16  LIG     1      17.153  21.701   9.035  1.00  0.00      LIG  
ATOM   4970 H17  LIG     1      18.112  22.056   7.596  1.00  0.00      LIG  
ATOM   4971 H18  LIG     1      18.274  23.013   9.059  1.00  0.00      LIG  
ATOM   4972 H19  LIG     1      18.729  18.735   5.774  1.00  0.00      LIG  
ATOM   4973 H20  LIG     1      19.115  17.094   5.263  1.00  0.00      LIG  
ATOM   4974 H21  LIG     1      20.362  18.329   5.232  1.00  0.00      LIG  
ATOM   4975 H22  LIG     1      21.155  15.074   8.698  1.00  0.00      LIG  
ATOM   4976 H23  LIG     1      20.579  14.395   7.158  1.00  0.00      LIG  
ATOM   4977 H24  LIG     1      19.360  21.855  12.553  1.00  0.00      LIG  
ATOM   4978 H25  LIG     1      18.808  22.959  11.284  1.00  0.00      LIG  
ATOM   4979 H26  LIG     1      21.123  24.940  10.225  1.00  0.00      LIG  
ATOM   4980 H27  LIG     1      19.557  24.317   9.761  1.00  0.00      LIG  
ATOM   4981 H28  LIG     1      20.812  24.544   8.536  1.00  0.00      LIG  
ATOM   4982 H29  LIG     1      22.978  23.269   8.664  1.00  0.00      LIG  
ATOM   4983 H30  LIG     1      23.244  22.132  10.012  1.00  0.00      LIG  
ATOM   4984 H31  LIG     1      23.009  23.838  10.323  1.00  0.00      LIG  
ATOM   4985 H32  LIG     1      17.301  15.023   9.176  1.00  0.00      LIG  
ATOM   4986 H33  LIG     1      16.348  19.695   8.275  1.00  0.00      LIG  
ATOM   4987 H34  LIG     1      19.721  13.496  10.153  1.00  0.00      LIG  
ATOM   4988 H35  LIG     1      18.105  13.538  10.836  1.00  0.00      LIG  
ATOM   4989 H36  LIG     1      18.986  12.805   7.965  1.00  0.00      LIG  
ATOM   4990 H37  LIG     1      17.368  12.664   8.658  1.00  0.00      LIG  
ATOM   4991 H38  LIG     1      17.611  13.599   7.173  1.00  0.00      LIG  
ATOM   4992 H39  LIG     1      20.079  15.812  10.741  1.00  0.00      LIG  
ATOM   4993 H40  LIG     1      18.804  14.502  13.135  1.00  0.00      LIG  
ATOM   4994 H41  LIG     1      17.602  15.856  12.085  1.00  0.00      LIG  
ATOM   4995 H42  LIG     1      21.855  17.491  13.415  1.00  0.00      LIG  
ATOM   4996 H43  LIG     1      20.674  17.600  12.128  1.00  0.00      LIG  
ATOM   4997 H44  LIG     1      21.910  16.326  12.077  1.00  0.00      LIG  
ATOM   4998 H45  LIG     1      20.520  14.764  15.289  1.00  0.00      LIG  
ATOM   4999 H46  LIG     1      22.010  14.863  14.328  1.00  0.00      LIG  
ATOM   5000 H47  LIG     1      21.476  16.231  15.320  1.00  0.00      LIG  
ATOM   5001 H48  LIG     1      19.746  17.489  14.557  1.00  0.00      LIG  
ATOM   5002 H49  LIG     1      18.390  12.363  13.366  1.00  0.00      LIG  
ATOM   5003 H50  LIG     1      19.401  13.021  14.700  1.00  0.00      LIG  
ATOM   5004 H51  LIG     1      19.445  11.297  14.328  1.00  0.00      LIG  
TER
REMARK  Energy: 50.6917
REMARK  SimpleFitness: 50.6917
REMARK  FullFitness: -1581.4774
REMARK  InterFull: -33.9374
REMARK  IntraFull: 106.524
REMARK  solvFull: -1897.01
REMARK  surfFull: 242.946
REMARK  extraFull: 0.0
REMARK  deltaGcompsolvpol: -1897.01
REMARK  deltaGcompsolvnonpol: 242.946
REMARK  deltaGprotsolvpol: -1897.11
REMARK  deltaGprotsolvnonpol: 243.179
REMARK  deltaGligsolvpol: -13.376
REMARK  deltaGligsolvnonpol: 16.5736
REMARK  deltaGvdw: -33.9374
REMARK  deltaGelec: 0.0
REMARK  deltaG: -7.965653
REMARK  Cluster: 1
REMARK  ClusterRank: 7
ATOM   4915 O    LIG     1      16.625  19.430   9.169  1.00  0.00      LIG  
ATOM   4916 O1   LIG     1      21.649  22.643  12.110  1.00  0.00      LIG  
ATOM   4917 O2   LIG     1      18.172  16.204  11.378  1.00  0.00      LIG  
ATOM   4918 O3   LIG     1      20.671  13.778  12.449  1.00  0.00      LIG  
ATOM   4919 O4   LIG     1      19.302  16.782  14.059  1.00  0.00      LIG  
ATOM   4920 O5   LIG     1      21.216  11.576  12.617  1.00  0.00      LIG  
ATOM   4921 C    LIG     1      20.252  18.828   8.121  1.00  0.00      LIG  
ATOM   4922 C1   LIG     1      18.989  19.685   8.415  1.00  0.00      LIG  
ATOM   4923 C2   LIG     1      19.248  21.053   9.153  1.00  0.00      LIG  
ATOM   4924 C3   LIG     1      19.908  17.591   7.228  1.00  0.00      LIG  
ATOM   4925 C4   LIG     1      20.586  21.782   8.760  1.00  0.00      LIG  
ATOM   4926 C5   LIG     1      21.225  19.731   7.396  1.00  0.00      LIG  
ATOM   4927 C6   LIG     1      17.882  18.780   9.028  1.00  0.00      LIG  
ATOM   4928 C7   LIG     1      21.701  20.858   8.272  1.00  0.00      LIG  
ATOM   4929 C8   LIG     1      18.827  16.824   7.882  1.00  0.00      LIG  
ATOM   4930 C9   LIG     1      21.166  22.818   9.781  1.00  0.00      LIG  
ATOM   4931 C10  LIG     1      19.058  20.893  10.672  1.00  0.00      LIG  
ATOM   4932 C11  LIG     1      20.996  16.521   7.099  1.00  0.00      LIG  
ATOM   4933 C12  LIG     1      17.589  17.573   8.156  1.00  0.00      LIG  
ATOM   4934 C13  LIG     1      20.916  18.335   9.414  1.00  0.00      LIG  
ATOM   4935 C14  LIG     1      18.139  22.002   8.687  1.00  0.00      LIG  
ATOM   4936 C15  LIG     1      19.141  15.573   8.229  1.00  0.00      LIG  
ATOM   4937 C16  LIG     1      19.503  17.964   5.801  1.00  0.00      LIG  
ATOM   4938 C17  LIG     1      20.531  15.263   7.822  1.00  0.00      LIG  
ATOM   4939 C18  LIG     1      19.444  22.096  11.490  1.00  0.00      LIG  
ATOM   4940 C19  LIG     1      20.863  22.424  11.199  1.00  0.00      LIG  
ATOM   4941 C20  LIG     1      20.625  24.226   9.563  1.00  0.00      LIG  
ATOM   4942 C21  LIG     1      22.681  23.012   9.685  1.00  0.00      LIG  
ATOM   4943 C22  LIG     1      18.282  14.586   8.983  1.00  0.00      LIG  
ATOM   4944 C23  LIG     1      18.860  14.146  10.329  1.00  0.00      LIG  
ATOM   4945 C24  LIG     1      18.051  13.344   8.142  1.00  0.00      LIG  
ATOM   4946 C25  LIG     1      19.262  15.301  11.245  1.00  0.00      LIG  
ATOM   4947 C26  LIG     1      19.711  14.835  12.638  1.00  0.00      LIG  
ATOM   4948 C27  LIG     1      20.329  15.967  13.505  1.00  0.00      LIG  
ATOM   4949 C28  LIG     1      21.247  16.892  12.731  1.00  0.00      LIG  
ATOM   4950 C29  LIG     1      21.134  15.420  14.671  1.00  0.00      LIG  
ATOM   4951 C30  LIG     1      20.476  12.496  12.926  1.00  0.00      LIG  
ATOM   4952 C31  LIG     1      19.347  12.294  13.890  1.00  0.00      LIG  
ATOM   4953 H    LIG     1      18.603  19.989   7.440  1.00  0.00      LIG  
ATOM   4954 H1   LIG     1      20.341  22.361   7.865  1.00  0.00      LIG  
ATOM   4955 H2   LIG     1      20.758  20.171   6.511  1.00  0.00      LIG  
ATOM   4956 H3   LIG     1      22.092  19.157   7.060  1.00  0.00      LIG  
ATOM   4957 H4   LIG     1      18.178  18.437  10.022  1.00  0.00      LIG  
ATOM   4958 H5   LIG     1      22.285  20.468   9.107  1.00  0.00      LIG  
ATOM   4959 H6   LIG     1      22.399  21.433   7.657  1.00  0.00      LIG  
ATOM   4960 H7   LIG     1      19.624  20.039  11.043  1.00  0.00      LIG  
ATOM   4961 H8   LIG     1      18.011  20.684  10.901  1.00  0.00      LIG  
ATOM   4962 H9   LIG     1      21.978  16.845   7.448  1.00  0.00      LIG  
ATOM   4963 H10  LIG     1      21.131  16.270   6.045  1.00  0.00      LIG  
ATOM   4964 H11  LIG     1      17.163  17.899   7.211  1.00  0.00      LIG  
ATOM   4965 H12  LIG     1      16.820  16.948   8.603  1.00  0.00      LIG  
ATOM   4966 H13  LIG     1      21.125  19.129  10.128  1.00  0.00      LIG  
ATOM   4967 H14  LIG     1      21.877  17.853   9.223  1.00  0.00      LIG  
ATOM   4968 H15  LIG     1      20.279  17.629   9.938  1.00  0.00      LIG  
ATOM   4969 H16  LIG     1      17.153  21.701   9.035  1.00  0.00      LIG  
ATOM   4970 H17  LIG     1      18.112  22.056   7.596  1.00  0.00      LIG  
ATOM   4971 H18  LIG     1      18.274  23.013   9.059  1.00  0.00      LIG  
ATOM   4972 H19  LIG     1      18.729  18.735   5.774  1.00  0.00      LIG  
ATOM   4973 H20  LIG     1      19.115  17.094   5.263  1.00  0.00      LIG  
ATOM   4974 H21  LIG     1      20.362  18.329   5.232  1.00  0.00      LIG  
ATOM   4975 H22  LIG     1      21.155  15.074   8.698  1.00  0.00      LIG  
ATOM   4976 H23  LIG     1      20.579  14.395   7.158  1.00  0.00      LIG  
ATOM   4977 H24  LIG     1      19.360  21.855  12.553  1.00  0.00      LIG  
ATOM   4978 H25  LIG     1      18.808  22.959  11.284  1.00  0.00      LIG  
ATOM   4979 H26  LIG     1      21.123  24.940  10.225  1.00  0.00      LIG  
ATOM   4980 H27  LIG     1      19.557  24.317   9.761  1.00  0.00      LIG  
ATOM   4981 H28  LIG     1      20.812  24.544   8.536  1.00  0.00      LIG  
ATOM   4982 H29  LIG     1      22.978  23.269   8.664  1.00  0.00      LIG  
ATOM   4983 H30  LIG     1      23.244  22.132  10.012  1.00  0.00      LIG  
ATOM   4984 H31  LIG     1      23.009  23.838  10.323  1.00  0.00      LIG  
ATOM   4985 H32  LIG     1      17.301  15.023   9.176  1.00  0.00      LIG  
ATOM   4986 H33  LIG     1      16.348  19.695   8.275  1.00  0.00      LIG  
ATOM   4987 H34  LIG     1      19.721  13.496  10.153  1.00  0.00      LIG  
ATOM   4988 H35  LIG     1      18.105  13.538  10.836  1.00  0.00      LIG  
ATOM   4989 H36  LIG     1      18.986  12.805   7.965  1.00  0.00      LIG  
ATOM   4990 H37  LIG     1      17.368  12.664   8.658  1.00  0.00      LIG  
ATOM   4991 H38  LIG     1      17.611  13.599   7.173  1.00  0.00      LIG  
ATOM   4992 H39  LIG     1      20.079  15.812  10.741  1.00  0.00      LIG  
ATOM   4993 H40  LIG     1      18.804  14.502  13.135  1.00  0.00      LIG  
ATOM   4994 H41  LIG     1      17.602  15.856  12.085  1.00  0.00      LIG  
ATOM   4995 H42  LIG     1      21.855  17.491  13.415  1.00  0.00      LIG  
ATOM   4996 H43  LIG     1      20.674  17.600  12.128  1.00  0.00      LIG  
ATOM   4997 H44  LIG     1      21.910  16.326  12.077  1.00  0.00      LIG  
ATOM   4998 H45  LIG     1      20.520  14.764  15.289  1.00  0.00      LIG  
ATOM   4999 H46  LIG     1      22.010  14.863  14.328  1.00  0.00      LIG  
ATOM   5000 H47  LIG     1      21.476  16.231  15.320  1.00  0.00      LIG  
ATOM   5001 H48  LIG     1      19.746  17.489  14.557  1.00  0.00      LIG  
ATOM   5002 H49  LIG     1      18.390  12.363  13.366  1.00  0.00      LIG  
ATOM   5003 H50  LIG     1      19.401  13.021  14.700  1.00  0.00      LIG  
ATOM   5004 H51  LIG     1      19.445  11.297  14.328  1.00  0.00      LIG  
TER
REMARK  Energy: 54.08
REMARK  SimpleFitness: 54.08
REMARK  FullFitness: -1582.0793
REMARK  InterFull: -48.0793
REMARK  IntraFull: 109.228
REMARK  solvFull: -1886.29
REMARK  surfFull: 243.062
REMARK  extraFull: 0.0
REMARK  deltaGcompsolvpol: -1886.29
REMARK  deltaGcompsolvnonpol: 243.062
REMARK  deltaGprotsolvpol: -1897.11
REMARK  deltaGprotsolvnonpol: 243.179
REMARK  deltaGligsolvpol: -10.8251
REMARK  deltaGligsolvnonpol: 15.9836
REMARK  deltaGvdw: -48.0793
REMARK  deltaGelec: 0.0
REMARK  deltaG: -8.736742
REMARK  Cluster: 2
REMARK  ClusterRank: 0
ATOM   4915 O    LIG     1      21.159  19.194  11.061  1.00  0.00      LIG  
ATOM   4916 O1   LIG     1      26.084  18.638   6.591  1.00  0.00      LIG  
ATOM   4917 O2   LIG     1      21.000  15.239  11.264  1.00  0.00      LIG  
ATOM   4918 O3   LIG     1      21.528  13.883  14.022  1.00  0.00      LIG  
ATOM   4919 O4   LIG     1      21.817  16.823  13.270  1.00  0.00      LIG  
ATOM   4920 O5   LIG     1      20.067  12.100  14.072  1.00  0.00      LIG  
ATOM   4921 C    LIG     1      20.497  17.884   7.554  1.00  0.00      LIG  
ATOM   4922 C1   LIG     1      21.038  18.897   8.594  1.00  0.00      LIG  
ATOM   4923 C2   LIG     1      22.433  19.556   8.267  1.00  0.00      LIG  
ATOM   4924 C3   LIG     1      19.020  17.501   7.873  1.00  0.00      LIG  
ATOM   4925 C4   LIG     1      22.689  19.838   6.744  1.00  0.00      LIG  
ATOM   4926 C5   LIG     1      20.577  18.557   6.201  1.00  0.00      LIG  
ATOM   4927 C6   LIG     1      20.877  18.279  10.010  1.00  0.00      LIG  
ATOM   4928 C7   LIG     1      21.995  18.859   5.805  1.00  0.00      LIG  
ATOM   4929 C8   LIG     1      18.970  16.878   9.223  1.00  0.00      LIG  
ATOM   4930 C9   LIG     1      24.174  20.042   6.292  1.00  0.00      LIG  
ATOM   4931 C10  LIG     1      23.577  18.780   8.939  1.00  0.00      LIG  
ATOM   4932 C11  LIG     1      18.425  16.421   6.973  1.00  0.00      LIG  
ATOM   4933 C12  LIG     1      19.460  17.788  10.294  1.00  0.00      LIG  
ATOM   4934 C13  LIG     1      21.338  16.598   7.510  1.00  0.00      LIG  
ATOM   4935 C14  LIG     1      22.405  20.944   8.917  1.00  0.00      LIG  
ATOM   4936 C15  LIG     1      18.534  15.605   9.223  1.00  0.00      LIG  
ATOM   4937 C16  LIG     1      18.052  18.683   7.804  1.00  0.00      LIG  
ATOM   4938 C17  LIG     1      18.181  15.203   7.833  1.00  0.00      LIG  
ATOM   4939 C18  LIG     1      24.960  19.250   8.570  1.00  0.00      LIG  
ATOM   4940 C19  LIG     1      25.107  19.176   7.093  1.00  0.00      LIG  
ATOM   4941 C20  LIG     1      24.628  21.494   6.412  1.00  0.00      LIG  
ATOM   4942 C21  LIG     1      24.428  19.716   4.821  1.00  0.00      LIG  
ATOM   4943 C22  LIG     1      18.285  14.551  10.293  1.00  0.00      LIG  
ATOM   4944 C23  LIG     1      18.692  14.805  11.750  1.00  0.00      LIG  
ATOM   4945 C24  LIG     1      18.783  13.178   9.861  1.00  0.00      LIG  
ATOM   4946 C25  LIG     1      20.143  14.522  12.127  1.00  0.00      LIG  
ATOM   4947 C26  LIG     1      20.452  14.763  13.636  1.00  0.00      LIG  
ATOM   4948 C27  LIG     1      20.856  16.192  14.110  1.00  0.00      LIG  
ATOM   4949 C28  LIG     1      21.503  16.145  15.483  1.00  0.00      LIG  
ATOM   4950 C29  LIG     1      19.660  17.115  14.228  1.00  0.00      LIG  
ATOM   4951 C30  LIG     1      21.181  12.576  14.236  1.00  0.00      LIG  
ATOM   4952 C31  LIG     1      22.388  11.780  14.627  1.00  0.00      LIG  
ATOM   4953 H    LIG     1      20.358  19.750   8.571  1.00  0.00      LIG  
ATOM   4954 H1   LIG     1      22.183  20.785   6.534  1.00  0.00      LIG  
ATOM   4955 H2   LIG     1      20.024  19.499   6.206  1.00  0.00      LIG  
ATOM   4956 H3   LIG     1      20.134  17.922   5.430  1.00  0.00      LIG  
ATOM   4957 H4   LIG     1      21.568  17.443  10.128  1.00  0.00      LIG  
ATOM   4958 H5   LIG     1      22.579  17.943   5.697  1.00  0.00      LIG  
ATOM   4959 H6   LIG     1      21.922  19.296   4.807  1.00  0.00      LIG  
ATOM   4960 H7   LIG     1      23.512  17.718   8.705  1.00  0.00      LIG  
ATOM   4961 H8   LIG     1      23.497  18.857  10.026  1.00  0.00      LIG  
ATOM   4962 H9   LIG     1      19.052  16.169   6.115  1.00  0.00      LIG  
ATOM   4963 H10  LIG     1      17.469  16.753   6.555  1.00  0.00      LIG  
ATOM   4964 H11  LIG     1      18.781  18.638  10.405  1.00  0.00      LIG  
ATOM   4965 H12  LIG     1      19.453  17.308  11.265  1.00  0.00      LIG  
ATOM   4966 H13  LIG     1      22.395  16.802   7.379  1.00  0.00      LIG  
ATOM   4967 H14  LIG     1      21.053  15.960   6.671  1.00  0.00      LIG  
ATOM   4968 H15  LIG     1      21.261  16.002   8.422  1.00  0.00      LIG  
ATOM   4969 H16  LIG     1      22.354  20.896  10.003  1.00  0.00      LIG  
ATOM   4970 H17  LIG     1      21.546  21.519   8.562  1.00  0.00      LIG  
ATOM   4971 H18  LIG     1      23.295  21.526   8.703  1.00  0.00      LIG  
ATOM   4972 H19  LIG     1      18.340  19.520   8.442  1.00  0.00      LIG  
ATOM   4973 H20  LIG     1      17.047  18.376   8.113  1.00  0.00      LIG  
ATOM   4974 H21  LIG     1      17.972  19.059   6.782  1.00  0.00      LIG  
ATOM   4975 H22  LIG     1      18.817  14.386   7.482  1.00  0.00      LIG  
ATOM   4976 H23  LIG     1      17.136  14.887   7.768  1.00  0.00      LIG  
ATOM   4977 H24  LIG     1      25.703  18.587   9.019  1.00  0.00      LIG  
ATOM   4978 H25  LIG     1      25.159  20.267   8.916  1.00  0.00      LIG  
ATOM   4979 H26  LIG     1      25.593  21.638   5.917  1.00  0.00      LIG  
ATOM   4980 H27  LIG     1      24.766  21.823   7.443  1.00  0.00      LIG  
ATOM   4981 H28  LIG     1      23.906  22.158   5.931  1.00  0.00      LIG  
ATOM   4982 H29  LIG     1      23.749  20.278   4.174  1.00  0.00      LIG  
ATOM   4983 H30  LIG     1      24.329  18.648   4.601  1.00  0.00      LIG  
ATOM   4984 H31  LIG     1      25.445  19.995   4.527  1.00  0.00      LIG  
ATOM   4985 H32  LIG     1      17.198  14.459  10.327  1.00  0.00      LIG  
ATOM   4986 H33  LIG     1      20.553  19.945  10.946  1.00  0.00      LIG  
ATOM   4987 H34  LIG     1      18.091  14.133  12.365  1.00  0.00      LIG  
ATOM   4988 H35  LIG     1      18.399  15.814  12.034  1.00  0.00      LIG  
ATOM   4989 H36  LIG     1      19.841  13.205   9.582  1.00  0.00      LIG  
ATOM   4990 H37  LIG     1      18.661  12.458  10.675  1.00  0.00      LIG  
ATOM   4991 H38  LIG     1      18.217  12.792   9.008  1.00  0.00      LIG  
ATOM   4992 H39  LIG     1      20.346  13.472  11.908  1.00  0.00      LIG  
ATOM   4993 H40  LIG     1      19.565  14.487  14.215  1.00  0.00      LIG  
ATOM   4994 H41  LIG     1      20.580  15.218  10.386  1.00  0.00      LIG  
ATOM   4995 H42  LIG     1      21.637  17.155  15.882  1.00  0.00      LIG  
ATOM   4996 H43  LIG     1      22.498  15.691  15.449  1.00  0.00      LIG  
ATOM   4997 H44  LIG     1      20.881  15.579  16.175  1.00  0.00      LIG  
ATOM   4998 H45  LIG     1      19.200  17.308  13.261  1.00  0.00      LIG  
ATOM   4999 H46  LIG     1      18.909  16.692  14.896  1.00  0.00      LIG  
ATOM   5000 H47  LIG     1      19.965  18.088  14.624  1.00  0.00      LIG  
ATOM   5001 H48  LIG     1      21.531  16.651  12.354  1.00  0.00      LIG  
ATOM   5002 H49  LIG     1      22.064  10.920  15.217  1.00  0.00      LIG  
ATOM   5003 H50  LIG     1      23.053  12.382  15.254  1.00  0.00      LIG  
ATOM   5004 H51  LIG     1      22.915  11.443  13.730  1.00  0.00      LIG  
TER
REMARK  Energy: 54.08
REMARK  SimpleFitness: 54.08
REMARK  FullFitness: -1582.0793
REMARK  InterFull: -48.0793
REMARK  IntraFull: 109.228
REMARK  solvFull: -1886.29
REMARK  surfFull: 243.062
REMARK  extraFull: 0.0
REMARK  deltaGcompsolvpol: -1886.29
REMARK  deltaGcompsolvnonpol: 243.062
REMARK  deltaGprotsolvpol: -1897.11
REMARK  deltaGprotsolvnonpol: 243.179
REMARK  deltaGligsolvpol: -10.8251
REMARK  deltaGligsolvnonpol: 15.9836
REMARK  deltaGvdw: -48.0793
REMARK  deltaGelec: 0.0
REMARK  deltaG: -8.736742
REMARK  Cluster: 2
REMARK  ClusterRank: 1
ATOM   4915 O    LIG     1      21.159  19.194  11.061  1.00  0.00      LIG  
ATOM   4916 O1   LIG     1      26.084  18.638   6.591  1.00  0.00      LIG  
ATOM   4917 O2   LIG     1      21.000  15.239  11.264  1.00  0.00      LIG  
ATOM   4918 O3   LIG     1      21.528  13.883  14.022  1.00  0.00      LIG  
ATOM   4919 O4   LIG     1      21.817  16.823  13.270  1.00  0.00      LIG  
ATOM   4920 O5   LIG     1      20.067  12.100  14.072  1.00  0.00      LIG  
ATOM   4921 C    LIG     1      20.497  17.884   7.554  1.00  0.00      LIG  
ATOM   4922 C1   LIG     1      21.038  18.897   8.594  1.00  0.00      LIG  
ATOM   4923 C2   LIG     1      22.433  19.556   8.267  1.00  0.00      LIG  
ATOM   4924 C3   LIG     1      19.020  17.501   7.873  1.00  0.00      LIG  
ATOM   4925 C4   LIG     1      22.689  19.838   6.744  1.00  0.00      LIG  
ATOM   4926 C5   LIG     1      20.577  18.557   6.201  1.00  0.00      LIG  
ATOM   4927 C6   LIG     1      20.877  18.279  10.010  1.00  0.00      LIG  
ATOM   4928 C7   LIG     1      21.995  18.859   5.805  1.00  0.00      LIG  
ATOM   4929 C8   LIG     1      18.970  16.878   9.223  1.00  0.00      LIG  
ATOM   4930 C9   LIG     1      24.174  20.042   6.292  1.00  0.00      LIG  
ATOM   4931 C10  LIG     1      23.577  18.780   8.939  1.00  0.00      LIG  
ATOM   4932 C11  LIG     1      18.425  16.421   6.973  1.00  0.00      LIG  
ATOM   4933 C12  LIG     1      19.460  17.788  10.294  1.00  0.00      LIG  
ATOM   4934 C13  LIG     1      21.338  16.598   7.510  1.00  0.00      LIG  
ATOM   4935 C14  LIG     1      22.405  20.944   8.917  1.00  0.00      LIG  
ATOM   4936 C15  LIG     1      18.534  15.605   9.223  1.00  0.00      LIG  
ATOM   4937 C16  LIG     1      18.052  18.683   7.804  1.00  0.00      LIG  
ATOM   4938 C17  LIG     1      18.181  15.203   7.833  1.00  0.00      LIG  
ATOM   4939 C18  LIG     1      24.960  19.250   8.570  1.00  0.00      LIG  
ATOM   4940 C19  LIG     1      25.107  19.176   7.093  1.00  0.00      LIG  
ATOM   4941 C20  LIG     1      24.628  21.494   6.412  1.00  0.00      LIG  
ATOM   4942 C21  LIG     1      24.428  19.716   4.821  1.00  0.00      LIG  
ATOM   4943 C22  LIG     1      18.285  14.551  10.293  1.00  0.00      LIG  
ATOM   4944 C23  LIG     1      18.692  14.805  11.750  1.00  0.00      LIG  
ATOM   4945 C24  LIG     1      18.783  13.178   9.861  1.00  0.00      LIG  
ATOM   4946 C25  LIG     1      20.143  14.522  12.127  1.00  0.00      LIG  
ATOM   4947 C26  LIG     1      20.452  14.763  13.636  1.00  0.00      LIG  
ATOM   4948 C27  LIG     1      20.856  16.192  14.110  1.00  0.00      LIG  
ATOM   4949 C28  LIG     1      21.503  16.145  15.483  1.00  0.00      LIG  
ATOM   4950 C29  LIG     1      19.660  17.115  14.228  1.00  0.00      LIG  
ATOM   4951 C30  LIG     1      21.181  12.576  14.236  1.00  0.00      LIG  
ATOM   4952 C31  LIG     1      22.388  11.780  14.627  1.00  0.00      LIG  
ATOM   4953 H    LIG     1      20.358  19.750   8.571  1.00  0.00      LIG  
ATOM   4954 H1   LIG     1      22.183  20.785   6.534  1.00  0.00      LIG  
ATOM   4955 H2   LIG     1      20.024  19.499   6.206  1.00  0.00      LIG  
ATOM   4956 H3   LIG     1      20.134  17.922   5.430  1.00  0.00      LIG  
ATOM   4957 H4   LIG     1      21.568  17.443  10.128  1.00  0.00      LIG  
ATOM   4958 H5   LIG     1      22.579  17.943   5.697  1.00  0.00      LIG  
ATOM   4959 H6   LIG     1      21.922  19.296   4.807  1.00  0.00      LIG  
ATOM   4960 H7   LIG     1      23.512  17.718   8.705  1.00  0.00      LIG  
ATOM   4961 H8   LIG     1      23.497  18.857  10.026  1.00  0.00      LIG  
ATOM   4962 H9   LIG     1      19.052  16.169   6.115  1.00  0.00      LIG  
ATOM   4963 H10  LIG     1      17.469  16.753   6.555  1.00  0.00      LIG  
ATOM   4964 H11  LIG     1      18.781  18.638  10.405  1.00  0.00      LIG  
ATOM   4965 H12  LIG     1      19.453  17.308  11.265  1.00  0.00      LIG  
ATOM   4966 H13  LIG     1      22.395  16.802   7.379  1.00  0.00      LIG  
ATOM   4967 H14  LIG     1      21.053  15.960   6.671  1.00  0.00      LIG  
ATOM   4968 H15  LIG     1      21.261  16.002   8.422  1.00  0.00      LIG  
ATOM   4969 H16  LIG     1      22.354  20.896  10.003  1.00  0.00      LIG  
ATOM   4970 H17  LIG     1      21.546  21.519   8.562  1.00  0.00      LIG  
ATOM   4971 H18  LIG     1      23.295  21.526   8.703  1.00  0.00      LIG  
ATOM   4972 H19  LIG     1      18.340  19.520   8.442  1.00  0.00      LIG  
ATOM   4973 H20  LIG     1      17.047  18.376   8.113  1.00  0.00      LIG  
ATOM   4974 H21  LIG     1      17.972  19.059   6.782  1.00  0.00      LIG  
ATOM   4975 H22  LIG     1      18.817  14.386   7.482  1.00  0.00      LIG  
ATOM   4976 H23  LIG     1      17.136  14.887   7.768  1.00  0.00      LIG  
ATOM   4977 H24  LIG     1      25.703  18.587   9.019  1.00  0.00      LIG  
ATOM   4978 H25  LIG     1      25.159  20.267   8.916  1.00  0.00      LIG  
ATOM   4979 H26  LIG     1      25.593  21.638   5.917  1.00  0.00      LIG  
ATOM   4980 H27  LIG     1      24.766  21.823   7.443  1.00  0.00      LIG  
ATOM   4981 H28  LIG     1      23.906  22.158   5.931  1.00  0.00      LIG  
ATOM   4982 H29  LIG     1      23.749  20.278   4.174  1.00  0.00      LIG  
ATOM   4983 H30  LIG     1      24.329  18.648   4.601  1.00  0.00      LIG  
ATOM   4984 H31  LIG     1      25.445  19.995   4.527  1.00  0.00      LIG  
ATOM   4985 H32  LIG     1      17.198  14.459  10.327  1.00  0.00      LIG  
ATOM   4986 H33  LIG     1      20.553  19.945  10.946  1.00  0.00      LIG  
ATOM   4987 H34  LIG     1      18.091  14.133  12.365  1.00  0.00      LIG  
ATOM   4988 H35  LIG     1      18.399  15.814  12.034  1.00  0.00      LIG  
ATOM   4989 H36  LIG     1      19.841  13.205   9.582  1.00  0.00      LIG  
ATOM   4990 H37  LIG     1      18.661  12.458  10.675  1.00  0.00      LIG  
ATOM   4991 H38  LIG     1      18.217  12.792   9.008  1.00  0.00      LIG  
ATOM   4992 H39  LIG     1      20.346  13.472  11.908  1.00  0.00      LIG  
ATOM   4993 H40  LIG     1      19.565  14.487  14.215  1.00  0.00      LIG  
ATOM   4994 H41  LIG     1      20.580  15.218  10.386  1.00  0.00      LIG  
ATOM   4995 H42  LIG     1      21.637  17.155  15.882  1.00  0.00      LIG  
ATOM   4996 H43  LIG     1      22.498  15.691  15.449  1.00  0.00      LIG  
ATOM   4997 H44  LIG     1      20.881  15.579  16.175  1.00  0.00      LIG  
ATOM   4998 H45  LIG     1      19.200  17.308  13.261  1.00  0.00      LIG  
ATOM   4999 H46  LIG     1      18.909  16.692  14.896  1.00  0.00      LIG  
ATOM   5000 H47  LIG     1      19.965  18.088  14.624  1.00  0.00      LIG  
ATOM   5001 H48  LIG     1      21.531  16.651  12.354  1.00  0.00      LIG  
ATOM   5002 H49  LIG     1      22.064  10.920  15.217  1.00  0.00      LIG  
ATOM   5003 H50  LIG     1      23.053  12.382  15.254  1.00  0.00      LIG  
ATOM   5004 H51  LIG     1      22.915  11.443  13.730  1.00  0.00      LIG  
TER
REMARK  Energy: 54.4871
REMARK  SimpleFitness: 54.4871
REMARK  FullFitness: -1581.9641
REMARK  InterFull: -48.6341
REMARK  IntraFull: 109.983
REMARK  solvFull: -1886.25
REMARK  surfFull: 242.937
REMARK  extraFull: 0.0
REMARK  deltaGcompsolvpol: -1886.25
REMARK  deltaGcompsolvnonpol: 242.937
REMARK  deltaGprotsolvpol: -1897.11
REMARK  deltaGprotsolvnonpol: 243.179
REMARK  deltaGligsolvpol: -10.7837
REMARK  deltaGligsolvnonpol: 15.9648
REMARK  deltaGvdw: -48.6341
REMARK  deltaGelec: 0.0
REMARK  deltaG: -8.799356
REMARK  Cluster: 2
REMARK  ClusterRank: 2
ATOM   4915 O    LIG     1      20.943  19.095  11.156  1.00  0.00      LIG  
ATOM   4916 O1   LIG     1      25.905  18.813   6.684  1.00  0.00      LIG  
ATOM   4917 O2   LIG     1      20.909  15.096  11.211  1.00  0.00      LIG  
ATOM   4918 O3   LIG     1      21.462  13.738  13.978  1.00  0.00      LIG  
ATOM   4919 O4   LIG     1      21.760  16.683  13.189  1.00  0.00      LIG  
ATOM   4920 O5   LIG     1      19.991  11.963  14.052  1.00  0.00      LIG  
ATOM   4921 C    LIG     1      20.375  17.841   7.613  1.00  0.00      LIG  
ATOM   4922 C1   LIG     1      20.864  18.851   8.681  1.00  0.00      LIG  
ATOM   4923 C2   LIG     1      22.235  19.571   8.388  1.00  0.00      LIG  
ATOM   4924 C3   LIG     1      18.907  17.405   7.906  1.00  0.00      LIG  
ATOM   4925 C4   LIG     1      22.490  19.907   6.876  1.00  0.00      LIG  
ATOM   4926 C5   LIG     1      20.448  18.542   6.273  1.00  0.00      LIG  
ATOM   4927 C6   LIG     1      20.710  18.195  10.081  1.00  0.00      LIG  
ATOM   4928 C7   LIG     1      21.857  18.915   5.906  1.00  0.00      LIG  
ATOM   4929 C8   LIG     1      18.860  16.751   9.239  1.00  0.00      LIG  
ATOM   4930 C9   LIG     1      23.968  20.192   6.447  1.00  0.00      LIG  
ATOM   4931 C10  LIG     1      23.400  18.812   9.045  1.00  0.00      LIG  
ATOM   4932 C11  LIG     1      18.353  16.328   6.976  1.00  0.00      LIG  
ATOM   4933 C12  LIG     1      19.309  17.650  10.335  1.00  0.00      LIG  
ATOM   4934 C13  LIG     1      21.260  16.583   7.550  1.00  0.00      LIG  
ATOM   4935 C14  LIG     1      22.150  20.937   9.080  1.00  0.00      LIG  
ATOM   4936 C15  LIG     1      18.450  15.470   9.208  1.00  0.00      LIG  
ATOM   4937 C16  LIG     1      17.901  18.556   7.865  1.00  0.00      LIG  
ATOM   4938 C17  LIG     1      18.124  15.087   7.808  1.00  0.00      LIG  
ATOM   4939 C18  LIG     1      24.772  19.320   8.689  1.00  0.00      LIG  
ATOM   4940 C19  LIG     1      24.920  19.311   7.209  1.00  0.00      LIG  
ATOM   4941 C20  LIG     1      24.384  21.646   6.659  1.00  0.00      LIG  
ATOM   4942 C21  LIG     1      24.236  19.962   4.958  1.00  0.00      LIG  
ATOM   4943 C22  LIG     1      18.204  14.398  10.260  1.00  0.00      LIG  
ATOM   4944 C23  LIG     1      18.613  14.634  11.721  1.00  0.00      LIG  
ATOM   4945 C24  LIG     1      18.717  13.038   9.810  1.00  0.00      LIG  
ATOM   4946 C25  LIG     1      20.071  14.374  12.089  1.00  0.00      LIG  
ATOM   4947 C26  LIG     1      20.393  14.626  13.596  1.00  0.00      LIG  
ATOM   4948 C27  LIG     1      20.820  16.055  14.054  1.00  0.00      LIG  
ATOM   4949 C28  LIG     1      21.501  16.009  15.411  1.00  0.00      LIG  
ATOM   4950 C29  LIG     1      19.633  16.982  14.203  1.00  0.00      LIG  
ATOM   4951 C30  LIG     1      21.114  12.430  14.183  1.00  0.00      LIG  
ATOM   4952 C31  LIG     1      22.325  11.615  14.519  1.00  0.00      LIG  
ATOM   4953 H    LIG     1      20.154  19.679   8.668  1.00  0.00      LIG  
ATOM   4954 H1   LIG     1      21.940  20.832   6.686  1.00  0.00      LIG  
ATOM   4955 H2   LIG     1      19.853  19.459   6.284  1.00  0.00      LIG  
ATOM   4956 H3   LIG     1      20.047  17.903   5.484  1.00  0.00      LIG  
ATOM   4957 H4   LIG     1      21.431  17.381  10.190  1.00  0.00      LIG  
ATOM   4958 H5   LIG     1      22.485  18.029   5.789  1.00  0.00      LIG  
ATOM   4959 H6   LIG     1      21.777  19.368   4.915  1.00  0.00      LIG  
ATOM   4960 H7   LIG     1      23.363  17.755   8.789  1.00  0.00      LIG  
ATOM   4961 H8   LIG     1      23.314  18.864  10.132  1.00  0.00      LIG  
ATOM   4962 H9   LIG     1      19.002  16.107   6.126  1.00  0.00      LIG  
ATOM   4963 H10  LIG     1      17.398  16.644   6.547  1.00  0.00      LIG  
ATOM   4964 H11  LIG     1      18.600  18.474  10.462  1.00  0.00      LIG  
ATOM   4965 H12  LIG     1      19.311  17.147  11.291  1.00  0.00      LIG  
ATOM   4966 H13  LIG     1      22.313  16.818   7.420  1.00  0.00      LIG  
ATOM   4967 H14  LIG     1      20.994  15.950   6.701  1.00  0.00      LIG  
ATOM   4968 H15  LIG     1      21.198  15.970   8.451  1.00  0.00      LIG  
ATOM   4969 H16  LIG     1      22.091  20.855  10.163  1.00  0.00      LIG  
ATOM   4970 H17  LIG     1      21.271  21.489   8.734  1.00  0.00      LIG  
ATOM   4971 H18  LIG     1      23.017  21.561   8.895  1.00  0.00      LIG  
ATOM   4972 H19  LIG     1      18.142  19.375   8.546  1.00  0.00      LIG  
ATOM   4973 H20  LIG     1      16.900  18.203   8.133  1.00  0.00      LIG  
ATOM   4974 H21  LIG     1      17.837  18.975   6.860  1.00  0.00      LIG  
ATOM   4975 H22  LIG     1      18.779  14.288   7.451  1.00  0.00      LIG  
ATOM   4976 H23  LIG     1      17.085  14.754   7.726  1.00  0.00      LIG  
ATOM   4977 H24  LIG     1      25.529  18.653   9.108  1.00  0.00      LIG  
ATOM   4978 H25  LIG     1      24.953  20.324   9.078  1.00  0.00      LIG  
ATOM   4979 H26  LIG     1      25.330  21.856   6.152  1.00  0.00      LIG  
ATOM   4980 H27  LIG     1      24.539  21.909   7.706  1.00  0.00      LIG  
ATOM   4981 H28  LIG     1      23.629  22.317   6.248  1.00  0.00      LIG  
ATOM   4982 H29  LIG     1      23.534  20.536   4.346  1.00  0.00      LIG  
ATOM   4983 H30  LIG     1      24.177  18.907   4.673  1.00  0.00      LIG  
ATOM   4984 H31  LIG     1      25.241  20.297   4.684  1.00  0.00      LIG  
ATOM   4985 H32  LIG     1      17.116  14.297  10.290  1.00  0.00      LIG  
ATOM   4986 H33  LIG     1      20.295  19.814  11.060  1.00  0.00      LIG  
ATOM   4987 H34  LIG     1      18.025  13.951  12.334  1.00  0.00      LIG  
ATOM   4988 H35  LIG     1      18.307  15.634  12.017  1.00  0.00      LIG  
ATOM   4989 H36  LIG     1      19.773  13.085   9.530  1.00  0.00      LIG  
ATOM   4990 H37  LIG     1      18.606  12.306  10.614  1.00  0.00      LIG  
ATOM   4991 H38  LIG     1      18.155  12.655   8.954  1.00  0.00      LIG  
ATOM   4992 H39  LIG     1      20.288  13.327  11.867  1.00  0.00      LIG  
ATOM   4993 H40  LIG     1      19.510  14.364  14.191  1.00  0.00      LIG  
ATOM   4994 H41  LIG     1      20.488  15.053  10.334  1.00  0.00      LIG  
ATOM   4995 H42  LIG     1      21.659  17.019  15.798  1.00  0.00      LIG  
ATOM   4996 H43  LIG     1      22.488  15.540  15.358  1.00  0.00      LIG  
ATOM   4997 H44  LIG     1      20.890  15.458  16.123  1.00  0.00      LIG  
ATOM   4998 H45  LIG     1      19.110  17.123  13.260  1.00  0.00      LIG  
ATOM   4999 H46  LIG     1      18.926  16.587  14.935  1.00  0.00      LIG  
ATOM   5000 H47  LIG     1      19.955  17.973  14.534  1.00  0.00      LIG  
ATOM   5001 H48  LIG     1      21.459  16.498  12.280  1.00  0.00      LIG  
ATOM   5002 H49  LIG     1      22.082  10.946  15.348  1.00  0.00      LIG  
ATOM   5003 H50  LIG     1      23.151  12.258  14.840  1.00  0.00      LIG  
ATOM   5004 H51  LIG     1      22.631  11.045  13.638  1.00  0.00      LIG  
TER
REMARK  Energy: 54.4871
REMARK  SimpleFitness: 54.4871
REMARK  FullFitness: -1581.9641
REMARK  InterFull: -48.6341
REMARK  IntraFull: 109.983
REMARK  solvFull: -1886.25
REMARK  surfFull: 242.937
REMARK  extraFull: 0.0
REMARK  deltaGcompsolvpol: -1886.25
REMARK  deltaGcompsolvnonpol: 242.937
REMARK  deltaGprotsolvpol: -1897.11
REMARK  deltaGprotsolvnonpol: 243.179
REMARK  deltaGligsolvpol: -10.7837
REMARK  deltaGligsolvnonpol: 15.9648
REMARK  deltaGvdw: -48.6341
REMARK  deltaGelec: 0.0
REMARK  deltaG: -8.799356
REMARK  Cluster: 2
REMARK  ClusterRank: 3
ATOM   4915 O    LIG     1      20.943  19.095  11.156  1.00  0.00      LIG  
ATOM   4916 O1   LIG     1      25.905  18.813   6.684  1.00  0.00      LIG  
ATOM   4917 O2   LIG     1      20.909  15.096  11.211  1.00  0.00      LIG  
ATOM   4918 O3   LIG     1      21.462  13.738  13.978  1.00  0.00      LIG  
ATOM   4919 O4   LIG     1      21.760  16.683  13.189  1.00  0.00      LIG  
ATOM   4920 O5   LIG     1      19.991  11.963  14.052  1.00  0.00      LIG  
ATOM   4921 C    LIG     1      20.375  17.841   7.613  1.00  0.00      LIG  
ATOM   4922 C1   LIG     1      20.864  18.851   8.681  1.00  0.00      LIG  
ATOM   4923 C2   LIG     1      22.235  19.571   8.388  1.00  0.00      LIG  
ATOM   4924 C3   LIG     1      18.907  17.405   7.906  1.00  0.00      LIG  
ATOM   4925 C4   LIG     1      22.490  19.907   6.876  1.00  0.00      LIG  
ATOM   4926 C5   LIG     1      20.448  18.542   6.273  1.00  0.00      LIG  
ATOM   4927 C6   LIG     1      20.710  18.195  10.081  1.00  0.00      LIG  
ATOM   4928 C7   LIG     1      21.857  18.915   5.906  1.00  0.00      LIG  
ATOM   4929 C8   LIG     1      18.860  16.751   9.239  1.00  0.00      LIG  
ATOM   4930 C9   LIG     1      23.968  20.192   6.447  1.00  0.00      LIG  
ATOM   4931 C10  LIG     1      23.400  18.812   9.045  1.00  0.00      LIG  
ATOM   4932 C11  LIG     1      18.353  16.328   6.976  1.00  0.00      LIG  
ATOM   4933 C12  LIG     1      19.309  17.650  10.335  1.00  0.00      LIG  
ATOM   4934 C13  LIG     1      21.260  16.583   7.550  1.00  0.00      LIG  
ATOM   4935 C14  LIG     1      22.150  20.937   9.080  1.00  0.00      LIG  
ATOM   4936 C15  LIG     1      18.450  15.470   9.208  1.00  0.00      LIG  
ATOM   4937 C16  LIG     1      17.901  18.556   7.865  1.00  0.00      LIG  
ATOM   4938 C17  LIG     1      18.124  15.087   7.808  1.00  0.00      LIG  
ATOM   4939 C18  LIG     1      24.772  19.320   8.689  1.00  0.00      LIG  
ATOM   4940 C19  LIG     1      24.920  19.311   7.209  1.00  0.00      LIG  
ATOM   4941 C20  LIG     1      24.384  21.646   6.659  1.00  0.00      LIG  
ATOM   4942 C21  LIG     1      24.236  19.962   4.958  1.00  0.00      LIG  
ATOM   4943 C22  LIG     1      18.204  14.398  10.260  1.00  0.00      LIG  
ATOM   4944 C23  LIG     1      18.613  14.634  11.721  1.00  0.00      LIG  
ATOM   4945 C24  LIG     1      18.717  13.038   9.810  1.00  0.00      LIG  
ATOM   4946 C25  LIG     1      20.071  14.374  12.089  1.00  0.00      LIG  
ATOM   4947 C26  LIG     1      20.393  14.626  13.596  1.00  0.00      LIG  
ATOM   4948 C27  LIG     1      20.820  16.055  14.054  1.00  0.00      LIG  
ATOM   4949 C28  LIG     1      21.501  16.009  15.411  1.00  0.00      LIG  
ATOM   4950 C29  LIG     1      19.633  16.982  14.203  1.00  0.00      LIG  
ATOM   4951 C30  LIG     1      21.114  12.430  14.183  1.00  0.00      LIG  
ATOM   4952 C31  LIG     1      22.325  11.615  14.519  1.00  0.00      LIG  
ATOM   4953 H    LIG     1      20.154  19.679   8.668  1.00  0.00      LIG  
ATOM   4954 H1   LIG     1      21.940  20.832   6.686  1.00  0.00      LIG  
ATOM   4955 H2   LIG     1      19.853  19.459   6.284  1.00  0.00      LIG  
ATOM   4956 H3   LIG     1      20.047  17.903   5.484  1.00  0.00      LIG  
ATOM   4957 H4   LIG     1      21.431  17.381  10.190  1.00  0.00      LIG  
ATOM   4958 H5   LIG     1      22.485  18.029   5.789  1.00  0.00      LIG  
ATOM   4959 H6   LIG     1      21.777  19.368   4.915  1.00  0.00      LIG  
ATOM   4960 H7   LIG     1      23.363  17.755   8.789  1.00  0.00      LIG  
ATOM   4961 H8   LIG     1      23.314  18.864  10.132  1.00  0.00      LIG  
ATOM   4962 H9   LIG     1      19.002  16.107   6.126  1.00  0.00      LIG  
ATOM   4963 H10  LIG     1      17.398  16.644   6.547  1.00  0.00      LIG  
ATOM   4964 H11  LIG     1      18.600  18.474  10.462  1.00  0.00      LIG  
ATOM   4965 H12  LIG     1      19.311  17.147  11.291  1.00  0.00      LIG  
ATOM   4966 H13  LIG     1      22.313  16.818   7.420  1.00  0.00      LIG  
ATOM   4967 H14  LIG     1      20.994  15.950   6.701  1.00  0.00      LIG  
ATOM   4968 H15  LIG     1      21.198  15.970   8.451  1.00  0.00      LIG  
ATOM   4969 H16  LIG     1      22.091  20.855  10.163  1.00  0.00      LIG  
ATOM   4970 H17  LIG     1      21.271  21.489   8.734  1.00  0.00      LIG  
ATOM   4971 H18  LIG     1      23.017  21.561   8.895  1.00  0.00      LIG  
ATOM   4972 H19  LIG     1      18.142  19.375   8.546  1.00  0.00      LIG  
ATOM   4973 H20  LIG     1      16.900  18.203   8.133  1.00  0.00      LIG  
ATOM   4974 H21  LIG     1      17.837  18.975   6.860  1.00  0.00      LIG  
ATOM   4975 H22  LIG     1      18.779  14.288   7.451  1.00  0.00      LIG  
ATOM   4976 H23  LIG     1      17.085  14.754   7.726  1.00  0.00      LIG  
ATOM   4977 H24  LIG     1      25.529  18.653   9.108  1.00  0.00      LIG  
ATOM   4978 H25  LIG     1      24.953  20.324   9.078  1.00  0.00      LIG  
ATOM   4979 H26  LIG     1      25.330  21.856   6.152  1.00  0.00      LIG  
ATOM   4980 H27  LIG     1      24.539  21.909   7.706  1.00  0.00      LIG  
ATOM   4981 H28  LIG     1      23.629  22.317   6.248  1.00  0.00      LIG  
ATOM   4982 H29  LIG     1      23.534  20.536   4.346  1.00  0.00      LIG  
ATOM   4983 H30  LIG     1      24.177  18.907   4.673  1.00  0.00      LIG  
ATOM   4984 H31  LIG     1      25.241  20.297   4.684  1.00  0.00      LIG  
ATOM   4985 H32  LIG     1      17.116  14.297  10.290  1.00  0.00      LIG  
ATOM   4986 H33  LIG     1      20.295  19.814  11.060  1.00  0.00      LIG  
ATOM   4987 H34  LIG     1      18.025  13.951  12.334  1.00  0.00      LIG  
ATOM   4988 H35  LIG     1      18.307  15.634  12.017  1.00  0.00      LIG  
ATOM   4989 H36  LIG     1      19.773  13.085   9.530  1.00  0.00      LIG  
ATOM   4990 H37  LIG     1      18.606  12.306  10.614  1.00  0.00      LIG  
ATOM   4991 H38  LIG     1      18.155  12.655   8.954  1.00  0.00      LIG  
ATOM   4992 H39  LIG     1      20.288  13.327  11.867  1.00  0.00      LIG  
ATOM   4993 H40  LIG     1      19.510  14.364  14.191  1.00  0.00      LIG  
ATOM   4994 H41  LIG     1      20.488  15.053  10.334  1.00  0.00      LIG  
ATOM   4995 H42  LIG     1      21.659  17.019  15.798  1.00  0.00      LIG  
ATOM   4996 H43  LIG     1      22.488  15.540  15.358  1.00  0.00      LIG  
ATOM   4997 H44  LIG     1      20.890  15.458  16.123  1.00  0.00      LIG  
ATOM   4998 H45  LIG     1      19.110  17.123  13.260  1.00  0.00      LIG  
ATOM   4999 H46  LIG     1      18.926  16.587  14.935  1.00  0.00      LIG  
ATOM   5000 H47  LIG     1      19.955  17.973  14.534  1.00  0.00      LIG  
ATOM   5001 H48  LIG     1      21.459  16.498  12.280  1.00  0.00      LIG  
ATOM   5002 H49  LIG     1      22.082  10.946  15.348  1.00  0.00      LIG  
ATOM   5003 H50  LIG     1      23.151  12.258  14.840  1.00  0.00      LIG  
ATOM   5004 H51  LIG     1      22.631  11.045  13.638  1.00  0.00      LIG  
TER
REMARK  Energy: 54.4871
REMARK  SimpleFitness: 54.4871
REMARK  FullFitness: -1581.9641
REMARK  InterFull: -48.6341
REMARK  IntraFull: 109.983
REMARK  solvFull: -1886.25
REMARK  surfFull: 242.937
REMARK  extraFull: 0.0
REMARK  deltaGcompsolvpol: -1886.25
REMARK  deltaGcompsolvnonpol: 242.937
REMARK  deltaGprotsolvpol: -1897.11
REMARK  deltaGprotsolvnonpol: 243.179
REMARK  deltaGligsolvpol: -10.7837
REMARK  deltaGligsolvnonpol: 15.9648
REMARK  deltaGvdw: -48.6341
REMARK  deltaGelec: 0.0
REMARK  deltaG: -8.799356
REMARK  Cluster: 2
REMARK  ClusterRank: 4
ATOM   4915 O    LIG     1      20.943  19.095  11.156  1.00  0.00      LIG  
ATOM   4916 O1   LIG     1      25.905  18.813   6.684  1.00  0.00      LIG  
ATOM   4917 O2   LIG     1      20.909  15.096  11.211  1.00  0.00      LIG  
ATOM   4918 O3   LIG     1      21.462  13.738  13.978  1.00  0.00      LIG  
ATOM   4919 O4   LIG     1      21.760  16.683  13.189  1.00  0.00      LIG  
ATOM   4920 O5   LIG     1      19.991  11.963  14.052  1.00  0.00      LIG  
ATOM   4921 C    LIG     1      20.375  17.841   7.613  1.00  0.00      LIG  
ATOM   4922 C1   LIG     1      20.864  18.851   8.681  1.00  0.00      LIG  
ATOM   4923 C2   LIG     1      22.235  19.571   8.388  1.00  0.00      LIG  
ATOM   4924 C3   LIG     1      18.907  17.405   7.906  1.00  0.00      LIG  
ATOM   4925 C4   LIG     1      22.490  19.907   6.876  1.00  0.00      LIG  
ATOM   4926 C5   LIG     1      20.448  18.542   6.273  1.00  0.00      LIG  
ATOM   4927 C6   LIG     1      20.710  18.195  10.081  1.00  0.00      LIG  
ATOM   4928 C7   LIG     1      21.857  18.915   5.906  1.00  0.00      LIG  
ATOM   4929 C8   LIG     1      18.860  16.751   9.239  1.00  0.00      LIG  
ATOM   4930 C9   LIG     1      23.968  20.192   6.447  1.00  0.00      LIG  
ATOM   4931 C10  LIG     1      23.400  18.812   9.045  1.00  0.00      LIG  
ATOM   4932 C11  LIG     1      18.353  16.328   6.976  1.00  0.00      LIG  
ATOM   4933 C12  LIG     1      19.309  17.650  10.335  1.00  0.00      LIG  
ATOM   4934 C13  LIG     1      21.260  16.583   7.550  1.00  0.00      LIG  
ATOM   4935 C14  LIG     1      22.150  20.937   9.080  1.00  0.00      LIG  
ATOM   4936 C15  LIG     1      18.450  15.470   9.208  1.00  0.00      LIG  
ATOM   4937 C16  LIG     1      17.901  18.556   7.865  1.00  0.00      LIG  
ATOM   4938 C17  LIG     1      18.124  15.087   7.808  1.00  0.00      LIG  
ATOM   4939 C18  LIG     1      24.772  19.320   8.689  1.00  0.00      LIG  
ATOM   4940 C19  LIG     1      24.920  19.311   7.209  1.00  0.00      LIG  
ATOM   4941 C20  LIG     1      24.384  21.646   6.659  1.00  0.00      LIG  
ATOM   4942 C21  LIG     1      24.236  19.962   4.958  1.00  0.00      LIG  
ATOM   4943 C22  LIG     1      18.204  14.398  10.260  1.00  0.00      LIG  
ATOM   4944 C23  LIG     1      18.613  14.634  11.721  1.00  0.00      LIG  
ATOM   4945 C24  LIG     1      18.717  13.038   9.810  1.00  0.00      LIG  
ATOM   4946 C25  LIG     1      20.071  14.374  12.089  1.00  0.00      LIG  
ATOM   4947 C26  LIG     1      20.393  14.626  13.596  1.00  0.00      LIG  
ATOM   4948 C27  LIG     1      20.820  16.055  14.054  1.00  0.00      LIG  
ATOM   4949 C28  LIG     1      21.501  16.009  15.411  1.00  0.00      LIG  
ATOM   4950 C29  LIG     1      19.633  16.982  14.203  1.00  0.00      LIG  
ATOM   4951 C30  LIG     1      21.114  12.430  14.183  1.00  0.00      LIG  
ATOM   4952 C31  LIG     1      22.325  11.615  14.519  1.00  0.00      LIG  
ATOM   4953 H    LIG     1      20.154  19.679   8.668  1.00  0.00      LIG  
ATOM   4954 H1   LIG     1      21.940  20.832   6.686  1.00  0.00      LIG  
ATOM   4955 H2   LIG     1      19.853  19.459   6.284  1.00  0.00      LIG  
ATOM   4956 H3   LIG     1      20.047  17.903   5.484  1.00  0.00      LIG  
ATOM   4957 H4   LIG     1      21.431  17.381  10.190  1.00  0.00      LIG  
ATOM   4958 H5   LIG     1      22.485  18.029   5.789  1.00  0.00      LIG  
ATOM   4959 H6   LIG     1      21.777  19.368   4.915  1.00  0.00      LIG  
ATOM   4960 H7   LIG     1      23.363  17.755   8.789  1.00  0.00      LIG  
ATOM   4961 H8   LIG     1      23.314  18.864  10.132  1.00  0.00      LIG  
ATOM   4962 H9   LIG     1      19.002  16.107   6.126  1.00  0.00      LIG  
ATOM   4963 H10  LIG     1      17.398  16.644   6.547  1.00  0.00      LIG  
ATOM   4964 H11  LIG     1      18.600  18.474  10.462  1.00  0.00      LIG  
ATOM   4965 H12  LIG     1      19.311  17.147  11.291  1.00  0.00      LIG  
ATOM   4966 H13  LIG     1      22.313  16.818   7.420  1.00  0.00      LIG  
ATOM   4967 H14  LIG     1      20.994  15.950   6.701  1.00  0.00      LIG  
ATOM   4968 H15  LIG     1      21.198  15.970   8.451  1.00  0.00      LIG  
ATOM   4969 H16  LIG     1      22.091  20.855  10.163  1.00  0.00      LIG  
ATOM   4970 H17  LIG     1      21.271  21.489   8.734  1.00  0.00      LIG  
ATOM   4971 H18  LIG     1      23.017  21.561   8.895  1.00  0.00      LIG  
ATOM   4972 H19  LIG     1      18.142  19.375   8.546  1.00  0.00      LIG  
ATOM   4973 H20  LIG     1      16.900  18.203   8.133  1.00  0.00      LIG  
ATOM   4974 H21  LIG     1      17.837  18.975   6.860  1.00  0.00      LIG  
ATOM   4975 H22  LIG     1      18.779  14.288   7.451  1.00  0.00      LIG  
ATOM   4976 H23  LIG     1      17.085  14.754   7.726  1.00  0.00      LIG  
ATOM   4977 H24  LIG     1      25.529  18.653   9.108  1.00  0.00      LIG  
ATOM   4978 H25  LIG     1      24.953  20.324   9.078  1.00  0.00      LIG  
ATOM   4979 H26  LIG     1      25.330  21.856   6.152  1.00  0.00      LIG  
ATOM   4980 H27  LIG     1      24.539  21.909   7.706  1.00  0.00      LIG  
ATOM   4981 H28  LIG     1      23.629  22.317   6.248  1.00  0.00      LIG  
ATOM   4982 H29  LIG     1      23.534  20.536   4.346  1.00  0.00      LIG  
ATOM   4983 H30  LIG     1      24.177  18.907   4.673  1.00  0.00      LIG  
ATOM   4984 H31  LIG     1      25.241  20.297   4.684  1.00  0.00      LIG  
ATOM   4985 H32  LIG     1      17.116  14.297  10.290  1.00  0.00      LIG  
ATOM   4986 H33  LIG     1      20.295  19.814  11.060  1.00  0.00      LIG  
ATOM   4987 H34  LIG     1      18.025  13.951  12.334  1.00  0.00      LIG  
ATOM   4988 H35  LIG     1      18.307  15.634  12.017  1.00  0.00      LIG  
ATOM   4989 H36  LIG     1      19.773  13.085   9.530  1.00  0.00      LIG  
ATOM   4990 H37  LIG     1      18.606  12.306  10.614  1.00  0.00      LIG  
ATOM   4991 H38  LIG     1      18.155  12.655   8.954  1.00  0.00      LIG  
ATOM   4992 H39  LIG     1      20.288  13.327  11.867  1.00  0.00      LIG  
ATOM   4993 H40  LIG     1      19.510  14.364  14.191  1.00  0.00      LIG  
ATOM   4994 H41  LIG     1      20.488  15.053  10.334  1.00  0.00      LIG  
ATOM   4995 H42  LIG     1      21.659  17.019  15.798  1.00  0.00      LIG  
ATOM   4996 H43  LIG     1      22.488  15.540  15.358  1.00  0.00      LIG  
ATOM   4997 H44  LIG     1      20.890  15.458  16.123  1.00  0.00      LIG  
ATOM   4998 H45  LIG     1      19.110  17.123  13.260  1.00  0.00      LIG  
ATOM   4999 H46  LIG     1      18.926  16.587  14.935  1.00  0.00      LIG  
ATOM   5000 H47  LIG     1      19.955  17.973  14.534  1.00  0.00      LIG  
ATOM   5001 H48  LIG     1      21.459  16.498  12.280  1.00  0.00      LIG  
ATOM   5002 H49  LIG     1      22.082  10.946  15.348  1.00  0.00      LIG  
ATOM   5003 H50  LIG     1      23.151  12.258  14.840  1.00  0.00      LIG  
ATOM   5004 H51  LIG     1      22.631  11.045  13.638  1.00  0.00      LIG  
TER
REMARK  Energy: 54.4871
REMARK  SimpleFitness: 54.4871
REMARK  FullFitness: -1581.9641
REMARK  InterFull: -48.6341
REMARK  IntraFull: 109.983
REMARK  solvFull: -1886.25
REMARK  surfFull: 242.937
REMARK  extraFull: 0.0
REMARK  deltaGcompsolvpol: -1886.25
REMARK  deltaGcompsolvnonpol: 242.937
REMARK  deltaGprotsolvpol: -1897.11
REMARK  deltaGprotsolvnonpol: 243.179
REMARK  deltaGligsolvpol: -10.7837
REMARK  deltaGligsolvnonpol: 15.9648
REMARK  deltaGvdw: -48.6341
REMARK  deltaGelec: 0.0
REMARK  deltaG: -8.799356
REMARK  Cluster: 2
REMARK  ClusterRank: 5
ATOM   4915 O    LIG     1      20.943  19.095  11.156  1.00  0.00      LIG  
ATOM   4916 O1   LIG     1      25.905  18.813   6.684  1.00  0.00      LIG  
ATOM   4917 O2   LIG     1      20.909  15.096  11.211  1.00  0.00      LIG  
ATOM   4918 O3   LIG     1      21.462  13.738  13.978  1.00  0.00      LIG  
ATOM   4919 O4   LIG     1      21.760  16.683  13.189  1.00  0.00      LIG  
ATOM   4920 O5   LIG     1      19.991  11.963  14.052  1.00  0.00      LIG  
ATOM   4921 C    LIG     1      20.375  17.841   7.613  1.00  0.00      LIG  
ATOM   4922 C1   LIG     1      20.864  18.851   8.681  1.00  0.00      LIG  
ATOM   4923 C2   LIG     1      22.235  19.571   8.388  1.00  0.00      LIG  
ATOM   4924 C3   LIG     1      18.907  17.405   7.906  1.00  0.00      LIG  
ATOM   4925 C4   LIG     1      22.490  19.907   6.876  1.00  0.00      LIG  
ATOM   4926 C5   LIG     1      20.448  18.542   6.273  1.00  0.00      LIG  
ATOM   4927 C6   LIG     1      20.710  18.195  10.081  1.00  0.00      LIG  
ATOM   4928 C7   LIG     1      21.857  18.915   5.906  1.00  0.00      LIG  
ATOM   4929 C8   LIG     1      18.860  16.751   9.239  1.00  0.00      LIG  
ATOM   4930 C9   LIG     1      23.968  20.192   6.447  1.00  0.00      LIG  
ATOM   4931 C10  LIG     1      23.400  18.812   9.045  1.00  0.00      LIG  
ATOM   4932 C11  LIG     1      18.353  16.328   6.976  1.00  0.00      LIG  
ATOM   4933 C12  LIG     1      19.309  17.650  10.335  1.00  0.00      LIG  
ATOM   4934 C13  LIG     1      21.260  16.583   7.550  1.00  0.00      LIG  
ATOM   4935 C14  LIG     1      22.150  20.937   9.080  1.00  0.00      LIG  
ATOM   4936 C15  LIG     1      18.450  15.470   9.208  1.00  0.00      LIG  
ATOM   4937 C16  LIG     1      17.901  18.556   7.865  1.00  0.00      LIG  
ATOM   4938 C17  LIG     1      18.124  15.087   7.808  1.00  0.00      LIG  
ATOM   4939 C18  LIG     1      24.772  19.320   8.689  1.00  0.00      LIG  
ATOM   4940 C19  LIG     1      24.920  19.311   7.209  1.00  0.00      LIG  
ATOM   4941 C20  LIG     1      24.384  21.646   6.659  1.00  0.00      LIG  
ATOM   4942 C21  LIG     1      24.236  19.962   4.958  1.00  0.00      LIG  
ATOM   4943 C22  LIG     1      18.204  14.398  10.260  1.00  0.00      LIG  
ATOM   4944 C23  LIG     1      18.613  14.634  11.721  1.00  0.00      LIG  
ATOM   4945 C24  LIG     1      18.717  13.038   9.810  1.00  0.00      LIG  
ATOM   4946 C25  LIG     1      20.071  14.374  12.089  1.00  0.00      LIG  
ATOM   4947 C26  LIG     1      20.393  14.626  13.596  1.00  0.00      LIG  
ATOM   4948 C27  LIG     1      20.820  16.055  14.054  1.00  0.00      LIG  
ATOM   4949 C28  LIG     1      21.501  16.009  15.411  1.00  0.00      LIG  
ATOM   4950 C29  LIG     1      19.633  16.982  14.203  1.00  0.00      LIG  
ATOM   4951 C30  LIG     1      21.114  12.430  14.183  1.00  0.00      LIG  
ATOM   4952 C31  LIG     1      22.325  11.615  14.519  1.00  0.00      LIG  
ATOM   4953 H    LIG     1      20.154  19.679   8.668  1.00  0.00      LIG  
ATOM   4954 H1   LIG     1      21.940  20.832   6.686  1.00  0.00      LIG  
ATOM   4955 H2   LIG     1      19.853  19.459   6.284  1.00  0.00      LIG  
ATOM   4956 H3   LIG     1      20.047  17.903   5.484  1.00  0.00      LIG  
ATOM   4957 H4   LIG     1      21.431  17.381  10.190  1.00  0.00      LIG  
ATOM   4958 H5   LIG     1      22.485  18.029   5.789  1.00  0.00      LIG  
ATOM   4959 H6   LIG     1      21.777  19.368   4.915  1.00  0.00      LIG  
ATOM   4960 H7   LIG     1      23.363  17.755   8.789  1.00  0.00      LIG  
ATOM   4961 H8   LIG     1      23.314  18.864  10.132  1.00  0.00      LIG  
ATOM   4962 H9   LIG     1      19.002  16.107   6.126  1.00  0.00      LIG  
ATOM   4963 H10  LIG     1      17.398  16.644   6.547  1.00  0.00      LIG  
ATOM   4964 H11  LIG     1      18.600  18.474  10.462  1.00  0.00      LIG  
ATOM   4965 H12  LIG     1      19.311  17.147  11.291  1.00  0.00      LIG  
ATOM   4966 H13  LIG     1      22.313  16.818   7.420  1.00  0.00      LIG  
ATOM   4967 H14  LIG     1      20.994  15.950   6.701  1.00  0.00      LIG  
ATOM   4968 H15  LIG     1      21.198  15.970   8.451  1.00  0.00      LIG  
ATOM   4969 H16  LIG     1      22.091  20.855  10.163  1.00  0.00      LIG  
ATOM   4970 H17  LIG     1      21.271  21.489   8.734  1.00  0.00      LIG  
ATOM   4971 H18  LIG     1      23.017  21.561   8.895  1.00  0.00      LIG  
ATOM   4972 H19  LIG     1      18.142  19.375   8.546  1.00  0.00      LIG  
ATOM   4973 H20  LIG     1      16.900  18.203   8.133  1.00  0.00      LIG  
ATOM   4974 H21  LIG     1      17.837  18.975   6.860  1.00  0.00      LIG  
ATOM   4975 H22  LIG     1      18.779  14.288   7.451  1.00  0.00      LIG  
ATOM   4976 H23  LIG     1      17.085  14.754   7.726  1.00  0.00      LIG  
ATOM   4977 H24  LIG     1      25.529  18.653   9.108  1.00  0.00      LIG  
ATOM   4978 H25  LIG     1      24.953  20.324   9.078  1.00  0.00      LIG  
ATOM   4979 H26  LIG     1      25.330  21.856   6.152  1.00  0.00      LIG  
ATOM   4980 H27  LIG     1      24.539  21.909   7.706  1.00  0.00      LIG  
ATOM   4981 H28  LIG     1      23.629  22.317   6.248  1.00  0.00      LIG  
ATOM   4982 H29  LIG     1      23.534  20.536   4.346  1.00  0.00      LIG  
ATOM   4983 H30  LIG     1      24.177  18.907   4.673  1.00  0.00      LIG  
ATOM   4984 H31  LIG     1      25.241  20.297   4.684  1.00  0.00      LIG  
ATOM   4985 H32  LIG     1      17.116  14.297  10.290  1.00  0.00      LIG  
ATOM   4986 H33  LIG     1      20.295  19.814  11.060  1.00  0.00      LIG  
ATOM   4987 H34  LIG     1      18.025  13.951  12.334  1.00  0.00      LIG  
ATOM   4988 H35  LIG     1      18.307  15.634  12.017  1.00  0.00      LIG  
ATOM   4989 H36  LIG     1      19.773  13.085   9.530  1.00  0.00      LIG  
ATOM   4990 H37  LIG     1      18.606  12.306  10.614  1.00  0.00      LIG  
ATOM   4991 H38  LIG     1      18.155  12.655   8.954  1.00  0.00      LIG  
ATOM   4992 H39  LIG     1      20.288  13.327  11.867  1.00  0.00      LIG  
ATOM   4993 H40  LIG     1      19.510  14.364  14.191  1.00  0.00      LIG  
ATOM   4994 H41  LIG     1      20.488  15.053  10.334  1.00  0.00      LIG  
ATOM   4995 H42  LIG     1      21.659  17.019  15.798  1.00  0.00      LIG  
ATOM   4996 H43  LIG     1      22.488  15.540  15.358  1.00  0.00      LIG  
ATOM   4997 H44  LIG     1      20.890  15.458  16.123  1.00  0.00      LIG  
ATOM   4998 H45  LIG     1      19.110  17.123  13.260  1.00  0.00      LIG  
ATOM   4999 H46  LIG     1      18.926  16.587  14.935  1.00  0.00      LIG  
ATOM   5000 H47  LIG     1      19.955  17.973  14.534  1.00  0.00      LIG  
ATOM   5001 H48  LIG     1      21.459  16.498  12.280  1.00  0.00      LIG  
ATOM   5002 H49  LIG     1      22.082  10.946  15.348  1.00  0.00      LIG  
ATOM   5003 H50  LIG     1      23.151  12.258  14.840  1.00  0.00      LIG  
ATOM   5004 H51  LIG     1      22.631  11.045  13.638  1.00  0.00      LIG  
TER
REMARK  Energy: 54.5622
REMARK  SimpleFitness: 54.5622
REMARK  FullFitness: -1581.7931
REMARK  InterFull: -47.983
REMARK  IntraFull: 109.473
REMARK  solvFull: -1886.31
REMARK  surfFull: 243.027
REMARK  extraFull: 0.0
REMARK  deltaGcompsolvpol: -1886.31
REMARK  deltaGcompsolvnonpol: 243.027
REMARK  deltaGprotsolvpol: -1897.11
REMARK  deltaGprotsolvnonpol: 243.179
REMARK  deltaGligsolvpol: -10.7212
REMARK  deltaGligsolvnonpol: 15.974
REMARK  deltaGvdw: -47.983
REMARK  deltaGelec: 0.0
REMARK  deltaG: -8.737619
REMARK  Cluster: 2
REMARK  ClusterRank: 6
ATOM   4915 O    LIG     1      20.837  19.210  11.146  1.00  0.00      LIG  
ATOM   4916 O1   LIG     1      25.943  18.766   6.885  1.00  0.00      LIG  
ATOM   4917 O2   LIG     1      20.944  15.167  11.247  1.00  0.00      LIG  
ATOM   4918 O3   LIG     1      21.508  13.810  14.009  1.00  0.00      LIG  
ATOM   4919 O4   LIG     1      21.764  16.748  13.240  1.00  0.00      LIG  
ATOM   4920 O5   LIG     1      20.069  12.011  14.079  1.00  0.00      LIG  
ATOM   4921 C    LIG     1      20.427  17.836   7.627  1.00  0.00      LIG  
ATOM   4922 C1   LIG     1      20.860  18.880   8.684  1.00  0.00      LIG  
ATOM   4923 C2   LIG     1      22.230  19.613   8.414  1.00  0.00      LIG  
ATOM   4924 C3   LIG     1      18.965  17.365   7.889  1.00  0.00      LIG  
ATOM   4925 C4   LIG     1      22.542  19.905   6.900  1.00  0.00      LIG  
ATOM   4926 C5   LIG     1      20.514  18.519   6.279  1.00  0.00      LIG  
ATOM   4927 C6   LIG     1      20.670  18.264  10.098  1.00  0.00      LIG  
ATOM   4928 C7   LIG     1      21.924  18.902   5.931  1.00  0.00      LIG  
ATOM   4929 C8   LIG     1      18.891  16.742   9.234  1.00  0.00      LIG  
ATOM   4930 C9   LIG     1      24.037  20.159   6.511  1.00  0.00      LIG  
ATOM   4931 C10  LIG     1      23.377  18.901   9.151  1.00  0.00      LIG  
ATOM   4932 C11  LIG     1      18.468  16.257   6.965  1.00  0.00      LIG  
ATOM   4933 C12  LIG     1      19.278  17.677  10.323  1.00  0.00      LIG  
ATOM   4934 C13  LIG     1      21.348  16.605   7.618  1.00  0.00      LIG  
ATOM   4935 C14  LIG     1      22.096  20.998   9.056  1.00  0.00      LIG  
ATOM   4936 C15  LIG     1      18.511  15.449   9.220  1.00  0.00      LIG  
ATOM   4937 C16  LIG     1      17.933  18.488   7.792  1.00  0.00      LIG  
ATOM   4938 C17  LIG     1      18.244  15.029   7.817  1.00  0.00      LIG  
ATOM   4939 C18  LIG     1      24.757  19.407   8.821  1.00  0.00      LIG  
ATOM   4940 C19  LIG     1      24.954  19.314   7.350  1.00  0.00      LIG  
ATOM   4941 C20  LIG     1      24.456  21.619   6.665  1.00  0.00      LIG  
ATOM   4942 C21  LIG     1      24.362  19.855   5.046  1.00  0.00      LIG  
ATOM   4943 C22  LIG     1      18.252  14.399  10.290  1.00  0.00      LIG  
ATOM   4944 C23  LIG     1      18.653  14.657  11.748  1.00  0.00      LIG  
ATOM   4945 C24  LIG     1      18.761  13.026   9.871  1.00  0.00      LIG  
ATOM   4946 C25  LIG     1      20.114  14.424  12.117  1.00  0.00      LIG  
ATOM   4947 C26  LIG     1      20.422  14.677  13.625  1.00  0.00      LIG  
ATOM   4948 C27  LIG     1      20.821  16.110  14.093  1.00  0.00      LIG  
ATOM   4949 C28  LIG     1      21.488  16.070  15.457  1.00  0.00      LIG  
ATOM   4950 C29  LIG     1      19.622  17.026  14.230  1.00  0.00      LIG  
ATOM   4951 C30  LIG     1      21.179  12.502  14.233  1.00  0.00      LIG  
ATOM   4952 C31  LIG     1      22.400  11.724  14.616  1.00  0.00      LIG  
ATOM   4953 H    LIG     1      20.135  19.692   8.624  1.00  0.00      LIG  
ATOM   4954 H1   LIG     1      22.015  20.835   6.670  1.00  0.00      LIG  
ATOM   4955 H2   LIG     1      19.907  19.428   6.267  1.00  0.00      LIG  
ATOM   4956 H3   LIG     1      20.133  17.864   5.492  1.00  0.00      LIG  
ATOM   4957 H4   LIG     1      21.409  17.478  10.262  1.00  0.00      LIG  
ATOM   4958 H5   LIG     1      22.555  18.017   5.831  1.00  0.00      LIG  
ATOM   4959 H6   LIG     1      21.862  19.349   4.935  1.00  0.00      LIG  
ATOM   4960 H7   LIG     1      23.358  17.831   8.948  1.00  0.00      LIG  
ATOM   4961 H8   LIG     1      23.252  19.006  10.231  1.00  0.00      LIG  
ATOM   4962 H9   LIG     1      19.150  16.035   6.142  1.00  0.00      LIG  
ATOM   4963 H10  LIG     1      17.520  16.541   6.498  1.00  0.00      LIG  
ATOM   4964 H11  LIG     1      18.538  18.477  10.413  1.00  0.00      LIG  
ATOM   4965 H12  LIG     1      19.268  17.193  11.290  1.00  0.00      LIG  
ATOM   4966 H13  LIG     1      22.397  16.871   7.524  1.00  0.00      LIG  
ATOM   4967 H14  LIG     1      21.132  15.952   6.770  1.00  0.00      LIG  
ATOM   4968 H15  LIG     1      21.270  16.006   8.528  1.00  0.00      LIG  
ATOM   4969 H16  LIG     1      22.057  20.948  10.142  1.00  0.00      LIG  
ATOM   4970 H17  LIG     1      21.190  21.501   8.706  1.00  0.00      LIG  
ATOM   4971 H18  LIG     1      22.933  21.650   8.831  1.00  0.00      LIG  
ATOM   4972 H19  LIG     1      18.143  19.335   8.448  1.00  0.00      LIG  
ATOM   4973 H20  LIG     1      16.936  18.122   8.054  1.00  0.00      LIG  
ATOM   4974 H21  LIG     1      17.877  18.871   6.771  1.00  0.00      LIG  
ATOM   4975 H22  LIG     1      18.934  14.242   7.498  1.00  0.00      LIG  
ATOM   4976 H23  LIG     1      17.219  14.664   7.704  1.00  0.00      LIG  
ATOM   4977 H24  LIG     1      25.504  18.772   9.305  1.00  0.00      LIG  
ATOM   4978 H25  LIG     1      24.913  20.433   9.159  1.00  0.00      LIG  
ATOM   4979 H26  LIG     1      25.460  21.777   6.260  1.00  0.00      LIG  
ATOM   4980 H27  LIG     1      24.494  21.956   7.700  1.00  0.00      LIG  
ATOM   4981 H28  LIG     1      23.774  22.271   6.116  1.00  0.00      LIG  
ATOM   4982 H29  LIG     1      23.697  20.410   4.377  1.00  0.00      LIG  
ATOM   4983 H30  LIG     1      24.300  18.789   4.807  1.00  0.00      LIG  
ATOM   4984 H31  LIG     1      25.383  20.164   4.801  1.00  0.00      LIG  
ATOM   4985 H32  LIG     1      17.164  14.303  10.315  1.00  0.00      LIG  
ATOM   4986 H33  LIG     1      20.167  19.901  11.006  1.00  0.00      LIG  
ATOM   4987 H34  LIG     1      18.078  13.967  12.367  1.00  0.00      LIG  
ATOM   4988 H35  LIG     1      18.329  15.654  12.037  1.00  0.00      LIG  
ATOM   4989 H36  LIG     1      19.819  13.057   9.597  1.00  0.00      LIG  
ATOM   4990 H37  LIG     1      18.642  12.311  10.689  1.00  0.00      LIG  
ATOM   4991 H38  LIG     1      18.203  12.631   9.018  1.00  0.00      LIG  
ATOM   4992 H39  LIG     1      20.346  13.380  11.894  1.00  0.00      LIG  
ATOM   4993 H40  LIG     1      19.539  14.393  14.209  1.00  0.00      LIG  
ATOM   4994 H41  LIG     1      20.506  15.153  10.377  1.00  0.00      LIG  
ATOM   4995 H42  LIG     1      21.619  17.081  15.854  1.00  0.00      LIG  
ATOM   4996 H43  LIG     1      22.486  15.624  15.411  1.00  0.00      LIG  
ATOM   4997 H44  LIG     1      20.880  15.501  16.157  1.00  0.00      LIG  
ATOM   4998 H45  LIG     1      19.118  17.179  13.279  1.00  0.00      LIG  
ATOM   4999 H46  LIG     1      18.905  16.615  14.942  1.00  0.00      LIG  
ATOM   5000 H47  LIG     1      19.932  18.013  14.585  1.00  0.00      LIG  
ATOM   5001 H48  LIG     1      21.484  16.540  12.329  1.00  0.00      LIG  
ATOM   5002 H49  LIG     1      22.098  10.888  15.250  1.00  0.00      LIG  
ATOM   5003 H50  LIG     1      23.085  12.349  15.197  1.00  0.00      LIG  
ATOM   5004 H51  LIG     1      22.899  11.358  13.715  1.00  0.00      LIG  
TER
REMARK  Energy: 54.5622
REMARK  SimpleFitness: 54.5622
REMARK  FullFitness: -1581.7931
REMARK  InterFull: -47.983
REMARK  IntraFull: 109.473
REMARK  solvFull: -1886.31
REMARK  surfFull: 243.027
REMARK  extraFull: 0.0
REMARK  deltaGcompsolvpol: -1886.31
REMARK  deltaGcompsolvnonpol: 243.027
REMARK  deltaGprotsolvpol: -1897.11
REMARK  deltaGprotsolvnonpol: 243.179
REMARK  deltaGligsolvpol: -10.7212
REMARK  deltaGligsolvnonpol: 15.974
REMARK  deltaGvdw: -47.983
REMARK  deltaGelec: 0.0
REMARK  deltaG: -8.737619
REMARK  Cluster: 2
REMARK  ClusterRank: 7
ATOM   4915 O    LIG     1      20.837  19.210  11.146  1.00  0.00      LIG  
ATOM   4916 O1   LIG     1      25.943  18.766   6.885  1.00  0.00      LIG  
ATOM   4917 O2   LIG     1      20.944  15.167  11.247  1.00  0.00      LIG  
ATOM   4918 O3   LIG     1      21.508  13.810  14.009  1.00  0.00      LIG  
ATOM   4919 O4   LIG     1      21.764  16.748  13.240  1.00  0.00      LIG  
ATOM   4920 O5   LIG     1      20.069  12.011  14.079  1.00  0.00      LIG  
ATOM   4921 C    LIG     1      20.427  17.836   7.627  1.00  0.00      LIG  
ATOM   4922 C1   LIG     1      20.860  18.880   8.684  1.00  0.00      LIG  
ATOM   4923 C2   LIG     1      22.230  19.613   8.414  1.00  0.00      LIG  
ATOM   4924 C3   LIG     1      18.965  17.365   7.889  1.00  0.00      LIG  
ATOM   4925 C4   LIG     1      22.542  19.905   6.900  1.00  0.00      LIG  
ATOM   4926 C5   LIG     1      20.514  18.519   6.279  1.00  0.00      LIG  
ATOM   4927 C6   LIG     1      20.670  18.264  10.098  1.00  0.00      LIG  
ATOM   4928 C7   LIG     1      21.924  18.902   5.931  1.00  0.00      LIG  
ATOM   4929 C8   LIG     1      18.891  16.742   9.234  1.00  0.00      LIG  
ATOM   4930 C9   LIG     1      24.037  20.159   6.511  1.00  0.00      LIG  
ATOM   4931 C10  LIG     1      23.377  18.901   9.151  1.00  0.00      LIG  
ATOM   4932 C11  LIG     1      18.468  16.257   6.965  1.00  0.00      LIG  
ATOM   4933 C12  LIG     1      19.278  17.677  10.323  1.00  0.00      LIG  
ATOM   4934 C13  LIG     1      21.348  16.605   7.618  1.00  0.00      LIG  
ATOM   4935 C14  LIG     1      22.096  20.998   9.056  1.00  0.00      LIG  
ATOM   4936 C15  LIG     1      18.511  15.449   9.220  1.00  0.00      LIG  
ATOM   4937 C16  LIG     1      17.933  18.488   7.792  1.00  0.00      LIG  
ATOM   4938 C17  LIG     1      18.244  15.029   7.817  1.00  0.00      LIG  
ATOM   4939 C18  LIG     1      24.757  19.407   8.821  1.00  0.00      LIG  
ATOM   4940 C19  LIG     1      24.954  19.314   7.350  1.00  0.00      LIG  
ATOM   4941 C20  LIG     1      24.456  21.619   6.665  1.00  0.00      LIG  
ATOM   4942 C21  LIG     1      24.362  19.855   5.046  1.00  0.00      LIG  
ATOM   4943 C22  LIG     1      18.252  14.399  10.290  1.00  0.00      LIG  
ATOM   4944 C23  LIG     1      18.653  14.657  11.748  1.00  0.00      LIG  
ATOM   4945 C24  LIG     1      18.761  13.026   9.871  1.00  0.00      LIG  
ATOM   4946 C25  LIG     1      20.114  14.424  12.117  1.00  0.00      LIG  
ATOM   4947 C26  LIG     1      20.422  14.677  13.625  1.00  0.00      LIG  
ATOM   4948 C27  LIG     1      20.821  16.110  14.093  1.00  0.00      LIG  
ATOM   4949 C28  LIG     1      21.488  16.070  15.457  1.00  0.00      LIG  
ATOM   4950 C29  LIG     1      19.622  17.026  14.230  1.00  0.00      LIG  
ATOM   4951 C30  LIG     1      21.179  12.502  14.233  1.00  0.00      LIG  
ATOM   4952 C31  LIG     1      22.400  11.724  14.616  1.00  0.00      LIG  
ATOM   4953 H    LIG     1      20.135  19.692   8.624  1.00  0.00      LIG  
ATOM   4954 H1   LIG     1      22.015  20.835   6.670  1.00  0.00      LIG  
ATOM   4955 H2   LIG     1      19.907  19.428   6.267  1.00  0.00      LIG  
ATOM   4956 H3   LIG     1      20.133  17.864   5.492  1.00  0.00      LIG  
ATOM   4957 H4   LIG     1      21.409  17.478  10.262  1.00  0.00      LIG  
ATOM   4958 H5   LIG     1      22.555  18.017   5.831  1.00  0.00      LIG  
ATOM   4959 H6   LIG     1      21.862  19.349   4.935  1.00  0.00      LIG  
ATOM   4960 H7   LIG     1      23.358  17.831   8.948  1.00  0.00      LIG  
ATOM   4961 H8   LIG     1      23.252  19.006  10.231  1.00  0.00      LIG  
ATOM   4962 H9   LIG     1      19.150  16.035   6.142  1.00  0.00      LIG  
ATOM   4963 H10  LIG     1      17.520  16.541   6.498  1.00  0.00      LIG  
ATOM   4964 H11  LIG     1      18.538  18.477  10.413  1.00  0.00      LIG  
ATOM   4965 H12  LIG     1      19.268  17.193  11.290  1.00  0.00      LIG  
ATOM   4966 H13  LIG     1      22.397  16.871   7.524  1.00  0.00      LIG  
ATOM   4967 H14  LIG     1      21.132  15.952   6.770  1.00  0.00      LIG  
ATOM   4968 H15  LIG     1      21.270  16.006   8.528  1.00  0.00      LIG  
ATOM   4969 H16  LIG     1      22.057  20.948  10.142  1.00  0.00      LIG  
ATOM   4970 H17  LIG     1      21.190  21.501   8.706  1.00  0.00      LIG  
ATOM   4971 H18  LIG     1      22.933  21.650   8.831  1.00  0.00      LIG  
ATOM   4972 H19  LIG     1      18.143  19.335   8.448  1.00  0.00      LIG  
ATOM   4973 H20  LIG     1      16.936  18.122   8.054  1.00  0.00      LIG  
ATOM   4974 H21  LIG     1      17.877  18.871   6.771  1.00  0.00      LIG  
ATOM   4975 H22  LIG     1      18.934  14.242   7.498  1.00  0.00      LIG  
ATOM   4976 H23  LIG     1      17.219  14.664   7.704  1.00  0.00      LIG  
ATOM   4977 H24  LIG     1      25.504  18.772   9.305  1.00  0.00      LIG  
ATOM   4978 H25  LIG     1      24.913  20.433   9.159  1.00  0.00      LIG  
ATOM   4979 H26  LIG     1      25.460  21.777   6.260  1.00  0.00      LIG  
ATOM   4980 H27  LIG     1      24.494  21.956   7.700  1.00  0.00      LIG  
ATOM   4981 H28  LIG     1      23.774  22.271   6.116  1.00  0.00      LIG  
ATOM   4982 H29  LIG     1      23.697  20.410   4.377  1.00  0.00      LIG  
ATOM   4983 H30  LIG     1      24.300  18.789   4.807  1.00  0.00      LIG  
ATOM   4984 H31  LIG     1      25.383  20.164   4.801  1.00  0.00      LIG  
ATOM   4985 H32  LIG     1      17.164  14.303  10.315  1.00  0.00      LIG  
ATOM   4986 H33  LIG     1      20.167  19.901  11.006  1.00  0.00      LIG  
ATOM   4987 H34  LIG     1      18.078  13.967  12.367  1.00  0.00      LIG  
ATOM   4988 H35  LIG     1      18.329  15.654  12.037  1.00  0.00      LIG  
ATOM   4989 H36  LIG     1      19.819  13.057   9.597  1.00  0.00      LIG  
ATOM   4990 H37  LIG     1      18.642  12.311  10.689  1.00  0.00      LIG  
ATOM   4991 H38  LIG     1      18.203  12.631   9.018  1.00  0.00      LIG  
ATOM   4992 H39  LIG     1      20.346  13.380  11.894  1.00  0.00      LIG  
ATOM   4993 H40  LIG     1      19.539  14.393  14.209  1.00  0.00      LIG  
ATOM   4994 H41  LIG     1      20.506  15.153  10.377  1.00  0.00      LIG  
ATOM   4995 H42  LIG     1      21.619  17.081  15.854  1.00  0.00      LIG  
ATOM   4996 H43  LIG     1      22.486  15.624  15.411  1.00  0.00      LIG  
ATOM   4997 H44  LIG     1      20.880  15.501  16.157  1.00  0.00      LIG  
ATOM   4998 H45  LIG     1      19.118  17.179  13.279  1.00  0.00      LIG  
ATOM   4999 H46  LIG     1      18.905  16.615  14.942  1.00  0.00      LIG  
ATOM   5000 H47  LIG     1      19.932  18.013  14.585  1.00  0.00      LIG  
ATOM   5001 H48  LIG     1      21.484  16.540  12.329  1.00  0.00      LIG  
ATOM   5002 H49  LIG     1      22.098  10.888  15.250  1.00  0.00      LIG  
ATOM   5003 H50  LIG     1      23.085  12.349  15.197  1.00  0.00      LIG  
ATOM   5004 H51  LIG     1      22.899  11.358  13.715  1.00  0.00      LIG  
TER
REMARK  Energy: 55.1832
REMARK  SimpleFitness: 55.1832
REMARK  FullFitness: -1581.0194
REMARK  InterFull: -31.1415
REMARK  IntraFull: 104.03
REMARK  solvFull: -1899.1
REMARK  surfFull: 245.192
REMARK  extraFull: 0.0
REMARK  deltaGcompsolvpol: -1899.1
REMARK  deltaGcompsolvnonpol: 245.192
REMARK  deltaGprotsolvpol: -1897.11
REMARK  deltaGprotsolvnonpol: 243.179
REMARK  deltaGligsolvpol: -11.7894
REMARK  deltaGligsolvnonpol: 16.5989
REMARK  deltaGvdw: -31.1415
REMARK  deltaGelec: 0.0
REMARK  deltaG: -7.7160883
REMARK  Cluster: 3
REMARK  ClusterRank: 0
ATOM   4915 O    LIG     1      19.416  18.275   5.689  1.00  0.00      LIG  
ATOM   4916 O1   LIG     1      17.259  12.369   6.483  1.00  0.00      LIG  
ATOM   4917 O2   LIG     1      21.043  22.716   8.574  1.00  0.00      LIG  
ATOM   4918 O3   LIG     1      24.540  23.590   9.587  1.00  0.00      LIG  
ATOM   4919 O4   LIG     1      21.230  23.938  11.148  1.00  0.00      LIG  
ATOM   4920 O5   LIG     1      24.442  25.194   7.902  1.00  0.00      LIG  
ATOM   4921 C    LIG     1      20.163  17.348   9.300  1.00  0.00      LIG  
ATOM   4922 C1   LIG     1      19.364  17.337   7.981  1.00  0.00      LIG  
ATOM   4923 C2   LIG     1      18.740  15.958   7.555  1.00  0.00      LIG  
ATOM   4924 C3   LIG     1      20.424  18.809   9.766  1.00  0.00      LIG  
ATOM   4925 C4   LIG     1      18.331  15.019   8.722  1.00  0.00      LIG  
ATOM   4926 C5   LIG     1      19.346  16.617  10.353  1.00  0.00      LIG  
ATOM   4927 C6   LIG     1      20.156  18.112   6.894  1.00  0.00      LIG  
ATOM   4928 C7   LIG     1      19.150  15.172   9.995  1.00  0.00      LIG  
ATOM   4929 C8   LIG     1      21.160  19.520   8.691  1.00  0.00      LIG  
ATOM   4930 C9   LIG     1      18.167  13.509   8.369  1.00  0.00      LIG  
ATOM   4931 C10  LIG     1      19.608  15.160   6.578  1.00  0.00      LIG  
ATOM   4932 C11  LIG     1      21.361  18.932  10.971  1.00  0.00      LIG  
ATOM   4933 C12  LIG     1      20.528  19.522   7.341  1.00  0.00      LIG  
ATOM   4934 C13  LIG     1      21.511  16.633   9.114  1.00  0.00      LIG  
ATOM   4935 C14  LIG     1      17.418  16.318   6.863  1.00  0.00      LIG  
ATOM   4936 C15  LIG     1      22.356  19.969   9.090  1.00  0.00      LIG  
ATOM   4937 C16  LIG     1      19.162  19.596  10.131  1.00  0.00      LIG  
ATOM   4938 C17  LIG     1      22.631  19.605  10.498  1.00  0.00      LIG  
ATOM   4939 C18  LIG     1      18.887  13.989   5.943  1.00  0.00      LIG  
ATOM   4940 C19  LIG     1      17.988  13.259   6.893  1.00  0.00      LIG  
ATOM   4941 C20  LIG     1      16.924  13.007   9.083  1.00  0.00      LIG  
ATOM   4942 C21  LIG     1      19.298  12.585   8.814  1.00  0.00      LIG  
ATOM   4943 C22  LIG     1      23.459  20.649   8.333  1.00  0.00      LIG  
ATOM   4944 C23  LIG     1      23.083  21.920   7.574  1.00  0.00      LIG  
ATOM   4945 C24  LIG     1      24.109  19.679   7.364  1.00  0.00      LIG  
ATOM   4946 C25  LIG     1      22.415  23.038   8.381  1.00  0.00      LIG  
ATOM   4947 C26  LIG     1      23.113  23.394   9.712  1.00  0.00      LIG  
ATOM   4948 C27  LIG     1      22.421  24.479  10.579  1.00  0.00      LIG  
ATOM   4949 C28  LIG     1      22.016  25.739   9.831  1.00  0.00      LIG  
ATOM   4950 C29  LIG     1      23.306  24.885  11.744  1.00  0.00      LIG  
ATOM   4951 C30  LIG     1      25.055  24.493   8.693  1.00  0.00      LIG  
ATOM   4952 C31  LIG     1      26.547  24.478   8.785  1.00  0.00      LIG  
ATOM   4953 H    LIG     1      18.487  17.955   8.174  1.00  0.00      LIG  
ATOM   4954 H1   LIG     1      17.337  15.370   9.013  1.00  0.00      LIG  
ATOM   4955 H2   LIG     1      18.360  17.074  10.464  1.00  0.00      LIG  
ATOM   4956 H3   LIG     1      19.842  16.666  11.325  1.00  0.00      LIG  
ATOM   4957 H4   LIG     1      21.068  17.570   6.629  1.00  0.00      LIG  
ATOM   4958 H5   LIG     1      20.118  14.675   9.936  1.00  0.00      LIG  
ATOM   4959 H6   LIG     1      18.616  14.688  10.817  1.00  0.00      LIG  
ATOM   4960 H7   LIG     1      20.490  14.779   7.096  1.00  0.00      LIG  
ATOM   4961 H8   LIG     1      19.978  15.779   5.761  1.00  0.00      LIG  
ATOM   4962 H9   LIG     1      21.587  17.979  11.454  1.00  0.00      LIG  
ATOM   4963 H10  LIG     1      20.904  19.553  11.747  1.00  0.00      LIG  
ATOM   4964 H11  LIG     1      19.635  20.154   7.363  1.00  0.00      LIG  
ATOM   4965 H12  LIG     1      21.182  19.971   6.589  1.00  0.00      LIG  
ATOM   4966 H13  LIG     1      21.407  15.654   8.651  1.00  0.00      LIG  
ATOM   4967 H14  LIG     1      21.994  16.469  10.078  1.00  0.00      LIG  
ATOM   4968 H15  LIG     1      22.213  17.183   8.486  1.00  0.00      LIG  
ATOM   4969 H16  LIG     1      17.578  16.699   5.854  1.00  0.00      LIG  
ATOM   4970 H17  LIG     1      16.869  17.071   7.434  1.00  0.00      LIG  
ATOM   4971 H18  LIG     1      16.742  15.468   6.778  1.00  0.00      LIG  
ATOM   4972 H19  LIG     1      18.427  19.621   9.324  1.00  0.00      LIG  
ATOM   4973 H20  LIG     1      19.412  20.634  10.369  1.00  0.00      LIG  
ATOM   4974 H21  LIG     1      18.680  19.177  11.018  1.00  0.00      LIG  
ATOM   4975 H22  LIG     1      23.478  18.916  10.554  1.00  0.00      LIG  
ATOM   4976 H23  LIG     1      22.853  20.486  11.105  1.00  0.00      LIG  
ATOM   4977 H24  LIG     1      19.625  13.287   5.553  1.00  0.00      LIG  
ATOM   4978 H25  LIG     1      18.270  14.334   5.108  1.00  0.00      LIG  
ATOM   4979 H26  LIG     1      16.775  11.936   8.921  1.00  0.00      LIG  
ATOM   4980 H27  LIG     1      16.030  13.530   8.729  1.00  0.00      LIG  
ATOM   4981 H28  LIG     1      17.005  13.168  10.161  1.00  0.00      LIG  
ATOM   4982 H29  LIG     1      19.375  12.534   9.903  1.00  0.00      LIG  
ATOM   4983 H30  LIG     1      20.257  12.913   8.408  1.00  0.00      LIG  
ATOM   4984 H31  LIG     1      19.132  11.560   8.468  1.00  0.00      LIG  
ATOM   4985 H32  LIG     1      24.224  20.920   9.065  1.00  0.00      LIG  
ATOM   4986 H33  LIG     1      18.584  18.717   5.933  1.00  0.00      LIG  
ATOM   4987 H34  LIG     1      22.437  21.653   6.734  1.00  0.00      LIG  
ATOM   4988 H35  LIG     1      24.001  22.318   7.135  1.00  0.00      LIG  
ATOM   4989 H36  LIG     1      23.411  19.379   6.577  1.00  0.00      LIG  
ATOM   4990 H37  LIG     1      24.972  20.148   6.884  1.00  0.00      LIG  
ATOM   4991 H38  LIG     1      24.453  18.776   7.878  1.00  0.00      LIG  
ATOM   4992 H39  LIG     1      22.425  23.914   7.738  1.00  0.00      LIG  
ATOM   4993 H40  LIG     1      23.032  22.492  10.322  1.00  0.00      LIG  
ATOM   4994 H41  LIG     1      21.024  21.874   9.062  1.00  0.00      LIG  
ATOM   4995 H42  LIG     1      21.484  26.420  10.501  1.00  0.00      LIG  
ATOM   4996 H43  LIG     1      21.330  25.516   9.009  1.00  0.00      LIG  
ATOM   4997 H44  LIG     1      22.885  26.268   9.438  1.00  0.00      LIG  
ATOM   4998 H45  LIG     1      23.604  24.006  12.323  1.00  0.00      LIG  
ATOM   4999 H46  LIG     1      24.205  25.405  11.402  1.00  0.00      LIG  
ATOM   5000 H47  LIG     1      22.765  25.547  12.426  1.00  0.00      LIG  
ATOM   5001 H48  LIG     1      20.799  24.665  11.630  1.00  0.00      LIG  
ATOM   5002 H49  LIG     1      26.945  25.242   8.112  1.00  0.00      LIG  
ATOM   5003 H50  LIG     1      26.926  23.499   8.480  1.00  0.00      LIG  
ATOM   5004 H51  LIG     1      26.858  24.714   9.807  1.00  0.00      LIG  
TER
REMARK  Energy: 55.1832
REMARK  SimpleFitness: 55.1832
REMARK  FullFitness: -1581.0194
REMARK  InterFull: -31.1415
REMARK  IntraFull: 104.03
REMARK  solvFull: -1899.1
REMARK  surfFull: 245.192
REMARK  extraFull: 0.0
REMARK  deltaGcompsolvpol: -1899.1
REMARK  deltaGcompsolvnonpol: 245.192
REMARK  deltaGprotsolvpol: -1897.11
REMARK  deltaGprotsolvnonpol: 243.179
REMARK  deltaGligsolvpol: -11.7894
REMARK  deltaGligsolvnonpol: 16.5989
REMARK  deltaGvdw: -31.1415
REMARK  deltaGelec: 0.0
REMARK  deltaG: -7.7160883
REMARK  Cluster: 3
REMARK  ClusterRank: 1
ATOM   4915 O    LIG     1      19.416  18.275   5.689  1.00  0.00      LIG  
ATOM   4916 O1   LIG     1      17.259  12.369   6.483  1.00  0.00      LIG  
ATOM   4917 O2   LIG     1      21.043  22.716   8.574  1.00  0.00      LIG  
ATOM   4918 O3   LIG     1      24.540  23.590   9.587  1.00  0.00      LIG  
ATOM   4919 O4   LIG     1      21.230  23.938  11.148  1.00  0.00      LIG  
ATOM   4920 O5   LIG     1      24.442  25.194   7.902  1.00  0.00      LIG  
ATOM   4921 C    LIG     1      20.163  17.348   9.300  1.00  0.00      LIG  
ATOM   4922 C1   LIG     1      19.364  17.337   7.981  1.00  0.00      LIG  
ATOM   4923 C2   LIG     1      18.740  15.958   7.555  1.00  0.00      LIG  
ATOM   4924 C3   LIG     1      20.424  18.809   9.766  1.00  0.00      LIG  
ATOM   4925 C4   LIG     1      18.331  15.019   8.722  1.00  0.00      LIG  
ATOM   4926 C5   LIG     1      19.346  16.617  10.353  1.00  0.00      LIG  
ATOM   4927 C6   LIG     1      20.156  18.112   6.894  1.00  0.00      LIG  
ATOM   4928 C7   LIG     1      19.150  15.172   9.995  1.00  0.00      LIG  
ATOM   4929 C8   LIG     1      21.160  19.520   8.691  1.00  0.00      LIG  
ATOM   4930 C9   LIG     1      18.167  13.509   8.369  1.00  0.00      LIG  
ATOM   4931 C10  LIG     1      19.608  15.160   6.578  1.00  0.00      LIG  
ATOM   4932 C11  LIG     1      21.361  18.932  10.971  1.00  0.00      LIG  
ATOM   4933 C12  LIG     1      20.528  19.522   7.341  1.00  0.00      LIG  
ATOM   4934 C13  LIG     1      21.511  16.633   9.114  1.00  0.00      LIG  
ATOM   4935 C14  LIG     1      17.418  16.318   6.863  1.00  0.00      LIG  
ATOM   4936 C15  LIG     1      22.356  19.969   9.090  1.00  0.00      LIG  
ATOM   4937 C16  LIG     1      19.162  19.596  10.131  1.00  0.00      LIG  
ATOM   4938 C17  LIG     1      22.631  19.605  10.498  1.00  0.00      LIG  
ATOM   4939 C18  LIG     1      18.887  13.989   5.943  1.00  0.00      LIG  
ATOM   4940 C19  LIG     1      17.988  13.259   6.893  1.00  0.00      LIG  
ATOM   4941 C20  LIG     1      16.924  13.007   9.083  1.00  0.00      LIG  
ATOM   4942 C21  LIG     1      19.298  12.585   8.814  1.00  0.00      LIG  
ATOM   4943 C22  LIG     1      23.459  20.649   8.333  1.00  0.00      LIG  
ATOM   4944 C23  LIG     1      23.083  21.920   7.574  1.00  0.00      LIG  
ATOM   4945 C24  LIG     1      24.109  19.679   7.364  1.00  0.00      LIG  
ATOM   4946 C25  LIG     1      22.415  23.038   8.381  1.00  0.00      LIG  
ATOM   4947 C26  LIG     1      23.113  23.394   9.712  1.00  0.00      LIG  
ATOM   4948 C27  LIG     1      22.421  24.479  10.579  1.00  0.00      LIG  
ATOM   4949 C28  LIG     1      22.016  25.739   9.831  1.00  0.00      LIG  
ATOM   4950 C29  LIG     1      23.306  24.885  11.744  1.00  0.00      LIG  
ATOM   4951 C30  LIG     1      25.055  24.493   8.693  1.00  0.00      LIG  
ATOM   4952 C31  LIG     1      26.547  24.478   8.785  1.00  0.00      LIG  
ATOM   4953 H    LIG     1      18.487  17.955   8.174  1.00  0.00      LIG  
ATOM   4954 H1   LIG     1      17.337  15.370   9.013  1.00  0.00      LIG  
ATOM   4955 H2   LIG     1      18.360  17.074  10.464  1.00  0.00      LIG  
ATOM   4956 H3   LIG     1      19.842  16.666  11.325  1.00  0.00      LIG  
ATOM   4957 H4   LIG     1      21.068  17.570   6.629  1.00  0.00      LIG  
ATOM   4958 H5   LIG     1      20.118  14.675   9.936  1.00  0.00      LIG  
ATOM   4959 H6   LIG     1      18.616  14.688  10.817  1.00  0.00      LIG  
ATOM   4960 H7   LIG     1      20.490  14.779   7.096  1.00  0.00      LIG  
ATOM   4961 H8   LIG     1      19.978  15.779   5.761  1.00  0.00      LIG  
ATOM   4962 H9   LIG     1      21.587  17.979  11.454  1.00  0.00      LIG  
ATOM   4963 H10  LIG     1      20.904  19.553  11.747  1.00  0.00      LIG  
ATOM   4964 H11  LIG     1      19.635  20.154   7.363  1.00  0.00      LIG  
ATOM   4965 H12  LIG     1      21.182  19.971   6.589  1.00  0.00      LIG  
ATOM   4966 H13  LIG     1      21.407  15.654   8.651  1.00  0.00      LIG  
ATOM   4967 H14  LIG     1      21.994  16.469  10.078  1.00  0.00      LIG  
ATOM   4968 H15  LIG     1      22.213  17.183   8.486  1.00  0.00      LIG  
ATOM   4969 H16  LIG     1      17.578  16.699   5.854  1.00  0.00      LIG  
ATOM   4970 H17  LIG     1      16.869  17.071   7.434  1.00  0.00      LIG  
ATOM   4971 H18  LIG     1      16.742  15.468   6.778  1.00  0.00      LIG  
ATOM   4972 H19  LIG     1      18.427  19.621   9.324  1.00  0.00      LIG  
ATOM   4973 H20  LIG     1      19.412  20.634  10.369  1.00  0.00      LIG  
ATOM   4974 H21  LIG     1      18.680  19.177  11.018  1.00  0.00      LIG  
ATOM   4975 H22  LIG     1      23.478  18.916  10.554  1.00  0.00      LIG  
ATOM   4976 H23  LIG     1      22.853  20.486  11.105  1.00  0.00      LIG  
ATOM   4977 H24  LIG     1      19.625  13.287   5.553  1.00  0.00      LIG  
ATOM   4978 H25  LIG     1      18.270  14.334   5.108  1.00  0.00      LIG  
ATOM   4979 H26  LIG     1      16.775  11.936   8.921  1.00  0.00      LIG  
ATOM   4980 H27  LIG     1      16.030  13.530   8.729  1.00  0.00      LIG  
ATOM   4981 H28  LIG     1      17.005  13.168  10.161  1.00  0.00      LIG  
ATOM   4982 H29  LIG     1      19.375  12.534   9.903  1.00  0.00      LIG  
ATOM   4983 H30  LIG     1      20.257  12.913   8.408  1.00  0.00      LIG  
ATOM   4984 H31  LIG     1      19.132  11.560   8.468  1.00  0.00      LIG  
ATOM   4985 H32  LIG     1      24.224  20.920   9.065  1.00  0.00      LIG  
ATOM   4986 H33  LIG     1      18.584  18.717   5.933  1.00  0.00      LIG  
ATOM   4987 H34  LIG     1      22.437  21.653   6.734  1.00  0.00      LIG  
ATOM   4988 H35  LIG     1      24.001  22.318   7.135  1.00  0.00      LIG  
ATOM   4989 H36  LIG     1      23.411  19.379   6.577  1.00  0.00      LIG  
ATOM   4990 H37  LIG     1      24.972  20.148   6.884  1.00  0.00      LIG  
ATOM   4991 H38  LIG     1      24.453  18.776   7.878  1.00  0.00      LIG  
ATOM   4992 H39  LIG     1      22.425  23.914   7.738  1.00  0.00      LIG  
ATOM   4993 H40  LIG     1      23.032  22.492  10.322  1.00  0.00      LIG  
ATOM   4994 H41  LIG     1      21.024  21.874   9.062  1.00  0.00      LIG  
ATOM   4995 H42  LIG     1      21.484  26.420  10.501  1.00  0.00      LIG  
ATOM   4996 H43  LIG     1      21.330  25.516   9.009  1.00  0.00      LIG  
ATOM   4997 H44  LIG     1      22.885  26.268   9.438  1.00  0.00      LIG  
ATOM   4998 H45  LIG     1      23.604  24.006  12.323  1.00  0.00      LIG  
ATOM   4999 H46  LIG     1      24.205  25.405  11.402  1.00  0.00      LIG  
ATOM   5000 H47  LIG     1      22.765  25.547  12.426  1.00  0.00      LIG  
ATOM   5001 H48  LIG     1      20.799  24.665  11.630  1.00  0.00      LIG  
ATOM   5002 H49  LIG     1      26.945  25.242   8.112  1.00  0.00      LIG  
ATOM   5003 H50  LIG     1      26.926  23.499   8.480  1.00  0.00      LIG  
ATOM   5004 H51  LIG     1      26.858  24.714   9.807  1.00  0.00      LIG  
TER
REMARK  Energy: 55.1832
REMARK  SimpleFitness: 55.1832
REMARK  FullFitness: -1581.0194
REMARK  InterFull: -31.1415
REMARK  IntraFull: 104.03
REMARK  solvFull: -1899.1
REMARK  surfFull: 245.192
REMARK  extraFull: 0.0
REMARK  deltaGcompsolvpol: -1899.1
REMARK  deltaGcompsolvnonpol: 245.192
REMARK  deltaGprotsolvpol: -1897.11
REMARK  deltaGprotsolvnonpol: 243.179
REMARK  deltaGligsolvpol: -11.7894
REMARK  deltaGligsolvnonpol: 16.5989
REMARK  deltaGvdw: -31.1415
REMARK  deltaGelec: 0.0
REMARK  deltaG: -7.7160883
REMARK  Cluster: 3
REMARK  ClusterRank: 2
ATOM   4915 O    LIG     1      19.416  18.275   5.689  1.00  0.00      LIG  
ATOM   4916 O1   LIG     1      17.259  12.369   6.483  1.00  0.00      LIG  
ATOM   4917 O2   LIG     1      21.043  22.716   8.574  1.00  0.00      LIG  
ATOM   4918 O3   LIG     1      24.540  23.590   9.587  1.00  0.00      LIG  
ATOM   4919 O4   LIG     1      21.230  23.938  11.148  1.00  0.00      LIG  
ATOM   4920 O5   LIG     1      24.442  25.194   7.902  1.00  0.00      LIG  
ATOM   4921 C    LIG     1      20.163  17.348   9.300  1.00  0.00      LIG  
ATOM   4922 C1   LIG     1      19.364  17.337   7.981  1.00  0.00      LIG  
ATOM   4923 C2   LIG     1      18.740  15.958   7.555  1.00  0.00      LIG  
ATOM   4924 C3   LIG     1      20.424  18.809   9.766  1.00  0.00      LIG  
ATOM   4925 C4   LIG     1      18.331  15.019   8.722  1.00  0.00      LIG  
ATOM   4926 C5   LIG     1      19.346  16.617  10.353  1.00  0.00      LIG  
ATOM   4927 C6   LIG     1      20.156  18.112   6.894  1.00  0.00      LIG  
ATOM   4928 C7   LIG     1      19.150  15.172   9.995  1.00  0.00      LIG  
ATOM   4929 C8   LIG     1      21.160  19.520   8.691  1.00  0.00      LIG  
ATOM   4930 C9   LIG     1      18.167  13.509   8.369  1.00  0.00      LIG  
ATOM   4931 C10  LIG     1      19.608  15.160   6.578  1.00  0.00      LIG  
ATOM   4932 C11  LIG     1      21.361  18.932  10.971  1.00  0.00      LIG  
ATOM   4933 C12  LIG     1      20.528  19.522   7.341  1.00  0.00      LIG  
ATOM   4934 C13  LIG     1      21.511  16.633   9.114  1.00  0.00      LIG  
ATOM   4935 C14  LIG     1      17.418  16.318   6.863  1.00  0.00      LIG  
ATOM   4936 C15  LIG     1      22.356  19.969   9.090  1.00  0.00      LIG  
ATOM   4937 C16  LIG     1      19.162  19.596  10.131  1.00  0.00      LIG  
ATOM   4938 C17  LIG     1      22.631  19.605  10.498  1.00  0.00      LIG  
ATOM   4939 C18  LIG     1      18.887  13.989   5.943  1.00  0.00      LIG  
ATOM   4940 C19  LIG     1      17.988  13.259   6.893  1.00  0.00      LIG  
ATOM   4941 C20  LIG     1      16.924  13.007   9.083  1.00  0.00      LIG  
ATOM   4942 C21  LIG     1      19.298  12.585   8.814  1.00  0.00      LIG  
ATOM   4943 C22  LIG     1      23.459  20.649   8.333  1.00  0.00      LIG  
ATOM   4944 C23  LIG     1      23.083  21.920   7.574  1.00  0.00      LIG  
ATOM   4945 C24  LIG     1      24.109  19.679   7.364  1.00  0.00      LIG  
ATOM   4946 C25  LIG     1      22.415  23.038   8.381  1.00  0.00      LIG  
ATOM   4947 C26  LIG     1      23.113  23.394   9.712  1.00  0.00      LIG  
ATOM   4948 C27  LIG     1      22.421  24.479  10.579  1.00  0.00      LIG  
ATOM   4949 C28  LIG     1      22.016  25.739   9.831  1.00  0.00      LIG  
ATOM   4950 C29  LIG     1      23.306  24.885  11.744  1.00  0.00      LIG  
ATOM   4951 C30  LIG     1      25.055  24.493   8.693  1.00  0.00      LIG  
ATOM   4952 C31  LIG     1      26.547  24.478   8.785  1.00  0.00      LIG  
ATOM   4953 H    LIG     1      18.487  17.955   8.174  1.00  0.00      LIG  
ATOM   4954 H1   LIG     1      17.337  15.370   9.013  1.00  0.00      LIG  
ATOM   4955 H2   LIG     1      18.360  17.074  10.464  1.00  0.00      LIG  
ATOM   4956 H3   LIG     1      19.842  16.666  11.325  1.00  0.00      LIG  
ATOM   4957 H4   LIG     1      21.068  17.570   6.629  1.00  0.00      LIG  
ATOM   4958 H5   LIG     1      20.118  14.675   9.936  1.00  0.00      LIG  
ATOM   4959 H6   LIG     1      18.616  14.688  10.817  1.00  0.00      LIG  
ATOM   4960 H7   LIG     1      20.490  14.779   7.096  1.00  0.00      LIG  
ATOM   4961 H8   LIG     1      19.978  15.779   5.761  1.00  0.00      LIG  
ATOM   4962 H9   LIG     1      21.587  17.979  11.454  1.00  0.00      LIG  
ATOM   4963 H10  LIG     1      20.904  19.553  11.747  1.00  0.00      LIG  
ATOM   4964 H11  LIG     1      19.635  20.154   7.363  1.00  0.00      LIG  
ATOM   4965 H12  LIG     1      21.182  19.971   6.589  1.00  0.00      LIG  
ATOM   4966 H13  LIG     1      21.407  15.654   8.651  1.00  0.00      LIG  
ATOM   4967 H14  LIG     1      21.994  16.469  10.078  1.00  0.00      LIG  
ATOM   4968 H15  LIG     1      22.213  17.183   8.486  1.00  0.00      LIG  
ATOM   4969 H16  LIG     1      17.578  16.699   5.854  1.00  0.00      LIG  
ATOM   4970 H17  LIG     1      16.869  17.071   7.434  1.00  0.00      LIG  
ATOM   4971 H18  LIG     1      16.742  15.468   6.778  1.00  0.00      LIG  
ATOM   4972 H19  LIG     1      18.427  19.621   9.324  1.00  0.00      LIG  
ATOM   4973 H20  LIG     1      19.412  20.634  10.369  1.00  0.00      LIG  
ATOM   4974 H21  LIG     1      18.680  19.177  11.018  1.00  0.00      LIG  
ATOM   4975 H22  LIG     1      23.478  18.916  10.554  1.00  0.00      LIG  
ATOM   4976 H23  LIG     1      22.853  20.486  11.105  1.00  0.00      LIG  
ATOM   4977 H24  LIG     1      19.625  13.287   5.553  1.00  0.00      LIG  
ATOM   4978 H25  LIG     1      18.270  14.334   5.108  1.00  0.00      LIG  
ATOM   4979 H26  LIG     1      16.775  11.936   8.921  1.00  0.00      LIG  
ATOM   4980 H27  LIG     1      16.030  13.530   8.729  1.00  0.00      LIG  
ATOM   4981 H28  LIG     1      17.005  13.168  10.161  1.00  0.00      LIG  
ATOM   4982 H29  LIG     1      19.375  12.534   9.903  1.00  0.00      LIG  
ATOM   4983 H30  LIG     1      20.257  12.913   8.408  1.00  0.00      LIG  
ATOM   4984 H31  LIG     1      19.132  11.560   8.468  1.00  0.00      LIG  
ATOM   4985 H32  LIG     1      24.224  20.920   9.065  1.00  0.00      LIG  
ATOM   4986 H33  LIG     1      18.584  18.717   5.933  1.00  0.00      LIG  
ATOM   4987 H34  LIG     1      22.437  21.653   6.734  1.00  0.00      LIG  
ATOM   4988 H35  LIG     1      24.001  22.318   7.135  1.00  0.00      LIG  
ATOM   4989 H36  LIG     1      23.411  19.379   6.577  1.00  0.00      LIG  
ATOM   4990 H37  LIG     1      24.972  20.148   6.884  1.00  0.00      LIG  
ATOM   4991 H38  LIG     1      24.453  18.776   7.878  1.00  0.00      LIG  
ATOM   4992 H39  LIG     1      22.425  23.914   7.738  1.00  0.00      LIG  
ATOM   4993 H40  LIG     1      23.032  22.492  10.322  1.00  0.00      LIG  
ATOM   4994 H41  LIG     1      21.024  21.874   9.062  1.00  0.00      LIG  
ATOM   4995 H42  LIG     1      21.484  26.420  10.501  1.00  0.00      LIG  
ATOM   4996 H43  LIG     1      21.330  25.516   9.009  1.00  0.00      LIG  
ATOM   4997 H44  LIG     1      22.885  26.268   9.438  1.00  0.00      LIG  
ATOM   4998 H45  LIG     1      23.604  24.006  12.323  1.00  0.00      LIG  
ATOM   4999 H46  LIG     1      24.205  25.405  11.402  1.00  0.00      LIG  
ATOM   5000 H47  LIG     1      22.765  25.547  12.426  1.00  0.00      LIG  
ATOM   5001 H48  LIG     1      20.799  24.665  11.630  1.00  0.00      LIG  
ATOM   5002 H49  LIG     1      26.945  25.242   8.112  1.00  0.00      LIG  
ATOM   5003 H50  LIG     1      26.926  23.499   8.480  1.00  0.00      LIG  
ATOM   5004 H51  LIG     1      26.858  24.714   9.807  1.00  0.00      LIG  
TER
REMARK  Energy: 55.1832
REMARK  SimpleFitness: 55.1832
REMARK  FullFitness: -1581.0194
REMARK  InterFull: -31.1415
REMARK  IntraFull: 104.03
REMARK  solvFull: -1899.1
REMARK  surfFull: 245.192
REMARK  extraFull: 0.0
REMARK  deltaGcompsolvpol: -1899.1
REMARK  deltaGcompsolvnonpol: 245.192
REMARK  deltaGprotsolvpol: -1897.11
REMARK  deltaGprotsolvnonpol: 243.179
REMARK  deltaGligsolvpol: -11.7894
REMARK  deltaGligsolvnonpol: 16.5989
REMARK  deltaGvdw: -31.1415
REMARK  deltaGelec: 0.0
REMARK  deltaG: -7.7160883
REMARK  Cluster: 3
REMARK  ClusterRank: 3
ATOM   4915 O    LIG     1      19.416  18.275   5.689  1.00  0.00      LIG  
ATOM   4916 O1   LIG     1      17.259  12.369   6.483  1.00  0.00      LIG  
ATOM   4917 O2   LIG     1      21.043  22.716   8.574  1.00  0.00      LIG  
ATOM   4918 O3   LIG     1      24.540  23.590   9.587  1.00  0.00      LIG  
ATOM   4919 O4   LIG     1      21.230  23.938  11.148  1.00  0.00      LIG  
ATOM   4920 O5   LIG     1      24.442  25.194   7.902  1.00  0.00      LIG  
ATOM   4921 C    LIG     1      20.163  17.348   9.300  1.00  0.00      LIG  
ATOM   4922 C1   LIG     1      19.364  17.337   7.981  1.00  0.00      LIG  
ATOM   4923 C2   LIG     1      18.740  15.958   7.555  1.00  0.00      LIG  
ATOM   4924 C3   LIG     1      20.424  18.809   9.766  1.00  0.00      LIG  
ATOM   4925 C4   LIG     1      18.331  15.019   8.722  1.00  0.00      LIG  
ATOM   4926 C5   LIG     1      19.346  16.617  10.353  1.00  0.00      LIG  
ATOM   4927 C6   LIG     1      20.156  18.112   6.894  1.00  0.00      LIG  
ATOM   4928 C7   LIG     1      19.150  15.172   9.995  1.00  0.00      LIG  
ATOM   4929 C8   LIG     1      21.160  19.520   8.691  1.00  0.00      LIG  
ATOM   4930 C9   LIG     1      18.167  13.509   8.369  1.00  0.00      LIG  
ATOM   4931 C10  LIG     1      19.608  15.160   6.578  1.00  0.00      LIG  
ATOM   4932 C11  LIG     1      21.361  18.932  10.971  1.00  0.00      LIG  
ATOM   4933 C12  LIG     1      20.528  19.522   7.341  1.00  0.00      LIG  
ATOM   4934 C13  LIG     1      21.511  16.633   9.114  1.00  0.00      LIG  
ATOM   4935 C14  LIG     1      17.418  16.318   6.863  1.00  0.00      LIG  
ATOM   4936 C15  LIG     1      22.356  19.969   9.090  1.00  0.00      LIG  
ATOM   4937 C16  LIG     1      19.162  19.596  10.131  1.00  0.00      LIG  
ATOM   4938 C17  LIG     1      22.631  19.605  10.498  1.00  0.00      LIG  
ATOM   4939 C18  LIG     1      18.887  13.989   5.943  1.00  0.00      LIG  
ATOM   4940 C19  LIG     1      17.988  13.259   6.893  1.00  0.00      LIG  
ATOM   4941 C20  LIG     1      16.924  13.007   9.083  1.00  0.00      LIG  
ATOM   4942 C21  LIG     1      19.298  12.585   8.814  1.00  0.00      LIG  
ATOM   4943 C22  LIG     1      23.459  20.649   8.333  1.00  0.00      LIG  
ATOM   4944 C23  LIG     1      23.083  21.920   7.574  1.00  0.00      LIG  
ATOM   4945 C24  LIG     1      24.109  19.679   7.364  1.00  0.00      LIG  
ATOM   4946 C25  LIG     1      22.415  23.038   8.381  1.00  0.00      LIG  
ATOM   4947 C26  LIG     1      23.113  23.394   9.712  1.00  0.00      LIG  
ATOM   4948 C27  LIG     1      22.421  24.479  10.579  1.00  0.00      LIG  
ATOM   4949 C28  LIG     1      22.016  25.739   9.831  1.00  0.00      LIG  
ATOM   4950 C29  LIG     1      23.306  24.885  11.744  1.00  0.00      LIG  
ATOM   4951 C30  LIG     1      25.055  24.493   8.693  1.00  0.00      LIG  
ATOM   4952 C31  LIG     1      26.547  24.478   8.785  1.00  0.00      LIG  
ATOM   4953 H    LIG     1      18.487  17.955   8.174  1.00  0.00      LIG  
ATOM   4954 H1   LIG     1      17.337  15.370   9.013  1.00  0.00      LIG  
ATOM   4955 H2   LIG     1      18.360  17.074  10.464  1.00  0.00      LIG  
ATOM   4956 H3   LIG     1      19.842  16.666  11.325  1.00  0.00      LIG  
ATOM   4957 H4   LIG     1      21.068  17.570   6.629  1.00  0.00      LIG  
ATOM   4958 H5   LIG     1      20.118  14.675   9.936  1.00  0.00      LIG  
ATOM   4959 H6   LIG     1      18.616  14.688  10.817  1.00  0.00      LIG  
ATOM   4960 H7   LIG     1      20.490  14.779   7.096  1.00  0.00      LIG  
ATOM   4961 H8   LIG     1      19.978  15.779   5.761  1.00  0.00      LIG  
ATOM   4962 H9   LIG     1      21.587  17.979  11.454  1.00  0.00      LIG  
ATOM   4963 H10  LIG     1      20.904  19.553  11.747  1.00  0.00      LIG  
ATOM   4964 H11  LIG     1      19.635  20.154   7.363  1.00  0.00      LIG  
ATOM   4965 H12  LIG     1      21.182  19.971   6.589  1.00  0.00      LIG  
ATOM   4966 H13  LIG     1      21.407  15.654   8.651  1.00  0.00      LIG  
ATOM   4967 H14  LIG     1      21.994  16.469  10.078  1.00  0.00      LIG  
ATOM   4968 H15  LIG     1      22.213  17.183   8.486  1.00  0.00      LIG  
ATOM   4969 H16  LIG     1      17.578  16.699   5.854  1.00  0.00      LIG  
ATOM   4970 H17  LIG     1      16.869  17.071   7.434  1.00  0.00      LIG  
ATOM   4971 H18  LIG     1      16.742  15.468   6.778  1.00  0.00      LIG  
ATOM   4972 H19  LIG     1      18.427  19.621   9.324  1.00  0.00      LIG  
ATOM   4973 H20  LIG     1      19.412  20.634  10.369  1.00  0.00      LIG  
ATOM   4974 H21  LIG     1      18.680  19.177  11.018  1.00  0.00      LIG  
ATOM   4975 H22  LIG     1      23.478  18.916  10.554  1.00  0.00      LIG  
ATOM   4976 H23  LIG     1      22.853  20.486  11.105  1.00  0.00      LIG  
ATOM   4977 H24  LIG     1      19.625  13.287   5.553  1.00  0.00      LIG  
ATOM   4978 H25  LIG     1      18.270  14.334   5.108  1.00  0.00      LIG  
ATOM   4979 H26  LIG     1      16.775  11.936   8.921  1.00  0.00      LIG  
ATOM   4980 H27  LIG     1      16.030  13.530   8.729  1.00  0.00      LIG  
ATOM   4981 H28  LIG     1      17.005  13.168  10.161  1.00  0.00      LIG  
ATOM   4982 H29  LIG     1      19.375  12.534   9.903  1.00  0.00      LIG  
ATOM   4983 H30  LIG     1      20.257  12.913   8.408  1.00  0.00      LIG  
ATOM   4984 H31  LIG     1      19.132  11.560   8.468  1.00  0.00      LIG  
ATOM   4985 H32  LIG     1      24.224  20.920   9.065  1.00  0.00      LIG  
ATOM   4986 H33  LIG     1      18.584  18.717   5.933  1.00  0.00      LIG  
ATOM   4987 H34  LIG     1      22.437  21.653   6.734  1.00  0.00      LIG  
ATOM   4988 H35  LIG     1      24.001  22.318   7.135  1.00  0.00      LIG  
ATOM   4989 H36  LIG     1      23.411  19.379   6.577  1.00  0.00      LIG  
ATOM   4990 H37  LIG     1      24.972  20.148   6.884  1.00  0.00      LIG  
ATOM   4991 H38  LIG     1      24.453  18.776   7.878  1.00  0.00      LIG  
ATOM   4992 H39  LIG     1      22.425  23.914   7.738  1.00  0.00      LIG  
ATOM   4993 H40  LIG     1      23.032  22.492  10.322  1.00  0.00      LIG  
ATOM   4994 H41  LIG     1      21.024  21.874   9.062  1.00  0.00      LIG  
ATOM   4995 H42  LIG     1      21.484  26.420  10.501  1.00  0.00      LIG  
ATOM   4996 H43  LIG     1      21.330  25.516   9.009  1.00  0.00      LIG  
ATOM   4997 H44  LIG     1      22.885  26.268   9.438  1.00  0.00      LIG  
ATOM   4998 H45  LIG     1      23.604  24.006  12.323  1.00  0.00      LIG  
ATOM   4999 H46  LIG     1      24.205  25.405  11.402  1.00  0.00      LIG  
ATOM   5000 H47  LIG     1      22.765  25.547  12.426  1.00  0.00      LIG  
ATOM   5001 H48  LIG     1      20.799  24.665  11.630  1.00  0.00      LIG  
ATOM   5002 H49  LIG     1      26.945  25.242   8.112  1.00  0.00      LIG  
ATOM   5003 H50  LIG     1      26.926  23.499   8.480  1.00  0.00      LIG  
ATOM   5004 H51  LIG     1      26.858  24.714   9.807  1.00  0.00      LIG  
TER
REMARK  Energy: 55.2254
REMARK  SimpleFitness: 55.2254
REMARK  FullFitness: -1580.5026
REMARK  InterFull: -31.7845
REMARK  IntraFull: 103.489
REMARK  solvFull: -1897.54
REMARK  surfFull: 245.333
REMARK  extraFull: 0.0
REMARK  deltaGcompsolvpol: -1897.54
REMARK  deltaGcompsolvnonpol: 245.333
REMARK  deltaGprotsolvpol: -1897.11
REMARK  deltaGprotsolvnonpol: 243.179
REMARK  deltaGligsolvpol: -11.3019
REMARK  deltaGligsolvnonpol: 16.5766
REMARK  deltaGvdw: -31.7845
REMARK  deltaGelec: 0.0
REMARK  deltaG: -7.6958356
REMARK  Cluster: 3
REMARK  ClusterRank: 4
ATOM   4915 O    LIG     1      19.190  18.362   5.837  1.00  0.00      LIG  
ATOM   4916 O1   LIG     1      17.283  12.366   6.581  1.00  0.00      LIG  
ATOM   4917 O2   LIG     1      20.909  22.846   9.023  1.00  0.00      LIG  
ATOM   4918 O3   LIG     1      24.508  23.679   9.653  1.00  0.00      LIG  
ATOM   4919 O4   LIG     1      21.308  24.036  11.479  1.00  0.00      LIG  
ATOM   4920 O5   LIG     1      24.253  25.345   8.048  1.00  0.00      LIG  
ATOM   4921 C    LIG     1      20.259  17.349   9.343  1.00  0.00      LIG  
ATOM   4922 C1   LIG     1      19.355  17.354   8.093  1.00  0.00      LIG  
ATOM   4923 C2   LIG     1      18.739  15.971   7.670  1.00  0.00      LIG  
ATOM   4924 C3   LIG     1      20.500  18.806   9.837  1.00  0.00      LIG  
ATOM   4925 C4   LIG     1      18.429  15.003   8.839  1.00  0.00      LIG  
ATOM   4926 C5   LIG     1      19.558  16.555  10.433  1.00  0.00      LIG  
ATOM   4927 C6   LIG     1      20.028  18.194   6.974  1.00  0.00      LIG  
ATOM   4928 C7   LIG     1      19.361  15.120  10.035  1.00  0.00      LIG  
ATOM   4929 C8   LIG     1      21.121  19.579   8.736  1.00  0.00      LIG  
ATOM   4930 C9   LIG     1      18.216  13.506   8.456  1.00  0.00      LIG  
ATOM   4931 C10  LIG     1      19.574  15.209   6.636  1.00  0.00      LIG  
ATOM   4932 C11  LIG     1      21.519  18.931  10.974  1.00  0.00      LIG  
ATOM   4933 C12  LIG     1      20.380  19.605   7.442  1.00  0.00      LIG  
ATOM   4934 C13  LIG     1      21.616  16.697   9.028  1.00  0.00      LIG  
ATOM   4935 C14  LIG     1      17.366  16.306   7.069  1.00  0.00      LIG  
ATOM   4936 C15  LIG     1      22.320  20.078   9.066  1.00  0.00      LIG  
ATOM   4937 C16  LIG     1      19.242  19.539  10.314  1.00  0.00      LIG  
ATOM   4938 C17  LIG     1      22.726  19.660  10.426  1.00  0.00      LIG  
ATOM   4939 C18  LIG     1      18.838  14.043   6.005  1.00  0.00      LIG  
ATOM   4940 C19  LIG     1      18.001  13.274   6.980  1.00  0.00      LIG  
ATOM   4941 C20  LIG     1      16.973  13.036   9.191  1.00  0.00      LIG  
ATOM   4942 C21  LIG     1      19.329  12.545   8.862  1.00  0.00      LIG  
ATOM   4943 C22  LIG     1      23.311  20.865   8.264  1.00  0.00      LIG  
ATOM   4944 C23  LIG     1      22.793  22.179   7.677  1.00  0.00      LIG  
ATOM   4945 C24  LIG     1      23.880  20.004   7.148  1.00  0.00      LIG  
ATOM   4946 C25  LIG     1      22.238  23.214   8.668  1.00  0.00      LIG  
ATOM   4947 C26  LIG     1      23.099  23.488   9.922  1.00  0.00      LIG  
ATOM   4948 C27  LIG     1      22.520  24.532  10.916  1.00  0.00      LIG  
ATOM   4949 C28  LIG     1      22.191  25.886  10.310  1.00  0.00      LIG  
ATOM   4950 C29  LIG     1      23.477  24.759  12.074  1.00  0.00      LIG  
ATOM   4951 C30  LIG     1      24.940  24.606   8.740  1.00  0.00      LIG  
ATOM   4952 C31  LIG     1      26.433  24.561   8.655  1.00  0.00      LIG  
ATOM   4953 H    LIG     1      18.477  17.931   8.379  1.00  0.00      LIG  
ATOM   4954 H1   LIG     1      17.471  15.355   9.229  1.00  0.00      LIG  
ATOM   4955 H2   LIG     1      18.574  16.981  10.647  1.00  0.00      LIG  
ATOM   4956 H3   LIG     1      20.134  16.582  11.361  1.00  0.00      LIG  
ATOM   4957 H4   LIG     1      20.935  17.699   6.618  1.00  0.00      LIG  
ATOM   4958 H5   LIG     1      20.327  14.647   9.863  1.00  0.00      LIG  
ATOM   4959 H6   LIG     1      18.913  14.594  10.883  1.00  0.00      LIG  
ATOM   4960 H7   LIG     1      20.481  14.824   7.104  1.00  0.00      LIG  
ATOM   4961 H8   LIG     1      19.898  15.856   5.819  1.00  0.00      LIG  
ATOM   4962 H9   LIG     1      21.811  17.976  11.414  1.00  0.00      LIG  
ATOM   4963 H10  LIG     1      21.100  19.519  11.795  1.00  0.00      LIG  
ATOM   4964 H11  LIG     1      19.466  20.195   7.559  1.00  0.00      LIG  
ATOM   4965 H12  LIG     1      20.949  20.109   6.657  1.00  0.00      LIG  
ATOM   4966 H13  LIG     1      21.516  15.713   8.577  1.00  0.00      LIG  
ATOM   4967 H14  LIG     1      22.201  16.561   9.938  1.00  0.00      LIG  
ATOM   4968 H15  LIG     1      22.228  17.280   8.338  1.00  0.00      LIG  
ATOM   4969 H16  LIG     1      17.450  16.666   6.043  1.00  0.00      LIG  
ATOM   4970 H17  LIG     1      16.850  17.066   7.662  1.00  0.00      LIG  
ATOM   4971 H18  LIG     1      16.694  15.448   7.053  1.00  0.00      LIG  
ATOM   4972 H19  LIG     1      18.455  19.573   9.558  1.00  0.00      LIG  
ATOM   4973 H20  LIG     1      19.478  20.577  10.571  1.00  0.00      LIG  
ATOM   4974 H21  LIG     1      18.829  19.076  11.213  1.00  0.00      LIG  
ATOM   4975 H22  LIG     1      23.590  18.991  10.373  1.00  0.00      LIG  
ATOM   4976 H23  LIG     1      22.983  20.515  11.056  1.00  0.00      LIG  
ATOM   4977 H24  LIG     1      19.562  13.362   5.554  1.00  0.00      LIG  
ATOM   4978 H25  LIG     1      18.174  14.404   5.216  1.00  0.00      LIG  
ATOM   4979 H26  LIG     1      16.788  11.970   9.028  1.00  0.00      LIG  
ATOM   4980 H27  LIG     1      16.089  13.587   8.855  1.00  0.00      LIG  
ATOM   4981 H28  LIG     1      17.081  13.193  10.267  1.00  0.00      LIG  
ATOM   4982 H29  LIG     1      19.439  12.482   9.948  1.00  0.00      LIG  
ATOM   4983 H30  LIG     1      20.283  12.846   8.424  1.00  0.00      LIG  
ATOM   4984 H31  LIG     1      19.122  11.528   8.514  1.00  0.00      LIG  
ATOM   4985 H32  LIG     1      24.144  21.104   8.929  1.00  0.00      LIG  
ATOM   4986 H33  LIG     1      18.360  18.751   6.161  1.00  0.00      LIG  
ATOM   4987 H34  LIG     1      22.021  21.952   6.938  1.00  0.00      LIG  
ATOM   4988 H35  LIG     1      23.617  22.638   7.124  1.00  0.00      LIG  
ATOM   4989 H36  LIG     1      23.118  19.755   6.405  1.00  0.00      LIG  
ATOM   4990 H37  LIG     1      24.685  20.535   6.634  1.00  0.00      LIG  
ATOM   4991 H38  LIG     1      24.286  19.067   7.542  1.00  0.00      LIG  
ATOM   4992 H39  LIG     1      22.145  24.144   8.114  1.00  0.00      LIG  
ATOM   4993 H40  LIG     1      23.069  22.556  10.488  1.00  0.00      LIG  
ATOM   4994 H41  LIG     1      20.757  23.192   9.923  1.00  0.00      LIG  
ATOM   4995 H42  LIG     1      21.701  26.525  11.052  1.00  0.00      LIG  
ATOM   4996 H43  LIG     1      21.493  25.793   9.474  1.00  0.00      LIG  
ATOM   4997 H44  LIG     1      23.093  26.399   9.969  1.00  0.00      LIG  
ATOM   4998 H45  LIG     1      23.718  23.812  12.566  1.00  0.00      LIG  
ATOM   4999 H46  LIG     1      24.405  25.230  11.740  1.00  0.00      LIG  
ATOM   5000 H47  LIG     1      23.018  25.401  12.831  1.00  0.00      LIG  
ATOM   5001 H48  LIG     1      20.943  24.756  12.025  1.00  0.00      LIG  
ATOM   5002 H49  LIG     1      26.769  25.329   7.953  1.00  0.00      LIG  
ATOM   5003 H50  LIG     1      26.753  23.581   8.289  1.00  0.00      LIG  
ATOM   5004 H51  LIG     1      26.869  24.768   9.637  1.00  0.00      LIG  
TER
REMARK  Energy: 55.2254
REMARK  SimpleFitness: 55.2254
REMARK  FullFitness: -1580.5026
REMARK  InterFull: -31.7845
REMARK  IntraFull: 103.489
REMARK  solvFull: -1897.54
REMARK  surfFull: 245.333
REMARK  extraFull: 0.0
REMARK  deltaGcompsolvpol: -1897.54
REMARK  deltaGcompsolvnonpol: 245.333
REMARK  deltaGprotsolvpol: -1897.11
REMARK  deltaGprotsolvnonpol: 243.179
REMARK  deltaGligsolvpol: -11.3019
REMARK  deltaGligsolvnonpol: 16.5766
REMARK  deltaGvdw: -31.7845
REMARK  deltaGelec: 0.0
REMARK  deltaG: -7.6958356
REMARK  Cluster: 3
REMARK  ClusterRank: 5
ATOM   4915 O    LIG     1      19.190  18.362   5.837  1.00  0.00      LIG  
ATOM   4916 O1   LIG     1      17.283  12.366   6.581  1.00  0.00      LIG  
ATOM   4917 O2   LIG     1      20.909  22.846   9.023  1.00  0.00      LIG  
ATOM   4918 O3   LIG     1      24.508  23.679   9.653  1.00  0.00      LIG  
ATOM   4919 O4   LIG     1      21.308  24.036  11.479  1.00  0.00      LIG  
ATOM   4920 O5   LIG     1      24.253  25.345   8.048  1.00  0.00      LIG  
ATOM   4921 C    LIG     1      20.259  17.349   9.343  1.00  0.00      LIG  
ATOM   4922 C1   LIG     1      19.355  17.354   8.093  1.00  0.00      LIG  
ATOM   4923 C2   LIG     1      18.739  15.971   7.670  1.00  0.00      LIG  
ATOM   4924 C3   LIG     1      20.500  18.806   9.837  1.00  0.00      LIG  
ATOM   4925 C4   LIG     1      18.429  15.003   8.839  1.00  0.00      LIG  
ATOM   4926 C5   LIG     1      19.558  16.555  10.433  1.00  0.00      LIG  
ATOM   4927 C6   LIG     1      20.028  18.194   6.974  1.00  0.00      LIG  
ATOM   4928 C7   LIG     1      19.361  15.120  10.035  1.00  0.00      LIG  
ATOM   4929 C8   LIG     1      21.121  19.579   8.736  1.00  0.00      LIG  
ATOM   4930 C9   LIG     1      18.216  13.506   8.456  1.00  0.00      LIG  
ATOM   4931 C10  LIG     1      19.574  15.209   6.636  1.00  0.00      LIG  
ATOM   4932 C11  LIG     1      21.519  18.931  10.974  1.00  0.00      LIG  
ATOM   4933 C12  LIG     1      20.380  19.605   7.442  1.00  0.00      LIG  
ATOM   4934 C13  LIG     1      21.616  16.697   9.028  1.00  0.00      LIG  
ATOM   4935 C14  LIG     1      17.366  16.306   7.069  1.00  0.00      LIG  
ATOM   4936 C15  LIG     1      22.320  20.078   9.066  1.00  0.00      LIG  
ATOM   4937 C16  LIG     1      19.242  19.539  10.314  1.00  0.00      LIG  
ATOM   4938 C17  LIG     1      22.726  19.660  10.426  1.00  0.00      LIG  
ATOM   4939 C18  LIG     1      18.838  14.043   6.005  1.00  0.00      LIG  
ATOM   4940 C19  LIG     1      18.001  13.274   6.980  1.00  0.00      LIG  
ATOM   4941 C20  LIG     1      16.973  13.036   9.191  1.00  0.00      LIG  
ATOM   4942 C21  LIG     1      19.329  12.545   8.862  1.00  0.00      LIG  
ATOM   4943 C22  LIG     1      23.311  20.865   8.264  1.00  0.00      LIG  
ATOM   4944 C23  LIG     1      22.793  22.179   7.677  1.00  0.00      LIG  
ATOM   4945 C24  LIG     1      23.880  20.004   7.148  1.00  0.00      LIG  
ATOM   4946 C25  LIG     1      22.238  23.214   8.668  1.00  0.00      LIG  
ATOM   4947 C26  LIG     1      23.099  23.488   9.922  1.00  0.00      LIG  
ATOM   4948 C27  LIG     1      22.520  24.532  10.916  1.00  0.00      LIG  
ATOM   4949 C28  LIG     1      22.191  25.886  10.310  1.00  0.00      LIG  
ATOM   4950 C29  LIG     1      23.477  24.759  12.074  1.00  0.00      LIG  
ATOM   4951 C30  LIG     1      24.940  24.606   8.740  1.00  0.00      LIG  
ATOM   4952 C31  LIG     1      26.433  24.561   8.655  1.00  0.00      LIG  
ATOM   4953 H    LIG     1      18.477  17.931   8.379  1.00  0.00      LIG  
ATOM   4954 H1   LIG     1      17.471  15.355   9.229  1.00  0.00      LIG  
ATOM   4955 H2   LIG     1      18.574  16.981  10.647  1.00  0.00      LIG  
ATOM   4956 H3   LIG     1      20.134  16.582  11.361  1.00  0.00      LIG  
ATOM   4957 H4   LIG     1      20.935  17.699   6.618  1.00  0.00      LIG  
ATOM   4958 H5   LIG     1      20.327  14.647   9.863  1.00  0.00      LIG  
ATOM   4959 H6   LIG     1      18.913  14.594  10.883  1.00  0.00      LIG  
ATOM   4960 H7   LIG     1      20.481  14.824   7.104  1.00  0.00      LIG  
ATOM   4961 H8   LIG     1      19.898  15.856   5.819  1.00  0.00      LIG  
ATOM   4962 H9   LIG     1      21.811  17.976  11.414  1.00  0.00      LIG  
ATOM   4963 H10  LIG     1      21.100  19.519  11.795  1.00  0.00      LIG  
ATOM   4964 H11  LIG     1      19.466  20.195   7.559  1.00  0.00      LIG  
ATOM   4965 H12  LIG     1      20.949  20.109   6.657  1.00  0.00      LIG  
ATOM   4966 H13  LIG     1      21.516  15.713   8.577  1.00  0.00      LIG  
ATOM   4967 H14  LIG     1      22.201  16.561   9.938  1.00  0.00      LIG  
ATOM   4968 H15  LIG     1      22.228  17.280   8.338  1.00  0.00      LIG  
ATOM   4969 H16  LIG     1      17.450  16.666   6.043  1.00  0.00      LIG  
ATOM   4970 H17  LIG     1      16.850  17.066   7.662  1.00  0.00      LIG  
ATOM   4971 H18  LIG     1      16.694  15.448   7.053  1.00  0.00      LIG  
ATOM   4972 H19  LIG     1      18.455  19.573   9.558  1.00  0.00      LIG  
ATOM   4973 H20  LIG     1      19.478  20.577  10.571  1.00  0.00      LIG  
ATOM   4974 H21  LIG     1      18.829  19.076  11.213  1.00  0.00      LIG  
ATOM   4975 H22  LIG     1      23.590  18.991  10.373  1.00  0.00      LIG  
ATOM   4976 H23  LIG     1      22.983  20.515  11.056  1.00  0.00      LIG  
ATOM   4977 H24  LIG     1      19.562  13.362   5.554  1.00  0.00      LIG  
ATOM   4978 H25  LIG     1      18.174  14.404   5.216  1.00  0.00      LIG  
ATOM   4979 H26  LIG     1      16.788  11.970   9.028  1.00  0.00      LIG  
ATOM   4980 H27  LIG     1      16.089  13.587   8.855  1.00  0.00      LIG  
ATOM   4981 H28  LIG     1      17.081  13.193  10.267  1.00  0.00      LIG  
ATOM   4982 H29  LIG     1      19.439  12.482   9.948  1.00  0.00      LIG  
ATOM   4983 H30  LIG     1      20.283  12.846   8.424  1.00  0.00      LIG  
ATOM   4984 H31  LIG     1      19.122  11.528   8.514  1.00  0.00      LIG  
ATOM   4985 H32  LIG     1      24.144  21.104   8.929  1.00  0.00      LIG  
ATOM   4986 H33  LIG     1      18.360  18.751   6.161  1.00  0.00      LIG  
ATOM   4987 H34  LIG     1      22.021  21.952   6.938  1.00  0.00      LIG  
ATOM   4988 H35  LIG     1      23.617  22.638   7.124  1.00  0.00      LIG  
ATOM   4989 H36  LIG     1      23.118  19.755   6.405  1.00  0.00      LIG  
ATOM   4990 H37  LIG     1      24.685  20.535   6.634  1.00  0.00      LIG  
ATOM   4991 H38  LIG     1      24.286  19.067   7.542  1.00  0.00      LIG  
ATOM   4992 H39  LIG     1      22.145  24.144   8.114  1.00  0.00      LIG  
ATOM   4993 H40  LIG     1      23.069  22.556  10.488  1.00  0.00      LIG  
ATOM   4994 H41  LIG     1      20.757  23.192   9.923  1.00  0.00      LIG  
ATOM   4995 H42  LIG     1      21.701  26.525  11.052  1.00  0.00      LIG  
ATOM   4996 H43  LIG     1      21.493  25.793   9.474  1.00  0.00      LIG  
ATOM   4997 H44  LIG     1      23.093  26.399   9.969  1.00  0.00      LIG  
ATOM   4998 H45  LIG     1      23.718  23.812  12.566  1.00  0.00      LIG  
ATOM   4999 H46  LIG     1      24.405  25.230  11.740  1.00  0.00      LIG  
ATOM   5000 H47  LIG     1      23.018  25.401  12.831  1.00  0.00      LIG  
ATOM   5001 H48  LIG     1      20.943  24.756  12.025  1.00  0.00      LIG  
ATOM   5002 H49  LIG     1      26.769  25.329   7.953  1.00  0.00      LIG  
ATOM   5003 H50  LIG     1      26.753  23.581   8.289  1.00  0.00      LIG  
ATOM   5004 H51  LIG     1      26.869  24.768   9.637  1.00  0.00      LIG  
TER
REMARK  Energy: 55.2254
REMARK  SimpleFitness: 55.2254
REMARK  FullFitness: -1580.5026
REMARK  InterFull: -31.7845
REMARK  IntraFull: 103.489
REMARK  solvFull: -1897.54
REMARK  surfFull: 245.333
REMARK  extraFull: 0.0
REMARK  deltaGcompsolvpol: -1897.54
REMARK  deltaGcompsolvnonpol: 245.333
REMARK  deltaGprotsolvpol: -1897.11
REMARK  deltaGprotsolvnonpol: 243.179
REMARK  deltaGligsolvpol: -11.3019
REMARK  deltaGligsolvnonpol: 16.5766
REMARK  deltaGvdw: -31.7845
REMARK  deltaGelec: 0.0
REMARK  deltaG: -7.6958356
REMARK  Cluster: 3
REMARK  ClusterRank: 6
ATOM   4915 O    LIG     1      19.190  18.362   5.837  1.00  0.00      LIG  
ATOM   4916 O1   LIG     1      17.283  12.366   6.581  1.00  0.00      LIG  
ATOM   4917 O2   LIG     1      20.909  22.846   9.023  1.00  0.00      LIG  
ATOM   4918 O3   LIG     1      24.508  23.679   9.653  1.00  0.00      LIG  
ATOM   4919 O4   LIG     1      21.308  24.036  11.479  1.00  0.00      LIG  
ATOM   4920 O5   LIG     1      24.253  25.345   8.048  1.00  0.00      LIG  
ATOM   4921 C    LIG     1      20.259  17.349   9.343  1.00  0.00      LIG  
ATOM   4922 C1   LIG     1      19.355  17.354   8.093  1.00  0.00      LIG  
ATOM   4923 C2   LIG     1      18.739  15.971   7.670  1.00  0.00      LIG  
ATOM   4924 C3   LIG     1      20.500  18.806   9.837  1.00  0.00      LIG  
ATOM   4925 C4   LIG     1      18.429  15.003   8.839  1.00  0.00      LIG  
ATOM   4926 C5   LIG     1      19.558  16.555  10.433  1.00  0.00      LIG  
ATOM   4927 C6   LIG     1      20.028  18.194   6.974  1.00  0.00      LIG  
ATOM   4928 C7   LIG     1      19.361  15.120  10.035  1.00  0.00      LIG  
ATOM   4929 C8   LIG     1      21.121  19.579   8.736  1.00  0.00      LIG  
ATOM   4930 C9   LIG     1      18.216  13.506   8.456  1.00  0.00      LIG  
ATOM   4931 C10  LIG     1      19.574  15.209   6.636  1.00  0.00      LIG  
ATOM   4932 C11  LIG     1      21.519  18.931  10.974  1.00  0.00      LIG  
ATOM   4933 C12  LIG     1      20.380  19.605   7.442  1.00  0.00      LIG  
ATOM   4934 C13  LIG     1      21.616  16.697   9.028  1.00  0.00      LIG  
ATOM   4935 C14  LIG     1      17.366  16.306   7.069  1.00  0.00      LIG  
ATOM   4936 C15  LIG     1      22.320  20.078   9.066  1.00  0.00      LIG  
ATOM   4937 C16  LIG     1      19.242  19.539  10.314  1.00  0.00      LIG  
ATOM   4938 C17  LIG     1      22.726  19.660  10.426  1.00  0.00      LIG  
ATOM   4939 C18  LIG     1      18.838  14.043   6.005  1.00  0.00      LIG  
ATOM   4940 C19  LIG     1      18.001  13.274   6.980  1.00  0.00      LIG  
ATOM   4941 C20  LIG     1      16.973  13.036   9.191  1.00  0.00      LIG  
ATOM   4942 C21  LIG     1      19.329  12.545   8.862  1.00  0.00      LIG  
ATOM   4943 C22  LIG     1      23.311  20.865   8.264  1.00  0.00      LIG  
ATOM   4944 C23  LIG     1      22.793  22.179   7.677  1.00  0.00      LIG  
ATOM   4945 C24  LIG     1      23.880  20.004   7.148  1.00  0.00      LIG  
ATOM   4946 C25  LIG     1      22.238  23.214   8.668  1.00  0.00      LIG  
ATOM   4947 C26  LIG     1      23.099  23.488   9.922  1.00  0.00      LIG  
ATOM   4948 C27  LIG     1      22.520  24.532  10.916  1.00  0.00      LIG  
ATOM   4949 C28  LIG     1      22.191  25.886  10.310  1.00  0.00      LIG  
ATOM   4950 C29  LIG     1      23.477  24.759  12.074  1.00  0.00      LIG  
ATOM   4951 C30  LIG     1      24.940  24.606   8.740  1.00  0.00      LIG  
ATOM   4952 C31  LIG     1      26.433  24.561   8.655  1.00  0.00      LIG  
ATOM   4953 H    LIG     1      18.477  17.931   8.379  1.00  0.00      LIG  
ATOM   4954 H1   LIG     1      17.471  15.355   9.229  1.00  0.00      LIG  
ATOM   4955 H2   LIG     1      18.574  16.981  10.647  1.00  0.00      LIG  
ATOM   4956 H3   LIG     1      20.134  16.582  11.361  1.00  0.00      LIG  
ATOM   4957 H4   LIG     1      20.935  17.699   6.618  1.00  0.00      LIG  
ATOM   4958 H5   LIG     1      20.327  14.647   9.863  1.00  0.00      LIG  
ATOM   4959 H6   LIG     1      18.913  14.594  10.883  1.00  0.00      LIG  
ATOM   4960 H7   LIG     1      20.481  14.824   7.104  1.00  0.00      LIG  
ATOM   4961 H8   LIG     1      19.898  15.856   5.819  1.00  0.00      LIG  
ATOM   4962 H9   LIG     1      21.811  17.976  11.414  1.00  0.00      LIG  
ATOM   4963 H10  LIG     1      21.100  19.519  11.795  1.00  0.00      LIG  
ATOM   4964 H11  LIG     1      19.466  20.195   7.559  1.00  0.00      LIG  
ATOM   4965 H12  LIG     1      20.949  20.109   6.657  1.00  0.00      LIG  
ATOM   4966 H13  LIG     1      21.516  15.713   8.577  1.00  0.00      LIG  
ATOM   4967 H14  LIG     1      22.201  16.561   9.938  1.00  0.00      LIG  
ATOM   4968 H15  LIG     1      22.228  17.280   8.338  1.00  0.00      LIG  
ATOM   4969 H16  LIG     1      17.450  16.666   6.043  1.00  0.00      LIG  
ATOM   4970 H17  LIG     1      16.850  17.066   7.662  1.00  0.00      LIG  
ATOM   4971 H18  LIG     1      16.694  15.448   7.053  1.00  0.00      LIG  
ATOM   4972 H19  LIG     1      18.455  19.573   9.558  1.00  0.00      LIG  
ATOM   4973 H20  LIG     1      19.478  20.577  10.571  1.00  0.00      LIG  
ATOM   4974 H21  LIG     1      18.829  19.076  11.213  1.00  0.00      LIG  
ATOM   4975 H22  LIG     1      23.590  18.991  10.373  1.00  0.00      LIG  
ATOM   4976 H23  LIG     1      22.983  20.515  11.056  1.00  0.00      LIG  
ATOM   4977 H24  LIG     1      19.562  13.362   5.554  1.00  0.00      LIG  
ATOM   4978 H25  LIG     1      18.174  14.404   5.216  1.00  0.00      LIG  
ATOM   4979 H26  LIG     1      16.788  11.970   9.028  1.00  0.00      LIG  
ATOM   4980 H27  LIG     1      16.089  13.587   8.855  1.00  0.00      LIG  
ATOM   4981 H28  LIG     1      17.081  13.193  10.267  1.00  0.00      LIG  
ATOM   4982 H29  LIG     1      19.439  12.482   9.948  1.00  0.00      LIG  
ATOM   4983 H30  LIG     1      20.283  12.846   8.424  1.00  0.00      LIG  
ATOM   4984 H31  LIG     1      19.122  11.528   8.514  1.00  0.00      LIG  
ATOM   4985 H32  LIG     1      24.144  21.104   8.929  1.00  0.00      LIG  
ATOM   4986 H33  LIG     1      18.360  18.751   6.161  1.00  0.00      LIG  
ATOM   4987 H34  LIG     1      22.021  21.952   6.938  1.00  0.00      LIG  
ATOM   4988 H35  LIG     1      23.617  22.638   7.124  1.00  0.00      LIG  
ATOM   4989 H36  LIG     1      23.118  19.755   6.405  1.00  0.00      LIG  
ATOM   4990 H37  LIG     1      24.685  20.535   6.634  1.00  0.00      LIG  
ATOM   4991 H38  LIG     1      24.286  19.067   7.542  1.00  0.00      LIG  
ATOM   4992 H39  LIG     1      22.145  24.144   8.114  1.00  0.00      LIG  
ATOM   4993 H40  LIG     1      23.069  22.556  10.488  1.00  0.00      LIG  
ATOM   4994 H41  LIG     1      20.757  23.192   9.923  1.00  0.00      LIG  
ATOM   4995 H42  LIG     1      21.701  26.525  11.052  1.00  0.00      LIG  
ATOM   4996 H43  LIG     1      21.493  25.793   9.474  1.00  0.00      LIG  
ATOM   4997 H44  LIG     1      23.093  26.399   9.969  1.00  0.00      LIG  
ATOM   4998 H45  LIG     1      23.718  23.812  12.566  1.00  0.00      LIG  
ATOM   4999 H46  LIG     1      24.405  25.230  11.740  1.00  0.00      LIG  
ATOM   5000 H47  LIG     1      23.018  25.401  12.831  1.00  0.00      LIG  
ATOM   5001 H48  LIG     1      20.943  24.756  12.025  1.00  0.00      LIG  
ATOM   5002 H49  LIG     1      26.769  25.329   7.953  1.00  0.00      LIG  
ATOM   5003 H50  LIG     1      26.753  23.581   8.289  1.00  0.00      LIG  
ATOM   5004 H51  LIG     1      26.869  24.768   9.637  1.00  0.00      LIG  
TER
REMARK  Energy: 55.9192
REMARK  SimpleFitness: 55.9192
REMARK  FullFitness: -1579.9928
REMARK  InterFull: -31.0468
REMARK  IntraFull: 105.377
REMARK  solvFull: -1899.53
REMARK  surfFull: 245.207
REMARK  extraFull: 0.0
REMARK  deltaGcompsolvpol: -1899.53
REMARK  deltaGcompsolvnonpol: 245.207
REMARK  deltaGprotsolvpol: -1897.11
REMARK  deltaGprotsolvnonpol: 243.179
REMARK  deltaGligsolvpol: -11.7617
REMARK  deltaGligsolvnonpol: 16.6118
REMARK  deltaGvdw: -31.0468
REMARK  deltaGelec: 0.0
REMARK  deltaG: -7.7349453
REMARK  Cluster: 3
REMARK  ClusterRank: 7
ATOM   4915 O    LIG     1      19.508  18.281   5.611  1.00  0.00      LIG  
ATOM   4916 O1   LIG     1      17.359  12.372   6.297  1.00  0.00      LIG  
ATOM   4917 O2   LIG     1      21.105  22.810   8.622  1.00  0.00      LIG  
ATOM   4918 O3   LIG     1      24.648  23.686   9.477  1.00  0.00      LIG  
ATOM   4919 O4   LIG     1      21.409  24.064  11.175  1.00  0.00      LIG  
ATOM   4920 O5   LIG     1      24.463  25.256   7.764  1.00  0.00      LIG  
ATOM   4921 C    LIG     1      20.091  17.363   9.251  1.00  0.00      LIG  
ATOM   4922 C1   LIG     1      19.358  17.342   7.895  1.00  0.00      LIG  
ATOM   4923 C2   LIG     1      18.766  15.959   7.444  1.00  0.00      LIG  
ATOM   4924 C3   LIG     1      20.288  18.832   9.725  1.00  0.00      LIG  
ATOM   4925 C4   LIG     1      18.303  15.025   8.593  1.00  0.00      LIG  
ATOM   4926 C5   LIG     1      19.239  16.616  10.264  1.00  0.00      LIG  
ATOM   4927 C6   LIG     1      20.197  18.119   6.846  1.00  0.00      LIG  
ATOM   4928 C7   LIG     1      19.081  15.173   9.890  1.00  0.00      LIG  
ATOM   4929 C8   LIG     1      21.084  19.547   8.697  1.00  0.00      LIG  
ATOM   4930 C9   LIG     1      18.152  13.517   8.234  1.00  0.00      LIG  
ATOM   4931 C10  LIG     1      19.698  15.162   6.530  1.00  0.00      LIG  
ATOM   4932 C11  LIG     1      21.131  18.969  10.994  1.00  0.00      LIG  
ATOM   4933 C12  LIG     1      20.550  19.531   7.305  1.00  0.00      LIG  
ATOM   4934 C13  LIG     1      21.464  16.674   9.137  1.00  0.00      LIG  
ATOM   4935 C14  LIG     1      17.479  16.305   6.683  1.00  0.00      LIG  
ATOM   4936 C15  LIG     1      22.249  20.007   9.177  1.00  0.00      LIG  
ATOM   4937 C16  LIG     1      18.989  19.597   9.991  1.00  0.00      LIG  
ATOM   4938 C17  LIG     1      22.406  19.691  10.616  1.00  0.00      LIG  
ATOM   4939 C18  LIG     1      19.021  13.987   5.856  1.00  0.00      LIG  
ATOM   4940 C19  LIG     1      18.069  13.261   6.751  1.00  0.00      LIG  
ATOM   4941 C20  LIG     1      16.859  13.030   8.860  1.00  0.00      LIG  
ATOM   4942 C21  LIG     1      19.241  12.587   8.764  1.00  0.00      LIG  
ATOM   4943 C22  LIG     1      23.412  20.647   8.480  1.00  0.00      LIG  
ATOM   4944 C23  LIG     1      23.113  21.894   7.649  1.00  0.00      LIG  
ATOM   4945 C24  LIG     1      24.110  19.639   7.586  1.00  0.00      LIG  
ATOM   4946 C25  LIG     1      22.484  23.076   8.388  1.00  0.00      LIG  
ATOM   4947 C26  LIG     1      23.227  23.487   9.676  1.00  0.00      LIG  
ATOM   4948 C27  LIG     1      22.559  24.599  10.522  1.00  0.00      LIG  
ATOM   4949 C28  LIG     1      22.087  25.813   9.737  1.00  0.00      LIG  
ATOM   4950 C29  LIG     1      23.490  25.071  11.624  1.00  0.00      LIG  
ATOM   4951 C30  LIG     1      25.118  24.565   8.537  1.00  0.00      LIG  
ATOM   4952 C31  LIG     1      26.611  24.540   8.536  1.00  0.00      LIG  
ATOM   4953 H    LIG     1      18.465  17.947   8.041  1.00  0.00      LIG  
ATOM   4954 H1   LIG     1      17.301  15.382   8.848  1.00  0.00      LIG  
ATOM   4955 H2   LIG     1      18.242  17.058  10.332  1.00  0.00      LIG  
ATOM   4956 H3   LIG     1      19.690  16.665  11.258  1.00  0.00      LIG  
ATOM   4957 H4   LIG     1      21.120  17.580   6.623  1.00  0.00      LIG  
ATOM   4958 H5   LIG     1      20.059  14.693   9.851  1.00  0.00      LIG  
ATOM   4959 H6   LIG     1      18.531  14.672  10.691  1.00  0.00      LIG  
ATOM   4960 H7   LIG     1      20.544  14.785   7.106  1.00  0.00      LIG  
ATOM   4961 H8   LIG     1      20.119  15.779   5.736  1.00  0.00      LIG  
ATOM   4962 H9   LIG     1      21.363  18.015  11.472  1.00  0.00      LIG  
ATOM   4963 H10  LIG     1      20.598  19.554  11.748  1.00  0.00      LIG  
ATOM   4964 H11  LIG     1      19.666  20.174   7.253  1.00  0.00      LIG  
ATOM   4965 H12  LIG     1      21.259  19.959   6.593  1.00  0.00      LIG  
ATOM   4966 H13  LIG     1      21.404  15.696   8.664  1.00  0.00      LIG  
ATOM   4967 H14  LIG     1      21.901  16.513  10.125  1.00  0.00      LIG  
ATOM   4968 H15  LIG     1      22.188  17.239   8.547  1.00  0.00      LIG  
ATOM   4969 H16  LIG     1      17.688  16.686   5.683  1.00  0.00      LIG  
ATOM   4970 H17  LIG     1      16.898  17.054   7.227  1.00  0.00      LIG  
ATOM   4971 H18  LIG     1      16.811  15.452   6.567  1.00  0.00      LIG  
ATOM   4972 H19  LIG     1      18.326  19.629   9.123  1.00  0.00      LIG  
ATOM   4973 H20  LIG     1      19.204  20.634  10.265  1.00  0.00      LIG  
ATOM   4974 H21  LIG     1      18.436  19.155  10.823  1.00  0.00      LIG  
ATOM   4975 H22  LIG     1      23.272  19.043  10.777  1.00  0.00      LIG  
ATOM   4976 H23  LIG     1      22.528  20.599  11.213  1.00  0.00      LIG  
ATOM   4977 H24  LIG     1      19.787  13.286   5.520  1.00  0.00      LIG  
ATOM   4978 H25  LIG     1      18.459  14.328   4.982  1.00  0.00      LIG  
ATOM   4979 H26  LIG     1      16.713  11.959   8.686  1.00  0.00      LIG  
ATOM   4980 H27  LIG     1      15.997  13.562   8.444  1.00  0.00      LIG  
ATOM   4981 H28  LIG     1      16.870  13.191   9.941  1.00  0.00      LIG  
ATOM   4982 H29  LIG     1      19.246  12.550   9.857  1.00  0.00      LIG  
ATOM   4983 H30  LIG     1      20.229  12.898   8.417  1.00  0.00      LIG  
ATOM   4984 H31  LIG     1      19.083  11.559   8.423  1.00  0.00      LIG  
ATOM   4985 H32  LIG     1      24.130  20.924   9.256  1.00  0.00      LIG  
ATOM   4986 H33  LIG     1      18.666  18.719   5.819  1.00  0.00      LIG  
ATOM   4987 H34  LIG     1      22.469  21.621   6.810  1.00  0.00      LIG  
ATOM   4988 H35  LIG     1      24.058  22.226   7.212  1.00  0.00      LIG  
ATOM   4989 H36  LIG     1      23.460  19.323   6.765  1.00  0.00      LIG  
ATOM   4990 H37  LIG     1      25.007  20.086   7.150  1.00  0.00      LIG  
ATOM   4991 H38  LIG     1      24.409  18.749   8.148  1.00  0.00      LIG  
ATOM   4992 H39  LIG     1      22.508  23.907   7.688  1.00  0.00      LIG  
ATOM   4993 H40  LIG     1      23.180  22.608  10.323  1.00  0.00      LIG  
ATOM   4994 H41  LIG     1      20.956  21.881   8.372  1.00  0.00      LIG  
ATOM   4995 H42  LIG     1      21.565  26.510  10.399  1.00  0.00      LIG  
ATOM   4996 H43  LIG     1      21.371  25.535   8.958  1.00  0.00      LIG  
ATOM   4997 H44  LIG     1      22.923  26.346   9.280  1.00  0.00      LIG  
ATOM   4998 H45  LIG     1      23.834  24.222  12.221  1.00  0.00      LIG  
ATOM   4999 H46  LIG     1      24.361  25.592  11.218  1.00  0.00      LIG  
ATOM   5000 H47  LIG     1      22.968  25.749  12.305  1.00  0.00      LIG  
ATOM   5001 H48  LIG     1      20.976  24.808  11.625  1.00  0.00      LIG  
ATOM   5002 H49  LIG     1      26.972  25.299   7.837  1.00  0.00      LIG  
ATOM   5003 H50  LIG     1      26.964  23.557   8.210  1.00  0.00      LIG  
ATOM   5004 H51  LIG     1      26.987  24.777   9.536  1.00  0.00      LIG  
TER
REMARK  Energy: 52.4462
REMARK  SimpleFitness: 52.4462
REMARK  FullFitness: -1580.96
REMARK  InterFull: -50.488
REMARK  IntraFull: 108.335
REMARK  solvFull: -1881.82
REMARK  surfFull: 243.013
REMARK  extraFull: 0.0
REMARK  deltaGcompsolvpol: -1881.82
REMARK  deltaGcompsolvnonpol: 243.013
REMARK  deltaGprotsolvpol: -1897.11
REMARK  deltaGprotsolvnonpol: 243.179
REMARK  deltaGligsolvpol: -10.6506
REMARK  deltaGligsolvnonpol: 16.2228
REMARK  deltaGvdw: -50.488
REMARK  deltaGelec: 0.0
REMARK  deltaG: -8.728978
REMARK  Cluster: 4
REMARK  ClusterRank: 0
ATOM   4915 O    LIG     1      17.686  17.436  11.799  1.00  0.00      LIG  
ATOM   4916 O1   LIG     1      23.306  16.984  15.263  1.00  0.00      LIG  
ATOM   4917 O2   LIG     1      19.836  16.354   8.551  1.00  0.00      LIG  
ATOM   4918 O3   LIG     1      17.204  14.740   6.455  1.00  0.00      LIG  
ATOM   4919 O4   LIG     1      18.460  14.348   9.903  1.00  0.00      LIG  
ATOM   4920 O5   LIG     1      19.026  13.948   5.249  1.00  0.00      LIG  
ATOM   4921 C    LIG     1      20.492  19.924  11.215  1.00  0.00      LIG  
ATOM   4922 C1   LIG     1      19.467  19.140  12.071  1.00  0.00      LIG  
ATOM   4923 C2   LIG     1      19.975  18.621  13.471  1.00  0.00      LIG  
ATOM   4924 C3   LIG     1      19.783  20.601   9.999  1.00  0.00      LIG  
ATOM   4925 C4   LIG     1      21.008  19.559  14.191  1.00  0.00      LIG  
ATOM   4926 C5   LIG     1      21.092  20.985  12.111  1.00  0.00      LIG  
ATOM   4927 C6   LIG     1      18.764  18.100  11.158  1.00  0.00      LIG  
ATOM   4928 C7   LIG     1      21.872  20.384  13.246  1.00  0.00      LIG  
ATOM   4929 C8   LIG     1      19.156  19.540   9.163  1.00  0.00      LIG  
ATOM   4930 C9   LIG     1      21.900  18.922  15.310  1.00  0.00      LIG  
ATOM   4931 C10  LIG     1      20.453  17.163  13.376  1.00  0.00      LIG  
ATOM   4932 C11  LIG     1      20.722  21.305   9.023  1.00  0.00      LIG  
ATOM   4933 C12  LIG     1      18.154  18.721   9.905  1.00  0.00      LIG  
ATOM   4934 C13  LIG     1      21.628  19.016  10.699  1.00  0.00      LIG  
ATOM   4935 C14  LIG     1      18.746  18.623  14.388  1.00  0.00      LIG  
ATOM   4936 C15  LIG     1      19.646  19.479   7.912  1.00  0.00      LIG  
ATOM   4937 C16  LIG     1      18.740  21.656  10.385  1.00  0.00      LIG  
ATOM   4938 C17  LIG     1      20.660  20.551   7.716  1.00  0.00      LIG  
ATOM   4939 C18  LIG     1      21.065  16.620  14.640  1.00  0.00      LIG  
ATOM   4940 C19  LIG     1      22.217  17.481  15.008  1.00  0.00      LIG  
ATOM   4941 C20  LIG     1      21.238  19.002  16.681  1.00  0.00      LIG  
ATOM   4942 C21  LIG     1      23.239  19.631  15.523  1.00  0.00      LIG  
ATOM   4943 C22  LIG     1      19.376  18.604   6.697  1.00  0.00      LIG  
ATOM   4944 C23  LIG     1      18.470  17.377   6.813  1.00  0.00      LIG  
ATOM   4945 C24  LIG     1      20.664  18.183   6.005  1.00  0.00      LIG  
ATOM   4946 C25  LIG     1      19.086  16.090   7.374  1.00  0.00      LIG  
ATOM   4947 C26  LIG     1      17.945  15.090   7.647  1.00  0.00      LIG  
ATOM   4948 C27  LIG     1      18.251  13.884   8.570  1.00  0.00      LIG  
ATOM   4949 C28  LIG     1      19.481  13.085   8.186  1.00  0.00      LIG  
ATOM   4950 C29  LIG     1      17.069  12.935   8.617  1.00  0.00      LIG  
ATOM   4951 C30  LIG     1      17.836  14.194   5.367  1.00  0.00      LIG  
ATOM   4952 C31  LIG     1      16.857  14.029   4.248  1.00  0.00      LIG  
ATOM   4953 H    LIG     1      18.690  19.854  12.346  1.00  0.00      LIG  
ATOM   4954 H1   LIG     1      20.403  20.318  14.695  1.00  0.00      LIG  
ATOM   4955 H2   LIG     1      20.309  21.616  12.539  1.00  0.00      LIG  
ATOM   4956 H3   LIG     1      21.760  21.636  11.542  1.00  0.00      LIG  
ATOM   4957 H4   LIG     1      19.475  17.326  10.863  1.00  0.00      LIG  
ATOM   4958 H5   LIG     1      22.722  19.804  12.881  1.00  0.00      LIG  
ATOM   4959 H6   LIG     1      22.291  21.237  13.785  1.00  0.00      LIG  
ATOM   4960 H7   LIG     1      21.181  17.053  12.572  1.00  0.00      LIG  
ATOM   4961 H8   LIG     1      19.619  16.505  13.127  1.00  0.00      LIG  
ATOM   4962 H9   LIG     1      21.752  21.375   9.378  1.00  0.00      LIG  
ATOM   4963 H10  LIG     1      20.398  22.336   8.850  1.00  0.00      LIG  
ATOM   4964 H11  LIG     1      17.298  19.344  10.178  1.00  0.00      LIG  
ATOM   4965 H12  LIG     1      17.727  17.926   9.299  1.00  0.00      LIG  
ATOM   4966 H13  LIG     1      22.099  18.432  11.487  1.00  0.00      LIG  
ATOM   4967 H14  LIG     1      22.430  19.604  10.246  1.00  0.00      LIG  
ATOM   4968 H15  LIG     1      21.289  18.295   9.954  1.00  0.00      LIG  
ATOM   4969 H16  LIG     1      17.974  17.932  14.059  1.00  0.00      LIG  
ATOM   4970 H17  LIG     1      18.304  19.622  14.436  1.00  0.00      LIG  
ATOM   4971 H18  LIG     1      18.978  18.323  15.405  1.00  0.00      LIG  
ATOM   4972 H19  LIG     1      17.982  21.280  11.075  1.00  0.00      LIG  
ATOM   4973 H20  LIG     1      18.212  22.019   9.497  1.00  0.00      LIG  
ATOM   4974 H21  LIG     1      19.214  22.526  10.847  1.00  0.00      LIG  
ATOM   4975 H22  LIG     1      21.648  20.137   7.500  1.00  0.00      LIG  
ATOM   4976 H23  LIG     1      20.372  21.218   6.898  1.00  0.00      LIG  
ATOM   4977 H24  LIG     1      21.439  15.608  14.461  1.00  0.00      LIG  
ATOM   4978 H25  LIG     1      20.352  16.578  15.466  1.00  0.00      LIG  
ATOM   4979 H26  LIG     1      21.936  18.694  17.466  1.00  0.00      LIG  
ATOM   4980 H27  LIG     1      20.369  18.353  16.777  1.00  0.00      LIG  
ATOM   4981 H28  LIG     1      20.927  20.028  16.894  1.00  0.00      LIG  
ATOM   4982 H29  LIG     1      23.087  20.697  15.717  1.00  0.00      LIG  
ATOM   4983 H30  LIG     1      23.921  19.515  14.675  1.00  0.00      LIG  
ATOM   4984 H31  LIG     1      23.760  19.225  16.395  1.00  0.00      LIG  
ATOM   4985 H32  LIG     1      18.862  19.266   5.996  1.00  0.00      LIG  
ATOM   4986 H33  LIG     1      17.019  18.115  11.997  1.00  0.00      LIG  
ATOM   4987 H34  LIG     1      18.110  17.144   5.807  1.00  0.00      LIG  
ATOM   4988 H35  LIG     1      17.572  17.644   7.370  1.00  0.00      LIG  
ATOM   4989 H36  LIG     1      20.442  17.472   5.206  1.00  0.00      LIG  
ATOM   4990 H37  LIG     1      21.172  19.035   5.545  1.00  0.00      LIG  
ATOM   4991 H38  LIG     1      21.361  17.706   6.701  1.00  0.00      LIG  
ATOM   4992 H39  LIG     1      19.791  15.683   6.647  1.00  0.00      LIG  
ATOM   4993 H40  LIG     1      17.224  15.676   8.226  1.00  0.00      LIG  
ATOM   4994 H41  LIG     1      19.469  15.774   9.245  1.00  0.00      LIG  
ATOM   4995 H42  LIG     1      19.683  12.309   8.931  1.00  0.00      LIG  
ATOM   4996 H43  LIG     1      20.370  13.718   8.139  1.00  0.00      LIG  
ATOM   4997 H44  LIG     1      19.341  12.598   7.223  1.00  0.00      LIG  
ATOM   4998 H45  LIG     1      16.161  13.473   8.901  1.00  0.00      LIG  
ATOM   4999 H46  LIG     1      16.903  12.454   7.649  1.00  0.00      LIG  
ATOM   5000 H47  LIG     1      17.227  12.154   9.367  1.00  0.00      LIG  
ATOM   5001 H48  LIG     1      18.505  13.557  10.467  1.00  0.00      LIG  
ATOM   5002 H49  LIG     1      17.323  13.427   3.463  1.00  0.00      LIG  
ATOM   5003 H50  LIG     1      16.587  15.009   3.846  1.00  0.00      LIG  
ATOM   5004 H51  LIG     1      15.967  13.502   4.604  1.00  0.00      LIG  
TER
REMARK  Energy: 52.4462
REMARK  SimpleFitness: 52.4462
REMARK  FullFitness: -1580.96
REMARK  InterFull: -50.488
REMARK  IntraFull: 108.335
REMARK  solvFull: -1881.82
REMARK  surfFull: 243.013
REMARK  extraFull: 0.0
REMARK  deltaGcompsolvpol: -1881.82
REMARK  deltaGcompsolvnonpol: 243.013
REMARK  deltaGprotsolvpol: -1897.11
REMARK  deltaGprotsolvnonpol: 243.179
REMARK  deltaGligsolvpol: -10.6506
REMARK  deltaGligsolvnonpol: 16.2228
REMARK  deltaGvdw: -50.488
REMARK  deltaGelec: 0.0
REMARK  deltaG: -8.728978
REMARK  Cluster: 4
REMARK  ClusterRank: 1
ATOM   4915 O    LIG     1      17.686  17.436  11.799  1.00  0.00      LIG  
ATOM   4916 O1   LIG     1      23.306  16.984  15.263  1.00  0.00      LIG  
ATOM   4917 O2   LIG     1      19.836  16.354   8.551  1.00  0.00      LIG  
ATOM   4918 O3   LIG     1      17.204  14.740   6.455  1.00  0.00      LIG  
ATOM   4919 O4   LIG     1      18.460  14.348   9.903  1.00  0.00      LIG  
ATOM   4920 O5   LIG     1      19.026  13.948   5.249  1.00  0.00      LIG  
ATOM   4921 C    LIG     1      20.492  19.924  11.215  1.00  0.00      LIG  
ATOM   4922 C1   LIG     1      19.467  19.140  12.071  1.00  0.00      LIG  
ATOM   4923 C2   LIG     1      19.975  18.621  13.471  1.00  0.00      LIG  
ATOM   4924 C3   LIG     1      19.783  20.601   9.999  1.00  0.00      LIG  
ATOM   4925 C4   LIG     1      21.008  19.559  14.191  1.00  0.00      LIG  
ATOM   4926 C5   LIG     1      21.092  20.985  12.111  1.00  0.00      LIG  
ATOM   4927 C6   LIG     1      18.764  18.100  11.158  1.00  0.00      LIG  
ATOM   4928 C7   LIG     1      21.872  20.384  13.246  1.00  0.00      LIG  
ATOM   4929 C8   LIG     1      19.156  19.540   9.163  1.00  0.00      LIG  
ATOM   4930 C9   LIG     1      21.900  18.922  15.310  1.00  0.00      LIG  
ATOM   4931 C10  LIG     1      20.453  17.163  13.376  1.00  0.00      LIG  
ATOM   4932 C11  LIG     1      20.722  21.305   9.023  1.00  0.00      LIG  
ATOM   4933 C12  LIG     1      18.154  18.721   9.905  1.00  0.00      LIG  
ATOM   4934 C13  LIG     1      21.628  19.016  10.699  1.00  0.00      LIG  
ATOM   4935 C14  LIG     1      18.746  18.623  14.388  1.00  0.00      LIG  
ATOM   4936 C15  LIG     1      19.646  19.479   7.912  1.00  0.00      LIG  
ATOM   4937 C16  LIG     1      18.740  21.656  10.385  1.00  0.00      LIG  
ATOM   4938 C17  LIG     1      20.660  20.551   7.716  1.00  0.00      LIG  
ATOM   4939 C18  LIG     1      21.065  16.620  14.640  1.00  0.00      LIG  
ATOM   4940 C19  LIG     1      22.217  17.481  15.008  1.00  0.00      LIG  
ATOM   4941 C20  LIG     1      21.238  19.002  16.681  1.00  0.00      LIG  
ATOM   4942 C21  LIG     1      23.239  19.631  15.523  1.00  0.00      LIG  
ATOM   4943 C22  LIG     1      19.376  18.604   6.697  1.00  0.00      LIG  
ATOM   4944 C23  LIG     1      18.470  17.377   6.813  1.00  0.00      LIG  
ATOM   4945 C24  LIG     1      20.664  18.183   6.005  1.00  0.00      LIG  
ATOM   4946 C25  LIG     1      19.086  16.090   7.374  1.00  0.00      LIG  
ATOM   4947 C26  LIG     1      17.945  15.090   7.647  1.00  0.00      LIG  
ATOM   4948 C27  LIG     1      18.251  13.884   8.570  1.00  0.00      LIG  
ATOM   4949 C28  LIG     1      19.481  13.085   8.186  1.00  0.00      LIG  
ATOM   4950 C29  LIG     1      17.069  12.935   8.617  1.00  0.00      LIG  
ATOM   4951 C30  LIG     1      17.836  14.194   5.367  1.00  0.00      LIG  
ATOM   4952 C31  LIG     1      16.857  14.029   4.248  1.00  0.00      LIG  
ATOM   4953 H    LIG     1      18.690  19.854  12.346  1.00  0.00      LIG  
ATOM   4954 H1   LIG     1      20.403  20.318  14.695  1.00  0.00      LIG  
ATOM   4955 H2   LIG     1      20.309  21.616  12.539  1.00  0.00      LIG  
ATOM   4956 H3   LIG     1      21.760  21.636  11.542  1.00  0.00      LIG  
ATOM   4957 H4   LIG     1      19.475  17.326  10.863  1.00  0.00      LIG  
ATOM   4958 H5   LIG     1      22.722  19.804  12.881  1.00  0.00      LIG  
ATOM   4959 H6   LIG     1      22.291  21.237  13.785  1.00  0.00      LIG  
ATOM   4960 H7   LIG     1      21.181  17.053  12.572  1.00  0.00      LIG  
ATOM   4961 H8   LIG     1      19.619  16.505  13.127  1.00  0.00      LIG  
ATOM   4962 H9   LIG     1      21.752  21.375   9.378  1.00  0.00      LIG  
ATOM   4963 H10  LIG     1      20.398  22.336   8.850  1.00  0.00      LIG  
ATOM   4964 H11  LIG     1      17.298  19.344  10.178  1.00  0.00      LIG  
ATOM   4965 H12  LIG     1      17.727  17.926   9.299  1.00  0.00      LIG  
ATOM   4966 H13  LIG     1      22.099  18.432  11.487  1.00  0.00      LIG  
ATOM   4967 H14  LIG     1      22.430  19.604  10.246  1.00  0.00      LIG  
ATOM   4968 H15  LIG     1      21.289  18.295   9.954  1.00  0.00      LIG  
ATOM   4969 H16  LIG     1      17.974  17.932  14.059  1.00  0.00      LIG  
ATOM   4970 H17  LIG     1      18.304  19.622  14.436  1.00  0.00      LIG  
ATOM   4971 H18  LIG     1      18.978  18.323  15.405  1.00  0.00      LIG  
ATOM   4972 H19  LIG     1      17.982  21.280  11.075  1.00  0.00      LIG  
ATOM   4973 H20  LIG     1      18.212  22.019   9.497  1.00  0.00      LIG  
ATOM   4974 H21  LIG     1      19.214  22.526  10.847  1.00  0.00      LIG  
ATOM   4975 H22  LIG     1      21.648  20.137   7.500  1.00  0.00      LIG  
ATOM   4976 H23  LIG     1      20.372  21.218   6.898  1.00  0.00      LIG  
ATOM   4977 H24  LIG     1      21.439  15.608  14.461  1.00  0.00      LIG  
ATOM   4978 H25  LIG     1      20.352  16.578  15.466  1.00  0.00      LIG  
ATOM   4979 H26  LIG     1      21.936  18.694  17.466  1.00  0.00      LIG  
ATOM   4980 H27  LIG     1      20.369  18.353  16.777  1.00  0.00      LIG  
ATOM   4981 H28  LIG     1      20.927  20.028  16.894  1.00  0.00      LIG  
ATOM   4982 H29  LIG     1      23.087  20.697  15.717  1.00  0.00      LIG  
ATOM   4983 H30  LIG     1      23.921  19.515  14.675  1.00  0.00      LIG  
ATOM   4984 H31  LIG     1      23.760  19.225  16.395  1.00  0.00      LIG  
ATOM   4985 H32  LIG     1      18.862  19.266   5.996  1.00  0.00      LIG  
ATOM   4986 H33  LIG     1      17.019  18.115  11.997  1.00  0.00      LIG  
ATOM   4987 H34  LIG     1      18.110  17.144   5.807  1.00  0.00      LIG  
ATOM   4988 H35  LIG     1      17.572  17.644   7.370  1.00  0.00      LIG  
ATOM   4989 H36  LIG     1      20.442  17.472   5.206  1.00  0.00      LIG  
ATOM   4990 H37  LIG     1      21.172  19.035   5.545  1.00  0.00      LIG  
ATOM   4991 H38  LIG     1      21.361  17.706   6.701  1.00  0.00      LIG  
ATOM   4992 H39  LIG     1      19.791  15.683   6.647  1.00  0.00      LIG  
ATOM   4993 H40  LIG     1      17.224  15.676   8.226  1.00  0.00      LIG  
ATOM   4994 H41  LIG     1      19.469  15.774   9.245  1.00  0.00      LIG  
ATOM   4995 H42  LIG     1      19.683  12.309   8.931  1.00  0.00      LIG  
ATOM   4996 H43  LIG     1      20.370  13.718   8.139  1.00  0.00      LIG  
ATOM   4997 H44  LIG     1      19.341  12.598   7.223  1.00  0.00      LIG  
ATOM   4998 H45  LIG     1      16.161  13.473   8.901  1.00  0.00      LIG  
ATOM   4999 H46  LIG     1      16.903  12.454   7.649  1.00  0.00      LIG  
ATOM   5000 H47  LIG     1      17.227  12.154   9.367  1.00  0.00      LIG  
ATOM   5001 H48  LIG     1      18.505  13.557  10.467  1.00  0.00      LIG  
ATOM   5002 H49  LIG     1      17.323  13.427   3.463  1.00  0.00      LIG  
ATOM   5003 H50  LIG     1      16.587  15.009   3.846  1.00  0.00      LIG  
ATOM   5004 H51  LIG     1      15.967  13.502   4.604  1.00  0.00      LIG  
TER
REMARK  Energy: 52.4462
REMARK  SimpleFitness: 52.4462
REMARK  FullFitness: -1580.96
REMARK  InterFull: -50.488
REMARK  IntraFull: 108.335
REMARK  solvFull: -1881.82
REMARK  surfFull: 243.013
REMARK  extraFull: 0.0
REMARK  deltaGcompsolvpol: -1881.82
REMARK  deltaGcompsolvnonpol: 243.013
REMARK  deltaGprotsolvpol: -1897.11
REMARK  deltaGprotsolvnonpol: 243.179
REMARK  deltaGligsolvpol: -10.6506
REMARK  deltaGligsolvnonpol: 16.2228
REMARK  deltaGvdw: -50.488
REMARK  deltaGelec: 0.0
REMARK  deltaG: -8.728978
REMARK  Cluster: 4
REMARK  ClusterRank: 2
ATOM   4915 O    LIG     1      17.686  17.436  11.799  1.00  0.00      LIG  
ATOM   4916 O1   LIG     1      23.306  16.984  15.263  1.00  0.00      LIG  
ATOM   4917 O2   LIG     1      19.836  16.354   8.551  1.00  0.00      LIG  
ATOM   4918 O3   LIG     1      17.204  14.740   6.455  1.00  0.00      LIG  
ATOM   4919 O4   LIG     1      18.460  14.348   9.903  1.00  0.00      LIG  
ATOM   4920 O5   LIG     1      19.026  13.948   5.249  1.00  0.00      LIG  
ATOM   4921 C    LIG     1      20.492  19.924  11.215  1.00  0.00      LIG  
ATOM   4922 C1   LIG     1      19.467  19.140  12.071  1.00  0.00      LIG  
ATOM   4923 C2   LIG     1      19.975  18.621  13.471  1.00  0.00      LIG  
ATOM   4924 C3   LIG     1      19.783  20.601   9.999  1.00  0.00      LIG  
ATOM   4925 C4   LIG     1      21.008  19.559  14.191  1.00  0.00      LIG  
ATOM   4926 C5   LIG     1      21.092  20.985  12.111  1.00  0.00      LIG  
ATOM   4927 C6   LIG     1      18.764  18.100  11.158  1.00  0.00      LIG  
ATOM   4928 C7   LIG     1      21.872  20.384  13.246  1.00  0.00      LIG  
ATOM   4929 C8   LIG     1      19.156  19.540   9.163  1.00  0.00      LIG  
ATOM   4930 C9   LIG     1      21.900  18.922  15.310  1.00  0.00      LIG  
ATOM   4931 C10  LIG     1      20.453  17.163  13.376  1.00  0.00      LIG  
ATOM   4932 C11  LIG     1      20.722  21.305   9.023  1.00  0.00      LIG  
ATOM   4933 C12  LIG     1      18.154  18.721   9.905  1.00  0.00      LIG  
ATOM   4934 C13  LIG     1      21.628  19.016  10.699  1.00  0.00      LIG  
ATOM   4935 C14  LIG     1      18.746  18.623  14.388  1.00  0.00      LIG  
ATOM   4936 C15  LIG     1      19.646  19.479   7.912  1.00  0.00      LIG  
ATOM   4937 C16  LIG     1      18.740  21.656  10.385  1.00  0.00      LIG  
ATOM   4938 C17  LIG     1      20.660  20.551   7.716  1.00  0.00      LIG  
ATOM   4939 C18  LIG     1      21.065  16.620  14.640  1.00  0.00      LIG  
ATOM   4940 C19  LIG     1      22.217  17.481  15.008  1.00  0.00      LIG  
ATOM   4941 C20  LIG     1      21.238  19.002  16.681  1.00  0.00      LIG  
ATOM   4942 C21  LIG     1      23.239  19.631  15.523  1.00  0.00      LIG  
ATOM   4943 C22  LIG     1      19.376  18.604   6.697  1.00  0.00      LIG  
ATOM   4944 C23  LIG     1      18.470  17.377   6.813  1.00  0.00      LIG  
ATOM   4945 C24  LIG     1      20.664  18.183   6.005  1.00  0.00      LIG  
ATOM   4946 C25  LIG     1      19.086  16.090   7.374  1.00  0.00      LIG  
ATOM   4947 C26  LIG     1      17.945  15.090   7.647  1.00  0.00      LIG  
ATOM   4948 C27  LIG     1      18.251  13.884   8.570  1.00  0.00      LIG  
ATOM   4949 C28  LIG     1      19.481  13.085   8.186  1.00  0.00      LIG  
ATOM   4950 C29  LIG     1      17.069  12.935   8.617  1.00  0.00      LIG  
ATOM   4951 C30  LIG     1      17.836  14.194   5.367  1.00  0.00      LIG  
ATOM   4952 C31  LIG     1      16.857  14.029   4.248  1.00  0.00      LIG  
ATOM   4953 H    LIG     1      18.690  19.854  12.346  1.00  0.00      LIG  
ATOM   4954 H1   LIG     1      20.403  20.318  14.695  1.00  0.00      LIG  
ATOM   4955 H2   LIG     1      20.309  21.616  12.539  1.00  0.00      LIG  
ATOM   4956 H3   LIG     1      21.760  21.636  11.542  1.00  0.00      LIG  
ATOM   4957 H4   LIG     1      19.475  17.326  10.863  1.00  0.00      LIG  
ATOM   4958 H5   LIG     1      22.722  19.804  12.881  1.00  0.00      LIG  
ATOM   4959 H6   LIG     1      22.291  21.237  13.785  1.00  0.00      LIG  
ATOM   4960 H7   LIG     1      21.181  17.053  12.572  1.00  0.00      LIG  
ATOM   4961 H8   LIG     1      19.619  16.505  13.127  1.00  0.00      LIG  
ATOM   4962 H9   LIG     1      21.752  21.375   9.378  1.00  0.00      LIG  
ATOM   4963 H10  LIG     1      20.398  22.336   8.850  1.00  0.00      LIG  
ATOM   4964 H11  LIG     1      17.298  19.344  10.178  1.00  0.00      LIG  
ATOM   4965 H12  LIG     1      17.727  17.926   9.299  1.00  0.00      LIG  
ATOM   4966 H13  LIG     1      22.099  18.432  11.487  1.00  0.00      LIG  
ATOM   4967 H14  LIG     1      22.430  19.604  10.246  1.00  0.00      LIG  
ATOM   4968 H15  LIG     1      21.289  18.295   9.954  1.00  0.00      LIG  
ATOM   4969 H16  LIG     1      17.974  17.932  14.059  1.00  0.00      LIG  
ATOM   4970 H17  LIG     1      18.304  19.622  14.436  1.00  0.00      LIG  
ATOM   4971 H18  LIG     1      18.978  18.323  15.405  1.00  0.00      LIG  
ATOM   4972 H19  LIG     1      17.982  21.280  11.075  1.00  0.00      LIG  
ATOM   4973 H20  LIG     1      18.212  22.019   9.497  1.00  0.00      LIG  
ATOM   4974 H21  LIG     1      19.214  22.526  10.847  1.00  0.00      LIG  
ATOM   4975 H22  LIG     1      21.648  20.137   7.500  1.00  0.00      LIG  
ATOM   4976 H23  LIG     1      20.372  21.218   6.898  1.00  0.00      LIG  
ATOM   4977 H24  LIG     1      21.439  15.608  14.461  1.00  0.00      LIG  
ATOM   4978 H25  LIG     1      20.352  16.578  15.466  1.00  0.00      LIG  
ATOM   4979 H26  LIG     1      21.936  18.694  17.466  1.00  0.00      LIG  
ATOM   4980 H27  LIG     1      20.369  18.353  16.777  1.00  0.00      LIG  
ATOM   4981 H28  LIG     1      20.927  20.028  16.894  1.00  0.00      LIG  
ATOM   4982 H29  LIG     1      23.087  20.697  15.717  1.00  0.00      LIG  
ATOM   4983 H30  LIG     1      23.921  19.515  14.675  1.00  0.00      LIG  
ATOM   4984 H31  LIG     1      23.760  19.225  16.395  1.00  0.00      LIG  
ATOM   4985 H32  LIG     1      18.862  19.266   5.996  1.00  0.00      LIG  
ATOM   4986 H33  LIG     1      17.019  18.115  11.997  1.00  0.00      LIG  
ATOM   4987 H34  LIG     1      18.110  17.144   5.807  1.00  0.00      LIG  
ATOM   4988 H35  LIG     1      17.572  17.644   7.370  1.00  0.00      LIG  
ATOM   4989 H36  LIG     1      20.442  17.472   5.206  1.00  0.00      LIG  
ATOM   4990 H37  LIG     1      21.172  19.035   5.545  1.00  0.00      LIG  
ATOM   4991 H38  LIG     1      21.361  17.706   6.701  1.00  0.00      LIG  
ATOM   4992 H39  LIG     1      19.791  15.683   6.647  1.00  0.00      LIG  
ATOM   4993 H40  LIG     1      17.224  15.676   8.226  1.00  0.00      LIG  
ATOM   4994 H41  LIG     1      19.469  15.774   9.245  1.00  0.00      LIG  
ATOM   4995 H42  LIG     1      19.683  12.309   8.931  1.00  0.00      LIG  
ATOM   4996 H43  LIG     1      20.370  13.718   8.139  1.00  0.00      LIG  
ATOM   4997 H44  LIG     1      19.341  12.598   7.223  1.00  0.00      LIG  
ATOM   4998 H45  LIG     1      16.161  13.473   8.901  1.00  0.00      LIG  
ATOM   4999 H46  LIG     1      16.903  12.454   7.649  1.00  0.00      LIG  
ATOM   5000 H47  LIG     1      17.227  12.154   9.367  1.00  0.00      LIG  
ATOM   5001 H48  LIG     1      18.505  13.557  10.467  1.00  0.00      LIG  
ATOM   5002 H49  LIG     1      17.323  13.427   3.463  1.00  0.00      LIG  
ATOM   5003 H50  LIG     1      16.587  15.009   3.846  1.00  0.00      LIG  
ATOM   5004 H51  LIG     1      15.967  13.502   4.604  1.00  0.00      LIG  
TER
REMARK  Energy: 52.4462
REMARK  SimpleFitness: 52.4462
REMARK  FullFitness: -1580.96
REMARK  InterFull: -50.488
REMARK  IntraFull: 108.335
REMARK  solvFull: -1881.82
REMARK  surfFull: 243.013
REMARK  extraFull: 0.0
REMARK  deltaGcompsolvpol: -1881.82
REMARK  deltaGcompsolvnonpol: 243.013
REMARK  deltaGprotsolvpol: -1897.11
REMARK  deltaGprotsolvnonpol: 243.179
REMARK  deltaGligsolvpol: -10.6506
REMARK  deltaGligsolvnonpol: 16.2228
REMARK  deltaGvdw: -50.488
REMARK  deltaGelec: 0.0
REMARK  deltaG: -8.728978
REMARK  Cluster: 4
REMARK  ClusterRank: 3
ATOM   4915 O    LIG     1      17.686  17.436  11.799  1.00  0.00      LIG  
ATOM   4916 O1   LIG     1      23.306  16.984  15.263  1.00  0.00      LIG  
ATOM   4917 O2   LIG     1      19.836  16.354   8.551  1.00  0.00      LIG  
ATOM   4918 O3   LIG     1      17.204  14.740   6.455  1.00  0.00      LIG  
ATOM   4919 O4   LIG     1      18.460  14.348   9.903  1.00  0.00      LIG  
ATOM   4920 O5   LIG     1      19.026  13.948   5.249  1.00  0.00      LIG  
ATOM   4921 C    LIG     1      20.492  19.924  11.215  1.00  0.00      LIG  
ATOM   4922 C1   LIG     1      19.467  19.140  12.071  1.00  0.00      LIG  
ATOM   4923 C2   LIG     1      19.975  18.621  13.471  1.00  0.00      LIG  
ATOM   4924 C3   LIG     1      19.783  20.601   9.999  1.00  0.00      LIG  
ATOM   4925 C4   LIG     1      21.008  19.559  14.191  1.00  0.00      LIG  
ATOM   4926 C5   LIG     1      21.092  20.985  12.111  1.00  0.00      LIG  
ATOM   4927 C6   LIG     1      18.764  18.100  11.158  1.00  0.00      LIG  
ATOM   4928 C7   LIG     1      21.872  20.384  13.246  1.00  0.00      LIG  
ATOM   4929 C8   LIG     1      19.156  19.540   9.163  1.00  0.00      LIG  
ATOM   4930 C9   LIG     1      21.900  18.922  15.310  1.00  0.00      LIG  
ATOM   4931 C10  LIG     1      20.453  17.163  13.376  1.00  0.00      LIG  
ATOM   4932 C11  LIG     1      20.722  21.305   9.023  1.00  0.00      LIG  
ATOM   4933 C12  LIG     1      18.154  18.721   9.905  1.00  0.00      LIG  
ATOM   4934 C13  LIG     1      21.628  19.016  10.699  1.00  0.00      LIG  
ATOM   4935 C14  LIG     1      18.746  18.623  14.388  1.00  0.00      LIG  
ATOM   4936 C15  LIG     1      19.646  19.479   7.912  1.00  0.00      LIG  
ATOM   4937 C16  LIG     1      18.740  21.656  10.385  1.00  0.00      LIG  
ATOM   4938 C17  LIG     1      20.660  20.551   7.716  1.00  0.00      LIG  
ATOM   4939 C18  LIG     1      21.065  16.620  14.640  1.00  0.00      LIG  
ATOM   4940 C19  LIG     1      22.217  17.481  15.008  1.00  0.00      LIG  
ATOM   4941 C20  LIG     1      21.238  19.002  16.681  1.00  0.00      LIG  
ATOM   4942 C21  LIG     1      23.239  19.631  15.523  1.00  0.00      LIG  
ATOM   4943 C22  LIG     1      19.376  18.604   6.697  1.00  0.00      LIG  
ATOM   4944 C23  LIG     1      18.470  17.377   6.813  1.00  0.00      LIG  
ATOM   4945 C24  LIG     1      20.664  18.183   6.005  1.00  0.00      LIG  
ATOM   4946 C25  LIG     1      19.086  16.090   7.374  1.00  0.00      LIG  
ATOM   4947 C26  LIG     1      17.945  15.090   7.647  1.00  0.00      LIG  
ATOM   4948 C27  LIG     1      18.251  13.884   8.570  1.00  0.00      LIG  
ATOM   4949 C28  LIG     1      19.481  13.085   8.186  1.00  0.00      LIG  
ATOM   4950 C29  LIG     1      17.069  12.935   8.617  1.00  0.00      LIG  
ATOM   4951 C30  LIG     1      17.836  14.194   5.367  1.00  0.00      LIG  
ATOM   4952 C31  LIG     1      16.857  14.029   4.248  1.00  0.00      LIG  
ATOM   4953 H    LIG     1      18.690  19.854  12.346  1.00  0.00      LIG  
ATOM   4954 H1   LIG     1      20.403  20.318  14.695  1.00  0.00      LIG  
ATOM   4955 H2   LIG     1      20.309  21.616  12.539  1.00  0.00      LIG  
ATOM   4956 H3   LIG     1      21.760  21.636  11.542  1.00  0.00      LIG  
ATOM   4957 H4   LIG     1      19.475  17.326  10.863  1.00  0.00      LIG  
ATOM   4958 H5   LIG     1      22.722  19.804  12.881  1.00  0.00      LIG  
ATOM   4959 H6   LIG     1      22.291  21.237  13.785  1.00  0.00      LIG  
ATOM   4960 H7   LIG     1      21.181  17.053  12.572  1.00  0.00      LIG  
ATOM   4961 H8   LIG     1      19.619  16.505  13.127  1.00  0.00      LIG  
ATOM   4962 H9   LIG     1      21.752  21.375   9.378  1.00  0.00      LIG  
ATOM   4963 H10  LIG     1      20.398  22.336   8.850  1.00  0.00      LIG  
ATOM   4964 H11  LIG     1      17.298  19.344  10.178  1.00  0.00      LIG  
ATOM   4965 H12  LIG     1      17.727  17.926   9.299  1.00  0.00      LIG  
ATOM   4966 H13  LIG     1      22.099  18.432  11.487  1.00  0.00      LIG  
ATOM   4967 H14  LIG     1      22.430  19.604  10.246  1.00  0.00      LIG  
ATOM   4968 H15  LIG     1      21.289  18.295   9.954  1.00  0.00      LIG  
ATOM   4969 H16  LIG     1      17.974  17.932  14.059  1.00  0.00      LIG  
ATOM   4970 H17  LIG     1      18.304  19.622  14.436  1.00  0.00      LIG  
ATOM   4971 H18  LIG     1      18.978  18.323  15.405  1.00  0.00      LIG  
ATOM   4972 H19  LIG     1      17.982  21.280  11.075  1.00  0.00      LIG  
ATOM   4973 H20  LIG     1      18.212  22.019   9.497  1.00  0.00      LIG  
ATOM   4974 H21  LIG     1      19.214  22.526  10.847  1.00  0.00      LIG  
ATOM   4975 H22  LIG     1      21.648  20.137   7.500  1.00  0.00      LIG  
ATOM   4976 H23  LIG     1      20.372  21.218   6.898  1.00  0.00      LIG  
ATOM   4977 H24  LIG     1      21.439  15.608  14.461  1.00  0.00      LIG  
ATOM   4978 H25  LIG     1      20.352  16.578  15.466  1.00  0.00      LIG  
ATOM   4979 H26  LIG     1      21.936  18.694  17.466  1.00  0.00      LIG  
ATOM   4980 H27  LIG     1      20.369  18.353  16.777  1.00  0.00      LIG  
ATOM   4981 H28  LIG     1      20.927  20.028  16.894  1.00  0.00      LIG  
ATOM   4982 H29  LIG     1      23.087  20.697  15.717  1.00  0.00      LIG  
ATOM   4983 H30  LIG     1      23.921  19.515  14.675  1.00  0.00      LIG  
ATOM   4984 H31  LIG     1      23.760  19.225  16.395  1.00  0.00      LIG  
ATOM   4985 H32  LIG     1      18.862  19.266   5.996  1.00  0.00      LIG  
ATOM   4986 H33  LIG     1      17.019  18.115  11.997  1.00  0.00      LIG  
ATOM   4987 H34  LIG     1      18.110  17.144   5.807  1.00  0.00      LIG  
ATOM   4988 H35  LIG     1      17.572  17.644   7.370  1.00  0.00      LIG  
ATOM   4989 H36  LIG     1      20.442  17.472   5.206  1.00  0.00      LIG  
ATOM   4990 H37  LIG     1      21.172  19.035   5.545  1.00  0.00      LIG  
ATOM   4991 H38  LIG     1      21.361  17.706   6.701  1.00  0.00      LIG  
ATOM   4992 H39  LIG     1      19.791  15.683   6.647  1.00  0.00      LIG  
ATOM   4993 H40  LIG     1      17.224  15.676   8.226  1.00  0.00      LIG  
ATOM   4994 H41  LIG     1      19.469  15.774   9.245  1.00  0.00      LIG  
ATOM   4995 H42  LIG     1      19.683  12.309   8.931  1.00  0.00      LIG  
ATOM   4996 H43  LIG     1      20.370  13.718   8.139  1.00  0.00      LIG  
ATOM   4997 H44  LIG     1      19.341  12.598   7.223  1.00  0.00      LIG  
ATOM   4998 H45  LIG     1      16.161  13.473   8.901  1.00  0.00      LIG  
ATOM   4999 H46  LIG     1      16.903  12.454   7.649  1.00  0.00      LIG  
ATOM   5000 H47  LIG     1      17.227  12.154   9.367  1.00  0.00      LIG  
ATOM   5001 H48  LIG     1      18.505  13.557  10.467  1.00  0.00      LIG  
ATOM   5002 H49  LIG     1      17.323  13.427   3.463  1.00  0.00      LIG  
ATOM   5003 H50  LIG     1      16.587  15.009   3.846  1.00  0.00      LIG  
ATOM   5004 H51  LIG     1      15.967  13.502   4.604  1.00  0.00      LIG  
TER
REMARK  Energy: 52.4462
REMARK  SimpleFitness: 52.4462
REMARK  FullFitness: -1580.96
REMARK  InterFull: -50.488
REMARK  IntraFull: 108.335
REMARK  solvFull: -1881.82
REMARK  surfFull: 243.013
REMARK  extraFull: 0.0
REMARK  deltaGcompsolvpol: -1881.82
REMARK  deltaGcompsolvnonpol: 243.013
REMARK  deltaGprotsolvpol: -1897.11
REMARK  deltaGprotsolvnonpol: 243.179
REMARK  deltaGligsolvpol: -10.6506
REMARK  deltaGligsolvnonpol: 16.2228
REMARK  deltaGvdw: -50.488
REMARK  deltaGelec: 0.0
REMARK  deltaG: -8.728978
REMARK  Cluster: 4
REMARK  ClusterRank: 4
ATOM   4915 O    LIG     1      17.686  17.436  11.799  1.00  0.00      LIG  
ATOM   4916 O1   LIG     1      23.306  16.984  15.263  1.00  0.00      LIG  
ATOM   4917 O2   LIG     1      19.836  16.354   8.551  1.00  0.00      LIG  
ATOM   4918 O3   LIG     1      17.204  14.740   6.455  1.00  0.00      LIG  
ATOM   4919 O4   LIG     1      18.460  14.348   9.903  1.00  0.00      LIG  
ATOM   4920 O5   LIG     1      19.026  13.948   5.249  1.00  0.00      LIG  
ATOM   4921 C    LIG     1      20.492  19.924  11.215  1.00  0.00      LIG  
ATOM   4922 C1   LIG     1      19.467  19.140  12.071  1.00  0.00      LIG  
ATOM   4923 C2   LIG     1      19.975  18.621  13.471  1.00  0.00      LIG  
ATOM   4924 C3   LIG     1      19.783  20.601   9.999  1.00  0.00      LIG  
ATOM   4925 C4   LIG     1      21.008  19.559  14.191  1.00  0.00      LIG  
ATOM   4926 C5   LIG     1      21.092  20.985  12.111  1.00  0.00      LIG  
ATOM   4927 C6   LIG     1      18.764  18.100  11.158  1.00  0.00      LIG  
ATOM   4928 C7   LIG     1      21.872  20.384  13.246  1.00  0.00      LIG  
ATOM   4929 C8   LIG     1      19.156  19.540   9.163  1.00  0.00      LIG  
ATOM   4930 C9   LIG     1      21.900  18.922  15.310  1.00  0.00      LIG  
ATOM   4931 C10  LIG     1      20.453  17.163  13.376  1.00  0.00      LIG  
ATOM   4932 C11  LIG     1      20.722  21.305   9.023  1.00  0.00      LIG  
ATOM   4933 C12  LIG     1      18.154  18.721   9.905  1.00  0.00      LIG  
ATOM   4934 C13  LIG     1      21.628  19.016  10.699  1.00  0.00      LIG  
ATOM   4935 C14  LIG     1      18.746  18.623  14.388  1.00  0.00      LIG  
ATOM   4936 C15  LIG     1      19.646  19.479   7.912  1.00  0.00      LIG  
ATOM   4937 C16  LIG     1      18.740  21.656  10.385  1.00  0.00      LIG  
ATOM   4938 C17  LIG     1      20.660  20.551   7.716  1.00  0.00      LIG  
ATOM   4939 C18  LIG     1      21.065  16.620  14.640  1.00  0.00      LIG  
ATOM   4940 C19  LIG     1      22.217  17.481  15.008  1.00  0.00      LIG  
ATOM   4941 C20  LIG     1      21.238  19.002  16.681  1.00  0.00      LIG  
ATOM   4942 C21  LIG     1      23.239  19.631  15.523  1.00  0.00      LIG  
ATOM   4943 C22  LIG     1      19.376  18.604   6.697  1.00  0.00      LIG  
ATOM   4944 C23  LIG     1      18.470  17.377   6.813  1.00  0.00      LIG  
ATOM   4945 C24  LIG     1      20.664  18.183   6.005  1.00  0.00      LIG  
ATOM   4946 C25  LIG     1      19.086  16.090   7.374  1.00  0.00      LIG  
ATOM   4947 C26  LIG     1      17.945  15.090   7.647  1.00  0.00      LIG  
ATOM   4948 C27  LIG     1      18.251  13.884   8.570  1.00  0.00      LIG  
ATOM   4949 C28  LIG     1      19.481  13.085   8.186  1.00  0.00      LIG  
ATOM   4950 C29  LIG     1      17.069  12.935   8.617  1.00  0.00      LIG  
ATOM   4951 C30  LIG     1      17.836  14.194   5.367  1.00  0.00      LIG  
ATOM   4952 C31  LIG     1      16.857  14.029   4.248  1.00  0.00      LIG  
ATOM   4953 H    LIG     1      18.690  19.854  12.346  1.00  0.00      LIG  
ATOM   4954 H1   LIG     1      20.403  20.318  14.695  1.00  0.00      LIG  
ATOM   4955 H2   LIG     1      20.309  21.616  12.539  1.00  0.00      LIG  
ATOM   4956 H3   LIG     1      21.760  21.636  11.542  1.00  0.00      LIG  
ATOM   4957 H4   LIG     1      19.475  17.326  10.863  1.00  0.00      LIG  
ATOM   4958 H5   LIG     1      22.722  19.804  12.881  1.00  0.00      LIG  
ATOM   4959 H6   LIG     1      22.291  21.237  13.785  1.00  0.00      LIG  
ATOM   4960 H7   LIG     1      21.181  17.053  12.572  1.00  0.00      LIG  
ATOM   4961 H8   LIG     1      19.619  16.505  13.127  1.00  0.00      LIG  
ATOM   4962 H9   LIG     1      21.752  21.375   9.378  1.00  0.00      LIG  
ATOM   4963 H10  LIG     1      20.398  22.336   8.850  1.00  0.00      LIG  
ATOM   4964 H11  LIG     1      17.298  19.344  10.178  1.00  0.00      LIG  
ATOM   4965 H12  LIG     1      17.727  17.926   9.299  1.00  0.00      LIG  
ATOM   4966 H13  LIG     1      22.099  18.432  11.487  1.00  0.00      LIG  
ATOM   4967 H14  LIG     1      22.430  19.604  10.246  1.00  0.00      LIG  
ATOM   4968 H15  LIG     1      21.289  18.295   9.954  1.00  0.00      LIG  
ATOM   4969 H16  LIG     1      17.974  17.932  14.059  1.00  0.00      LIG  
ATOM   4970 H17  LIG     1      18.304  19.622  14.436  1.00  0.00      LIG  
ATOM   4971 H18  LIG     1      18.978  18.323  15.405  1.00  0.00      LIG  
ATOM   4972 H19  LIG     1      17.982  21.280  11.075  1.00  0.00      LIG  
ATOM   4973 H20  LIG     1      18.212  22.019   9.497  1.00  0.00      LIG  
ATOM   4974 H21  LIG     1      19.214  22.526  10.847  1.00  0.00      LIG  
ATOM   4975 H22  LIG     1      21.648  20.137   7.500  1.00  0.00      LIG  
ATOM   4976 H23  LIG     1      20.372  21.218   6.898  1.00  0.00      LIG  
ATOM   4977 H24  LIG     1      21.439  15.608  14.461  1.00  0.00      LIG  
ATOM   4978 H25  LIG     1      20.352  16.578  15.466  1.00  0.00      LIG  
ATOM   4979 H26  LIG     1      21.936  18.694  17.466  1.00  0.00      LIG  
ATOM   4980 H27  LIG     1      20.369  18.353  16.777  1.00  0.00      LIG  
ATOM   4981 H28  LIG     1      20.927  20.028  16.894  1.00  0.00      LIG  
ATOM   4982 H29  LIG     1      23.087  20.697  15.717  1.00  0.00      LIG  
ATOM   4983 H30  LIG     1      23.921  19.515  14.675  1.00  0.00      LIG  
ATOM   4984 H31  LIG     1      23.760  19.225  16.395  1.00  0.00      LIG  
ATOM   4985 H32  LIG     1      18.862  19.266   5.996  1.00  0.00      LIG  
ATOM   4986 H33  LIG     1      17.019  18.115  11.997  1.00  0.00      LIG  
ATOM   4987 H34  LIG     1      18.110  17.144   5.807  1.00  0.00      LIG  
ATOM   4988 H35  LIG     1      17.572  17.644   7.370  1.00  0.00      LIG  
ATOM   4989 H36  LIG     1      20.442  17.472   5.206  1.00  0.00      LIG  
ATOM   4990 H37  LIG     1      21.172  19.035   5.545  1.00  0.00      LIG  
ATOM   4991 H38  LIG     1      21.361  17.706   6.701  1.00  0.00      LIG  
ATOM   4992 H39  LIG     1      19.791  15.683   6.647  1.00  0.00      LIG  
ATOM   4993 H40  LIG     1      17.224  15.676   8.226  1.00  0.00      LIG  
ATOM   4994 H41  LIG     1      19.469  15.774   9.245  1.00  0.00      LIG  
ATOM   4995 H42  LIG     1      19.683  12.309   8.931  1.00  0.00      LIG  
ATOM   4996 H43  LIG     1      20.370  13.718   8.139  1.00  0.00      LIG  
ATOM   4997 H44  LIG     1      19.341  12.598   7.223  1.00  0.00      LIG  
ATOM   4998 H45  LIG     1      16.161  13.473   8.901  1.00  0.00      LIG  
ATOM   4999 H46  LIG     1      16.903  12.454   7.649  1.00  0.00      LIG  
ATOM   5000 H47  LIG     1      17.227  12.154   9.367  1.00  0.00      LIG  
ATOM   5001 H48  LIG     1      18.505  13.557  10.467  1.00  0.00      LIG  
ATOM   5002 H49  LIG     1      17.323  13.427   3.463  1.00  0.00      LIG  
ATOM   5003 H50  LIG     1      16.587  15.009   3.846  1.00  0.00      LIG  
ATOM   5004 H51  LIG     1      15.967  13.502   4.604  1.00  0.00      LIG  
TER
REMARK  Energy: 52.5012
REMARK  SimpleFitness: 52.5012
REMARK  FullFitness: -1580.8966
REMARK  InterFull: -50.3187
REMARK  IntraFull: 108.361
REMARK  solvFull: -1882.0
REMARK  surfFull: 243.061
REMARK  extraFull: 0.0
REMARK  deltaGcompsolvpol: -1882.0
REMARK  deltaGcompsolvnonpol: 243.061
REMARK  deltaGprotsolvpol: -1897.11
REMARK  deltaGprotsolvnonpol: 243.179
REMARK  deltaGligsolvpol: -10.6499
REMARK  deltaGligsolvnonpol: 16.2168
REMARK  deltaGvdw: -50.3187
REMARK  deltaGelec: 0.0
REMARK  deltaG: -8.718916
REMARK  Cluster: 4
REMARK  ClusterRank: 5
ATOM   4915 O    LIG     1      17.699  17.396  11.886  1.00  0.00      LIG  
ATOM   4916 O1   LIG     1      23.392  17.122  15.259  1.00  0.00      LIG  
ATOM   4917 O2   LIG     1      19.818  16.375   8.582  1.00  0.00      LIG  
ATOM   4918 O3   LIG     1      17.199  14.685   6.527  1.00  0.00      LIG  
ATOM   4919 O4   LIG     1      18.521  14.344   9.960  1.00  0.00      LIG  
ATOM   4920 O5   LIG     1      19.034  13.949   5.303  1.00  0.00      LIG  
ATOM   4921 C    LIG     1      20.426  19.958  11.250  1.00  0.00      LIG  
ATOM   4922 C1   LIG     1      19.439  19.147  12.126  1.00  0.00      LIG  
ATOM   4923 C2   LIG     1      19.984  18.648  13.519  1.00  0.00      LIG  
ATOM   4924 C3   LIG     1      19.676  20.614  10.047  1.00  0.00      LIG  
ATOM   4925 C4   LIG     1      21.001  19.620  14.219  1.00  0.00      LIG  
ATOM   4926 C5   LIG     1      21.014  21.037  12.133  1.00  0.00      LIG  
ATOM   4927 C6   LIG     1      18.750  18.086  11.227  1.00  0.00      LIG  
ATOM   4928 C7   LIG     1      21.828  20.460  13.255  1.00  0.00      LIG  
ATOM   4929 C8   LIG     1      19.063  19.536   9.222  1.00  0.00      LIG  
ATOM   4930 C9   LIG     1      21.927  19.015  15.328  1.00  0.00      LIG  
ATOM   4931 C10  LIG     1      20.506  17.206  13.420  1.00  0.00      LIG  
ATOM   4932 C11  LIG     1      20.575  21.344   9.054  1.00  0.00      LIG  
ATOM   4933 C12  LIG     1      18.101  18.687   9.983  1.00  0.00      LIG  
ATOM   4934 C13  LIG     1      21.578  19.082  10.713  1.00  0.00      LIG  
ATOM   4935 C14  LIG     1      18.771  18.615  14.456  1.00  0.00      LIG  
ATOM   4936 C15  LIG     1      19.526  19.493   7.959  1.00  0.00      LIG  
ATOM   4937 C16  LIG     1      18.610  21.638  10.454  1.00  0.00      LIG  
ATOM   4938 C17  LIG     1      20.501  20.596   7.744  1.00  0.00      LIG  
ATOM   4939 C18  LIG     1      21.153  16.686  14.677  1.00  0.00      LIG  
ATOM   4940 C19  LIG     1      22.285  17.584  15.024  1.00  0.00      LIG  
ATOM   4941 C20  LIG     1      21.281  19.077  16.709  1.00  0.00      LIG  
ATOM   4942 C21  LIG     1      23.245  19.766  15.521  1.00  0.00      LIG  
ATOM   4943 C22  LIG     1      19.248  18.618   6.746  1.00  0.00      LIG  
ATOM   4944 C23  LIG     1      18.382  17.364   6.879  1.00  0.00      LIG  
ATOM   4945 C24  LIG     1      20.523  18.241   6.006  1.00  0.00      LIG  
ATOM   4946 C25  LIG     1      19.049  16.094   7.422  1.00  0.00      LIG  
ATOM   4947 C26  LIG     1      17.941  15.061   7.711  1.00  0.00      LIG  
ATOM   4948 C27  LIG     1      18.287  13.868   8.636  1.00  0.00      LIG  
ATOM   4949 C28  LIG     1      19.516  13.085   8.225  1.00  0.00      LIG  
ATOM   4950 C29  LIG     1      17.120  12.901   8.717  1.00  0.00      LIG  
ATOM   4951 C30  LIG     1      17.838  14.162   5.431  1.00  0.00      LIG  
ATOM   4952 C31  LIG     1      16.861  13.990   4.313  1.00  0.00      LIG  
ATOM   4953 H    LIG     1      18.647  19.840  12.413  1.00  0.00      LIG  
ATOM   4954 H1   LIG     1      20.382  20.365  14.727  1.00  0.00      LIG  
ATOM   4955 H2   LIG     1      20.222  21.649  12.573  1.00  0.00      LIG  
ATOM   4956 H3   LIG     1      21.655  21.703  11.550  1.00  0.00      LIG  
ATOM   4957 H4   LIG     1      19.476  17.331  10.921  1.00  0.00      LIG  
ATOM   4958 H5   LIG     1      22.685  19.898  12.879  1.00  0.00      LIG  
ATOM   4959 H6   LIG     1      22.236  21.327  13.782  1.00  0.00      LIG  
ATOM   4960 H7   LIG     1      21.225  17.116  12.606  1.00  0.00      LIG  
ATOM   4961 H8   LIG     1      19.688  16.522  13.185  1.00  0.00      LIG  
ATOM   4962 H9   LIG     1      21.611  21.436   9.385  1.00  0.00      LIG  
ATOM   4963 H10  LIG     1      20.225  22.368   8.895  1.00  0.00      LIG  
ATOM   4964 H11  LIG     1      17.231  19.284  10.270  1.00  0.00      LIG  
ATOM   4965 H12  LIG     1      17.688  17.878   9.385  1.00  0.00      LIG  
ATOM   4966 H13  LIG     1      22.077  18.511  11.492  1.00  0.00      LIG  
ATOM   4967 H14  LIG     1      22.355  19.693  10.249  1.00  0.00      LIG  
ATOM   4968 H15  LIG     1      21.246  18.353   9.972  1.00  0.00      LIG  
ATOM   4969 H16  LIG     1      18.018  17.895  14.143  1.00  0.00      LIG  
ATOM   4970 H17  LIG     1      18.295  19.598  14.504  1.00  0.00      LIG  
ATOM   4971 H18  LIG     1      19.029  18.330  15.471  1.00  0.00      LIG  
ATOM   4972 H19  LIG     1      17.876  21.239  11.158  1.00  0.00      LIG  
ATOM   4973 H20  LIG     1      18.055  21.987   9.578  1.00  0.00      LIG  
ATOM   4974 H21  LIG     1      19.067  22.519  10.910  1.00  0.00      LIG  
ATOM   4975 H22  LIG     1      21.495  20.213   7.498  1.00  0.00      LIG  
ATOM   4976 H23  LIG     1      20.170  21.259   6.939  1.00  0.00      LIG  
ATOM   4977 H24  LIG     1      21.556  15.686  14.496  1.00  0.00      LIG  
ATOM   4978 H25  LIG     1      20.455  16.625  15.514  1.00  0.00      LIG  
ATOM   4979 H26  LIG     1      22.003  18.804  17.485  1.00  0.00      LIG  
ATOM   4980 H27  LIG     1      20.441  18.394  16.823  1.00  0.00      LIG  
ATOM   4981 H28  LIG     1      20.931  20.091  16.920  1.00  0.00      LIG  
ATOM   4982 H29  LIG     1      23.063  20.827  15.717  1.00  0.00      LIG  
ATOM   4983 H30  LIG     1      23.918  19.672  14.663  1.00  0.00      LIG  
ATOM   4984 H31  LIG     1      23.793  19.377  16.385  1.00  0.00      LIG  
ATOM   4985 H32  LIG     1      18.692  19.270   6.068  1.00  0.00      LIG  
ATOM   4986 H33  LIG     1      17.012  18.056  12.078  1.00  0.00      LIG  
ATOM   4987 H34  LIG     1      18.005  17.123   5.881  1.00  0.00      LIG  
ATOM   4988 H35  LIG     1      17.490  17.603   7.458  1.00  0.00      LIG  
ATOM   4989 H36  LIG     1      20.294  17.544   5.196  1.00  0.00      LIG  
ATOM   4990 H37  LIG     1      20.998  19.114   5.551  1.00  0.00      LIG  
ATOM   4991 H38  LIG     1      21.252  17.766   6.671  1.00  0.00      LIG  
ATOM   4992 H39  LIG     1      19.749  15.713   6.678  1.00  0.00      LIG  
ATOM   4993 H40  LIG     1      17.209  15.628   8.295  1.00  0.00      LIG  
ATOM   4994 H41  LIG     1      19.495  15.772   9.278  1.00  0.00      LIG  
ATOM   4995 H42  LIG     1      19.750  12.319   8.971  1.00  0.00      LIG  
ATOM   4996 H43  LIG     1      20.393  13.732   8.147  1.00  0.00      LIG  
ATOM   4997 H44  LIG     1      19.356  12.585   7.271  1.00  0.00      LIG  
ATOM   4998 H45  LIG     1      16.211  13.426   9.025  1.00  0.00      LIG  
ATOM   4999 H46  LIG     1      16.937  12.414   7.755  1.00  0.00      LIG  
ATOM   5000 H47  LIG     1      17.311  12.126   9.464  1.00  0.00      LIG  
ATOM   5001 H48  LIG     1      18.593  13.558  10.528  1.00  0.00      LIG  
ATOM   5002 H49  LIG     1      17.324  13.377   3.536  1.00  0.00      LIG  
ATOM   5003 H50  LIG     1      16.598  14.969   3.901  1.00  0.00      LIG  
ATOM   5004 H51  LIG     1      15.967  13.474   4.672  1.00  0.00      LIG  
TER
REMARK  Energy: 52.7775
REMARK  SimpleFitness: 52.7775
REMARK  FullFitness: -1580.74
REMARK  InterFull: -50.1589
REMARK  IntraFull: 108.537
REMARK  solvFull: -1882.12
REMARK  surfFull: 243.002
REMARK  extraFull: 0.0
REMARK  deltaGcompsolvpol: -1882.12
REMARK  deltaGcompsolvnonpol: 243.002
REMARK  deltaGprotsolvpol: -1897.11
REMARK  deltaGprotsolvnonpol: 243.179
REMARK  deltaGligsolvpol: -10.6065
REMARK  deltaGligsolvnonpol: 16.2203
REMARK  deltaGvdw: -50.1589
REMARK  deltaGelec: 0.0
REMARK  deltaG: -8.719712
REMARK  Cluster: 4
REMARK  ClusterRank: 6
ATOM   4915 O    LIG     1      17.705  17.330  11.769  1.00  0.00      LIG  
ATOM   4916 O1   LIG     1      23.340  17.224  15.204  1.00  0.00      LIG  
ATOM   4917 O2   LIG     1      19.806  16.364   8.516  1.00  0.00      LIG  
ATOM   4918 O3   LIG     1      17.180  14.717   6.439  1.00  0.00      LIG  
ATOM   4919 O4   LIG     1      18.462  14.345   9.880  1.00  0.00      LIG  
ATOM   4920 O5   LIG     1      19.003  13.939   5.225  1.00  0.00      LIG  
ATOM   4921 C    LIG     1      20.347  19.997  11.197  1.00  0.00      LIG  
ATOM   4922 C1   LIG     1      19.368  19.153  12.049  1.00  0.00      LIG  
ATOM   4923 C2   LIG     1      19.904  18.661  13.448  1.00  0.00      LIG  
ATOM   4924 C3   LIG     1      19.602  20.637   9.982  1.00  0.00      LIG  
ATOM   4925 C4   LIG     1      20.883  19.654  14.173  1.00  0.00      LIG  
ATOM   4926 C5   LIG     1      20.883  21.090  12.098  1.00  0.00      LIG  
ATOM   4927 C6   LIG     1      18.730  18.076  11.131  1.00  0.00      LIG  
ATOM   4928 C7   LIG     1      21.697  20.534  13.231  1.00  0.00      LIG  
ATOM   4929 C8   LIG     1      19.028  19.545   9.149  1.00  0.00      LIG  
ATOM   4930 C9   LIG     1      21.812  19.066  15.287  1.00  0.00      LIG  
ATOM   4931 C10  LIG     1      20.458  17.230  13.352  1.00  0.00      LIG  
ATOM   4932 C11  LIG     1      20.500  21.388   9.004  1.00  0.00      LIG  
ATOM   4933 C12  LIG     1      18.072  18.675   9.892  1.00  0.00      LIG  
ATOM   4934 C13  LIG     1      21.530  19.151  10.682  1.00  0.00      LIG  
ATOM   4935 C14  LIG     1      18.674  18.598  14.361  1.00  0.00      LIG  
ATOM   4936 C15  LIG     1      19.525  19.503   7.898  1.00  0.00      LIG  
ATOM   4937 C16  LIG     1      18.508  21.639  10.370  1.00  0.00      LIG  
ATOM   4938 C17  LIG     1      20.490  20.619   7.704  1.00  0.00      LIG  
ATOM   4939 C18  LIG     1      21.119  16.723  14.607  1.00  0.00      LIG  
ATOM   4940 C19  LIG     1      22.219  17.653  14.967  1.00  0.00      LIG  
ATOM   4941 C20  LIG     1      21.143  19.085  16.657  1.00  0.00      LIG  
ATOM   4942 C21  LIG     1      23.101  19.859  15.512  1.00  0.00      LIG  
ATOM   4943 C22  LIG     1      19.302  18.616   6.684  1.00  0.00      LIG  
ATOM   4944 C23  LIG     1      18.420  17.371   6.784  1.00  0.00      LIG  
ATOM   4945 C24  LIG     1      20.612  18.233   6.011  1.00  0.00      LIG  
ATOM   4946 C25  LIG     1      19.052  16.091   7.345  1.00  0.00      LIG  
ATOM   4947 C26  LIG     1      17.924  15.076   7.626  1.00  0.00      LIG  
ATOM   4948 C27  LIG     1      18.254  13.875   8.549  1.00  0.00      LIG  
ATOM   4949 C28  LIG     1      19.494  13.097   8.161  1.00  0.00      LIG  
ATOM   4950 C29  LIG     1      17.090  12.903   8.600  1.00  0.00      LIG  
ATOM   4951 C30  LIG     1      17.810  14.175   5.347  1.00  0.00      LIG  
ATOM   4952 C31  LIG     1      16.832  14.017   4.227  1.00  0.00      LIG  
ATOM   4953 H    LIG     1      18.549  19.819  12.322  1.00  0.00      LIG  
ATOM   4954 H1   LIG     1      20.236  20.374  14.681  1.00  0.00      LIG  
ATOM   4955 H2   LIG     1      20.063  21.670  12.528  1.00  0.00      LIG  
ATOM   4956 H3   LIG     1      21.509  21.783  11.532  1.00  0.00      LIG  
ATOM   4957 H4   LIG     1      19.488  17.355  10.820  1.00  0.00      LIG  
ATOM   4958 H5   LIG     1      22.580  20.008  12.866  1.00  0.00      LIG  
ATOM   4959 H6   LIG     1      22.061  21.409  13.776  1.00  0.00      LIG  
ATOM   4960 H7   LIG     1      21.174  17.152  12.535  1.00  0.00      LIG  
ATOM   4961 H8   LIG     1      19.653  16.528  13.123  1.00  0.00      LIG  
ATOM   4962 H9   LIG     1      21.522  21.526   9.364  1.00  0.00      LIG  
ATOM   4963 H10  LIG     1      20.113  22.394   8.817  1.00  0.00      LIG  
ATOM   4964 H11  LIG     1      17.192  19.255  10.184  1.00  0.00      LIG  
ATOM   4965 H12  LIG     1      17.672  17.868   9.282  1.00  0.00      LIG  
ATOM   4966 H13  LIG     1      22.035  18.600  11.473  1.00  0.00      LIG  
ATOM   4967 H14  LIG     1      22.295  19.777  10.217  1.00  0.00      LIG  
ATOM   4968 H15  LIG     1      21.225  18.404   9.946  1.00  0.00      LIG  
ATOM   4969 H16  LIG     1      17.940  17.870  14.025  1.00  0.00      LIG  
ATOM   4970 H17  LIG     1      18.180  19.572  14.406  1.00  0.00      LIG  
ATOM   4971 H18  LIG     1      18.919  18.309  15.378  1.00  0.00      LIG  
ATOM   4972 H19  LIG     1      17.776  21.229  11.069  1.00  0.00      LIG  
ATOM   4973 H20  LIG     1      17.956  21.970   9.484  1.00  0.00      LIG  
ATOM   4974 H21  LIG     1      18.940  22.535  10.823  1.00  0.00      LIG  
ATOM   4975 H22  LIG     1      21.498  20.246   7.506  1.00  0.00      LIG  
ATOM   4976 H23  LIG     1      20.184  21.263   6.875  1.00  0.00      LIG  
ATOM   4977 H24  LIG     1      21.554  15.738  14.419  1.00  0.00      LIG  
ATOM   4978 H25  LIG     1      20.418  16.633  15.439  1.00  0.00      LIG  
ATOM   4979 H26  LIG     1      21.862  18.828  17.442  1.00  0.00      LIG  
ATOM   4980 H27  LIG     1      20.327  18.370  16.747  1.00  0.00      LIG  
ATOM   4981 H28  LIG     1      20.752  20.082  16.877  1.00  0.00      LIG  
ATOM   4982 H29  LIG     1      22.880  20.909  15.723  1.00  0.00      LIG  
ATOM   4983 H30  LIG     1      23.790  19.802  14.664  1.00  0.00      LIG  
ATOM   4984 H31  LIG     1      23.648  19.475  16.378  1.00  0.00      LIG  
ATOM   4985 H32  LIG     1      18.783  19.265   5.974  1.00  0.00      LIG  
ATOM   4986 H33  LIG     1      16.988  17.956  11.967  1.00  0.00      LIG  
ATOM   4987 H34  LIG     1      18.075  17.135   5.773  1.00  0.00      LIG  
ATOM   4988 H35  LIG     1      17.512  17.619   7.335  1.00  0.00      LIG  
ATOM   4989 H36  LIG     1      20.420  17.535   5.194  1.00  0.00      LIG  
ATOM   4990 H37  LIG     1      21.112  19.104   5.578  1.00  0.00      LIG  
ATOM   4991 H38  LIG     1      21.305  17.758   6.712  1.00  0.00      LIG  
ATOM   4992 H39  LIG     1      19.755  15.695   6.611  1.00  0.00      LIG  
ATOM   4993 H40  LIG     1      17.199  15.653   8.209  1.00  0.00      LIG  
ATOM   4994 H41  LIG     1      19.479  15.753   9.203  1.00  0.00      LIG  
ATOM   4995 H42  LIG     1      19.709  12.321   8.902  1.00  0.00      LIG  
ATOM   4996 H43  LIG     1      20.374  13.742   8.112  1.00  0.00      LIG  
ATOM   4997 H44  LIG     1      19.356  12.610   7.197  1.00  0.00      LIG  
ATOM   4998 H45  LIG     1      16.173  13.419   8.899  1.00  0.00      LIG  
ATOM   4999 H46  LIG     1      16.926  12.425   7.631  1.00  0.00      LIG  
ATOM   5000 H47  LIG     1      17.272  12.119   9.342  1.00  0.00      LIG  
ATOM   5001 H48  LIG     1      18.549  13.557  10.444  1.00  0.00      LIG  
ATOM   5002 H49  LIG     1      17.288  13.397   3.450  1.00  0.00      LIG  
ATOM   5003 H50  LIG     1      16.584  14.998   3.814  1.00  0.00      LIG  
ATOM   5004 H51  LIG     1      15.929  13.513   4.582  1.00  0.00      LIG  
TER
REMARK  Energy: 52.7775
REMARK  SimpleFitness: 52.7775
REMARK  FullFitness: -1580.74
REMARK  InterFull: -50.1589
REMARK  IntraFull: 108.537
REMARK  solvFull: -1882.12
REMARK  surfFull: 243.002
REMARK  extraFull: 0.0
REMARK  deltaGcompsolvpol: -1882.12
REMARK  deltaGcompsolvnonpol: 243.002
REMARK  deltaGprotsolvpol: -1897.11
REMARK  deltaGprotsolvnonpol: 243.179
REMARK  deltaGligsolvpol: -10.6065
REMARK  deltaGligsolvnonpol: 16.2203
REMARK  deltaGvdw: -50.1589
REMARK  deltaGelec: 0.0
REMARK  deltaG: -8.719712
REMARK  Cluster: 4
REMARK  ClusterRank: 7
ATOM   4915 O    LIG     1      17.705  17.330  11.769  1.00  0.00      LIG  
ATOM   4916 O1   LIG     1      23.340  17.224  15.204  1.00  0.00      LIG  
ATOM   4917 O2   LIG     1      19.806  16.364   8.516  1.00  0.00      LIG  
ATOM   4918 O3   LIG     1      17.180  14.717   6.439  1.00  0.00      LIG  
ATOM   4919 O4   LIG     1      18.462  14.345   9.880  1.00  0.00      LIG  
ATOM   4920 O5   LIG     1      19.003  13.939   5.225  1.00  0.00      LIG  
ATOM   4921 C    LIG     1      20.347  19.997  11.197  1.00  0.00      LIG  
ATOM   4922 C1   LIG     1      19.368  19.153  12.049  1.00  0.00      LIG  
ATOM   4923 C2   LIG     1      19.904  18.661  13.448  1.00  0.00      LIG  
ATOM   4924 C3   LIG     1      19.602  20.637   9.982  1.00  0.00      LIG  
ATOM   4925 C4   LIG     1      20.883  19.654  14.173  1.00  0.00      LIG  
ATOM   4926 C5   LIG     1      20.883  21.090  12.098  1.00  0.00      LIG  
ATOM   4927 C6   LIG     1      18.730  18.076  11.131  1.00  0.00      LIG  
ATOM   4928 C7   LIG     1      21.697  20.534  13.231  1.00  0.00      LIG  
ATOM   4929 C8   LIG     1      19.028  19.545   9.149  1.00  0.00      LIG  
ATOM   4930 C9   LIG     1      21.812  19.066  15.287  1.00  0.00      LIG  
ATOM   4931 C10  LIG     1      20.458  17.230  13.352  1.00  0.00      LIG  
ATOM   4932 C11  LIG     1      20.500  21.388   9.004  1.00  0.00      LIG  
ATOM   4933 C12  LIG     1      18.072  18.675   9.892  1.00  0.00      LIG  
ATOM   4934 C13  LIG     1      21.530  19.151  10.682  1.00  0.00      LIG  
ATOM   4935 C14  LIG     1      18.674  18.598  14.361  1.00  0.00      LIG  
ATOM   4936 C15  LIG     1      19.525  19.503   7.898  1.00  0.00      LIG  
ATOM   4937 C16  LIG     1      18.508  21.639  10.370  1.00  0.00      LIG  
ATOM   4938 C17  LIG     1      20.490  20.619   7.704  1.00  0.00      LIG  
ATOM   4939 C18  LIG     1      21.119  16.723  14.607  1.00  0.00      LIG  
ATOM   4940 C19  LIG     1      22.219  17.653  14.967  1.00  0.00      LIG  
ATOM   4941 C20  LIG     1      21.143  19.085  16.657  1.00  0.00      LIG  
ATOM   4942 C21  LIG     1      23.101  19.859  15.512  1.00  0.00      LIG  
ATOM   4943 C22  LIG     1      19.302  18.616   6.684  1.00  0.00      LIG  
ATOM   4944 C23  LIG     1      18.420  17.371   6.784  1.00  0.00      LIG  
ATOM   4945 C24  LIG     1      20.612  18.233   6.011  1.00  0.00      LIG  
ATOM   4946 C25  LIG     1      19.052  16.091   7.345  1.00  0.00      LIG  
ATOM   4947 C26  LIG     1      17.924  15.076   7.626  1.00  0.00      LIG  
ATOM   4948 C27  LIG     1      18.254  13.875   8.549  1.00  0.00      LIG  
ATOM   4949 C28  LIG     1      19.494  13.097   8.161  1.00  0.00      LIG  
ATOM   4950 C29  LIG     1      17.090  12.903   8.600  1.00  0.00      LIG  
ATOM   4951 C30  LIG     1      17.810  14.175   5.347  1.00  0.00      LIG  
ATOM   4952 C31  LIG     1      16.832  14.017   4.227  1.00  0.00      LIG  
ATOM   4953 H    LIG     1      18.549  19.819  12.322  1.00  0.00      LIG  
ATOM   4954 H1   LIG     1      20.236  20.374  14.681  1.00  0.00      LIG  
ATOM   4955 H2   LIG     1      20.063  21.670  12.528  1.00  0.00      LIG  
ATOM   4956 H3   LIG     1      21.509  21.783  11.532  1.00  0.00      LIG  
ATOM   4957 H4   LIG     1      19.488  17.355  10.820  1.00  0.00      LIG  
ATOM   4958 H5   LIG     1      22.580  20.008  12.866  1.00  0.00      LIG  
ATOM   4959 H6   LIG     1      22.061  21.409  13.776  1.00  0.00      LIG  
ATOM   4960 H7   LIG     1      21.174  17.152  12.535  1.00  0.00      LIG  
ATOM   4961 H8   LIG     1      19.653  16.528  13.123  1.00  0.00      LIG  
ATOM   4962 H9   LIG     1      21.522  21.526   9.364  1.00  0.00      LIG  
ATOM   4963 H10  LIG     1      20.113  22.394   8.817  1.00  0.00      LIG  
ATOM   4964 H11  LIG     1      17.192  19.255  10.184  1.00  0.00      LIG  
ATOM   4965 H12  LIG     1      17.672  17.868   9.282  1.00  0.00      LIG  
ATOM   4966 H13  LIG     1      22.035  18.600  11.473  1.00  0.00      LIG  
ATOM   4967 H14  LIG     1      22.295  19.777  10.217  1.00  0.00      LIG  
ATOM   4968 H15  LIG     1      21.225  18.404   9.946  1.00  0.00      LIG  
ATOM   4969 H16  LIG     1      17.940  17.870  14.025  1.00  0.00      LIG  
ATOM   4970 H17  LIG     1      18.180  19.572  14.406  1.00  0.00      LIG  
ATOM   4971 H18  LIG     1      18.919  18.309  15.378  1.00  0.00      LIG  
ATOM   4972 H19  LIG     1      17.776  21.229  11.069  1.00  0.00      LIG  
ATOM   4973 H20  LIG     1      17.956  21.970   9.484  1.00  0.00      LIG  
ATOM   4974 H21  LIG     1      18.940  22.535  10.823  1.00  0.00      LIG  
ATOM   4975 H22  LIG     1      21.498  20.246   7.506  1.00  0.00      LIG  
ATOM   4976 H23  LIG     1      20.184  21.263   6.875  1.00  0.00      LIG  
ATOM   4977 H24  LIG     1      21.554  15.738  14.419  1.00  0.00      LIG  
ATOM   4978 H25  LIG     1      20.418  16.633  15.439  1.00  0.00      LIG  
ATOM   4979 H26  LIG     1      21.862  18.828  17.442  1.00  0.00      LIG  
ATOM   4980 H27  LIG     1      20.327  18.370  16.747  1.00  0.00      LIG  
ATOM   4981 H28  LIG     1      20.752  20.082  16.877  1.00  0.00      LIG  
ATOM   4982 H29  LIG     1      22.880  20.909  15.723  1.00  0.00      LIG  
ATOM   4983 H30  LIG     1      23.790  19.802  14.664  1.00  0.00      LIG  
ATOM   4984 H31  LIG     1      23.648  19.475  16.378  1.00  0.00      LIG  
ATOM   4985 H32  LIG     1      18.783  19.265   5.974  1.00  0.00      LIG  
ATOM   4986 H33  LIG     1      16.988  17.956  11.967  1.00  0.00      LIG  
ATOM   4987 H34  LIG     1      18.075  17.135   5.773  1.00  0.00      LIG  
ATOM   4988 H35  LIG     1      17.512  17.619   7.335  1.00  0.00      LIG  
ATOM   4989 H36  LIG     1      20.420  17.535   5.194  1.00  0.00      LIG  
ATOM   4990 H37  LIG     1      21.112  19.104   5.578  1.00  0.00      LIG  
ATOM   4991 H38  LIG     1      21.305  17.758   6.712  1.00  0.00      LIG  
ATOM   4992 H39  LIG     1      19.755  15.695   6.611  1.00  0.00      LIG  
ATOM   4993 H40  LIG     1      17.199  15.653   8.209  1.00  0.00      LIG  
ATOM   4994 H41  LIG     1      19.479  15.753   9.203  1.00  0.00      LIG  
ATOM   4995 H42  LIG     1      19.709  12.321   8.902  1.00  0.00      LIG  
ATOM   4996 H43  LIG     1      20.374  13.742   8.112  1.00  0.00      LIG  
ATOM   4997 H44  LIG     1      19.356  12.610   7.197  1.00  0.00      LIG  
ATOM   4998 H45  LIG     1      16.173  13.419   8.899  1.00  0.00      LIG  
ATOM   4999 H46  LIG     1      16.926  12.425   7.631  1.00  0.00      LIG  
ATOM   5000 H47  LIG     1      17.272  12.119   9.342  1.00  0.00      LIG  
ATOM   5001 H48  LIG     1      18.549  13.557  10.444  1.00  0.00      LIG  
ATOM   5002 H49  LIG     1      17.288  13.397   3.450  1.00  0.00      LIG  
ATOM   5003 H50  LIG     1      16.584  14.998   3.814  1.00  0.00      LIG  
ATOM   5004 H51  LIG     1      15.929  13.513   4.582  1.00  0.00      LIG  
TER
REMARK  Energy: 53.4673
REMARK  SimpleFitness: 53.4673
REMARK  FullFitness: -1579.9323
REMARK  InterFull: -42.9912
REMARK  IntraFull: 105.694
REMARK  solvFull: -1885.97
REMARK  surfFull: 243.335
REMARK  extraFull: 0.0
REMARK  deltaGcompsolvpol: -1885.97
REMARK  deltaGcompsolvnonpol: 243.335
REMARK  deltaGprotsolvpol: -1897.11
REMARK  deltaGprotsolvnonpol: 243.179
REMARK  deltaGligsolvpol: -10.288
REMARK  deltaGligsolvnonpol: 16.3395
REMARK  deltaGvdw: -42.9912
REMARK  deltaGelec: 0.0
REMARK  deltaG: -8.276531
REMARK  Cluster: 4
REMARK  ClusterRank: 8
ATOM   4915 O    LIG     1      17.825  20.266  11.351  1.00  0.00      LIG  
ATOM   4916 O1   LIG     1      20.936  16.311  15.304  1.00  0.00      LIG  
ATOM   4917 O2   LIG     1      20.417  16.169   7.690  1.00  0.00      LIG  
ATOM   4918 O3   LIG     1      17.354  14.844   6.307  1.00  0.00      LIG  
ATOM   4919 O4   LIG     1      19.675  13.520   8.102  1.00  0.00      LIG  
ATOM   4920 O5   LIG     1      19.177  13.730   5.407  1.00  0.00      LIG  
ATOM   4921 C    LIG     1      21.507  19.327  10.881  1.00  0.00      LIG  
ATOM   4922 C1   LIG     1      20.292  19.903  11.663  1.00  0.00      LIG  
ATOM   4923 C2   LIG     1      20.191  19.540  13.192  1.00  0.00      LIG  
ATOM   4924 C3   LIG     1      21.681  20.067   9.515  1.00  0.00      LIG  
ATOM   4925 C4   LIG     1      21.572  19.378  13.927  1.00  0.00      LIG  
ATOM   4926 C5   LIG     1      22.747  19.544  11.718  1.00  0.00      LIG  
ATOM   4927 C6   LIG     1      19.011  19.704  10.800  1.00  0.00      LIG  
ATOM   4928 C7   LIG     1      22.670  18.823  13.032  1.00  0.00      LIG  
ATOM   4929 C8   LIG     1      20.411  19.933   8.767  1.00  0.00      LIG  
ATOM   4930 C9   LIG     1      21.572  18.615  15.293  1.00  0.00      LIG  
ATOM   4931 C10  LIG     1      19.250  18.345  13.417  1.00  0.00      LIG  
ATOM   4932 C11  LIG     1      22.707  19.449   8.553  1.00  0.00      LIG  
ATOM   4933 C12  LIG     1      19.162  20.373   9.444  1.00  0.00      LIG  
ATOM   4934 C13  LIG     1      21.350  17.812  10.631  1.00  0.00      LIG  
ATOM   4935 C14  LIG     1      19.541  20.766  13.849  1.00  0.00      LIG  
ATOM   4936 C15  LIG     1      20.548  19.322   7.588  1.00  0.00      LIG  
ATOM   4937 C16  LIG     1      22.057  21.547   9.628  1.00  0.00      LIG  
ATOM   4938 C17  LIG     1      21.973  19.037   7.288  1.00  0.00      LIG  
ATOM   4939 C18  LIG     1      19.207  17.855  14.842  1.00  0.00      LIG  
ATOM   4940 C19  LIG     1      20.590  17.483  15.231  1.00  0.00      LIG  
ATOM   4941 C20  LIG     1      21.245  19.514  16.483  1.00  0.00      LIG  
ATOM   4942 C21  LIG     1      22.923  18.014  15.683  1.00  0.00      LIG  
ATOM   4943 C22  LIG     1      19.426  18.918   6.675  1.00  0.00      LIG  
ATOM   4944 C23  LIG     1      18.622  17.721   7.197  1.00  0.00      LIG  
ATOM   4945 C24  LIG     1      19.869  18.725   5.237  1.00  0.00      LIG  
ATOM   4946 C25  LIG     1      19.191  16.320   6.984  1.00  0.00      LIG  
ATOM   4947 C26  LIG     1      18.103  15.315   7.446  1.00  0.00      LIG  
ATOM   4948 C27  LIG     1      18.469  14.195   8.456  1.00  0.00      LIG  
ATOM   4949 C28  LIG     1      17.373  13.147   8.563  1.00  0.00      LIG  
ATOM   4950 C29  LIG     1      18.633  14.777   9.850  1.00  0.00      LIG  
ATOM   4951 C30  LIG     1      18.002  14.084   5.373  1.00  0.00      LIG  
ATOM   4952 C31  LIG     1      17.100  13.844   4.211  1.00  0.00      LIG  
ATOM   4953 H    LIG     1      20.448  20.982  11.692  1.00  0.00      LIG  
ATOM   4954 H1   LIG     1      21.906  20.394  14.154  1.00  0.00      LIG  
ATOM   4955 H2   LIG     1      22.882  20.608  11.936  1.00  0.00      LIG  
ATOM   4956 H3   LIG     1      23.632  19.195  11.180  1.00  0.00      LIG  
ATOM   4957 H4   LIG     1      18.802  18.641  10.654  1.00  0.00      LIG  
ATOM   4958 H5   LIG     1      22.567  17.743  12.905  1.00  0.00      LIG  
ATOM   4959 H6   LIG     1      23.644  18.995  13.493  1.00  0.00      LIG  
ATOM   4960 H7   LIG     1      19.543  17.513  12.775  1.00  0.00      LIG  
ATOM   4961 H8   LIG     1      18.223  18.608  13.150  1.00  0.00      LIG  
ATOM   4962 H9   LIG     1      23.246  18.600   8.977  1.00  0.00      LIG  
ATOM   4963 H10  LIG     1      23.485  20.174   8.295  1.00  0.00      LIG  
ATOM   4964 H11  LIG     1      19.186  21.459   9.573  1.00  0.00      LIG  
ATOM   4965 H12  LIG     1      18.276  20.174   8.835  1.00  0.00      LIG  
ATOM   4966 H13  LIG     1      21.110  17.260  11.538  1.00  0.00      LIG  
ATOM   4967 H14  LIG     1      22.272  17.371  10.246  1.00  0.00      LIG  
ATOM   4968 H15  LIG     1      20.559  17.581   9.916  1.00  0.00      LIG  
ATOM   4969 H16  LIG     1      18.577  21.025  13.423  1.00  0.00      LIG  
ATOM   4970 H17  LIG     1      20.183  21.644  13.744  1.00  0.00      LIG  
ATOM   4971 H18  LIG     1      19.346  20.633  14.907  1.00  0.00      LIG  
ATOM   4972 H19  LIG     1      21.387  22.109  10.280  1.00  0.00      LIG  
ATOM   4973 H20  LIG     1      22.035  22.034   8.649  1.00  0.00      LIG  
ATOM   4974 H21  LIG     1      23.075  21.666  10.009  1.00  0.00      LIG  
ATOM   4975 H22  LIG     1      22.141  17.979   7.071  1.00  0.00      LIG  
ATOM   4976 H23  LIG     1      22.316  19.630   6.435  1.00  0.00      LIG  
ATOM   4977 H24  LIG     1      18.583  16.963  14.921  1.00  0.00      LIG  
ATOM   4978 H25  LIG     1      18.804  18.603  15.531  1.00  0.00      LIG  
ATOM   4979 H26  LIG     1      21.364  18.962  17.423  1.00  0.00      LIG  
ATOM   4980 H27  LIG     1      20.221  19.888  16.482  1.00  0.00      LIG  
ATOM   4981 H28  LIG     1      21.926  20.371  16.508  1.00  0.00      LIG  
ATOM   4982 H29  LIG     1      23.692  18.791  15.715  1.00  0.00      LIG  
ATOM   4983 H30  LIG     1      23.258  17.220  15.009  1.00  0.00      LIG  
ATOM   4984 H31  LIG     1      22.872  17.565  16.681  1.00  0.00      LIG  
ATOM   4985 H32  LIG     1      18.729  19.760   6.658  1.00  0.00      LIG  
ATOM   4986 H33  LIG     1      17.978  21.223  11.434  1.00  0.00      LIG  
ATOM   4987 H34  LIG     1      17.647  17.745   6.705  1.00  0.00      LIG  
ATOM   4988 H35  LIG     1      18.433  17.850   8.269  1.00  0.00      LIG  
ATOM   4989 H36  LIG     1      20.567  17.892   5.133  1.00  0.00      LIG  
ATOM   4990 H37  LIG     1      19.000  18.506   4.612  1.00  0.00      LIG  
ATOM   4991 H38  LIG     1      20.348  19.627   4.846  1.00  0.00      LIG  
ATOM   4992 H39  LIG     1      19.419  16.190   5.922  1.00  0.00      LIG  
ATOM   4993 H40  LIG     1      17.358  15.909   7.984  1.00  0.00      LIG  
ATOM   4994 H41  LIG     1      20.521  15.211   7.843  1.00  0.00      LIG  
ATOM   4995 H42  LIG     1      17.628  12.415   9.334  1.00  0.00      LIG  
ATOM   4996 H43  LIG     1      17.258  12.587   7.632  1.00  0.00      LIG  
ATOM   4997 H44  LIG     1      16.416  13.605   8.826  1.00  0.00      LIG  
ATOM   4998 H45  LIG     1      19.418  15.534   9.878  1.00  0.00      LIG  
ATOM   4999 H46  LIG     1      17.700  15.234  10.188  1.00  0.00      LIG  
ATOM   5000 H47  LIG     1      18.916  13.999  10.563  1.00  0.00      LIG  
ATOM   5001 H48  LIG     1      19.569  13.265   7.166  1.00  0.00      LIG  
ATOM   5002 H49  LIG     1      17.043  14.752   3.603  1.00  0.00      LIG  
ATOM   5003 H50  LIG     1      16.106  13.558   4.570  1.00  0.00      LIG  
ATOM   5004 H51  LIG     1      17.504  13.021   3.618  1.00  0.00      LIG  
TER
REMARK  Energy: 53.4673
REMARK  SimpleFitness: 53.4673
REMARK  FullFitness: -1579.9323
REMARK  InterFull: -42.9912
REMARK  IntraFull: 105.694
REMARK  solvFull: -1885.97
REMARK  surfFull: 243.335
REMARK  extraFull: 0.0
REMARK  deltaGcompsolvpol: -1885.97
REMARK  deltaGcompsolvnonpol: 243.335
REMARK  deltaGprotsolvpol: -1897.11
REMARK  deltaGprotsolvnonpol: 243.179
REMARK  deltaGligsolvpol: -10.288
REMARK  deltaGligsolvnonpol: 16.3395
REMARK  deltaGvdw: -42.9912
REMARK  deltaGelec: 0.0
REMARK  deltaG: -8.276531
REMARK  Cluster: 4
REMARK  ClusterRank: 9
ATOM   4915 O    LIG     1      17.825  20.266  11.351  1.00  0.00      LIG  
ATOM   4916 O1   LIG     1      20.936  16.311  15.304  1.00  0.00      LIG  
ATOM   4917 O2   LIG     1      20.417  16.169   7.690  1.00  0.00      LIG  
ATOM   4918 O3   LIG     1      17.354  14.844   6.307  1.00  0.00      LIG  
ATOM   4919 O4   LIG     1      19.675  13.520   8.102  1.00  0.00      LIG  
ATOM   4920 O5   LIG     1      19.177  13.730   5.407  1.00  0.00      LIG  
ATOM   4921 C    LIG     1      21.507  19.327  10.881  1.00  0.00      LIG  
ATOM   4922 C1   LIG     1      20.292  19.903  11.663  1.00  0.00      LIG  
ATOM   4923 C2   LIG     1      20.191  19.540  13.192  1.00  0.00      LIG  
ATOM   4924 C3   LIG     1      21.681  20.067   9.515  1.00  0.00      LIG  
ATOM   4925 C4   LIG     1      21.572  19.378  13.927  1.00  0.00      LIG  
ATOM   4926 C5   LIG     1      22.747  19.544  11.718  1.00  0.00      LIG  
ATOM   4927 C6   LIG     1      19.011  19.704  10.800  1.00  0.00      LIG  
ATOM   4928 C7   LIG     1      22.670  18.823  13.032  1.00  0.00      LIG  
ATOM   4929 C8   LIG     1      20.411  19.933   8.767  1.00  0.00      LIG  
ATOM   4930 C9   LIG     1      21.572  18.615  15.293  1.00  0.00      LIG  
ATOM   4931 C10  LIG     1      19.250  18.345  13.417  1.00  0.00      LIG  
ATOM   4932 C11  LIG     1      22.707  19.449   8.553  1.00  0.00      LIG  
ATOM   4933 C12  LIG     1      19.162  20.373   9.444  1.00  0.00      LIG  
ATOM   4934 C13  LIG     1      21.350  17.812  10.631  1.00  0.00      LIG  
ATOM   4935 C14  LIG     1      19.541  20.766  13.849  1.00  0.00      LIG  
ATOM   4936 C15  LIG     1      20.548  19.322   7.588  1.00  0.00      LIG  
ATOM   4937 C16  LIG     1      22.057  21.547   9.628  1.00  0.00      LIG  
ATOM   4938 C17  LIG     1      21.973  19.037   7.288  1.00  0.00      LIG  
ATOM   4939 C18  LIG     1      19.207  17.855  14.842  1.00  0.00      LIG  
ATOM   4940 C19  LIG     1      20.590  17.483  15.231  1.00  0.00      LIG  
ATOM   4941 C20  LIG     1      21.245  19.514  16.483  1.00  0.00      LIG  
ATOM   4942 C21  LIG     1      22.923  18.014  15.683  1.00  0.00      LIG  
ATOM   4943 C22  LIG     1      19.426  18.918   6.675  1.00  0.00      LIG  
ATOM   4944 C23  LIG     1      18.622  17.721   7.197  1.00  0.00      LIG  
ATOM   4945 C24  LIG     1      19.869  18.725   5.237  1.00  0.00      LIG  
ATOM   4946 C25  LIG     1      19.191  16.320   6.984  1.00  0.00      LIG  
ATOM   4947 C26  LIG     1      18.103  15.315   7.446  1.00  0.00      LIG  
ATOM   4948 C27  LIG     1      18.469  14.195   8.456  1.00  0.00      LIG  
ATOM   4949 C28  LIG     1      17.373  13.147   8.563  1.00  0.00      LIG  
ATOM   4950 C29  LIG     1      18.633  14.777   9.850  1.00  0.00      LIG  
ATOM   4951 C30  LIG     1      18.002  14.084   5.373  1.00  0.00      LIG  
ATOM   4952 C31  LIG     1      17.100  13.844   4.211  1.00  0.00      LIG  
ATOM   4953 H    LIG     1      20.448  20.982  11.692  1.00  0.00      LIG  
ATOM   4954 H1   LIG     1      21.906  20.394  14.154  1.00  0.00      LIG  
ATOM   4955 H2   LIG     1      22.882  20.608  11.936  1.00  0.00      LIG  
ATOM   4956 H3   LIG     1      23.632  19.195  11.180  1.00  0.00      LIG  
ATOM   4957 H4   LIG     1      18.802  18.641  10.654  1.00  0.00      LIG  
ATOM   4958 H5   LIG     1      22.567  17.743  12.905  1.00  0.00      LIG  
ATOM   4959 H6   LIG     1      23.644  18.995  13.493  1.00  0.00      LIG  
ATOM   4960 H7   LIG     1      19.543  17.513  12.775  1.00  0.00      LIG  
ATOM   4961 H8   LIG     1      18.223  18.608  13.150  1.00  0.00      LIG  
ATOM   4962 H9   LIG     1      23.246  18.600   8.977  1.00  0.00      LIG  
ATOM   4963 H10  LIG     1      23.485  20.174   8.295  1.00  0.00      LIG  
ATOM   4964 H11  LIG     1      19.186  21.459   9.573  1.00  0.00      LIG  
ATOM   4965 H12  LIG     1      18.276  20.174   8.835  1.00  0.00      LIG  
ATOM   4966 H13  LIG     1      21.110  17.260  11.538  1.00  0.00      LIG  
ATOM   4967 H14  LIG     1      22.272  17.371  10.246  1.00  0.00      LIG  
ATOM   4968 H15  LIG     1      20.559  17.581   9.916  1.00  0.00      LIG  
ATOM   4969 H16  LIG     1      18.577  21.025  13.423  1.00  0.00      LIG  
ATOM   4970 H17  LIG     1      20.183  21.644  13.744  1.00  0.00      LIG  
ATOM   4971 H18  LIG     1      19.346  20.633  14.907  1.00  0.00      LIG  
ATOM   4972 H19  LIG     1      21.387  22.109  10.280  1.00  0.00      LIG  
ATOM   4973 H20  LIG     1      22.035  22.034   8.649  1.00  0.00      LIG  
ATOM   4974 H21  LIG     1      23.075  21.666  10.009  1.00  0.00      LIG  
ATOM   4975 H22  LIG     1      22.141  17.979   7.071  1.00  0.00      LIG  
ATOM   4976 H23  LIG     1      22.316  19.630   6.435  1.00  0.00      LIG  
ATOM   4977 H24  LIG     1      18.583  16.963  14.921  1.00  0.00      LIG  
ATOM   4978 H25  LIG     1      18.804  18.603  15.531  1.00  0.00      LIG  
ATOM   4979 H26  LIG     1      21.364  18.962  17.423  1.00  0.00      LIG  
ATOM   4980 H27  LIG     1      20.221  19.888  16.482  1.00  0.00      LIG  
ATOM   4981 H28  LIG     1      21.926  20.371  16.508  1.00  0.00      LIG  
ATOM   4982 H29  LIG     1      23.692  18.791  15.715  1.00  0.00      LIG  
ATOM   4983 H30  LIG     1      23.258  17.220  15.009  1.00  0.00      LIG  
ATOM   4984 H31  LIG     1      22.872  17.565  16.681  1.00  0.00      LIG  
ATOM   4985 H32  LIG     1      18.729  19.760   6.658  1.00  0.00      LIG  
ATOM   4986 H33  LIG     1      17.978  21.223  11.434  1.00  0.00      LIG  
ATOM   4987 H34  LIG     1      17.647  17.745   6.705  1.00  0.00      LIG  
ATOM   4988 H35  LIG     1      18.433  17.850   8.269  1.00  0.00      LIG  
ATOM   4989 H36  LIG     1      20.567  17.892   5.133  1.00  0.00      LIG  
ATOM   4990 H37  LIG     1      19.000  18.506   4.612  1.00  0.00      LIG  
ATOM   4991 H38  LIG     1      20.348  19.627   4.846  1.00  0.00      LIG  
ATOM   4992 H39  LIG     1      19.419  16.190   5.922  1.00  0.00      LIG  
ATOM   4993 H40  LIG     1      17.358  15.909   7.984  1.00  0.00      LIG  
ATOM   4994 H41  LIG     1      20.521  15.211   7.843  1.00  0.00      LIG  
ATOM   4995 H42  LIG     1      17.628  12.415   9.334  1.00  0.00      LIG  
ATOM   4996 H43  LIG     1      17.258  12.587   7.632  1.00  0.00      LIG  
ATOM   4997 H44  LIG     1      16.416  13.605   8.826  1.00  0.00      LIG  
ATOM   4998 H45  LIG     1      19.418  15.534   9.878  1.00  0.00      LIG  
ATOM   4999 H46  LIG     1      17.700  15.234  10.188  1.00  0.00      LIG  
ATOM   5000 H47  LIG     1      18.916  13.999  10.563  1.00  0.00      LIG  
ATOM   5001 H48  LIG     1      19.569  13.265   7.166  1.00  0.00      LIG  
ATOM   5002 H49  LIG     1      17.043  14.752   3.603  1.00  0.00      LIG  
ATOM   5003 H50  LIG     1      16.106  13.558   4.570  1.00  0.00      LIG  
ATOM   5004 H51  LIG     1      17.504  13.021   3.618  1.00  0.00      LIG  
TER
REMARK  Energy: 53.4673
REMARK  SimpleFitness: 53.4673
REMARK  FullFitness: -1579.9323
REMARK  InterFull: -42.9912
REMARK  IntraFull: 105.694
REMARK  solvFull: -1885.97
REMARK  surfFull: 243.335
REMARK  extraFull: 0.0
REMARK  deltaGcompsolvpol: -1885.97
REMARK  deltaGcompsolvnonpol: 243.335
REMARK  deltaGprotsolvpol: -1897.11
REMARK  deltaGprotsolvnonpol: 243.179
REMARK  deltaGligsolvpol: -10.288
REMARK  deltaGligsolvnonpol: 16.3395
REMARK  deltaGvdw: -42.9912
REMARK  deltaGelec: 0.0
REMARK  deltaG: -8.276531
REMARK  Cluster: 4
REMARK  ClusterRank: 10
ATOM   4915 O    LIG     1      17.825  20.266  11.351  1.00  0.00      LIG  
ATOM   4916 O1   LIG     1      20.936  16.311  15.304  1.00  0.00      LIG  
ATOM   4917 O2   LIG     1      20.417  16.169   7.690  1.00  0.00      LIG  
ATOM   4918 O3   LIG     1      17.354  14.844   6.307  1.00  0.00      LIG  
ATOM   4919 O4   LIG     1      19.675  13.520   8.102  1.00  0.00      LIG  
ATOM   4920 O5   LIG     1      19.177  13.730   5.407  1.00  0.00      LIG  
ATOM   4921 C    LIG     1      21.507  19.327  10.881  1.00  0.00      LIG  
ATOM   4922 C1   LIG     1      20.292  19.903  11.663  1.00  0.00      LIG  
ATOM   4923 C2   LIG     1      20.191  19.540  13.192  1.00  0.00      LIG  
ATOM   4924 C3   LIG     1      21.681  20.067   9.515  1.00  0.00      LIG  
ATOM   4925 C4   LIG     1      21.572  19.378  13.927  1.00  0.00      LIG  
ATOM   4926 C5   LIG     1      22.747  19.544  11.718  1.00  0.00      LIG  
ATOM   4927 C6   LIG     1      19.011  19.704  10.800  1.00  0.00      LIG  
ATOM   4928 C7   LIG     1      22.670  18.823  13.032  1.00  0.00      LIG  
ATOM   4929 C8   LIG     1      20.411  19.933   8.767  1.00  0.00      LIG  
ATOM   4930 C9   LIG     1      21.572  18.615  15.293  1.00  0.00      LIG  
ATOM   4931 C10  LIG     1      19.250  18.345  13.417  1.00  0.00      LIG  
ATOM   4932 C11  LIG     1      22.707  19.449   8.553  1.00  0.00      LIG  
ATOM   4933 C12  LIG     1      19.162  20.373   9.444  1.00  0.00      LIG  
ATOM   4934 C13  LIG     1      21.350  17.812  10.631  1.00  0.00      LIG  
ATOM   4935 C14  LIG     1      19.541  20.766  13.849  1.00  0.00      LIG  
ATOM   4936 C15  LIG     1      20.548  19.322   7.588  1.00  0.00      LIG  
ATOM   4937 C16  LIG     1      22.057  21.547   9.628  1.00  0.00      LIG  
ATOM   4938 C17  LIG     1      21.973  19.037   7.288  1.00  0.00      LIG  
ATOM   4939 C18  LIG     1      19.207  17.855  14.842  1.00  0.00      LIG  
ATOM   4940 C19  LIG     1      20.590  17.483  15.231  1.00  0.00      LIG  
ATOM   4941 C20  LIG     1      21.245  19.514  16.483  1.00  0.00      LIG  
ATOM   4942 C21  LIG     1      22.923  18.014  15.683  1.00  0.00      LIG  
ATOM   4943 C22  LIG     1      19.426  18.918   6.675  1.00  0.00      LIG  
ATOM   4944 C23  LIG     1      18.622  17.721   7.197  1.00  0.00      LIG  
ATOM   4945 C24  LIG     1      19.869  18.725   5.237  1.00  0.00      LIG  
ATOM   4946 C25  LIG     1      19.191  16.320   6.984  1.00  0.00      LIG  
ATOM   4947 C26  LIG     1      18.103  15.315   7.446  1.00  0.00      LIG  
ATOM   4948 C27  LIG     1      18.469  14.195   8.456  1.00  0.00      LIG  
ATOM   4949 C28  LIG     1      17.373  13.147   8.563  1.00  0.00      LIG  
ATOM   4950 C29  LIG     1      18.633  14.777   9.850  1.00  0.00      LIG  
ATOM   4951 C30  LIG     1      18.002  14.084   5.373  1.00  0.00      LIG  
ATOM   4952 C31  LIG     1      17.100  13.844   4.211  1.00  0.00      LIG  
ATOM   4953 H    LIG     1      20.448  20.982  11.692  1.00  0.00      LIG  
ATOM   4954 H1   LIG     1      21.906  20.394  14.154  1.00  0.00      LIG  
ATOM   4955 H2   LIG     1      22.882  20.608  11.936  1.00  0.00      LIG  
ATOM   4956 H3   LIG     1      23.632  19.195  11.180  1.00  0.00      LIG  
ATOM   4957 H4   LIG     1      18.802  18.641  10.654  1.00  0.00      LIG  
ATOM   4958 H5   LIG     1      22.567  17.743  12.905  1.00  0.00      LIG  
ATOM   4959 H6   LIG     1      23.644  18.995  13.493  1.00  0.00      LIG  
ATOM   4960 H7   LIG     1      19.543  17.513  12.775  1.00  0.00      LIG  
ATOM   4961 H8   LIG     1      18.223  18.608  13.150  1.00  0.00      LIG  
ATOM   4962 H9   LIG     1      23.246  18.600   8.977  1.00  0.00      LIG  
ATOM   4963 H10  LIG     1      23.485  20.174   8.295  1.00  0.00      LIG  
ATOM   4964 H11  LIG     1      19.186  21.459   9.573  1.00  0.00      LIG  
ATOM   4965 H12  LIG     1      18.276  20.174   8.835  1.00  0.00      LIG  
ATOM   4966 H13  LIG     1      21.110  17.260  11.538  1.00  0.00      LIG  
ATOM   4967 H14  LIG     1      22.272  17.371  10.246  1.00  0.00      LIG  
ATOM   4968 H15  LIG     1      20.559  17.581   9.916  1.00  0.00      LIG  
ATOM   4969 H16  LIG     1      18.577  21.025  13.423  1.00  0.00      LIG  
ATOM   4970 H17  LIG     1      20.183  21.644  13.744  1.00  0.00      LIG  
ATOM   4971 H18  LIG     1      19.346  20.633  14.907  1.00  0.00      LIG  
ATOM   4972 H19  LIG     1      21.387  22.109  10.280  1.00  0.00      LIG  
ATOM   4973 H20  LIG     1      22.035  22.034   8.649  1.00  0.00      LIG  
ATOM   4974 H21  LIG     1      23.075  21.666  10.009  1.00  0.00      LIG  
ATOM   4975 H22  LIG     1      22.141  17.979   7.071  1.00  0.00      LIG  
ATOM   4976 H23  LIG     1      22.316  19.630   6.435  1.00  0.00      LIG  
ATOM   4977 H24  LIG     1      18.583  16.963  14.921  1.00  0.00      LIG  
ATOM   4978 H25  LIG     1      18.804  18.603  15.531  1.00  0.00      LIG  
ATOM   4979 H26  LIG     1      21.364  18.962  17.423  1.00  0.00      LIG  
ATOM   4980 H27  LIG     1      20.221  19.888  16.482  1.00  0.00      LIG  
ATOM   4981 H28  LIG     1      21.926  20.371  16.508  1.00  0.00      LIG  
ATOM   4982 H29  LIG     1      23.692  18.791  15.715  1.00  0.00      LIG  
ATOM   4983 H30  LIG     1      23.258  17.220  15.009  1.00  0.00      LIG  
ATOM   4984 H31  LIG     1      22.872  17.565  16.681  1.00  0.00      LIG  
ATOM   4985 H32  LIG     1      18.729  19.760   6.658  1.00  0.00      LIG  
ATOM   4986 H33  LIG     1      17.978  21.223  11.434  1.00  0.00      LIG  
ATOM   4987 H34  LIG     1      17.647  17.745   6.705  1.00  0.00      LIG  
ATOM   4988 H35  LIG     1      18.433  17.850   8.269  1.00  0.00      LIG  
ATOM   4989 H36  LIG     1      20.567  17.892   5.133  1.00  0.00      LIG  
ATOM   4990 H37  LIG     1      19.000  18.506   4.612  1.00  0.00      LIG  
ATOM   4991 H38  LIG     1      20.348  19.627   4.846  1.00  0.00      LIG  
ATOM   4992 H39  LIG     1      19.419  16.190   5.922  1.00  0.00      LIG  
ATOM   4993 H40  LIG     1      17.358  15.909   7.984  1.00  0.00      LIG  
ATOM   4994 H41  LIG     1      20.521  15.211   7.843  1.00  0.00      LIG  
ATOM   4995 H42  LIG     1      17.628  12.415   9.334  1.00  0.00      LIG  
ATOM   4996 H43  LIG     1      17.258  12.587   7.632  1.00  0.00      LIG  
ATOM   4997 H44  LIG     1      16.416  13.605   8.826  1.00  0.00      LIG  
ATOM   4998 H45  LIG     1      19.418  15.534   9.878  1.00  0.00      LIG  
ATOM   4999 H46  LIG     1      17.700  15.234  10.188  1.00  0.00      LIG  
ATOM   5000 H47  LIG     1      18.916  13.999  10.563  1.00  0.00      LIG  
ATOM   5001 H48  LIG     1      19.569  13.265   7.166  1.00  0.00      LIG  
ATOM   5002 H49  LIG     1      17.043  14.752   3.603  1.00  0.00      LIG  
ATOM   5003 H50  LIG     1      16.106  13.558   4.570  1.00  0.00      LIG  
ATOM   5004 H51  LIG     1      17.504  13.021   3.618  1.00  0.00      LIG  
TER
REMARK  Energy: 53.4673
REMARK  SimpleFitness: 53.4673
REMARK  FullFitness: -1579.9323
REMARK  InterFull: -42.9912
REMARK  IntraFull: 105.694
REMARK  solvFull: -1885.97
REMARK  surfFull: 243.335
REMARK  extraFull: 0.0
REMARK  deltaGcompsolvpol: -1885.97
REMARK  deltaGcompsolvnonpol: 243.335
REMARK  deltaGprotsolvpol: -1897.11
REMARK  deltaGprotsolvnonpol: 243.179
REMARK  deltaGligsolvpol: -10.288
REMARK  deltaGligsolvnonpol: 16.3395
REMARK  deltaGvdw: -42.9912
REMARK  deltaGelec: 0.0
REMARK  deltaG: -8.276531
REMARK  Cluster: 4
REMARK  ClusterRank: 11
ATOM   4915 O    LIG     1      17.825  20.266  11.351  1.00  0.00      LIG  
ATOM   4916 O1   LIG     1      20.936  16.311  15.304  1.00  0.00      LIG  
ATOM   4917 O2   LIG     1      20.417  16.169   7.690  1.00  0.00      LIG  
ATOM   4918 O3   LIG     1      17.354  14.844   6.307  1.00  0.00      LIG  
ATOM   4919 O4   LIG     1      19.675  13.520   8.102  1.00  0.00      LIG  
ATOM   4920 O5   LIG     1      19.177  13.730   5.407  1.00  0.00      LIG  
ATOM   4921 C    LIG     1      21.507  19.327  10.881  1.00  0.00      LIG  
ATOM   4922 C1   LIG     1      20.292  19.903  11.663  1.00  0.00      LIG  
ATOM   4923 C2   LIG     1      20.191  19.540  13.192  1.00  0.00      LIG  
ATOM   4924 C3   LIG     1      21.681  20.067   9.515  1.00  0.00      LIG  
ATOM   4925 C4   LIG     1      21.572  19.378  13.927  1.00  0.00      LIG  
ATOM   4926 C5   LIG     1      22.747  19.544  11.718  1.00  0.00      LIG  
ATOM   4927 C6   LIG     1      19.011  19.704  10.800  1.00  0.00      LIG  
ATOM   4928 C7   LIG     1      22.670  18.823  13.032  1.00  0.00      LIG  
ATOM   4929 C8   LIG     1      20.411  19.933   8.767  1.00  0.00      LIG  
ATOM   4930 C9   LIG     1      21.572  18.615  15.293  1.00  0.00      LIG  
ATOM   4931 C10  LIG     1      19.250  18.345  13.417  1.00  0.00      LIG  
ATOM   4932 C11  LIG     1      22.707  19.449   8.553  1.00  0.00      LIG  
ATOM   4933 C12  LIG     1      19.162  20.373   9.444  1.00  0.00      LIG  
ATOM   4934 C13  LIG     1      21.350  17.812  10.631  1.00  0.00      LIG  
ATOM   4935 C14  LIG     1      19.541  20.766  13.849  1.00  0.00      LIG  
ATOM   4936 C15  LIG     1      20.548  19.322   7.588  1.00  0.00      LIG  
ATOM   4937 C16  LIG     1      22.057  21.547   9.628  1.00  0.00      LIG  
ATOM   4938 C17  LIG     1      21.973  19.037   7.288  1.00  0.00      LIG  
ATOM   4939 C18  LIG     1      19.207  17.855  14.842  1.00  0.00      LIG  
ATOM   4940 C19  LIG     1      20.590  17.483  15.231  1.00  0.00      LIG  
ATOM   4941 C20  LIG     1      21.245  19.514  16.483  1.00  0.00      LIG  
ATOM   4942 C21  LIG     1      22.923  18.014  15.683  1.00  0.00      LIG  
ATOM   4943 C22  LIG     1      19.426  18.918   6.675  1.00  0.00      LIG  
ATOM   4944 C23  LIG     1      18.622  17.721   7.197  1.00  0.00      LIG  
ATOM   4945 C24  LIG     1      19.869  18.725   5.237  1.00  0.00      LIG  
ATOM   4946 C25  LIG     1      19.191  16.320   6.984  1.00  0.00      LIG  
ATOM   4947 C26  LIG     1      18.103  15.315   7.446  1.00  0.00      LIG  
ATOM   4948 C27  LIG     1      18.469  14.195   8.456  1.00  0.00      LIG  
ATOM   4949 C28  LIG     1      17.373  13.147   8.563  1.00  0.00      LIG  
ATOM   4950 C29  LIG     1      18.633  14.777   9.850  1.00  0.00      LIG  
ATOM   4951 C30  LIG     1      18.002  14.084   5.373  1.00  0.00      LIG  
ATOM   4952 C31  LIG     1      17.100  13.844   4.211  1.00  0.00      LIG  
ATOM   4953 H    LIG     1      20.448  20.982  11.692  1.00  0.00      LIG  
ATOM   4954 H1   LIG     1      21.906  20.394  14.154  1.00  0.00      LIG  
ATOM   4955 H2   LIG     1      22.882  20.608  11.936  1.00  0.00      LIG  
ATOM   4956 H3   LIG     1      23.632  19.195  11.180  1.00  0.00      LIG  
ATOM   4957 H4   LIG     1      18.802  18.641  10.654  1.00  0.00      LIG  
ATOM   4958 H5   LIG     1      22.567  17.743  12.905  1.00  0.00      LIG  
ATOM   4959 H6   LIG     1      23.644  18.995  13.493  1.00  0.00      LIG  
ATOM   4960 H7   LIG     1      19.543  17.513  12.775  1.00  0.00      LIG  
ATOM   4961 H8   LIG     1      18.223  18.608  13.150  1.00  0.00      LIG  
ATOM   4962 H9   LIG     1      23.246  18.600   8.977  1.00  0.00      LIG  
ATOM   4963 H10  LIG     1      23.485  20.174   8.295  1.00  0.00      LIG  
ATOM   4964 H11  LIG     1      19.186  21.459   9.573  1.00  0.00      LIG  
ATOM   4965 H12  LIG     1      18.276  20.174   8.835  1.00  0.00      LIG  
ATOM   4966 H13  LIG     1      21.110  17.260  11.538  1.00  0.00      LIG  
ATOM   4967 H14  LIG     1      22.272  17.371  10.246  1.00  0.00      LIG  
ATOM   4968 H15  LIG     1      20.559  17.581   9.916  1.00  0.00      LIG  
ATOM   4969 H16  LIG     1      18.577  21.025  13.423  1.00  0.00      LIG  
ATOM   4970 H17  LIG     1      20.183  21.644  13.744  1.00  0.00      LIG  
ATOM   4971 H18  LIG     1      19.346  20.633  14.907  1.00  0.00      LIG  
ATOM   4972 H19  LIG     1      21.387  22.109  10.280  1.00  0.00      LIG  
ATOM   4973 H20  LIG     1      22.035  22.034   8.649  1.00  0.00      LIG  
ATOM   4974 H21  LIG     1      23.075  21.666  10.009  1.00  0.00      LIG  
ATOM   4975 H22  LIG     1      22.141  17.979   7.071  1.00  0.00      LIG  
ATOM   4976 H23  LIG     1      22.316  19.630   6.435  1.00  0.00      LIG  
ATOM   4977 H24  LIG     1      18.583  16.963  14.921  1.00  0.00      LIG  
ATOM   4978 H25  LIG     1      18.804  18.603  15.531  1.00  0.00      LIG  
ATOM   4979 H26  LIG     1      21.364  18.962  17.423  1.00  0.00      LIG  
ATOM   4980 H27  LIG     1      20.221  19.888  16.482  1.00  0.00      LIG  
ATOM   4981 H28  LIG     1      21.926  20.371  16.508  1.00  0.00      LIG  
ATOM   4982 H29  LIG     1      23.692  18.791  15.715  1.00  0.00      LIG  
ATOM   4983 H30  LIG     1      23.258  17.220  15.009  1.00  0.00      LIG  
ATOM   4984 H31  LIG     1      22.872  17.565  16.681  1.00  0.00      LIG  
ATOM   4985 H32  LIG     1      18.729  19.760   6.658  1.00  0.00      LIG  
ATOM   4986 H33  LIG     1      17.978  21.223  11.434  1.00  0.00      LIG  
ATOM   4987 H34  LIG     1      17.647  17.745   6.705  1.00  0.00      LIG  
ATOM   4988 H35  LIG     1      18.433  17.850   8.269  1.00  0.00      LIG  
ATOM   4989 H36  LIG     1      20.567  17.892   5.133  1.00  0.00      LIG  
ATOM   4990 H37  LIG     1      19.000  18.506   4.612  1.00  0.00      LIG  
ATOM   4991 H38  LIG     1      20.348  19.627   4.846  1.00  0.00      LIG  
ATOM   4992 H39  LIG     1      19.419  16.190   5.922  1.00  0.00      LIG  
ATOM   4993 H40  LIG     1      17.358  15.909   7.984  1.00  0.00      LIG  
ATOM   4994 H41  LIG     1      20.521  15.211   7.843  1.00  0.00      LIG  
ATOM   4995 H42  LIG     1      17.628  12.415   9.334  1.00  0.00      LIG  
ATOM   4996 H43  LIG     1      17.258  12.587   7.632  1.00  0.00      LIG  
ATOM   4997 H44  LIG     1      16.416  13.605   8.826  1.00  0.00      LIG  
ATOM   4998 H45  LIG     1      19.418  15.534   9.878  1.00  0.00      LIG  
ATOM   4999 H46  LIG     1      17.700  15.234  10.188  1.00  0.00      LIG  
ATOM   5000 H47  LIG     1      18.916  13.999  10.563  1.00  0.00      LIG  
ATOM   5001 H48  LIG     1      19.569  13.265   7.166  1.00  0.00      LIG  
ATOM   5002 H49  LIG     1      17.043  14.752   3.603  1.00  0.00      LIG  
ATOM   5003 H50  LIG     1      16.106  13.558   4.570  1.00  0.00      LIG  
ATOM   5004 H51  LIG     1      17.504  13.021   3.618  1.00  0.00      LIG  
TER
REMARK  Energy: 52.7261
REMARK  SimpleFitness: 52.7261
REMARK  FullFitness: -1579.6165
REMARK  InterFull: -52.3404
REMARK  IntraFull: 108.161
REMARK  solvFull: -1878.79
REMARK  surfFull: 243.353
REMARK  extraFull: 0.0
REMARK  deltaGcompsolvpol: -1878.79
REMARK  deltaGcompsolvnonpol: 243.353
REMARK  deltaGprotsolvpol: -1897.11
REMARK  deltaGprotsolvnonpol: 243.179
REMARK  deltaGligsolvpol: -11.1294
REMARK  deltaGligsolvnonpol: 16.4452
REMARK  deltaGvdw: -52.3404
REMARK  deltaGelec: 0.0
REMARK  deltaG: -8.678358
REMARK  Cluster: 4
REMARK  ClusterRank: 12
ATOM   4915 O    LIG     1      17.070  21.693  10.375  1.00  0.00      LIG  
ATOM   4916 O1   LIG     1      17.729  18.523  15.945  1.00  0.00      LIG  
ATOM   4917 O2   LIG     1      20.251  15.814   7.311  1.00  0.00      LIG  
ATOM   4918 O3   LIG     1      17.175  14.862   5.827  1.00  0.00      LIG  
ATOM   4919 O4   LIG     1      19.144  13.250   7.714  1.00  0.00      LIG  
ATOM   4920 O5   LIG     1      19.014  13.723   5.019  1.00  0.00      LIG  
ATOM   4921 C    LIG     1      20.347  20.017  11.370  1.00  0.00      LIG  
ATOM   4922 C1   LIG     1      19.157  20.992  11.556  1.00  0.00      LIG  
ATOM   4923 C2   LIG     1      18.554  21.085  13.008  1.00  0.00      LIG  
ATOM   4924 C3   LIG     1      21.050  20.272  10.003  1.00  0.00      LIG  
ATOM   4925 C4   LIG     1      19.588  20.892  14.179  1.00  0.00      LIG  
ATOM   4926 C5   LIG     1      21.336  20.261  12.487  1.00  0.00      LIG  
ATOM   4927 C6   LIG     1      18.147  20.760  10.392  1.00  0.00      LIG  
ATOM   4928 C7   LIG     1      20.748  19.968  13.837  1.00  0.00      LIG  
ATOM   4929 C8   LIG     1      20.055  20.104   8.922  1.00  0.00      LIG  
ATOM   4930 C9   LIG     1      19.013  20.515  15.586  1.00  0.00      LIG  
ATOM   4931 C10  LIG     1      17.319  20.177  13.140  1.00  0.00      LIG  
ATOM   4932 C11  LIG     1      22.143  19.263   9.627  1.00  0.00      LIG  
ATOM   4933 C12  LIG     1      18.792  20.885   9.016  1.00  0.00      LIG  
ATOM   4934 C13  LIG     1      19.896  18.544  11.442  1.00  0.00      LIG  
ATOM   4935 C14  LIG     1      18.075  22.536  13.156  1.00  0.00      LIG  
ATOM   4936 C15  LIG     1      20.415  19.200   8.001  1.00  0.00      LIG  
ATOM   4937 C16  LIG     1      21.684  21.659   9.864  1.00  0.00      LIG  
ATOM   4938 C17  LIG     1      21.749  18.626   8.306  1.00  0.00      LIG  
ATOM   4939 C18  LIG     1      16.740  20.122  14.528  1.00  0.00      LIG  
ATOM   4940 C19  LIG     1      17.808  19.633  15.429  1.00  0.00      LIG  
ATOM   4941 C20  LIG     1      18.637  21.747  16.407  1.00  0.00      LIG  
ATOM   4942 C21  LIG     1      19.994  19.776  16.502  1.00  0.00      LIG  
ATOM   4943 C22  LIG     1      19.592  18.783   6.816  1.00  0.00      LIG  
ATOM   4944 C23  LIG     1      18.644  17.624   7.161  1.00  0.00      LIG  
ATOM   4945 C24  LIG     1      20.434  18.567   5.570  1.00  0.00      LIG  
ATOM   4946 C25  LIG     1      19.032  16.220   6.702  1.00  0.00      LIG  
ATOM   4947 C26  LIG     1      17.855  15.269   7.036  1.00  0.00      LIG  
ATOM   4948 C27  LIG     1      18.059  14.112   8.055  1.00  0.00      LIG  
ATOM   4949 C28  LIG     1      16.805  13.259   8.123  1.00  0.00      LIG  
ATOM   4950 C29  LIG     1      18.321  14.638   9.459  1.00  0.00      LIG  
ATOM   4951 C30  LIG     1      17.856  14.096   4.919  1.00  0.00      LIG  
ATOM   4952 C31  LIG     1      17.035  13.894   3.685  1.00  0.00      LIG  
ATOM   4953 H    LIG     1      19.556  21.997  11.407  1.00  0.00      LIG  
ATOM   4954 H1   LIG     1      20.069  21.864  14.312  1.00  0.00      LIG  
ATOM   4955 H2   LIG     1      21.674  21.300  12.488  1.00  0.00      LIG  
ATOM   4956 H3   LIG     1      22.219  19.634  12.350  1.00  0.00      LIG  
ATOM   4957 H4   LIG     1      17.698  19.765  10.476  1.00  0.00      LIG  
ATOM   4958 H5   LIG     1      20.451  18.922  13.927  1.00  0.00      LIG  
ATOM   4959 H6   LIG     1      21.570  20.122  14.543  1.00  0.00      LIG  
ATOM   4960 H7   LIG     1      17.553  19.158  12.825  1.00  0.00      LIG  
ATOM   4961 H8   LIG     1      16.514  20.525  12.492  1.00  0.00      LIG  
ATOM   4962 H9   LIG     1      22.313  18.491  10.380  1.00  0.00      LIG  
ATOM   4963 H10  LIG     1      23.106  19.766   9.509  1.00  0.00      LIG  
ATOM   4964 H11  LIG     1      19.000  21.940   8.794  1.00  0.00      LIG  
ATOM   4965 H12  LIG     1      18.060  20.562   8.269  1.00  0.00      LIG  
ATOM   4966 H13  LIG     1      19.278  18.333  12.312  1.00  0.00      LIG  
ATOM   4967 H14  LIG     1      20.754  17.875  11.519  1.00  0.00      LIG  
ATOM   4968 H15  LIG     1      19.318  18.234  10.570  1.00  0.00      LIG  
ATOM   4969 H16  LIG     1      17.323  22.804  12.417  1.00  0.00      LIG  
ATOM   4970 H17  LIG     1      18.912  23.230  13.038  1.00  0.00      LIG  
ATOM   4971 H18  LIG     1      17.618  22.738  14.121  1.00  0.00      LIG  
ATOM   4972 H19  LIG     1      20.967  22.470  10.014  1.00  0.00      LIG  
ATOM   4973 H20  LIG     1      22.108  21.790   8.864  1.00  0.00      LIG  
ATOM   4974 H21  LIG     1      22.504  21.798  10.572  1.00  0.00      LIG  
ATOM   4975 H22  LIG     1      21.698  17.542   8.410  1.00  0.00      LIG  
ATOM   4976 H23  LIG     1      22.483  18.865   7.531  1.00  0.00      LIG  
ATOM   4977 H24  LIG     1      15.905  19.416  14.569  1.00  0.00      LIG  
ATOM   4978 H25  LIG     1      16.376  21.093  14.867  1.00  0.00      LIG  
ATOM   4979 H26  LIG     1      18.401  21.464  17.439  1.00  0.00      LIG  
ATOM   4980 H27  LIG     1      17.761  22.270  16.024  1.00  0.00      LIG  
ATOM   4981 H28  LIG     1      19.474  22.451  16.438  1.00  0.00      LIG  
ATOM   4982 H29  LIG     1      20.903  20.363  16.657  1.00  0.00      LIG  
ATOM   4983 H30  LIG     1      20.275  18.786  16.128  1.00  0.00      LIG  
ATOM   4984 H31  LIG     1      19.552  19.610  17.490  1.00  0.00      LIG  
ATOM   4985 H32  LIG     1      18.940  19.625   6.565  1.00  0.00      LIG  
ATOM   4986 H33  LIG     1      16.632  21.638  11.243  1.00  0.00      LIG  
ATOM   4987 H34  LIG     1      17.685  17.851   6.693  1.00  0.00      LIG  
ATOM   4988 H35  LIG     1      18.450  17.606   8.240  1.00  0.00      LIG  
ATOM   4989 H36  LIG     1      21.134  17.735   5.685  1.00  0.00      LIG  
ATOM   4990 H37  LIG     1      19.791  18.352   4.711  1.00  0.00      LIG  
ATOM   4991 H38  LIG     1      21.018  19.462   5.333  1.00  0.00      LIG  
ATOM   4992 H39  LIG     1      19.203  16.242   5.623  1.00  0.00      LIG  
ATOM   4993 H40  LIG     1      17.096  15.898   7.509  1.00  0.00      LIG  
ATOM   4994 H41  LIG     1      20.238  14.839   7.320  1.00  0.00      LIG  
ATOM   4995 H42  LIG     1      16.900  12.493   8.898  1.00  0.00      LIG  
ATOM   4996 H43  LIG     1      16.627  12.732   7.181  1.00  0.00      LIG  
ATOM   4997 H44  LIG     1      15.932  13.877   8.352  1.00  0.00      LIG  
ATOM   4998 H45  LIG     1      19.303  15.110   9.540  1.00  0.00      LIG  
ATOM   4999 H46  LIG     1      17.561  15.363   9.754  1.00  0.00      LIG  
ATOM   5000 H47  LIG     1      18.313  13.817  10.183  1.00  0.00      LIG  
ATOM   5001 H48  LIG     1      19.001  12.980   6.788  1.00  0.00      LIG  
ATOM   5002 H49  LIG     1      17.087  14.786   3.053  1.00  0.00      LIG  
ATOM   5003 H50  LIG     1      15.999  13.671   3.953  1.00  0.00      LIG  
ATOM   5004 H51  LIG     1      17.440  13.034   3.144  1.00  0.00      LIG  
TER
REMARK  Energy: 52.7261
REMARK  SimpleFitness: 52.7261
REMARK  FullFitness: -1579.6165
REMARK  InterFull: -52.3404
REMARK  IntraFull: 108.161
REMARK  solvFull: -1878.79
REMARK  surfFull: 243.353
REMARK  extraFull: 0.0
REMARK  deltaGcompsolvpol: -1878.79
REMARK  deltaGcompsolvnonpol: 243.353
REMARK  deltaGprotsolvpol: -1897.11
REMARK  deltaGprotsolvnonpol: 243.179
REMARK  deltaGligsolvpol: -11.1294
REMARK  deltaGligsolvnonpol: 16.4452
REMARK  deltaGvdw: -52.3404
REMARK  deltaGelec: 0.0
REMARK  deltaG: -8.678358
REMARK  Cluster: 4
REMARK  ClusterRank: 13
ATOM   4915 O    LIG     1      17.070  21.693  10.375  1.00  0.00      LIG  
ATOM   4916 O1   LIG     1      17.729  18.523  15.945  1.00  0.00      LIG  
ATOM   4917 O2   LIG     1      20.251  15.814   7.311  1.00  0.00      LIG  
ATOM   4918 O3   LIG     1      17.175  14.862   5.827  1.00  0.00      LIG  
ATOM   4919 O4   LIG     1      19.144  13.250   7.714  1.00  0.00      LIG  
ATOM   4920 O5   LIG     1      19.014  13.723   5.019  1.00  0.00      LIG  
ATOM   4921 C    LIG     1      20.347  20.017  11.370  1.00  0.00      LIG  
ATOM   4922 C1   LIG     1      19.157  20.992  11.556  1.00  0.00      LIG  
ATOM   4923 C2   LIG     1      18.554  21.085  13.008  1.00  0.00      LIG  
ATOM   4924 C3   LIG     1      21.050  20.272  10.003  1.00  0.00      LIG  
ATOM   4925 C4   LIG     1      19.588  20.892  14.179  1.00  0.00      LIG  
ATOM   4926 C5   LIG     1      21.336  20.261  12.487  1.00  0.00      LIG  
ATOM   4927 C6   LIG     1      18.147  20.760  10.392  1.00  0.00      LIG  
ATOM   4928 C7   LIG     1      20.748  19.968  13.837  1.00  0.00      LIG  
ATOM   4929 C8   LIG     1      20.055  20.104   8.922  1.00  0.00      LIG  
ATOM   4930 C9   LIG     1      19.013  20.515  15.586  1.00  0.00      LIG  
ATOM   4931 C10  LIG     1      17.319  20.177  13.140  1.00  0.00      LIG  
ATOM   4932 C11  LIG     1      22.143  19.263   9.627  1.00  0.00      LIG  
ATOM   4933 C12  LIG     1      18.792  20.885   9.016  1.00  0.00      LIG  
ATOM   4934 C13  LIG     1      19.896  18.544  11.442  1.00  0.00      LIG  
ATOM   4935 C14  LIG     1      18.075  22.536  13.156  1.00  0.00      LIG  
ATOM   4936 C15  LIG     1      20.415  19.200   8.001  1.00  0.00      LIG  
ATOM   4937 C16  LIG     1      21.684  21.659   9.864  1.00  0.00      LIG  
ATOM   4938 C17  LIG     1      21.749  18.626   8.306  1.00  0.00      LIG  
ATOM   4939 C18  LIG     1      16.740  20.122  14.528  1.00  0.00      LIG  
ATOM   4940 C19  LIG     1      17.808  19.633  15.429  1.00  0.00      LIG  
ATOM   4941 C20  LIG     1      18.637  21.747  16.407  1.00  0.00      LIG  
ATOM   4942 C21  LIG     1      19.994  19.776  16.502  1.00  0.00      LIG  
ATOM   4943 C22  LIG     1      19.592  18.783   6.816  1.00  0.00      LIG  
ATOM   4944 C23  LIG     1      18.644  17.624   7.161  1.00  0.00      LIG  
ATOM   4945 C24  LIG     1      20.434  18.567   5.570  1.00  0.00      LIG  
ATOM   4946 C25  LIG     1      19.032  16.220   6.702  1.00  0.00      LIG  
ATOM   4947 C26  LIG     1      17.855  15.269   7.036  1.00  0.00      LIG  
ATOM   4948 C27  LIG     1      18.059  14.112   8.055  1.00  0.00      LIG  
ATOM   4949 C28  LIG     1      16.805  13.259   8.123  1.00  0.00      LIG  
ATOM   4950 C29  LIG     1      18.321  14.638   9.459  1.00  0.00      LIG  
ATOM   4951 C30  LIG     1      17.856  14.096   4.919  1.00  0.00      LIG  
ATOM   4952 C31  LIG     1      17.035  13.894   3.685  1.00  0.00      LIG  
ATOM   4953 H    LIG     1      19.556  21.997  11.407  1.00  0.00      LIG  
ATOM   4954 H1   LIG     1      20.069  21.864  14.312  1.00  0.00      LIG  
ATOM   4955 H2   LIG     1      21.674  21.300  12.488  1.00  0.00      LIG  
ATOM   4956 H3   LIG     1      22.219  19.634  12.350  1.00  0.00      LIG  
ATOM   4957 H4   LIG     1      17.698  19.765  10.476  1.00  0.00      LIG  
ATOM   4958 H5   LIG     1      20.451  18.922  13.927  1.00  0.00      LIG  
ATOM   4959 H6   LIG     1      21.570  20.122  14.543  1.00  0.00      LIG  
ATOM   4960 H7   LIG     1      17.553  19.158  12.825  1.00  0.00      LIG  
ATOM   4961 H8   LIG     1      16.514  20.525  12.492  1.00  0.00      LIG  
ATOM   4962 H9   LIG     1      22.313  18.491  10.380  1.00  0.00      LIG  
ATOM   4963 H10  LIG     1      23.106  19.766   9.509  1.00  0.00      LIG  
ATOM   4964 H11  LIG     1      19.000  21.940   8.794  1.00  0.00      LIG  
ATOM   4965 H12  LIG     1      18.060  20.562   8.269  1.00  0.00      LIG  
ATOM   4966 H13  LIG     1      19.278  18.333  12.312  1.00  0.00      LIG  
ATOM   4967 H14  LIG     1      20.754  17.875  11.519  1.00  0.00      LIG  
ATOM   4968 H15  LIG     1      19.318  18.234  10.570  1.00  0.00      LIG  
ATOM   4969 H16  LIG     1      17.323  22.804  12.417  1.00  0.00      LIG  
ATOM   4970 H17  LIG     1      18.912  23.230  13.038  1.00  0.00      LIG  
ATOM   4971 H18  LIG     1      17.618  22.738  14.121  1.00  0.00      LIG  
ATOM   4972 H19  LIG     1      20.967  22.470  10.014  1.00  0.00      LIG  
ATOM   4973 H20  LIG     1      22.108  21.790   8.864  1.00  0.00      LIG  
ATOM   4974 H21  LIG     1      22.504  21.798  10.572  1.00  0.00      LIG  
ATOM   4975 H22  LIG     1      21.698  17.542   8.410  1.00  0.00      LIG  
ATOM   4976 H23  LIG     1      22.483  18.865   7.531  1.00  0.00      LIG  
ATOM   4977 H24  LIG     1      15.905  19.416  14.569  1.00  0.00      LIG  
ATOM   4978 H25  LIG     1      16.376  21.093  14.867  1.00  0.00      LIG  
ATOM   4979 H26  LIG     1      18.401  21.464  17.439  1.00  0.00      LIG  
ATOM   4980 H27  LIG     1      17.761  22.270  16.024  1.00  0.00      LIG  
ATOM   4981 H28  LIG     1      19.474  22.451  16.438  1.00  0.00      LIG  
ATOM   4982 H29  LIG     1      20.903  20.363  16.657  1.00  0.00      LIG  
ATOM   4983 H30  LIG     1      20.275  18.786  16.128  1.00  0.00      LIG  
ATOM   4984 H31  LIG     1      19.552  19.610  17.490  1.00  0.00      LIG  
ATOM   4985 H32  LIG     1      18.940  19.625   6.565  1.00  0.00      LIG  
ATOM   4986 H33  LIG     1      16.632  21.638  11.243  1.00  0.00      LIG  
ATOM   4987 H34  LIG     1      17.685  17.851   6.693  1.00  0.00      LIG  
ATOM   4988 H35  LIG     1      18.450  17.606   8.240  1.00  0.00      LIG  
ATOM   4989 H36  LIG     1      21.134  17.735   5.685  1.00  0.00      LIG  
ATOM   4990 H37  LIG     1      19.791  18.352   4.711  1.00  0.00      LIG  
ATOM   4991 H38  LIG     1      21.018  19.462   5.333  1.00  0.00      LIG  
ATOM   4992 H39  LIG     1      19.203  16.242   5.623  1.00  0.00      LIG  
ATOM   4993 H40  LIG     1      17.096  15.898   7.509  1.00  0.00      LIG  
ATOM   4994 H41  LIG     1      20.238  14.839   7.320  1.00  0.00      LIG  
ATOM   4995 H42  LIG     1      16.900  12.493   8.898  1.00  0.00      LIG  
ATOM   4996 H43  LIG     1      16.627  12.732   7.181  1.00  0.00      LIG  
ATOM   4997 H44  LIG     1      15.932  13.877   8.352  1.00  0.00      LIG  
ATOM   4998 H45  LIG     1      19.303  15.110   9.540  1.00  0.00      LIG  
ATOM   4999 H46  LIG     1      17.561  15.363   9.754  1.00  0.00      LIG  
ATOM   5000 H47  LIG     1      18.313  13.817  10.183  1.00  0.00      LIG  
ATOM   5001 H48  LIG     1      19.001  12.980   6.788  1.00  0.00      LIG  
ATOM   5002 H49  LIG     1      17.087  14.786   3.053  1.00  0.00      LIG  
ATOM   5003 H50  LIG     1      15.999  13.671   3.953  1.00  0.00      LIG  
ATOM   5004 H51  LIG     1      17.440  13.034   3.144  1.00  0.00      LIG  
TER
REMARK  Energy: 55.3919
REMARK  SimpleFitness: 55.3919
REMARK  FullFitness: -1578.0414
REMARK  InterFull: -44.5275
REMARK  IntraFull: 108.75
REMARK  solvFull: -1885.34
REMARK  surfFull: 243.076
REMARK  extraFull: 0.0
REMARK  deltaGcompsolvpol: -1885.34
REMARK  deltaGcompsolvnonpol: 243.076
REMARK  deltaGprotsolvpol: -1897.11
REMARK  deltaGprotsolvnonpol: 243.179
REMARK  deltaGligsolvpol: -10.9436
REMARK  deltaGligsolvnonpol: 16.4953
REMARK  deltaGvdw: -44.5275
REMARK  deltaGelec: 0.0
REMARK  deltaG: -8.382427
REMARK  Cluster: 4
REMARK  ClusterRank: 14
ATOM   4915 O    LIG     1      17.821  21.173  10.842  1.00  0.00      LIG  
ATOM   4916 O1   LIG     1      19.655  16.785  14.900  1.00  0.00      LIG  
ATOM   4917 O2   LIG     1      20.272  15.870   6.597  1.00  0.00      LIG  
ATOM   4918 O3   LIG     1      17.022  14.912   5.734  1.00  0.00      LIG  
ATOM   4919 O4   LIG     1      19.320  13.362   7.290  1.00  0.00      LIG  
ATOM   4920 O5   LIG     1      18.713  13.773   4.651  1.00  0.00      LIG  
ATOM   4921 C    LIG     1      21.226  19.449  10.921  1.00  0.00      LIG  
ATOM   4922 C1   LIG     1      20.071  20.308  11.501  1.00  0.00      LIG  
ATOM   4923 C2   LIG     1      19.714  20.052  13.014  1.00  0.00      LIG  
ATOM   4924 C3   LIG     1      21.677  19.995   9.531  1.00  0.00      LIG  
ATOM   4925 C4   LIG     1      20.936  19.670  13.934  1.00  0.00      LIG  
ATOM   4926 C5   LIG     1      22.389  19.540  11.884  1.00  0.00      LIG  
ATOM   4927 C6   LIG     1      18.884  20.295  10.491  1.00  0.00      LIG  
ATOM   4928 C7   LIG     1      22.061  18.937  13.217  1.00  0.00      LIG  
ATOM   4929 C8   LIG     1      20.498  19.998   8.638  1.00  0.00      LIG  
ATOM   4930 C9   LIG     1      20.616  18.930  15.272  1.00  0.00      LIG  
ATOM   4931 C10  LIG     1      18.520  19.084  13.130  1.00  0.00      LIG  
ATOM   4932 C11  LIG     1      22.668  19.106   8.772  1.00  0.00      LIG  
ATOM   4933 C12  LIG     1      19.302  20.748   9.100  1.00  0.00      LIG  
ATOM   4934 C13  LIG     1      20.818  17.967  10.785  1.00  0.00      LIG  
ATOM   4935 C14  LIG     1      19.230  21.401  13.557  1.00  0.00      LIG  
ATOM   4936 C15  LIG     1      20.624  19.201   7.576  1.00  0.00      LIG  
ATOM   4937 C16  LIG     1      22.295  21.395   9.568  1.00  0.00      LIG  
ATOM   4938 C17  LIG     1      21.960  18.556   7.547  1.00  0.00      LIG  
ATOM   4939 C18  LIG     1      18.229  18.617  14.532  1.00  0.00      LIG  
ATOM   4940 C19  LIG     1      19.474  17.986  15.039  1.00  0.00      LIG  
ATOM   4941 C20  LIG     1      20.291  19.887  16.417  1.00  0.00      LIG  
ATOM   4942 C21  LIG     1      21.772  18.103  15.842  1.00  0.00      LIG  
ATOM   4943 C22  LIG     1      19.545  18.877   6.582  1.00  0.00      LIG  
ATOM   4944 C23  LIG     1      18.705  17.667   7.026  1.00  0.00      LIG  
ATOM   4945 C24  LIG     1      20.084  18.792   5.169  1.00  0.00      LIG  
ATOM   4946 C25  LIG     1      18.947  16.323   6.339  1.00  0.00      LIG  
ATOM   4947 C26  LIG     1      17.865  15.326   6.830  1.00  0.00      LIG  
ATOM   4948 C27  LIG     1      18.258  14.171   7.791  1.00  0.00      LIG  
ATOM   4949 C28  LIG     1      17.074  13.251   8.039  1.00  0.00      LIG  
ATOM   4950 C29  LIG     1      18.695  14.718   9.138  1.00  0.00      LIG  
ATOM   4951 C30  LIG     1      17.564  14.179   4.717  1.00  0.00      LIG  
ATOM   4952 C31  LIG     1      16.561  14.001   3.625  1.00  0.00      LIG  
ATOM   4953 H    LIG     1      20.433  21.337  11.506  1.00  0.00      LIG  
ATOM   4954 H1   LIG     1      21.396  20.619  14.222  1.00  0.00      LIG  
ATOM   4955 H2   LIG     1      22.670  20.583  12.052  1.00  0.00      LIG  
ATOM   4956 H3   LIG     1      23.263  19.027  11.477  1.00  0.00      LIG  
ATOM   4957 H4   LIG     1      18.455  19.292  10.417  1.00  0.00      LIG  
ATOM   4958 H5   LIG     1      21.843  17.871  13.130  1.00  0.00      LIG  
ATOM   4959 H6   LIG     1      22.982  19.015  13.801  1.00  0.00      LIG  
ATOM   4960 H7   LIG     1      18.679  18.205  12.506  1.00  0.00      LIG  
ATOM   4961 H8   LIG     1      17.609  19.560  12.762  1.00  0.00      LIG  
ATOM   4962 H9   LIG     1      23.082  18.296   9.377  1.00  0.00      LIG  
ATOM   4963 H10  LIG     1      23.530  19.694   8.443  1.00  0.00      LIG  
ATOM   4964 H11  LIG     1      19.529  21.818   9.107  1.00  0.00      LIG  
ATOM   4965 H12  LIG     1      18.457  20.638   8.415  1.00  0.00      LIG  
ATOM   4966 H13  LIG     1      20.384  17.561  11.697  1.00  0.00      LIG  
ATOM   4967 H14  LIG     1      21.680  17.334  10.563  1.00  0.00      LIG  
ATOM   4968 H15  LIG     1      20.077  17.803  10.001  1.00  0.00      LIG  
ATOM   4969 H16  LIG     1      18.344  21.767  13.042  1.00  0.00      LIG  
ATOM   4970 H17  LIG     1      20.012  22.158  13.456  1.00  0.00      LIG  
ATOM   4971 H18  LIG     1      18.952  21.354  14.605  1.00  0.00      LIG  
ATOM   4972 H19  LIG     1      21.658  22.128  10.066  1.00  0.00      LIG  
ATOM   4973 H20  LIG     1      22.477  21.765   8.554  1.00  0.00      LIG  
ATOM   4974 H21  LIG     1      23.262  21.384  10.077  1.00  0.00      LIG  
ATOM   4975 H22  LIG     1      21.875  17.471   7.628  1.00  0.00      LIG  
ATOM   4976 H23  LIG     1      22.513  18.802   6.637  1.00  0.00      LIG  
ATOM   4977 H24  LIG     1      17.432  17.870  14.538  1.00  0.00      LIG  
ATOM   4978 H25  LIG     1      17.916  19.434  15.184  1.00  0.00      LIG  
ATOM   4979 H26  LIG     1      20.182  19.337  17.356  1.00  0.00      LIG  
ATOM   4980 H27  LIG     1      19.363  20.441  16.280  1.00  0.00      LIG  
ATOM   4981 H28  LIG     1      21.101  20.609  16.545  1.00  0.00      LIG  
ATOM   4982 H29  LIG     1      22.654  18.731  15.999  1.00  0.00      LIG  
ATOM   4983 H30  LIG     1      22.057  17.254  15.213  1.00  0.00      LIG  
ATOM   4984 H31  LIG     1      21.499  17.681  16.814  1.00  0.00      LIG  
ATOM   4985 H32  LIG     1      18.853  19.723   6.566  1.00  0.00      LIG  
ATOM   4986 H33  LIG     1      17.598  20.991  11.770  1.00  0.00      LIG  
ATOM   4987 H34  LIG     1      17.662  17.929   6.848  1.00  0.00      LIG  
ATOM   4988 H35  LIG     1      18.789  17.529   8.109  1.00  0.00      LIG  
ATOM   4989 H36  LIG     1      20.829  18.002   5.079  1.00  0.00      LIG  
ATOM   4990 H37  LIG     1      19.278  18.585   4.461  1.00  0.00      LIG  
ATOM   4991 H38  LIG     1      20.556  19.734   4.876  1.00  0.00      LIG  
ATOM   4992 H39  LIG     1      18.860  16.459   5.259  1.00  0.00      LIG  
ATOM   4993 H40  LIG     1      17.167  15.925   7.420  1.00  0.00      LIG  
ATOM   4994 H41  LIG     1      20.226  14.896   6.634  1.00  0.00      LIG  
ATOM   4995 H42  LIG     1      17.334  12.484   8.773  1.00  0.00      LIG  
ATOM   4996 H43  LIG     1      16.780  12.723   7.128  1.00  0.00      LIG  
ATOM   4997 H44  LIG     1      16.215  13.813   8.416  1.00  0.00      LIG  
ATOM   4998 H45  LIG     1      19.610  15.311   9.051  1.00  0.00      LIG  
ATOM   4999 H46  LIG     1      17.912  15.342   9.577  1.00  0.00      LIG  
ATOM   5000 H47  LIG     1      18.916  13.900   9.830  1.00  0.00      LIG  
ATOM   5001 H48  LIG     1      19.070  13.110   6.381  1.00  0.00      LIG  
ATOM   5002 H49  LIG     1      16.334  14.968   3.169  1.00  0.00      LIG  
ATOM   5003 H50  LIG     1      15.653  13.539   4.024  1.00  0.00      LIG  
ATOM   5004 H51  LIG     1      16.986  13.338   2.867  1.00  0.00      LIG  
TER
REMARK  Energy: 55.3919
REMARK  SimpleFitness: 55.3919
REMARK  FullFitness: -1578.0414
REMARK  InterFull: -44.5275
REMARK  IntraFull: 108.75
REMARK  solvFull: -1885.34
REMARK  surfFull: 243.076
REMARK  extraFull: 0.0
REMARK  deltaGcompsolvpol: -1885.34
REMARK  deltaGcompsolvnonpol: 243.076
REMARK  deltaGprotsolvpol: -1897.11
REMARK  deltaGprotsolvnonpol: 243.179
REMARK  deltaGligsolvpol: -10.9436
REMARK  deltaGligsolvnonpol: 16.4953
REMARK  deltaGvdw: -44.5275
REMARK  deltaGelec: 0.0
REMARK  deltaG: -8.382427
REMARK  Cluster: 4
REMARK  ClusterRank: 15
ATOM   4915 O    LIG     1      17.821  21.173  10.842  1.00  0.00      LIG  
ATOM   4916 O1   LIG     1      19.655  16.785  14.900  1.00  0.00      LIG  
ATOM   4917 O2   LIG     1      20.272  15.870   6.597  1.00  0.00      LIG  
ATOM   4918 O3   LIG     1      17.022  14.912   5.734  1.00  0.00      LIG  
ATOM   4919 O4   LIG     1      19.320  13.362   7.290  1.00  0.00      LIG  
ATOM   4920 O5   LIG     1      18.713  13.773   4.651  1.00  0.00      LIG  
ATOM   4921 C    LIG     1      21.226  19.449  10.921  1.00  0.00      LIG  
ATOM   4922 C1   LIG     1      20.071  20.308  11.501  1.00  0.00      LIG  
ATOM   4923 C2   LIG     1      19.714  20.052  13.014  1.00  0.00      LIG  
ATOM   4924 C3   LIG     1      21.677  19.995   9.531  1.00  0.00      LIG  
ATOM   4925 C4   LIG     1      20.936  19.670  13.934  1.00  0.00      LIG  
ATOM   4926 C5   LIG     1      22.389  19.540  11.884  1.00  0.00      LIG  
ATOM   4927 C6   LIG     1      18.884  20.295  10.491  1.00  0.00      LIG  
ATOM   4928 C7   LIG     1      22.061  18.937  13.217  1.00  0.00      LIG  
ATOM   4929 C8   LIG     1      20.498  19.998   8.638  1.00  0.00      LIG  
ATOM   4930 C9   LIG     1      20.616  18.930  15.272  1.00  0.00      LIG  
ATOM   4931 C10  LIG     1      18.520  19.084  13.130  1.00  0.00      LIG  
ATOM   4932 C11  LIG     1      22.668  19.106   8.772  1.00  0.00      LIG  
ATOM   4933 C12  LIG     1      19.302  20.748   9.100  1.00  0.00      LIG  
ATOM   4934 C13  LIG     1      20.818  17.967  10.785  1.00  0.00      LIG  
ATOM   4935 C14  LIG     1      19.230  21.401  13.557  1.00  0.00      LIG  
ATOM   4936 C15  LIG     1      20.624  19.201   7.576  1.00  0.00      LIG  
ATOM   4937 C16  LIG     1      22.295  21.395   9.568  1.00  0.00      LIG  
ATOM   4938 C17  LIG     1      21.960  18.556   7.547  1.00  0.00      LIG  
ATOM   4939 C18  LIG     1      18.229  18.617  14.532  1.00  0.00      LIG  
ATOM   4940 C19  LIG     1      19.474  17.986  15.039  1.00  0.00      LIG  
ATOM   4941 C20  LIG     1      20.291  19.887  16.417  1.00  0.00      LIG  
ATOM   4942 C21  LIG     1      21.772  18.103  15.842  1.00  0.00      LIG  
ATOM   4943 C22  LIG     1      19.545  18.877   6.582  1.00  0.00      LIG  
ATOM   4944 C23  LIG     1      18.705  17.667   7.026  1.00  0.00      LIG  
ATOM   4945 C24  LIG     1      20.084  18.792   5.169  1.00  0.00      LIG  
ATOM   4946 C25  LIG     1      18.947  16.323   6.339  1.00  0.00      LIG  
ATOM   4947 C26  LIG     1      17.865  15.326   6.830  1.00  0.00      LIG  
ATOM   4948 C27  LIG     1      18.258  14.171   7.791  1.00  0.00      LIG  
ATOM   4949 C28  LIG     1      17.074  13.251   8.039  1.00  0.00      LIG  
ATOM   4950 C29  LIG     1      18.695  14.718   9.138  1.00  0.00      LIG  
ATOM   4951 C30  LIG     1      17.564  14.179   4.717  1.00  0.00      LIG  
ATOM   4952 C31  LIG     1      16.561  14.001   3.625  1.00  0.00      LIG  
ATOM   4953 H    LIG     1      20.433  21.337  11.506  1.00  0.00      LIG  
ATOM   4954 H1   LIG     1      21.396  20.619  14.222  1.00  0.00      LIG  
ATOM   4955 H2   LIG     1      22.670  20.583  12.052  1.00  0.00      LIG  
ATOM   4956 H3   LIG     1      23.263  19.027  11.477  1.00  0.00      LIG  
ATOM   4957 H4   LIG     1      18.455  19.292  10.417  1.00  0.00      LIG  
ATOM   4958 H5   LIG     1      21.843  17.871  13.130  1.00  0.00      LIG  
ATOM   4959 H6   LIG     1      22.982  19.015  13.801  1.00  0.00      LIG  
ATOM   4960 H7   LIG     1      18.679  18.205  12.506  1.00  0.00      LIG  
ATOM   4961 H8   LIG     1      17.609  19.560  12.762  1.00  0.00      LIG  
ATOM   4962 H9   LIG     1      23.082  18.296   9.377  1.00  0.00      LIG  
ATOM   4963 H10  LIG     1      23.530  19.694   8.443  1.00  0.00      LIG  
ATOM   4964 H11  LIG     1      19.529  21.818   9.107  1.00  0.00      LIG  
ATOM   4965 H12  LIG     1      18.457  20.638   8.415  1.00  0.00      LIG  
ATOM   4966 H13  LIG     1      20.384  17.561  11.697  1.00  0.00      LIG  
ATOM   4967 H14  LIG     1      21.680  17.334  10.563  1.00  0.00      LIG  
ATOM   4968 H15  LIG     1      20.077  17.803  10.001  1.00  0.00      LIG  
ATOM   4969 H16  LIG     1      18.344  21.767  13.042  1.00  0.00      LIG  
ATOM   4970 H17  LIG     1      20.012  22.158  13.456  1.00  0.00      LIG  
ATOM   4971 H18  LIG     1      18.952  21.354  14.605  1.00  0.00      LIG  
ATOM   4972 H19  LIG     1      21.658  22.128  10.066  1.00  0.00      LIG  
ATOM   4973 H20  LIG     1      22.477  21.765   8.554  1.00  0.00      LIG  
ATOM   4974 H21  LIG     1      23.262  21.384  10.077  1.00  0.00      LIG  
ATOM   4975 H22  LIG     1      21.875  17.471   7.628  1.00  0.00      LIG  
ATOM   4976 H23  LIG     1      22.513  18.802   6.637  1.00  0.00      LIG  
ATOM   4977 H24  LIG     1      17.432  17.870  14.538  1.00  0.00      LIG  
ATOM   4978 H25  LIG     1      17.916  19.434  15.184  1.00  0.00      LIG  
ATOM   4979 H26  LIG     1      20.182  19.337  17.356  1.00  0.00      LIG  
ATOM   4980 H27  LIG     1      19.363  20.441  16.280  1.00  0.00      LIG  
ATOM   4981 H28  LIG     1      21.101  20.609  16.545  1.00  0.00      LIG  
ATOM   4982 H29  LIG     1      22.654  18.731  15.999  1.00  0.00      LIG  
ATOM   4983 H30  LIG     1      22.057  17.254  15.213  1.00  0.00      LIG  
ATOM   4984 H31  LIG     1      21.499  17.681  16.814  1.00  0.00      LIG  
ATOM   4985 H32  LIG     1      18.853  19.723   6.566  1.00  0.00      LIG  
ATOM   4986 H33  LIG     1      17.598  20.991  11.770  1.00  0.00      LIG  
ATOM   4987 H34  LIG     1      17.662  17.929   6.848  1.00  0.00      LIG  
ATOM   4988 H35  LIG     1      18.789  17.529   8.109  1.00  0.00      LIG  
ATOM   4989 H36  LIG     1      20.829  18.002   5.079  1.00  0.00      LIG  
ATOM   4990 H37  LIG     1      19.278  18.585   4.461  1.00  0.00      LIG  
ATOM   4991 H38  LIG     1      20.556  19.734   4.876  1.00  0.00      LIG  
ATOM   4992 H39  LIG     1      18.860  16.459   5.259  1.00  0.00      LIG  
ATOM   4993 H40  LIG     1      17.167  15.925   7.420  1.00  0.00      LIG  
ATOM   4994 H41  LIG     1      20.226  14.896   6.634  1.00  0.00      LIG  
ATOM   4995 H42  LIG     1      17.334  12.484   8.773  1.00  0.00      LIG  
ATOM   4996 H43  LIG     1      16.780  12.723   7.128  1.00  0.00      LIG  
ATOM   4997 H44  LIG     1      16.215  13.813   8.416  1.00  0.00      LIG  
ATOM   4998 H45  LIG     1      19.610  15.311   9.051  1.00  0.00      LIG  
ATOM   4999 H46  LIG     1      17.912  15.342   9.577  1.00  0.00      LIG  
ATOM   5000 H47  LIG     1      18.916  13.900   9.830  1.00  0.00      LIG  
ATOM   5001 H48  LIG     1      19.070  13.110   6.381  1.00  0.00      LIG  
ATOM   5002 H49  LIG     1      16.334  14.968   3.169  1.00  0.00      LIG  
ATOM   5003 H50  LIG     1      15.653  13.539   4.024  1.00  0.00      LIG  
ATOM   5004 H51  LIG     1      16.986  13.338   2.867  1.00  0.00      LIG  
TER
REMARK  Energy: 58.0177
REMARK  SimpleFitness: 58.0177
REMARK  FullFitness: -1579.1907
REMARK  InterFull: -45.6067
REMARK  IntraFull: 108.567
REMARK  solvFull: -1886.86
REMARK  surfFull: 244.709
REMARK  extraFull: 0.0
REMARK  deltaGcompsolvpol: -1886.86
REMARK  deltaGcompsolvnonpol: 244.709
REMARK  deltaGprotsolvpol: -1897.11
REMARK  deltaGprotsolvnonpol: 243.179
REMARK  deltaGligsolvpol: -13.741
REMARK  deltaGligsolvnonpol: 16.0686
REMARK  deltaGvdw: -45.6067
REMARK  deltaGelec: 0.0
REMARK  deltaG: -8.211496
REMARK  Cluster: 5
REMARK  ClusterRank: 0
ATOM   4915 O    LIG     1      22.022  21.253   9.755  1.00  0.00      LIG  
ATOM   4916 O1   LIG     1      27.558  19.532   6.481  1.00  0.00      LIG  
ATOM   4917 O2   LIG     1      21.188  16.761   9.611  1.00  0.00      LIG  
ATOM   4918 O3   LIG     1      21.102  18.204  12.174  1.00  0.00      LIG  
ATOM   4919 O4   LIG     1      21.514  15.927  14.194  1.00  0.00      LIG  
ATOM   4920 O5   LIG     1      23.311  18.065  12.834  1.00  0.00      LIG  
ATOM   4921 C    LIG     1      21.742  19.555   6.368  1.00  0.00      LIG  
ATOM   4922 C1   LIG     1      22.249  20.621   7.368  1.00  0.00      LIG  
ATOM   4923 C2   LIG     1      23.766  21.032   7.233  1.00  0.00      LIG  
ATOM   4924 C3   LIG     1      20.189  19.430   6.432  1.00  0.00      LIG  
ATOM   4925 C4   LIG     1      24.323  21.034   5.764  1.00  0.00      LIG  
ATOM   4926 C5   LIG     1      22.156  20.004   4.985  1.00  0.00      LIG  
ATOM   4927 C6   LIG     1      21.747  20.246   8.790  1.00  0.00      LIG  
ATOM   4928 C7   LIG     1      23.649  20.035   4.833  1.00  0.00      LIG  
ATOM   4929 C8   LIG     1      19.771  19.085   7.818  1.00  0.00      LIG  
ATOM   4930 C9   LIG     1      25.877  20.965   5.581  1.00  0.00      LIG  
ATOM   4931 C10  LIG     1      24.648  20.232   8.202  1.00  0.00      LIG  
ATOM   4932 C11  LIG     1      19.606  18.289   5.602  1.00  0.00      LIG  
ATOM   4933 C12  LIG     1      20.235  20.060   8.844  1.00  0.00      LIG  
ATOM   4934 C13  LIG     1      22.370  18.181   6.640  1.00  0.00      LIG  
ATOM   4935 C14  LIG     1      23.844  22.494   7.688  1.00  0.00      LIG  
ATOM   4936 C15  LIG     1      19.038  17.961   7.904  1.00  0.00      LIG  
ATOM   4937 C16  LIG     1      19.448  20.692   5.977  1.00  0.00      LIG  
ATOM   4938 C17  LIG     1      18.854  17.381   6.546  1.00  0.00      LIG  
ATOM   4939 C18  LIG     1      26.122  20.508   8.068  1.00  0.00      LIG  
ATOM   4940 C19  LIG     1      26.540  20.180   6.680  1.00  0.00      LIG  
ATOM   4941 C20  LIG     1      26.502  22.356   5.532  1.00  0.00      LIG  
ATOM   4942 C21  LIG     1      26.327  20.323   4.267  1.00  0.00      LIG  
ATOM   4943 C22  LIG     1      18.357  17.259   9.072  1.00  0.00      LIG  
ATOM   4944 C23  LIG     1      18.990  17.305  10.471  1.00  0.00      LIG  
ATOM   4945 C24  LIG     1      18.057  15.799   8.756  1.00  0.00      LIG  
ATOM   4946 C25  LIG     1      20.276  16.489  10.665  1.00  0.00      LIG  
ATOM   4947 C26  LIG     1      21.027  16.773  11.983  1.00  0.00      LIG  
ATOM   4948 C27  LIG     1      20.448  16.120  13.264  1.00  0.00      LIG  
ATOM   4949 C28  LIG     1      19.857  14.741  13.024  1.00  0.00      LIG  
ATOM   4950 C29  LIG     1      19.431  16.999  13.974  1.00  0.00      LIG  
ATOM   4951 C30  LIG     1      22.290  18.707  12.625  1.00  0.00      LIG  
ATOM   4952 C31  LIG     1      22.106  20.127  13.054  1.00  0.00      LIG  
ATOM   4953 H    LIG     1      21.725  21.544   7.114  1.00  0.00      LIG  
ATOM   4954 H1   LIG     1      24.023  21.999   5.348  1.00  0.00      LIG  
ATOM   4955 H2   LIG     1      21.778  21.005   4.773  1.00  0.00      LIG  
ATOM   4956 H3   LIG     1      21.745  19.335   4.226  1.00  0.00      LIG  
ATOM   4957 H4   LIG     1      22.233  19.330   9.140  1.00  0.00      LIG  
ATOM   4958 H5   LIG     1      24.078  19.037   4.942  1.00  0.00      LIG  
ATOM   4959 H6   LIG     1      23.820  20.336   3.796  1.00  0.00      LIG  
ATOM   4960 H7   LIG     1      24.491  19.162   8.075  1.00  0.00      LIG  
ATOM   4961 H8   LIG     1      24.380  20.459   9.236  1.00  0.00      LIG  
ATOM   4962 H9   LIG     1      20.349  17.716   5.048  1.00  0.00      LIG  
ATOM   4963 H10  LIG     1      18.923  18.670   4.842  1.00  0.00      LIG  
ATOM   4964 H11  LIG     1      19.742  21.023   8.679  1.00  0.00      LIG  
ATOM   4965 H12  LIG     1      19.949  19.781   9.854  1.00  0.00      LIG  
ATOM   4966 H13  LIG     1      23.453  18.211   6.729  1.00  0.00      LIG  
ATOM   4967 H14  LIG     1      22.166  17.486   5.826  1.00  0.00      LIG  
ATOM   4968 H15  LIG     1      22.003  17.728   7.556  1.00  0.00      LIG  
ATOM   4969 H16  LIG     1      23.676  22.602   8.759  1.00  0.00      LIG  
ATOM   4970 H17  LIG     1      23.105  23.105   7.166  1.00  0.00      LIG  
ATOM   4971 H18  LIG     1      24.815  22.943   7.506  1.00  0.00      LIG  
ATOM   4972 H19  LIG     1      19.771  21.593   6.503  1.00  0.00      LIG  
ATOM   4973 H20  LIG     1      18.372  20.590   6.145  1.00  0.00      LIG  
ATOM   4974 H21  LIG     1      19.582  20.864   4.907  1.00  0.00      LIG  
ATOM   4975 H22  LIG     1      19.276  16.374   6.474  1.00  0.00      LIG  
ATOM   4976 H23  LIG     1      17.795  17.342   6.278  1.00  0.00      LIG  
ATOM   4977 H24  LIG     1      26.676  19.860   8.752  1.00  0.00      LIG  
ATOM   4978 H25  LIG     1      26.378  21.545   8.295  1.00  0.00      LIG  
ATOM   4979 H26  LIG     1      27.549  22.298   5.221  1.00  0.00      LIG  
ATOM   4980 H27  LIG     1      26.500  22.863   6.497  1.00  0.00      LIG  
ATOM   4981 H28  LIG     1      25.975  22.985   4.810  1.00  0.00      LIG  
ATOM   4982 H29  LIG     1      25.867  20.823   3.411  1.00  0.00      LIG  
ATOM   4983 H30  LIG     1      26.103  19.253   4.218  1.00  0.00      LIG  
ATOM   4984 H31  LIG     1      27.409  20.418   4.135  1.00  0.00      LIG  
ATOM   4985 H32  LIG     1      17.385  17.750   9.171  1.00  0.00      LIG  
ATOM   4986 H33  LIG     1      21.559  22.055   9.459  1.00  0.00      LIG  
ATOM   4987 H34  LIG     1      18.251  16.916  11.175  1.00  0.00      LIG  
ATOM   4988 H35  LIG     1      19.131  18.339  10.768  1.00  0.00      LIG  
ATOM   4989 H36  LIG     1      18.955  15.254   8.449  1.00  0.00      LIG  
ATOM   4990 H37  LIG     1      17.652  15.297   9.638  1.00  0.00      LIG  
ATOM   4991 H38  LIG     1      17.306  15.709   7.965  1.00  0.00      LIG  
ATOM   4992 H39  LIG     1      20.056  15.425  10.570  1.00  0.00      LIG  
ATOM   4993 H40  LIG     1      22.028  16.371  11.830  1.00  0.00      LIG  
ATOM   4994 H41  LIG     1      20.649  16.997   8.835  1.00  0.00      LIG  
ATOM   4995 H42  LIG     1      19.603  14.260  13.974  1.00  0.00      LIG  
ATOM   4996 H43  LIG     1      20.581  14.090  12.525  1.00  0.00      LIG  
ATOM   4997 H44  LIG     1      18.950  14.794  12.417  1.00  0.00      LIG  
ATOM   4998 H45  LIG     1      19.882  17.929  14.333  1.00  0.00      LIG  
ATOM   4999 H46  LIG     1      18.588  17.242  13.325  1.00  0.00      LIG  
ATOM   5000 H47  LIG     1      19.053  16.484  14.859  1.00  0.00      LIG  
ATOM   5001 H48  LIG     1      21.106  15.616  15.020  1.00  0.00      LIG  
ATOM   5002 H49  LIG     1      21.556  20.681  12.289  1.00  0.00      LIG  
ATOM   5003 H50  LIG     1      23.090  20.586  13.176  1.00  0.00      LIG  
ATOM   5004 H51  LIG     1      21.562  20.154  14.003  1.00  0.00      LIG  
TER
REMARK  Energy: 58.0177
REMARK  SimpleFitness: 58.0177
REMARK  FullFitness: -1579.1907
REMARK  InterFull: -45.6067
REMARK  IntraFull: 108.567
REMARK  solvFull: -1886.86
REMARK  surfFull: 244.709
REMARK  extraFull: 0.0
REMARK  deltaGcompsolvpol: -1886.86
REMARK  deltaGcompsolvnonpol: 244.709
REMARK  deltaGprotsolvpol: -1897.11
REMARK  deltaGprotsolvnonpol: 243.179
REMARK  deltaGligsolvpol: -13.741
REMARK  deltaGligsolvnonpol: 16.0686
REMARK  deltaGvdw: -45.6067
REMARK  deltaGelec: 0.0
REMARK  deltaG: -8.211496
REMARK  Cluster: 5
REMARK  ClusterRank: 1
ATOM   4915 O    LIG     1      22.022  21.253   9.755  1.00  0.00      LIG  
ATOM   4916 O1   LIG     1      27.558  19.532   6.481  1.00  0.00      LIG  
ATOM   4917 O2   LIG     1      21.188  16.761   9.611  1.00  0.00      LIG  
ATOM   4918 O3   LIG     1      21.102  18.204  12.174  1.00  0.00      LIG  
ATOM   4919 O4   LIG     1      21.514  15.927  14.194  1.00  0.00      LIG  
ATOM   4920 O5   LIG     1      23.311  18.065  12.834  1.00  0.00      LIG  
ATOM   4921 C    LIG     1      21.742  19.555   6.368  1.00  0.00      LIG  
ATOM   4922 C1   LIG     1      22.249  20.621   7.368  1.00  0.00      LIG  
ATOM   4923 C2   LIG     1      23.766  21.032   7.233  1.00  0.00      LIG  
ATOM   4924 C3   LIG     1      20.189  19.430   6.432  1.00  0.00      LIG  
ATOM   4925 C4   LIG     1      24.323  21.034   5.764  1.00  0.00      LIG  
ATOM   4926 C5   LIG     1      22.156  20.004   4.985  1.00  0.00      LIG  
ATOM   4927 C6   LIG     1      21.747  20.246   8.790  1.00  0.00      LIG  
ATOM   4928 C7   LIG     1      23.649  20.035   4.833  1.00  0.00      LIG  
ATOM   4929 C8   LIG     1      19.771  19.085   7.818  1.00  0.00      LIG  
ATOM   4930 C9   LIG     1      25.877  20.965   5.581  1.00  0.00      LIG  
ATOM   4931 C10  LIG     1      24.648  20.232   8.202  1.00  0.00      LIG  
ATOM   4932 C11  LIG     1      19.606  18.289   5.602  1.00  0.00      LIG  
ATOM   4933 C12  LIG     1      20.235  20.060   8.844  1.00  0.00      LIG  
ATOM   4934 C13  LIG     1      22.370  18.181   6.640  1.00  0.00      LIG  
ATOM   4935 C14  LIG     1      23.844  22.494   7.688  1.00  0.00      LIG  
ATOM   4936 C15  LIG     1      19.038  17.961   7.904  1.00  0.00      LIG  
ATOM   4937 C16  LIG     1      19.448  20.692   5.977  1.00  0.00      LIG  
ATOM   4938 C17  LIG     1      18.854  17.381   6.546  1.00  0.00      LIG  
ATOM   4939 C18  LIG     1      26.122  20.508   8.068  1.00  0.00      LIG  
ATOM   4940 C19  LIG     1      26.540  20.180   6.680  1.00  0.00      LIG  
ATOM   4941 C20  LIG     1      26.502  22.356   5.532  1.00  0.00      LIG  
ATOM   4942 C21  LIG     1      26.327  20.323   4.267  1.00  0.00      LIG  
ATOM   4943 C22  LIG     1      18.357  17.259   9.072  1.00  0.00      LIG  
ATOM   4944 C23  LIG     1      18.990  17.305  10.471  1.00  0.00      LIG  
ATOM   4945 C24  LIG     1      18.057  15.799   8.756  1.00  0.00      LIG  
ATOM   4946 C25  LIG     1      20.276  16.489  10.665  1.00  0.00      LIG  
ATOM   4947 C26  LIG     1      21.027  16.773  11.983  1.00  0.00      LIG  
ATOM   4948 C27  LIG     1      20.448  16.120  13.264  1.00  0.00      LIG  
ATOM   4949 C28  LIG     1      19.857  14.741  13.024  1.00  0.00      LIG  
ATOM   4950 C29  LIG     1      19.431  16.999  13.974  1.00  0.00      LIG  
ATOM   4951 C30  LIG     1      22.290  18.707  12.625  1.00  0.00      LIG  
ATOM   4952 C31  LIG     1      22.106  20.127  13.054  1.00  0.00      LIG  
ATOM   4953 H    LIG     1      21.725  21.544   7.114  1.00  0.00      LIG  
ATOM   4954 H1   LIG     1      24.023  21.999   5.348  1.00  0.00      LIG  
ATOM   4955 H2   LIG     1      21.778  21.005   4.773  1.00  0.00      LIG  
ATOM   4956 H3   LIG     1      21.745  19.335   4.226  1.00  0.00      LIG  
ATOM   4957 H4   LIG     1      22.233  19.330   9.140  1.00  0.00      LIG  
ATOM   4958 H5   LIG     1      24.078  19.037   4.942  1.00  0.00      LIG  
ATOM   4959 H6   LIG     1      23.820  20.336   3.796  1.00  0.00      LIG  
ATOM   4960 H7   LIG     1      24.491  19.162   8.075  1.00  0.00      LIG  
ATOM   4961 H8   LIG     1      24.380  20.459   9.236  1.00  0.00      LIG  
ATOM   4962 H9   LIG     1      20.349  17.716   5.048  1.00  0.00      LIG  
ATOM   4963 H10  LIG     1      18.923  18.670   4.842  1.00  0.00      LIG  
ATOM   4964 H11  LIG     1      19.742  21.023   8.679  1.00  0.00      LIG  
ATOM   4965 H12  LIG     1      19.949  19.781   9.854  1.00  0.00      LIG  
ATOM   4966 H13  LIG     1      23.453  18.211   6.729  1.00  0.00      LIG  
ATOM   4967 H14  LIG     1      22.166  17.486   5.826  1.00  0.00      LIG  
ATOM   4968 H15  LIG     1      22.003  17.728   7.556  1.00  0.00      LIG  
ATOM   4969 H16  LIG     1      23.676  22.602   8.759  1.00  0.00      LIG  
ATOM   4970 H17  LIG     1      23.105  23.105   7.166  1.00  0.00      LIG  
ATOM   4971 H18  LIG     1      24.815  22.943   7.506  1.00  0.00      LIG  
ATOM   4972 H19  LIG     1      19.771  21.593   6.503  1.00  0.00      LIG  
ATOM   4973 H20  LIG     1      18.372  20.590   6.145  1.00  0.00      LIG  
ATOM   4974 H21  LIG     1      19.582  20.864   4.907  1.00  0.00      LIG  
ATOM   4975 H22  LIG     1      19.276  16.374   6.474  1.00  0.00      LIG  
ATOM   4976 H23  LIG     1      17.795  17.342   6.278  1.00  0.00      LIG  
ATOM   4977 H24  LIG     1      26.676  19.860   8.752  1.00  0.00      LIG  
ATOM   4978 H25  LIG     1      26.378  21.545   8.295  1.00  0.00      LIG  
ATOM   4979 H26  LIG     1      27.549  22.298   5.221  1.00  0.00      LIG  
ATOM   4980 H27  LIG     1      26.500  22.863   6.497  1.00  0.00      LIG  
ATOM   4981 H28  LIG     1      25.975  22.985   4.810  1.00  0.00      LIG  
ATOM   4982 H29  LIG     1      25.867  20.823   3.411  1.00  0.00      LIG  
ATOM   4983 H30  LIG     1      26.103  19.253   4.218  1.00  0.00      LIG  
ATOM   4984 H31  LIG     1      27.409  20.418   4.135  1.00  0.00      LIG  
ATOM   4985 H32  LIG     1      17.385  17.750   9.171  1.00  0.00      LIG  
ATOM   4986 H33  LIG     1      21.559  22.055   9.459  1.00  0.00      LIG  
ATOM   4987 H34  LIG     1      18.251  16.916  11.175  1.00  0.00      LIG  
ATOM   4988 H35  LIG     1      19.131  18.339  10.768  1.00  0.00      LIG  
ATOM   4989 H36  LIG     1      18.955  15.254   8.449  1.00  0.00      LIG  
ATOM   4990 H37  LIG     1      17.652  15.297   9.638  1.00  0.00      LIG  
ATOM   4991 H38  LIG     1      17.306  15.709   7.965  1.00  0.00      LIG  
ATOM   4992 H39  LIG     1      20.056  15.425  10.570  1.00  0.00      LIG  
ATOM   4993 H40  LIG     1      22.028  16.371  11.830  1.00  0.00      LIG  
ATOM   4994 H41  LIG     1      20.649  16.997   8.835  1.00  0.00      LIG  
ATOM   4995 H42  LIG     1      19.603  14.260  13.974  1.00  0.00      LIG  
ATOM   4996 H43  LIG     1      20.581  14.090  12.525  1.00  0.00      LIG  
ATOM   4997 H44  LIG     1      18.950  14.794  12.417  1.00  0.00      LIG  
ATOM   4998 H45  LIG     1      19.882  17.929  14.333  1.00  0.00      LIG  
ATOM   4999 H46  LIG     1      18.588  17.242  13.325  1.00  0.00      LIG  
ATOM   5000 H47  LIG     1      19.053  16.484  14.859  1.00  0.00      LIG  
ATOM   5001 H48  LIG     1      21.106  15.616  15.020  1.00  0.00      LIG  
ATOM   5002 H49  LIG     1      21.556  20.681  12.289  1.00  0.00      LIG  
ATOM   5003 H50  LIG     1      23.090  20.586  13.176  1.00  0.00      LIG  
ATOM   5004 H51  LIG     1      21.562  20.154  14.003  1.00  0.00      LIG  
TER
REMARK  Energy: 58.7814
REMARK  SimpleFitness: 58.7814
REMARK  FullFitness: -1578.4216
REMARK  InterFull: -44.3986
REMARK  IntraFull: 108.915
REMARK  solvFull: -1887.76
REMARK  surfFull: 244.822
REMARK  extraFull: 0.0
REMARK  deltaGcompsolvpol: -1887.76
REMARK  deltaGcompsolvnonpol: 244.822
REMARK  deltaGprotsolvpol: -1897.11
REMARK  deltaGprotsolvnonpol: 243.179
REMARK  deltaGligsolvpol: -13.7812
REMARK  deltaGligsolvnonpol: 16.0953
REMARK  deltaGvdw: -44.3986
REMARK  deltaGelec: 0.0
REMARK  deltaG: -8.141667
REMARK  Cluster: 5
REMARK  ClusterRank: 2
ATOM   4915 O    LIG     1      21.996  21.228   9.769  1.00  0.00      LIG  
ATOM   4916 O1   LIG     1      27.552  19.641   6.458  1.00  0.00      LIG  
ATOM   4917 O2   LIG     1      21.346  16.871   9.682  1.00  0.00      LIG  
ATOM   4918 O3   LIG     1      21.008  18.262  12.245  1.00  0.00      LIG  
ATOM   4919 O4   LIG     1      21.599  15.943  14.226  1.00  0.00      LIG  
ATOM   4920 O5   LIG     1      23.184  18.330  13.014  1.00  0.00      LIG  
ATOM   4921 C    LIG     1      21.746  19.559   6.366  1.00  0.00      LIG  
ATOM   4922 C1   LIG     1      22.236  20.625   7.375  1.00  0.00      LIG  
ATOM   4923 C2   LIG     1      23.742  21.072   7.236  1.00  0.00      LIG  
ATOM   4924 C3   LIG     1      20.198  19.395   6.440  1.00  0.00      LIG  
ATOM   4925 C4   LIG     1      24.296  21.093   5.765  1.00  0.00      LIG  
ATOM   4926 C5   LIG     1      22.140  20.034   4.985  1.00  0.00      LIG  
ATOM   4927 C6   LIG     1      21.753  20.220   8.796  1.00  0.00      LIG  
ATOM   4928 C7   LIG     1      23.632  20.095   4.824  1.00  0.00      LIG  
ATOM   4929 C8   LIG     1      19.807  19.000   7.821  1.00  0.00      LIG  
ATOM   4930 C9   LIG     1      25.849  21.057   5.574  1.00  0.00      LIG  
ATOM   4931 C10  LIG     1      24.646  20.288   8.198  1.00  0.00      LIG  
ATOM   4932 C11  LIG     1      19.636  18.262   5.588  1.00  0.00      LIG  
ATOM   4933 C12  LIG     1      20.249  19.972   8.862  1.00  0.00      LIG  
ATOM   4934 C13  LIG     1      22.409  18.196   6.613  1.00  0.00      LIG  
ATOM   4935 C14  LIG     1      23.790  22.534   7.698  1.00  0.00      LIG  
ATOM   4936 C15  LIG     1      19.127  17.840   7.887  1.00  0.00      LIG  
ATOM   4937 C16  LIG     1      19.423  20.648   6.020  1.00  0.00      LIG  
ATOM   4938 C17  LIG     1      18.957  17.285   6.517  1.00  0.00      LIG  
ATOM   4939 C18  LIG     1      26.114  20.595   8.055  1.00  0.00      LIG  
ATOM   4940 C19  LIG     1      26.530  20.279   6.665  1.00  0.00      LIG  
ATOM   4941 C20  LIG     1      26.446  22.460   5.530  1.00  0.00      LIG  
ATOM   4942 C21  LIG     1      26.307  20.430   4.255  1.00  0.00      LIG  
ATOM   4943 C22  LIG     1      18.491  17.065   9.035  1.00  0.00      LIG  
ATOM   4944 C23  LIG     1      19.070  17.180  10.452  1.00  0.00      LIG  
ATOM   4945 C24  LIG     1      18.361  15.579   8.718  1.00  0.00      LIG  
ATOM   4946 C25  LIG     1      20.424  16.494  10.691  1.00  0.00      LIG  
ATOM   4947 C26  LIG     1      21.088  16.834  12.040  1.00  0.00      LIG  
ATOM   4948 C27  LIG     1      20.534  16.099  13.287  1.00  0.00      LIG  
ATOM   4949 C28  LIG     1      20.029  14.694  13.001  1.00  0.00      LIG  
ATOM   4950 C29  LIG     1      19.453  16.884  14.006  1.00  0.00      LIG  
ATOM   4951 C30  LIG     1      22.121  18.875  12.751  1.00  0.00      LIG  
ATOM   4952 C31  LIG     1      21.790  20.281  13.142  1.00  0.00      LIG  
ATOM   4953 H    LIG     1      21.690  21.538   7.136  1.00  0.00      LIG  
ATOM   4954 H1   LIG     1      23.981  22.057   5.359  1.00  0.00      LIG  
ATOM   4955 H2   LIG     1      21.738  21.030   4.790  1.00  0.00      LIG  
ATOM   4956 H3   LIG     1      21.739  19.366   4.220  1.00  0.00      LIG  
ATOM   4957 H4   LIG     1      22.277  19.322   9.133  1.00  0.00      LIG  
ATOM   4958 H5   LIG     1      24.080  19.104   4.917  1.00  0.00      LIG  
ATOM   4959 H6   LIG     1      23.792  20.412   3.791  1.00  0.00      LIG  
ATOM   4960 H7   LIG     1      24.507  19.215   8.071  1.00  0.00      LIG  
ATOM   4961 H8   LIG     1      24.380  20.508   9.233  1.00  0.00      LIG  
ATOM   4962 H9   LIG     1      20.386  17.749   4.988  1.00  0.00      LIG  
ATOM   4963 H10  LIG     1      18.910  18.639   4.867  1.00  0.00      LIG  
ATOM   4964 H11  LIG     1      19.714  20.916   8.728  1.00  0.00      LIG  
ATOM   4965 H12  LIG     1      19.992  19.658   9.869  1.00  0.00      LIG  
ATOM   4966 H13  LIG     1      23.491  18.253   6.702  1.00  0.00      LIG  
ATOM   4967 H14  LIG     1      22.221  17.514   5.785  1.00  0.00      LIG  
ATOM   4968 H15  LIG     1      22.054  17.715   7.519  1.00  0.00      LIG  
ATOM   4969 H16  LIG     1      23.583  22.638   8.762  1.00  0.00      LIG  
ATOM   4970 H17  LIG     1      23.059  23.137   7.154  1.00  0.00      LIG  
ATOM   4971 H18  LIG     1      24.762  22.993   7.545  1.00  0.00      LIG  
ATOM   4972 H19  LIG     1      19.735  21.547   6.557  1.00  0.00      LIG  
ATOM   4973 H20  LIG     1      18.352  20.519   6.204  1.00  0.00      LIG  
ATOM   4974 H21  LIG     1      19.537  20.839   4.950  1.00  0.00      LIG  
ATOM   4975 H22  LIG     1      19.439  16.309   6.415  1.00  0.00      LIG  
ATOM   4976 H23  LIG     1      17.898  17.186   6.263  1.00  0.00      LIG  
ATOM   4977 H24  LIG     1      26.689  19.960   8.734  1.00  0.00      LIG  
ATOM   4978 H25  LIG     1      26.353  21.635   8.284  1.00  0.00      LIG  
ATOM   4979 H26  LIG     1      27.499  22.425   5.232  1.00  0.00      LIG  
ATOM   4980 H27  LIG     1      26.417  22.971   6.493  1.00  0.00      LIG  
ATOM   4981 H28  LIG     1      25.916  23.074   4.798  1.00  0.00      LIG  
ATOM   4982 H29  LIG     1      25.833  20.924   3.406  1.00  0.00      LIG  
ATOM   4983 H30  LIG     1      26.103  19.355   4.201  1.00  0.00      LIG  
ATOM   4984 H31  LIG     1      27.387  20.547   4.116  1.00  0.00      LIG  
ATOM   4985 H32  LIG     1      17.468  17.444   9.097  1.00  0.00      LIG  
ATOM   4986 H33  LIG     1      21.533  22.026   9.463  1.00  0.00      LIG  
ATOM   4987 H34  LIG     1      18.355  16.718  11.137  1.00  0.00      LIG  
ATOM   4988 H35  LIG     1      19.093  18.227  10.744  1.00  0.00      LIG  
ATOM   4989 H36  LIG     1      19.327  15.140   8.448  1.00  0.00      LIG  
ATOM   4990 H37  LIG     1      17.980  15.037   9.588  1.00  0.00      LIG  
ATOM   4991 H38  LIG     1      17.663  15.397   7.896  1.00  0.00      LIG  
ATOM   4992 H39  LIG     1      20.318  15.415  10.572  1.00  0.00      LIG  
ATOM   4993 H40  LIG     1      22.133  16.553  11.917  1.00  0.00      LIG  
ATOM   4994 H41  LIG     1      20.813  17.090   8.898  1.00  0.00      LIG  
ATOM   4995 H42  LIG     1      19.795  14.167  13.933  1.00  0.00      LIG  
ATOM   4996 H43  LIG     1      20.800  14.113  12.489  1.00  0.00      LIG  
ATOM   4997 H44  LIG     1      19.131  14.701  12.378  1.00  0.00      LIG  
ATOM   4998 H45  LIG     1      19.838  17.824  14.411  1.00  0.00      LIG  
ATOM   4999 H46  LIG     1      18.611  17.099  13.344  1.00  0.00      LIG  
ATOM   5000 H47  LIG     1      19.086  16.310  14.860  1.00  0.00      LIG  
ATOM   5001 H48  LIG     1      21.200  15.586  15.039  1.00  0.00      LIG  
ATOM   5002 H49  LIG     1      21.196  20.760  12.358  1.00  0.00      LIG  
ATOM   5003 H50  LIG     1      22.721  20.840  13.262  1.00  0.00      LIG  
ATOM   5004 H51  LIG     1      21.236  20.277  14.085  1.00  0.00      LIG  
TER
REMARK  Energy: 58.7814
REMARK  SimpleFitness: 58.7814
REMARK  FullFitness: -1578.4216
REMARK  InterFull: -44.3986
REMARK  IntraFull: 108.915
REMARK  solvFull: -1887.76
REMARK  surfFull: 244.822
REMARK  extraFull: 0.0
REMARK  deltaGcompsolvpol: -1887.76
REMARK  deltaGcompsolvnonpol: 244.822
REMARK  deltaGprotsolvpol: -1897.11
REMARK  deltaGprotsolvnonpol: 243.179
REMARK  deltaGligsolvpol: -13.7812
REMARK  deltaGligsolvnonpol: 16.0953
REMARK  deltaGvdw: -44.3986
REMARK  deltaGelec: 0.0
REMARK  deltaG: -8.141667
REMARK  Cluster: 5
REMARK  ClusterRank: 3
ATOM   4915 O    LIG     1      21.996  21.228   9.769  1.00  0.00      LIG  
ATOM   4916 O1   LIG     1      27.552  19.641   6.458  1.00  0.00      LIG  
ATOM   4917 O2   LIG     1      21.346  16.871   9.682  1.00  0.00      LIG  
ATOM   4918 O3   LIG     1      21.008  18.262  12.245  1.00  0.00      LIG  
ATOM   4919 O4   LIG     1      21.599  15.943  14.226  1.00  0.00      LIG  
ATOM   4920 O5   LIG     1      23.184  18.330  13.014  1.00  0.00      LIG  
ATOM   4921 C    LIG     1      21.746  19.559   6.366  1.00  0.00      LIG  
ATOM   4922 C1   LIG     1      22.236  20.625   7.375  1.00  0.00      LIG  
ATOM   4923 C2   LIG     1      23.742  21.072   7.236  1.00  0.00      LIG  
ATOM   4924 C3   LIG     1      20.198  19.395   6.440  1.00  0.00      LIG  
ATOM   4925 C4   LIG     1      24.296  21.093   5.765  1.00  0.00      LIG  
ATOM   4926 C5   LIG     1      22.140  20.034   4.985  1.00  0.00      LIG  
ATOM   4927 C6   LIG     1      21.753  20.220   8.796  1.00  0.00      LIG  
ATOM   4928 C7   LIG     1      23.632  20.095   4.824  1.00  0.00      LIG  
ATOM   4929 C8   LIG     1      19.807  19.000   7.821  1.00  0.00      LIG  
ATOM   4930 C9   LIG     1      25.849  21.057   5.574  1.00  0.00      LIG  
ATOM   4931 C10  LIG     1      24.646  20.288   8.198  1.00  0.00      LIG  
ATOM   4932 C11  LIG     1      19.636  18.262   5.588  1.00  0.00      LIG  
ATOM   4933 C12  LIG     1      20.249  19.972   8.862  1.00  0.00      LIG  
ATOM   4934 C13  LIG     1      22.409  18.196   6.613  1.00  0.00      LIG  
ATOM   4935 C14  LIG     1      23.790  22.534   7.698  1.00  0.00      LIG  
ATOM   4936 C15  LIG     1      19.127  17.840   7.887  1.00  0.00      LIG  
ATOM   4937 C16  LIG     1      19.423  20.648   6.020  1.00  0.00      LIG  
ATOM   4938 C17  LIG     1      18.957  17.285   6.517  1.00  0.00      LIG  
ATOM   4939 C18  LIG     1      26.114  20.595   8.055  1.00  0.00      LIG  
ATOM   4940 C19  LIG     1      26.530  20.279   6.665  1.00  0.00      LIG  
ATOM   4941 C20  LIG     1      26.446  22.460   5.530  1.00  0.00      LIG  
ATOM   4942 C21  LIG     1      26.307  20.430   4.255  1.00  0.00      LIG  
ATOM   4943 C22  LIG     1      18.491  17.065   9.035  1.00  0.00      LIG  
ATOM   4944 C23  LIG     1      19.070  17.180  10.452  1.00  0.00      LIG  
ATOM   4945 C24  LIG     1      18.361  15.579   8.718  1.00  0.00      LIG  
ATOM   4946 C25  LIG     1      20.424  16.494  10.691  1.00  0.00      LIG  
ATOM   4947 C26  LIG     1      21.088  16.834  12.040  1.00  0.00      LIG  
ATOM   4948 C27  LIG     1      20.534  16.099  13.287  1.00  0.00      LIG  
ATOM   4949 C28  LIG     1      20.029  14.694  13.001  1.00  0.00      LIG  
ATOM   4950 C29  LIG     1      19.453  16.884  14.006  1.00  0.00      LIG  
ATOM   4951 C30  LIG     1      22.121  18.875  12.751  1.00  0.00      LIG  
ATOM   4952 C31  LIG     1      21.790  20.281  13.142  1.00  0.00      LIG  
ATOM   4953 H    LIG     1      21.690  21.538   7.136  1.00  0.00      LIG  
ATOM   4954 H1   LIG     1      23.981  22.057   5.359  1.00  0.00      LIG  
ATOM   4955 H2   LIG     1      21.738  21.030   4.790  1.00  0.00      LIG  
ATOM   4956 H3   LIG     1      21.739  19.366   4.220  1.00  0.00      LIG  
ATOM   4957 H4   LIG     1      22.277  19.322   9.133  1.00  0.00      LIG  
ATOM   4958 H5   LIG     1      24.080  19.104   4.917  1.00  0.00      LIG  
ATOM   4959 H6   LIG     1      23.792  20.412   3.791  1.00  0.00      LIG  
ATOM   4960 H7   LIG     1      24.507  19.215   8.071  1.00  0.00      LIG  
ATOM   4961 H8   LIG     1      24.380  20.508   9.233  1.00  0.00      LIG  
ATOM   4962 H9   LIG     1      20.386  17.749   4.988  1.00  0.00      LIG  
ATOM   4963 H10  LIG     1      18.910  18.639   4.867  1.00  0.00      LIG  
ATOM   4964 H11  LIG     1      19.714  20.916   8.728  1.00  0.00      LIG  
ATOM   4965 H12  LIG     1      19.992  19.658   9.869  1.00  0.00      LIG  
ATOM   4966 H13  LIG     1      23.491  18.253   6.702  1.00  0.00      LIG  
ATOM   4967 H14  LIG     1      22.221  17.514   5.785  1.00  0.00      LIG  
ATOM   4968 H15  LIG     1      22.054  17.715   7.519  1.00  0.00      LIG  
ATOM   4969 H16  LIG     1      23.583  22.638   8.762  1.00  0.00      LIG  
ATOM   4970 H17  LIG     1      23.059  23.137   7.154  1.00  0.00      LIG  
ATOM   4971 H18  LIG     1      24.762  22.993   7.545  1.00  0.00      LIG  
ATOM   4972 H19  LIG     1      19.735  21.547   6.557  1.00  0.00      LIG  
ATOM   4973 H20  LIG     1      18.352  20.519   6.204  1.00  0.00      LIG  
ATOM   4974 H21  LIG     1      19.537  20.839   4.950  1.00  0.00      LIG  
ATOM   4975 H22  LIG     1      19.439  16.309   6.415  1.00  0.00      LIG  
ATOM   4976 H23  LIG     1      17.898  17.186   6.263  1.00  0.00      LIG  
ATOM   4977 H24  LIG     1      26.689  19.960   8.734  1.00  0.00      LIG  
ATOM   4978 H25  LIG     1      26.353  21.635   8.284  1.00  0.00      LIG  
ATOM   4979 H26  LIG     1      27.499  22.425   5.232  1.00  0.00      LIG  
ATOM   4980 H27  LIG     1      26.417  22.971   6.493  1.00  0.00      LIG  
ATOM   4981 H28  LIG     1      25.916  23.074   4.798  1.00  0.00      LIG  
ATOM   4982 H29  LIG     1      25.833  20.924   3.406  1.00  0.00      LIG  
ATOM   4983 H30  LIG     1      26.103  19.355   4.201  1.00  0.00      LIG  
ATOM   4984 H31  LIG     1      27.387  20.547   4.116  1.00  0.00      LIG  
ATOM   4985 H32  LIG     1      17.468  17.444   9.097  1.00  0.00      LIG  
ATOM   4986 H33  LIG     1      21.533  22.026   9.463  1.00  0.00      LIG  
ATOM   4987 H34  LIG     1      18.355  16.718  11.137  1.00  0.00      LIG  
ATOM   4988 H35  LIG     1      19.093  18.227  10.744  1.00  0.00      LIG  
ATOM   4989 H36  LIG     1      19.327  15.140   8.448  1.00  0.00      LIG  
ATOM   4990 H37  LIG     1      17.980  15.037   9.588  1.00  0.00      LIG  
ATOM   4991 H38  LIG     1      17.663  15.397   7.896  1.00  0.00      LIG  
ATOM   4992 H39  LIG     1      20.318  15.415  10.572  1.00  0.00      LIG  
ATOM   4993 H40  LIG     1      22.133  16.553  11.917  1.00  0.00      LIG  
ATOM   4994 H41  LIG     1      20.813  17.090   8.898  1.00  0.00      LIG  
ATOM   4995 H42  LIG     1      19.795  14.167  13.933  1.00  0.00      LIG  
ATOM   4996 H43  LIG     1      20.800  14.113  12.489  1.00  0.00      LIG  
ATOM   4997 H44  LIG     1      19.131  14.701  12.378  1.00  0.00      LIG  
ATOM   4998 H45  LIG     1      19.838  17.824  14.411  1.00  0.00      LIG  
ATOM   4999 H46  LIG     1      18.611  17.099  13.344  1.00  0.00      LIG  
ATOM   5000 H47  LIG     1      19.086  16.310  14.860  1.00  0.00      LIG  
ATOM   5001 H48  LIG     1      21.200  15.586  15.039  1.00  0.00      LIG  
ATOM   5002 H49  LIG     1      21.196  20.760  12.358  1.00  0.00      LIG  
ATOM   5003 H50  LIG     1      22.721  20.840  13.262  1.00  0.00      LIG  
ATOM   5004 H51  LIG     1      21.236  20.277  14.085  1.00  0.00      LIG  
TER
REMARK  Energy: 58.7814
REMARK  SimpleFitness: 58.7814
REMARK  FullFitness: -1578.4216
REMARK  InterFull: -44.3986
REMARK  IntraFull: 108.915
REMARK  solvFull: -1887.76
REMARK  surfFull: 244.822
REMARK  extraFull: 0.0
REMARK  deltaGcompsolvpol: -1887.76
REMARK  deltaGcompsolvnonpol: 244.822
REMARK  deltaGprotsolvpol: -1897.11
REMARK  deltaGprotsolvnonpol: 243.179
REMARK  deltaGligsolvpol: -13.7812
REMARK  deltaGligsolvnonpol: 16.0953
REMARK  deltaGvdw: -44.3986
REMARK  deltaGelec: 0.0
REMARK  deltaG: -8.141667
REMARK  Cluster: 5
REMARK  ClusterRank: 4
ATOM   4915 O    LIG     1      21.996  21.228   9.769  1.00  0.00      LIG  
ATOM   4916 O1   LIG     1      27.552  19.641   6.458  1.00  0.00      LIG  
ATOM   4917 O2   LIG     1      21.346  16.871   9.682  1.00  0.00      LIG  
ATOM   4918 O3   LIG     1      21.008  18.262  12.245  1.00  0.00      LIG  
ATOM   4919 O4   LIG     1      21.599  15.943  14.226  1.00  0.00      LIG  
ATOM   4920 O5   LIG     1      23.184  18.330  13.014  1.00  0.00      LIG  
ATOM   4921 C    LIG     1      21.746  19.559   6.366  1.00  0.00      LIG  
ATOM   4922 C1   LIG     1      22.236  20.625   7.375  1.00  0.00      LIG  
ATOM   4923 C2   LIG     1      23.742  21.072   7.236  1.00  0.00      LIG  
ATOM   4924 C3   LIG     1      20.198  19.395   6.440  1.00  0.00      LIG  
ATOM   4925 C4   LIG     1      24.296  21.093   5.765  1.00  0.00      LIG  
ATOM   4926 C5   LIG     1      22.140  20.034   4.985  1.00  0.00      LIG  
ATOM   4927 C6   LIG     1      21.753  20.220   8.796  1.00  0.00      LIG  
ATOM   4928 C7   LIG     1      23.632  20.095   4.824  1.00  0.00      LIG  
ATOM   4929 C8   LIG     1      19.807  19.000   7.821  1.00  0.00      LIG  
ATOM   4930 C9   LIG     1      25.849  21.057   5.574  1.00  0.00      LIG  
ATOM   4931 C10  LIG     1      24.646  20.288   8.198  1.00  0.00      LIG  
ATOM   4932 C11  LIG     1      19.636  18.262   5.588  1.00  0.00      LIG  
ATOM   4933 C12  LIG     1      20.249  19.972   8.862  1.00  0.00      LIG  
ATOM   4934 C13  LIG     1      22.409  18.196   6.613  1.00  0.00      LIG  
ATOM   4935 C14  LIG     1      23.790  22.534   7.698  1.00  0.00      LIG  
ATOM   4936 C15  LIG     1      19.127  17.840   7.887  1.00  0.00      LIG  
ATOM   4937 C16  LIG     1      19.423  20.648   6.020  1.00  0.00      LIG  
ATOM   4938 C17  LIG     1      18.957  17.285   6.517  1.00  0.00      LIG  
ATOM   4939 C18  LIG     1      26.114  20.595   8.055  1.00  0.00      LIG  
ATOM   4940 C19  LIG     1      26.530  20.279   6.665  1.00  0.00      LIG  
ATOM   4941 C20  LIG     1      26.446  22.460   5.530  1.00  0.00      LIG  
ATOM   4942 C21  LIG     1      26.307  20.430   4.255  1.00  0.00      LIG  
ATOM   4943 C22  LIG     1      18.491  17.065   9.035  1.00  0.00      LIG  
ATOM   4944 C23  LIG     1      19.070  17.180  10.452  1.00  0.00      LIG  
ATOM   4945 C24  LIG     1      18.361  15.579   8.718  1.00  0.00      LIG  
ATOM   4946 C25  LIG     1      20.424  16.494  10.691  1.00  0.00      LIG  
ATOM   4947 C26  LIG     1      21.088  16.834  12.040  1.00  0.00      LIG  
ATOM   4948 C27  LIG     1      20.534  16.099  13.287  1.00  0.00      LIG  
ATOM   4949 C28  LIG     1      20.029  14.694  13.001  1.00  0.00      LIG  
ATOM   4950 C29  LIG     1      19.453  16.884  14.006  1.00  0.00      LIG  
ATOM   4951 C30  LIG     1      22.121  18.875  12.751  1.00  0.00      LIG  
ATOM   4952 C31  LIG     1      21.790  20.281  13.142  1.00  0.00      LIG  
ATOM   4953 H    LIG     1      21.690  21.538   7.136  1.00  0.00      LIG  
ATOM   4954 H1   LIG     1      23.981  22.057   5.359  1.00  0.00      LIG  
ATOM   4955 H2   LIG     1      21.738  21.030   4.790  1.00  0.00      LIG  
ATOM   4956 H3   LIG     1      21.739  19.366   4.220  1.00  0.00      LIG  
ATOM   4957 H4   LIG     1      22.277  19.322   9.133  1.00  0.00      LIG  
ATOM   4958 H5   LIG     1      24.080  19.104   4.917  1.00  0.00      LIG  
ATOM   4959 H6   LIG     1      23.792  20.412   3.791  1.00  0.00      LIG  
ATOM   4960 H7   LIG     1      24.507  19.215   8.071  1.00  0.00      LIG  
ATOM   4961 H8   LIG     1      24.380  20.508   9.233  1.00  0.00      LIG  
ATOM   4962 H9   LIG     1      20.386  17.749   4.988  1.00  0.00      LIG  
ATOM   4963 H10  LIG     1      18.910  18.639   4.867  1.00  0.00      LIG  
ATOM   4964 H11  LIG     1      19.714  20.916   8.728  1.00  0.00      LIG  
ATOM   4965 H12  LIG     1      19.992  19.658   9.869  1.00  0.00      LIG  
ATOM   4966 H13  LIG     1      23.491  18.253   6.702  1.00  0.00      LIG  
ATOM   4967 H14  LIG     1      22.221  17.514   5.785  1.00  0.00      LIG  
ATOM   4968 H15  LIG     1      22.054  17.715   7.519  1.00  0.00      LIG  
ATOM   4969 H16  LIG     1      23.583  22.638   8.762  1.00  0.00      LIG  
ATOM   4970 H17  LIG     1      23.059  23.137   7.154  1.00  0.00      LIG  
ATOM   4971 H18  LIG     1      24.762  22.993   7.545  1.00  0.00      LIG  
ATOM   4972 H19  LIG     1      19.735  21.547   6.557  1.00  0.00      LIG  
ATOM   4973 H20  LIG     1      18.352  20.519   6.204  1.00  0.00      LIG  
ATOM   4974 H21  LIG     1      19.537  20.839   4.950  1.00  0.00      LIG  
ATOM   4975 H22  LIG     1      19.439  16.309   6.415  1.00  0.00      LIG  
ATOM   4976 H23  LIG     1      17.898  17.186   6.263  1.00  0.00      LIG  
ATOM   4977 H24  LIG     1      26.689  19.960   8.734  1.00  0.00      LIG  
ATOM   4978 H25  LIG     1      26.353  21.635   8.284  1.00  0.00      LIG  
ATOM   4979 H26  LIG     1      27.499  22.425   5.232  1.00  0.00      LIG  
ATOM   4980 H27  LIG     1      26.417  22.971   6.493  1.00  0.00      LIG  
ATOM   4981 H28  LIG     1      25.916  23.074   4.798  1.00  0.00      LIG
[truncated: 1,540,947 more chars]
