# Supplementary material for: Exploring the mechanism of Alisma orientale for the treatment of pregnancy induced hypertension and potential hepato-nephrotoxicity by using network pharmacology, network toxicology, molecular docking and molecular dynamics simulation
Source: Front Pharmacol. 2022 Nov 15;13:1027112. doi: 10.3389/fphar.2022.1027112 (PMC9705790; doi:10.3389/fphar.2022.1027112)
Supplement: Supplementary file 13 [file DataSheet7.zip › IGF1/IGFE24/eadock3.err]

sib.fastconf.EADock3: running @ selenium/127.0.1.1 development version. /home/swissdock/swissdock/tmp//cache/eadock3/eadock3.jar MD5: 6b55cadf59de6f950f604b9d6d6562d2
sib.fastconf.EADock3: 5000 binding modes will be generated
sib.fastconf.EADock3: the 5000 with the most favorable SimpleFitness will be evaluated with FACTS.
sib.fastconf.EADock3: 250 binding modes will be retained
sib.fastconf.EADock3: minimize with 100 steps of SD then 250 steps of ABNR
sib.fastconf.EADock3: side chains closer than 0.0 A to any atom of the ligand will be optimized.
sib.fastconf.EADock3: Clustering radius is 2.0
sib.fastconf.EADock3: Maximum cluster size is 8
sib.fastconf.EADock3: clusters will have the exact size.
sib.fastconf.EADock3: Output file is clusters.zip
sib.fastconf.EADock3: Ligand selection is SEGID LIG
sib.fastconf.EADock3: temporary files will be kept.
sib.fastconf.EADock3: Translations allowed.
sib.fastconf.EADock3: solvation model is FACTS
sib.fastconf.EADock3: Centering rotations on the whole ligand.
sib.fastconf.EADock3: System  : 5004 atoms
sib.fastconf.EADock3: Ligand  : 90 atoms
sib.fastconf.EADock3: Receptor: 4914 atoms
sib.fastconf.EADock3:   Fixed part   : 4914 atoms
sib.fastconf.EADock3:   Flexible part: 0 atoms
sib.fastconf.EADock3: Blind docking
sib.fastconf.biodatastructures.molecules.FlexibleMoleculeBuilder: No RotateBond directive found.
sib.fastconf.biodatastructures.molecules.FlexibleMoleculeBuilder: Multiple keyword found in RotateBond directive.
sib.fastconf.biodatastructures.molecules.FlexibleMoleculeBuilder: Identify bonds.
sib.fastconf.biodatastructures.molecules.FlexibleMolecule: Total of 93 bonds found.
sib.fastconf.biodatastructures.molecules.FlexibleMolecule: Restricting dihedral rotations based on the number of atom on each side.
sib.fastconf.biodatastructures.molecules.FlexibleMolecule: 19 rotatable dihedral angles found.
sib.fastconf.biodatastructures.molecules.FlexibleMolecule: no user specified bond list.
sib.fastconf.biodatastructures.molecules.FlexibleMolecule: Filtering out dihedrals defined with an hydrogen.
sib.fastconf.biodatastructures.molecules.FlexibleMolecule: accepting bond 4946_4947_4918_4951
sib.fastconf.biodatastructures.molecules.FlexibleMolecule: accepting bond 4947_4918_4951_4920
sib.fastconf.biodatastructures.molecules.FlexibleMolecule: accepting bond 4929_4936_4943_4944
sib.fastconf.biodatastructures.molecules.FlexibleMolecule: accepting bond 4936_4943_4944_4946
sib.fastconf.biodatastructures.molecules.FlexibleMolecule: accepting bond 4943_4944_4946_4917
sib.fastconf.biodatastructures.molecules.FlexibleMolecule: accepting bond 4917_4946_4947_4918
sib.fastconf.biodatastructures.molecules.FlexibleMolecule: accepting bond 4918_4947_4948_4919
sib.fastconf.biodatastructures.molecules.FlexibleMolecule: found # 58 core atoms : [ 4915 4916 4921 4922 4923 4924 4925 4926 4927 4928 4929 4930 4931 4932 4933 4934 4935 4936 4937 4938 4939 4940 4941 4942 4943 4953 4954 4955 4956 4957 4958 4959 4960 4961 4962 4963 4964 4965 4966 4967 4968 4969 4970 4971 4972 4973 4974 4975 4976 4977 4978 4979 4980 4981 4982 4983 4984 4986 ]
sib.fastconf.biodatastructures.molecules.FlexibleMolecule: found rotatable bond # 0 between 4947 4918
sib.fastconf.biodatastructures.molecules.FlexibleMolecule: Group FIX (82): [ 4915 4927 4986 4922 4933 4957 4921 4923 4953 4929 4964 4965 4924 4926 4934 4925 4931 4935 4936 4932 4937 4928 4955 4956 4966 4967 4968 4930 4954 4939 4960 4961 4969 4970 4971 4938 4943 4962 4963 4972 4973 4974 4958 4959 4940 4941 4942 4977 4978 4975 4976 4944 4945 4985 4916 4979 4980 4981 4982 4983 4984 4946 4987 4988 4989 4990 4991 4917 4992 4994 4948 4993 4919 4949 4950 5001 4995 4996 4997 4998 4999 5000 ] 
sib.fastconf.biodatastructures.molecules.FlexibleMolecule: Group ROTATABLE (6): [ 4951 4920 4952 5002 5003 5004 ] 
sib.fastconf.biodatastructures.molecules.FlexibleMolecule: Group ROTATABLE (Validation) (1): [ 4951 ] 
sib.fastconf.biodatastructures.molecules.FlexibleMolecule: Group ROTATABLE (Non Validation) (5): [ 4920 4952 5002 5003 5004 ] 
sib.fastconf.biodatastructures.molecules.FlexibleMolecule: found rotatable bond # 1 between 4918 4951
sib.fastconf.biodatastructures.molecules.FlexibleMolecule: Group FIX (83): [ 4915 4927 4986 4922 4933 4957 4921 4923 4953 4929 4964 4965 4924 4926 4934 4925 4931 4935 4936 4932 4937 4928 4955 4956 4966 4967 4968 4930 4954 4939 4960 4961 4969 4970 4971 4938 4943 4962 4963 4972 4973 4974 4958 4959 4940 4941 4942 4977 4978 4975 4976 4944 4945 4985 4916 4979 4980 4981 4982 4983 4984 4946 4987 4988 4989 4990 4991 4917 4947 4992 4994 4948 4993 4919 4949 4950 5001 4995 4996 4997 4998 4999 5000 ] 
sib.fastconf.biodatastructures.molecules.FlexibleMolecule: Group ROTATABLE (5): [ 4920 4952 5002 5003 5004 ] 
sib.fastconf.biodatastructures.molecules.FlexibleMolecule: Group ROTATABLE (Validation) (2): [ 4920 4952 ] 
sib.fastconf.biodatastructures.molecules.FlexibleMolecule: Group ROTATABLE (Non Validation) (0): [ ] 
sib.fastconf.biodatastructures.molecules.FlexibleMolecule: found rotatable bond # 2 between 4936 4943
sib.fastconf.biodatastructures.molecules.FlexibleMolecule: Group FIX (56): [ 4915 4927 4986 4922 4933 4957 4921 4923 4953 4929 4964 4965 4924 4926 4934 4925 4931 4935 4932 4937 4928 4955 4956 4966 4967 4968 4930 4954 4939 4960 4961 4969 4970 4971 4938 4962 4963 4972 4973 4974 4958 4959 4940 4941 4942 4977 4978 4975 4976 4916 4979 4980 4981 4982 4983 4984 ] 
sib.fastconf.biodatastructures.molecules.FlexibleMolecule: Group ROTATABLE (32): [ 4917 4946 4994 4918 4947 4951 4919 4948 5001 4920 4944 4945 4985 4987 4988 4989 4990 4991 4992 4993 4949 4950 4995 4996 4997 4998 4999 5000 4952 5002 5003 5004 ] 
sib.fastconf.biodatastructures.molecules.FlexibleMolecule: Group ROTATABLE (Validation) (2): [ 4944 4945 ] 
sib.fastconf.biodatastructures.molecules.FlexibleMolecule: Group ROTATABLE (Non Validation) (26): [ 4917 4946 4994 4918 4947 4951 4919 4948 5001 4920 4987 4988 4992 4993 4949 4950 4995 4996 4997 4998 4999 5000 4952 5002 5003 5004 ] 
sib.fastconf.biodatastructures.molecules.FlexibleMolecule: found rotatable bond # 3 between 4943 4944
sib.fastconf.biodatastructures.molecules.FlexibleMolecule: Group FIX (62): [ 4915 4927 4986 4922 4933 4957 4921 4923 4953 4929 4964 4965 4924 4926 4934 4925 4931 4935 4936 4932 4937 4928 4955 4956 4966 4967 4968 4930 4954 4939 4960 4961 4969 4970 4971 4938 4962 4963 4972 4973 4974 4958 4959 4940 4941 4942 4977 4978 4975 4976 4945 4985 4916 4979 4980 4981 4982 4983 4984 4989 4990 4991 ] 
sib.fastconf.biodatastructures.molecules.FlexibleMolecule: Group ROTATABLE (26): [ 4917 4946 4994 4918 4947 4951 4919 4948 5001 4920 4987 4988 4992 4993 4949 4950 4995 4996 4997 4998 4999 5000 4952 5002 5003 5004 ] 
sib.fastconf.biodatastructures.molecules.FlexibleMolecule: Group ROTATABLE (Validation) (1): [ 4946 ] 
sib.fastconf.biodatastructures.molecules.FlexibleMolecule: Group ROTATABLE (Non Validation) (23): [ 4917 4994 4918 4947 4951 4919 4948 5001 4920 4992 4993 4949 4950 4995 4996 4997 4998 4999 5000 4952 5002 5003 5004 ] 
sib.fastconf.biodatastructures.molecules.FlexibleMolecule: found rotatable bond # 4 between 4944 4946
sib.fastconf.biodatastructures.molecules.FlexibleMolecule: Group FIX (65): [ 4915 4927 4986 4922 4933 4957 4921 4923 4953 4929 4964 4965 4924 4926 4934 4925 4931 4935 4936 4932 4937 4928 4955 4956 4966 4967 4968 4930 4954 4939 4960 4961 4969 4970 4971 4938 4943 4962 4963 4972 4973 4974 4958 4959 4940 4941 4942 4977 4978 4975 4976 4945 4985 4916 4979 4980 4981 4982 4983 4984 4987 4988 4989 4990 4991 ] 
sib.fastconf.biodatastructures.molecules.FlexibleMolecule: Group ROTATABLE (23): [ 4917 4994 4918 4947 4951 4919 4948 5001 4920 4992 4993 4949 4950 4995 4996 4997 4998 4999 5000 4952 5002 5003 5004 ] 
sib.fastconf.biodatastructures.molecules.FlexibleMolecule: Group ROTATABLE (Validation) (2): [ 4917 4947 ] 
sib.fastconf.biodatastructures.molecules.FlexibleMolecule: Group ROTATABLE (Non Validation) (19): [ 4918 4951 4919 4948 5001 4920 4993 4949 4950 4995 4996 4997 4998 4999 5000 4952 5002 5003 5004 ] 
sib.fastconf.biodatastructures.molecules.FlexibleMolecule: found rotatable bond # 5 between 4946 4947
sib.fastconf.biodatastructures.molecules.FlexibleMolecule: Group FIX (69): [ 4915 4927 4986 4922 4933 4957 4921 4923 4953 4929 4964 4965 4924 4926 4934 4925 4931 4935 4936 4932 4937 4928 4955 4956 4966 4967 4968 4930 4954 4939 4960 4961 4969 4970 4971 4938 4943 4962 4963 4972 4973 4974 4958 4959 4940 4941 4942 4977 4978 4975 4976 4944 4945 4985 4916 4979 4980 4981 4982 4983 4984 4987 4988 4989 4990 4991 4917 4992 4994 ] 
sib.fastconf.biodatastructures.molecules.FlexibleMolecule: Group ROTATABLE (19): [ 4918 4951 4919 4948 5001 4920 4993 4949 4950 4995 4996 4997 4998 4999 5000 4952 5002 5003 5004 ] 
sib.fastconf.biodatastructures.molecules.FlexibleMolecule: Group ROTATABLE (Validation) (2): [ 4918 4948 ] 
sib.fastconf.biodatastructures.molecules.FlexibleMolecule: Group ROTATABLE (Non Validation) (16): [ 4951 4919 5001 4920 4949 4950 4995 4996 4997 4998 4999 5000 4952 5002 5003 5004 ] 
sib.fastconf.biodatastructures.molecules.FlexibleMolecule: found rotatable bond # 6 between 4947 4948
sib.fastconf.biodatastructures.molecules.FlexibleMolecule: Group FIX (78): [ 4915 4927 4986 4922 4933 4957 4921 4923 4953 4929 4964 4965 4924 4926 4934 4925 4931 4935 4936 4932 4937 4928 4955 4956 4966 4967 4968 4930 4954 4939 4960 4961 4969 4970 4971 4938 4943 4962 4963 4972 4973 4974 4958 4959 4940 4941 4942 4977 4978 4975 4976 4944 4945 4985 4916 4979 4980 4981 4982 4983 4984 4946 4987 4988 4989 4990 4991 4917 4992 4994 4918 4993 4951 4920 4952 5002 5003 5004 ] 
sib.fastconf.biodatastructures.molecules.FlexibleMolecule: Group ROTATABLE (10): [ 4919 5001 4949 4950 4995 4996 4997 4998 4999 5000 ] 
sib.fastconf.biodatastructures.molecules.FlexibleMolecule: Group ROTATABLE (Validation) (3): [ 4919 4949 4950 ] 
sib.fastconf.biodatastructures.molecules.FlexibleMolecule: Group ROTATABLE (Non Validation) (0): [ ] 
sib.fastconf.biodatastructures.molecules.FlexibleMolecule: Bond 4947 4918 has no parent, best bet is 4946 4947
sib.fastconf.biodatastructures.molecules.FlexibleMolecule: Bond 4936 4943 has no putative parent, best bet is root node
sib.fastconf.biodatastructures.molecules.FlexibleMoleculeRotatable bond tree initialized 8 elements
sib.fastconf.biodatastructures.molecules.FlexibleMolecule: Detecting chiral carbons
sib.fastconf.biodatastructures.molecules.FlexibleMolecule: Atom 4921 C    [ 6.165 -2.106 1.148 ] is chiral
sib.fastconf.biodatastructures.molecules.FlexibleMolecule: Atom 4924 C3   [ 6.837 -1.361 2.345 ] is chiral
sib.fastconf.biodatastructures.molecules.FlexibleMolecule: Atom 4927 C6   [ 5.737 0.104 0.014 ] is chiral
sib.fastconf.biodatastructures.molecules.FlexibleMolecule: Atom 4943 C22  [ 9.6 1.112 1.451 ] is chiral
sib.fastconf.biodatastructures.molecules.FlexibleMolecule: Atom 4946 C25  [ 10.347 1.71 -0.955 ] is chiral
sib.fastconf.biodatastructures.molecules.FlexibleMolecule: Atom 4947 C26  [ 11.461 2.752 -0.739 ] is chiral
sib.fastconf.FastconfBuilder: Initialize non bonded list.
sib.fastconf.biodatastructures.scoring.moleculargrids.grids.InsideMolecularGrid: Calculating inside grid [405][412][471]
sib.fastconf.biodatastructures.scoring.moleculargrids.grids.InsideMolecularGrid: Inside grid calculated in 890 ms
sib.fastconf.biodatastructures.scoring.moleculargrids.grids.InsideMolecularGrid: Smoothing inside grid.
sib.fastconf.biodatastructures.scoring.moleculargrids.grids.InsideMolecularGrid: Inside grid smoothed in 1070 ms
sib.fastconf.biodatastructures.scoring.EvaluatorBuilder: generation of the electrostatic grid took 10 ms.
sib.fastconf.FastconfBuilder: Initial energy: 19983.514
sib.fastconf.EADock3: EADock3 starting
sib.fastconf.EADock3: Box volume 431547.03 ?
sib.fastconf.EADock3: Xmin: -24.314 Xmax: 46.616 Xsize: 70.930
sib.fastconf.EADock3: Ymin: -30.933 Ymax: 41.431 Ysize: 72.364
sib.fastconf.EADock3: Zmin: -26.413 Zmax: 57.663 Zsize: 84.076
sib.fastconf.EADock3: Calculating pocket bias.
sib.fastconf.EADock3: 3 cavities identified.
sib.fastconf.EADock3: 31 magic points identified.
sib.fastconf.EADock3: 31 pocket points were identified in 2570 ms
sib.fastconf.EADock3: Calculating surface bias.
sib.fastconf.EADock3: 10024 surface points were identified in 6170 ms
sib.fastconf.EADock3: 0.0 % done
sib.fastconf.EADock3: 0.1 % done
sib.fastconf.EADock3: 0.2 % done
sib.fastconf.EADock3: 0.3 % done
sib.fastconf.EADock3: 0.4 % done
sib.fastconf.EADock3: 0.5 % done
sib.fastconf.EADock3: 0.6 % done
sib.fastconf.EADock3: 0.7 % done
sib.fastconf.EADock3: 0.8 % done
sib.fastconf.EADock3: 0.9 % done
sib.fastconf.EADock3: 1.0 % done
sib.fastconf.EADock3: 1.1 % done
sib.fastconf.EADock3: 1.2 % done
sib.fastconf.EADock3: 1.3 % done
sib.fastconf.EADock3: 1.4 % done
sib.fastconf.EADock3: 1.5 % done
sib.fastconf.EADock3: 1.6 % done
sib.fastconf.EADock3: 1.7 % done
sib.fastconf.EADock3: 1.8 % done
sib.fastconf.EADock3: 1.9 % done
sib.fastconf.EADock3: 2.0 % done
sib.fastconf.EADock3: 2.1 % done
sib.fastconf.EADock3: 2.2 % done
sib.fastconf.EADock3: 2.3 % done
sib.fastconf.EADock3: 2.4 % done
sib.fastconf.EADock3: 2.5 % done
sib.fastconf.EADock3: 2.6 % done
sib.fastconf.EADock3: 2.7 % done
sib.fastconf.EADock3: 2.8 % done
sib.fastconf.EADock3: 2.9 % done
sib.fastconf.EADock3: 3.0 % done
sib.fastconf.EADock3: 3.1 % done
sib.fastconf.EADock3: 3.2 % done
sib.fastconf.EADock3: 3.3 % done
sib.fastconf.EADock3: 3.4 % done
sib.fastconf.EADock3: 3.5 % done
sib.fastconf.EADock3: 3.6 % done
sib.fastconf.EADock3: 3.7 % done
sib.fastconf.EADock3: 3.8 % done
sib.fastconf.EADock3: 3.9 % done
sib.fastconf.EADock3: 4.0 % done
sib.fastconf.EADock3: 4.1 % done
sib.fastconf.EADock3: 4.2 % done
sib.fastconf.EADock3: 4.3 % done
sib.fastconf.EADock3: 4.4 % done
sib.fastconf.EADock3: 4.5 % done
sib.fastconf.EADock3: 4.6 % done
sib.fastconf.EADock3: 4.7 % done
sib.fastconf.EADock3: 4.8 % done
sib.fastconf.EADock3: only 223/500001 BM accepted, exiting DSS.
sib.fastconf.EADock3: The generation of 223 conformations took 1796560 s
sib.fastconf.EADock3: The DSS engine failed 495001 times to find a suitable BMs within the allowed time limit of 500 ms
sib.fastconf.EADock3: Minimizing binding mode 0, energy is 346.56995, rmsd is 33.216446
sib.fastconf.EADock3: Minimizing binding mode 1, energy is 550.7945, rmsd is 24.34423
sib.fastconf.EADock3: Minimizing binding mode 2, energy is 604.4704, rmsd is 24.360867
sib.fastconf.EADock3: Minimizing binding mode 3, energy is 610.02704, rmsd is 3.9016156
sib.fastconf.EADock3: Minimizing binding mode 4, energy is 611.8167, rmsd is 26.816574
sib.fastconf.EADock3: Minimizing binding mode 5, energy is 635.68384, rmsd is 32.33164
sib.fastconf.EADock3: Minimizing binding mode 6, energy is 636.5699, rmsd is 24.56859
sib.fastconf.EADock3: Minimizing binding mode 7, energy is 681.78577, rmsd is 25.560024
sib.fastconf.EADock3: Minimizing binding mode 8, energy is 708.9768, rmsd is 20.747042
sib.fastconf.EADock3: Minimizing binding mode 9, energy is 724.26587, rmsd is 23.86462
sib.fastconf.EADock3: Minimizing binding mode 10, energy is 725.3165, rmsd is 22.875978
sib.fastconf.EADock3: Minimizing binding mode 11, energy is 726.29254, rmsd is 24.13494
sib.fastconf.EADock3: Minimizing binding mode 12, energy is 804.6291, rmsd is 25.26668
sib.fastconf.EADock3: Minimizing binding mode 13, energy is 818.22534, rmsd is 32.64756
sib.fastconf.EADock3: Minimizing binding mode 14, energy is 827.19635, rmsd is 25.155632
sib.fastconf.EADock3: Minimizing binding mode 15, energy is 832.00806, rmsd is 24.24798
sib.fastconf.EADock3: Minimizing binding mode 16, energy is 832.0736, rmsd is 19.68145
sib.fastconf.EADock3: Minimizing binding mode 17, energy is 849.08527, rmsd is 24.39305
sib.fastconf.EADock3: Minimizing binding mode 18, energy is 863.9233, rmsd is 3.2851024
sib.fastconf.EADock3: Minimizing binding mode 19, energy is 880.45874, rmsd is 24.241188
sib.fastconf.EADock3: Minimizing binding mode 20, energy is 889.6782, rmsd is 32.652912
sib.fastconf.EADock3: Minimizing binding mode 21, energy is 903.3327, rmsd is 26.298521
sib.fastconf.EADock3: Minimizing binding mode 22, energy is 909.1969, rmsd is 33.45564
sib.fastconf.EADock3: Minimizing binding mode 23, energy is 918.0291, rmsd is 23.929111
sib.fastconf.EADock3: Minimizing binding mode 24, energy is 941.46216, rmsd is 26.116354
sib.fastconf.EADock3: Minimizing binding mode 25, energy is 952.9241, rmsd is 33.230576
sib.fastconf.EADock3: Minimizing binding mode 26, energy is 971.2935, rmsd is 24.065392
sib.fastconf.EADock3: Minimizing binding mode 27, energy is 973.12994, rmsd is 25.347498
sib.fastconf.EADock3: Minimizing binding mode 28, energy is 973.47986, rmsd is 33.443348
sib.fastconf.EADock3: Minimizing binding mode 29, energy is 1001.7974, rmsd is 18.95408
sib.fastconf.EADock3: Minimizing binding mode 30, energy is 1017.055, rmsd is 20.148424
sib.fastconf.EADock3: Minimizing binding mode 31, energy is 1028.1973, rmsd is 25.633999
sib.fastconf.EADock3: Minimizing binding mode 32, energy is 1054.706, rmsd is 32.692795
sib.fastconf.EADock3: Minimizing binding mode 33, energy is 1073.4717, rmsd is 25.460451
sib.fastconf.EADock3: Minimizing binding mode 34, energy is 1121.2959, rmsd is 26.727398
sib.fastconf.EADock3: Minimizing binding mode 35, energy is 1127.7249, rmsd is 24.424042
sib.fastconf.EADock3: Minimizing binding mode 36, energy is 1130.1469, rmsd is 25.359186
sib.fastconf.EADock3: Minimizing binding mode 37, energy is 1185.1731, rmsd is 31.672031
sib.fastconf.EADock3: Minimizing binding mode 38, energy is 1198.0245, rmsd is 23.43628
sib.fastconf.EADock3: Minimizing binding mode 39, energy is 1198.6647, rmsd is 32.076103
sib.fastconf.EADock3: Minimizing binding mode 40, energy is 1220.7361, rmsd is 25.959003
sib.fastconf.EADock3: Minimizing binding mode 41, energy is 1224.4175, rmsd is 27.372612
sib.fastconf.EADock3: Minimizing binding mode 42, energy is 1229.4536, rmsd is 4.120069
sib.fastconf.EADock3: Minimizing binding mode 43, energy is 1261.2692, rmsd is 26.05827
sib.fastconf.EADock3: Minimizing binding mode 44, energy is 1279.8109, rmsd is 24.7985
sib.fastconf.EADock3: Minimizing binding mode 45, energy is 1280.3226, rmsd is 24.472574
sib.fastconf.EADock3: Minimizing binding mode 46, energy is 1284.5776, rmsd is 25.32923
sib.fastconf.EADock3: Minimizing binding mode 47, energy is 1286.789, rmsd is 32.59194
sib.fastconf.EADock3: Minimizing binding mode 48, energy is 1323.8097, rmsd is 20.452557
sib.fastconf.EADock3: Minimizing binding mode 49, energy is 1374.7128, rmsd is 24.30823
sib.fastconf.EADock3: Minimizing binding mode 50, energy is 1398.8654, rmsd is 26.987782
sib.fastconf.EADock3: Minimizing binding mode 51, energy is 1401.8917, rmsd is 25.93219
sib.fastconf.EADock3: Minimizing binding mode 52, energy is 1424.738, rmsd is 19.453165
sib.fastconf.EADock3: Minimizing binding mode 53, energy is 1429.861, rmsd is 3.916678
sib.fastconf.EADock3: Minimizing binding mode 54, energy is 1444.0691, rmsd is 24.666681
sib.fastconf.EADock3: Minimizing binding mode 55, energy is 1455.9097, rmsd is 32.70241
sib.fastconf.EADock3: Minimizing binding mode 56, energy is 1477.6141, rmsd is 25.156715
sib.fastconf.EADock3: Minimizing binding mode 57, energy is 1486.2346, rmsd is 20.67111
sib.fastconf.EADock3: Minimizing binding mode 58, energy is 1489.2974, rmsd is 34.284985
sib.fastconf.EADock3: Minimizing binding mode 59, energy is 1518.1285, rmsd is 19.576233
sib.fastconf.EADock3: Minimizing binding mode 60, energy is 1525.8319, rmsd is 22.572714
sib.fastconf.EADock3: Minimizing binding mode 61, energy is 1531.1233, rmsd is 23.148907
sib.fastconf.EADock3: Minimizing binding mode 62, energy is 1554.4749, rmsd is 25.62439
sib.fastconf.EADock3: Minimizing binding mode 63, energy is 1557.1849, rmsd is 25.021523
sib.fastconf.EADock3: Minimizing binding mode 64, energy is 1573.4828, rmsd is 23.798779
sib.fastconf.EADock3: Minimizing binding mode 65, energy is 1579.6052, rmsd is 32.102123
sib.fastconf.EADock3: Minimizing binding mode 66, energy is 1582.4574, rmsd is 4.381877
sib.fastconf.EADock3: Minimizing binding mode 67, energy is 1588.5594, rmsd is 23.320337
sib.fastconf.EADock3: Minimizing binding mode 68, energy is 1606.6442, rmsd is 22.98037
sib.fastconf.EADock3: Minimizing binding mode 69, energy is 1610.58, rmsd is 32.37159
sib.fastconf.EADock3: Minimizing binding mode 70, energy is 1621.335, rmsd is 23.34217
sib.fastconf.EADock3: Minimizing binding mode 71, energy is 1639.1196, rmsd is 26.016827
sib.fastconf.EADock3: Minimizing binding mode 72, energy is 1648.7297, rmsd is 20.069748
sib.fastconf.EADock3: Minimizing binding mode 73, energy is 1673.9447, rmsd is 19.376247
sib.fastconf.EADock3: Minimizing binding mode 74, energy is 1700.6471, rmsd is 32.35996
sib.fastconf.EADock3: Minimizing binding mode 75, energy is 1700.8207, rmsd is 32.031124
sib.fastconf.EADock3: Minimizing binding mode 76, energy is 1706.7885, rmsd is 23.693274
sib.fastconf.EADock3: Minimizing binding mode 77, energy is 1715.1372, rmsd is 24.021425
sib.fastconf.EADock3: Minimizing binding mode 78, energy is 1730.5208, rmsd is 24.10294
sib.fastconf.EADock3: Minimizing binding mode 79, energy is 1735.586, rmsd is 22.43719
sib.fastconf.EADock3: Minimizing binding mode 80, energy is 1798.8632, rmsd is 22.941532
sib.fastconf.EADock3: Minimizing binding mode 81, energy is 1812.9856, rmsd is 32.76412
sib.fastconf.EADock3: Minimizing binding mode 82, energy is 1817.7605, rmsd is 22.706215
sib.fastconf.EADock3: Minimizing binding mode 83, energy is 1827.4426, rmsd is 33.404327
sib.fastconf.EADock3: Minimizing binding mode 84, energy is 1830.7672, rmsd is 24.53041
sib.fastconf.EADock3: Minimizing binding mode 85, energy is 1832.6151, rmsd is 25.51905
sib.fastconf.EADock3: Minimizing binding mode 86, energy is 1833.3143, rmsd is 22.995798
sib.fastconf.EADock3: Minimizing binding mode 87, energy is 1883.4116, rmsd is 24.485666
sib.fastconf.EADock3: Minimizing binding mode 88, energy is 1934.3558, rmsd is 18.86492
sib.fastconf.EADock3: Minimizing binding mode 89, energy is 1942.7487, rmsd is 25.4931
sib.fastconf.EADock3: Minimizing binding mode 90, energy is 1948.9316, rmsd is 24.37145
sib.fastconf.EADock3: Minimizing binding mode 91, energy is 1950.2012, rmsd is 24.165403
sib.fastconf.EADock3: Minimizing binding mode 92, energy is 1950.3997, rmsd is 33.343647
sib.fastconf.EADock3: Minimizing binding mode 93, energy is 1954.9106, rmsd is 33.07693
sib.fastconf.EADock3: Minimizing binding mode 94, energy is 1974.7797, rmsd is 2.5526166
sib.fastconf.EADock3: Minimizing binding mode 95, energy is 1989.8234, rmsd is 20.427422
sib.fastconf.EADock3: Minimizing binding mode 96, energy is 1995.9794, rmsd is 33.25975
sib.fastconf.EADock3: Minimizing binding mode 97, energy is 2022.6521, rmsd is 34.188114
sib.fastconf.EADock3: Minimizing binding mode 98, energy is 2045.4829, rmsd is 33.24878
sib.fastconf.EADock3: Minimizing binding mode 99, energy is 2055.5146, rmsd is 23.36612
sib.fastconf.EADock3: Minimizing binding mode 100, energy is 2060.285, rmsd is 23.465727
sib.fastconf.EADock3: Minimizing binding mode 101, energy is 2064.2764, rmsd is 23.801674
sib.fastconf.EADock3: Minimizing binding mode 102, energy is 2083.0396, rmsd is 32.381622
sib.fastconf.EADock3: Minimizing binding mode 103, energy is 2112.383, rmsd is 24.289669
sib.fastconf.EADock3: Minimizing binding mode 104, energy is 2115.995, rmsd is 32.045555
sib.fastconf.EADock3: Minimizing binding mode 105, energy is 2142.8708, rmsd is 22.407537
sib.fastconf.EADock3: Minimizing binding mode 106, energy is 2167.4302, rmsd is 24.375635
sib.fastconf.EADock3: Minimizing binding mode 107, energy is 2198.9717, rmsd is 21.831358
sib.fastconf.EADock3: Minimizing binding mode 108, energy is 2202.3142, rmsd is 23.648754
sib.fastconf.EADock3: Minimizing binding mode 109, energy is 2224.999, rmsd is 27.221884
sib.fastconf.EADock3: Minimizing binding mode 110, energy is 2235.9573, rmsd is 24.336174
sib.fastconf.EADock3: Minimizing binding mode 111, energy is 2270.2292, rmsd is 19.268522
sib.fastconf.EADock3: Minimizing binding mode 112, energy is 2292.7405, rmsd is 23.39096
sib.fastconf.EADock3: Minimizing binding mode 113, energy is 2347.056, rmsd is 33.613003
sib.fastconf.EADock3: Minimizing binding mode 114, energy is 2348.7073, rmsd is 19.906075
sib.fastconf.EADock3: Minimizing binding mode 115, energy is 2353.4355, rmsd is 24.998384
sib.fastconf.EADock3: Minimizing binding mode 116, energy is 2364.927, rmsd is 23.826447
sib.fastconf.EADock3: Minimizing binding mode 117, energy is 2372.4592, rmsd is 31.533113
sib.fastconf.EADock3: Minimizing binding mode 118, energy is 2377.617, rmsd is 31.559174
sib.fastconf.EADock3: Minimizing binding mode 119, energy is 2424.7966, rmsd is 33.98438
sib.fastconf.EADock3: Minimizing binding mode 120, energy is 2525.073, rmsd is 22.172245
sib.fastconf.EADock3: Minimizing binding mode 121, energy is 2533.2617, rmsd is 22.310804
sib.fastconf.EADock3: Minimizing binding mode 122, energy is 2543.2952, rmsd is 33.762123
sib.fastconf.EADock3: Minimizing binding mode 123, energy is 2550.3352, rmsd is 33.79137
sib.fastconf.EADock3: Minimizing binding mode 124, energy is 2553.887, rmsd is 17.993801
sib.fastconf.EADock3: Minimizing binding mode 125, energy is 2564.4744, rmsd is 31.549692
sib.fastconf.EADock3: Minimizing binding mode 126, energy is 2572.9248, rmsd is 26.011744
sib.fastconf.EADock3: Minimizing binding mode 127, energy is 2599.4214, rmsd is 33.2821
sib.fastconf.EADock3: Minimizing binding mode 128, energy is 2626.0884, rmsd is 31.811058
sib.fastconf.EADock3: Minimizing binding mode 129, energy is 2688.3643, rmsd is 4.1675787
sib.fastconf.EADock3: Minimizing binding mode 130, energy is 2694.246, rmsd is 22.168262
sib.fastconf.EADock3: Minimizing binding mode 131, energy is 2709.7864, rmsd is 22.657923
sib.fastconf.EADock3: Minimizing binding mode 132, energy is 2711.9275, rmsd is 23.035635
sib.fastconf.EADock3: Minimizing binding mode 133, energy is 2781.5518, rmsd is 32.45434
sib.fastconf.EADock3: Minimizing binding mode 134, energy is 2798.2102, rmsd is 34.14761
sib.fastconf.EADock3: Minimizing binding mode 135, energy is 2854.4788, rmsd is 24.610632
sib.fastconf.EADock3: Minimizing binding mode 136, energy is 2862.8113, rmsd is 25.992737
sib.fastconf.EADock3: Minimizing binding mode 137, energy is 2880.3306, rmsd is 25.71209
sib.fastconf.EADock3: Minimizing binding mode 138, energy is 2924.0159, rmsd is 3.4654982
sib.fastconf.EADock3: Minimizing binding mode 139, energy is 3006.8083, rmsd is 33.618855
sib.fastconf.EADock3: Minimizing binding mode 140, energy is 3012.9963, rmsd is 32.3784
sib.fastconf.EADock3: Minimizing binding mode 141, energy is 3031.2979, rmsd is 22.534899
sib.fastconf.EADock3: Minimizing binding mode 142, energy is 3046.1602, rmsd is 23.542225
sib.fastconf.EADock3: Minimizing binding mode 143, energy is 3139.3384, rmsd is 34.014084
sib.fastconf.EADock3: Minimizing binding mode 144, energy is 3141.4978, rmsd is 26.933983
sib.fastconf.EADock3: Minimizing binding mode 145, energy is 3162.8823, rmsd is 33.131454
sib.fastconf.EADock3: Minimizing binding mode 146, energy is 3178.8025, rmsd is 32.311287
sib.fastconf.EADock3: Minimizing binding mode 147, energy is 3323.6475, rmsd is 24.690863
sib.fastconf.EADock3: Minimizing binding mode 148, energy is 3337.9426, rmsd is 24.603186
sib.fastconf.EADock3: Minimizing binding mode 149, energy is 3342.3809, rmsd is 25.986113
sib.fastconf.EADock3: Minimizing binding mode 150, energy is 3364.9763, rmsd is 32.584488
sib.fastconf.EADock3: Minimizing binding mode 151, energy is 3391.2212, rmsd is 32.93592
sib.fastconf.EADock3: Minimizing binding mode 152, energy is 3457.123, rmsd is 19.864872
sib.fastconf.EADock3: Minimizing binding mode 153, energy is 3511.712, rmsd is 20.00793
sib.fastconf.EADock3: Minimizing binding mode 154, energy is 3534.274, rmsd is 32.021957
sib.fastconf.EADock3: Minimizing binding mode 155, energy is 3538.636, rmsd is 23.324656
sib.fastconf.EADock3: Minimizing binding mode 156, energy is 3592.431, rmsd is 26.430687
sib.fastconf.EADock3: Minimizing binding mode 157, energy is 3613.7803, rmsd is 25.50455
sib.fastconf.EADock3: Minimizing binding mode 158, energy is 3633.983, rmsd is 20.022831
sib.fastconf.EADock3: Minimizing binding mode 159, energy is 3675.7483, rmsd is 23.030607
sib.fastconf.EADock3: Minimizing binding mode 160, energy is 3740.375, rmsd is 31.65128
sib.fastconf.EADock3: Minimizing binding mode 161, energy is 3749.2485, rmsd is 32.250328
sib.fastconf.EADock3: Minimizing binding mode 162, energy is 3751.522, rmsd is 25.584873
sib.fastconf.EADock3: Minimizing binding mode 163, energy is 3775.5803, rmsd is 22.610374
sib.fastconf.EADock3: Minimizing binding mode 164, energy is 3784.214, rmsd is 21.306683
sib.fastconf.EADock3: Minimizing binding mode 165, energy is 3817.681, rmsd is 23.40013
sib.fastconf.EADock3: Minimizing binding mode 166, energy is 3861.2046, rmsd is 20.177864
sib.fastconf.EADock3: Minimizing binding mode 167, energy is 3875.7332, rmsd is 24.975727
sib.fastconf.EADock3: Minimizing binding mode 168, energy is 3884.8142, rmsd is 33.340916
sib.fastconf.EADock3: Minimizing binding mode 169, energy is 3920.9746, rmsd is 31.410673
sib.fastconf.EADock3: Minimizing binding mode 170, energy is 4040.1345, rmsd is 22.934818
sib.fastconf.EADock3: Minimizing binding mode 171, energy is 4080.498, rmsd is 31.261595
sib.fastconf.EADock3: Minimizing binding mode 172, energy is 4120.627, rmsd is 19.514183
sib.fastconf.EADock3: Minimizing binding mode 173, energy is 4167.6353, rmsd is 34.024464
sib.fastconf.EADock3: Minimizing binding mode 174, energy is 4185.009, rmsd is 21.321743
sib.fastconf.EADock3: Minimizing binding mode 175, energy is 4195.632, rmsd is 25.013784
sib.fastconf.EADock3: Minimizing binding mode 176, energy is 4250.1533, rmsd is 21.793837
sib.fastconf.EADock3: Minimizing binding mode 177, energy is 4278.936, rmsd is 33.157974
sib.fastconf.EADock3: Minimizing binding mode 178, energy is 4285.5205, rmsd is 25.466835
sib.fastconf.EADock3: Minimizing binding mode 179, energy is 4310.927, rmsd is 20.929716
sib.fastconf.EADock3: Minimizing binding mode 180, energy is 4335.622, rmsd is 24.436054
sib.fastconf.EADock3: Minimizing binding mode 181, energy is 4343.217, rmsd is 34.046165
sib.fastconf.EADock3: Minimizing binding mode 182, energy is 4348.579, rmsd is 33.274883
sib.fastconf.EADock3: Minimizing binding mode 183, energy is 4404.817, rmsd is 21.952618
sib.fastconf.EADock3: Minimizing binding mode 184, energy is 4422.22, rmsd is 32.252796
sib.fastconf.EADock3: Minimizing binding mode 185, energy is 4539.2876, rmsd is 32.136215
sib.fastconf.EADock3: Minimizing binding mode 186, energy is 4711.3755, rmsd is 26.589172
sib.fastconf.EADock3: Minimizing binding mode 187, energy is 4778.814, rmsd is 32.62953
sib.fastconf.EADock3: Minimizing binding mode 188, energy is 4921.369, rmsd is 24.857475
sib.fastconf.EADock3: Minimizing binding mode 189, energy is 4924.4497, rmsd is 31.564764
sib.fastconf.EADock3: Minimizing binding mode 190, energy is 5015.0903, rmsd is 24.093002
sib.fastconf.EADock3: Minimizing binding mode 191, energy is 5032.217, rmsd is 24.3203
sib.fastconf.EADock3: Minimizing binding mode 192, energy is 5038.124, rmsd is 25.086035
sib.fastconf.EADock3: Minimizing binding mode 193, energy is 5121.799, rmsd is 33.010986
sib.fastconf.EADock3: Minimizing binding mode 194, energy is 5150.9507, rmsd is 32.81576
sib.fastconf.EADock3: Minimizing binding mode 195, energy is 5151.6636, rmsd is 24.773363
sib.fastconf.EADock3: Minimizing binding mode 196, energy is 5245.1006, rmsd is 33.02125
sib.fastconf.EADock3: Minimizing binding mode 197, energy is 5253.144, rmsd is 26.2177
sib.fastconf.EADock3: Minimizing binding mode 198, energy is 5299.487, rmsd is 17.820326
sib.fastconf.EADock3: Minimizing binding mode 199, energy is 5302.5146, rmsd is 33.56307
sib.fastconf.EADock3: Minimizing binding mode 200, energy is 5407.4995, rmsd is 26.908218
sib.fastconf.EADock3: Minimizing binding mode 201, energy is 5409.5986, rmsd is 23.93101
sib.fastconf.EADock3: Minimizing binding mode 202, energy is 5643.803, rmsd is 26.814686
sib.fastconf.EADock3: Minimizing binding mode 203, energy is 5652.293, rmsd is 23.289864
sib.fastconf.EADock3: Minimizing binding mode 204, energy is 5704.6035, rmsd is 34.594265
sib.fastconf.EADock3: Minimizing binding mode 205, energy is 5806.5347, rmsd is 32.285213
sib.fastconf.EADock3: Minimizing binding mode 206, energy is 5886.819, rmsd is 34.259274
sib.fastconf.EADock3: Minimizing binding mode 207, energy is 5894.4375, rmsd is 32.17989
sib.fastconf.EADock3: Minimizing binding mode 208, energy is 5921.6235, rmsd is 32.72142
sib.fastconf.EADock3: Minimizing binding mode 209, energy is 5958.464, rmsd is 20.99179
sib.fastconf.EADock3: Minimizing binding mode 210, energy is 6012.031, rmsd is 24.020529
sib.fastconf.EADock3: Minimizing binding mode 211, energy is 6064.3687, rmsd is 21.8064
sib.fastconf.EADock3: Minimizing binding mode 212, energy is 6205.705, rmsd is 34.28846
sib.fastconf.EADock3: Minimizing binding mode 213, energy is 6234.631, rmsd is 23.08614
sib.fastconf.EADock3: Minimizing binding mode 214, energy is 6250.45, rmsd is 23.674896
sib.fastconf.EADock3: Minimizing binding mode 215, energy is 6292.314, rmsd is 31.872864
sib.fastconf.EADock3: Minimizing binding mode 216, energy is 7066.5806, rmsd is 24.341265
sib.fastconf.EADock3: Minimizing binding mode 217, energy is 7181.8022, rmsd is 32.25166
sib.fastconf.EADock3: Minimizing binding mode 218, energy is 8030.4175, rmsd is 26.888178
sib.fastconf.EADock3: Minimizing binding mode 219, energy is 8154.097, rmsd is 22.47297
sib.fastconf.EADock3: Minimizing binding mode 220, energy is 8351.7295, rmsd is 33.227962
sib.fastconf.EADock3: Minimizing binding mode 221, energy is 8512.816, rmsd is 31.405127
sib.fastconf.EADock3: Minimizing binding mode 222, energy is 8666.195, rmsd is 32.92453
sib.fastconf.EADock3: Filter out binding modes with an energy above 3.4028235E38 (3.4028235E38 above the most favorable binding mode, which has an energy of 46.621)
sib.wrappers.md.charmm.ExtendedCharmmWrapper: CHARMM timers: CPU time: 101.34 seconds
sib.wrappers.md.charmm.ExtendedCharmmWrapper: CHARMM timers: Elapsed time: 1928.77 seconds.
sib.fastconf.EADock3: Starting clustering
sib.fastconf.EADock3: Clustering iteration 0 took 10 ms and merged 26 clusters.
sib.fastconf.EADock3: Clustering iteration 1 took 10 ms and merged 0 clusters.
sib.fastconf.EADock3: Clustering took 20 ms.
sib.fastconf.EADock3: 223 elements were gathered in 197 clusters.
sib.fastconf.EADock3: Evaluating cluster 0/197
sib.fastconf.EADock3: Evaluating binding mode 0/1 with FACTS
sib.fastconf.EADock3: Evaluating cluster 1/197
sib.fastconf.EADock3: Evaluating binding mode 0/1 with FACTS
sib.fastconf.EADock3: Evaluating cluster 2/197
sib.fastconf.EADock3: Evaluating binding mode 0/1 with FACTS
sib.fastconf.EADock3: Evaluating cluster 3/197
sib.fastconf.EADock3: Evaluating binding mode 0/1 with FACTS
sib.fastconf.EADock3: Evaluating cluster 4/197
sib.fastconf.EADock3: Evaluating binding mode 0/1 with FACTS
sib.fastconf.EADock3: Evaluating cluster 5/197
sib.fastconf.EADock3: Evaluating binding mode 0/1 with FACTS
sib.fastconf.EADock3: Evaluating cluster 6/197
sib.fastconf.EADock3: Evaluating binding mode 0/1 with FACTS
sib.fastconf.EADock3: Evaluating cluster 7/197
sib.fastconf.EADock3: Evaluating binding mode 0/1 with FACTS
sib.fastconf.EADock3: Evaluating cluster 8/197
sib.fastconf.EADock3: Evaluating binding mode 0/1 with FACTS
sib.fastconf.EADock3: Evaluating cluster 9/197
sib.fastconf.EADock3: Evaluating binding mode 0/1 with FACTS
sib.fastconf.EADock3: Evaluating cluster 10/197
sib.fastconf.EADock3: Evaluating binding mode 0/1 with FACTS
sib.fastconf.EADock3: Evaluating cluster 11/197
sib.fastconf.EADock3: Evaluating binding mode 0/1 with FACTS
sib.fastconf.EADock3: Evaluating cluster 12/197
sib.fastconf.EADock3: Evaluating binding mode 0/1 with FACTS
sib.fastconf.EADock3: Evaluating cluster 13/197
sib.fastconf.EADock3: Evaluating binding mode 0/1 with FACTS
sib.fastconf.EADock3: Evaluating cluster 14/197
sib.fastconf.EADock3: Evaluating binding mode 0/1 with FACTS
sib.fastconf.EADock3: Evaluating cluster 15/197
sib.fastconf.EADock3: Evaluating binding mode 0/1 with FACTS
sib.fastconf.EADock3: Evaluating cluster 16/197
sib.fastconf.EADock3: Evaluating binding mode 0/1 with FACTS
sib.fastconf.EADock3: Evaluating cluster 17/197
sib.fastconf.EADock3: Evaluating binding mode 0/1 with FACTS
sib.fastconf.EADock3: Evaluating cluster 18/197
sib.fastconf.EADock3: Evaluating binding mode 0/1 with FACTS
sib.fastconf.EADock3: Evaluating cluster 19/197
sib.fastconf.EADock3: Evaluating binding mode 0/1 with FACTS
sib.fastconf.EADock3: Evaluating cluster 20/197
sib.fastconf.EADock3: Evaluating binding mode 0/1 with FACTS
sib.fastconf.EADock3: Evaluating cluster 21/197
sib.fastconf.EADock3: Evaluating binding mode 0/1 with FACTS
sib.fastconf.EADock3: Evaluating cluster 22/197
sib.fastconf.EADock3: Evaluating binding mode 0/1 with FACTS
sib.fastconf.EADock3: Evaluating cluster 23/197
sib.fastconf.EADock3: Evaluating binding mode 0/1 with FACTS
sib.fastconf.EADock3: Evaluating cluster 24/197
sib.fastconf.EADock3: Evaluating binding mode 0/2 with FACTS
sib.fastconf.EADock3: Evaluating binding mode 1/2 with FACTS
sib.fastconf.EADock3: Evaluating cluster 25/197
sib.fastconf.EADock3: Evaluating binding mode 0/1 with FACTS
sib.fastconf.EADock3: Evaluating cluster 26/197
sib.fastconf.EADock3: Evaluating binding mode 0/1 with FACTS
sib.fastconf.EADock3: Evaluating cluster 27/197
sib.fastconf.EADock3: Evaluating binding mode 0/1 with FACTS
sib.fastconf.EADock3: Evaluating cluster 28/197
sib.fastconf.EADock3: Evaluating binding mode 0/1 with FACTS
sib.fastconf.EADock3: Evaluating cluster 29/197
sib.fastconf.EADock3: Evaluating binding mode 0/1 with FACTS
sib.fastconf.EADock3: Evaluating cluster 30/197
sib.fastconf.EADock3: Evaluating binding mode 0/1 with FACTS
sib.fastconf.EADock3: Evaluating cluster 31/197
sib.fastconf.EADock3: Evaluating binding mode 0/1 with FACTS
sib.fastconf.EADock3: Evaluating cluster 32/197
sib.fastconf.EADock3: Evaluating binding mode 0/1 with FACTS
sib.fastconf.EADock3: Evaluating cluster 33/197
sib.fastconf.EADock3: Evaluating binding mode 0/1 with FACTS
sib.fastconf.EADock3: Evaluating cluster 34/197
sib.fastconf.EADock3: Evaluating binding mode 0/1 with FACTS
sib.fastconf.EADock3: Evaluating cluster 35/197
sib.fastconf.EADock3: Evaluating binding mode 0/1 with FACTS
sib.fastconf.EADock3: Evaluating cluster 36/197
sib.fastconf.EADock3: Evaluating binding mode 0/1 with FACTS
sib.fastconf.EADock3: Evaluating cluster 37/197
sib.fastconf.EADock3: Evaluating binding mode 0/1 with FACTS
sib.fastconf.EADock3: Evaluating cluster 38/197
sib.fastconf.EADock3: Evaluating binding mode 0/2 with FACTS
sib.fastconf.EADock3: Evaluating binding mode 1/2 with FACTS
sib.fastconf.EADock3: Evaluating cluster 39/197
sib.fastconf.EADock3: Evaluating binding mode 0/1 with FACTS
sib.fastconf.EADock3: Evaluating cluster 40/197
sib.fastconf.EADock3: Evaluating binding mode 0/1 with FACTS
sib.fastconf.EADock3: Evaluating cluster 41/197
sib.fastconf.EADock3: Evaluating binding mode 0/1 with FACTS
sib.fastconf.EADock3: Evaluating cluster 42/197
sib.fastconf.EADock3: Evaluating binding mode 0/1 with FACTS
sib.fastconf.EADock3: Evaluating cluster 43/197
sib.fastconf.EADock3: Evaluating binding mode 0/2 with FACTS
sib.fastconf.EADock3: Evaluating binding mode 1/2 with FACTS
sib.fastconf.EADock3: Evaluating cluster 44/197
sib.fastconf.EADock3: Evaluating binding mode 0/1 with FACTS
sib.fastconf.EADock3: Evaluating cluster 45/197
sib.fastconf.EADock3: Evaluating binding mode 0/6 with FACTS
sib.fastconf.EADock3: Evaluating binding mode 1/6 with FACTS
sib.fastconf.EADock3: Evaluating binding mode 2/6 with FACTS
sib.fastconf.EADock3: Evaluating binding mode 3/6 with FACTS
sib.fastconf.EADock3: Evaluating binding mode 4/6 with FACTS
sib.fastconf.EADock3: Evaluating binding mode 5/6 with FACTS
sib.fastconf.EADock3: Evaluating cluster 46/197
sib.fastconf.EADock3: Evaluating binding mode 0/1 with FACTS
sib.fastconf.EADock3: Evaluating cluster 47/197
sib.fastconf.EADock3: Evaluating binding mode 0/1 with FACTS
sib.fastconf.EADock3: Evaluating cluster 48/197
sib.fastconf.EADock3: Evaluating binding mode 0/1 with FACTS
sib.fastconf.EADock3: Evaluating cluster 49/197
sib.fastconf.EADock3: Evaluating binding mode 0/1 with FACTS
sib.fastconf.EADock3: Evaluating cluster 50/197
sib.fastconf.EADock3: Evaluating binding mode 0/1 with FACTS
sib.fastconf.EADock3: Evaluating cluster 51/197
sib.fastconf.EADock3: Evaluating binding mode 0/1 with FACTS
sib.fastconf.EADock3: Evaluating cluster 52/197
sib.fastconf.EADock3: Evaluating binding mode 0/1 with FACTS
sib.fastconf.EADock3: Evaluating cluster 53/197
sib.fastconf.EADock3: Evaluating binding mode 0/1 with FACTS
sib.fastconf.EADock3: Evaluating cluster 54/197
sib.fastconf.EADock3: Evaluating binding mode 0/1 with FACTS
sib.fastconf.EADock3: Evaluating cluster 55/197
sib.fastconf.EADock3: Evaluating binding mode 0/1 with FACTS
sib.fastconf.EADock3: Evaluating cluster 56/197
sib.fastconf.EADock3: Evaluating binding mode 0/1 with FACTS
sib.fastconf.EADock3: Evaluating cluster 57/197
sib.fastconf.EADock3: Evaluating binding mode 0/2 with FACTS
sib.fastconf.EADock3: Evaluating binding mode 1/2 with FACTS
sib.fastconf.EADock3: Evaluating cluster 58/197
sib.fastconf.EADock3: Evaluating binding mode 0/1 with FACTS
sib.fastconf.EADock3: Evaluating cluster 59/197
sib.fastconf.EADock3: Evaluating binding mode 0/1 with FACTS
sib.fastconf.EADock3: Evaluating cluster 60/197
sib.fastconf.EADock3: Evaluating binding mode 0/1 with FACTS
sib.fastconf.EADock3: Evaluating cluster 61/197
sib.fastconf.EADock3: Evaluating binding mode 0/1 with FACTS
sib.fastconf.EADock3: Evaluating cluster 62/197
sib.fastconf.EADock3: Evaluating binding mode 0/1 with FACTS
sib.fastconf.EADock3: Evaluating cluster 63/197
sib.fastconf.EADock3: Evaluating binding mode 0/1 with FACTS
sib.fastconf.EADock3: Evaluating cluster 64/197
sib.fastconf.EADock3: Evaluating binding mode 0/1 with FACTS
sib.fastconf.EADock3: Evaluating cluster 65/197
sib.fastconf.EADock3: Evaluating binding mode 0/1 with FACTS
sib.fastconf.EADock3: Evaluating cluster 66/197
sib.fastconf.EADock3: Evaluating binding mode 0/1 with FACTS
sib.fastconf.EADock3: Evaluating cluster 67/197
sib.fastconf.EADock3: Evaluating binding mode 0/1 with FACTS
sib.fastconf.EADock3: Evaluating cluster 68/197
sib.fastconf.EADock3: Evaluating binding mode 0/1 with FACTS
sib.fastconf.EADock3: Evaluating cluster 69/197
sib.fastconf.EADock3: Evaluating binding mode 0/1 with FACTS
sib.fastconf.EADock3: Evaluating cluster 70/197
sib.fastconf.EADock3: Evaluating binding mode 0/1 with FACTS
sib.fastconf.EADock3: Evaluating cluster 71/197
sib.fastconf.EADock3: Evaluating binding mode 0/1 with FACTS
sib.fastconf.EADock3: Evaluating cluster 72/197
sib.fastconf.EADock3: Evaluating binding mode 0/1 with FACTS
sib.fastconf.EADock3: Evaluating cluster 73/197
sib.fastconf.EADock3: Evaluating binding mode 0/1 with FACTS
sib.fastconf.EADock3: Evaluating cluster 74/197
sib.fastconf.EADock3: Evaluating binding mode 0/1 with FACTS
sib.fastconf.EADock3: Evaluating cluster 75/197
sib.fastconf.EADock3: Evaluating binding mode 0/1 with FACTS
sib.fastconf.EADock3: Evaluating cluster 76/197
sib.fastconf.EADock3: Evaluating binding mode 0/1 with FACTS
sib.fastconf.EADock3: Evaluating cluster 77/197
sib.fastconf.EADock3: Evaluating binding mode 0/1 with FACTS
sib.fastconf.EADock3: Evaluating cluster 78/197
sib.fastconf.EADock3: Evaluating binding mode 0/2 with FACTS
sib.fastconf.EADock3: Evaluating binding mode 1/2 with FACTS
sib.fastconf.EADock3: Evaluating cluster 79/197
sib.fastconf.EADock3: Evaluating binding mode 0/1 with FACTS
sib.fastconf.EADock3: Evaluating cluster 80/197
sib.fastconf.EADock3: Evaluating binding mode 0/1 with FACTS
sib.fastconf.EADock3: Evaluating cluster 81/197
sib.fastconf.EADock3: Evaluating binding mode 0/1 with FACTS
sib.fastconf.EADock3: Evaluating cluster 82/197
sib.fastconf.EADock3: Evaluating binding mode 0/1 with FACTS
sib.fastconf.EADock3: Evaluating cluster 83/197
sib.fastconf.EADock3: Evaluating binding mode 0/1 with FACTS
sib.fastconf.EADock3: Evaluating cluster 84/197
sib.fastconf.EADock3: Evaluating binding mode 0/1 with FACTS
sib.fastconf.EADock3: Evaluating cluster 85/197
sib.fastconf.EADock3: Evaluating binding mode 0/2 with FACTS
sib.fastconf.EADock3: Evaluating binding mode 1/2 with FACTS
sib.fastconf.EADock3: Evaluating cluster 86/197
sib.fastconf.EADock3: Evaluating binding mode 0/1 with FACTS
sib.fastconf.EADock3: Evaluating cluster 87/197
sib.fastconf.EADock3: Evaluating binding mode 0/1 with FACTS
sib.fastconf.EADock3: Evaluating cluster 88/197
sib.fastconf.EADock3: Evaluating binding mode 0/1 with FACTS
sib.fastconf.EADock3: Evaluating cluster 89/197
sib.fastconf.EADock3: Evaluating binding mode 0/1 with FACTS
sib.fastconf.EADock3: Evaluating cluster 90/197
sib.fastconf.EADock3: Evaluating binding mode 0/1 with FACTS
sib.fastconf.EADock3: Evaluating cluster 91/197
sib.fastconf.EADock3: Evaluating binding mode 0/1 with FACTS
sib.fastconf.EADock3: Evaluating cluster 92/197
sib.fastconf.EADock3: Evaluating binding mode 0/1 with FACTS
sib.fastconf.EADock3: Evaluating cluster 93/197
sib.fastconf.EADock3: Evaluating binding mode 0/1 with FACTS
sib.fastconf.EADock3: Evaluating cluster 94/197
sib.fastconf.EADock3: Evaluating binding mode 0/1 with FACTS
sib.fastconf.EADock3: Evaluating cluster 95/197
sib.fastconf.EADock3: Evaluating binding mode 0/1 with FACTS
sib.fastconf.EADock3: Evaluating cluster 96/197
sib.fastconf.EADock3: Evaluating binding mode 0/1 with FACTS
sib.fastconf.EADock3: Evaluating cluster 97/197
sib.fastconf.EADock3: Evaluating binding mode 0/1 with FACTS
sib.fastconf.EADock3: Evaluating cluster 98/197
sib.fastconf.EADock3: Evaluating binding mode 0/1 with FACTS
sib.fastconf.EADock3: Evaluating cluster 99/197
sib.fastconf.EADock3: Evaluating binding mode 0/1 with FACTS
sib.fastconf.EADock3: Evaluating cluster 100/197
sib.fastconf.EADock3: Evaluating binding mode 0/1 with FACTS
sib.fastconf.EADock3: Evaluating cluster 101/197
sib.fastconf.EADock3: Evaluating binding mode 0/1 with FACTS
sib.fastconf.EADock3: Evaluating cluster 102/197
sib.fastconf.EADock3: Evaluating binding mode 0/1 with FACTS
sib.fastconf.EADock3: Evaluating cluster 103/197
sib.fastconf.EADock3: Evaluating binding mode 0/1 with FACTS
sib.fastconf.EADock3: Evaluating cluster 104/197
sib.fastconf.EADock3: Evaluating binding mode 0/1 with FACTS
sib.fastconf.EADock3: Evaluating cluster 105/197
sib.fastconf.EADock3: Evaluating binding mode 0/1 with FACTS
sib.fastconf.EADock3: Evaluating cluster 106/197
sib.fastconf.EADock3: Evaluating binding mode 0/1 with FACTS
sib.fastconf.EADock3: Evaluating cluster 107/197
sib.fastconf.EADock3: Evaluating binding mode 0/2 with FACTS
sib.fastconf.EADock3: Evaluating binding mode 1/2 with FACTS
sib.fastconf.EADock3: Evaluating cluster 108/197
sib.fastconf.EADock3: Evaluating binding mode 0/4 with FACTS
sib.fastconf.EADock3: Evaluating binding mode 1/4 with FACTS
sib.fastconf.EADock3: Evaluating binding mode 2/4 with FACTS
sib.fastconf.EADock3: Evaluating binding mode 3/4 with FACTS
sib.fastconf.EADock3: Evaluating cluster 109/197
sib.fastconf.EADock3: Evaluating binding mode 0/1 with FACTS
sib.fastconf.EADock3: Evaluating cluster 110/197
sib.fastconf.EADock3: Evaluating binding mode 0/3 with FACTS
sib.fastconf.EADock3: Evaluating binding mode 1/3 with FACTS
sib.fastconf.EADock3: Evaluating binding mode 2/3 with FACTS
sib.fastconf.EADock3: Evaluating cluster 111/197
sib.fastconf.EADock3: Evaluating binding mode 0/1 with FACTS
sib.fastconf.EADock3: Evaluating cluster 112/197
sib.fastconf.EADock3: Evaluating binding mode 0/2 with FACTS
sib.fastconf.EADock3: Evaluating binding mode 1/2 with FACTS
sib.fastconf.EADock3: Evaluating cluster 113/197
sib.fastconf.EADock3: Evaluating binding mode 0/1 with FACTS
sib.fastconf.EADock3: Evaluating cluster 114/197
sib.fastconf.EADock3: Evaluating binding mode 0/1 with FACTS
sib.fastconf.EADock3: Evaluating cluster 115/197
sib.fastconf.EADock3: Evaluating binding mode 0/1 with FACTS
sib.fastconf.EADock3: Evaluating cluster 116/197
sib.fastconf.EADock3: Evaluating binding mode 0/1 with FACTS
sib.fastconf.EADock3: Evaluating cluster 117/197
sib.fastconf.EADock3: Evaluating binding mode 0/1 with FACTS
sib.fastconf.EADock3: Evaluating cluster 118/197
sib.fastconf.EADock3: Evaluating binding mode 0/2 with FACTS
sib.fastconf.EADock3: Evaluating binding mode 1/2 with FACTS
sib.fastconf.EADock3: Evaluating cluster 119/197
sib.fastconf.EADock3: Evaluating binding mode 0/1 with FACTS
sib.fastconf.EADock3: Evaluating cluster 120/197
sib.fastconf.EADock3: Evaluating binding mode 0/1 with FACTS
sib.fastconf.EADock3: Evaluating cluster 121/197
sib.fastconf.EADock3: Evaluating binding mode 0/1 with FACTS
sib.fastconf.EADock3: Evaluating cluster 122/197
sib.fastconf.EADock3: Evaluating binding mode 0/1 with FACTS
sib.fastconf.EADock3: Evaluating cluster 123/197
sib.fastconf.EADock3: Evaluating binding mode 0/1 with FACTS
sib.fastconf.EADock3: Evaluating cluster 124/197
sib.fastconf.EADock3: Evaluating binding mode 0/2 with FACTS
sib.fastconf.EADock3: Evaluating binding mode 1/2 with FACTS
sib.fastconf.EADock3: Evaluating cluster 125/197
sib.fastconf.EADock3: Evaluating binding mode 0/1 with FACTS
sib.fastconf.EADock3: Evaluating cluster 126/197
sib.fastconf.EADock3: Evaluating binding mode 0/1 with FACTS
sib.fastconf.EADock3: Evaluating cluster 127/197
sib.fastconf.EADock3: Evaluating binding mode 0/1 with FACTS
sib.fastconf.EADock3: Evaluating cluster 128/197
sib.fastconf.EADock3: Evaluating binding mode 0/1 with FACTS
sib.fastconf.EADock3: Evaluating cluster 129/197
sib.fastconf.EADock3: Evaluating binding mode 0/1 with FACTS
sib.fastconf.EADock3: Evaluating cluster 130/197
sib.fastconf.EADock3: Evaluating binding mode 0/1 with FACTS
sib.fastconf.EADock3: Evaluating cluster 131/197
sib.fastconf.EADock3: Evaluating binding mode 0/1 with FACTS
sib.fastconf.EADock3: Evaluating cluster 132/197
sib.fastconf.EADock3: Evaluating binding mode 0/1 with FACTS
sib.fastconf.EADock3: Evaluating cluster 133/197
sib.fastconf.EADock3: Evaluating binding mode 0/2 with FACTS
sib.fastconf.EADock3: Evaluating binding mode 1/2 with FACTS
sib.fastconf.EADock3: Evaluating cluster 134/197
sib.fastconf.EADock3: Evaluating binding mode 0/1 with FACTS
sib.fastconf.EADock3: Evaluating cluster 135/197
sib.fastconf.EADock3: Evaluating binding mode 0/1 with FACTS
sib.fastconf.EADock3: Evaluating cluster 136/197
sib.fastconf.EADock3: Evaluating binding mode 0/1 with FACTS
sib.fastconf.EADock3: Evaluating cluster 137/197
sib.fastconf.EADock3: Evaluating binding mode 0/1 with FACTS
sib.fastconf.EADock3: Evaluating cluster 138/197
sib.fastconf.EADock3: Evaluating binding mode 0/1 with FACTS
sib.fastconf.EADock3: Evaluating cluster 139/197
sib.fastconf.EADock3: Evaluating binding mode 0/1 with FACTS
sib.fastconf.EADock3: Evaluating cluster 140/197
sib.fastconf.EADock3: Evaluating binding mode 0/1 with FACTS
sib.fastconf.EADock3: Evaluating cluster 141/197
sib.fastconf.EADock3: Evaluating binding mode 0/1 with FACTS
sib.fastconf.EADock3: Evaluating cluster 142/197
sib.fastconf.EADock3: Evaluating binding mode 0/1 with FACTS
sib.fastconf.EADock3: Evaluating cluster 143/197
sib.fastconf.EADock3: Evaluating binding mode 0/1 with FACTS
sib.fastconf.EADock3: Evaluating cluster 144/197
sib.fastconf.EADock3: Evaluating binding mode 0/1 with FACTS
sib.fastconf.EADock3: Evaluating cluster 145/197
sib.fastconf.EADock3: Evaluating binding mode 0/1 with FACTS
sib.fastconf.EADock3: Evaluating cluster 146/197
sib.fastconf.EADock3: Evaluating binding mode 0/2 with FACTS
sib.fastconf.EADock3: Evaluating binding mode 1/2 with FACTS
sib.fastconf.EADock3: Evaluating cluster 147/197
sib.fastconf.EADock3: Evaluating binding mode 0/1 with FACTS
sib.fastconf.EADock3: Evaluating cluster 148/197
sib.fastconf.EADock3: Evaluating binding mode 0/1 with FACTS
sib.fastconf.EADock3: Evaluating cluster 149/197
sib.fastconf.EADock3: Evaluating binding mode 0/1 with FACTS
sib.fastconf.EADock3: Evaluating cluster 150/197
sib.fastconf.EADock3: Evaluating binding mode 0/1 with FACTS
sib.fastconf.EADock3: Evaluating cluster 151/197
sib.fastconf.EADock3: Evaluating binding mode 0/1 with FACTS
sib.fastconf.EADock3: Evaluating cluster 152/197
sib.fastconf.EADock3: Evaluating binding mode 0/1 with FACTS
sib.fastconf.EADock3: Evaluating cluster 153/197
sib.fastconf.EADock3: Evaluating binding mode 0/1 with FACTS
sib.fastconf.EADock3: Evaluating cluster 154/197
sib.fastconf.EADock3: Evaluating binding mode 0/1 with FACTS
sib.fastconf.EADock3: Evaluating cluster 155/197
sib.fastconf.EADock3: Evaluating binding mode 0/1 with FACTS
sib.fastconf.EADock3: Evaluating cluster 156/197
sib.fastconf.EADock3: Evaluating binding mode 0/1 with FACTS
sib.fastconf.EADock3: Evaluating cluster 157/197
sib.fastconf.EADock3: Evaluating binding mode 0/1 with FACTS
sib.fastconf.EADock3: Evaluating cluster 158/197
sib.fastconf.EADock3: Evaluating binding mode 0/1 with FACTS
sib.fastconf.EADock3: Evaluating cluster 159/197
sib.fastconf.EADock3: Evaluating binding mode 0/1 with FACTS
sib.fastconf.EADock3: Evaluating cluster 160/197
sib.fastconf.EADock3: Evaluating binding mode 0/1 with FACTS
sib.fastconf.EADock3: Evaluating cluster 161/197
sib.fastconf.EADock3: Evaluating binding mode 0/1 with FACTS
sib.fastconf.EADock3: Evaluating cluster 162/197
sib.fastconf.EADock3: Evaluating binding mode 0/2 with FACTS
sib.fastconf.EADock3: Evaluating binding mode 1/2 with FACTS
sib.fastconf.EADock3: Evaluating cluster 163/197
sib.fastconf.EADock3: Evaluating binding mode 0/1 with FACTS
sib.fastconf.EADock3: Evaluating cluster 164/197
sib.fastconf.EADock3: Evaluating binding mode 0/1 with FACTS
sib.fastconf.EADock3: Evaluating cluster 165/197
sib.fastconf.EADock3: Evaluating binding mode 0/1 with FACTS
sib.fastconf.EADock3: Evaluating cluster 166/197
sib.fastconf.EADock3: Evaluating binding mode 0/1 with FACTS
sib.fastconf.EADock3: Evaluating cluster 167/197
sib.fastconf.EADock3: Evaluating binding mode 0/1 with FACTS
sib.fastconf.EADock3: Evaluating cluster 168/197
sib.fastconf.EADock3: Evaluating binding mode 0/1 with FACTS
sib.fastconf.EADock3: Evaluating cluster 169/197
sib.fastconf.EADock3: Evaluating binding mode 0/1 with FACTS
sib.fastconf.EADock3: Evaluating cluster 170/197
sib.fastconf.EADock3: Evaluating binding mode 0/1 with FACTS
sib.fastconf.EADock3: Evaluating cluster 171/197
sib.fastconf.EADock3: Evaluating binding mode 0/1 with FACTS
sib.fastconf.EADock3: Evaluating cluster 172/197
sib.fastconf.EADock3: Evaluating binding mode 0/1 with FACTS
sib.fastconf.EADock3: Evaluating cluster 173/197
sib.fastconf.EADock3: Evaluating binding mode 0/1 with FACTS
sib.fastconf.EADock3: Evaluating cluster 174/197
sib.fastconf.EADock3: Evaluating binding mode 0/1 with FACTS
sib.fastconf.EADock3: Evaluating cluster 175/197
sib.fastconf.EADock3: Evaluating binding mode 0/2 with FACTS
sib.fastconf.EADock3: Evaluating binding mode 1/2 with FACTS
sib.fastconf.EADock3: Evaluating cluster 176/197
sib.fastconf.EADock3: Evaluating binding mode 0/1 with FACTS
sib.fastconf.EADock3: Evaluating cluster 177/197
sib.fastconf.EADock3: Evaluating binding mode 0/2 with FACTS
sib.fastconf.EADock3: Evaluating binding mode 1/2 with FACTS
sib.fastconf.EADock3: Evaluating cluster 178/197
sib.fastconf.EADock3: Evaluating binding mode 0/1 with FACTS
sib.fastconf.EADock3: Evaluating cluster 179/197
sib.fastconf.EADock3: Evaluating binding mode 0/1 with FACTS
sib.fastconf.EADock3: Evaluating cluster 180/197
sib.fastconf.EADock3: Evaluating binding mode 0/1 with FACTS
sib.fastconf.EADock3: Evaluating cluster 181/197
sib.fastconf.EADock3: Evaluating binding mode 0/1 with FACTS
sib.fastconf.EADock3: Evaluating cluster 182/197
sib.fastconf.EADock3: Evaluating binding mode 0/2 with FACTS
sib.fastconf.EADock3: Evaluating binding mode 1/2 with FACTS
sib.fastconf.EADock3: Evaluating cluster 183/197
sib.fastconf.EADock3: Evaluating binding mode 0/1 with FACTS
sib.fastconf.EADock3: Evaluating cluster 184/197
sib.fastconf.EADock3: Evaluating binding mode 0/1 with FACTS
sib.fastconf.EADock3: Evaluating cluster 185/197
sib.fastconf.EADock3: Evaluating binding mode 0/1 with FACTS
sib.fastconf.EADock3: Evaluating cluster 186/197
sib.fastconf.EADock3: Evaluating binding mode 0/1 with FACTS
sib.fastconf.EADock3: Evaluating cluster 187/197
sib.fastconf.EADock3: Evaluating binding mode 0/1 with FACTS
sib.fastconf.EADock3: Evaluating cluster 188/197
sib.fastconf.EADock3: Evaluating binding mode 0/1 with FACTS
sib.fastconf.EADock3: Evaluating cluster 189/197
sib.fastconf.EADock3: Evaluating binding mode 0/1 with FACTS
sib.fastconf.EADock3: Evaluating cluster 190/197
sib.fastconf.EADock3: Evaluating binding mode 0/1 with FACTS
sib.fastconf.EADock3: Evaluating cluster 191/197
sib.fastconf.EADock3: Evaluating binding mode 0/1 with FACTS
sib.fastconf.EADock3: Evaluating cluster 192/197
sib.fastconf.EADock3: Evaluating binding mode 0/1 with FACTS
sib.fastconf.EADock3: Evaluating cluster 193/197
sib.fastconf.EADock3: Evaluating binding mode 0/1 with FACTS
sib.fastconf.EADock3: Evaluating cluster 194/197
sib.fastconf.EADock3: Evaluating binding mode 0/1 with FACTS
sib.fastconf.EADock3: Evaluating cluster 195/197
sib.fastconf.EADock3: Evaluating binding mode 0/1 with FACTS
sib.fastconf.EADock3: Evaluating cluster 196/197
sib.fastconf.EADock3: Evaluating binding mode 0/1 with FACTS
sib.wrappers.md.charmm.ExtendedCharmmWrapper: CHARMM timers: CPU time: 49.98 seconds
sib.wrappers.md.charmm.ExtendedCharmmWrapper: CHARMM timers: Elapsed time: 50.6198 seconds.
sib.fastconf.EADock3: Starting cluster expansion.
sib.fastconf.EADock3: System  : 5004 atoms
sib.fastconf.EADock3: Ligand  : 90 atoms
sib.fastconf.EADock3: Receptor: 4914 atoms
sib.fastconf.EADock3:   Fixed part   : 4914 atoms
sib.fastconf.EADock3:   Flexible part: 0 atoms
sib.fastconf.EADock3: Expanding cluster 0/32
sib.fastconf.EADock3: Expanding cluster 1/32
sib.fastconf.EADock3: Expanding cluster 2/32
sib.fastconf.EADock3: Expanding cluster 3/32
sib.fastconf.EADock3: Expanding cluster 4/32
sib.fastconf.EADock3: Expanding cluster 5/32
sib.fastconf.EADock3: Expanding cluster 6/32
sib.fastconf.EADock3: Expanding cluster 7/32
sib.fastconf.EADock3: Expanding cluster 8/32
sib.fastconf.EADock3: Expanding cluster 9/32
sib.fastconf.EADock3: Expanding cluster 10/32
sib.fastconf.EADock3: Expanding cluster 11/32
sib.fastconf.EADock3: Expanding cluster 12/32
sib.fastconf.EADock3: Expanding cluster 13/32
sib.fastconf.EADock3: Expanding cluster 14/32
sib.fastconf.EADock3: Expanding cluster 15/32
sib.fastconf.EADock3: Expanding cluster 16/32
sib.fastconf.EADock3: Expanding cluster 17/32
sib.fastconf.EADock3: Expanding cluster 18/32
sib.fastconf.EADock3: Expanding cluster 19/32
sib.fastconf.EADock3: Expanding cluster 20/32
sib.fastconf.EADock3: Expanding cluster 21/32
sib.fastconf.EADock3: Expanding cluster 22/32
sib.fastconf.EADock3: Expanding cluster 23/32
sib.fastconf.EADock3: Expanding cluster 24/32
sib.fastconf.EADock3: Expanding cluster 25/32
sib.fastconf.EADock3: Expanding cluster 26/32
sib.fastconf.EADock3: Expanding cluster 27/32
sib.fastconf.EADock3: Expanding cluster 28/32
sib.fastconf.EADock3: Expanding cluster 29/32
sib.fastconf.EADock3: Expanding cluster 30/32
sib.fastconf.EADock3: Expanding cluster 31/32
sib.wrappers.md.charmm.ExtendedCharmmWrapper: CHARMM timers: CPU time: 142.16 seconds
sib.wrappers.md.charmm.ExtendedCharmmWrapper: CHARMM timers: Elapsed time: 142.91 seconds.
sib.fastconf.EADock3: Starting clustering
sib.fastconf.EADock3: Clustering iteration 0 took 0 ms and merged 223 clusters.
sib.fastconf.EADock3: Clustering iteration 1 took 0 ms and merged 0 clusters.
sib.fastconf.EADock3: Clustering took 0 ms.
sib.fastconf.EADock3: 256 elements were gathered in 33 clusters.
sib.fastconf.EADock3: clusters expanded, 256 binding modes generated
sib.fastconf.EADock3: Evaluating cluster 0/33
sib.fastconf.EADock3: Evaluating binding mode 0/8 with FACTS
sib.fastconf.EADock3: Evaluating binding mode 1/8 with FACTS
sib.fastconf.EADock3: Evaluating binding mode 2/8 with FACTS
sib.fastconf.EADock3: Evaluating binding mode 3/8 with FACTS
sib.fastconf.EADock3: Evaluating binding mode 4/8 with FACTS
sib.fastconf.EADock3: Evaluating binding mode 5/8 with FACTS
sib.fastconf.EADock3: Evaluating binding mode 6/8 with FACTS
sib.fastconf.EADock3: Evaluating binding mode 7/8 with FACTS
sib.fastconf.EADock3: Evaluating cluster 1/33
sib.fastconf.EADock3: Evaluating binding mode 0/8 with FACTS
sib.fastconf.EADock3: Evaluating binding mode 1/8 with FACTS
sib.fastconf.EADock3: Evaluating binding mode 2/8 with FACTS
sib.fastconf.EADock3: Evaluating binding mode 3/8 with FACTS
sib.fastconf.EADock3: Evaluating binding mode 4/8 with FACTS
sib.fastconf.EADock3: Evaluating binding mode 5/8 with FACTS
sib.fastconf.EADock3: Evaluating binding mode 6/8 with FACTS
sib.fastconf.EADock3: Evaluating binding mode 7/8 with FACTS
sib.fastconf.EADock3: Evaluating cluster 2/33
sib.fastconf.EADock3: Evaluating binding mode 0/16 with FACTS
sib.fastconf.EADock3: Evaluating binding mode 1/16 with FACTS
sib.fastconf.EADock3: Evaluating binding mode 2/16 with FACTS
sib.fastconf.EADock3: Evaluating binding mode 3/16 with FACTS
sib.fastconf.EADock3: Evaluating binding mode 4/16 with FACTS
sib.fastconf.EADock3: Evaluating binding mode 5/16 with FACTS
sib.fastconf.EADock3: Evaluating binding mode 6/16 with FACTS
sib.fastconf.EADock3: Evaluating binding mode 7/16 with FACTS
sib.fastconf.EADock3: Evaluating binding mode 8/16 with FACTS
sib.fastconf.EADock3: Evaluating binding mode 9/16 with FACTS
sib.fastconf.EADock3: Evaluating binding mode 10/16 with FACTS
sib.fastconf.EADock3: Evaluating binding mode 11/16 with FACTS
sib.fastconf.EADock3: Evaluating binding mode 12/16 with FACTS
sib.fastconf.EADock3: Evaluating binding mode 13/16 with FACTS
sib.fastconf.EADock3: Evaluating binding mode 14/16 with FACTS
sib.fastconf.EADock3: Evaluating binding mode 15/16 with FACTS
sib.fastconf.EADock3: Evaluating cluster 3/33
sib.fastconf.EADock3: Evaluating binding mode 0/8 with FACTS
sib.fastconf.EADock3: Evaluating binding mode 1/8 with FACTS
sib.fastconf.EADock3: Evaluating binding mode 2/8 with FACTS
sib.fastconf.EADock3: Evaluating binding mode 3/8 with FACTS
sib.fastconf.EADock3: Evaluating binding mode 4/8 with FACTS
sib.fastconf.EADock3: Evaluating binding mode 5/8 with FACTS
sib.fastconf.EADock3: Evaluating binding mode 6/8 with FACTS
sib.fastconf.EADock3: Evaluating binding mode 7/8 with FACTS
sib.fastconf.EADock3: Evaluating cluster 4/33
sib.fastconf.EADock3: Evaluating binding mode 0/8 with FACTS
sib.fastconf.EADock3: Evaluating binding mode 1/8 with FACTS
sib.fastconf.EADock3: Evaluating binding mode 2/8 with FACTS
sib.fastconf.EADock3: Evaluating binding mode 3/8 with FACTS
sib.fastconf.EADock3: Evaluating binding mode 4/8 with FACTS
sib.fastconf.EADock3: Evaluating binding mode 5/8 with FACTS
sib.fastconf.EADock3: Evaluating binding mode 6/8 with FACTS
sib.fastconf.EADock3: Evaluating binding mode 7/8 with FACTS
sib.fastconf.EADock3: Evaluating cluster 5/33
sib.fastconf.EADock3: Evaluating binding mode 0/8 with FACTS
sib.fastconf.EADock3: Evaluating binding mode 1/8 with FACTS
sib.fastconf.EADock3: Evaluating binding mode 2/8 with FACTS
sib.fastconf.EADock3: Evaluating binding mode 3/8 with FACTS
sib.fastconf.EADock3: Evaluating binding mode 4/8 with FACTS
sib.fastconf.EADock3: Evaluating binding mode 5/8 with FACTS
sib.fastconf.EADock3: Evaluating binding mode 6/8 with FACTS
sib.fastconf.EADock3: Evaluating binding mode 7/8 with FACTS
sib.fastconf.EADock3: Evaluating cluster 6/33
sib.fastconf.EADock3: Evaluating binding mode 0/8 with FACTS
sib.fastconf.EADock3: Evaluating binding mode 1/8 with FACTS
sib.fastconf.EADock3: Evaluating binding mode 2/8 with FACTS
sib.fastconf.EADock3: Evaluating binding mode 3/8 with FACTS
sib.fastconf.EADock3: Evaluating binding mode 4/8 with FACTS
sib.fastconf.EADock3: Evaluating binding mode 5/8 with FACTS
sib.fastconf.EADock3: Evaluating binding mode 6/8 with FACTS
sib.fastconf.EADock3: Evaluating binding mode 7/8 with FACTS
sib.fastconf.EADock3: Evaluating cluster 7/33
sib.fastconf.EADock3: Evaluating binding mode 0/6 with FACTS
sib.fastconf.EADock3: Evaluating binding mode 1/6 with FACTS
sib.fastconf.EADock3: Evaluating binding mode 2/6 with FACTS
sib.fastconf.EADock3: Evaluating binding mode 3/6 with FACTS
sib.fastconf.EADock3: Evaluating binding mode 4/6 with FACTS
sib.fastconf.EADock3: Evaluating binding mode 5/6 with FACTS
sib.fastconf.EADock3: Evaluating cluster 8/33
sib.fastconf.EADock3: Evaluating binding mode 0/2 with FACTS
sib.fastconf.EADock3: Evaluating binding mode 1/2 with FACTS
sib.fastconf.EADock3: Evaluating cluster 9/33
sib.fastconf.EADock3: Evaluating binding mode 0/8 with FACTS
sib.fastconf.EADock3: Evaluating binding mode 1/8 with FACTS
sib.fastconf.EADock3: Evaluating binding mode 2/8 with FACTS
sib.fastconf.EADock3: Evaluating binding mode 3/8 with FACTS
sib.fastconf.EADock3: Evaluating binding mode 4/8 with FACTS
sib.fastconf.EADock3: Evaluating binding mode 5/8 with FACTS
sib.fastconf.EADock3: Evaluating binding mode 6/8 with FACTS
sib.fastconf.EADock3: Evaluating binding mode 7/8 with FACTS
sib.fastconf.EADock3: Evaluating cluster 10/33
sib.fastconf.EADock3: Evaluating binding mode 0/8 with FACTS
sib.fastconf.EADock3: Evaluating binding mode 1/8 with FACTS
sib.fastconf.EADock3: Evaluating binding mode 2/8 with FACTS
sib.fastconf.EADock3: Evaluating binding mode 3/8 with FACTS
sib.fastconf.EADock3: Evaluating binding mode 4/8 with FACTS
sib.fastconf.EADock3: Evaluating binding mode 5/8 with FACTS
sib.fastconf.EADock3: Evaluating binding mode 6/8 with FACTS
sib.fastconf.EADock3: Evaluating binding mode 7/8 with FACTS
sib.fastconf.EADock3: Evaluating cluster 11/33
sib.fastconf.EADock3: Evaluating binding mode 0/8 with FACTS
sib.fastconf.EADock3: Evaluating binding mode 1/8 with FACTS
sib.fastconf.EADock3: Evaluating binding mode 2/8 with FACTS
sib.fastconf.EADock3: Evaluating binding mode 3/8 with FACTS
sib.fastconf.EADock3: Evaluating binding mode 4/8 with FACTS
sib.fastconf.EADock3: Evaluating binding mode 5/8 with FACTS
sib.fastconf.EADock3: Evaluating binding mode 6/8 with FACTS
sib.fastconf.EADock3: Evaluating binding mode 7/8 with FACTS
sib.fastconf.EADock3: Evaluating cluster 12/33
sib.fastconf.EADock3: Evaluating binding mode 0/8 with FACTS
sib.fastconf.EADock3: Evaluating binding mode 1/8 with FACTS
sib.fastconf.EADock3: Evaluating binding mode 2/8 with FACTS
sib.fastconf.EADock3: Evaluating binding mode 3/8 with FACTS
sib.fastconf.EADock3: Evaluating binding mode 4/8 with FACTS
sib.fastconf.EADock3: Evaluating binding mode 5/8 with FACTS
sib.fastconf.EADock3: Evaluating binding mode 6/8 with FACTS
sib.fastconf.EADock3: Evaluating binding mode 7/8 with FACTS
sib.fastconf.EADock3: Evaluating cluster 13/33
sib.fastconf.EADock3: Evaluating binding mode 0/8 with FACTS
sib.fastconf.EADock3: Evaluating binding mode 1/8 with FACTS
sib.fastconf.EADock3: Evaluating binding mode 2/8 with FACTS
sib.fastconf.EADock3: Evaluating binding mode 3/8 with FACTS
sib.fastconf.EADock3: Evaluating binding mode 4/8 with FACTS
sib.fastconf.EADock3: Evaluating binding mode 5/8 with FACTS
sib.fastconf.EADock3: Evaluating binding mode 6/8 with FACTS
sib.fastconf.EADock3: Evaluating binding mode 7/8 with FACTS
sib.fastconf.EADock3: Evaluating cluster 14/33
sib.fastconf.EADock3: Evaluating binding mode 0/8 with FACTS
sib.fastconf.EADock3: Evaluating binding mode 1/8 with FACTS
sib.fastconf.EADock3: Evaluating binding mode 2/8 with FACTS
sib.fastconf.EADock3: Evaluating binding mode 3/8 with FACTS
sib.fastconf.EADock3: Evaluating binding mode 4/8 with FACTS
sib.fastconf.EADock3: Evaluating binding mode 5/8 with FACTS
sib.fastconf.EADock3: Evaluating binding mode 6/8 with FACTS
sib.fastconf.EADock3: Evaluating binding mode 7/8 with FACTS
sib.fastconf.EADock3: Evaluating cluster 15/33
sib.fastconf.EADock3: Evaluating binding mode 0/8 with FACTS
sib.fastconf.EADock3: Evaluating binding mode 1/8 with FACTS
sib.fastconf.EADock3: Evaluating binding mode 2/8 with FACTS
sib.fastconf.EADock3: Evaluating binding mode 3/8 with FACTS
sib.fastconf.EADock3: Evaluating binding mode 4/8 with FACTS
sib.fastconf.EADock3: Evaluating binding mode 5/8 with FACTS
sib.fastconf.EADock3: Evaluating binding mode 6/8 with FACTS
sib.fastconf.EADock3: Evaluating binding mode 7/8 with FACTS
sib.fastconf.EADock3: Evaluating cluster 16/33
sib.fastconf.EADock3: Evaluating binding mode 0/8 with FACTS
sib.fastconf.EADock3: Evaluating binding mode 1/8 with FACTS
sib.fastconf.EADock3: Evaluating binding mode 2/8 with FACTS
sib.fastconf.EADock3: Evaluating binding mode 3/8 with FACTS
sib.fastconf.EADock3: Evaluating binding mode 4/8 with FACTS
sib.fastconf.EADock3: Evaluating binding mode 5/8 with FACTS
sib.fastconf.EADock3: Evaluating binding mode 6/8 with FACTS
sib.fastconf.EADock3: Evaluating binding mode 7/8 with FACTS
sib.fastconf.EADock3: Evaluating cluster 17/33
sib.fastconf.EADock3: Evaluating binding mode 0/8 with FACTS
sib.fastconf.EADock3: Evaluating binding mode 1/8 with FACTS
sib.fastconf.EADock3: Evaluating binding mode 2/8 with FACTS
sib.fastconf.EADock3: Evaluating binding mode 3/8 with FACTS
sib.fastconf.EADock3: Evaluating binding mode 4/8 with FACTS
sib.fastconf.EADock3: Evaluating binding mode 5/8 with FACTS
sib.fastconf.EADock3: Evaluating binding mode 6/8 with FACTS
sib.fastconf.EADock3: Evaluating binding mode 7/8 with FACTS
sib.fastconf.EADock3: Evaluating cluster 18/33
sib.fastconf.EADock3: Evaluating binding mode 0/8 with FACTS
sib.fastconf.EADock3: Evaluating binding mode 1/8 with FACTS
sib.fastconf.EADock3: Evaluating binding mode 2/8 with FACTS
sib.fastconf.EADock3: Evaluating binding mode 3/8 with FACTS
sib.fastconf.EADock3: Evaluating binding mode 4/8 with FACTS
sib.fastconf.EADock3: Evaluating binding mode 5/8 with FACTS
sib.fastconf.EADock3: Evaluating binding mode 6/8 with FACTS
sib.fastconf.EADock3: Evaluating binding mode 7/8 with FACTS
sib.fastconf.EADock3: Evaluating cluster 19/33
sib.fastconf.EADock3: Evaluating binding mode 0/8 with FACTS
sib.fastconf.EADock3: Evaluating binding mode 1/8 with FACTS
sib.fastconf.EADock3: Evaluating binding mode 2/8 with FACTS
sib.fastconf.EADock3: Evaluating binding mode 3/8 with FACTS
sib.fastconf.EADock3: Evaluating binding mode 4/8 with FACTS
sib.fastconf.EADock3: Evaluating binding mode 5/8 with FACTS
sib.fastconf.EADock3: Evaluating binding mode 6/8 with FACTS
sib.fastconf.EADock3: Evaluating binding mode 7/8 with FACTS
sib.fastconf.EADock3: Evaluating cluster 20/33
sib.fastconf.EADock3: Evaluating binding mode 0/8 with FACTS
sib.fastconf.EADock3: Evaluating binding mode 1/8 with FACTS
sib.fastconf.EADock3: Evaluating binding mode 2/8 with FACTS
sib.fastconf.EADock3: Evaluating binding mode 3/8 with FACTS
sib.fastconf.EADock3: Evaluating binding mode 4/8 with FACTS
sib.fastconf.EADock3: Evaluating binding mode 5/8 with FACTS
sib.fastconf.EADock3: Evaluating binding mode 6/8 with FACTS
sib.fastconf.EADock3: Evaluating binding mode 7/8 with FACTS
sib.fastconf.EADock3: Evaluating cluster 21/33
sib.fastconf.EADock3: Evaluating binding mode 0/8 with FACTS
sib.fastconf.EADock3: Evaluating binding mode 1/8 with FACTS
sib.fastconf.EADock3: Evaluating binding mode 2/8 with FACTS
sib.fastconf.EADock3: Evaluating binding mode 3/8 with FACTS
sib.fastconf.EADock3: Evaluating binding mode 4/8 with FACTS
sib.fastconf.EADock3: Evaluating binding mode 5/8 with FACTS
sib.fastconf.EADock3: Evaluating binding mode 6/8 with FACTS
sib.fastconf.EADock3: Evaluating binding mode 7/8 with FACTS
sib.fastconf.EADock3: Evaluating cluster 22/33
sib.fastconf.EADock3: Evaluating binding mode 0/8 with FACTS
sib.fastconf.EADock3: Evaluating binding mode 1/8 with FACTS
sib.fastconf.EADock3: Evaluating binding mode 2/8 with FACTS
sib.fastconf.EADock3: Evaluating binding mode 3/8 with FACTS
sib.fastconf.EADock3: Evaluating binding mode 4/8 with FACTS
sib.fastconf.EADock3: Evaluating binding mode 5/8 with FACTS
sib.fastconf.EADock3: Evaluating binding mode 6/8 with FACTS
sib.fastconf.EADock3: Evaluating binding mode 7/8 with FACTS
sib.fastconf.EADock3: Evaluating cluster 23/33
sib.fastconf.EADock3: Evaluating binding mode 0/3 with FACTS
sib.fastconf.EADock3: Evaluating binding mode 1/3 with FACTS
sib.fastconf.EADock3: Evaluating binding mode 2/3 with FACTS
sib.fastconf.EADock3: Evaluating cluster 24/33
sib.fastconf.EADock3: Evaluating binding mode 0/5 with FACTS
sib.fastconf.EADock3: Evaluating binding mode 1/5 with FACTS
sib.fastconf.EADock3: Evaluating binding mode 2/5 with FACTS
sib.fastconf.EADock3: Evaluating binding mode 3/5 with FACTS
sib.fastconf.EADock3: Evaluating binding mode 4/5 with FACTS
sib.fastconf.EADock3: Evaluating cluster 25/33
sib.fastconf.EADock3: Evaluating binding mode 0/8 with FACTS
sib.fastconf.EADock3: Evaluating binding mode 1/8 with FACTS
sib.fastconf.EADock3: Evaluating binding mode 2/8 with FACTS
sib.fastconf.EADock3: Evaluating binding mode 3/8 with FACTS
sib.fastconf.EADock3: Evaluating binding mode 4/8 with FACTS
sib.fastconf.EADock3: Evaluating binding mode 5/8 with FACTS
sib.fastconf.EADock3: Evaluating binding mode 6/8 with FACTS
sib.fastconf.EADock3: Evaluating binding mode 7/8 with FACTS
sib.fastconf.EADock3: Evaluating cluster 26/33
sib.fastconf.EADock3: Evaluating binding mode 0/8 with FACTS
sib.fastconf.EADock3: Evaluating binding mode 1/8 with FACTS
sib.fastconf.EADock3: Evaluating binding mode 2/8 with FACTS
sib.fastconf.EADock3: Evaluating binding mode 3/8 with FACTS
sib.fastconf.EADock3: Evaluating binding mode 4/8 with FACTS
sib.fastconf.EADock3: Evaluating binding mode 5/8 with FACTS
sib.fastconf.EADock3: Evaluating binding mode 6/8 with FACTS
sib.fastconf.EADock3: Evaluating binding mode 7/8 with FACTS
sib.fastconf.EADock3: Evaluating cluster 27/33
sib.fastconf.EADock3: Evaluating binding mode 0/8 with FACTS
sib.fastconf.EADock3: Evaluating binding mode 1/8 with FACTS
sib.fastconf.EADock3: Evaluating binding mode 2/8 with FACTS
sib.fastconf.EADock3: Evaluating binding mode 3/8 with FACTS
sib.fastconf.EADock3: Evaluating binding mode 4/8 with FACTS
sib.fastconf.EADock3: Evaluating binding mode 5/8 with FACTS
sib.fastconf.EADock3: Evaluating binding mode 6/8 with FACTS
sib.fastconf.EADock3: Evaluating binding mode 7/8 with FACTS
sib.fastconf.EADock3: Evaluating cluster 28/33
sib.fastconf.EADock3: Evaluating binding mode 0/8 with FACTS
sib.fastconf.EADock3: Evaluating binding mode 1/8 with FACTS
sib.fastconf.EADock3: Evaluating binding mode 2/8 with FACTS
sib.fastconf.EADock3: Evaluating binding mode 3/8 with FACTS
sib.fastconf.EADock3: Evaluating binding mode 4/8 with FACTS
sib.fastconf.EADock3: Evaluating binding mode 5/8 with FACTS
sib.fastconf.EADock3: Evaluating binding mode 6/8 with FACTS
sib.fastconf.EADock3: Evaluating binding mode 7/8 with FACTS
sib.fastconf.EADock3: Evaluating cluster 29/33
sib.fastconf.EADock3: Evaluating binding mode 0/8 with FACTS
sib.fastconf.EADock3: Evaluating binding mode 1/8 with FACTS
sib.fastconf.EADock3: Evaluating binding mode 2/8 with FACTS
sib.fastconf.EADock3: Evaluating binding mode 3/8 with FACTS
sib.fastconf.EADock3: Evaluating binding mode 4/8 with FACTS
sib.fastconf.EADock3: Evaluating binding mode 5/8 with FACTS
sib.fastconf.EADock3: Evaluating binding mode 6/8 with FACTS
sib.fastconf.EADock3: Evaluating binding mode 7/8 with FACTS
sib.fastconf.EADock3: Evaluating cluster 30/33
sib.fastconf.EADock3: Evaluating binding mode 0/8 with FACTS
sib.fastconf.EADock3: Evaluating binding mode 1/8 with FACTS
sib.fastconf.EADock3: Evaluating binding mode 2/8 with FACTS
sib.fastconf.EADock3: Evaluating binding mode 3/8 with FACTS
sib.fastconf.EADock3: Evaluating binding mode 4/8 with FACTS
sib.fastconf.EADock3: Evaluating binding mode 5/8 with FACTS
sib.fastconf.EADock3: Evaluating binding mode 6/8 with FACTS
sib.fastconf.EADock3: Evaluating binding mode 7/8 with FACTS
sib.fastconf.EADock3: Evaluating cluster 31/33
sib.fastconf.EADock3: Evaluating binding mode 0/8 with FACTS
sib.fastconf.EADock3: Evaluating binding mode 1/8 with FACTS
sib.fastconf.EADock3: Evaluating binding mode 2/8 with FACTS
sib.fastconf.EADock3: Evaluating binding mode 3/8 with FACTS
sib.fastconf.EADock3: Evaluating binding mode 4/8 with FACTS
sib.fastconf.EADock3: Evaluating binding mode 5/8 with FACTS
sib.fastconf.EADock3: Evaluating binding mode 6/8 with FACTS
sib.fastconf.EADock3: Evaluating binding mode 7/8 with FACTS
sib.fastconf.EADock3: Evaluating cluster 32/33
sib.fastconf.EADock3: Evaluating binding mode 0/8 with FACTS
sib.fastconf.EADock3: Evaluating binding mode 1/8 with FACTS
sib.fastconf.EADock3: Evaluating binding mode 2/8 with FACTS
sib.fastconf.EADock3: Evaluating binding mode 3/8 with FACTS
sib.fastconf.EADock3: Evaluating binding mode 4/8 with FACTS
sib.fastconf.EADock3: Evaluating binding mode 5/8 with FACTS
sib.fastconf.EADock3: Evaluating binding mode 6/8 with FACTS
sib.fastconf.EADock3: Evaluating binding mode 7/8 with FACTS
sib.wrappers.md.charmm.ExtendedCharmmWrapper: CHARMM timers: CPU time: 26.53 seconds
sib.wrappers.md.charmm.ExtendedCharmmWrapper: CHARMM timers: Elapsed time: 26.9584 seconds.
sib.fastconf.EADock3: EADock3Cluster 0 : 8 elements, SimpleFitness: 48.32184, FullFitness: -1591.4668 , RMSD: 26.360338 , elements: [ 43.1379 -1591.4668 26.360338 ] [ 43.1379 -1591.4668 26.360338 ] [ 43.0459 -1591.4437 26.361914 ] [ 44.2841 -1589.3093 26.368904 ] [ 53.0267 -1581.9968 26.407745 ] [ 53.1336 -1581.7932 26.463482 ] [ 53.1336 -1581.7932 26.463482 ] [ 53.675 -1581.0431 26.471539 ] 
sib.fastconf.EADock3: EADock3Cluster 1 : 8 elements, SimpleFitness: 50.5157, FullFitness: -1582.5194 , RMSD: 25.437813 , elements: [ 49.9727 -1582.5194 25.437813 ] [ 49.9727 -1582.5194 25.437813 ] [ 50.7017 -1581.5358 25.432531 ] [ 50.7017 -1581.5358 25.432531 ] [ 50.7017 -1581.5358 25.432531 ] [ 50.6917 -1581.4774 25.46255 ] [ 50.6917 -1581.4774 25.46255 ] [ 50.6917 -1581.4774 25.46255 ] 
sib.fastconf.EADock3: EADock3Cluster 2 : 8 elements, SimpleFitness: 54.404095, FullFitness: -1582.0793 , RMSD: 25.442015 , elements: [ 54.08 -1582.0793 25.442015 ] [ 54.08 -1582.0793 25.442015 ] [ 54.4871 -1581.9641 25.353813 ] [ 54.4871 -1581.9641 25.353813 ] [ 54.4871 -1581.9641 25.353813 ] [ 54.4871 -1581.9641 25.353813 ] [ 54.5622 -1581.7931 25.39526 ] [ 54.5622 -1581.7931 25.39526 ] 
sib.fastconf.EADock3: EADock3Cluster 3 : 8 elements, SimpleFitness: 55.291023, FullFitness: -1581.0194 , RMSD: 25.382812 , elements: [ 55.1832 -1581.0194 25.382812 ] [ 55.1832 -1581.0194 25.382812 ] [ 55.1832 -1581.0194 25.382812 ] [ 55.1832 -1581.0194 25.382812 ] [ 55.2254 -1580.5026 25.473875 ] [ 55.2254 -1580.5026 25.473875 ] [ 55.2254 -1580.5026 25.473875 ] [ 55.9192 -1579.9928 25.392376 ] 
sib.fastconf.EADock3: EADock3Cluster 4 : 16 elements, SimpleFitness: 53.14952, FullFitness: -1580.96 , RMSD: 25.390415 , elements: [ 52.4462 -1580.96 25.390415 ] [ 52.4462 -1580.96 25.390415 ] [ 52.4462 -1580.96 25.390415 ] [ 52.4462 -1580.96 25.390415 ] [ 52.4462 -1580.96 25.390415 ] [ 52.5012 -1580.8966 25.420685 ] [ 52.7775 -1580.74 25.38265 ] [ 52.7775 -1580.74 25.38265 ] [ 53.4673 -1579.9323 25.472132 ] [ 53.4673 -1579.9323 25.472132 ] [ 53.4673 -1579.9323 25.472132 ] [ 53.4673 -1579.9323 25.472132 ] [ 52.7261 -1579.6165 25.49605 ] [ 52.7261 -1579.6165 25.49605 ] [ 55.3919 -1578.0414 25.312094 ] [ 55.3919 -1578.0414 25.312094 ] 
sib.fastconf.EADock3: EADock3Cluster 5 : 8 elements, SimpleFitness: 58.67031, FullFitness: -1579.1907 , RMSD: 26.880255 , elements: [ 58.0177 -1579.1907 26.880255 ] [ 58.0177 -1579.1907 26.880255 ] [ 58.7814 -1578.4216 26.905294 ] [ 58.7814 -1578.4216 26.905294 ] [ 58.7814 -1578.4216 26.905294 ] [ 58.9943 -1578.1945 26.795237 ] [ 58.9943 -1578.1945 26.795237 ] [ 58.9943 -1578.1945 26.795237 ] 
sib.fastconf.EADock3: EADock3Cluster 6 : 8 elements, SimpleFitness: 58.58336, FullFitness: -1579.0681 , RMSD: 25.120693 , elements: [ 58.269 -1579.0681 25.120693 ] [ 58.269 -1579.0681 25.120693 ] [ 58.8141 -1578.771 25.003304 ] [ 58.8141 -1578.771 25.003304 ] [ 58.8141 -1578.771 25.003304 ] [ 58.5622 -1578.6941 25.070992 ] [ 58.5622 -1578.6941 25.070992 ] [ 58.5622 -1578.6941 25.070992 ] 
sib.fastconf.EADock3: EADock3Cluster 7 : 8 elements, SimpleFitness: 57.448986, FullFitness: -1576.2239 , RMSD: 27.193316 , elements: [ 57.0843 -1576.2239 27.193316 ] [ 57.0843 -1576.2239 27.193316 ] [ 57.0843 -1576.2239 27.193316 ] [ 56.8854 -1575.7119 26.803864 ] [ 56.8854 -1575.7119 26.803864 ] [ 58.1894 -1573.42 26.832455 ] [ 58.1894 -1573.42 26.832455 ] [ 58.1894 -1573.42 26.832455 ] 
sib.fastconf.EADock3: EADock3Cluster 8 : 8 elements, SimpleFitness: 60.283073, FullFitness: -1575.949 , RMSD: 26.824528 , elements: [ 59.2738 -1575.949 26.824528 ] [ 59.2738 -1575.949 26.824528 ] [ 60.4274 -1574.3776 26.849106 ] [ 60.4274 -1574.3776 26.849106 ] [ 60.4274 -1574.3776 26.849106 ] [ 60.8116 -1574.0604 26.658281 ] [ 60.8116 -1574.0604 26.658281 ] [ 60.8116 -1574.0604 26.658281 ] 
sib.fastconf.EADock3: EADock3Cluster 9 : 8 elements, SimpleFitness: 69.25035, FullFitness: -1574.6786 , RMSD: 26.305561 , elements: [ 59.2651 -1574.6786 26.305561 ] [ 62.5638 -1571.751 25.800865 ] [ 62.5638 -1571.751 25.800865 ] [ 63.5231 -1571.5018 25.79889 ] [ 75.8476 -1557.2535 24.627867 ] [ 76.5909 -1556.623 24.59244 ] [ 76.5909 -1556.623 24.59244 ] [ 77.0576 -1556.1927 24.594725 ] 
sib.fastconf.EADock3: EADock3Cluster 10 : 8 elements, SimpleFitness: 59.076004, FullFitness: -1574.2086 , RMSD: 25.822472 , elements: [ 58.7468 -1574.2086 25.822472 ] [ 58.7468 -1574.2086 25.822472 ] [ 58.7786 -1574.1213 25.852987 ] [ 58.7786 -1574.1213 25.852987 ] [ 59.3893 -1573.3583 25.751112 ] [ 59.3893 -1573.3583 25.751112 ] [ 59.3893 -1573.3583 25.751112 ] [ 59.3893 -1573.3583 25.751112 ] 
sib.fastconf.EADock3: EADock3Cluster 11 : 8 elements, SimpleFitness: 64.48732, FullFitness: -1572.3916 , RMSD: 26.559305 , elements: [ 64.2198 -1572.3916 26.559305 ] [ 64.2198 -1572.3916 26.559305 ] [ 64.4087 -1572.2056 26.536493 ] [ 64.4087 -1572.2056 26.536493 ] [ 64.4087 -1572.2056 26.536493 ] [ 64.7443 -1572.0007 26.599318 ] [ 64.7443 -1572.0007 26.599318 ] [ 64.7443 -1572.0007 26.599318 ] 
sib.fastconf.EADock3: EADock3Cluster 12 : 8 elements, SimpleFitness: 60.582962, FullFitness: -1571.8059 , RMSD: 26.268347 , elements: [ 60.427 -1571.8059 26.268347 ] [ 60.427 -1571.8059 26.268347 ] [ 60.4694 -1571.7687 26.252804 ] [ 60.4694 -1571.7687 26.252804 ] [ 60.4694 -1571.7687 26.252804 ] [ 60.8005 -1571.3418 26.25509 ] [ 60.8005 -1571.3418 26.25509 ] [ 60.8005 -1571.3418 26.25509 ] 
sib.fastconf.EADock3: EADock3Cluster 13 : 6 elements, SimpleFitness: 71.9738, FullFitness: -1571.3417 , RMSD: 25.42996 , elements: [ 61.6708 -1571.3417 25.42996 ] [ 61.6403 -1571.3196 25.439474 ] [ 74.5997 -1558.1584 25.492458 ] [ 75.5831 -1557.24 25.484768 ] [ 79.4009 -1555.2244 25.411993 ] [ 78.948 -1555.176 25.396214 ] 
sib.fastconf.EADock3: EADock3Cluster 14 : 8 elements, SimpleFitness: 71.581924, FullFitness: -1569.8525 , RMSD: 25.49657 , elements: [ 64.8375 -1569.8525 25.49657 ] [ 63.1509 -1569.0332 25.934711 ] [ 63.012 -1568.9802 26.023422 ] [ 63.012 -1568.9802 26.023422 ] [ 65.2565 -1567.6708 25.501884 ] [ 81.0152 -1549.6461 26.52225 ] [ 84.4772 -1546.0765 26.162943 ] [ 87.8941 -1542.4731 25.828724 ] 
sib.fastconf.EADock3: EADock3Cluster 15 : 8 elements, SimpleFitness: 69.144394, FullFitness: -1569.5165 , RMSD: 25.409481 , elements: [ 64.0616 -1569.5165 25.409481 ] [ 64.2465 -1569.3174 25.283867 ] [ 66.3148 -1567.016 25.200363 ] [ 70.8389 -1559.9102 25.157955 ] [ 71.4958 -1559.2069 25.25225 ] [ 71.4958 -1559.2069 25.25225 ] [ 72.3509 -1555.9957 25.132248 ] [ 72.3509 -1555.9957 25.132248 ] 
sib.fastconf.EADock3: EADock3Cluster 16 : 8 elements, SimpleFitness: 68.34837, FullFitness: -1569.272 , RMSD: 27.035292 , elements: [ 66.5364 -1569.272 27.035292 ] [ 66.5364 -1569.272 27.035292 ] [ 67.3977 -1568.2502 27.003859 ] [ 69.2633 -1567.4956 27.67412 ] [ 69.2633 -1567.4956 27.67412 ] [ 69.2633 -1567.4956 27.67412 ] [ 69.2633 -1567.4956 27.67412 ] [ 69.2633 -1567.4956 27.67412 ] 
sib.fastconf.EADock3: EADock3Cluster 17 : 8 elements, SimpleFitness: 63.206375, FullFitness: -1568.374 , RMSD: 27.510557 , elements: [ 62.6794 -1568.374 27.510557 ] [ 62.1189 -1567.972 27.274576 ] [ 62.1189 -1567.972 27.274576 ] [ 62.1189 -1567.972 27.274576 ] [ 62.1189 -1567.972 27.274576 ] [ 64.832 -1562.7543 27.288565 ] [ 64.832 -1562.7543 27.288565 ] [ 64.832 -1562.7543 27.288565 ] 
sib.fastconf.EADock3: EADock3Cluster 18 : 8 elements, SimpleFitness: 52.030804, FullFitness: -1567.5541 , RMSD: 34.164165 , elements: [ 51.623 -1567.5541 34.164165 ] [ 51.623 -1567.5541 34.164165 ] [ 51.623 -1567.5541 34.164165 ] [ 52.0736 -1567.4136 34.080532 ] [ 52.0736 -1567.4136 34.080532 ] [ 52.0736 -1567.4136 34.080532 ] [ 52.5783 -1565.9471 34.10868 ] [ 52.5783 -1565.9471 34.10868 ] 
sib.fastconf.EADock3: EADock3Cluster 19 : 8 elements, SimpleFitness: 45.41135, FullFitness: -1567.3245 , RMSD: 33.403145 , elements: [ 45.0183 -1567.3245 33.403145 ] [ 45.0183 -1567.3245 33.403145 ] [ 46.0881 -1566.9692 33.295277 ] [ 46.0881 -1566.9692 33.295277 ] [ 45.2695 -1566.9521 33.334946 ] [ 45.2695 -1566.9521 33.334946 ] [ 45.2695 -1566.9521 33.334946 ] [ 45.2695 -1566.9521 33.334946 ] 
sib.fastconf.EADock3: EADock3Cluster 20 : 3 elements, SimpleFitness: 65.043465, FullFitness: -1567.2292 , RMSD: 26.23444 , elements: [ 64.9641 -1567.2292 26.23444 ] [ 65.0666 -1566.6453 26.198736 ] [ 65.0997 -1566.6155 26.190351 ] 
sib.fastconf.EADock3: EADock3Cluster 21 : 8 elements, SimpleFitness: 71.618675, FullFitness: -1566.9404 , RMSD: 26.415554 , elements: [ 70.4451 -1566.9404 26.415554 ] [ 71.7713 -1565.4255 26.501778 ] [ 71.7713 -1565.4255 26.501778 ] [ 71.7713 -1565.4255 26.501778 ] [ 71.7976 -1565.3887 26.483015 ] [ 71.7976 -1565.3887 26.483015 ] [ 71.7976 -1565.3887 26.483015 ] [ 71.7976 -1565.3887 26.483015 ] 
sib.fastconf.EADock3: EADock3Cluster 22 : 8 elements, SimpleFitness: 53.48774, FullFitness: -1565.9312 , RMSD: 34.63431 , elements: [ 53.0425 -1565.9312 34.63431 ] [ 53.0425 -1565.9312 34.63431 ] [ 53.108 -1565.8127 34.610554 ] [ 53.108 -1565.8127 34.610554 ] [ 53.108 -1565.8127 34.610554 ] [ 54.1643 -1563.7803 34.577248 ] [ 54.1643 -1563.7803 34.577248 ] [ 54.1643 -1563.7803 34.577248 ] 
sib.fastconf.EADock3: EADock3Cluster 23 : 8 elements, SimpleFitness: 69.79248, FullFitness: -1564.4232 , RMSD: 28.138573 , elements: [ 69.2586 -1564.4232 28.138573 ] [ 69.2586 -1564.4232 28.138573 ] [ 69.8182 -1563.9907 28.111423 ] [ 69.8182 -1563.9907 28.111423 ] [ 69.8182 -1563.9907 28.111423 ] [ 69.8182 -1563.9907 28.111423 ] [ 70.2749 -1563.8174 28.24539 ] [ 70.2749 -1563.8174 28.24539 ] 
sib.fastconf.EADock3: EADock3Cluster 24 : 8 elements, SimpleFitness: 69.660545, FullFitness: -1564.2902 , RMSD: 27.146683 , elements: [ 67.7983 -1564.2902 27.146683 ] [ 67.7983 -1564.2902 27.146683 ] [ 69.9167 -1562.0978 26.861328 ] [ 69.9167 -1562.0978 26.861328 ] [ 69.9167 -1562.0978 26.861328 ] [ 70.6459 -1561.1761 26.81381 ] [ 70.6459 -1561.1761 26.81381 ] [ 70.6459 -1561.1761 26.81381 ] 
sib.fastconf.EADock3: EADock3Cluster 25 : 8 elements, SimpleFitness: 49.718403, FullFitness: -1564.0137 , RMSD: 33.554096 , elements: [ 49.6892 -1564.0137 33.554096 ] [ 49.6892 -1564.0137 33.554096 ] [ 49.6892 -1564.0137 33.554096 ] [ 49.6264 -1563.9135 33.520424 ] [ 49.6264 -1563.9135 33.520424 ] [ 49.6264 -1563.9135 33.520424 ] [ 49.9002 -1562.8608 33.473064 ] [ 49.9002 -1562.8608 33.473064 ] 
sib.fastconf.EADock3: EADock3Cluster 26 : 8 elements, SimpleFitness: 70.52497, FullFitness: -1563.6763 , RMSD: 25.41466 , elements: [ 70.7301 -1563.6763 25.41466 ] [ 70.7301 -1563.6763 25.41466 ] [ 70.361 -1563.457 25.407452 ] [ 70.361 -1563.457 25.407452 ] [ 70.5044 -1563.1223 25.492065 ] [ 70.5044 -1563.1223 25.492065 ] [ 70.5044 -1563.1223 25.492065 ] [ 70.5044 -1563.1223 25.492065 ] 
sib.fastconf.EADock3: EADock3Cluster 27 : 8 elements, SimpleFitness: 68.20952, FullFitness: -1563.1488 , RMSD: 27.591219 , elements: [ 68.7346 -1563.1488 27.591219 ] [ 68.7346 -1563.1488 27.591219 ] [ 68.0173 -1562.9026 27.597446 ] [ 68.0173 -1562.9026 27.597446 ] [ 68.0173 -1562.9026 27.597446 ] [ 68.0517 -1562.885 27.6147 ] [ 68.0517 -1562.885 27.6147 ] [ 68.0517 -1562.885 27.6147 ] 
sib.fastconf.EADock3: EADock3Cluster 28 : 8 elements, SimpleFitness: 72.76847, FullFitness: -1562.3374 , RMSD: 26.432886 , elements: [ 72.478 -1562.3374 26.432886 ] [ 72.478 -1562.3374 26.432886 ] [ 72.6251 -1562.1643 26.452515 ] [ 72.6251 -1562.1643 26.452515 ] [ 72.6251 -1562.1643 26.452515 ] [ 73.1055 -1562.0034 26.435493 ] [ 73.1055 -1562.0034 26.435493 ] [ 73.1055 -1562.0034 26.435493 ] 
sib.fastconf.EADock3: EADock3Cluster 29 : 8 elements, SimpleFitness: 69.62055, FullFitness: -1562.2296 , RMSD: 27.850298 , elements: [ 69.3597 -1562.2296 27.850298 ] [ 69.3597 -1562.2296 27.850298 ] [ 69.3597 -1562.2296 27.850298 ] [ 69.7113 -1561.6892 27.793566 ] [ 69.7113 -1561.6892 27.793566 ] [ 69.7113 -1561.6892 27.793566 ] [ 69.8757 -1561.4907 27.841642 ] [ 69.8757 -1561.4907 27.841642 ] 
sib.fastconf.EADock3: EADock3Cluster 30 : 8 elements, SimpleFitness: 56.220238, FullFitness: -1559.6345 , RMSD: 33.569687 , elements: [ 56.2208 -1559.6345 33.569687 ] [ 56.2208 -1559.6345 33.569687 ] [ 56.2187 -1559.6277 33.609432 ] [ 56.2187 -1559.6277 33.609432 ] [ 56.2187 -1559.6277 33.609432 ] [ 56.2214 -1559.5883 33.54171 ] [ 56.2214 -1559.5883 33.54171 ] [ 56.2214 -1559.5883 33.54171 ] 
sib.fastconf.EADock3: EADock3Cluster 31 : 5 elements, SimpleFitness: 79.58054, FullFitness: -1558.0448 , RMSD: 25.827175 , elements: [ 78.8947 -1558.0448 25.827175 ] [ 79.7808 -1557.3942 26.037693 ] [ 79.7808 -1557.3942 26.037693 ] [ 79.7232 -1557.3076 25.58797 ] [ 79.7232 -1557.3076 25.58797 ] 
sib.fastconf.EADock3: EADock3Cluster 32 : 2 elements, SimpleFitness: 99.03615, FullFitness: -1535.7518 , RMSD: 25.760923 , elements: [ 98.3361 -1535.7518 25.760923 ] [ 99.7362 -1533.3414 25.682264 ] 
sib.wrappers.md.charmm.ExtendedCharmmWrapper: CHARMM timers: CPU time: 1.66 seconds
sib.wrappers.md.charmm.ExtendedCharmmWrapper: CHARMM timers: Elapsed time: 1.6603 seconds.
sib.wrappers.md.charmm.ExtendedCharmmWrapper: CHARMM timers: CPU time: 16.26 seconds
sib.wrappers.md.charmm.ExtendedCharmmWrapper: CHARMM timers: Elapsed time: 16.3843 seconds.
sib.fastconf.EADock3$Flusher: Closing java.util.zip.ZipOutputStream@7c998c09
sib.fastconf.EADock3$Flusher: Closing java.util.zip.ZipOutputStream@44b8e2c7
