# Supplementary material for: Exploring the mechanism of Alisma orientale for the treatment of pregnancy induced hypertension and potential hepato-nephrotoxicity by using network pharmacology, network toxicology, molecular docking and molecular dynamics simulation
Source: Front Pharmacol. 2022 Nov 15;13:1027112. doi: 10.3389/fphar.2022.1027112 (PMC9705790; doi:10.3389/fphar.2022.1027112)
Supplement: Supplementary file 13 [file DataSheet7.zip › IGF1/IGFE24/target.crd]

* PYCHARMM CRD
*  DATE:    10/ 5/22      4:46:15      CREATED BY USER: root
*
 5004
    1    1 GLU  N     10.73614 -10.39976  40.27450 1S   991    1.00000
    2    1 GLU  HT1   10.68707  -9.54890  40.87061 1S   991    0.00000
    3    1 GLU  HT2   10.87253 -11.23919  40.87339 1S   991    0.00000
    4    1 GLU  HT3    9.85001 -10.50593  39.74100 1S   991    0.00000
    5    1 GLU  CA    11.87525 -10.29131  39.32336 1S   991    1.00000
    6    1 GLU  HA    12.78616 -10.33918  39.90262 1S   991    0.00000
    7    1 GLU  CB    11.81797 -11.43866  38.28104 1S   991    1.00000
    8    1 GLU  HB1   12.72451 -11.38374  37.63531 1S   991    0.00000
    9    1 GLU  HB2   10.92728 -11.31671  37.62477 1S   991    0.00000
   10    1 GLU  CG    11.73068 -12.84985  38.88931 1S   991    1.00000
   11    1 GLU  HG1   10.90292 -12.90596  39.62755 1S   991    0.00000
   12    1 GLU  HG2   12.68036 -13.11871  39.39550 1S   991    0.00000
   13    1 GLU  CD    11.44112 -13.85028  37.77165 1S   991    1.00000
   14    1 GLU  OE1   12.29236 -13.97784  36.85312 1S   991    1.00000
   15    1 GLU  OE2   10.35169 -14.48065  37.81704 1S   991    1.00000
   16    1 GLU  C     11.81258  -8.96670  38.62313 1S   991    1.00000
   17    1 GLU  O     12.59355  -8.06132  38.90554 1S   991    1.00000
   18    2 TRP  N     10.84010  -8.83231  37.69497 1S   992    1.00000
   19    2 TRP  HN    10.23005  -9.58902  37.47751 1S   992    0.00000
   20    2 TRP  CA    10.59200  -7.63496  36.94066 1S   992    1.00000
   21    2 TRP  HA    11.47566  -7.00996  36.93955 1S   992    0.00000
   22    2 TRP  CB    10.17685  -7.94202  35.47885 1S   992    1.00000
   23    2 TRP  HB1    9.89854  -7.00184  34.95848 1S   992    0.00000
   24    2 TRP  HB2    9.28470  -8.60503  35.48647 1S   992    0.00000
   25    2 TRP  CG    11.26904  -8.62862  34.67899 1S   992    1.00000
   26    2 TRP  CD1   11.71365  -9.91674  34.79266 1S   992    1.00000
   27    2 TRP  HD1   11.30296 -10.65244  35.46620 1S   992    0.00000
   28    2 TRP  NE1   12.75540 -10.14381  33.92830 1S   992    1.00000
   29    2 TRP  HE1   13.25510 -10.97897  33.84271 1S   992    0.00000
   30    2 TRP  CE2   12.99769  -8.99147  33.21819 1S   992    1.00000
   31    2 TRP  CD2   12.07760  -8.01524  33.65443 1S   992    1.00000
   32    2 TRP  CE3   12.07332  -6.73902  33.10263 1S   992    1.00000
   33    2 TRP  HE3   11.36188  -5.99385  33.40486 1S   992    0.00000
   34    2 TRP  CZ3   13.01196  -6.44988  32.10013 1S   992    1.00000
   35    2 TRP  HZ3   13.02534  -5.47015  31.64955 1S   992    0.00000
   36    2 TRP  CZ2   13.93078  -8.70295  32.22923 1S   992    1.00000
   37    2 TRP  HZ2   14.63971  -9.44142  31.88885 1S   992    0.00000
   38    2 TRP  CH2   13.92539  -7.42001  31.66574 1S   992    1.00000
   39    2 TRP  HH2   14.62936  -7.17911  30.88168 1S   992    0.00000
   40    2 TRP  C      9.49003  -6.88225  37.62547 1S   992    1.00000
   41    2 TRP  O      9.30987  -5.70178  37.37218 1S   992    1.00000
   42    3 GLU  N      8.72876  -7.52301  38.54437 1S   993    1.00000
   43    3 GLU  HN     8.86051  -8.48678  38.74782 1S   993    0.00000
   44    3 GLU  CA     7.66394  -6.87212  39.27451 1S   993    1.00000
   45    3 GLU  HA     6.96307  -6.52408  38.53790 1S   993    0.00000
   46    3 GLU  CB     6.92549  -7.84018  40.22567 1S   993    1.00000
   47    3 GLU  HB1    7.47327  -7.90571  41.19162 1S   993    0.00000
   48    3 GLU  HB2    6.94321  -8.86319  39.79087 1S   993    0.00000
   49    3 GLU  CG     5.46524  -7.42852  40.50510 1S   993    1.00000
   50    3 GLU  HG1    5.40357  -6.32584  40.62701 1S   993    0.00000
   51    3 GLU  HG2    5.11815  -7.90147  41.44816 1S   993    0.00000
   52    3 GLU  CD     4.51588  -7.85604  39.38242 1S   993    1.00000
   53    3 GLU  OE1    3.36080  -7.35865  39.39704 1S   993    1.00000
   54    3 GLU  OE2    4.90662  -8.67710  38.51173 1S   993    1.00000
   55    3 GLU  C      8.20388  -5.70684  40.08460 1S   993    1.00000
   56    3 GLU  O      9.22981  -5.84713  40.74769 1S   993    1.00000
   57    4 VAL  N      7.55692  -4.52069  40.00147 1S   994    1.00000
   58    4 VAL  HN     6.72100  -4.41619  39.46488 1S   994    0.00000
   59    4 VAL  CA     8.04378  -3.32418  40.65047 1S   994    1.00000
   60    4 VAL  HA     8.80194  -3.58846  41.37462 1S   994    0.00000
   61    4 VAL  CB     8.63696  -2.27384  39.70801 1S   994    1.00000
   62    4 VAL  HB     8.91083  -1.36458  40.29203 1S   994    0.00000
   63    4 VAL  CG1    9.93878  -2.83345  39.10292 1S   994    1.00000
   64    4 VAL  HG11   9.70661  -3.65436  38.40033 1S   994    0.00000
   65    4 VAL  HG12  10.60626  -3.22586  39.89843 1S   994    0.00000
   66    4 VAL  HG13  10.47646  -2.04246  38.53971 1S   994    0.00000
   67    4 VAL  CG2    7.63822  -1.86025  38.60588 1S   994    1.00000
   68    4 VAL  HG21   6.73302  -1.39137  39.04304 1S   994    0.00000
   69    4 VAL  HG22   7.33338  -2.73824  38.00212 1S   994    0.00000
   70    4 VAL  HG23   8.11260  -1.12510  37.92170 1S   994    0.00000
   71    4 VAL  C      6.91165  -2.72876  41.42687 1S   994    1.00000
   72    4 VAL  O      5.73819  -2.94803  41.12719 1S   994    1.00000
   73    5 ALA  N      7.26695  -1.93952  42.46767 1S   995    1.00000
   74    5 ALA  HN     8.22537  -1.79671  42.69756 1S   995    0.00000
   75    5 ALA  CA     6.32839  -1.25178  43.31394 1S   995    1.00000
   76    5 ALA  HA     5.60600  -1.96751  43.68278 1S   995    0.00000
   77    5 ALA  CB     7.03010  -0.57528  44.50298 1S   995    1.00000
   78    5 ALA  HB1    7.80363   0.12046  44.12382 1S   995    0.00000
   79    5 ALA  HB2    7.53562  -1.33416  45.13646 1S   995    0.00000
   80    5 ALA  HB3    6.31204  -0.00867  45.13342 1S   995    0.00000
   81    5 ALA  C      5.62515  -0.19307  42.50992 1S   995    1.00000
   82    5 ALA  O      6.24132   0.72165  41.97418 1S   995    1.00000
   83    6 ARG  N      4.29201  -0.32064  42.39896 1S   996    1.00000
   84    6 ARG  HN     3.82293  -1.09293  42.81969 1S   996    0.00000
   85    6 ARG  CA     3.43627   0.56345  41.64609 1S   996    1.00000
   86    6 ARG  HA     3.86404   0.69512  40.66160 1S   996    0.00000
   87    6 ARG  CB     2.04512  -0.06740  41.50550 1S   996    1.00000
   88    6 ARG  HB1    2.17352  -0.93632  40.83384 1S   996    0.00000
   89    6 ARG  HB2    1.33297   0.63510  41.01963 1S   996    0.00000
   90    6 ARG  CG     1.44696  -0.61826  42.80771 1S   996    1.00000
   91    6 ARG  HG1    1.12187   0.24242  43.42430 1S   996    0.00000
   92    6 ARG  HG2    2.19319  -1.20312  43.38599 1S   996    0.00000
   93    6 ARG  CD     0.26199  -1.53419  42.52191 1S   996    1.00000
   94    6 ARG  HD1    0.58399  -2.37436  41.86895 1S   996    0.00000
   95    6 ARG  HD2   -0.52760  -0.97460  41.99889 1S   996    0.00000
   96    6 ARG  NE    -0.28930  -2.13092  43.78732 1S   996    1.00000
   97    6 ARG  HE    -0.18546  -3.11603  43.90484 1S   996    0.00000
   98    6 ARG  CZ    -1.05342  -1.46153  44.68792 1S   996    1.00000
   99    6 ARG  NH1   -1.35696  -0.15386  44.55422 1S   996    1.00000
  100    6 ARG  HH11  -0.96589   0.35885  43.78063 1S   996    0.00000
  101    6 ARG  HH12  -1.75274   0.35009  45.31503 1S   996    0.00000
  102    6 ARG  NH2   -1.53360  -2.13921  45.77905 1S   996    1.00000
  103    6 ARG  HH21  -1.33010  -3.10665  45.88438 1S   996    0.00000
  104    6 ARG  HH22  -2.06880  -1.64929  46.45850 1S   996    0.00000
  105    6 ARG  C      3.31049   1.91862  42.28766 1S   996    1.00000
  106    6 ARG  O      2.95062   2.89575  41.63525 1S   996    1.00000
  107    7 GLU  N      3.66392   2.00182  43.58686 1S   997    1.00000
  108    7 GLU  HN     3.90409   1.17127  44.08593 1S   997    0.00000
  109    7 GLU  CA     3.71808   3.20653  44.37870 1S   997    1.00000
  110    7 GLU  HA     2.80834   3.76995  44.22493 1S   997    0.00000
  111    7 GLU  CB     3.91768   2.88384  45.88186 1S   997    1.00000
  112    7 GLU  HB1    4.22347   3.80941  46.42176 1S   997    0.00000
  113    7 GLU  HB2    4.73908   2.14183  45.99055 1S   997    0.00000
  114    7 GLU  CG     2.66286   2.36303  46.61253 1S   997    1.00000
  115    7 GLU  HG1    1.89644   3.16908  46.62624 1S   997    0.00000
  116    7 GLU  HG2    2.92013   2.10972  47.66266 1S   997    0.00000
  117    7 GLU  CD     2.06539   1.12949  45.94749 1S   997    1.00000
  118    7 GLU  OE1    2.77731   0.09816  45.80794 1S   997    1.00000
  119    7 GLU  OE2    0.87750   1.22832  45.55099 1S   997    1.00000
  120    7 GLU  C      4.89036   4.04133  43.93553 1S   997    1.00000
  121    7 GLU  O      4.86181   5.26800  44.01375 1S   997    1.00000
  122    8 LYS  N      5.94879   3.37363  43.42661 1S   998    1.00000
  123    8 LYS  HN     5.93263   2.37881  43.34733 1S   998    0.00000
  124    8 LYS  CA     7.14587   4.00182  42.93559 1S   998    1.00000
  125    8 LYS  HA     7.35365   4.87351  43.53873 1S   998    0.00000
  126    8 LYS  CB     8.34759   3.03116  43.02619 1S   998    1.00000
  127    8 LYS  HB1    9.23340   3.47065  42.52769 1S   998    0.00000
  128    8 LYS  HB2    8.11935   2.08983  42.48610 1S   998    0.00000
  129    8 LYS  CG     8.72512   2.69998  44.47810 1S   998    1.00000
  130    8 LYS  HG1    7.87800   2.16808  44.96382 1S   998    0.00000
  131    8 LYS  HG2    8.88750   3.64967  45.03294 1S   998    0.00000
  132    8 LYS  CD     9.99344   1.84004  44.59232 1S   998    1.00000
  133    8 LYS  HD1   10.83750   2.38952  44.11948 1S   998    0.00000
  134    8 LYS  HD2    9.84353   0.89508  44.02446 1S   998    0.00000
  135    8 LYS  CE    10.34251   1.51325  46.04918 1S   998    1.00000
  136    8 LYS  HE1    9.52527   0.92901  46.52329 1S   998    0.00000
  137    8 LYS  HE2   10.50417   2.44952  46.62457 1S   998    0.00000
  138    8 LYS  NZ    11.58371   0.71003  46.13368 1S   998    1.00000
  139    8 LYS  HZ1   12.36741   1.23563  45.69628 1S   998    0.00000
  140    8 LYS  HZ2   11.45067  -0.19128  45.63231 1S   998    0.00000
  141    8 LYS  HZ3   11.80805   0.52094  47.13169 1S   998    0.00000
  142    8 LYS  C      6.98830   4.45255  41.50120 1S   998    1.00000
  143    8 LYS  O      7.97527   4.80836  40.86621 1S   998    1.00000
  144    9 ILE  N      5.75068   4.46325  40.95208 1S   999    1.00000
  145    9 ILE  HN     4.94839   4.19266  41.48066 1S   999    0.00000
  146    9 ILE  CA     5.48937   4.84928  39.58365 1S   999    1.00000
  147    9 ILE  HA     6.38834   5.24147  39.12885 1S   999    0.00000
  148    9 ILE  CB     4.95196   3.69406  38.74401 1S   999    1.00000
  149    9 ILE  HB     3.96462   3.37286  39.15173 1S   999    0.00000
  150    9 ILE  CG2    4.74016   4.16334  37.28978 1S   999    1.00000
  151    9 ILE  HG21   5.66361   4.63852  36.89572 1S   999    0.00000
  152    9 ILE  HG22   3.90891   4.89522  37.22009 1S   999    0.00000
  153    9 ILE  HG23   4.48765   3.29168  36.65042 1S   999    0.00000
  154    9 ILE  CG1    5.87608   2.44941  38.81112 1S   999    1.00000
  155    9 ILE  HG11   5.40253   1.62895  38.22830 1S   999    0.00000
  156    9 ILE  HG12   5.94663   2.10152  39.86359 1S   999    0.00000
  157    9 ILE  CD     7.28757   2.67440  38.26961 1S   999    1.00000
  158    9 ILE  HD1    7.80469   3.46875  38.84193 1S   999    0.00000
  159    9 ILE  HD2    7.26174   2.97687  37.20200 1S   999    0.00000
  160    9 ILE  HD3    7.89177   1.74680  38.35750 1S   999    0.00000
  161    9 ILE  C      4.47073   5.95689  39.62319 1S   999    1.00000
  162    9 ILE  O      3.38454   5.78685  40.17469 1S   999    1.00000
  163   10 THR  N      4.81084   7.13034  39.03381 1S   1000   1.00000
  164   10 THR  HN     5.70474   7.25920  38.60699 1S   1000   0.00000
  165   10 THR  CA     3.92914   8.27797  38.99523 1S   1000   1.00000
  166   10 THR  HA     2.96577   8.00034  39.39466 1S   1000   0.00000
  167   10 THR  CB     4.42774   9.47156  39.80551 1S   1000   1.00000
  168   10 THR  HB     3.71665  10.32287  39.70386 1S   1000   0.00000
  169   10 THR  OG1    5.72065   9.90345  39.39042 1S   1000   1.00000
  170   10 THR  HG1    5.61913  10.18216  38.47576 1S   1000   0.00000
  171   10 THR  CG2    4.49833   9.07052  41.29333 1S   1000   1.00000
  172   10 THR  HG21   5.22653   8.24583  41.44589 1S   1000   0.00000
  173   10 THR  HG22   3.50333   8.73253  41.65135 1S   1000   0.00000
  174   10 THR  HG23   4.82095   9.93595  41.90986 1S   1000   0.00000
  175   10 THR  C      3.71664   8.67637  37.55320 1S   1000   1.00000
  176   10 THR  O      4.64526   9.09662  36.86712 1S   1000   1.00000
  177   11 MET  N      2.46089   8.55649  37.06867 1S   1001   1.00000
  178   11 MET  HN     1.72103   8.22790  37.65402 1S   1001   0.00000
  179   11 MET  CA     2.06632   8.89016  35.72038 1S   1001   1.00000
  180   11 MET  HA     2.87109   8.63665  35.04308 1S   1001   0.00000
  181   11 MET  CB     0.78846   8.12685  35.30356 1S   1001   1.00000
  182   11 MET  HB1    0.46372   8.45596  34.29087 1S   1001   0.00000
  183   11 MET  HB2   -0.02750   8.36435  36.02158 1S   1001   0.00000
  184   11 MET  CG     1.00133   6.60192  35.27029 1S   1001   1.00000
  185   11 MET  HG1    1.52741   6.27811  36.19342 1S   1001   0.00000
  186   11 MET  HG2    1.67637   6.38947  34.41575 1S   1001   0.00000
  187   11 MET  SD    -0.52116   5.62883  35.07991 1S   1001   1.00000
  188   11 MET  CE    -0.67926   5.03298  36.78467 1S   1001   1.00000
  189   11 MET  HE1   -0.76861   5.87961  37.49802 1S   1001   0.00000
  190   11 MET  HE2    0.20298   4.42347  37.07553 1S   1001   0.00000
  191   11 MET  HE3   -1.58326   4.39536  36.89107 1S   1001   0.00000
  192   11 MET  C      1.79751  10.37123  35.63378 1S   1001   1.00000
  193   11 MET  O      1.21101  10.96231  36.53879 1S   1001   1.00000
  194   12 SER  N      2.25534  11.00203  34.53025 1S   1002   1.00000
  195   12 SER  HN     2.73520  10.50061  33.81095 1S   1002   0.00000
  196   12 SER  CA     2.18473  12.42971  34.32323 1S   1002   1.00000
  197   12 SER  HA     1.91860  12.91224  35.25395 1S   1002   0.00000
  198   12 SER  CB     3.52946  13.03328  33.84593 1S   1002   1.00000
  199   12 SER  HB1    3.46143  14.14132  33.80080 1S   1002   0.00000
  200   12 SER  HB2    3.80732  12.65400  32.84074 1S   1002   0.00000
  201   12 SER  OG     4.57489  12.67265  34.74180 1S   1002   1.00000
  202   12 SER  HG1    4.36046  13.07318  35.58792 1S   1002   0.00000
  203   12 SER  C      1.09251  12.72608  33.32652 1S   1002   1.00000
  204   12 SER  O      0.03380  13.22048  33.70783 1S   1002   1.00000
  205   13 ARG  N      1.32274  12.43756  32.02188 1S   1003   1.00000
  206   13 ARG  HN     2.17416  12.01050  31.72706 1S   1003   0.00000
  207   13 ARG  CA     0.37789  12.75171  30.96915 1S   1003   1.00000
  208   13 ARG  HA    -0.58722  12.97855  31.40091 1S   1003   0.00000
  209   13 ARG  CB     0.84359  13.96285  30.13270 1S   1003   1.00000
  210   13 ARG  HB1    0.97147  14.82624  30.82383 1S   1003   0.00000
  211   13 ARG  HB2    0.05312  14.24616  29.40363 1S   1003   0.00000
  212   13 ARG  CG     2.16828  13.75145  29.38201 1S   1003   1.00000
  213   13 ARG  HG1    2.03871  12.91307  28.66320 1S   1003   0.00000
  214   13 ARG  HG2    2.97222  13.46306  30.09321 1S   1003   0.00000
  215   13 ARG  CD     2.58415  15.02069  28.62887 1S   1003   1.00000
  216   13 ARG  HD1    2.87930  15.81009  29.35361 1S   1003   0.00000
  217   13 ARG  HD2    1.75084  15.40468  28.00181 1S   1003   0.00000
  218   13 ARG  NE     3.76490  14.73176  27.74803 1S   1003   1.00000
  219   13 ARG  HE     4.66164  15.07246  28.02400 1S   1003   0.00000
  220   13 ARG  CZ     3.65669  14.08964  26.55413 1S   1003   1.00000
  221   13 ARG  NH1    2.48694  13.56317  26.12376 1S   1003   1.00000
  222   13 ARG  HH11   1.68390  13.58401  26.72600 1S   1003   0.00000
  223   13 ARG  HH12   2.45010  13.03164  25.28409 1S   1003   0.00000
  224   13 ARG  NH2    4.76418  13.95972  25.76273 1S   1003   1.00000
  225   13 ARG  HH21   5.65513  14.19809  26.14057 1S   1003   0.00000
  226   13 ARG  HH22   4.69932  13.45910  24.90667 1S   1003   0.00000
  227   13 ARG  C      0.19317  11.54358  30.08541 1S   1003   1.00000
  228   13 ARG  O      0.66215  10.46111  30.41886 1S   1003   1.00000
  229   14 GLU  N     -0.51902  11.70728  28.93930 1S   1004   1.00000
  230   14 GLU  HN    -0.87941  12.60045  28.68599 1S   1004   0.00000
  231   14 GLU  CA    -0.84383  10.64087  28.01511 1S   1004   1.00000
  232   14 GLU  HA    -0.60702   9.68669  28.46004 1S   1004   0.00000
  233   14 GLU  CB    -2.33631  10.63855  27.61096 1S   1004   1.00000
  234   14 GLU  HB1   -2.50967   9.85507  26.83695 1S   1004   0.00000
  235   14 GLU  HB2   -2.61778  11.62471  27.18248 1S   1004   0.00000
  236   14 GLU  CG    -3.23592  10.31903  28.81155 1S   1004   1.00000
  237   14 GLU  HG1   -3.09743  11.05695  29.62861 1S   1004   0.00000
  238   14 GLU  HG2   -2.91241   9.32073  29.15358 1S   1004   0.00000
  239   14 GLU  CD    -4.71883  10.20458  28.47332 1S   1004   1.00000
  240   14 GLU  OE1   -5.49674   9.86086  29.40497 1S   1004   1.00000
  241   14 GLU  OE2   -5.09251  10.43508  27.29535 1S   1004   1.00000
  242   14 GLU  C     -0.05360  10.78609  26.74850 1S   1004   1.00000
  243   14 GLU  O      0.09486  11.88631  26.22243 1S   1004   1.00000
  244   15 LEU  N      0.44791   9.64585  26.22136 1S   1005   1.00000
  245   15 LEU  HN     0.31926   8.77090  26.68676 1S   1005   0.00000
  246   15 LEU  CA     1.15007   9.56956  24.96169 1S   1005   1.00000
  247   15 LEU  HA     1.47803  10.55646  24.67142 1S   1005   0.00000
  248   15 LEU  CB     2.36431   8.61164  25.01952 1S   1005   1.00000
  249   15 LEU  HB1    2.75076   8.42858  23.99215 1S   1005   0.00000
  250   15 LEU  HB2    2.03682   7.63555  25.44068 1S   1005   0.00000
  251   15 LEU  CG     3.53678   9.15205  25.86660 1S   1005   1.00000
  252   15 LEU  HG     3.13170   9.40397  26.87310 1S   1005   0.00000
  253   15 LEU  CD1    4.63011   8.08556  26.05811 1S   1005   1.00000
  254   15 LEU  HD11   5.06172   7.79916  25.07583 1S   1005   0.00000
  255   15 LEU  HD12   4.20932   7.17979  26.54225 1S   1005   0.00000
  256   15 LEU  HD13   5.44524   8.48382  26.69926 1S   1005   0.00000
  257   15 LEU  CD2    4.14592  10.43076  25.26326 1S   1005   1.00000
  258   15 LEU  HD21   3.39757  11.24498  25.21974 1S   1005   0.00000
  259   15 LEU  HD22   4.51718  10.23480  24.23554 1S   1005   0.00000
  260   15 LEU  HD23   4.99851  10.77617  25.88186 1S   1005   0.00000
  261   15 LEU  C      0.21140   9.09094  23.88680 1S   1005   1.00000
  262   15 LEU  O      0.24912   9.59884  22.76743 1S   1005   1.00000
  263   16 GLY  N     -0.65971   8.10218  24.18376 1S   1006   1.00000
  264   16 GLY  HN    -0.71228   7.67370  25.08480 1S   1006   0.00000
  265   16 GLY  CA    -1.57142   7.61971  23.17366 1S   1006   1.00000
  266   16 GLY  HA1   -0.99007   7.22958  22.35105 1S   1006   0.00000
  267   16 GLY  HA2   -2.23379   8.42884  22.90192 1S   1006   0.00000
  268   16 GLY  C     -2.38913   6.50998  23.74221 1S   1006   1.00000
  269   16 GLY  O     -2.26249   6.17992  24.91162 1S   1006   1.00000
  270   17 GLN  N     -3.26945   5.91062  22.91433 1S   1007   1.00000
  271   17 GLN  HN    -3.33832   6.18733  21.96043 1S   1007   0.00000
  272   17 GLN  CA    -4.20912   4.89552  23.32888 1S   1007   1.00000
  273   17 GLN  HA    -4.29811   4.88419  24.40327 1S   1007   0.00000
  274   17 GLN  CB    -5.59512   5.16112  22.69978 1S   1007   1.00000
  275   17 GLN  HB1   -5.44444   5.25622  21.61379 1S   1007   0.00000
  276   17 GLN  HB2   -5.97180   6.14070  23.06661 1S   1007   0.00000
  277   17 GLN  CG    -6.68101   4.08549  22.88219 1S   1007   1.00000
  278   17 GLN  HG1   -6.38973   3.15665  22.34706 1S   1007   0.00000
  279   17 GLN  HG2   -7.63035   4.45263  22.43517 1S   1007   0.00000
  280   17 GLN  CD    -6.91035   3.80627  24.36580 1S   1007   1.00000
  281   17 GLN  OE1   -7.08533   4.72908  25.16640 1S   1007   1.00000
  282   17 GLN  NE2   -6.91823   2.49609  24.73699 1S   1007   1.00000
  283   17 GLN  HE21  -6.69452   1.78789  24.06606 1S   1007   0.00000
  284   17 GLN  HE22  -7.10513   2.25482  25.68874 1S   1007   0.00000
  285   17 GLN  C     -3.72198   3.56002  22.85610 1S   1007   1.00000
  286   17 GLN  O     -3.74210   3.27702  21.66451 1S   1007   1.00000
  287   18 GLY  N     -3.29587   2.67844  23.78340 1S   1008   1.00000
  288   18 GLY  HN    -3.31214   2.88721  24.75863 1S   1008   0.00000
  289   18 GLY  CA    -2.79068   1.37079  23.42682 1S   1008   1.00000
  290   18 GLY  HA1   -2.23222   1.00580  24.27535 1S   1008   0.00000
  291   18 GLY  HA2   -2.18926   1.45168  22.53292 1S   1008   0.00000
  292   18 GLY  C     -3.92123   0.42035  23.16989 1S   1008   1.00000
  293   18 GLY  O     -5.09431   0.75726  23.31160 1S   1008   1.00000
  294   19 SER  N     -3.58158  -0.82433  22.77870 1S   1009   1.00000
  295   19 SER  HN    -2.62731  -1.08452  22.65587 1S   1009   0.00000
  296   19 SER  CA    -4.55369  -1.83604  22.42315 1S   1009   1.00000
  297   19 SER  HA    -5.28313  -1.39170  21.75962 1S   1009   0.00000
  298   19 SER  CB    -3.89220  -3.04617  21.72611 1S   1009   1.00000
  299   19 SER  HB1   -4.66053  -3.79746  21.44183 1S   1009   0.00000
  300   19 SER  HB2   -3.15228  -3.52642  22.39825 1S   1009   0.00000
  301   19 SER  OG    -3.20594  -2.62578  20.55384 1S   1009   1.00000
  302   19 SER  HG1   -2.78360  -3.40888  20.19104 1S   1009   0.00000
  303   19 SER  C     -5.26395  -2.32728  23.65597 1S   1009   1.00000
  304   19 SER  O     -6.48737  -2.44430  23.68590 1S   1009   1.00000
  305   20 PHE  N     -4.48181  -2.59969  24.71858 1S   1010   1.00000
  306   20 PHE  HN    -3.49416  -2.48075  24.66841 1S   1010   0.00000
  307   20 PHE  CA    -4.97095  -3.12597  25.96503 1S   1010   1.00000
  308   20 PHE  HA    -5.85816  -3.71843  25.78188 1S   1010   0.00000
  309   20 PHE  CB    -3.91687  -4.00105  26.68922 1S   1010   1.00000
  310   20 PHE  HB1   -4.27453  -4.28308  27.70084 1S   1010   0.00000
  311   20 PHE  HB2   -2.95861  -3.45018  26.79827 1S   1010   0.00000
  312   20 PHE  CG    -3.64566  -5.27354  25.92160 1S   1010   1.00000
  313   20 PHE  CD1   -2.92642  -5.24811  24.71045 1S   1010   1.00000
  314   20 PHE  HD1   -2.57030  -4.31283  24.31292 1S   1010   0.00000
  315   20 PHE  CE1   -2.62624  -6.42555  24.02100 1S   1010   1.00000
  316   20 PHE  HE1   -2.08796  -6.39009  23.08542 1S   1010   0.00000
  317   20 PHE  CZ    -3.00567  -7.65410  24.55805 1S   1010   1.00000
  318   20 PHE  HZ    -2.73206  -8.56661  24.05670 1S   1010   0.00000
  319   20 PHE  CD2   -4.04376  -6.52118  26.43630 1S   1010   1.00000
  320   20 PHE  HD2   -4.57157  -6.57670  27.37757 1S   1010   0.00000
  321   20 PHE  CE2   -3.71847  -7.70042  25.75550 1S   1010   1.00000
  322   20 PHE  HE2   -4.00804  -8.65808  26.13761 1S   1010   0.00000
  323   20 PHE  C     -5.36104  -1.98652  26.86855 1S   1010   1.00000
  324   20 PHE  O     -6.11605  -2.19693  27.81044 1S   1010   1.00000
  325   21 GLY  N     -4.88448  -0.74778  26.60403 1S   1011   1.00000
  326   21 GLY  HN    -4.30998  -0.55407  25.81244 1S   1011   0.00000
  327   21 GLY  CA    -5.22358   0.37050  27.44951 1S   1011   1.00000
  328   21 GLY  HA1   -5.04551   0.08992  28.47832 1S   1011   0.00000
  329   21 GLY  HA2   -6.24413   0.65334  27.23531 1S   1011   0.00000
  330   21 GLY  C     -4.32855   1.52325  27.13724 1S   1011   1.00000
  331   21 GLY  O     -3.29158   1.36259  26.50128 1S   1011   1.00000
  332   22 MET  N     -4.72145   2.72781  27.62067 1S   1012   1.00000
  333   22 MET  HN    -5.56495   2.79693  28.14564 1S   1012   0.00000
  334   22 MET  CA    -4.04923   3.99768  27.42853 1S   1012   1.00000
  335   22 MET  HA    -4.10858   4.22846  26.37665 1S   1012   0.00000
  336   22 MET  CB    -4.76538   5.10643  28.24304 1S   1012   1.00000
  337   22 MET  HB1   -4.56128   4.94747  29.32520 1S   1012   0.00000
  338   22 MET  HB2   -5.86245   4.98620  28.10321 1S   1012   0.00000
  339   22 MET  CG    -4.39747   6.55881  27.87812 1S   1012   1.00000
  340   22 MET  HG1   -3.29357   6.67550  27.92175 1S   1012   0.00000
  341   22 MET  HG2   -4.81561   7.22204  28.66687 1S   1012   0.00000
  342   22 MET  SD    -5.01318   7.12138  26.26030 1S   1012   1.00000
  343   22 MET  CE    -6.74142   7.43643  26.72554 1S   1012   1.00000
  344   22 MET  HE1   -6.80813   8.23986  27.48973 1S   1012   0.00000
  345   22 MET  HE2   -7.22347   6.52571  27.13925 1S   1012   0.00000
  346   22 MET  HE3   -7.33115   7.75845  25.84051 1S   1012   0.00000
  347   22 MET  C     -2.59184   3.94407  27.84229 1S   1012   1.00000
  348   22 MET  O     -2.22333   3.27067  28.79707 1S   1012   1.00000
  349   23 VAL  N     -1.70767   4.63147  27.10247 1S   1013   1.00000
  350   23 VAL  HN    -2.00012   5.18548  26.32222 1S   1013   0.00000
  351   23 VAL  CA    -0.29132   4.64271  27.36005 1S   1013   1.00000
  352   23 VAL  HA    -0.04100   3.91316  28.11608 1S   1013   0.00000
  353   23 VAL  CB     0.51978   4.35411  26.11239 1S   1013   1.00000
  354   23 VAL  HB     0.34533   5.18034  25.39129 1S   1013   0.00000
  355   23 VAL  CG1    2.02849   4.27145  26.42118 1S   1013   1.00000
  356   23 VAL  HG11   2.23047   3.43572  27.12199 1S   1013   0.00000
  357   23 VAL  HG12   2.40450   5.21600  26.86486 1S   1013   0.00000
  358   23 VAL  HG13   2.59504   4.07966  25.48521 1S   1013   0.00000
  359   23 VAL  CG2    0.01838   3.04202  25.47462 1S   1013   1.00000
  360   23 VAL  HG21  -0.99450   3.18172  25.04637 1S   1013   0.00000
  361   23 VAL  HG22  -0.01610   2.22549  26.22486 1S   1013   0.00000
  362   23 VAL  HG23   0.69850   2.73573  24.65192 1S   1013   0.00000
  363   23 VAL  C      0.02332   6.02232  27.87070 1S   1013   1.00000
  364   23 VAL  O     -0.32051   7.02203  27.24410 1S   1013   1.00000
  365   24 TYR  N      0.67772   6.08886  29.04780 1S   1014   1.00000
  366   24 TYR  HN     0.96714   5.25011  29.50659 1S   1014   0.00000
  367   24 TYR  CA     1.01879   7.31031  29.72944 1S   1014   1.00000
  368   24 TYR  HA     0.55154   8.14242  29.22740 1S   1014   0.00000
  369   24 TYR  CB     0.58262   7.29955  31.22035 1S   1014   1.00000
  370   24 TYR  HB1    0.77387   8.28240  31.69903 1S   1014   0.00000
  371   24 TYR  HB2    1.13145   6.52822  31.79099 1S   1014   0.00000
  372   24 TYR  CG    -0.88919   7.02103  31.35576 1S   1014   1.00000
  373   24 TYR  CD1   -1.82017   7.99515  30.98486 1S   1014   1.00000
  374   24 TYR  HD1   -1.46152   8.93305  30.59419 1S   1014   0.00000
  375   24 TYR  CE1   -3.19549   7.76872  31.13453 1S   1014   1.00000
  376   24 TYR  HE1   -3.90842   8.52488  30.85172 1S   1014   0.00000
  377   24 TYR  CZ    -3.65601   6.56584  31.66639 1S   1014   1.00000
  378   24 TYR  OH    -5.04344   6.34389  31.79478 1S   1014   1.00000
  379   24 TYR  HH    -5.49648   7.09752  31.40795 1S   1014   0.00000
  380   24 TYR  CD2   -1.36142   5.81596  31.89895 1S   1014   1.00000
  381   24 TYR  HD2   -0.65166   5.06594  32.21282 1S   1014   0.00000
  382   24 TYR  CE2   -2.73664   5.59635  32.07243 1S   1014   1.00000
  383   24 TYR  HE2   -3.09691   4.68387  32.51934 1S   1014   0.00000
  384   24 TYR  C      2.51353   7.51279  29.65713 1S   1014   1.00000
  385   24 TYR  O      3.24213   6.73658  29.04255 1S   1014   1.00000
  386   25 GLU  N      2.99385   8.60047  30.29417 1S   1015   1.00000
  387   25 GLU  HN     2.37211   9.22807  30.75954 1S   1015   0.00000
  388   25 GLU  CA     4.38722   8.95523  30.37534 1S   1015   1.00000
  389   25 GLU  HA     5.01349   8.09841  30.16777 1S   1015   0.00000
  390   25 GLU  CB     4.72616  10.15406  29.45869 1S   1015   1.00000
  391   25 GLU  HB1    4.12163  11.03568  29.76846 1S   1015   0.00000
  392   25 GLU  HB2    4.41656   9.89947  28.42456 1S   1015   0.00000
  393   25 GLU  CG     6.22360  10.51198  29.42646 1S   1015   1.00000
  394   25 GLU  HG1    6.76892   9.74655  28.83594 1S   1015   0.00000
  395   25 GLU  HG2    6.64222  10.52580  30.45274 1S   1015   0.00000
  396   25 GLU  CD     6.44208  11.88402  28.79647 1S   1015   1.00000
  397   25 GLU  OE1    5.89920  12.12063  27.68969 1S   1015   1.00000
  398   25 GLU  OE2    7.16615  12.71191  29.41336 1S   1015   1.00000
  399   25 GLU  C      4.58760   9.40098  31.79165 1S   1015   1.00000
  400   25 GLU  O      3.77010  10.16059  32.30000 1S   1015   1.00000
  401   26 GLY  N      5.66785   8.95383  32.47105 1S   1016   1.00000
  402   26 GLY  HN     6.34092   8.33664  32.06466 1S   1016   0.00000
  403   26 GLY  CA     5.89386   9.36782  33.83438 1S   1016   1.00000
  404   26 GLY  HA1    5.22554   8.79652  34.46010 1S   1016   0.00000
  405   26 GLY  HA2    5.75272  10.43787  33.89886 1S   1016   0.00000
  406   26 GLY  C      7.30216   9.08400  34.24502 1S   1016   1.00000
  407   26 GLY  O      8.21204   9.08864  33.41884 1S   1016   1.00000
  408   27 VAL  N      7.51165   8.86688  35.56524 1S   1017   1.00000
  409   27 VAL  HN     6.74992   8.85348  36.21068 1S   1017   0.00000
  410   27 VAL  CA     8.81747   8.65179  36.14985 1S   1017   1.00000
  411   27 VAL  HA     9.51523   8.38398  35.37015 1S   1017   0.00000
  412   27 VAL  CB     9.34738   9.86446  36.91937 1S   1017   1.00000
  413   27 VAL  HB     8.67077  10.09952  37.77227 1S   1017   0.00000
  414   27 VAL  CG1   10.76358   9.61005  37.47466 1S   1017   1.00000
  415   27 VAL  HG11  11.43707   9.25518  36.66917 1S   1017   0.00000
  416   27 VAL  HG12  10.75355   8.86384  38.29539 1S   1017   0.00000
  417   27 VAL  HG13  11.18183  10.55307  37.88273 1S   1017   0.00000
  418   27 VAL  CG2    9.37739  11.08672  35.97961 1S   1017   1.00000
  419   27 VAL  HG21   8.34945  11.40698  35.71171 1S   1017   0.00000
  420   27 VAL  HG22   9.93465  10.84494  35.04982 1S   1017   0.00000
  421   27 VAL  HG23   9.88503  11.93697  36.48294 1S   1017   0.00000
  422   27 VAL  C      8.67884   7.47405  37.07821 1S   1017   1.00000
  423   27 VAL  O      7.61521   7.24445  37.65272 1S   1017   1.00000
  424   28 ALA  N      9.76882   6.68874  37.22588 1S   1018   1.00000
  425   28 ALA  HN    10.61141   6.88220  36.72614 1S   1018   0.00000
  426   28 ALA  CA     9.81737   5.54351  38.08662 1S   1018   1.00000
  427   28 ALA  HA     8.90360   5.46684  38.65620 1S   1018   0.00000
  428   28 ALA  CB    10.02495   4.27683  37.25870 1S   1018   1.00000
  429   28 ALA  HB1   11.02096   4.27822  36.76940 1S   1018   0.00000
  430   28 ALA  HB2    9.25052   4.20614  36.46612 1S   1018   0.00000
  431   28 ALA  HB3    9.93307   3.38751  37.91346 1S   1018   0.00000
  432   28 ALA  C     10.97310   5.68204  39.04007 1S   1018   1.00000
  433   28 ALA  O     12.00568   6.24437  38.68764 1S   1018   1.00000
  434   29 LYS  N     10.81699   5.16561  40.28238 1S   1019   1.00000
  435   29 LYS  HN     9.96373   4.72025  40.54863 1S   1019   0.00000
  436   29 LYS  CA    11.81616   5.26870  41.32100 1S   1019   1.00000
  437   29 LYS  HA    12.49027   6.08129  41.08842 1S   1019   0.00000
  438   29 LYS  CB    11.22166   5.53258  42.72578 1S   1019   1.00000
  439   29 LYS  HB1   12.05402   5.77189  43.42263 1S   1019   0.00000
  440   29 LYS  HB2   10.73050   4.61831  43.11381 1S   1019   0.00000
  441   29 LYS  CG    10.18373   6.66667  42.75396 1S   1019   1.00000
  442   29 LYS  HG1    9.35964   6.43014  42.04766 1S   1019   0.00000
  443   29 LYS  HG2   10.65829   7.61063  42.40927 1S   1019   0.00000
  444   29 LYS  CD     9.55407   6.88360  44.13886 1S   1019   1.00000
  445   29 LYS  HD1    9.12888   5.92238  44.50232 1S   1019   0.00000
  446   29 LYS  HD2    8.71349   7.60501  44.02338 1S   1019   0.00000
  447   29 LYS  CE    10.55612   7.42685  45.16219 1S   1019   1.00000
  448   29 LYS  HE1   11.03476   8.35038  44.77219 1S   1019   0.00000
  449   29 LYS  HE2   11.34047   6.67300  45.38513 1S   1019   0.00000
  450   29 LYS  NZ     9.88532   7.76942  46.43570 1S   1019   1.00000
  451   29 LYS  HZ1    9.44052   6.91997  46.83767 1S   1019   0.00000
  452   29 LYS  HZ2    9.15768   8.49127  46.25846 1S   1019   0.00000
  453   29 LYS  HZ3   10.58846   8.14401  47.10448 1S   1019   0.00000
  454   29 LYS  C     12.58877   3.97746  41.37975 1S   1019   1.00000
  455   29 LYS  O     12.02886   2.92447  41.68082 1S   1019   1.00000
  456   30 GLY  N     13.90928   4.04702  41.09001 1S   1020   1.00000
  457   30 GLY  HN    14.31961   4.92928  40.85980 1S   1020   0.00000
  458   30 GLY  CA    14.84936   2.95085  41.18761 1S   1020   1.00000
  459   30 GLY  HA1   14.84812   2.60447  42.21117 1S   1020   0.00000
  460   30 GLY  HA2   15.80774   3.33586  40.87229 1S   1020   0.00000
  461   30 GLY  C     14.49854   1.79753  40.29460 1S   1020   1.00000
  462   30 GLY  O     14.19480   0.70891  40.77921 1S   1020   1.00000
  463   31 VAL  N     14.52538   2.02214  38.96287 1S   1021   1.00000
  464   31 VAL  HN    14.75843   2.91928  38.59664 1S   1021   0.00000
  465   31 VAL  CA    14.18223   1.01009  37.98511 1S   1021   1.00000
  466   31 VAL  HA    13.88166   0.10127  38.48759 1S   1021   0.00000
  467   31 VAL  CB    13.04431   1.42044  37.06295 1S   1021   1.00000
  468   31 VAL  HB    12.89117   0.63661  36.28425 1S   1021   0.00000
  469   31 VAL  CG1   11.75990   1.49189  37.90207 1S   1021   1.00000
  470   31 VAL  HG11  11.80754   2.34811  38.60928 1S   1021   0.00000
  471   31 VAL  HG12  11.61000   0.55849  38.48198 1S   1021   0.00000
  472   31 VAL  HG13  10.88799   1.62821  37.22799 1S   1021   0.00000
  473   31 VAL  CG2   13.33770   2.75708  36.35819 1S   1021   1.00000
  474   31 VAL  HG21  14.22727   2.66373  35.71370 1S   1021   0.00000
  475   31 VAL  HG22  13.50757   3.57497  37.08972 1S   1021   0.00000
  476   31 VAL  HG23  12.48685   3.04310  35.70553 1S   1021   0.00000
  477   31 VAL  C     15.38622   0.66117  37.15722 1S   1021   1.00000
  478   31 VAL  O     15.38117  -0.35478  36.46315 1S   1021   1.00000
  479   32 VAL  N     16.44829   1.49673  37.20545 1S   1022   1.00000
  480   32 VAL  HN    16.45902   2.29834  37.79757 1S   1022   0.00000
  481   32 VAL  CA    17.65391   1.26915  36.44918 1S   1022   1.00000
  482   32 VAL  HA    17.62330   0.29216  35.98728 1S   1022   0.00000
  483   32 VAL  CB    17.90114   2.31548  35.36600 1S   1022   1.00000
  484   32 VAL  HB    18.08783   3.31194  35.82205 1S   1022   0.00000
  485   32 VAL  CG1   19.11879   1.93331  34.50390 1S   1022   1.00000
  486   32 VAL  HG11  19.03053   0.88969  34.13924 1S   1022   0.00000
  487   32 VAL  HG12  20.06016   2.04540  35.08125 1S   1022   0.00000
  488   32 VAL  HG13  19.17930   2.60979  33.62468 1S   1022   0.00000
  489   32 VAL  CG2   16.64706   2.45088  34.48422 1S   1022   1.00000
  490   32 VAL  HG21  15.94534   3.16364  34.95639 1S   1022   0.00000
  491   32 VAL  HG22  16.14320   1.47223  34.34701 1S   1022   0.00000
  492   32 VAL  HG23  16.91312   2.85995  33.48742 1S   1022   0.00000
  493   32 VAL  C     18.76438   1.26819  37.45830 1S   1022   1.00000
  494   32 VAL  O     18.72989   2.01300  38.43639 1S   1022   1.00000
  495   33 LYS  N     19.78325   0.40336  37.23364 1S   1023   1.00000
  496   33 LYS  HN    19.75632  -0.20758  36.44780 1S   1023   0.00000
  497   33 LYS  CA    20.97110   0.28501  38.04440 1S   1023   1.00000
  498   33 LYS  HA    20.66870  -0.03263  39.03281 1S   1023   0.00000
  499   33 LYS  CB    21.94735  -0.75032  37.43589 1S   1023   1.00000
  500   33 LYS  HB1   22.20666  -0.43629  36.39980 1S   1023   0.00000
  501   33 LYS  HB2   21.42433  -1.72959  37.36666 1S   1023   0.00000
  502   33 LYS  CG    23.24740  -0.94685  38.22859 1S   1023   1.00000
  503   33 LYS  HG1   22.99360  -1.27996  39.25809 1S   1023   0.00000
  504   33 LYS  HG2   23.78131   0.02537  38.30269 1S   1023   0.00000
  505   33 LYS  CD    24.21182  -1.94119  37.56925 1S   1023   1.00000
  506   33 LYS  HD1   24.40595  -1.60120  36.52649 1S   1023   0.00000
  507   33 LYS  HD2   23.73045  -2.94187  37.51454 1S   1023   0.00000
  508   33 LYS  CE    25.55902  -2.04445  38.29598 1S   1023   1.00000
  509   33 LYS  HE1   26.06157  -1.05402  38.32966 1S   1023   0.00000
  510   33 LYS  HE2   26.21919  -2.77429  37.78175 1S   1023   0.00000
  511   33 LYS  NZ    25.37207  -2.50274  39.69173 1S   1023   1.00000
  512   33 LYS  HZ1   24.79322  -3.36659  39.69712 1S   1023   0.00000
  513   33 LYS  HZ2   24.88800  -1.75538  40.23137 1S   1023   0.00000
  514   33 LYS  HZ3   26.29702  -2.69794  40.12415 1S   1023   0.00000
  515   33 LYS  C     21.68489   1.61001  38.14547 1S   1023   1.00000
  516   33 LYS  O     21.93049   2.26734  37.13479 1S   1023   1.00000
  517   34 ASP  N     21.99768   2.02151  39.39845 1S   1024   1.00000
  518   34 ASP  HN    21.77770   1.45045  40.18453 1S   1024   0.00000
  519   34 ASP  CA    22.73521   3.22267  39.72484 1S   1024   1.00000
  520   34 ASP  HA    22.81600   3.23939  40.80207 1S   1024   0.00000
  521   34 ASP  CB    24.17855   3.24434  39.12961 1S   1024   1.00000
  522   34 ASP  HB1   24.70143   4.17896  39.42282 1S   1024   0.00000
  523   34 ASP  HB2   24.12033   3.21587  38.02047 1S   1024   0.00000
  524   34 ASP  CG    25.03872   2.06064  39.59244 1S   1024   1.00000
  525   34 ASP  OD1   26.16169   1.91889  39.03822 1S   1024   1.00000
  526   34 ASP  OD2   24.60659   1.28450  40.48588 1S   1024   1.00000
  527   34 ASP  C     21.97074   4.47114  39.32674 1S   1024   1.00000
  528   34 ASP  O     22.57388   5.46679  38.92751 1S   1024   1.00000
  529   35 GLU  N     20.61448   4.44260  39.42573 1S   1025   1.00000
  530   35 GLU  HN    20.13002   3.63172  39.74664 1S   1025   0.00000
  531   35 GLU  CA    19.78223   5.55337  39.01435 1S   1025   1.00000
  532   35 GLU  HA    20.39949   6.43297  38.98504 1S   1025   0.00000
  533   35 GLU  CB    19.18863   5.38099  37.59775 1S   1025   1.00000
  534   35 GLU  HB1   18.35242   6.10211  37.45074 1S   1025   0.00000
  535   35 GLU  HB2   18.77786   4.35578  37.49917 1S   1025   0.00000
  536   35 GLU  CG    20.23648   5.64275  36.49826 1S   1025   1.00000
  537   35 GLU  HG1   21.06897   4.91240  36.58467 1S   1025   0.00000
  538   35 GLU  HG2   20.65184   6.66477  36.63199 1S   1025   0.00000
  539   35 GLU  CD    19.62179   5.54958  35.10438 1S   1025   1.00000
  540   35 GLU  OE1   18.55952   6.18755  34.87283 1S   1025   1.00000
  541   35 GLU  OE2   20.21930   4.84789  34.24632 1S   1025   1.00000
  542   35 GLU  C     18.63285   5.73779  39.99216 1S   1025   1.00000
  543   35 GLU  O     17.94165   4.76430  40.29464 1S   1025   1.00000
  544   36 PRO  N     18.37991   6.94879  40.50943 1S   1026   1.00000
  545   36 PRO  CD    19.26165   8.11051  40.35673 1S   1026   1.00000
  546   36 PRO  HD1   19.47148   8.31399  39.28428 1S   1026   0.00000
  547   36 PRO  HD2   20.20645   7.90806  40.90743 1S   1026   0.00000
  548   36 PRO  CA    17.30429   7.21788  41.45380 1S   1026   1.00000
  549   36 PRO  HA    17.26096   6.43317  42.19672 1S   1026   0.00000
  550   36 PRO  CB    17.68066   8.57589  42.07409 1S   1026   1.00000
  551   36 PRO  HB1   18.33277   8.39509  42.95730 1S   1026   0.00000
  552   36 PRO  HB2   16.80546   9.17672  42.39242 1S   1026   0.00000
  553   36 PRO  CG    18.51404   9.27631  40.99573 1S   1026   1.00000
  554   36 PRO  HG1   17.84463   9.74214  40.24008 1S   1026   0.00000
  555   36 PRO  HG2   19.19235  10.04924  41.40510 1S   1026   0.00000
  556   36 PRO  C     15.95316   7.30518  40.77771 1S   1026   1.00000
  557   36 PRO  O     15.02118   6.66117  41.24914 1S   1026   1.00000
  558   37 GLU  N     15.81885   8.12322  39.71250 1S   1027   1.00000
  559   37 GLU  HN    16.60043   8.63336  39.36404 1S   1027   0.00000
  560   37 GLU  CA    14.58707   8.34959  39.00275 1S   1027   1.00000
  561   37 GLU  HA    13.84271   7.63363  39.31217 1S   1027   0.00000
  562   37 GLU  CB    14.04435   9.78688  39.18433 1S   1027   1.00000
  563   37 GLU  HB1   13.35210  10.04020  38.35164 1S   1027   0.00000
  564   37 GLU  HB2   14.89395  10.50318  39.14475 1S   1027   0.00000
  565   37 GLU  CG    13.26933   9.96112  40.50503 1S   1027   1.00000
  566   37 GLU  HG1   13.91011   9.66810  41.36310 1S   1027   0.00000
  567   37 GLU  HG2   12.37304   9.30429  40.49250 1S   1027   0.00000
  568   37 GLU  CD    12.81333  11.40926  40.68434 1S   1027   1.00000
  569   37 GLU  OE1   12.21934  11.97370  39.72762 1S   1027   1.00000
  570   37 GLU  OE2   13.04642  11.96541  41.79022 1S   1027   1.00000
  571   37 GLU  C     14.89508   8.12161  37.55370 1S   1027   1.00000
  572   37 GLU  O     16.03816   8.27367  37.12495 1S   1027   1.00000
  573   38 THR  N     13.87103   7.72581  36.76366 1S   1028   1.00000
  574   38 THR  HN    12.95203   7.58943  37.12836 1S   1028   0.00000
  575   38 THR  CA    14.06144   7.42082  35.36469 1S   1028   1.00000
  576   38 THR  HA    14.84231   8.05273  34.96353 1S   1028   0.00000
  577   38 THR  CB    14.38460   5.95336  35.11023 1S   1028   1.00000
  578   38 THR  HB    13.52322   5.32425  35.42602 1S   1028   0.00000
  579   38 THR  OG1   15.50816   5.53938  35.87939 1S   1028   1.00000
  580   38 THR  HG1   16.25849   6.05724  35.56888 1S   1028   0.00000
  581   38 THR  CG2   14.68364   5.68716  33.62195 1S   1028   1.00000
  582   38 THR  HG21  15.53005   6.31878  33.27822 1S   1028   0.00000
  583   38 THR  HG22  13.79807   5.90405  32.99133 1S   1028   0.00000
  584   38 THR  HG23  14.95254   4.62136  33.46802 1S   1028   0.00000
  585   38 THR  C     12.77764   7.75062  34.65900 1S   1028   1.00000
  586   38 THR  O     11.71230   7.28051  35.04866 1S   1028   1.00000
  587   39 ARG  N     12.85967   8.55910  33.57531 1S   1029   1.00000
  588   39 ARG  HN    13.73026   8.95560  33.29824 1S   1029   0.00000
  589   39 ARG  CA    11.73976   8.88517  32.72129 1S   1029   1.00000
  590   39 ARG  HA    10.90657   9.19111  33.33947 1S   1029   0.00000
  591   39 ARG  CB    12.08301   9.99459  31.71061 1S   1029   1.00000
  592   39 ARG  HB1   11.18847  10.19183  31.07862 1S   1029   0.00000
  593   39 ARG  HB2   12.90350   9.65204  31.03933 1S   1029   0.00000
  594   39 ARG  CG    12.53530  11.30201  32.37687 1S   1029   1.00000
  595   39 ARG  HG1   13.47662  11.11770  32.94113 1S   1029   0.00000
  596   39 ARG  HG2   11.76284  11.63385  33.10562 1S   1029   0.00000
  597   39 ARG  CD    12.79666  12.41498  31.36039 1S   1029   1.00000
  598   39 ARG  HD1   13.53055  12.07750  30.59549 1S   1029   0.00000
  599   39 ARG  HD2   13.16892  13.33130  31.86726 1S   1029   0.00000
  600   39 ARG  NE    11.49719  12.72820  30.68614 1S   1029   1.00000
  601   39 ARG  HE    10.66900  12.24980  30.97968 1S   1029   0.00000
  602   39 ARG  CZ    11.39937  13.66215  29.70189 1S   1029   1.00000
  603   39 ARG  NH1   12.48961  14.35802  29.29250 1S   1029   1.00000
  604   39 ARG  HH11  13.37976  14.18195  29.70981 1S   1029   0.00000
  605   39 ARG  HH12  12.38790  15.04883  28.57548 1S   1029   0.00000
  606   39 ARG  NH2   10.18962  13.90242  29.12699 1S   1029   1.00000
  607   39 ARG  HH21   9.37553  13.40118  29.41890 1S   1029   0.00000
  608   39 ARG  HH22  10.12528  14.60445  28.41658 1S   1029   0.00000
  609   39 ARG  C     11.35910   7.67576  31.91248 1S   1029   1.00000
  610   39 ARG  O     12.21771   7.05571  31.28628 1S   1029   1.00000
  611   40 VAL  N     10.06198   7.29482  31.94231 1S   1030   1.00000
  612   40 VAL  HN     9.36526   7.82699  32.42161 1S   1030   0.00000
  613   40 VAL  CA     9.62136   6.04315  31.37594 1S   1030   1.00000
  614   40 VAL  HA    10.32131   5.72504  30.61711 1S   1030   0.00000
  615   40 VAL  CB     9.53450   4.92414  32.39297 1S   1030   1.00000
  616   40 VAL  HB     9.17039   4.01204  31.87139 1S   1030   0.00000
  617   40 VAL  CG1   10.94374   4.59595  32.93114 1S   1030   1.00000
  618   40 VAL  HG11  11.30995   5.41053  33.58347 1S   1030   0.00000
  619   40 VAL  HG12  11.65932   4.46825  32.09127 1S   1030   0.00000
  620   40 VAL  HG13  10.92988   3.66160  33.52727 1S   1030   0.00000
  621   40 VAL  CG2    8.54080   5.28381  33.51464 1S   1030   1.00000
  622   40 VAL  HG21   7.52653   5.44442  33.09642 1S   1030   0.00000
  623   40 VAL  HG22   8.85479   6.20184  34.05080 1S   1030   0.00000
  624   40 VAL  HG23   8.48153   4.45532  34.25028 1S   1030   0.00000
  625   40 VAL  C      8.28340   6.21183  30.69401 1S   1030   1.00000
  626   40 VAL  O      7.58065   7.20195  30.89182 1S   1030   1.00000
  627   41 ALA  N      7.91795   5.21054  29.85772 1S   1031   1.00000
  628   41 ALA  HN     8.53174   4.43943  29.69729 1S   1031   0.00000
  629   41 ALA  CA     6.64360   5.12157  29.18710 1S   1031   1.00000
  630   41 ALA  HA     6.12038   6.06618  29.25322 1S   1031   0.00000
  631   41 ALA  CB     6.79697   4.72005  27.70703 1S   1031   1.00000
  632   41 ALA  HB1    7.30016   3.73391  27.61323 1S   1031   0.00000
  633   41 ALA  HB2    7.41777   5.46819  27.17210 1S   1031   0.00000
  634   41 ALA  HB3    5.80718   4.66913  27.20544 1S   1031   0.00000
  635   41 ALA  C      5.84617   4.05512  29.89244 1S   1031   1.00000
  636   41 ALA  O      6.31480   2.93002  30.05525 1S   1031   1.00000
  637   42 ILE  N      4.61946   4.40189  30.34667 1S   1032   1.00000
  638   42 ILE  HN     4.24611   5.31168  30.17360 1S   1032   0.00000
  639   42 ILE  CA     3.77734   3.52753  31.13642 1S   1032   1.00000
  640   42 ILE  HA     4.37019   2.72119  31.54570 1S   1032   0.00000
  641   42 ILE  CB     3.07280   4.26452  32.26983 1S   1032   1.00000
  642   42 ILE  HB     2.34979   4.98484  31.83094 1S   1032   0.00000
  643   42 ILE  CG2    2.27396   3.26597  33.14013 1S   1032   1.00000
  644   42 ILE  HG21   2.92772   2.43751  33.48407 1S   1032   0.00000
  645   42 ILE  HG22   1.42772   2.83137  32.57022 1S   1032   0.00000
  646   42 ILE  HG23   1.85832   3.78202  34.03074 1S   1032   0.00000
  647   42 ILE  CG1    4.06821   5.10422  33.10828 1S   1032   1.00000
  648   42 ILE  HG11   3.49815   5.65600  33.88463 1S   1032   0.00000
  649   42 ILE  HG12   4.55300   5.87008  32.46474 1S   1032   0.00000
  650   42 ILE  CD     5.14236   4.27506  33.80952 1S   1032   1.00000
  651   42 ILE  HD1    5.78761   3.75264  33.07229 1S   1032   0.00000
  652   42 ILE  HD2    4.67996   3.51602  34.47316 1S   1032   0.00000
  653   42 ILE  HD3    5.78348   4.93450  34.43210 1S   1032   0.00000
  654   42 ILE  C      2.72919   2.95361  30.22554 1S   1032   1.00000
  655   42 ILE  O      1.99835   3.69083  29.57982 1S   1032   1.00000
  656   43 LYS  N      2.62185   1.61477  30.15474 1S   1033   1.00000
  657   43 LYS  HN     3.22947   1.02213  30.68276 1S   1033   0.00000
  658   43 LYS  CA     1.68763   0.93699  29.28954 1S   1033   1.00000
  659   43 LYS  HA     1.22808   1.63009  28.59900 1S   1033   0.00000
  660   43 LYS  CB     2.42149  -0.17983  28.52676 1S   1033   1.00000
  661   43 LYS  HB1    2.48312  -1.10734  29.13302 1S   1033   0.00000
  662   43 LYS  HB2    3.46785   0.15780  28.35807 1S   1033   0.00000
  663   43 LYS  CG     1.82039  -0.49982  27.16070 1S   1033   1.00000
  664   43 LYS  HG1    1.83996   0.42845  26.54595 1S   1033   0.00000
  665   43 LYS  HG2    0.76216  -0.82071  27.27490 1S   1033   0.00000
  666   43 LYS  CD     2.62137  -1.59335  26.44464 1S   1033   1.00000
  667   43 LYS  HD1    2.51185  -2.54678  27.00821 1S   1033   0.00000
  668   43 LYS  HD2    3.69841  -1.30954  26.46261 1S   1033   0.00000
  669   43 LYS  CE     2.17871  -1.77849  24.99246 1S   1033   1.00000
  670   43 LYS  HE1    2.33201  -0.83455  24.42613 1S   1033   0.00000
  671   43 LYS  HE2    1.10891  -2.07121  24.93988 1S   1033   0.00000
  672   43 LYS  NZ     2.97502  -2.83289  24.33421 1S   1033   1.00000
  673   43 LYS  HZ1    2.65061  -3.77158  24.64880 1S   1033   0.00000
  674   43 LYS  HZ2    3.97847  -2.72582  24.58690 1S   1033   0.00000
  675   43 LYS  HZ3    2.87378  -2.75898  23.30092 1S   1033   0.00000
  676   43 LYS  C      0.64524   0.31471  30.16803 1S   1033   1.00000
  677   43 LYS  O      1.01581  -0.42207  31.07030 1S   1033   1.00000
  678   44 THR  N     -0.66735   0.59696  29.96192 1S   1034   1.00000
  679   44 THR  HN    -0.97456   1.17733  29.21182 1S   1034   0.00000
  680   44 THR  CA    -1.69681   0.14693  30.88815 1S   1034   1.00000
  681   44 THR  HA    -1.22049  -0.35723  31.71506 1S   1034   0.00000
  682   44 THR  CB    -2.50679   1.27270  31.52848 1S   1034   1.00000
  683   44 THR  HB    -3.03653   0.87356  32.42357 1S   1034   0.00000
  684   44 THR  OG1   -3.49265   1.84559  30.67608 1S   1034   1.00000
  685   44 THR  HG1   -3.00490   2.31059  29.98521 1S   1034   0.00000
  686   44 THR  CG2   -1.53606   2.37063  31.98770 1S   1034   1.00000
  687   44 THR  HG21  -1.28771   3.06470  31.15846 1S   1034   0.00000
  688   44 THR  HG22  -0.58563   1.92622  32.34110 1S   1034   0.00000
  689   44 THR  HG23  -1.98145   2.94568  32.82496 1S   1034   0.00000
  690   44 THR  C     -2.61629  -0.86843  30.26829 1S   1034   1.00000
  691   44 THR  O     -2.54989  -1.15065  29.07231 1S   1034   1.00000
  692   45 VAL  N     -3.50938  -1.43292  31.11700 1S   1035   1.00000
  693   45 VAL  HN    -3.50752  -1.20480  32.08783 1S   1035   0.00000
  694   45 VAL  CA    -4.54111  -2.35262  30.71725 1S   1035   1.00000
  695   45 VAL  HA    -4.62216  -2.34485  29.64396 1S   1035   0.00000
  696   45 VAL  CB    -4.31555  -3.78183  31.18725 1S   1035   1.00000
  697   45 VAL  HB    -4.39144  -3.85208  32.29641 1S   1035   0.00000
  698   45 VAL  CG1   -5.34630  -4.73572  30.55038 1S   1035   1.00000
  699   45 VAL  HG11  -5.34768  -4.62347  29.44758 1S   1035   0.00000
  700   45 VAL  HG12  -6.36924  -4.53578  30.92866 1S   1035   0.00000
  701   45 VAL  HG13  -5.08030  -5.78748  30.78909 1S   1035   0.00000
  702   45 VAL  CG2   -2.89699  -4.19600  30.77589 1S   1035   1.00000
  703   45 VAL  HG21  -2.13377  -3.62788  31.34424 1S   1035   0.00000
  704   45 VAL  HG22  -2.73111  -4.01573  29.69405 1S   1035   0.00000
  705   45 VAL  HG23  -2.74157  -5.27503  30.98654 1S   1035   0.00000
  706   45 VAL  C     -5.80832  -1.81921  31.31835 1S   1035   1.00000
  707   45 VAL  O     -5.93337  -1.73528  32.53905 1S   1035   1.00000
  708   46 ASN  N     -6.78852  -1.45098  30.45660 1S   1036   1.00000
  709   46 ASN  HN    -6.63975  -1.52607  29.47133 1S   1036   0.00000
  710   46 ASN  CA    -8.09546  -0.96492  30.83802 1S   1036   1.00000
  711   46 ASN  HA    -7.94738  -0.09916  31.46999 1S   1036   0.00000
  712   46 ASN  CB    -8.93901  -0.56988  29.58527 1S   1036   1.00000
  713   46 ASN  HB1   -9.23656  -1.48285  29.02716 1S   1036   0.00000
  714   46 ASN  HB2   -8.29766   0.03721  28.91108 1S   1036   0.00000
  715   46 ASN  CG   -10.20722   0.23158  29.93223 1S   1036   1.00000
  716   46 ASN  OD1  -11.12252  -0.26947  30.58966 1S   1036   1.00000
  717   46 ASN  ND2  -10.27463   1.50745  29.45684 1S   1036   1.00000
  718   46 ASN  HD21 -11.08429   2.05785  29.66363 1S   1036   0.00000
  719   46 ASN  HD22  -9.52974   1.88384  28.91010 1S   1036   0.00000
  720   46 ASN  C     -8.79410  -2.04869  31.62758 1S   1036   1.00000
  721   46 ASN  O     -8.74858  -3.22228  31.26818 1S   1036   1.00000
  722   47 GLU  N     -9.44359  -1.65174  32.74284 1S   1037   1.00000
  723   47 GLU  HN    -9.47302  -0.68009  32.98566 1S   1037   0.00000
  724   47 GLU  CA   -10.14082  -2.49828  33.68100 1S   1037   1.00000
  725   47 GLU  HA    -9.43122  -3.23007  34.04182 1S   1037   0.00000
  726   47 GLU  CB   -10.68727  -1.68813  34.88500 1S   1037   1.00000
  727   47 GLU  HB1   -9.83401  -1.25204  35.44828 1S   1037   0.00000
  728   47 GLU  HB2  -11.19277  -2.40086  35.57615 1S   1037   0.00000
  729   47 GLU  CG   -11.70318  -0.57002  34.53829 1S   1037   1.00000
  730   47 GLU  HG1  -12.40594  -0.47229  35.39519 1S   1037   0.00000
  731   47 GLU  HG2  -12.30514  -0.83337  33.64650 1S   1037   0.00000
  732   47 GLU  CD   -11.04794   0.79760  34.31087 1S   1037   1.00000
  733   47 GLU  OE1  -10.20359   0.93288  33.38737 1S   1037   1.00000
  734   47 GLU  OE2  -11.40422   1.73935  35.06736 1S   1037   1.00000
  735   47 GLU  C    -11.29774  -3.24281  33.05557 1S   1037   1.00000
  736   47 GLU  O    -11.74193  -4.26043  33.58379 1S   1037   1.00000
  737   48 ALA  N    -11.78230  -2.76751  31.88235 1S   1038   1.00000
  738   48 ALA  HN   -11.40082  -1.92997  31.49080 1S   1038   0.00000
  739   48 ALA  CA   -12.81643  -3.38113  31.08746 1S   1038   1.00000
  740   48 ALA  HA   -13.56119  -3.80130  31.74832 1S   1038   0.00000
  741   48 ALA  CB   -13.47446  -2.34009  30.15794 1S   1038   1.00000
  742   48 ALA  HB1  -12.73175  -1.92900  29.44024 1S   1038   0.00000
  743   48 ALA  HB2  -13.87162  -1.49556  30.76022 1S   1038   0.00000
  744   48 ALA  HB3  -14.31394  -2.78452  29.58357 1S   1038   0.00000
  745   48 ALA  C    -12.23428  -4.48447  30.23269 1S   1038   1.00000
  746   48 ALA  O    -12.63310  -4.67154  29.08396 1S   1038   1.00000
  747   49 ALA  N    -11.27433  -5.25042  30.79534 1S   1039   1.00000
  748   49 ALA  HN   -10.96776  -5.07842  31.72924 1S   1039   0.00000
  749   49 ALA  CA   -10.63182  -6.33920  30.12808 1S   1039   1.00000
  750   49 ALA  HA   -11.26332  -6.66538  29.31735 1S   1039   0.00000
  751   49 ALA  CB    -9.23660  -5.96124  29.59659 1S   1039   1.00000
  752   49 ALA  HB1   -8.56858  -5.64218  30.42369 1S   1039   0.00000
  753   49 ALA  HB2   -9.32858  -5.11944  28.87703 1S   1039   0.00000
  754   49 ALA  HB3   -8.76789  -6.81498  29.06909 1S   1039   0.00000
  755   49 ALA  C    -10.50735  -7.46991  31.10875 1S   1039   1.00000
  756   49 ALA  O    -10.03945  -7.29628  32.23297 1S   1039   1.00000
  757   50 SER  N    -10.94011  -8.67689  30.67444 1S   1040   1.00000
  758   50 SER  HN   -11.29940  -8.76172  29.74777 1S   1040   0.00000
  759   50 SER  CA   -10.92213  -9.89493  31.45762 1S   1040   1.00000
  760   50 SER  HA   -11.23450  -9.65803  32.46547 1S   1040   0.00000
  761   50 SER  CB   -11.86627 -10.97832  30.86831 1S   1040   1.00000
  762   50 SER  HB1  -12.90602 -10.58786  30.85544 1S   1040   0.00000
  763   50 SER  HB2  -11.85686 -11.89261  31.49957 1S   1040   0.00000
  764   50 SER  OG   -11.50092 -11.33940  29.53690 1S   1040   1.00000
  765   50 SER  HG1  -11.62320 -10.55409  28.99530 1S   1040   0.00000
  766   50 SER  C     -9.52502 -10.45181  31.50841 1S   1040   1.00000
  767   50 SER  O     -8.61408  -9.90871  30.89654 1S   1040   1.00000
  768   51 MET  N     -9.33204 -11.58736  32.21712 1S   1041   1.00000
  769   51 MET  HN   -10.08892 -12.03085  32.68923 1S   1041   0.00000
  770   51 MET  CA    -8.04936 -12.23608  32.37288 1S   1041   1.00000
  771   51 MET  HA    -7.34387 -11.48784  32.69404 1S   1041   0.00000
  772   51 MET  CB    -8.08149 -13.37074  33.41224 1S   1041   1.00000
  773   51 MET  HB1   -7.04101 -13.72456  33.59250 1S   1041   0.00000
  774   51 MET  HB2   -8.67449 -14.22887  33.02411 1S   1041   0.00000
  775   51 MET  CG    -8.69944 -12.92122  34.74230 1S   1041   1.00000
  776   51 MET  HG1   -9.75467 -12.62123  34.56349 1S   1041   0.00000
  777   51 MET  HG2   -8.15258 -12.01737  35.07039 1S   1041   0.00000
  778   51 MET  SD    -8.66280 -14.19167  36.04055 1S   1041   1.00000
  779   51 MET  CE    -6.96224 -13.92180  36.62008 1S   1041   1.00000
  780   51 MET  HE1   -6.88129 -12.97158  37.18806 1S   1041   0.00000
  781   51 MET  HE2   -6.24166 -13.88307  35.77583 1S   1041   0.00000
  782   51 MET  HE3   -6.64844 -14.74265  37.29990 1S   1041   0.00000
  783   51 MET  C     -7.56722 -12.83032  31.08291 1S   1041   1.00000
  784   51 MET  O     -6.37201 -12.94341  30.84981 1S   1041   1.00000
  785   52 ARG  N     -8.49673 -13.18274  30.17502 1S   1042   1.00000
  786   52 ARG  HN    -9.46703 -13.07311  30.37701 1S   1042   0.00000
  787   52 ARG  CA    -8.20034 -13.69043  28.85634 1S   1042   1.00000
  788   52 ARG  HA    -7.63285 -14.60362  28.96974 1S   1042   0.00000
  789   52 ARG  CB    -9.53101 -13.97030  28.13504 1S   1042   1.00000
  790   52 ARG  HB1  -10.05067 -13.01054  27.91947 1S   1042   0.00000
  791   52 ARG  HB2  -10.18246 -14.54582  28.83287 1S   1042   0.00000
  792   52 ARG  CG    -9.41019 -14.78515  26.84383 1S   1042   1.00000
  793   52 ARG  HG1   -8.94291 -15.76148  27.09861 1S   1042   0.00000
  794   52 ARG  HG2   -8.74386 -14.26668  26.12104 1S   1042   0.00000
  795   52 ARG  CD   -10.79110 -14.99446  26.20765 1S   1042   1.00000
  796   52 ARG  HD1  -11.17914 -14.02227  25.83226 1S   1042   0.00000
  797   52 ARG  HD2  -11.51486 -15.40621  26.94325 1S   1042   0.00000
  798   52 ARG  NE   -10.69171 -15.93372  25.04099 1S   1042   1.00000
  799   52 ARG  HE   -10.79333 -15.55625  24.12281 1S   1042   0.00000
  800   52 ARG  CZ   -10.54729 -17.27980  25.17892 1S   1042   1.00000
  801   52 ARG  NH1  -10.40784 -17.86922  26.39065 1S   1042   1.00000
  802   52 ARG  HH11 -10.38979 -17.29520  27.21267 1S   1042   0.00000
  803   52 ARG  HH12 -10.27890 -18.85375  26.46335 1S   1042   0.00000
  804   52 ARG  NH2  -10.54359 -18.06338  24.05778 1S   1042   1.00000
  805   52 ARG  HH21 -10.65818 -17.64312  23.16290 1S   1042   0.00000
  806   52 ARG  HH22 -10.43571 -19.04905  24.14714 1S   1042   0.00000
  807   52 ARG  C     -7.38800 -12.69662  28.04837 1S   1042   1.00000
  808   52 ARG  O     -6.57860 -13.06983  27.20097 1S   1042   1.00000
  809   53 GLU  N     -7.58312 -11.39565  28.35036 1S   1043   1.00000
  810   53 GLU  HN    -8.24154 -11.13959  29.05475 1S   1043   0.00000
  811   53 GLU  CA    -6.90125 -10.28710  27.74390 1S   1043   1.00000
  812   53 GLU  HA    -6.50201 -10.58847  26.78455 1S   1043   0.00000
  813   53 GLU  CB    -7.88169  -9.11762  27.53886 1S   1043   1.00000
  814   53 GLU  HB1   -7.35225  -8.25611  27.07468 1S   1043   0.00000
  815   53 GLU  HB2   -8.27268  -8.79767  28.52949 1S   1043   0.00000
  816   53 GLU  CG    -9.06504  -9.53018  26.64103 1S   1043   1.00000
  817   53 GLU  HG1   -9.57079 -10.43107  27.05034 1S   1043   0.00000
  818   53 GLU  HG2   -8.69253  -9.77027  25.62300 1S   1043   0.00000
  819   53 GLU  CD   -10.10253  -8.41782  26.56255 1S   1043   1.00000
  820   53 GLU  OE1  -10.76355  -8.17377  27.60441 1S   1043   1.00000
  821   53 GLU  OE2  -10.27003  -7.82434  25.46566 1S   1043   1.00000
  822   53 GLU  C     -5.75700  -9.85192  28.62639 1S   1043   1.00000
  823   53 GLU  O     -4.67090  -9.56705  28.13774 1S   1043   1.00000
  824   54 ARG  N     -5.93584  -9.80031  29.96681 1S   1044   1.00000
  825   54 ARG  HN    -6.82170 -10.01279  30.37766 1S   1044   0.00000
  826   54 ARG  CA    -4.89540  -9.37168  30.88284 1S   1044   1.00000
  827   54 ARG  HA    -4.57913  -8.38520  30.57160 1S   1044   0.00000
  828   54 ARG  CB    -5.33856  -9.29618  32.35874 1S   1044   1.00000
  829   54 ARG  HB1   -4.45494  -9.03486  32.98711 1S   1044   0.00000
  830   54 ARG  HB2   -5.70089 -10.28950  32.69251 1S   1044   0.00000
  831   54 ARG  CG    -6.40473  -8.22499  32.62828 1S   1044   1.00000
  832   54 ARG  HG1   -7.37430  -8.51025  32.18434 1S   1044   0.00000
  833   54 ARG  HG2   -6.08626  -7.28059  32.13368 1S   1044   0.00000
  834   54 ARG  CD    -6.60877  -7.92669  34.11708 1S   1044   1.00000
  835   54 ARG  HD1   -7.39901  -7.15599  34.24842 1S   1044   0.00000
  836   54 ARG  HD2   -5.65143  -7.56750  34.55521 1S   1044   0.00000
  837   54 ARG  NE    -7.03553  -9.17588  34.83693 1S   1044   1.00000
  838   54 ARG  HE    -7.25627  -9.99113  34.30777 1S   1044   0.00000
  839   54 ARG  CZ    -7.12279  -9.21084  36.19597 1S   1044   1.00000
  840   54 ARG  NH1   -6.83605  -8.11911  36.94486 1S   1044   1.00000
  841   54 ARG  HH11  -6.55498  -7.27246  36.48935 1S   1044   0.00000
  842   54 ARG  HH12  -6.90349  -8.15912  37.93770 1S   1044   0.00000
  843   54 ARG  NH2   -7.50326 -10.35749  36.82937 1S   1044   1.00000
  844   54 ARG  HH21  -7.71288 -11.17298  36.29931 1S   1044   0.00000
  845   54 ARG  HH22  -7.56695 -10.37419  37.82382 1S   1044   0.00000
  846   54 ARG  C     -3.69121 -10.27377  30.83990 1S   1044   1.00000
  847   54 ARG  O     -2.56976  -9.78962  30.78064 1S   1044   1.00000
  848   55 ILE  N     -3.88315 -11.61043  30.82842 1S   1045   1.00000
  849   55 ILE  HN    -4.80480 -11.99721  30.86266 1S   1045   0.00000
  850   55 ILE  CA    -2.81007 -12.58207  30.75705 1S   1045   1.00000
  851   55 ILE  HA    -2.11838 -12.35369  31.55643 1S   1045   0.00000
  852   55 ILE  CB    -3.30130 -14.01738  30.95465 1S   1045   1.00000
  853   55 ILE  HB    -4.07783 -14.24468  30.18891 1S   1045   0.00000
  854   55 ILE  CG2   -2.13652 -15.01737  30.78127 1S   1045   1.00000
  855   55 ILE  HG21  -1.29383 -14.74961  31.45265 1S   1045   0.00000
  856   55 ILE  HG22  -1.77565 -15.02055  29.73872 1S   1045   0.00000
  857   55 ILE  HG23  -2.45720 -16.05355  31.00957 1S   1045   0.00000
  858   55 ILE  CG1   -3.94286 -14.17470  32.35788 1S   1045   1.00000
  859   55 ILE  HG11  -4.75664 -13.43254  32.48564 1S   1045   0.00000
  860   55 ILE  HG12  -3.18004 -13.95195  33.13423 1S   1045   0.00000
  861   55 ILE  CD    -4.52894 -15.56921  32.60877 1S   1045   1.00000
  862   55 ILE  HD1   -3.71808 -16.31665  32.74050 1S   1045   0.00000
  863   55 ILE  HD2   -5.16502 -15.88323  31.75356 1S   1045   0.00000
  864   55 ILE  HD3   -5.14951 -15.56877  33.52952 1S   1045   0.00000
  865   55 ILE  C     -2.06033 -12.42445  29.44916 1S   1045   1.00000
  866   55 ILE  O     -0.83247 -12.46182  29.44837 1S   1045   1.00000
  867   56 GLU  N     -2.78467 -12.17504  28.32374 1S   1046   1.00000
  868   56 GLU  HN    -3.77944 -12.12461  28.37274 1S   1046   0.00000
  869   56 GLU  CA    -2.23500 -11.93171  26.99822 1S   1046   1.00000
  870   56 GLU  HA    -1.69675 -12.80733  26.69417 1S   1046   0.00000
  871   56 GLU  CB    -3.33668 -11.70287  25.94147 1S   1046   1.00000
  872   56 GLU  HB1   -3.87513 -10.76100  26.16545 1S   1046   0.00000
  873   56 GLU  HB2   -4.07781 -12.52985  26.02241 1S   1046   0.00000
  874   56 GLU  CG    -2.81220 -11.66710  24.49140 1S   1046   1.00000
  875   56 GLU  HG1   -2.46409 -12.67931  24.19740 1S   1046   0.00000
  876   56 GLU  HG2   -1.95948 -10.96232  24.39664 1S   1046   0.00000
  877   56 GLU  CD    -3.91401 -11.21618  23.53468 1S   1046   1.00000
  878   56 GLU  OE1   -5.04621 -11.75750  23.63084 1S   1046   1.00000
  879   56 GLU  OE2   -3.63288 -10.32571  22.68936 1S   1046   1.00000
  880   56 GLU  C     -1.27161 -10.76778  26.97084 1S   1046   1.00000
  881   56 GLU  O     -0.24435 -10.80765  26.29519 1S   1046   1.00000
  882   57 PHE  N     -1.57015  -9.71093  27.75367 1S   1047   1.00000
  883   57 PHE  HN    -2.41160  -9.70738  28.29130 1S   1047   0.00000
  884   57 PHE  CA    -0.75288  -8.52981  27.88852 1S   1047   1.00000
  885   57 PHE  HA    -0.64007  -8.10075  26.90226 1S   1047   0.00000
  886   57 PHE  CB    -1.45762  -7.52605  28.82746 1S   1047   1.00000
  887   57 PHE  HB1   -1.52978  -7.93130  29.85428 1S   1047   0.00000
  888   57 PHE  HB2   -2.49263  -7.34280  28.47161 1S   1047   0.00000
  889   57 PHE  CG    -0.76166  -6.20343  28.89764 1S   1047   1.00000
  890   57 PHE  CD1   -0.75187  -5.33079  27.80205 1S   1047   1.00000
  891   57 PHE  HD1   -1.19443  -5.64192  26.87123 1S   1047   0.00000
  892   57 PHE  CE1   -0.19116  -4.05328  27.91630 1S   1047   1.00000
  893   57 PHE  HE1   -0.20860  -3.37878  27.07388 1S   1047   0.00000
  894   57 PHE  CZ     0.36782  -3.64502  29.13324 1S   1047   1.00000
  895   57 PHE  HZ     0.78090  -2.65493  29.23806 1S   1047   0.00000
  896   57 PHE  CD2   -0.14566  -5.80768  30.09151 1S   1047   1.00000
  897   57 PHE  HD2   -0.12630  -6.48769  30.92558 1S   1047   0.00000
  898   57 PHE  CE2    0.38515  -4.52257  30.22153 1S   1047   1.00000
  899   57 PHE  HE2    0.77837  -4.19727  31.17027 1S   1047   0.00000
  900   57 PHE  C      0.61936  -8.86671  28.43640 1S   1047   1.00000
  901   57 PHE  O      1.63551  -8.45450  27.87976 1S   1047   1.00000
  902   58 LEU  N      0.66852  -9.65463  29.53558 1S   1048   1.00000
  903   58 LEU  HN    -0.16692  -9.99627  29.96133 1S   1048   0.00000
  904   58 LEU  CA     1.90242 -10.03042  30.18824 1S   1048   1.00000
  905   58 LEU  HA     2.55475  -9.16909  30.19191 1S   1048   0.00000
  906   58 LEU  CB     1.72060 -10.49434  31.65335 1S   1048   1.00000
  907   58 LEU  HB1    2.70438 -10.85068  32.03636 1S   1048   0.00000
  908   58 LEU  HB2    1.01443 -11.35192  31.69510 1S   1048   0.00000
  909   58 LEU  CG     1.23936  -9.39526  32.62612 1S   1048   1.00000
  910   58 LEU  HG     1.74306  -8.43739  32.35643 1S   1048   0.00000
  911   58 LEU  CD1   -0.27625  -9.19071  32.55772 1S   1048   1.00000
  912   58 LEU  HD11  -0.79532 -10.17106  32.51682 1S   1048   0.00000
  913   58 LEU  HD12  -0.54648  -8.60140  31.65853 1S   1048   0.00000
  914   58 LEU  HD13  -0.64091  -8.65141  33.45523 1S   1048   0.00000
  915   58 LEU  CD2    1.63980  -9.72276  34.07222 1S   1048   1.00000
  916   58 LEU  HD21   2.73868  -9.84906  34.15847 1S   1048   0.00000
  917   58 LEU  HD22   1.13797 -10.65372  34.41026 1S   1048   0.00000
  918   58 LEU  HD23   1.33051  -8.89393  34.73901 1S   1048   0.00000
  919   58 LEU  C      2.60625 -11.14290  29.44686 1S   1048   1.00000
  920   58 LEU  O      3.76523 -11.43129  29.73480 1S   1048   1.00000
  921   59 ASN  N      1.94147 -11.78165  28.45426 1S   1049   1.00000
  922   59 ASN  HN     0.99814 -11.54073  28.23388 1S   1049   0.00000
  923   59 ASN  CA     2.54021 -12.81392  27.63477 1S   1049   1.00000
  924   59 ASN  HA     3.12835 -13.46171  28.27115 1S   1049   0.00000
  925   59 ASN  CB     1.50969 -13.65087  26.83330 1S   1049   1.00000
  926   59 ASN  HB1    2.02220 -14.25765  26.05525 1S   1049   0.00000
  927   59 ASN  HB2    0.78439 -12.98476  26.32701 1S   1049   0.00000
  928   59 ASN  CG     0.78715 -14.62748  27.76714 1S   1049   1.00000
  929   59 ASN  OD1    1.40661 -15.26761  28.62320 1S   1049   1.00000
  930   59 ASN  ND2   -0.55209 -14.76390  27.57756 1S   1049   1.00000
  931   59 ASN  HD21  -1.08057 -15.32040  28.22102 1S   1049   0.00000
  932   59 ASN  HD22  -1.02117 -14.19763  26.90422 1S   1049   0.00000
  933   59 ASN  C      3.48260 -12.17751  26.65191 1S   1049   1.00000
  934   59 ASN  O      4.62237 -12.61707  26.51425 1S   1049   1.00000
  935   60 GLU  N      3.03159 -11.10202  25.96592 1S   1050   1.00000
  936   60 GLU  HN     2.10400 -10.75666  26.09712 1S   1050   0.00000
  937   60 GLU  CA     3.82468 -10.40452  24.98054 1S   1050   1.00000
  938   60 GLU  HA     4.30986 -11.14801  24.36444 1S   1050   0.00000
  939   60 GLU  CB     2.94975  -9.52573  24.06366 1S   1050   1.00000
  940   60 GLU  HB1    2.56055  -8.65368  24.63285 1S   1050   0.00000
  941   60 GLU  HB2    2.07430 -10.13389  23.74067 1S   1050   0.00000
  942   60 GLU  CG     3.70118  -9.05252  22.80648 1S   1050   1.00000
  943   60 GLU  HG1    4.11179  -9.92633  22.25706 1S   1050   0.00000
  944   60 GLU  HG2    4.54652  -8.40103  23.10728 1S   1050   0.00000
  945   60 GLU  CD     2.76577  -8.27922  21.88462 1S   1050   1.00000
  946   60 GLU  OE1    1.80897  -8.90072  21.35317 1S   1050   1.00000
  947   60 GLU  OE2    2.99963  -7.05420  21.70347 1S   1050   1.00000
  948   60 GLU  C      4.88703  -9.54927  25.63757 1S   1050   1.00000
  949   60 GLU  O      5.94628  -9.29858  25.06835 1S   1050   1.00000
  950   61 ALA  N      4.64409  -9.10343  26.88978 1S   1051   1.00000
  951   61 ALA  HN     3.77742  -9.29647  27.34458 1S   1051   0.00000
  952   61 ALA  CA     5.59416  -8.32400  27.64971 1S   1051   1.00000
  953   61 ALA  HA     5.98957  -7.55020  27.00576 1S   1051   0.00000
  954   61 ALA  CB     4.93004  -7.66846  28.87119 1S   1051   1.00000
  955   61 ALA  HB1    4.51979  -8.44002  29.55559 1S   1051   0.00000
  956   61 ALA  HB2    4.09368  -7.01690  28.53768 1S   1051   0.00000
  957   61 ALA  HB3    5.65702  -7.04205  29.43104 1S   1051   0.00000
  958   61 ALA  C      6.74335  -9.17924  28.12895 1S   1051   1.00000
  959   61 ALA  O      7.85722  -8.68685  28.30318 1S   1051   1.00000
  960   62 SER  N      6.50063 -10.50289  28.31312 1S   1052   1.00000
  961   62 SER  HN     5.58790 -10.87888  28.16754 1S   1052   0.00000
  962   62 SER  CA     7.51261 -11.45580  28.71877 1S   1052   1.00000
  963   62 SER  HA     8.06528 -10.99096  29.50541 1S   1052   0.00000
  964   62 SER  CB     6.94972 -12.79058  29.25656 1S   1052   1.00000
  965   62 SER  HB1    7.78241 -13.48966  29.49092 1S   1052   0.00000
  966   62 SER  HB2    6.28440 -13.26796  28.50647 1S   1052   0.00000
  967   62 SER  OG     6.22672 -12.57916  30.46317 1S   1052   1.00000
  968   62 SER  HG1    5.35576 -12.25564  30.20189 1S   1052   0.00000
  969   62 SER  C      8.49063 -11.76245  27.61544 1S   1052   1.00000
  970   62 SER  O      9.57318 -12.28782  27.86662 1S   1052   1.00000
  971   63 VAL  N      8.14165 -11.39672  26.36383 1S   1053   1.00000
  972   63 VAL  HN     7.25356 -10.97509  26.19368 1S   1053   0.00000
  973   63 VAL  CA     8.97779 -11.54110  25.19369 1S   1053   1.00000
  974   63 VAL  HA     9.36589 -12.55027  25.17747 1S   1053   0.00000
  975   63 VAL  CB     8.18911 -11.27021  23.91805 1S   1053   1.00000
  976   63 VAL  HB     7.81629 -10.22209  23.92267 1S   1053   0.00000
  977   63 VAL  CG1    9.07315 -11.44635  22.66898 1S   1053   1.00000
  978   63 VAL  HG11   9.57197 -12.43778  22.68197 1S   1053   0.00000
  979   63 VAL  HG12   9.84709 -10.65424  22.62250 1S   1053   0.00000
  980   63 VAL  HG13   8.45050 -11.37163  21.75229 1S   1053   0.00000
  981   63 VAL  CG2    6.97111 -12.21621  23.87196 1S   1053   1.00000
  982   63 VAL  HG21   6.30867 -12.06403  24.74610 1S   1053   0.00000
  983   63 VAL  HG22   7.30077 -13.27573  23.86046 1S   1053   0.00000
  984   63 VAL  HG23   6.37307 -12.01850  22.95730 1S   1053   0.00000
  985   63 VAL  C     10.13453 -10.57341  25.29278 1S   1053   1.00000
  986   63 VAL  O     11.27914 -10.92043  25.00192 1S   1053   1.00000
  987   64 MET  N      9.84924  -9.33212  25.75611 1S   1054   1.00000
  988   64 MET  HN     8.91706  -9.08408  26.00930 1S   1054   0.00000
  989   64 MET  CA    10.83006  -8.28380  25.90665 1S   1054   1.00000
  990   64 MET  HA    11.41291  -8.25219  25.00234 1S   1054   0.00000
  991   64 MET  CB    10.19826  -6.89524  26.13255 1S   1054   1.00000
  992   64 MET  HB1   11.00823  -6.15531  26.33086 1S   1054   0.00000
  993   64 MET  HB2    9.53400  -6.92643  27.02270 1S   1054   0.00000
  994   64 MET  CG     9.40609  -6.38169  24.92183 1S   1054   1.00000
  995   64 MET  HG1    8.51963  -7.03255  24.75840 1S   1054   0.00000
  996   64 MET  HG2   10.05803  -6.48384  24.02617 1S   1054   0.00000
  997   64 MET  SD     8.89562  -4.64032  25.08130 1S   1054   1.00000
  998   64 MET  CE     7.39960  -4.93646  26.06313 1S   1054   1.00000
  999   64 MET  HE1    7.64144  -5.20269  27.11230 1S   1054   0.00000
 1000   64 MET  HE2    6.81167  -5.77259  25.63042 1S   1054   0.00000
 1001   64 MET  HE3    6.75207  -4.03300  26.07373 1S   1054   0.00000
 1002   64 MET  C     11.78026  -8.52893  27.04673 1S   1054   1.00000
 1003   64 MET  O     12.85566  -7.93869  27.07943 1S   1054   1.00000
 1004   65 LYS  N     11.43429  -9.42650  27.99739 1S   1055   1.00000
 1005   65 LYS  HN    10.55709  -9.89929  27.95653 1S   1055   0.00000
 1006   65 LYS  CA    12.27391  -9.76361  29.12949 1S   1055   1.00000
 1007   65 LYS  HA    12.50027  -8.84372  29.64886 1S   1055   0.00000
 1008   65 LYS  CB    11.56328 -10.72330  30.10928 1S   1055   1.00000
 1009   65 LYS  HB1   12.25934 -11.01058  30.92917 1S   1055   0.00000
 1010   65 LYS  HB2   11.27537 -11.65133  29.56959 1S   1055   0.00000
 1011   65 LYS  CG    10.31647 -10.10533  30.75723 1S   1055   1.00000
 1012   65 LYS  HG1    9.62959  -9.75458  29.95821 1S   1055   0.00000
 1013   65 LYS  HG2   10.61722  -9.21473  31.35050 1S   1055   0.00000
 1014   65 LYS  CD     9.57380 -11.09293  31.67213 1S   1055   1.00000
 1015   65 LYS  HD1   10.25794 -11.40936  32.48921 1S   1055   0.00000
 1016   65 LYS  HD2    9.31995 -11.99731  31.07395 1S   1055   0.00000
 1017   65 LYS  CE     8.28970 -10.50085  32.27074 1S   1055   1.00000
 1018   65 LYS  HE1    7.60475 -10.15182  31.46855 1S   1055   0.00000
 1019   65 LYS  HE2    8.53011  -9.64755  32.93778 1S   1055   0.00000
 1020   65 LYS  NZ     7.56074 -11.51748  33.06401 1S   1055   1.00000
 1021   65 LYS  HZ1    8.20953 -11.96254  33.74369 1S   1055   0.00000
 1022   65 LYS  HZ2    7.18044 -12.24267  32.41815 1S   1055   0.00000
 1023   65 LYS  HZ3    6.77425 -11.06741  33.57379 1S   1055   0.00000
 1024   65 LYS  C     13.58559 -10.40539  28.72150 1S   1055   1.00000
 1025   65 LYS  O     14.55268 -10.37980  29.47917 1S   1055   1.00000
 1026   66 GLU  N     13.65161 -10.97777  27.49824 1S   1056   1.00000
 1027   66 GLU  HN    12.85786 -10.98638  26.89361 1S   1056   0.00000
 1028   66 GLU  CA    14.84202 -11.59548  26.96487 1S   1056   1.00000
 1029   66 GLU  HA    15.43134 -11.98815  27.78221 1S   1056   0.00000
 1030   66 GLU  CB    14.45409 -12.76931  26.03234 1S   1056   1.00000
 1031   66 GLU  HB1   13.86510 -12.37790  25.17424 1S   1056   0.00000
 1032   66 GLU  HB2   13.78760 -13.44996  26.61104 1S   1056   0.00000
 1033   66 GLU  CG    15.64598 -13.60027  25.51661 1S   1056   1.00000
 1034   66 GLU  HG1   16.18222 -14.06581  26.37015 1S   1056   0.00000
 1035   66 GLU  HG2   16.35747 -12.95066  24.96518 1S   1056   0.00000
 1036   66 GLU  CD    15.16639 -14.69384  24.56642 1S   1056   1.00000
 1037   66 GLU  OE1   14.40457 -15.58681  25.02284 1S   1056   1.00000
 1038   66 GLU  OE2   15.56318 -14.64968  23.37136 1S   1056   1.00000
 1039   66 GLU  C     15.68973 -10.58250  26.21462 1S   1056   1.00000
 1040   66 GLU  O     16.88221 -10.79853  26.00044 1S   1056   1.00000
 1041   67 PHE  N     15.10612  -9.43210  25.80069 1S   1057   1.00000
 1042   67 PHE  HN    14.16223  -9.21067  26.03570 1S   1057   0.00000
 1043   67 PHE  CA    15.79090  -8.47532  24.95653 1S   1057   1.00000
 1044   67 PHE  HA    16.45981  -9.02197  24.31357 1S   1057   0.00000
 1045   67 PHE  CB    14.84038  -7.64514  24.05748 1S   1057   1.00000
 1046   67 PHE  HB1   15.41788  -6.94265  23.41917 1S   1057   0.00000
 1047   67 PHE  HB2   14.14202  -7.05966  24.69394 1S   1057   0.00000
 1048   67 PHE  CG    14.02169  -8.51654  23.13357 1S   1057   1.00000
 1049   67 PHE  CD1   14.51094  -9.71623  22.57293 1S   1057   1.00000
 1050   67 PHE  HD1   15.51355 -10.06220  22.77097 1S   1057   0.00000
 1051   67 PHE  CE1   13.69996 -10.50157  21.74672 1S   1057   1.00000
 1052   67 PHE  HE1   14.08072 -11.42644  21.33902 1S   1057   0.00000
 1053   67 PHE  CZ    12.39547 -10.09274  21.45504 1S   1057   1.00000
 1054   67 PHE  HZ    11.76819 -10.70652  20.82743 1S   1057   0.00000
 1055   67 PHE  CD2   12.71978  -8.10578  22.80054 1S   1057   1.00000
 1056   67 PHE  HD2   12.33298  -7.18115  23.20393 1S   1057   0.00000
 1057   67 PHE  CE2   11.90522  -8.89113  21.97822 1S   1057   1.00000
 1058   67 PHE  HE2   10.89778  -8.57367  21.75266 1S   1057   0.00000
 1059   67 PHE  C     16.63775  -7.52533  25.76096 1S   1057   1.00000
 1060   67 PHE  O     16.23655  -7.03430  26.81424 1S   1057   1.00000
 1061   68 ASN  N     17.86089  -7.26192  25.25207 1S   1058   1.00000
 1062   68 ASN  HN    18.16795  -7.69844  24.40808 1S   1058   0.00000
 1063   68 ASN  CA    18.81570  -6.40468  25.89242 1S   1058   1.00000
 1064   68 ASN  HA    18.28187  -5.55323  26.28751 1S   1058   0.00000
 1065   68 ASN  CB    19.58258  -7.14353  27.02415 1S   1058   1.00000
 1066   68 ASN  HB1   20.18033  -7.97758  26.60260 1S   1058   0.00000
 1067   68 ASN  HB2   18.83950  -7.58378  27.72433 1S   1058   0.00000
 1068   68 ASN  CG    20.46452  -6.18405  27.83455 1S   1058   1.00000
 1069   68 ASN  OD1   19.97173  -5.20119  28.39847 1S   1058   1.00000
 1070   68 ASN  ND2   21.79265  -6.48651  27.88955 1S   1058   1.00000
 1071   68 ASN  HD21  22.41027  -5.89687  28.41070 1S   1058   0.00000
 1072   68 ASN  HD22  22.14129  -7.29207  27.41334 1S   1058   0.00000
 1073   68 ASN  C     19.76359  -5.93652  24.80963 1S   1058   1.00000
 1074   68 ASN  O     20.84831  -6.48610  24.63183 1S   1058   1.00000
 1075   69 CYS  N     19.35788  -4.89260  24.05478 1S   1059   1.00000
 1076   69 CYS  HN    18.45612  -4.47925  24.18686 1S   1059   0.00000
 1077   69 CYS  CA    20.15931  -4.30346  23.01297 1S   1059   1.00000
 1078   69 CYS  HA    21.19931  -4.57100  23.14403 1S   1059   0.00000
 1079   69 CYS  CB    19.65295  -4.76787  21.62819 1S   1059   1.00000
 1080   69 CYS  HB1   18.57439  -4.51695  21.53679 1S   1059   0.00000
 1081   69 CYS  HB2   19.72150  -5.87510  21.64644 1S   1059   0.00000
 1082   69 CYS  SG    20.57280  -4.15873  20.17276 1S   1059   1.00000
 1083   69 CYS  HG1   20.02332  -5.02429  19.33223 1S   1059   0.00000
 1084   69 CYS  C     20.03180  -2.81443  23.13568 1S   1059   1.00000
 1085   69 CYS  O     18.97560  -2.29394  23.48721 1S   1059   1.00000
 1086   70 HSE  N     21.12947  -2.08600  22.82387 1S   1060   1.00000
 1087   70 HSE  HN    21.97915  -2.53323  22.55419 1S   1060   0.00000
 1088   70 HSE  CA    21.17955  -0.64282  22.84868 1S   1060   1.00000
 1089   70 HSE  HA    20.85162  -0.31479  23.82485 1S   1060   0.00000
 1090   70 HSE  CB    22.60909  -0.11488  22.58712 1S   1060   1.00000
 1091   70 HSE  HB1   22.91693  -0.37090  21.54963 1S   1060   0.00000
 1092   70 HSE  HB2   23.31028  -0.62921  23.27944 1S   1060   0.00000
 1093   70 HSE  ND1   22.64086   1.92773  24.04139 1S   1060   1.00000
 1094   70 HSE  CG    22.78727   1.36966  22.78341 1S   1060   1.00000
 1095   70 HSE  CE1   22.87972   3.21530  23.86686 1S   1060   1.00000
 1096   70 HSE  HE1   22.86740   3.96521  24.65616 1S   1060   0.00000
 1097   70 HSE  NE2   23.16296   3.51248  22.57588 1S   1060   1.00000
 1098   70 HSE  HE2   23.40078   4.40880  22.19262 1S   1060   0.00000
 1099   70 HSE  CD2   23.10558   2.33010  21.87337 1S   1060   1.00000
 1100   70 HSE  HD2   23.30679   2.25061  20.81685 1S   1060   0.00000
 1101   70 HSE  C     20.26657  -0.04400  21.81204 1S   1060   1.00000
 1102   70 HSE  O     19.77997   1.05939  21.99694 1S   1060   1.00000
 1103   71 HSD  N     20.00268  -0.76101  20.69998 1S   1061   1.00000
 1104   71 HSD  HN    20.39045  -1.67001  20.56835 1S   1061   0.00000
 1105   71 HSD  CA    19.21215  -0.24971  19.60734 1S   1061   1.00000
 1106   71 HSD  HA    19.09995   0.82058  19.69966 1S   1061   0.00000
 1107   71 HSD  CB    19.91866  -0.53000  18.27473 1S   1061   1.00000
 1108   71 HSD  HB1   19.32053  -0.14460  17.42224 1S   1061   0.00000
 1109   71 HSD  HB2   20.05047  -1.62722  18.14800 1S   1061   0.00000
 1110   71 HSD  ND1   22.43793  -0.53625  17.98953 1S   1061   1.00000
 1111   71 HSD  HD1   22.53864  -1.51949  17.80018 1S   1061   0.00000
 1112   71 HSD  CG    21.26397   0.13266  18.23178 1S   1061   1.00000
 1113   71 HSD  CE1   23.43171   0.38100  18.00166 1S   1061   1.00000
 1114   71 HSD  HE1   24.47273   0.11976  17.81388 1S   1061   0.00000
 1115   71 HSD  NE2   22.98059   1.59347  18.24209 1S   1061   1.00000
 1116   71 HSD  CD2   21.61258   1.43763  18.38934 1S   1061   1.00000
 1117   71 HSD  HD2   20.99157   2.29765  18.60297 1S   1061   0.00000
 1118   71 HSD  C     17.83095  -0.85363  19.57368 1S   1061   1.00000
 1119   71 HSD  O     17.20817  -0.90892  18.51561 1S   1061   1.00000
 1120   72 VAL  N     17.29882  -1.30062  20.73313 1S   1062   1.00000
 1121   72 VAL  HN    17.81676  -1.27719  21.58623 1S   1062   0.00000
 1122   72 VAL  CA    15.93334  -1.76698  20.84764 1S   1062   1.00000
 1123   72 VAL  HA    15.34124  -1.38696  20.02761 1S   1062   0.00000
 1124   72 VAL  CB    15.80671  -3.29102  20.93296 1S   1062   1.00000
 1125   72 VAL  HB    16.35427  -3.65925  21.82974 1S   1062   0.00000
 1126   72 VAL  CG1   14.32780  -3.72135  21.04560 1S   1062   1.00000
 1127   72 VAL  HG11  13.75690  -3.37080  20.15990 1S   1062   0.00000
 1128   72 VAL  HG12  13.85300  -3.31460  21.96149 1S   1062   0.00000
 1129   72 VAL  HG13  14.25989  -4.82924  21.08836 1S   1062   0.00000
 1130   72 VAL  CG2   16.44998  -3.93905  19.68820 1S   1062   1.00000
 1131   72 VAL  HG21  17.52844  -3.69132  19.61742 1S   1062   0.00000
 1132   72 VAL  HG22  15.94515  -3.59035  18.76344 1S   1062   0.00000
 1133   72 VAL  HG23  16.35422  -5.04345  19.74496 1S   1062   0.00000
 1134   72 VAL  C     15.44509  -1.13974  22.12544 1S   1062   1.00000
 1135   72 VAL  O     16.15292  -1.17836  23.12889 1S   1062   1.00000
 1136   73 VAL  N     14.21830  -0.54889  22.12412 1S   1063   1.00000
 1137   73 VAL  HN    13.67095  -0.52429  21.28891 1S   1063   0.00000
 1138   73 VAL  CA    13.58771   0.06482  23.28435 1S   1063   1.00000
 1139   73 VAL  HA    14.23911   0.85550  23.63147 1S   1063   0.00000
 1140   73 VAL  CB    12.20896   0.64940  22.97046 1S   1063   1.00000
 1141   73 VAL  HB    11.53959  -0.16346  22.60554 1S   1063   0.00000
 1142   73 VAL  CG1   11.56941   1.28197  24.22862 1S   1063   1.00000
 1143   73 VAL  HG11  12.21430   2.09581  24.62202 1S   1063   0.00000
 1144   73 VAL  HG12  11.41095   0.53214  25.03082 1S   1063   0.00000
 1145   73 VAL  HG13  10.57899   1.71386  23.97140 1S   1063   0.00000
 1146   73 VAL  CG2   12.33698   1.69972  21.84687 1S   1063   1.00000
 1147   73 VAL  HG21  12.74040   1.25602  20.91470 1S   1063   0.00000
 1148   73 VAL  HG22  13.00379   2.52777  22.16628 1S   1063   0.00000
 1149   73 VAL  HG23  11.33573   2.12317  21.61932 1S   1063   0.00000
 1150   73 VAL  C     13.44722  -0.97472  24.37681 1S   1063   1.00000
 1151   73 VAL  O     12.84564  -2.02758  24.17077 1S   1063   1.00000
 1152   74 ARG  N     14.06432  -0.71041  25.55248 1S   1064   1.00000
 1153   74 ARG  HN    14.52368   0.16148  25.71483 1S   1064   0.00000
 1154   74 ARG  CA    14.23246  -1.71102  26.57818 1S   1064   1.00000
 1155   74 ARG  HA    14.27028  -2.68243  26.10270 1S   1064   0.00000
 1156   74 ARG  CB    15.55017  -1.50661  27.35641 1S   1064   1.00000
 1157   74 ARG  HB1   15.40942  -0.79036  28.19467 1S   1064   0.00000
 1158   74 ARG  HB2   16.28251  -1.04808  26.65489 1S   1064   0.00000
 1159   74 ARG  CG    16.17103  -2.81455  27.87660 1S   1064   1.00000
 1160   74 ARG  HG1   16.44185  -3.44268  27.00188 1S   1064   0.00000
 1161   74 ARG  HG2   15.41665  -3.38370  28.46191 1S   1064   0.00000
 1162   74 ARG  CD    17.41387  -2.61879  28.76517 1S   1064   1.00000
 1163   74 ARG  HD1   17.93567  -3.58555  28.93273 1S   1064   0.00000
 1164   74 ARG  HD2   17.09871  -2.20883  29.74851 1S   1064   0.00000
 1165   74 ARG  NE    18.37633  -1.62687  28.15684 1S   1064   1.00000
 1166   74 ARG  HE    18.45937  -0.72853  28.58218 1S   1064   0.00000
 1167   74 ARG  CZ    19.12448  -1.88635  27.05187 1S   1064   1.00000
 1168   74 ARG  NH1   19.04390  -3.07272  26.41627 1S   1064   1.00000
 1169   74 ARG  HH11  19.52585  -3.21722  25.55667 1S   1064   0.00000
 1170   74 ARG  HH12  18.43349  -3.77689  26.78188 1S   1064   0.00000
 1171   74 ARG  NH2   19.96956  -0.93523  26.55634 1S   1064   1.00000
 1172   74 ARG  HH21  20.01633  -0.03994  26.98707 1S   1064   0.00000
 1173   74 ARG  HH22  20.47531  -1.12383  25.71898 1S   1064   0.00000
 1174   74 ARG  C     13.09031  -1.69354  27.55741 1S   1064   1.00000
 1175   74 ARG  O     12.52425  -0.64476  27.85904 1S   1064   1.00000
 1176   75 LEU  N     12.74754  -2.88495  28.09047 1S   1065   1.00000
 1177   75 LEU  HN    13.21066  -3.72016  27.79549 1S   1065   0.00000
 1178   75 LEU  CA    11.74786  -3.08038  29.10870 1S   1065   1.00000
 1179   75 LEU  HA    10.93750  -2.38624  28.93703 1S   1065   0.00000
 1180   75 LEU  CB    11.24139  -4.54419  29.07682 1S   1065   1.00000
 1181   75 LEU  HB1   12.11274  -5.22554  29.19742 1S   1065   0.00000
 1182   75 LEU  HB2   10.80801  -4.73560  28.07110 1S   1065   0.00000
 1183   75 LEU  CG    10.18265  -4.90885  30.13609 1S   1065   1.00000
 1184   75 LEU  HG    10.57870  -4.63639  31.14124 1S   1065   0.00000
 1185   75 LEU  CD1    8.88576  -4.13109  29.91767 1S   1065   1.00000
 1186   75 LEU  HD11   8.34358  -4.51334  29.02865 1S   1065   0.00000
 1187   75 LEU  HD12   9.07371  -3.05170  29.76711 1S   1065   0.00000
 1188   75 LEU  HD13   8.24824  -4.25295  30.81600 1S   1065   0.00000
 1189   75 LEU  CD2    9.89903  -6.41853  30.17439 1S   1065   1.00000
 1190   75 LEU  HD21  10.83472  -6.98236  30.36819 1S   1065   0.00000
 1191   75 LEU  HD22   9.47512  -6.75637  29.20695 1S   1065   0.00000
 1192   75 LEU  HD23   9.17011  -6.64977  30.98019 1S   1065   0.00000
 1193   75 LEU  C     12.36773  -2.80856  30.45765 1S   1065   1.00000
 1194   75 LEU  O     13.53187  -3.13119  30.67905 1S   1065   1.00000
 1195   76 LEU  N     11.59310  -2.19784  31.38789 1S   1066   1.00000
 1196   76 LEU  HN    10.64730  -1.94147  31.18966 1S   1066   0.00000
 1197   76 LEU  CA    12.05856  -1.85576  32.70940 1S   1066   1.00000
 1198   76 LEU  HA    12.95460  -2.40624  32.94989 1S   1066   0.00000
 1199   76 LEU  CB    12.28048  -0.33157  32.86568 1S   1066   1.00000
 1200   76 LEU  HB1   12.53161  -0.09478  33.92402 1S   1066   0.00000
 1201   76 LEU  HB2   11.33502   0.19234  32.60815 1S   1066   0.00000
 1202   76 LEU  CG    13.38781   0.26215  31.97496 1S   1066   1.00000
 1203   76 LEU  HG    13.11535   0.07598  30.91016 1S   1066   0.00000
 1204   76 LEU  CD1   13.45265   1.78535  32.18074 1S   1066   1.00000
 1205   76 LEU  HD11  13.69997   2.01659  33.23899 1S   1066   0.00000
 1206   76 LEU  HD12  12.47230   2.24671  31.93817 1S   1066   0.00000
 1207   76 LEU  HD13  14.22962   2.23262  31.52673 1S   1066   0.00000
 1208   76 LEU  CD2   14.75648  -0.38809  32.24045 1S   1066   1.00000
 1209   76 LEU  HD21  14.73410  -1.47463  32.02474 1S   1066   0.00000
 1210   76 LEU  HD22  15.04479  -0.25112  33.30394 1S   1066   0.00000
 1211   76 LEU  HD23  15.53147   0.07420  31.59459 1S   1066   0.00000
 1212   76 LEU  C     11.00755  -2.22118  33.72567 1S   1066   1.00000
 1213   76 LEU  O     10.33057  -1.37474  34.26097 1S   1066   1.00000
 1214   77 GLY  N     10.87322  -3.52529  34.05033 1S   1067   1.00000
 1215   77 GLY  HN    11.45834  -4.22570  33.66452 1S   1067   0.00000
 1216   77 GLY  CA     9.93349  -3.94324  35.06723 1S   1067   1.00000
 1217   77 GLY  HA1    9.99031  -3.26586  35.90813 1S   1067   0.00000
 1218   77 GLY  HA2   10.24412  -4.94164  35.32402 1S   1067   0.00000
 1219   77 GLY  C      8.49954  -4.01183  34.59035 1S   1067   1.00000
 1220   77 GLY  O      8.19411  -3.70479  33.43861 1S   1067   1.00000
 1221   78 VAL  N      7.57920  -4.43683  35.49225 1S   1068   1.00000
 1222   78 VAL  HN     7.85144  -4.68383  36.42207 1S   1068   0.00000
 1223   78 VAL  CA     6.17991  -4.64268  35.18367 1S   1068   1.00000
 1224   78 VAL  HA     5.86495  -3.84038  34.53161 1S   1068   0.00000
 1225   78 VAL  CB     5.94118  -5.99420  34.49556 1S   1068   1.00000
 1226   78 VAL  HB     6.58486  -6.01492  33.58391 1S   1068   0.00000
 1227   78 VAL  CG1    6.36160  -7.17548  35.39159 1S   1068   1.00000
 1228   78 VAL  HG11   5.75737  -7.20428  36.32242 1S   1068   0.00000
 1229   78 VAL  HG12   7.43235  -7.10224  35.66257 1S   1068   0.00000
 1230   78 VAL  HG13   6.20146  -8.13119  34.84902 1S   1068   0.00000
 1231   78 VAL  CG2    4.48659  -6.15085  34.01864 1S   1068   1.00000
 1232   78 VAL  HG21   4.19570  -5.26585  33.42604 1S   1068   0.00000
 1233   78 VAL  HG22   3.79017  -6.25564  34.87588 1S   1068   0.00000
 1234   78 VAL  HG23   4.38277  -7.04989  33.37659 1S   1068   0.00000
 1235   78 VAL  C      5.38911  -4.52020  36.47364 1S   1068   1.00000
 1236   78 VAL  O      5.91083  -4.74993  37.55650 1S   1068   1.00000
 1237   79 VAL  N      4.09949  -4.12458  36.39358 1S   1069   1.00000
 1238   79 VAL  HN     3.69106  -3.90614  35.50726 1S   1069   0.00000
 1239   79 VAL  CA     3.18794  -4.02493  37.51455 1S   1069   1.00000
 1240   79 VAL  HA     3.64091  -4.42477  38.41144 1S   1069   0.00000
 1241   79 VAL  CB     2.71752  -2.59357  37.72757 1S   1069   1.00000
 1242   79 VAL  HB     2.20436  -2.25578  36.80555 1S   1069   0.00000
 1243   79 VAL  CG1    1.70073  -2.48034  38.87661 1S   1069   1.00000
 1244   79 VAL  HG11   2.15105  -2.84768  39.82344 1S   1069   0.00000
 1245   79 VAL  HG12   0.77068  -3.04627  38.67220 1S   1069   0.00000
 1246   79 VAL  HG13   1.40875  -1.41574  38.99614 1S   1069   0.00000
 1247   79 VAL  CG2    3.93861  -1.68230  37.96640 1S   1069   1.00000
 1248   79 VAL  HG21   4.61614  -1.69451  37.08965 1S   1069   0.00000
 1249   79 VAL  HG22   4.50700  -2.02326  38.85668 1S   1069   0.00000
 1250   79 VAL  HG23   3.61142  -0.63446  38.13340 1S   1069   0.00000
 1251   79 VAL  C      1.98629  -4.85892  37.14737 1S   1069   1.00000
 1252   79 VAL  O      1.61207  -4.91747  35.98037 1S   1069   1.00000
 1253   80 SER  N      1.33625  -5.52385  38.13172 1S   1070   1.00000
 1254   80 SER  HN     1.65952  -5.51658  39.07491 1S   1070   0.00000
 1255   80 SER  CA     0.14771  -6.29550  37.84798 1S   1070   1.00000
 1256   80 SER  HA    -0.54207  -5.66409  37.30930 1S   1070   0.00000
 1257   80 SER  CB     0.46460  -7.55878  37.00026 1S   1070   1.00000
 1258   80 SER  HB1    0.82452  -7.24089  36.00290 1S   1070   0.00000
 1259   80 SER  HB2   -0.44019  -8.18242  36.84440 1S   1070   0.00000
 1260   80 SER  OG     1.49265  -8.35560  37.57478 1S   1070   1.00000
 1261   80 SER  HG1    2.20744  -7.75650  37.82639 1S   1070   0.00000
 1262   80 SER  C     -0.55329  -6.71407  39.11502 1S   1070   1.00000
 1263   80 SER  O     -1.24410  -7.73123  39.12217 1S   1070   1.00000
 1264   81 GLN  N     -0.40818  -5.95141  40.22369 1S   1071   1.00000
 1265   81 GLN  HN     0.07704  -5.08104  40.21333 1S   1071   0.00000
 1266   81 GLN  CA    -0.91811  -6.37850  41.51054 1S   1071   1.00000
 1267   81 GLN  HA    -1.56441  -7.23874  41.40269 1S   1071   0.00000
 1268   81 GLN  CB     0.20909  -6.69768  42.52361 1S   1071   1.00000
 1269   81 GLN  HB1   -0.23668  -7.09878  43.46052 1S   1071   0.00000
 1270   81 GLN  HB2    0.75478  -5.76085  42.78027 1S   1071   0.00000
 1271   81 GLN  CG     1.25947  -7.69416  41.99707 1S   1071   1.00000
 1272   81 GLN  HG1    2.01994  -7.89296  42.78038 1S   1071   0.00000
 1273   81 GLN  HG2    1.77142  -7.23351  41.12972 1S   1071   0.00000
 1274   81 GLN  CD     0.60674  -9.02067  41.59069 1S   1071   1.00000
 1275   81 GLN  OE1   -0.14599  -9.61884  42.36704 1S   1071   1.00000
 1276   81 GLN  NE2    0.90320  -9.48366  40.34241 1S   1071   1.00000
 1277   81 GLN  HE21   1.50572  -8.95648  39.74081 1S   1071   0.00000
 1278   81 GLN  HE22   0.44001 -10.29824  39.99423 1S   1071   0.00000
 1279   81 GLN  C     -1.72567  -5.26008  42.07812 1S   1071   1.00000
 1280   81 GLN  O     -1.29195  -4.11803  42.01824 1S   1071   1.00000
 1281   82 GLY  N     -2.92394  -5.56590  42.63609 1S   1072   1.00000
 1282   82 GLY  HN    -3.23826  -6.51195  42.64160 1S   1072   0.00000
 1283   82 GLY  CA    -3.79093  -4.64322  43.35158 1S   1072   1.00000
 1284   82 GLY  HA1   -3.28378  -4.38258  44.26976 1S   1072   0.00000
 1285   82 GLY  HA2   -4.71510  -5.17294  43.52837 1S   1072   0.00000
 1286   82 GLY  C     -4.14438  -3.35496  42.64752 1S   1072   1.00000
 1287   82 GLY  O     -4.50534  -2.38517  43.31039 1S   1072   1.00000
 1288   83 GLN  N     -4.03416  -3.31175  41.29923 1S   1073   1.00000
 1289   83 GLN  HN    -3.76006  -4.11594  40.77608 1S   1073   0.00000
 1290   83 GLN  CA    -4.16966  -2.09721  40.53102 1S   1073   1.00000
 1291   83 GLN  HA    -5.12237  -1.64800  40.77058 1S   1073   0.00000
 1292   83 GLN  CB    -2.99346  -1.11405  40.80306 1S   1073   1.00000
 1293   83 GLN  HB1   -2.49987  -0.80250  39.85734 1S   1073   0.00000
 1294   83 GLN  HB2   -2.23463  -1.66286  41.39035 1S   1073   0.00000
 1295   83 GLN  CG    -3.45826   0.14083  41.57837 1S   1073   1.00000
 1296   83 GLN  HG1   -3.62055  -0.11850  42.64422 1S   1073   0.00000
 1297   83 GLN  HG2   -4.43229   0.47465  41.16065 1S   1073   0.00000
 1298   83 GLN  CD    -2.44708   1.29347  41.49251 1S   1073   1.00000
 1299   83 GLN  OE1   -1.31429   1.20506  41.97253 1S   1073   1.00000
 1300   83 GLN  NE2   -2.88203   2.43108  40.87876 1S   1073   1.00000
 1301   83 GLN  HE21  -2.26868   3.22036  40.82979 1S   1073   0.00000
 1302   83 GLN  HE22  -3.80880   2.48340  40.51240 1S   1073   0.00000
 1303   83 GLN  C     -4.20239  -2.52191  39.08017 1S   1073   1.00000
 1304   83 GLN  O     -4.03265  -3.71503  38.82415 1S   1073   1.00000
 1305   84 PRO  N     -4.41234  -1.63845  38.08319 1S   1074   1.00000
 1306   84 PRO  CD    -4.73144  -0.21265  38.22862 1S   1074   1.00000
 1307   84 PRO  HD1   -4.12414   0.30170  38.99403 1S   1074   0.00000
 1308   84 PRO  HD2   -5.81356  -0.10842  38.45456 1S   1074   0.00000
 1309   84 PRO  CA    -4.42267  -2.02711  36.68107 1S   1074   1.00000
 1310   84 PRO  HA    -5.11783  -2.84084  36.52905 1S   1074   0.00000
 1311   84 PRO  CB    -4.81151  -0.73915  35.92802 1S   1074   1.00000
 1312   84 PRO  HB1   -5.91822  -0.70344  35.81725 1S   1074   0.00000
 1313   84 PRO  HB2   -4.34768  -0.65151  34.92515 1S   1074   0.00000
 1314   84 PRO  CG    -4.38656   0.38522  36.86982 1S   1074   1.00000
 1315   84 PRO  HG1   -3.28466   0.53101  36.80707 1S   1074   0.00000
 1316   84 PRO  HG2   -4.89970   1.34656  36.67650 1S   1074   0.00000
 1317   84 PRO  C     -3.04323  -2.47486  36.28650 1S   1074   1.00000
 1318   84 PRO  O     -2.06424  -1.95254  36.81517 1S   1074   1.00000
 1319   85 THR  N     -2.95263  -3.46434  35.37673 1S   1075   1.00000
 1320   85 THR  HN    -3.76776  -3.88852  34.99033 1S   1075   0.00000
 1321   85 THR  CA    -1.69840  -4.03507  34.94995 1S   1075   1.00000
 1322   85 THR  HA    -1.13391  -4.31227  35.82703 1S   1075   0.00000
 1323   85 THR  CB    -1.92846  -5.24706  34.07058 1S   1075   1.00000
 1324   85 THR  HB    -2.52749  -4.94374  33.19107 1S   1075   0.00000
 1325   85 THR  OG1   -2.69453  -6.24248  34.73875 1S   1075   1.00000
 1326   85 THR  HG1   -2.10034  -6.66141  35.36519 1S   1075   0.00000
 1327   85 THR  CG2   -0.60690  -5.85990  33.59185 1S   1075   1.00000
 1328   85 THR  HG21  -0.02135  -6.26014  34.43985 1S   1075   0.00000
 1329   85 THR  HG22   0.02136  -5.12517  33.05145 1S   1075   0.00000
 1330   85 THR  HG23  -0.83492  -6.68077  32.88853 1S   1075   0.00000
 1331   85 THR  C     -0.92825  -2.99004  34.17806 1S   1075   1.00000
 1332   85 THR  O     -1.48696  -2.35052  33.29158 1S   1075   1.00000
 1333   86 LEU  N      0.36257  -2.77102  34.53386 1S   1076   1.00000
 1334   86 LEU  HN     0.81201  -3.33226  35.22775 1S   1076   0.00000
 1335   86 LEU  CA     1.18891  -1.76337  33.90842 1S   1076   1.00000
 1336   86 LEU  HA     0.67242  -1.41195  33.03856 1S   1076   0.00000
 1337   86 LEU  CB     1.55334  -0.54339  34.79473 1S   1076   1.00000
 1338   86 LEU  HB1    1.96700   0.25948  34.14621 1S   1076   0.00000
 1339   86 LEU  HB2    2.35805  -0.81473  35.50688 1S   1076   0.00000
 1340   86 LEU  CG     0.37963   0.03883  35.61079 1S   1076   1.00000
 1341   86 LEU  HG    -0.06090  -0.78835  36.20887 1S   1076   0.00000
 1342   86 LEU  CD1    0.86809   1.10916  36.59981 1S   1076   1.00000
 1343   86 LEU  HD11   1.38726   1.92369  36.05074 1S   1076   0.00000
 1344   86 LEU  HD12   1.57222   0.66653  37.33453 1S   1076   0.00000
 1345   86 LEU  HD13   0.00553   1.54557  37.14700 1S   1076   0.00000
 1346   86 LEU  CD2   -0.71500   0.62758  34.71579 1S   1076   1.00000
 1347   86 LEU  HD21  -0.94258  -0.03515  33.85964 1S   1076   0.00000
 1348   86 LEU  HD22  -0.36538   1.60586  34.32711 1S   1076   0.00000
 1349   86 LEU  HD23  -1.65092   0.79154  35.28704 1S   1076   0.00000
 1350   86 LEU  C      2.47151  -2.40342  33.46937 1S   1076   1.00000
 1351   86 LEU  O      2.84940  -3.44641  33.98040 1S   1076   1.00000
 1352   87 VAL  N      3.17883  -1.79274  32.49825 1S   1077   1.00000
 1353   87 VAL  HN     2.83666  -0.95944  32.06843 1S   1077   0.00000
 1354   87 VAL  CA     4.45811  -2.25846  32.01002 1S   1077   1.00000
 1355   87 VAL  HA     4.95530  -2.84863  32.76725 1S   1077   0.00000
 1356   87 VAL  CB     4.35024  -3.03156  30.69375 1S   1077   1.00000
 1357   87 VAL  HB     3.76564  -2.43191  29.96621 1S   1077   0.00000
 1358   87 VAL  CG1    5.73303  -3.33104  30.10531 1S   1077   1.00000
 1359   87 VAL  HG11   6.29673  -3.93084  30.85001 1S   1077   0.00000
 1360   87 VAL  HG12   6.30285  -2.41051  29.86752 1S   1077   0.00000
 1361   87 VAL  HG13   5.63453  -3.93065  29.17561 1S   1077   0.00000
 1362   87 VAL  CG2    3.63599  -4.37800  30.91012 1S   1077   1.00000
 1363   87 VAL  HG21   2.76451  -4.27674  31.57961 1S   1077   0.00000
 1364   87 VAL  HG22   4.33348  -5.11238  31.36198 1S   1077   0.00000
 1365   87 VAL  HG23   3.29167  -4.78882  29.93776 1S   1077   0.00000
 1366   87 VAL  C      5.23420  -0.98304  31.80764 1S   1077   1.00000
 1367   87 VAL  O      4.69249  -0.00441  31.30297 1S   1077   1.00000
 1368   88 ILE  N      6.51818  -0.94901  32.23140 1S   1078   1.00000
 1369   88 ILE  HN     6.96537  -1.75368  32.61677 1S   1078   0.00000
 1370   88 ILE  CA     7.32506   0.25178  32.21386 1S   1078   1.00000
 1371   88 ILE  HA     6.75221   1.09455  31.85357 1S   1078   0.00000
 1372   88 ILE  CB     7.90448   0.58308  33.58523 1S   1078   1.00000
 1373   88 ILE  HB     8.42771  -0.30727  33.97217 1S   1078   0.00000
 1374   88 ILE  CG2    8.89830   1.74875  33.48137 1S   1078   1.00000
 1375   88 ILE  HG21   8.36712   2.58927  32.99566 1S   1078   0.00000
 1376   88 ILE  HG22   9.79362   1.49671  32.88179 1S   1078   0.00000
 1377   88 ILE  HG23   9.24317   2.07273  34.48513 1S   1078   0.00000
 1378   88 ILE  CG1    6.83673   0.93870  34.64255 1S   1078   1.00000
 1379   88 ILE  HG11   6.12851   1.68611  34.23099 1S   1078   0.00000
 1380   88 ILE  HG12   7.37145   1.41822  35.49485 1S   1078   0.00000
 1381   88 ILE  CD     6.07903  -0.26288  35.20688 1S   1078   1.00000
 1382   88 ILE  HD1    6.74346  -1.15283  35.25542 1S   1078   0.00000
 1383   88 ILE  HD2    5.20161  -0.50667  34.57285 1S   1078   0.00000
 1384   88 ILE  HD3    5.71796  -0.03349  36.23060 1S   1078   0.00000
 1385   88 ILE  C      8.43669  -0.02119  31.23785 1S   1078   1.00000
 1386   88 ILE  O      8.93804  -1.13841  31.17508 1S   1078   1.00000
 1387   89 MET  N      8.83284   0.99085  30.42855 1S   1079   1.00000
 1388   89 MET  HN     8.42234   1.89820  30.48621 1S   1079   0.00000
 1389   89 MET  CA     9.85699   0.83364  29.42514 1S   1079   1.00000
 1390   89 MET  HA    10.53139   0.03352  29.69848 1S   1079   0.00000
 1391   89 MET  CB     9.25919   0.60390  28.01574 1S   1079   1.00000
 1392   89 MET  HB1   10.07738   0.50823  27.26705 1S   1079   0.00000
 1393   89 MET  HB2    8.65459   1.49685  27.74121 1S   1079   0.00000
 1394   89 MET  CG     8.37317  -0.65192  27.90602 1S   1079   1.00000
 1395   89 MET  HG1    7.72695  -0.73305  28.80301 1S   1079   0.00000
 1396   89 MET  HG2    9.03410  -1.54561  27.90179 1S   1079   0.00000
 1397   89 MET  SD     7.28644  -0.65682  26.45318 1S   1079   1.00000
 1398   89 MET  CE     6.03738   0.45119  27.17645 1S   1079   1.00000
 1399   89 MET  HE1    6.47086   1.43400  27.45849 1S   1079   0.00000
 1400   89 MET  HE2    5.59959   0.00128  28.09319 1S   1079   0.00000
 1401   89 MET  HE3    5.21104   0.63987  26.45832 1S   1079   0.00000
 1402   89 MET  C     10.64075   2.11213  29.36452 1S   1079   1.00000
 1403   89 MET  O     10.19925   3.14925  29.84889 1S   1079   1.00000
 1404   90 GLU  N     11.82369   2.06403  28.71009 1S   1080   1.00000
 1405   90 GLU  HN    12.16656   1.19222  28.36238 1S   1080   0.00000
 1406   90 GLU  CA    12.65312   3.20297  28.38570 1S   1080   1.00000
 1407   90 GLU  HA    12.97349   3.67264  29.30574 1S   1080   0.00000
 1408   90 GLU  CB    13.87466   2.73641  27.55894 1S   1080   1.00000
 1409   90 GLU  HB1   13.48808   2.10793  26.72424 1S   1080   0.00000
 1410   90 GLU  HB2   14.50886   2.08248  28.19864 1S   1080   0.00000
 1411   90 GLU  CG    14.75173   3.86058  26.97529 1S   1080   1.00000
 1412   90 GLU  HG1   15.29952   4.37968  27.78939 1S   1080   0.00000
 1413   90 GLU  HG2   14.13462   4.61048  26.43542 1S   1080   0.00000
 1414   90 GLU  CD    15.74955   3.31128  25.96324 1S   1080   1.00000
 1415   90 GLU  OE1   16.53687   4.14437  25.44363 1S   1080   1.00000
 1416   90 GLU  OE2   15.74148   2.08382  25.68018 1S   1080   1.00000
 1417   90 GLU  C     11.86745   4.19567  27.55712 1S   1080   1.00000
 1418   90 GLU  O     11.16248   3.81886  26.62255 1S   1080   1.00000
 1419   91 LEU  N     11.96204   5.49651  27.91376 1S   1081   1.00000
 1420   91 LEU  HN    12.54794   5.78744  28.66608 1S   1081   0.00000
 1421   91 LEU  CA    11.22082   6.54812  27.26436 1S   1081   1.00000
 1422   91 LEU  HA    10.34814   6.12159  26.78950 1S   1081   0.00000
 1423   91 LEU  CB    10.77254   7.59949  28.30219 1S   1081   1.00000
 1424   91 LEU  HB1   11.66376   8.05497  28.78603 1S   1081   0.00000
 1425   91 LEU  HB2   10.24483   7.02391  29.08102 1S   1081   0.00000
 1426   91 LEU  CG     9.78744   8.71717  27.88640 1S   1081   1.00000
 1427   91 LEU  HG     9.38668   9.13267  28.84462 1S   1081   0.00000
 1428   91 LEU  CD1   10.49468   9.88144  27.19447 1S   1081   1.00000
 1429   91 LEU  HD11  10.69171   9.62733  26.13687 1S   1081   0.00000
 1430   91 LEU  HD12  11.46092  10.08432  27.70246 1S   1081   0.00000
 1431   91 LEU  HD13   9.87067  10.79882  27.22290 1S   1081   0.00000
 1432   91 LEU  CD2    8.57891   8.21687  27.07750 1S   1081   1.00000
 1433   91 LEU  HD21   8.01391   7.46547  27.66561 1S   1081   0.00000
 1434   91 LEU  HD22   8.90247   7.75883  26.11985 1S   1081   0.00000
 1435   91 LEU  HD23   7.89934   9.06339  26.84313 1S   1081   0.00000
 1436   91 LEU  C     12.09860   7.16997  26.22014 1S   1081   1.00000
 1437   91 LEU  O     13.25194   7.51255  26.47454 1S   1081   1.00000
 1438   92 MET  N     11.54448   7.31557  24.99908 1S   1082   1.00000
 1439   92 MET  HN    10.61250   7.01242  24.82004 1S   1082   0.00000
 1440   92 MET  CA    12.22936   7.88008  23.86835 1S   1082   1.00000
 1441   92 MET  HA    13.28891   7.95674  24.07080 1S   1082   0.00000
 1442   92 MET  CB    12.01379   7.00927  22.61702 1S   1082   1.00000
 1443   92 MET  HB1   12.58390   7.42850  21.76240 1S   1082   0.00000
 1444   92 MET  HB2   10.93703   7.01037  22.33683 1S   1082   0.00000
 1445   92 MET  CG    12.43680   5.54461  22.86091 1S   1082   1.00000
 1446   92 MET  HG1   12.21976   4.94235  21.96157 1S   1082   0.00000
 1447   92 MET  HG2   11.79587   5.12057  23.66354 1S   1082   0.00000
 1448   92 MET  SD    14.18295   5.31869  23.30392 1S   1082   1.00000
 1449   92 MET  CE    14.87005   5.62690  21.65620 1S   1082   1.00000
 1450   92 MET  HE1   14.59260   6.63129  21.28891 1S   1082   0.00000
 1451   92 MET  HE2   14.50147   4.88594  20.91838 1S   1082   0.00000
 1452   92 MET  HE3   15.97751   5.56781  21.67842 1S   1082   0.00000
 1453   92 MET  C     11.67347   9.26111  23.67186 1S   1082   1.00000
 1454   92 MET  O     10.58954   9.44075  23.12095 1S   1082   1.00000
 1455   93 THR  N     12.41422  10.27323  24.18066 1S   1083   1.00000
 1456   93 THR  HN    13.30134  10.08616  24.59525 1S   1083   0.00000
 1457   93 THR  CA    11.96388  11.64171  24.35853 1S   1083   1.00000
 1458   93 THR  HA    11.05340  11.60418  24.93874 1S   1083   0.00000
 1459   93 THR  CB    12.97411  12.48210  25.12604 1S   1083   1.00000
 1460   93 THR  HB    12.66136  13.55063  25.15506 1S   1083   0.00000
 1461   93 THR  OG1   14.24638  12.39957  24.50760 1S   1083   1.00000
 1462   93 THR  HG1   14.73033  13.18967  24.78694 1S   1083   0.00000
 1463   93 THR  CG2   13.10230  11.98416  26.57810 1S   1083   1.00000
 1464   93 THR  HG21  13.41498  10.91918  26.61332 1S   1083   0.00000
 1465   93 THR  HG22  12.13022  12.09205  27.10213 1S   1083   0.00000
 1466   93 THR  HG23  13.85466  12.58675  27.12991 1S   1083   0.00000
 1467   93 THR  C     11.62827  12.37529  23.07726 1S   1083   1.00000
 1468   93 THR  O     10.84459  13.32076  23.11261 1S   1083   1.00000
 1469   94 ARG  N     12.20639  11.97528  21.92068 1S   1084   1.00000
 1470   94 ARG  HN    12.82872  11.19533  21.88503 1S   1084   0.00000
 1471   94 ARG  CA    11.96345  12.66015  20.66823 1S   1084   1.00000
 1472   94 ARG  HA    11.60951  13.66283  20.86112 1S   1084   0.00000
 1473   94 ARG  CB    13.24004  12.78546  19.81849 1S   1084   1.00000
 1474   94 ARG  HB1   12.99546  13.12669  18.78755 1S   1084   0.00000
 1475   94 ARG  HB2   13.72847  11.79242  19.75129 1S   1084   0.00000
 1476   94 ARG  CG    14.25162  13.77260  20.40890 1S   1084   1.00000
 1477   94 ARG  HG1   14.59583  13.37837  21.39116 1S   1084   0.00000
 1478   94 ARG  HG2   13.74418  14.74630  20.58750 1S   1084   0.00000
 1479   94 ARG  CD    15.44680  13.99132  19.47462 1S   1084   1.00000
 1480   94 ARG  HD1   15.18151  14.61215  18.59258 1S   1084   0.00000
 1481   94 ARG  HD2   15.83678  13.02090  19.11730 1S   1084   0.00000
 1482   94 ARG  NE    16.56151  14.62767  20.23840 1S   1084   1.00000
 1483   94 ARG  HE    17.31118  14.04559  20.55582 1S   1084   0.00000
 1484   94 ARG  CZ    16.60471  15.94810  20.55253 1S   1084   1.00000
 1485   94 ARG  NH1   15.62578  16.80622  20.18062 1S   1084   1.00000
 1486   94 ARG  HH11  14.82885  16.45071  19.68892 1S   1084   0.00000
 1487   94 ARG  HH12  15.67305  17.76406  20.44573 1S   1084   0.00000
 1488   94 ARG  NH2   17.67439  16.42021  21.25801 1S   1084   1.00000
 1489   94 ARG  HH21  17.73423  17.38251  21.49978 1S   1084   0.00000
 1490   94 ARG  HH22  18.36158  15.76579  21.57639 1S   1084   0.00000
 1491   94 ARG  C     10.89975  11.97060  19.85432 1S   1084   1.00000
 1492   94 ARG  O     10.61620  12.38786  18.73224 1S   1084   1.00000
 1493   95 GLY  N     10.25583  10.91348  20.40201 1S   1085   1.00000
 1494   95 GLY  HN    10.50255  10.55897  21.30244 1S   1085   0.00000
 1495   95 GLY  CA     9.12024  10.28992  19.76384 1S   1085   1.00000
 1496   95 GLY  HA1    8.47401  11.06289  19.37239 1S   1085   0.00000
 1497   95 GLY  HA2    8.64197   9.66542  20.50349 1S   1085   0.00000
 1498   95 GLY  C      9.56153   9.41531  18.63734 1S   1085   1.00000
 1499   95 GLY  O     10.73054   9.06103  18.52786 1S   1085   1.00000
 1500   96 ASP  N      8.61355   9.02771  17.76358 1S   1086   1.00000
 1501   96 ASP  HN     7.66307   9.31697  17.85144 1S   1086   0.00000
 1502   96 ASP  CA     8.89092   8.12394  16.67997 1S   1086   1.00000
 1503   96 ASP  HA     9.52591   7.34213  17.06327 1S   1086   0.00000
 1504   96 ASP  CB     7.61450   7.44771  16.15212 1S   1086   1.00000
 1505   96 ASP  HB1    7.10152   6.94247  16.99588 1S   1086   0.00000
 1506   96 ASP  HB2    7.87313   6.67392  15.39881 1S   1086   0.00000
 1507   96 ASP  CG     6.67048   8.47219  15.53452 1S   1086   1.00000
 1508   96 ASP  OD1    5.91727   9.13611  16.29116 1S   1086   1.00000
 1509   96 ASP  OD2    6.65488   8.56503  14.27998 1S   1086   1.00000
 1510   96 ASP  C      9.62064   8.81658  15.55566 1S   1086   1.00000
 1511   96 ASP  O      9.59218  10.03904  15.43559 1S   1086   1.00000
 1512   97 LEU  N     10.28425   8.01822  14.69446 1S   1087   1.00000
 1513   97 LEU  HN    10.27543   7.02567  14.81441 1S   1087   0.00000
 1514   97 LEU  CA    11.12313   8.50383  13.63197 1S   1087   1.00000
 1515   97 LEU  HA    11.76772   9.25314  14.06697 1S   1087   0.00000
 1516   97 LEU  CB    12.01037   7.37562  13.06174 1S   1087   1.00000
 1517   97 LEU  HB1   11.37412   6.58997  12.62441 1S   1087   0.00000
 1518   97 LEU  HB2   12.56320   6.91452  13.91054 1S   1087   0.00000
 1519   97 LEU  CG    13.02778   7.75756  11.97055 1S   1087   1.00000
 1520   97 LEU  HG    12.46586   8.12227  11.07964 1S   1087   0.00000
 1521   97 LEU  CD1   13.97052   8.87919  12.42543 1S   1087   1.00000
 1522   97 LEU  HD11  14.53256   8.56498  13.33033 1S   1087   0.00000
 1523   97 LEU  HD12  13.40073   9.80077  12.66241 1S   1087   0.00000
 1524   97 LEU  HD13  14.69104   9.11765  11.61559 1S   1087   0.00000
 1525   97 LEU  CD2   13.81016   6.50327  11.54013 1S   1087   1.00000
 1526   97 LEU  HD21  13.11447   5.72520  11.15951 1S   1087   0.00000
 1527   97 LEU  HD22  14.36171   6.08469  12.40861 1S   1087   0.00000
 1528   97 LEU  HD23  14.53919   6.75134  10.74124 1S   1087   0.00000
 1529   97 LEU  C     10.32472   9.16747  12.53954 1S   1087   1.00000
 1530   97 LEU  O     10.78437  10.15284  11.97909 1S   1087   1.00000
 1531   98 LYS  N      9.09221   8.69905  12.22694 1S   1088   1.00000
 1532   98 LYS  HN     8.69335   7.91829  12.70227 1S   1088   0.00000
 1533   98 LYS  CA     8.27272   9.31167  11.19716 1S   1088   1.00000
 1534   98 LYS  HA     8.87461   9.36234  10.29956 1S   1088   0.00000
 1535   98 LYS  CB     7.00290   8.49296  10.87144 1S   1088   1.00000
 1536   98 LYS  HB1    6.35815   8.38948  11.76924 1S   1088   0.00000
 1537   98 LYS  HB2    7.33090   7.47515  10.56705 1S   1088   0.00000
 1538   98 LYS  CG     6.18549   9.09063   9.71776 1S   1088   1.00000
 1539   98 LYS  HG1    6.91549   9.43454   8.96181 1S   1088   0.00000
 1540   98 LYS  HG2    5.62007   9.98053  10.06854 1S   1088   0.00000
 1541   98 LYS  CD     5.23435   8.09995   9.03625 1S   1088   1.00000
 1542   98 LYS  HD1    4.47906   7.74915   9.77265 1S   1088   0.00000
 1543   98 LYS  HD2    5.83488   7.22763   8.70867 1S   1088   0.00000
 1544   98 LYS  CE     4.53896   8.70302   7.80843 1S   1088   1.00000
 1545   98 LYS  HE1    5.29279   9.05056   7.07026 1S   1088   0.00000
 1546   98 LYS  HE2    3.90392   9.56283   8.10482 1S   1088   0.00000
 1547   98 LYS  NZ     3.67765   7.71058   7.12695 1S   1088   1.00000
 1548   98 LYS  HZ1    3.22864   7.06905   7.81725 1S   1088   0.00000
 1549   98 LYS  HZ2    4.25953   7.14777   6.47170 1S   1088   0.00000
 1550   98 LYS  HZ3    2.93530   8.19886   6.58762 1S   1088   0.00000
 1551   98 LYS  C      7.87431  10.72335  11.56215 1S   1088   1.00000
 1552   98 LYS  O      8.00738  11.63463  10.74800 1S   1088   1.00000
 1553   99 SER  N      7.42272  10.93616  12.82019 1S   1089   1.00000
 1554   99 SER  HN     7.30782  10.16486  13.44802 1S   1089   0.00000
 1555   99 SER  CA     7.05430  12.23201  13.35492 1S   1089   1.00000
 1556   99 SER  HA     6.31436  12.66396  12.69485 1S   1089   0.00000
 1557   99 SER  CB     6.48469  12.15520  14.78907 1S   1089   1.00000
 1558   99 SER  HB1    6.25104  13.17459  15.16590 1S   1089   0.00000
 1559   99 SER  HB2    7.22051  11.68010  15.47414 1S   1089   0.00000
 1560   99 SER  OG     5.28333  11.39722  14.81672 1S   1089   1.00000
 1561   99 SER  HG1    5.51644  10.54738  15.21551 1S   1089   0.00000
 1562   99 SER  C      8.24014  13.15775  13.41167 1S   1089   1.00000
 1563   99 SER  O      8.11877  14.33797  13.09732 1S   1089   1.00000
 1564  100 TYR  N      9.42540  12.62774  13.79219 1S   1090   1.00000
 1565  100 TYR  HN     9.48632  11.66914  14.06626 1S   1090   0.00000
 1566  100 TYR  CA    10.67107  13.35984  13.84761 1S   1090   1.00000
 1567  100 TYR  HA    10.50589  14.22938  14.46979 1S   1090   0.00000
 1568  100 TYR  CB    11.79607  12.49178  14.48012 1S   1090   1.00000
 1569  100 TYR  HB1   11.89150  11.53652  13.92276 1S   1090   0.00000
 1570  100 TYR  HB2   11.53361  12.25255  15.53320 1S   1090   0.00000
 1571  100 TYR  CG    13.13482  13.18770  14.47900 1S   1090   1.00000
 1572  100 TYR  CD1   13.38054  14.29602  15.30717 1S   1090   1.00000
 1573  100 TYR  HD1   12.62059  14.62823  15.99929 1S   1090   0.00000
 1574  100 TYR  CE1   14.58780  15.00237  15.20743 1S   1090   1.00000
 1575  100 TYR  HE1   14.75323  15.86917  15.83008 1S   1090   0.00000
 1576  100 TYR  CZ    15.56169  14.59551  14.28349 1S   1090   1.00000
 1577  100 TYR  OH    16.74925  15.33691  14.10844 1S   1090   1.00000
 1578  100 TYR  HH    16.59043  16.22976  14.42209 1S   1090   0.00000
 1579  100 TYR  CD2   14.12411  12.78396  13.56699 1S   1090   1.00000
 1580  100 TYR  HD2   13.93438  11.95578  12.90123 1S   1090   0.00000
 1581  100 TYR  CE2   15.33555  13.47451  13.47714 1S   1090   1.00000
 1582  100 TYR  HE2   16.07452  13.16661  12.75136 1S   1090   0.00000
 1583  100 TYR  C     11.07196  13.84695  12.46738 1S   1090   1.00000
 1584  100 TYR  O     11.40049  15.01523  12.30369 1S   1090   1.00000
 1585  101 LEU  N     11.03620  12.97613  11.43435 1S   1091   1.00000
 1586  101 LEU  HN    10.77686  12.02160  11.57988 1S   1091   0.00000
 1587  101 LEU  CA    11.38160  13.32982  10.07016 1S   1091   1.00000
 1588  101 LEU  HA    12.38040  13.74187  10.07422 1S   1091   0.00000
 1589  101 LEU  CB    11.30721  12.11007   9.12226 1S   1091   1.00000
 1590  101 LEU  HB1   11.39821  12.44960   8.06804 1S   1091   0.00000
 1591  101 LEU  HB2   10.30666  11.63591   9.23786 1S   1091   0.00000
 1592  101 LEU  CG    12.38594  11.02585   9.34934 1S   1091   1.00000
 1593  101 LEU  HG    12.37381  10.73138  10.41951 1S   1091   0.00000
 1594  101 LEU  CD1   12.04278   9.77215   8.52362 1S   1091   1.00000
 1595  101 LEU  HD11  12.02970  10.02215   7.44177 1S   1091   0.00000
 1596  101 LEU  HD12  11.04118   9.38523   8.80743 1S   1091   0.00000
 1597  101 LEU  HD13  12.79240   8.97271   8.69840 1S   1091   0.00000
 1598  101 LEU  CD2   13.81358  11.52277   9.05727 1S   1091   1.00000
 1599  101 LEU  HD21  14.07994  12.36686   9.72750 1S   1091   0.00000
 1600  101 LEU  HD22  13.89851  11.85951   8.00323 1S   1091   0.00000
 1601  101 LEU  HD23  14.54346  10.70283   9.22862 1S   1091   0.00000
 1602  101 LEU  C     10.44640  14.38520   9.52078 1S   1091   1.00000
 1603  101 LEU  O     10.87601  15.33216   8.86379 1S   1091   1.00000
 1604  102 ARG  N      9.13708  14.24903   9.82382 1S   1092   1.00000
 1605  102 ARG  HN     8.82698  13.45712  10.34864 1S   1092   0.00000
 1606  102 ARG  CA     8.08981  15.17135   9.45170 1S   1092   1.00000
 1607  102 ARG  HA     8.12249  15.29721   8.37813 1S   1092   0.00000
 1608  102 ARG  CB     6.70958  14.61058   9.86577 1S   1092   1.00000
 1609  102 ARG  HB1    5.96280  15.42526   9.99488 1S   1092   0.00000
 1610  102 ARG  HB2    6.81473  14.10395  10.84878 1S   1092   0.00000
 1611  102 ARG  CG     6.14944  13.61060   8.83974 1S   1092   1.00000
 1612  102 ARG  HG1    5.56644  12.82820   9.37550 1S   1092   0.00000
 1613  102 ARG  HG2    6.99855  13.10373   8.33513 1S   1092   0.00000
 1614  102 ARG  CD     5.21280  14.30693   7.84411 1S   1092   1.00000
 1615  102 ARG  HD1    5.31155  15.40779   7.95369 1S   1092   0.00000
 1616  102 ARG  HD2    4.15823  14.00558   8.02662 1S   1092   0.00000
 1617  102 ARG  NE     5.57459  13.96036   6.43626 1S   1092   1.00000
 1618  102 ARG  HE     6.26214  13.25792   6.26263 1S   1092   0.00000
 1619  102 ARG  CZ     4.96989  14.56603   5.37585 1S   1092   1.00000
 1620  102 ARG  NH1    4.02801  15.52796   5.54249 1S   1092   1.00000
 1621  102 ARG  HH11   3.77638  15.82577   6.46990 1S   1092   0.00000
 1622  102 ARG  HH12   3.58370  15.93769   4.75121 1S   1092   0.00000
 1623  102 ARG  NH2    5.33419  14.19873   4.11852 1S   1092   1.00000
 1624  102 ARG  HH21   6.04007  13.50870   3.98826 1S   1092   0.00000
 1625  102 ARG  HH22   4.93993  14.64830   3.31550 1S   1092   0.00000
 1626  102 ARG  C      8.27197  16.53473  10.07574 1S   1092   1.00000
 1627  102 ARG  O      7.99700  17.54347   9.43099 1S   1092   1.00000
 1628  103 SER  N      8.76134  16.60993  11.33584 1S   1093   1.00000
 1629  103 SER  HN     8.99336  15.78552  11.85093 1S   1093   0.00000
 1630  103 SER  CA     8.93018  17.85947  12.05257 1S   1093   1.00000
 1631  103 SER  HA     8.03119  18.43917  11.89390 1S   1093   0.00000
 1632  103 SER  CB     9.08144  17.66702  13.58757 1S   1093   1.00000
 1633  103 SER  HB1    8.24692  17.03192  13.95401 1S   1093   0.00000
 1634  103 SER  HB2    9.01903  18.64928  14.10250 1S   1093   0.00000
 1635  103 SER  OG    10.30294  17.03544  13.95605 1S   1093   1.00000
 1636  103 SER  HG1   11.00739  17.62833  13.67859 1S   1093   0.00000
 1637  103 SER  C     10.10012  18.67545  11.54048 1S   1093   1.00000
 1638  103 SER  O     10.21766  19.85518  11.86564 1S   1093   1.00000
 1639  104 LEU  N     10.98735  18.06330  10.72165 1S   1094   1.00000
 1640  104 LEU  HN    10.87749  17.10163  10.47771 1S   1094   0.00000
 1641  104 LEU  CA    12.14757  18.72030  10.16201 1S   1094   1.00000
 1642  104 LEU  HA    12.50260  19.45931  10.86492 1S   1094   0.00000
 1643  104 LEU  CB    13.28233  17.72376   9.84325 1S   1094   1.00000
 1644  104 LEU  HB1   14.12018  18.26011   9.34439 1S   1094   0.00000
 1645  104 LEU  HB2   12.90448  16.95202   9.13679 1S   1094   0.00000
 1646  104 LEU  CG    13.85463  17.01073  11.08810 1S   1094   1.00000
 1647  104 LEU  HG    13.02792  16.44945  11.56829 1S   1094   0.00000
 1648  104 LEU  CD1   14.92133  15.98131  10.68244 1S   1094   1.00000
 1649  104 LEU  HD11  15.77066  16.48680  10.17711 1S   1094   0.00000
 1650  104 LEU  HD12  14.48697  15.22832   9.99132 1S   1094   0.00000
 1651  104 LEU  HD13  15.30593  15.45683  11.58033 1S   1094   0.00000
 1652  104 LEU  CD2   14.39432  17.99096  12.14483 1S   1094   1.00000
 1653  104 LEU  HD21  13.55923  18.55989  12.60447 1S   1094   0.00000
 1654  104 LEU  HD22  15.10378  18.70949  11.68307 1S   1094   0.00000
 1655  104 LEU  HD23  14.91585  17.44080  12.95497 1S   1094   0.00000
 1656  104 LEU  C     11.80228  19.44562   8.88979 1S   1094   1.00000
 1657  104 LEU  O     12.49773  20.38246   8.50350 1S   1094   1.00000
 1658  105 ARG  N     10.69968  19.04145   8.22019 1S   1095   1.00000
 1659  105 ARG  HN    10.15984  18.27554   8.56250 1S   1095   0.00000
 1660  105 ARG  CA    10.17417  19.67477   7.02885 1S   1095   1.00000
 1661  105 ARG  HA    10.90276  19.50070   6.24850 1S   1095   0.00000
 1662  105 ARG  CB     8.84179  19.05777   6.57633 1S   1095   1.00000
 1663  105 ARG  HB1    8.36564  19.70020   5.79877 1S   1095   0.00000
 1664  105 ARG  HB2    8.13984  18.99325   7.43379 1S   1095   0.00000
 1665  105 ARG  CG     9.01546  17.67650   5.95582 1S   1095   1.00000
 1666  105 ARG  HG1    9.48630  16.96955   6.67353 1S   1095   0.00000
 1667  105 ARG  HG2    9.70450  17.79708   5.08728 1S   1095   0.00000
 1668  105 ARG  CD     7.66884  17.13022   5.49579 1S   1095   1.00000
 1669  105 ARG  HD1    7.02102  17.94612   5.10940 1S   1095   0.00000
 1670  105 ARG  HD2    7.13709  16.62359   6.32951 1S   1095   0.00000
 1671  105 ARG  NE     7.94567  16.13329   4.42232 1S   1095   1.00000
 1672  105 ARG  HE     8.27084  15.22697   4.68403 1S   1095   0.00000
 1673  105 ARG  CZ     7.83720  16.42816   3.09373 1S   1095   1.00000
 1674  105 ARG  NH1    7.40174  17.62924   2.64627 1S   1095   1.00000
 1675  105 ARG  HH11   7.19808  18.36094   3.29586 1S   1095   0.00000
 1676  105 ARG  HH12   7.35297  17.80283   1.66365 1S   1095   0.00000
 1677  105 ARG  NH2    8.17420  15.47148   2.19311 1S   1095   1.00000
 1678  105 ARG  HH21   7.84038  15.55449   1.25425 1S   1095   0.00000
 1679  105 ARG  HH22   8.55652  14.60613   2.50582 1S   1095   0.00000
 1680  105 ARG  C      9.96394  21.17567   7.10015 1S   1095   1.00000
 1681  105 ARG  O     10.45608  21.82934   6.18313 1S   1095   1.00000
 1682  106 PRO  N      9.28712  21.80250   8.07968 1S   1096   1.00000
 1683  106 PRO  CD     8.55198  21.15838   9.16957 1S   1096   1.00000
 1684  106 PRO  HD1    9.09410  20.29821   9.60136 1S   1096   0.00000
 1685  106 PRO  HD2    7.56166  20.83354   8.78447 1S   1096   0.00000
 1686  106 PRO  CA     9.03236  23.23820   8.06749 1S   1096   1.00000
 1687  106 PRO  HA     8.56256  23.50838   7.13167 1S   1096   0.00000
 1688  106 PRO  CB     8.14091  23.48167   9.30103 1S   1096   1.00000
 1689  106 PRO  HB1    7.07565  23.47826   8.98289 1S   1096   0.00000
 1690  106 PRO  HB2    8.35583  24.43558   9.82398 1S   1096   0.00000
 1691  106 PRO  CG     8.39025  22.26717  10.19838 1S   1096   1.00000
 1692  106 PRO  HG1    9.34880  22.39411  10.75033 1S   1096   0.00000
 1693  106 PRO  HG2    7.57155  22.07710  10.91827 1S   1096   0.00000
 1694  106 PRO  C     10.30733  24.02356   8.20355 1S   1096   1.00000
 1695  106 PRO  O     10.39233  25.11331   7.64113 1S   1096   1.00000
 1696  107 GLU  N     11.31133  23.47425   8.92725 1S   1097   1.00000
 1697  107 GLU  HN    11.18533  22.60184   9.39224 1S   1097   0.00000
 1698  107 GLU  CA    12.60596  24.07903   9.10707 1S   1097   1.00000
 1699  107 GLU  HA    12.45275  25.08249   9.48036 1S   1097   0.00000
 1700  107 GLU  CB    13.50057  23.29726  10.09508 1S   1097   1.00000
 1701  107 GLU  HB1   14.40136  23.91085  10.32319 1S   1097   0.00000
 1702  107 GLU  HB2   13.84410  22.34343   9.63735 1S   1097   0.00000
 1703  107 GLU  CG    12.76774  22.95602  11.40511 1S   1097   1.00000
 1704  107 GLU  HG1   11.89059  22.30743  11.19174 1S   1097   0.00000
 1705  107 GLU  HG2   12.41189  23.88428  11.89880 1S   1097   0.00000
 1706  107 GLU  CD    13.70398  22.21160  12.35235 1S   1097   1.00000
 1707  107 GLU  OE1   14.72927  22.81076  12.77119 1S   1097   1.00000
 1708  107 GLU  OE2   13.39903  21.03402  12.67417 1S   1097   1.00000
 1709  107 GLU  C     13.27724  24.15872   7.76956 1S   1097   1.00000
 1710  107 GLU  O     13.55249  25.25454   7.29826 1S   1097   1.00000
 1711  108 MET  N     13.45285  22.99343   7.09631 1S   1098   1.00000
 1712  108 MET  HN    13.15554  22.13478   7.51138 1S   1098   0.00000
 1713  108 MET  CA    14.06103  22.84785   5.78829 1S   1098   1.00000
 1714  108 MET  HA    15.07789  23.20364   5.86664 1S   1098   0.00000
 1715  108 MET  CB    14.09227  21.36669   5.34136 1S   1098   1.00000
 1716  108 MET  HB1   14.36926  21.30507   4.26600 1S   1098   0.00000
 1717  108 MET  HB2   13.07867  20.92305   5.45721 1S   1098   0.00000
 1718  108 MET  CG    15.10939  20.53453   6.14254 1S   1098   1.00000
 1719  108 MET  HG1   14.76000  20.47999   7.19663 1S   1098   0.00000
 1720  108 MET  HG2   16.07797  21.07956   6.14591 1S   1098   0.00000
 1721  108 MET  SD    15.38319  18.85163   5.51331 1S   1098   1.00000
 1722  108 MET  CE    16.26814  19.21466   3.96779 1S   1098   1.00000
 1723  108 MET  HE1   17.24952  19.69061   4.17803 1S   1098   0.00000
 1724  108 MET  HE2   15.68802  19.89476   3.30925 1S   1098   0.00000
 1725  108 MET  HE3   16.45928  18.27980   3.39771 1S   1098   0.00000
 1726  108 MET  C     13.39179  23.64325   4.68787 1S   1098   1.00000
 1727  108 MET  O     13.98069  23.83604   3.62582 1S   1098   1.00000
 1728  109 GLU  N     12.15712  24.14132   4.91821 1S   1099   1.00000
 1729  109 GLU  HN    11.69378  23.97706   5.78663 1S   1099   0.00000
 1730  109 GLU  CA    11.43167  24.94451   3.97036 1S   1099   1.00000
 1731  109 GLU  HA    11.54875  24.48736   2.99735 1S   1099   0.00000
 1732  109 GLU  CB     9.92781  24.98888   4.30903 1S   1099   1.00000
 1733  109 GLU  HB1    9.74106  25.67799   5.16078 1S   1099   0.00000
 1734  109 GLU  HB2    9.61461  23.97073   4.63503 1S   1099   0.00000
 1735  109 GLU  CG     9.06723  25.38262   3.09628 1S   1099   1.00000
 1736  109 GLU  HG1    9.20806  24.62092   2.29828 1S   1099   0.00000
 1737  109 GLU  HG2    9.38276  26.37027   2.69974 1S   1099   0.00000
 1738  109 GLU  CD     7.58362  25.44643   3.45426 1S   1099   1.00000
 1739  109 GLU  OE1    6.76400  25.49212   2.49863 1S   1099   1.00000
 1740  109 GLU  OE2    7.24644  25.45473   4.66804 1S   1099   1.00000
 1741  109 GLU  C     11.98485  26.35323   3.91202 1S   1099   1.00000
 1742  109 GLU  O     12.36210  26.82625   2.84167 1S   1099   1.00000
 1743  110 ASN  N     12.05777  27.05149   5.07220 1S   1100   1.00000
 1744  110 ASN  HN    11.77606  26.63760   5.93554 1S   1100   0.00000
 1745  110 ASN  CA    12.53764  28.41854   5.15508 1S   1100   1.00000
 1746  110 ASN  HA    12.65783  28.83116   4.16212 1S   1100   0.00000
 1747  110 ASN  CB    11.57830  29.31882   5.98260 1S   1100   1.00000
 1748  110 ASN  HB1   12.07173  30.26328   6.29865 1S   1100   0.00000
 1749  110 ASN  HB2   11.24282  28.77533   6.89006 1S   1100   0.00000
 1750  110 ASN  CG    10.38533  29.73450   5.11328 1S   1100   1.00000
 1751  110 ASN  OD1   10.57320  30.29716   4.02838 1S   1100   1.00000
 1752  110 ASN  ND2    9.14266  29.48442   5.61356 1S   1100   1.00000
 1753  110 ASN  HD21   8.34023  29.76738   5.08735 1S   1100   0.00000
 1754  110 ASN  HD22   9.03696  29.03460   6.49831 1S   1100   0.00000
 1755  110 ASN  C     13.90739  28.44169   5.79110 1S   1100   1.00000
 1756  110 ASN  O     14.22600  29.33938   6.56986 1S   1100   1.00000
 1757  111 ASN  N     14.77445  27.46309   5.44412 1S   1101   1.00000
 1758  111 ASN  HN    14.51069  26.74009   4.80999 1S   1101   0.00000
 1759  111 ASN  CA    16.12659  27.40412   5.94825 1S   1101   1.00000
 1760  111 ASN  HA    16.21815  28.09713   6.76806 1S   1101   0.00000
 1761  111 ASN  CB    16.46896  26.00066   6.50045 1S   1101   1.00000
 1762  111 ASN  HB1   16.41777  25.24064   5.69417 1S   1101   0.00000
 1763  111 ASN  HB2   15.71885  25.74363   7.27122 1S   1101   0.00000
 1764  111 ASN  CG    17.80479  25.95046   7.24412 1S   1101   1.00000
 1765  111 ASN  OD1   18.10193  26.79645   8.09354 1S   1101   1.00000
 1766  111 ASN  ND2   18.60127  24.89211   6.93425 1S   1101   1.00000
 1767  111 ASN  HD21  19.49401  24.80851   7.37550 1S   1101   0.00000
 1768  111 ASN  HD22  18.32639  24.25609   6.21505 1S   1101   0.00000
 1769  111 ASN  C     17.04241  27.75355   4.78885 1S   1101   1.00000
 1770  111 ASN  O     16.92230  27.11503   3.74400 1S   1101   1.00000
 1771  112 PRO  N     17.94696  28.73269   4.89564 1S   1102   1.00000
 1772  112 PRO  CD    18.03239  29.63361   6.04834 1S   1102   1.00000
 1773  112 PRO  HD1   18.09602  29.07182   7.00391 1S   1102   0.00000
 1774  112 PRO  HD2   17.13693  30.29422   6.04664 1S   1102   0.00000
 1775  112 PRO  CA    18.82976  29.15710   3.80845 1S   1102   1.00000
 1776  112 PRO  HA    18.28947  29.22136   2.87441 1S   1102   0.00000
 1777  112 PRO  CB    19.30603  30.54681   4.28675 1S   1102   1.00000
 1778  112 PRO  HB1   18.54851  31.30407   3.98459 1S   1102   0.00000
 1779  112 PRO  HB2   20.28750  30.86406   3.88591 1S   1102   0.00000
 1780  112 PRO  CG    19.29631  30.44498   5.81198 1S   1102   1.00000
 1781  112 PRO  HG1   20.17955  29.86433   6.15950 1S   1102   0.00000
 1782  112 PRO  HG2   19.27420  31.43096   6.31607 1S   1102   0.00000
 1783  112 PRO  C     20.01488  28.21641   3.62609 1S   1102   1.00000
 1784  112 PRO  O     21.15540  28.67479   3.67133 1S   1102   1.00000
 1785  113 VAL  N     19.78052  26.90117   3.40722 1S   1103   1.00000
 1786  113 VAL  HN    18.84558  26.55271   3.36317 1S   1103   0.00000
 1787  113 VAL  CA    20.83478  25.92113   3.25544 1S   1103   1.00000
 1788  113 VAL  HA    21.78492  26.41858   3.11772 1S   1103   0.00000
 1789  113 VAL  CB    20.95079  24.98004   4.44893 1S   1103   1.00000
 1790  113 VAL  HB    19.97239  24.47968   4.62688 1S   1103   0.00000
 1791  113 VAL  CG1   22.02228  23.89492   4.20582 1S   1103   1.00000
 1792  113 VAL  HG11  22.98487  24.36283   3.91167 1S   1103   0.00000
 1793  113 VAL  HG12  21.70898  23.18588   3.41197 1S   1103   0.00000
 1794  113 VAL  HG13  22.18302  23.31203   5.13760 1S   1103   0.00000
 1795  113 VAL  CG2   21.31321  25.81656   5.69483 1S   1103   1.00000
 1796  113 VAL  HG21  20.52665  26.56836   5.91500 1S   1103   0.00000
 1797  113 VAL  HG22  22.27550  26.34683   5.54175 1S   1103   0.00000
 1798  113 VAL  HG23  21.41160  25.15307   6.57989 1S   1103   0.00000
 1799  113 VAL  C     20.54136  25.14354   2.00216 1S   1103   1.00000
 1800  113 VAL  O     19.75630  24.19623   2.00252 1S   1103   1.00000
 1801  114 LEU  N     21.19109  25.54324   0.88587 1S   1104   1.00000
 1802  114 LEU  HN    21.79792  26.33354   0.90220 1S   1104   0.00000
 1803  114 LEU  CA    21.04768  24.90224  -0.40265 1S   1104   1.00000
 1804  114 LEU  HA    20.19142  24.24154  -0.41024 1S   1104   0.00000
 1805  114 LEU  CB    20.92113  25.92145  -1.56354 1S   1104   1.00000
 1806  114 LEU  HB1   21.15817  25.42147  -2.53072 1S   1104   0.00000
 1807  114 LEU  HB2   21.67095  26.72816  -1.41127 1S   1104   0.00000
 1808  114 LEU  CG    19.52190  26.56259  -1.75074 1S   1104   1.00000
 1809  114 LEU  HG    18.83379  25.75918  -2.10515 1S   1104   0.00000
 1810  114 LEU  CD1   18.90019  27.15382  -0.47052 1S   1104   1.00000
 1811  114 LEU  HD11  19.61062  27.85254   0.01912 1S   1104   0.00000
 1812  114 LEU  HD12  18.63901  26.34616   0.24501 1S   1104   0.00000
 1813  114 LEU  HD13  17.96856  27.70594  -0.71414 1S   1104   0.00000
 1814  114 LEU  CD2   19.59113  27.63116  -2.85651 1S   1104   1.00000
 1815  114 LEU  HD21  19.96343  27.18497  -3.80280 1S   1104   0.00000
 1816  114 LEU  HD22  20.28181  28.44715  -2.55427 1S   1104   0.00000
 1817  114 LEU  HD23  18.58617  28.06616  -3.03870 1S   1104   0.00000
 1818  114 LEU  C     22.28781  24.07206  -0.60580 1S   1104   1.00000
 1819  114 LEU  O     23.09579  24.33078  -1.49658 1S   1104   1.00000
 1820  115 ALA  N     22.45850  23.03834   0.24292 1S   1105   1.00000
 1821  115 ALA  HN    21.79244  22.84008   0.95856 1S   1105   0.00000
 1822  115 ALA  CA    23.57645  22.13530   0.17524 1S   1105   1.00000
 1823  115 ALA  HA    24.08374  22.25368  -0.77105 1S   1105   0.00000
 1824  115 ALA  CB    24.55482  22.35922   1.34649 1S   1105   1.00000
 1825  115 ALA  HB1   24.03633  22.24308   2.32182 1S   1105   0.00000
 1826  115 ALA  HB2   24.96714  23.38967   1.29335 1S   1105   0.00000
 1827  115 ALA  HB3   25.40268  21.64416   1.30638 1S   1105   0.00000
 1828  115 ALA  C     22.98587  20.75140   0.26149 1S   1105   1.00000
 1829  115 ALA  O     21.90080  20.61423   0.82343 1S   1105   1.00000
 1830  116 PRO  N     23.62150  19.69600  -0.26121 1S   1106   1.00000
 1831  116 PRO  CD    24.87199  19.75528  -1.01787 1S   1106   1.00000
 1832  116 PRO  HD1   25.60586  20.45636  -0.56842 1S   1106   0.00000
 1833  116 PRO  HD2   24.63560  20.05584  -2.06228 1S   1106   0.00000
 1834  116 PRO  CA    23.05614  18.35268  -0.26368 1S   1106   1.00000
 1835  116 PRO  HA    22.07516  18.39836  -0.71348 1S   1106   0.00000
 1836  116 PRO  CB    24.07653  17.52188  -1.07089 1S   1106   1.00000
 1837  116 PRO  HB1   23.75105  17.48489  -2.13356 1S   1106   0.00000
 1838  116 PRO  HB2   24.19621  16.48465  -0.69719 1S   1106   0.00000
 1839  116 PRO  CG    25.37961  18.31876  -0.97900 1S   1106   1.00000
 1840  116 PRO  HG1   25.86278  18.12806   0.00535 1S   1106   0.00000
 1841  116 PRO  HG2   26.08919  18.08422  -1.79588 1S   1106   0.00000
 1842  116 PRO  C     22.94449  17.82264   1.15215 1S   1106   1.00000
 1843  116 PRO  O     23.66343  18.32919   2.01451 1S   1106   1.00000
 1844  117 PRO  N     22.08247  16.85131   1.43973 1S   1107   1.00000
 1845  117 PRO  CD    21.21744  16.18450   0.46518 1S   1107   1.00000
 1846  117 PRO  HD1   21.77356  15.89481  -0.45150 1S   1107   0.00000
 1847  117 PRO  HD2   20.37676  16.86737   0.21387 1S   1107   0.00000
 1848  117 PRO  CA    21.84764  16.37456   2.79143 1S   1107   1.00000
 1849  117 PRO  HA    21.69729  17.21289   3.45768 1S   1107   0.00000
 1850  117 PRO  CB    20.61437  15.46914   2.64706 1S   1107   1.00000
 1851  117 PRO  HB1   19.69751  16.09237   2.74498 1S   1107   0.00000
 1852  117 PRO  HB2   20.57250  14.64937   3.39172 1S   1107   0.00000
 1853  117 PRO  CG    20.70388  14.95488   1.20987 1S   1107   1.00000
 1854  117 PRO  HG1   21.46296  14.14353   1.14919 1S   1107   0.00000
 1855  117 PRO  HG2   19.73374  14.58811   0.82287 1S   1107   0.00000
 1856  117 PRO  C     23.03171  15.57442   3.26589 1S   1107   1.00000
 1857  117 PRO  O     23.86458  15.16596   2.45676 1S   1107   1.00000
 1858  118 SER  N     23.11893  15.35069   4.59246 1S   1108   1.00000
 1859  118 SER  HN    22.41765  15.67612   5.22078 1S   1108   0.00000
 1860  118 SER  CA    24.23842  14.67476   5.18959 1S   1108   1.00000
 1861  118 SER  HA    25.13671  14.94416   4.64885 1S   1108   0.00000
 1862  118 SER  CB    24.42816  15.07066   6.67404 1S   1108   1.00000
 1863  118 SER  HB1   23.51348  14.82076   7.25354 1S   1108   0.00000
 1864  118 SER  HB2   24.58876  16.16838   6.73991 1S   1108   0.00000
 1865  118 SER  OG    25.54769  14.41814   7.26598 1S   1108   1.00000
 1866  118 SER  HG1   26.32898  14.77381   6.83441 1S   1108   0.00000
 1867  118 SER  C     24.02602  13.19245   5.07119 1S   1108   1.00000
 1868  118 SER  O     23.18792  12.61489   5.75919 1S   1108   1.00000
 1869  119 LEU  N     24.84233  12.55121   4.20111 1S   1109   1.00000
 1870  119 LEU  HN    25.48511  13.07988   3.65232 1S   1109   0.00000
 1871  119 LEU  CA    24.92918  11.12282   3.99890 1S   1109   1.00000
 1872  119 LEU  HA    23.95578  10.76548   3.69826 1S   1109   0.00000
 1873  119 LEU  CB    25.99882  10.80925   2.91724 1S   1109   1.00000
 1874  119 LEU  HB1   27.01033  10.91176   3.36674 1S   1109   0.00000
 1875  119 LEU  HB2   25.92368  11.60071   2.13669 1S   1109   0.00000
 1876  119 LEU  CG    25.92587   9.45497   2.16012 1S   1109   1.00000
 1877  119 LEU  HG    25.20125   9.57773   1.32789 1S   1109   0.00000
 1878  119 LEU  CD1   27.30173   9.12457   1.55607 1S   1109   1.00000
 1879  119 LEU  HD11  28.05134   9.01632   2.37024 1S   1109   0.00000
 1880  119 LEU  HD12  27.63313   9.93370   0.87339 1S   1109   0.00000
 1881  119 LEU  HD13  27.26007   8.16861   0.99246 1S   1109   0.00000
 1882  119 LEU  CD2   25.44478   8.25317   2.97279 1S   1109   1.00000
 1883  119 LEU  HD21  24.41860   8.40797   3.36747 1S   1109   0.00000
 1884  119 LEU  HD22  26.14996   8.10691   3.81600 1S   1109   0.00000
 1885  119 LEU  HD23  25.44292   7.33122   2.35343 1S   1109   0.00000
 1886  119 LEU  C     25.32342  10.48504   5.30891 1S   1109   1.00000
 1887  119 LEU  O     24.75397   9.47795   5.71073 1S   1109   1.00000
 1888  120 SER  N     26.27663  11.12441   6.03085 1S   1110   1.00000
 1889  120 SER  HN    26.66133  11.97919   5.68493 1S   1110   0.00000
 1890  120 SER  CA    26.82015  10.68974   7.29784 1S   1110   1.00000
 1891  120 SER  HA    27.33551   9.75896   7.10680 1S   1110   0.00000
 1892  120 SER  CB    27.83666  11.71377   7.86572 1S   1110   1.00000
 1893  120 SER  HB1   27.33039  12.67548   8.09245 1S   1110   0.00000
 1894  120 SER  HB2   28.62100  11.90912   7.10330 1S   1110   0.00000
 1895  120 SER  OG    28.47112  11.24417   9.05111 1S   1110   1.00000
 1896  120 SER  HG1   28.91475  10.42321   8.82107 1S   1110   0.00000
 1897  120 SER  C     25.73750  10.41672   8.31055 1S   1110   1.00000
 1898  120 SER  O     25.70180   9.32612   8.86636 1S   1110   1.00000
 1899  121 LYS  N     24.80493  11.37724   8.52398 1S   1111   1.00000
 1900  121 LYS  HN    24.83695  12.23864   8.02097 1S   1111   0.00000
 1901  121 LYS  CA    23.71859  11.25894   9.47598 1S   1111   1.00000
 1902  121 LYS  HA    24.15239  11.05315  10.44346 1S   1111   0.00000
 1903  121 LYS  CB    22.86588  12.54667   9.54180 1S   1111   1.00000
 1904  121 LYS  HB1   21.96128  12.37575  10.16838 1S   1111   0.00000
 1905  121 LYS  HB2   22.52427  12.80538   8.51425 1S   1111   0.00000
 1906  121 LYS  CG    23.61340  13.75423  10.12701 1S   1111   1.00000
 1907  121 LYS  HG1   22.97795  14.65730   9.98549 1S   1111   0.00000
 1908  121 LYS  HG2   24.56005  13.91531   9.56938 1S   1111   0.00000
 1909  121 LYS  CD    23.93814  13.61549  11.62162 1S   1111   1.00000
 1910  121 LYS  HD1   24.64458  12.76732  11.76192 1S   1111   0.00000
 1911  121 LYS  HD2   22.99923  13.37839  12.17034 1S   1111   0.00000
 1912  121 LYS  CE    24.55760  14.89311  12.19851 1S   1111   1.00000
 1913  121 LYS  HE1   23.83671  15.73562  12.13216 1S   1111   0.00000
 1914  121 LYS  HE2   25.48325  15.15833  11.64481 1S   1111   0.00000
 1915  121 LYS  NZ    24.91762  14.71149  13.62308 1S   1111   1.00000
 1916  121 LYS  HZ1   25.61512  13.94422  13.70853 1S   1111   0.00000
 1917  121 LYS  HZ2   24.06681  14.46754  14.16911 1S   1111   0.00000
 1918  121 LYS  HZ3   25.32659  15.59314  13.99324 1S   1111   0.00000
 1919  121 LYS  C     22.78981  10.11994   9.14629 1S   1111   1.00000
 1920  121 LYS  O     22.38919   9.37144  10.03461 1S   1111   1.00000
 1921  122 MET  N     22.45022   9.95147   7.84935 1S   1112   1.00000
 1922  122 MET  HN    22.80602  10.56595   7.14806 1S   1112   0.00000
 1923  122 MET  CA    21.54831   8.92756   7.37147 1S   1112   1.00000
 1924  122 MET  HA    20.64664   8.98924   7.96600 1S   1112   0.00000
 1925  122 MET  CB    21.16768   9.15137   5.88959 1S   1112   1.00000
 1926  122 MET  HB1   20.46224   8.35289   5.56788 1S   1112   0.00000
 1927  122 MET  HB2   22.07642   9.09038   5.25211 1S   1112   0.00000
 1928  122 MET  CG    20.48480  10.51732   5.68246 1S   1112   1.00000
 1929  122 MET  HG1   21.22415  11.32056   5.86791 1S   1112   0.00000
 1930  122 MET  HG2   19.70456  10.62001   6.46807 1S   1112   0.00000
 1931  122 MET  SD    19.70475  10.77268   4.05939 1S   1112   1.00000
 1932  122 MET  CE    21.20745  11.13306   3.11477 1S   1112   1.00000
 1933  122 MET  HE1   21.82631  10.22077   2.97413 1S   1112   0.00000
 1934  122 MET  HE2   21.82955  11.90436   3.61478 1S   1112   0.00000
 1935  122 MET  HE3   20.93712  11.52794   2.11513 1S   1112   0.00000
 1936  122 MET  C     22.11439   7.53584   7.54100 1S   1112   1.00000
 1937  122 MET  O     21.36277   6.59437   7.78768 1S   1112   1.00000
 1938  123 ILE  N     23.45985   7.37991   7.45534 1S   1113   1.00000
 1939  123 ILE  HN    24.04809   8.16088   7.24878 1S   1113   0.00000
 1940  123 ILE  CA    24.15014   6.11861   7.66362 1S   1113   1.00000
 1941  123 ILE  HA    23.61313   5.35621   7.12045 1S   1113   0.00000
 1942  123 ILE  CB    25.60755   6.13883   7.21455 1S   1113   1.00000
 1943  123 ILE  HB    26.12368   7.00727   7.68795 1S   1113   0.00000
 1944  123 ILE  CG2   26.36662   4.85690   7.62437 1S   1113   1.00000
 1945  123 ILE  HG21  25.75144   3.95681   7.41795 1S   1113   0.00000
 1946  123 ILE  HG22  26.62668   4.87976   8.70272 1S   1113   0.00000
 1947  123 ILE  HG23  27.30751   4.77171   7.04567 1S   1113   0.00000
 1948  123 ILE  CG1   25.67996   6.32593   5.69210 1S   1113   1.00000
 1949  123 ILE  HG11  26.74337   6.48359   5.40359 1S   1113   0.00000
 1950  123 ILE  HG12  25.12176   7.24327   5.43372 1S   1113   0.00000
 1951  123 ILE  CD    25.09844   5.18551   4.85285 1S   1113   1.00000
 1952  123 ILE  HD1   24.01820   5.04233   5.06240 1S   1113   0.00000
 1953  123 ILE  HD2   25.63414   4.23294   5.04511 1S   1113   0.00000
 1954  123 ILE  HD3   25.20266   5.43203   3.77523 1S   1113   0.00000
 1955  123 ILE  C     24.10163   5.73829   9.10725 1S   1113   1.00000
 1956  123 ILE  O     23.97354   4.55882   9.42830 1S   1113   1.00000
 1957  124 GLN  N     24.16813   6.73279  10.02141 1S   1114   1.00000
 1958  124 GLN  HN    24.28182   7.68655   9.74990 1S   1114   0.00000
 1959  124 GLN  CA    24.10693   6.47633  11.43739 1S   1114   1.00000
 1960  124 GLN  HA    24.85728   5.72987  11.64168 1S   1114   0.00000
 1961  124 GLN  CB    24.35466   7.72020  12.32611 1S   1114   1.00000
 1962  124 GLN  HB1   24.42057   7.39296  13.38646 1S   1114   0.00000
 1963  124 GLN  HB2   23.49232   8.41897  12.25055 1S   1114   0.00000
 1964  124 GLN  CG    25.62928   8.52224  11.98656 1S   1114   1.00000
 1965  124 GLN  HG1   25.88378   9.21043  12.81845 1S   1114   0.00000
 1966  124 GLN  HG2   25.41467   9.14904  11.10350 1S   1114   0.00000
 1967  124 GLN  CD    26.84098   7.63404  11.67122 1S   1114   1.00000
 1968  124 GLN  OE1   27.61513   7.91608  10.75115 1S   1114   1.00000
 1969  124 GLN  NE2   27.01373   6.54446  12.46835 1S   1114   1.00000
 1970  124 GLN  HE21  26.40446   6.38792  13.24675 1S   1114   0.00000
 1971  124 GLN  HE22  27.75879   5.90878  12.26588 1S   1114   0.00000
 1972  124 GLN  C     22.80434   5.84896  11.80596 1S   1114   1.00000
 1973  124 GLN  O     22.79176   4.77317  12.38335 1S   1114   1.00000
 1974  125 MET  N     21.67667   6.46235  11.38973 1S   1115   1.00000
 1975  125 MET  HN    21.71623   7.33042  10.90112 1S   1115   0.00000
 1976  125 MET  CA    20.35699   5.91947  11.61629 1S   1115   1.00000
 1977  125 MET  HA    20.22232   5.84150  12.68711 1S   1115   0.00000
 1978  125 MET  CB    19.24067   6.79433  11.01466 1S   1115   1.00000
 1979  125 MET  HB1   18.25684   6.40761  11.36619 1S   1115   0.00000
 1980  125 MET  HB2   19.26146   6.72872   9.90305 1S   1115   0.00000
 1981  125 MET  CG    19.35387   8.27503  11.39157 1S   1115   1.00000
 1982  125 MET  HG1   20.29377   8.67868  10.96479 1S   1115   0.00000
 1983  125 MET  HG2   19.43608   8.35480  12.49659 1S   1115   0.00000
 1984  125 MET  SD    17.96298   9.26867  10.77773 1S   1115   1.00000
 1985  125 MET  CE    17.33787   9.73468  12.41544 1S   1115   1.00000
 1986  125 MET  HE1   18.15634  10.08747  13.07877 1S   1115   0.00000
 1987  125 MET  HE2   16.84596   8.87100  12.90518 1S   1115   0.00000
 1988  125 MET  HE3   16.58526  10.54715  12.33432 1S   1115   0.00000
 1989  125 MET  C     20.19751   4.55120  11.00688 1S   1115   1.00000
 1990  125 MET  O     19.69080   3.64512  11.65664 1S   1115   1.00000
 1991  126 ALA  N     20.66863   4.37164   9.74880 1S   1116   1.00000
 1992  126 ALA  HN    21.09398   5.12987   9.25730 1S   1116   0.00000
 1993  126 ALA  CA    20.59181   3.13498   9.00342 1S   1116   1.00000
 1994  126 ALA  HA    19.54447   2.89854   8.87769 1S   1116   0.00000
 1995  126 ALA  CB    21.25316   3.26452   7.61765 1S   1116   1.00000
 1996  126 ALA  HB1   22.33059   3.51355   7.71012 1S   1116   0.00000
 1997  126 ALA  HB2   20.76059   4.07552   7.04042 1S   1116   0.00000
 1998  126 ALA  HB3   21.15625   2.32022   7.04072 1S   1116   0.00000
 1999  126 ALA  C     21.24987   1.99109   9.73067 1S   1116   1.00000
 2000  126 ALA  O     20.66669   0.91821   9.85185 1S   1116   1.00000
 2001  127 GLY  N     22.47026   2.21192  10.26479 1S   1117   1.00000
 2002  127 GLY  HN    22.92381   3.09683  10.15344 1S   1117   0.00000
 2003  127 GLY  CA    23.22168   1.21169  10.98195 1S   1117   1.00000
 2004  127 GLY  HA1   24.21328   1.60468  11.12106 1S   1117   0.00000
 2005  127 GLY  HA2   23.21360   0.30194  10.39769 1S   1117   0.00000
 2006  127 GLY  C     22.65308   0.90400  12.33625 1S   1117   1.00000
 2007  127 GLY  O     22.73168  -0.23781  12.76973 1S   1117   1.00000
 2008  128 GLU  N     22.05642   1.89694  13.04043 1S   1118   1.00000
 2009  128 GLU  HN    22.02846   2.83209  12.68994 1S   1118   0.00000
 2010  128 GLU  CA    21.43241   1.69830  14.33752 1S   1118   1.00000
 2011  128 GLU  HA    22.11828   1.13958  14.96008 1S   1118   0.00000
 2012  128 GLU  CB    21.08770   3.02979  15.04861 1S   1118   1.00000
 2013  128 GLU  HB1   20.56615   2.81200  16.00800 1S   1118   0.00000
 2014  128 GLU  HB2   20.39695   3.61801  14.40512 1S   1118   0.00000
 2015  128 GLU  CG    22.33944   3.86646  15.37548 1S   1118   1.00000
 2016  128 GLU  HG1   22.96036   4.00390  14.47545 1S   1118   0.00000
 2017  128 GLU  HG2   22.96930   3.32400  16.11031 1S   1118   0.00000
 2018  128 GLU  CD    21.98515   5.24583  15.92950 1S   1118   1.00000
 2019  128 GLU  OE1   21.02804   5.88879  15.42074 1S   1118   1.00000
 2020  128 GLU  OE2   22.70177   5.68563  16.86720 1S   1118   1.00000
 2021  128 GLU  C     20.16183   0.89489  14.19330 1S   1118   1.00000
 2022  128 GLU  O     19.91551  -0.02997  14.96458 1S   1118   1.00000
 2023  129 ILE  N     19.34324   1.20903  13.15965 1S   1119   1.00000
 2024  129 ILE  HN    19.56752   1.97767  12.56030 1S   1119   0.00000
 2025  129 ILE  CA    18.12530   0.50097  12.81214 1S   1119   1.00000
 2026  129 ILE  HA    17.50679   0.45496  13.69755 1S   1119   0.00000
 2027  129 ILE  CB    17.34425   1.20550  11.69731 1S   1119   1.00000
 2028  129 ILE  HB    18.05089   1.43591  10.86770 1S   1119   0.00000
 2029  129 ILE  CG2   16.20344   0.31933  11.13787 1S   1119   1.00000
 2030  129 ILE  HG21  15.47026   0.08284  11.93301 1S   1119   0.00000
 2031  129 ILE  HG22  16.58711  -0.62958  10.71269 1S   1119   0.00000
 2032  129 ILE  HG23  15.66688   0.84977  10.32422 1S   1119   0.00000
 2033  129 ILE  CG1   16.76801   2.54222  12.22313 1S   1119   1.00000
 2034  129 ILE  HG11  17.54257   3.07725  12.81340 1S   1119   0.00000
 2035  129 ILE  HG12  15.92500   2.31934  12.91346 1S   1119   0.00000
 2036  129 ILE  CD    16.28221   3.48501  11.11609 1S   1119   1.00000
 2037  129 ILE  HD1   15.47049   3.01804  10.52173 1S   1119   0.00000
 2038  129 ILE  HD2   17.12002   3.74337  10.43375 1S   1119   0.00000
 2039  129 ILE  HD3   15.89144   4.42486  11.55890 1S   1119   0.00000
 2040  129 ILE  C     18.47473  -0.91534  12.41989 1S   1119   1.00000
 2041  129 ILE  O     17.86989  -1.86012  12.91702 1S   1119   1.00000
 2042  130 ALA  N     19.49466  -1.10055  11.55093 1S   1120   1.00000
 2043  130 ALA  HN    19.99098  -0.32362  11.16435 1S   1120   0.00000
 2044  130 ALA  CA    19.92257  -2.39872  11.08268 1S   1120   1.00000
 2045  130 ALA  HA    19.04855  -2.91037  10.70342 1S   1120   0.00000
 2046  130 ALA  CB    20.95515  -2.29134   9.94488 1S   1120   1.00000
 2047  130 ALA  HB1   21.86018  -1.74239  10.28068 1S   1120   0.00000
 2048  130 ALA  HB2   20.51396  -1.73882   9.09016 1S   1120   0.00000
 2049  130 ALA  HB3   21.25678  -3.29736   9.58230 1S   1120   0.00000
 2050  130 ALA  C     20.51085  -3.24408  12.18778 1S   1120   1.00000
 2051  130 ALA  O     20.35579  -4.45966  12.17112 1S   1120   1.00000
 2052  131 ASP  N     21.17555  -2.62525  13.19188 1S   1121   1.00000
 2053  131 ASP  HN    21.30575  -1.63491  13.18678 1S   1121   0.00000
 2054  131 ASP  CA    21.78666  -3.31946  14.30536 1S   1121   1.00000
 2055  131 ASP  HA    22.31845  -4.17140  13.90728 1S   1121   0.00000
 2056  131 ASP  CB    22.78040  -2.41152  15.06801 1S   1121   1.00000
 2057  131 ASP  HB1   22.24229  -1.58409  15.57183 1S   1121   0.00000
 2058  131 ASP  HB2   23.48884  -1.96583  14.34057 1S   1121   0.00000
 2059  131 ASP  CG    23.59218  -3.22319  16.07311 1S   1121   1.00000
 2060  131 ASP  OD1   24.35981  -4.10956  15.62163 1S   1121   1.00000
 2061  131 ASP  OD2   23.44515  -2.98662  17.29945 1S   1121   1.00000
 2062  131 ASP  C     20.73945  -3.82689  15.26566 1S   1121   1.00000
 2063  131 ASP  O     20.84846  -4.94069  15.77557 1S   1121   1.00000
 2064  132 GLY  N     19.68237  -3.02208  15.51770 1S   1122   1.00000
 2065  132 GLY  HN    19.62147  -2.11120  15.11071 1S   1122   0.00000
 2066  132 GLY  CA    18.58938  -3.40681  16.38222 1S   1122   1.00000
 2067  132 GLY  HA1   17.95119  -2.54303  16.48757 1S   1122   0.00000
 2068  132 GLY  HA2   19.00257  -3.75024  17.32061 1S   1122   0.00000
 2069  132 GLY  C     17.78261  -4.51777  15.77609 1S   1122   1.00000
 2070  132 GLY  O     17.29861  -5.39832  16.48123 1S   1122   1.00000
 2071  133 MET  N     17.64507  -4.51018  14.43259 1S   1123   1.00000
 2072  133 MET  HN    18.03364  -3.77040  13.88545 1S   1123   0.00000
 2073  133 MET  CA    16.93882  -5.52604  13.69104 1S   1123   1.00000
 2074  133 MET  HA    16.03329  -5.76858  14.22746 1S   1123   0.00000
 2075  133 MET  CB    16.58531  -5.05403  12.26840 1S   1123   1.00000
 2076  133 MET  HB1   16.24535  -5.92096  11.66382 1S   1123   0.00000
 2077  133 MET  HB2   17.49537  -4.63967  11.77984 1S   1123   0.00000
 2078  133 MET  CG    15.46951  -3.99598  12.23100 1S   1123   1.00000
 2079  133 MET  HG1   15.31128  -3.70848  11.16851 1S   1123   0.00000
 2080  133 MET  HG2   15.82791  -3.08942  12.75774 1S   1123   0.00000
 2081  133 MET  SD    13.88610  -4.51367  12.97313 1S   1123   1.00000
 2082  133 MET  CE    13.52955  -5.90307  11.86016 1S   1123   1.00000
 2083  133 MET  HE1   14.01684  -6.83792  12.21007 1S   1123   0.00000
 2084  133 MET  HE2   13.88963  -5.69589  10.83086 1S   1123   0.00000
 2085  133 MET  HE3   12.43771  -6.08723  11.79757 1S   1123   0.00000
 2086  133 MET  C     17.73941  -6.79569  13.57337 1S   1123   1.00000
 2087  133 MET  O     17.16554  -7.88208  13.56465 1S   1123   1.00000
 2088  134 ALA  N     19.08788  -6.69520  13.50730 1S   1124   1.00000
 2089  134 ALA  HN    19.53364  -5.80193  13.47339 1S   1124   0.00000
 2090  134 ALA  CA    19.98476  -7.82944  13.47659 1S   1124   1.00000
 2091  134 ALA  HA    19.65825  -8.49500  12.68909 1S   1124   0.00000
 2092  134 ALA  CB    21.44704  -7.41413  13.22560 1S   1124   1.00000
 2093  134 ALA  HB1   21.81144  -6.73349  14.02373 1S   1124   0.00000
 2094  134 ALA  HB2   21.53042  -6.87949  12.25753 1S   1124   0.00000
 2095  134 ALA  HB3   22.11024  -8.30428  13.18295 1S   1124   0.00000
 2096  134 ALA  C     19.92557  -8.56594  14.78740 1S   1124   1.00000
 2097  134 ALA  O     19.89673  -9.79187  14.81705 1S   1124   1.00000
 2098  135 TYR  N     19.85101  -7.81716  15.90993 1S   1125   1.00000
 2099  135 TYR  HN    19.89794  -6.82086  15.85499 1S   1125   0.00000
 2100  135 TYR  CA    19.68802  -8.35174  17.24167 1S   1125   1.00000
 2101  135 TYR  HA    20.50785  -9.03334  17.42438 1S   1125   0.00000
 2102  135 TYR  CB    19.71439  -7.20747  18.28933 1S   1125   1.00000
 2103  135 TYR  HB1   18.94272  -6.44629  18.05248 1S   1125   0.00000
 2104  135 TYR  HB2   20.70620  -6.70802  18.26338 1S   1125   0.00000
 2105  135 TYR  CG    19.47798  -7.71123  19.68929 1S   1125   1.00000
 2106  135 TYR  CD1   20.49474  -8.37069  20.39245 1S   1125   1.00000
 2107  135 TYR  HD1   21.46189  -8.48439  19.94318 1S   1125   0.00000
 2108  135 TYR  CE1   20.25727  -8.91311  21.65845 1S   1125   1.00000
 2109  135 TYR  HE1   21.04601  -9.44557  22.17017 1S   1125   0.00000
 2110  135 TYR  CZ    18.98920  -8.79386  22.23462 1S   1125   1.00000
 2111  135 TYR  OH    18.71791  -9.45121  23.44836 1S   1125   1.00000
 2112  135 TYR  HH    19.35389 -10.16214  23.55638 1S   1125   0.00000
 2113  135 TYR  CD2   18.20882  -7.58892  20.28134 1S   1125   1.00000
 2114  135 TYR  HD2   17.41033  -7.10280  19.74070 1S   1125   0.00000
 2115  135 TYR  CE2   17.96755  -8.11429  21.55563 1S   1125   1.00000
 2116  135 TYR  HE2   16.98052  -8.03829  21.98359 1S   1125   0.00000
 2117  135 TYR  C     18.39302  -9.12619  17.35224 1S   1125   1.00000
 2118  135 TYR  O     18.38458 -10.26121  17.82096 1S   1125   1.00000
 2119  136 LEU  N     17.26752  -8.52481  16.91430 1S   1126   1.00000
 2120  136 LEU  HN    17.29388  -7.59949  16.53941 1S   1126   0.00000
 2121  136 LEU  CA    15.95723  -9.12774  16.99130 1S   1126   1.00000
 2122  136 LEU  HA    15.77870  -9.39426  18.02266 1S   1126   0.00000
 2123  136 LEU  CB    14.86757  -8.15500  16.50133 1S   1126   1.00000
 2124  136 LEU  HB1   13.91807  -8.70037  16.31777 1S   1126   0.00000
 2125  136 LEU  HB2   15.19360  -7.71199  15.53410 1S   1126   0.00000
 2126  136 LEU  CG    14.57126  -7.01776  17.50222 1S   1126   1.00000
 2127  136 LEU  HG    15.53986  -6.56311  17.81171 1S   1126   0.00000
 2128  136 LEU  CD1   13.74464  -5.91408  16.82526 1S   1126   1.00000
 2129  136 LEU  HD11  12.77128  -6.31817  16.47511 1S   1126   0.00000
 2130  136 LEU  HD12  14.29500  -5.50536  15.95097 1S   1126   0.00000
 2131  136 LEU  HD13  13.55253  -5.08621  17.53990 1S   1126   0.00000
 2132  136 LEU  CD2   13.87406  -7.53029  18.77748 1S   1126   1.00000
 2133  136 LEU  HD21  14.50828  -8.26582  19.31370 1S   1126   0.00000
 2134  136 LEU  HD22  12.91115  -8.01788  18.51862 1S   1126   0.00000
 2135  136 LEU  HD23  13.66619  -6.68567  19.46735 1S   1126   0.00000
 2136  136 LEU  C     15.87282 -10.39756  16.18641 1S   1126   1.00000
 2137  136 LEU  O     15.41366 -11.41867  16.69014 1S   1126   1.00000
 2138  137 ASN  N     16.36311 -10.37969  14.92867 1S   1127   1.00000
 2139  137 ASN  HN    16.74038  -9.53973  14.53897 1S   1127   0.00000
 2140  137 ASN  CA    16.36627 -11.53243  14.05171 1S   1127   1.00000
 2141  137 ASN  HA    15.36527 -11.94055  14.03129 1S   1127   0.00000
 2142  137 ASN  CB    16.82639 -11.16801  12.61438 1S   1127   1.00000
 2143  137 ASN  HB1   17.06785 -12.09165  12.04385 1S   1127   0.00000
 2144  137 ASN  HB2   17.74692 -10.54785  12.66829 1S   1127   0.00000
 2145  137 ASN  CG    15.77160 -10.40450  11.78757 1S   1127   1.00000
 2146  137 ASN  OD1   16.07119 -10.02132  10.65212 1S   1127   1.00000
 2147  137 ASN  ND2   14.53190 -10.21420  12.31640 1S   1127   1.00000
 2148  137 ASN  HD21  13.82694  -9.75345  11.77139 1S   1127   0.00000
 2149  137 ASN  HD22  14.30694 -10.56513  13.22561 1S   1127   0.00000
 2150  137 ASN  C     17.25597 -12.63881  14.57525 1S   1127   1.00000
 2151  137 ASN  O     16.95115 -13.81376  14.37829 1S   1127   1.00000
 2152  138 ALA  N     18.34961 -12.29305  15.29849 1S   1128   1.00000
 2153  138 ALA  HN    18.59110 -11.33339  15.43383 1S   1128   0.00000
 2154  138 ALA  CA    19.23320 -13.24584  15.93948 1S   1128   1.00000
 2155  138 ALA  HA    19.56920 -13.94036  15.18219 1S   1128   0.00000
 2156  138 ALA  CB    20.46417 -12.56279  16.56851 1S   1128   1.00000
 2157  138 ALA  HB1   20.16765 -11.85123  17.36562 1S   1128   0.00000
 2158  138 ALA  HB2   21.02307 -11.99724  15.79395 1S   1128   0.00000
 2159  138 ALA  HB3   21.15175 -13.31453  17.01090 1S   1128   0.00000
 2160  138 ALA  C     18.51675 -14.02804  17.02018 1S   1128   1.00000
 2161  138 ALA  O     18.75634 -15.22199  17.19028 1S   1128   1.00000
 2162  139 ASN  N     17.58106 -13.36756  17.74424 1S   1129   1.00000
 2163  139 ASN  HN    17.40377 -12.39961  17.57581 1S   1129   0.00000
 2164  139 ASN  CA    16.76825 -13.97522  18.77897 1S   1129   1.00000
 2165  139 ASN  HA    17.31267 -14.79884  19.22193 1S   1129   0.00000
 2166  139 ASN  CB    16.38608 -12.95267  19.87534 1S   1129   1.00000
 2167  139 ASN  HB1   15.67820 -13.39329  20.61101 1S   1129   0.00000
 2168  139 ASN  HB2   15.90945 -12.06171  19.41347 1S   1129   0.00000
 2169  139 ASN  CG    17.64562 -12.55990  20.64833 1S   1129   1.00000
 2170  139 ASN  OD1   18.29536 -13.40074  21.27894 1S   1129   1.00000
 2171  139 ASN  ND2   17.99184 -11.24678  20.59553 1S   1129   1.00000
 2172  139 ASN  HD21  18.79720 -10.93026  21.09753 1S   1129   0.00000
 2173  139 ASN  HD22  17.46291 -10.60836  20.03918 1S   1129   0.00000
 2174  139 ASN  C     15.48059 -14.53133  18.21304 1S   1129   1.00000
 2175  139 ASN  O     14.50341 -14.69682  18.94088 1S   1129   1.00000
 2176  140 LYS  N     15.45810 -14.85609  16.89758 1S   1130   1.00000
 2177  140 LYS  HN    16.26292 -14.68812  16.33194 1S   1130   0.00000
 2178  140 LYS  CA    14.36847 -15.52697  16.21600 1S   1130   1.00000
 2179  140 LYS  HA    14.67189 -15.58665  15.18177 1S   1130   0.00000
 2180  140 LYS  CB    14.11571 -16.96989  16.73470 1S   1130   1.00000
 2181  140 LYS  HB1   13.35382 -17.46264  16.09134 1S   1130   0.00000
 2182  140 LYS  HB2   13.70559 -16.92282  17.76859 1S   1130   0.00000
 2183  140 LYS  CG    15.36814 -17.86657  16.76313 1S   1130   1.00000
 2184  140 LYS  HG1   15.04506 -18.89482  17.03813 1S   1130   0.00000
 2185  140 LYS  HG2   16.05702 -17.50724  17.55972 1S   1130   0.00000
 2186  140 LYS  CD    16.13084 -17.90154  15.42790 1S   1130   1.00000
 2187  140 LYS  HD1   16.54907 -16.88715  15.23658 1S   1130   0.00000
 2188  140 LYS  HD2   15.42217 -18.13322  14.60264 1S   1130   0.00000
 2189  140 LYS  CE    17.30457 -18.88661  15.40234 1S   1130   1.00000
 2190  140 LYS  HE1   17.93640 -18.76683  16.30743 1S   1130   0.00000
 2191  140 LYS  HE2   17.92503 -18.71409  14.49687 1S   1130   0.00000
 2192  140 LYS  NZ    16.82337 -20.28591  15.35302 1S   1130   1.00000
 2193  140 LYS  HZ1   16.24836 -20.42012  14.49658 1S   1130   0.00000
 2194  140 LYS  HZ2   16.24379 -20.48470  16.19300 1S   1130   0.00000
 2195  140 LYS  HZ3   17.63684 -20.93327  15.32876 1S   1130   0.00000
 2196  140 LYS  C     13.08053 -14.73787  16.22364 1S   1130   1.00000
 2197  140 LYS  O     11.99156 -15.30967  16.23514 1S   1130   1.00000
 2198  141 PHE  N     13.18776 -13.39207  16.21049 1S   1131   1.00000
 2199  141 PHE  HN    14.08137 -12.94615  16.19220 1S   1131   0.00000
 2200  141 PHE  CA    12.05913 -12.50192  16.29764 1S   1131   1.00000
 2201  141 PHE  HA    11.14720 -13.06767  16.43326 1S   1131   0.00000
 2202  141 PHE  CB    12.22534 -11.52302  17.49505 1S   1131   1.00000
 2203  141 PHE  HB1   13.16052 -10.93778  17.39485 1S   1131   0.00000
 2204  141 PHE  HB2   12.29705 -12.11589  18.43349 1S   1131   0.00000
 2205  141 PHE  CG    11.09078 -10.54389  17.63978 1S   1131   1.00000
 2206  141 PHE  CD1   11.07118  -9.36796  16.86907 1S   1131   1.00000
 2207  141 PHE  HD1   11.85575  -9.17657  16.15423 1S   1131   0.00000
 2208  141 PHE  CE1   10.04192  -8.43554  17.01339 1S   1131   1.00000
 2209  141 PHE  HE1   10.05075  -7.53025  16.42619 1S   1131   0.00000
 2210  141 PHE  CZ     9.00964  -8.67251  17.92634 1S   1131   1.00000
 2211  141 PHE  HZ     8.20963  -7.95489  18.03109 1S   1131   0.00000
 2212  141 PHE  CD2   10.05642 -10.76723  18.56277 1S   1131   1.00000
 2213  141 PHE  HD2   10.06489 -11.65780  19.17393 1S   1131   0.00000
 2214  141 PHE  CE2    9.01972  -9.83611  18.70635 1S   1131   1.00000
 2215  141 PHE  HE2    8.22991 -10.01333  19.42089 1S   1131   0.00000
 2216  141 PHE  C     11.97734 -11.76904  14.98377 1S   1131   1.00000
 2217  141 PHE  O     12.91579 -11.08710  14.58069 1S   1131   1.00000
 2218  142 VAL  N     10.81508 -11.89132  14.30411 1S   1132   1.00000
 2219  142 VAL  HN    10.08127 -12.46525  14.65684 1S   1132   0.00000
 2220  142 VAL  CA    10.49784 -11.18695  13.08248 1S   1132   1.00000
 2221  142 VAL  HA    11.40059 -10.79932  12.63009 1S   1132   0.00000
 2222  142 VAL  CB     9.75767 -12.07778  12.08737 1S   1132   1.00000
 2223  142 VAL  HB     8.82154 -12.46075  12.55408 1S   1132   0.00000
 2224  142 VAL  CG1    9.38534 -11.29407  10.81234 1S   1132   1.00000
 2225  142 VAL  HG11  10.30164 -10.89872  10.32735 1S   1132   0.00000
 2226  142 VAL  HG12   8.70749 -10.44568  11.03407 1S   1132   0.00000
 2227  142 VAL  HG13   8.87220 -11.96525  10.09256 1S   1132   0.00000
 2228  142 VAL  CG2   10.65013 -13.28954  11.73997 1S   1132   1.00000
 2229  142 VAL  HG21  10.87620 -13.89673  12.64085 1S   1132   0.00000
 2230  142 VAL  HG22  11.60628 -12.94640  11.29129 1S   1132   0.00000
 2231  142 VAL  HG23  10.13243 -13.94209  11.00521 1S   1132   0.00000
 2232  142 VAL  C      9.61428 -10.03937  13.50527 1S   1132   1.00000
 2233  142 VAL  O      8.66387 -10.23849  14.25921 1S   1132   1.00000
 2234  143 HSE  N      9.91716  -8.80003  13.03925 1S   1133   1.00000
 2235  143 HSE  HN    10.67641  -8.65849  12.40458 1S   1133   0.00000
 2236  143 HSE  CA     9.21043  -7.60882  13.46768 1S   1133   1.00000
 2237  143 HSE  HA     9.08993  -7.67589  14.53720 1S   1133   0.00000
 2238  143 HSE  CB     9.97804  -6.29883  13.16483 1S   1133   1.00000
 2239  143 HSE  HB1   10.00669  -6.10143  12.07156 1S   1133   0.00000
 2240  143 HSE  HB2   11.02600  -6.43222  13.50930 1S   1133   0.00000
 2241  143 HSE  ND1    8.23446  -4.52660  13.51369 1S   1133   1.00000
 2242  143 HSE  CG     9.43716  -5.09094  13.89200 1S   1133   1.00000
 2243  143 HSE  CE1    8.02564  -3.54966  14.37167 1S   1133   1.00000
 2244  143 HSE  HE1    7.15245  -2.89727  14.37537 1S   1133   0.00000
 2245  143 HSE  NE2    9.02725  -3.45172  15.27566 1S   1133   1.00000
 2246  143 HSE  HE2    9.09653  -2.78654  16.02641 1S   1133   0.00000
 2247  143 HSE  CD2    9.93803  -4.43986  14.97535 1S   1133   1.00000
 2248  143 HSE  HD2   10.84143  -4.62099  15.53747 1S   1133   0.00000
 2249  143 HSE  C      7.83039  -7.53656  12.87407 1S   1133   1.00000
 2250  143 HSE  O      6.86509  -7.39882  13.62278 1S   1133   1.00000
 2251  144 ARG  N      7.73147  -7.62578  11.52261 1S   1134   1.00000
 2252  144 ARG  HN     8.56031  -7.71942  10.97355 1S   1134   0.00000
 2253  144 ARG  CA     6.49366  -7.65026  10.76527 1S   1134   1.00000
 2254  144 ARG  HA     6.75270  -8.10264   9.82109 1S   1134   0.00000
 2255  144 ARG  CB     5.34359  -8.49540  11.35697 1S   1134   1.00000
 2256  144 ARG  HB1    4.49379  -8.50845  10.63628 1S   1134   0.00000
 2257  144 ARG  HB2    4.96640  -8.03880  12.29784 1S   1134   0.00000
 2258  144 ARG  CG     5.74203  -9.94563  11.63891 1S   1134   1.00000
 2259  144 ARG  HG1    6.48015  -9.99381  12.46812 1S   1134   0.00000
 2260  144 ARG  HG2    6.23389 -10.34891  10.73252 1S   1134   0.00000
 2261  144 ARG  CD     4.50748 -10.76953  11.98101 1S   1134   1.00000
 2262  144 ARG  HD1    3.75370 -10.64331  11.17201 1S   1134   0.00000
 2263  144 ARG  HD2    4.07574 -10.45041  12.95399 1S   1134   0.00000
 2264  144 ARG  NE     4.90144 -12.20778  12.07525 1S   1134   1.00000
 2265  144 ARG  HE     5.85773 -12.44310  12.22689 1S   1134   0.00000
 2266  144 ARG  CZ     3.97538 -13.20055  11.97637 1S   1134   1.00000
 2267  144 ARG  NH1    2.66739 -12.91990  11.76852 1S   1134   1.00000
 2268  144 ARG  HH11   2.01291 -13.65044  11.58912 1S   1134   0.00000
 2269  144 ARG  HH12   2.37922 -11.96477  11.67608 1S   1134   0.00000
 2270  144 ARG  NH2    4.37733 -14.49920  12.08037 1S   1134   1.00000
 2271  144 ARG  HH21   5.33375 -14.71121  12.25508 1S   1134   0.00000
 2272  144 ARG  HH22   3.69655 -15.22798  12.06442 1S   1134   0.00000
 2273  144 ARG  C      5.94010  -6.29089  10.44134 1S   1134   1.00000
 2274  144 ARG  O      5.05109  -6.18800   9.59848 1S   1134   1.00000
 2275  145 ASP  N      6.42666  -5.21512  11.09122 1S   1135   1.00000
 2276  145 ASP  HN     7.13507  -5.28838  11.79283 1S   1135   0.00000
 2277  145 ASP  CA     5.91931  -3.89478  10.82940 1S   1135   1.00000
 2278  145 ASP  HA     5.58603  -3.84928   9.80225 1S   1135   0.00000
 2279  145 ASP  CB     4.76124  -3.53190  11.79625 1S   1135   1.00000
 2280  145 ASP  HB1    5.15370  -3.32836  12.81550 1S   1135   0.00000
 2281  145 ASP  HB2    4.07346  -4.40186  11.87130 1S   1135   0.00000
 2282  145 ASP  CG     3.93708  -2.33697  11.31486 1S   1135   1.00000
 2283  145 ASP  OD1    4.19120  -1.79574  10.20789 1S   1135   1.00000
 2284  145 ASP  OD2    3.02280  -1.94089  12.07901 1S   1135   1.00000
 2285  145 ASP  C      7.06242  -2.92846  10.98229 1S   1135   1.00000
 2286  145 ASP  O      6.97228  -1.92874  11.68691 1S   1135   1.00000
 2287  146 LEU  N      8.19452  -3.18830  10.30268 1S   1136   1.00000
 2288  146 LEU  HN     8.30392  -4.01314   9.74819 1S   1136   0.00000
 2289  146 LEU  CA     9.32185  -2.29270  10.33463 1S   1136   1.00000
 2290  146 LEU  HA     9.45266  -1.94757  11.35165 1S   1136   0.00000
 2291  146 LEU  CB    10.61523  -2.99519   9.87869 1S   1136   1.00000
 2292  146 LEU  HB1   10.45904  -3.41205   8.86072 1S   1136   0.00000
 2293  146 LEU  HB2   10.79245  -3.85745  10.56045 1S   1136   0.00000
 2294  146 LEU  CG    11.88916  -2.12501   9.85706 1S   1136   1.00000
 2295  146 LEU  HG    11.75263  -1.32235   9.09636 1S   1136   0.00000
 2296  146 LEU  CD1   12.17087  -1.44796  11.21205 1S   1136   1.00000
 2297  146 LEU  HD11  12.16162  -2.20036  12.02832 1S   1136   0.00000
 2298  146 LEU  HD12  11.40455  -0.67632  11.43410 1S   1136   0.00000
 2299  146 LEU  HD13  13.16441  -0.95290  11.19573 1S   1136   0.00000
 2300  146 LEU  CD2   13.07861  -2.98209   9.39864 1S   1136   1.00000
 2301  146 LEU  HD21  12.87531  -3.41307   8.39703 1S   1136   0.00000
 2302  146 LEU  HD22  13.23310  -3.81584  10.10986 1S   1136   0.00000
 2303  146 LEU  HD23  14.00737  -2.37766   9.34874 1S   1136   0.00000
 2304  146 LEU  C      9.02283  -1.11394   9.44407 1S   1136   1.00000
 2305  146 LEU  O      8.76841  -1.25638   8.25096 1S   1136   1.00000
 2306  147 ALA  N      9.01203   0.08803  10.04696 1S   1137   1.00000
 2307  147 ALA  HN     9.22969   0.19225  11.01436 1S   1137   0.00000
 2308  147 ALA  CA     8.66534   1.29906   9.36591 1S   1137   1.00000
 2309  147 ALA  HA     9.14954   1.32594   8.40237 1S   1137   0.00000
 2310  147 ALA  CB     7.14409   1.45803   9.19903 1S   1137   1.00000
 2311  147 ALA  HB1    6.63116   1.44043  10.18348 1S   1137   0.00000
 2312  147 ALA  HB2    6.74484   0.61745   8.59108 1S   1137   0.00000
 2313  147 ALA  HB3    6.89728   2.39921   8.66948 1S   1137   0.00000
 2314  147 ALA  C      9.21599   2.38562  10.24266 1S   1137   1.00000
 2315  147 ALA  O      9.49666   2.14260  11.41529 1S   1137   1.00000
 2316  148 ALA  N      9.38596   3.62128   9.70504 1S   1138   1.00000
 2317  148 ALA  HN     9.20962   3.79314   8.73476 1S   1138   0.00000
 2318  148 ALA  CA     9.89732   4.76192  10.44570 1S   1138   1.00000
 2319  148 ALA  HA    10.87999   4.50093  10.81291 1S   1138   0.00000
 2320  148 ALA  CB    10.00790   6.02298   9.56620 1S   1138   1.00000
 2321  148 ALA  HB1    9.01834   6.29958   9.14449 1S   1138   0.00000
 2322  148 ALA  HB2   10.70353   5.83337   8.72109 1S   1138   0.00000
 2323  148 ALA  HB3   10.39802   6.88456  10.14883 1S   1138   0.00000
 2324  148 ALA  C      9.02446   5.08820  11.63325 1S   1138   1.00000
 2325  148 ALA  O      9.49561   5.42705  12.71130 1S   1138   1.00000
 2326  149 ARG  N      7.70170   4.92459  11.48572 1S   1139   1.00000
 2327  149 ARG  HN     7.30913   4.66102  10.60747 1S   1139   0.00000
 2328  149 ARG  CA     6.74728   5.14717  12.53280 1S   1139   1.00000
 2329  149 ARG  HA     6.89387   6.15936  12.88470 1S   1139   0.00000
 2330  149 ARG  CB     5.33343   5.05833  11.91818 1S   1139   1.00000
 2331  149 ARG  HB1    5.29765   5.73826  11.03746 1S   1139   0.00000
 2332  149 ARG  HB2    4.57981   5.45688  12.60854 1S   1139   0.00000
 2333  149 ARG  CG     4.91682   3.65747  11.45768 1S   1139   1.00000
 2334  149 ARG  HG1    5.07419   2.91546  12.26965 1S   1139   0.00000
 2335  149 ARG  HG2    5.57512   3.37141  10.60986 1S   1139   0.00000
 2336  149 ARG  CD     3.45086   3.59447  11.01903 1S   1139   1.00000
 2337  149 ARG  HD1    3.20163   4.39886  10.29554 1S   1139   0.00000
 2338  149 ARG  HD2    2.77768   3.68270  11.89798 1S   1139   0.00000
 2339  149 ARG  NE     3.22232   2.25373  10.39160 1S   1139   1.00000
 2340  149 ARG  HE     2.86476   1.51105  10.95982 1S   1139   0.00000
 2341  149 ARG  CZ     3.54685   1.98275   9.10138 1S   1139   1.00000
 2342  149 ARG  NH1    3.99407   2.94455   8.26104 1S   1139   1.00000
 2343  149 ARG  HH11   4.23620   2.72444   7.32037 1S   1139   0.00000
 2344  149 ARG  HH12   3.99252   3.90210   8.56353 1S   1139   0.00000
 2345  149 ARG  NH2    3.42551   0.70668   8.63394 1S   1139   1.00000
 2346  149 ARG  HH21   3.63693   0.51086   7.68110 1S   1139   0.00000
 2347  149 ARG  HH22   3.19599  -0.03328   9.26375 1S   1139   0.00000
 2348  149 ARG  C      6.93922   4.21185  13.72777 1S   1139   1.00000
 2349  149 ARG  O      6.55116   4.52711  14.84611 1S   1139   1.00000
 2350  150 ASN  N      7.58904   3.04366  13.55477 1S   1140   1.00000
 2351  150 ASN  HN     7.95819   2.77480  12.66674 1S   1140   0.00000
 2352  150 ASN  CA     7.81997   2.12215  14.64871 1S   1140   1.00000
 2353  150 ASN  HA     7.23339   2.40274  15.51363 1S   1140   0.00000
 2354  150 ASN  CB     7.44315   0.68218  14.24522 1S   1140   1.00000
 2355  150 ASN  HB1    7.75681  -0.04986  15.01896 1S   1140   0.00000
 2356  150 ASN  HB2    7.93148   0.42030  13.28290 1S   1140   0.00000
 2357  150 ASN  CG     5.91466   0.62030  14.11874 1S   1140   1.00000
 2358  150 ASN  OD1    5.18136   1.21448  14.91869 1S   1140   1.00000
 2359  150 ASN  ND2    5.42650  -0.11467  13.08761 1S   1140   1.00000
 2360  150 ASN  HD21   6.05390  -0.61768  12.48981 1S   1140   0.00000
 2361  150 ASN  HD22   4.43854  -0.24662  12.98856 1S   1140   0.00000
 2362  150 ASN  C      9.25298   2.16980  15.11374 1S   1140   1.00000
 2363  150 ASN  O      9.65081   1.38835  15.97149 1S   1140   1.00000
 2364  151 CYS  N     10.06123   3.12005  14.60174 1S   1141   1.00000
 2365  151 CYS  HN     9.73216   3.76375  13.91315 1S   1141   0.00000
 2366  151 CYS  CA    11.39424   3.37243  15.09877 1S   1141   1.00000
 2367  151 CYS  HA    11.75600   2.53273  15.67741 1S   1141   0.00000
 2368  151 CYS  CB    12.38897   3.69410  13.96287 1S   1141   1.00000
 2369  151 CYS  HB1   13.36132   4.00445  14.39939 1S   1141   0.00000
 2370  151 CYS  HB2   11.99545   4.54787  13.37228 1S   1141   0.00000
 2371  151 CYS  SG    12.64335   2.27065  12.85795 1S   1141   1.00000
 2372  151 CYS  HG1   11.36910   2.17706  12.49946 1S   1141   0.00000
 2373  151 CYS  C     11.26178   4.56627  16.00013 1S   1141   1.00000
 2374  151 CYS  O     10.37885   5.38998  15.79081 1S   1141   1.00000
 2375  152 MET  N     12.10598   4.66914  17.04806 1S   1142   1.00000
 2376  152 MET  HN    12.81390   3.98348  17.21682 1S   1142   0.00000
 2377  152 MET  CA    11.97953   5.69143  18.05766 1S   1142   1.00000
 2378  152 MET  HA    11.21128   6.39877  17.78982 1S   1142   0.00000
 2379  152 MET  CB    11.66588   5.08813  19.43575 1S   1142   1.00000
 2380  152 MET  HB1   11.55081   5.92052  20.15981 1S   1142   0.00000
 2381  152 MET  HB2   12.52654   4.46511  19.77070 1S   1142   0.00000
 2382  152 MET  CG    10.40723   4.19758  19.50751 1S   1142   1.00000
 2383  152 MET  HG1   10.28531   3.88371  20.56796 1S   1142   0.00000
 2384  152 MET  HG2   10.60599   3.27393  18.92047 1S   1142   0.00000
 2385  152 MET  SD     8.85545   4.95580  18.92647 1S   1142   1.00000
 2386  152 MET  CE     8.87710   6.41676  20.00404 1S   1142   1.00000
 2387  152 MET  HE1    9.76956   7.04249  19.80282 1S   1142   0.00000
 2388  152 MET  HE2    8.89890   6.13694  21.07788 1S   1142   0.00000
 2389  152 MET  HE3    7.98211   7.05041  19.82624 1S   1142   0.00000
 2390  152 MET  C     13.27428   6.44289  18.17953 1S   1142   1.00000
 2391  152 MET  O     14.33894   5.87197  17.98238 1S   1142   1.00000
 2392  153 VAL  N     13.20757   7.75201  18.51211 1S   1143   1.00000
 2393  153 VAL  HN    12.32687   8.19756  18.67561 1S   1143   0.00000
 2394  153 VAL  CA    14.35356   8.62860  18.59267 1S   1143   1.00000
 2395  153 VAL  HA    15.23584   8.10399  18.25368 1S   1143   0.00000
 2396  153 VAL  CB    14.19155   9.88484  17.74303 1S   1143   1.00000
 2397  153 VAL  HB    13.34701  10.49706  18.13129 1S   1143   0.00000
 2398  153 VAL  CG1   15.48950  10.71243  17.77607 1S   1143   1.00000
 2399  153 VAL  HG11  16.34255  10.12099  17.38360 1S   1143   0.00000
 2400  153 VAL  HG12  15.72765  11.01883  18.81007 1S   1143   0.00000
 2401  153 VAL  HG13  15.37575  11.63158  17.16326 1S   1143   0.00000
 2402  153 VAL  CG2   13.85022   9.50098  16.29179 1S   1143   1.00000
 2403  153 VAL  HG21  12.84034   9.04597  16.22786 1S   1143   0.00000
 2404  153 VAL  HG22  14.59911   8.78403  15.89627 1S   1143   0.00000
 2405  153 VAL  HG23  13.86181  10.40995  15.65283 1S   1143   0.00000
 2406  153 VAL  C     14.55152   9.01234  20.04231 1S   1143   1.00000
 2407  153 VAL  O     13.62666   9.45249  20.72279 1S   1143   1.00000
 2408  154 ALA  N     15.79598   8.84359  20.54565 1S   1144   1.00000
 2409  154 ALA  HN    16.52313   8.45918  19.97786 1S   1144   0.00000
 2410  154 ALA  CA    16.18490   9.15106  21.90025 1S   1144   1.00000
 2411  154 ALA  HA    15.35076   8.96767  22.56391 1S   1144   0.00000
 2412  154 ALA  CB    17.39080   8.29511  22.33587 1S   1144   1.00000
 2413  154 ALA  HB1   18.24961   8.45886  21.65036 1S   1144   0.00000
 2414  154 ALA  HB2   17.13232   7.21816  22.29939 1S   1144   0.00000
 2415  154 ALA  HB3   17.71232   8.53105  23.37177 1S   1144   0.00000
 2416  154 ALA  C     16.57653  10.60257  21.98471 1S   1144   1.00000
 2417  154 ALA  O     16.66343  11.29620  20.97508 1S   1144   1.00000
 2418  155 GLU  N     16.84704  11.10023  23.21467 1S   1145   1.00000
 2419  155 GLU  HN    16.75124  10.52803  24.02488 1S   1145   0.00000
 2420  155 GLU  CA    17.24767  12.47041  23.47842 1S   1145   1.00000
 2421  155 GLU  HA    16.45668  13.11650  23.12369 1S   1145   0.00000
 2422  155 GLU  CB    17.48699  12.69991  24.99357 1S   1145   1.00000
 2423  155 GLU  HB1   18.30453  12.02673  25.33459 1S   1145   0.00000
 2424  155 GLU  HB2   16.57637  12.39767  25.55425 1S   1145   0.00000
 2425  155 GLU  CG    17.85271  14.14797  25.39241 1S   1145   1.00000
 2426  155 GLU  HG1   18.76575  14.47197  24.84992 1S   1145   0.00000
 2427  155 GLU  HG2   18.07734  14.18012  26.47969 1S   1145   0.00000
 2428  155 GLU  CD    16.72662  15.14524  25.10682 1S   1145   1.00000
 2429  155 GLU  OE1   17.05346  16.34067  24.88154 1S   1145   1.00000
 2430  155 GLU  OE2   15.53433  14.74105  25.12622 1S   1145   1.00000
 2431  155 GLU  C     18.51740  12.82324  22.74787 1S   1145   1.00000
 2432  155 GLU  O     18.65990  13.90391  22.18399 1S   1145   1.00000
 2433  156 ASP  N     19.46790  11.87532  22.71522 1S   1146   1.00000
 2434  156 ASP  HN    19.33035  10.98702  23.15166 1S   1146   0.00000
 2435  156 ASP  CA    20.75368  12.03103  22.09018 1S   1146   1.00000
 2436  156 ASP  HA    21.04956  13.06744  22.18253 1S   1146   0.00000
 2437  156 ASP  CB    21.81668  11.16700  22.82153 1S   1146   1.00000
 2438  156 ASP  HB1   21.82127  11.45087  23.89570 1S   1146   0.00000
 2439  156 ASP  HB2   22.82516  11.38480  22.41014 1S   1146   0.00000
 2440  156 ASP  CG    21.55130   9.65868  22.72885 1S   1146   1.00000
 2441  156 ASP  OD1   20.38307   9.22530  22.90564 1S   1146   1.00000
 2442  156 ASP  OD2   22.53265   8.91678  22.46856 1S   1146   1.00000
 2443  156 ASP  C     20.73329  11.68944  20.61367 1S   1146   1.00000
 2444  156 ASP  O     21.79891  11.57141  20.01272 1S   1146   1.00000
 2445  157 PHE  N     19.52779  11.53399  20.00781 1S   1147   1.00000
 2446  157 PHE  HN    18.68920  11.60369  20.54584 1S   1147   0.00000
 2447  157 PHE  CA    19.31392  11.32354  18.58785 1S   1147   1.00000
 2448  157 PHE  HA    18.26139  11.51260  18.43437 1S   1147   0.00000
 2449  157 PHE  CB    20.10077  12.27641  17.64074 1S   1147   1.00000
 2450  157 PHE  HB1   19.91495  12.01902  16.57623 1S   1147   0.00000
 2451  157 PHE  HB2   21.19407  12.21364  17.81307 1S   1147   0.00000
 2452  157 PHE  CG    19.65929  13.69849  17.83199 1S   1147   1.00000
 2453  157 PHE  CD1   18.52596  14.16040  17.14447 1S   1147   1.00000
 2454  157 PHE  HD1   17.97414  13.48471  16.50689 1S   1147   0.00000
 2455  157 PHE  CE1   18.11545  15.49205  17.26390 1S   1147   1.00000
 2456  157 PHE  HE1   17.24019  15.83691  16.73568 1S   1147   0.00000
 2457  157 PHE  CZ    18.83566  16.37626  18.07490 1S   1147   1.00000
 2458  157 PHE  HZ    18.51394  17.40270  18.17061 1S   1147   0.00000
 2459  157 PHE  CD2   20.36655  14.58989  18.65938 1S   1147   1.00000
 2460  157 PHE  HD2   21.23811  14.25129  19.19817 1S   1147   0.00000
 2461  157 PHE  CE2   19.95638  15.92298  18.78144 1S   1147   1.00000
 2462  157 PHE  HE2   20.50293  16.60139  19.41987 1S   1147   0.00000
 2463  157 PHE  C     19.53447   9.89173  18.15610 1S   1147   1.00000
 2464  157 PHE  O     19.48972   9.59831  16.96308 1S   1147   1.00000
 2465  158 THR  N     19.74063   8.95013  19.10847 1S   1148   1.00000
 2466  158 THR  HN    19.77689   9.19753  20.07369 1S   1148   0.00000
 2467  158 THR  CA    19.94716   7.54381  18.80507 1S   1148   1.00000
 2468  158 THR  HA    20.62231   7.47252  17.96173 1S   1148   0.00000
 2469  158 THR  CB    20.53503   6.77338  19.98244 1S   1148   1.00000
 2470  158 THR  HB    19.88220   6.87631  20.87768 1S   1148   0.00000
 2471  158 THR  OG1   21.81702   7.29669  20.30318 1S   1148   1.00000
 2472  158 THR  HG1   21.69890   7.92812  21.02470 1S   1148   0.00000
 2473  158 THR  CG2   20.70798   5.27488  19.65676 1S   1148   1.00000
 2474  158 THR  HG21  21.28368   5.14959  18.71922 1S   1148   0.00000
 2475  158 THR  HG22  19.72970   4.76797  19.53476 1S   1148   0.00000
 2476  158 THR  HG23  21.25774   4.76263  20.47433 1S   1148   0.00000
 2477  158 THR  C     18.62365   6.92855  18.41881 1S   1148   1.00000
 2478  158 THR  O     17.60790   7.18851  19.05816 1S   1148   1.00000
 2479  159 VAL  N     18.60547   6.10615  17.34212 1S   1149   1.00000
 2480  159 VAL  HN    19.43758   5.90449  16.82486 1S   1149   0.00000
 2481  159 VAL  CA    17.39835   5.47916  16.85262 1S   1149   1.00000
 2482  159 VAL  HA    16.54878   6.01764  17.23727 1S   1149   0.00000
 2483  159 VAL  CB    17.29514   5.49728  15.33598 1S   1149   1.00000
 2484  159 VAL  HB    18.18205   4.99571  14.88625 1S   1149   0.00000
 2485  159 VAL  CG1   16.01435   4.77739  14.86601 1S   1149   1.00000
 2486  159 VAL  HG11  15.12799   5.17074  15.40704 1S   1149   0.00000
 2487  159 VAL  HG12  16.08391   3.68303  15.03869 1S   1149   0.00000
 2488  159 VAL  HG13  15.86376   4.94539  13.77993 1S   1149   0.00000
 2489  159 VAL  CG2   17.27668   6.96549  14.87180 1S   1149   1.00000
 2490  159 VAL  HG21  18.20406   7.49902  15.16541 1S   1149   0.00000
 2491  159 VAL  HG22  16.40475   7.49709  15.30850 1S   1149   0.00000
 2492  159 VAL  HG23  17.19252   6.99647  13.76549 1S   1149   0.00000
 2493  159 VAL  C     17.34846   4.06207  17.36883 1S   1149   1.00000
 2494  159 VAL  O     18.33540   3.33157  17.30143 1S   1149   1.00000
 2495  160 LYS  N     16.17826   3.65027  17.91685 1S   1150   1.00000
 2496  160 LYS  HN    15.39411   4.26771  17.97356 1S   1150   0.00000
 2497  160 LYS  CA    15.97990   2.33195  18.46756 1S   1150   1.00000
 2498  160 LYS  HA    16.80497   1.69445  18.18378 1S   1150   0.00000
 2499  160 LYS  CB    15.86371   2.34750  20.00533 1S   1150   1.00000
 2500  160 LYS  HB1   15.80034   1.30282  20.38002 1S   1150   0.00000
 2501  160 LYS  HB2   14.93848   2.87835  20.31796 1S   1150   0.00000
 2502  160 LYS  CG    17.07311   3.03357  20.65111 1S   1150   1.00000
 2503  160 LYS  HG1   17.04859   4.12119  20.42128 1S   1150   0.00000
 2504  160 LYS  HG2   18.00001   2.62056  20.19479 1S   1150   0.00000
 2505  160 LYS  CD    17.15743   2.83849  22.16631 1S   1150   1.00000
 2506  160 LYS  HD1   17.23418   1.74431  22.35969 1S   1150   0.00000
 2507  160 LYS  HD2   16.22893   3.20303  22.65583 1S   1150   0.00000
 2508  160 LYS  CE    18.37201   3.56962  22.75487 1S   1150   1.00000
 2509  160 LYS  HE1   18.18926   4.66128  22.82382 1S   1150   0.00000
 2510  160 LYS  HE2   19.26836   3.39904  22.12206 1S   1150   0.00000
 2511  160 LYS  NZ    18.68056   3.05830  24.10596 1S   1150   1.00000
 2512  160 LYS  HZ1   18.66652   2.01549  24.09528 1S   1150   0.00000
 2513  160 LYS  HZ2   17.93453   3.39865  24.75854 1S   1150   0.00000
 2514  160 LYS  HZ3   19.60944   3.39512  24.42404 1S   1150   0.00000
 2515  160 LYS  C     14.72419   1.73339  17.90497 1S   1150   1.00000
 2516  160 LYS  O     13.77226   2.43514  17.57949 1S   1150   1.00000
 2517  161 ILE  N     14.70029   0.38742  17.78734 1S   1151   1.00000
 2518  161 ILE  HN    15.49573  -0.16033  18.04301 1S   1151   0.00000
 2519  161 ILE  CA    13.57783  -0.36168  17.27269 1S   1151   1.00000
 2520  161 ILE  HA    13.14036   0.19173  16.45297 1S   1151   0.00000
 2521  161 ILE  CB    13.97360  -1.75559  16.79388 1S   1151   1.00000
 2522  161 ILE  HB    14.39402  -2.32859  17.65377 1S   1151   0.00000
 2523  161 ILE  CG2   12.73370  -2.51824  16.27375 1S   1151   1.00000
 2524  161 ILE  HG21  12.17205  -1.90377  15.53975 1S   1151   0.00000
 2525  161 ILE  HG22  12.05108  -2.78875  17.10621 1S   1151   0.00000
 2526  161 ILE  HG23  13.04980  -3.45525  15.77184 1S   1151   0.00000
 2527  161 ILE  CG1   15.08545  -1.68986  15.71914 1S   1151   1.00000
 2528  161 ILE  HG11  15.39319  -2.73195  15.47731 1S   1151   0.00000
 2529  161 ILE  HG12  15.97951  -1.17585  16.13295 1S   1151   0.00000
 2530  161 ILE  CD    14.66880  -0.99687  14.41989 1S   1151   1.00000
 2531  161 ILE  HD1   14.37927   0.05947  14.59809 1S   1151   0.00000
 2532  161 ILE  HD2   13.81820  -1.52569  13.94099 1S   1151   0.00000
 2533  161 ILE  HD3   15.52142  -1.00854  13.71138 1S   1151   0.00000
 2534  161 ILE  C     12.55384  -0.49330  18.36597 1S   1151   1.00000
 2535  161 ILE  O     12.86079  -0.93002  19.47315 1S   1151   1.00000
 2536  162 GLY  N     11.29824  -0.11106  18.06421 1S   1152   1.00000
 2537  162 GLY  HN    11.05640   0.25144  17.16512 1S   1152   0.00000
 2538  162 GLY  CA    10.21408  -0.22917  18.99937 1S   1152   1.00000
 2539  162 GLY  HA1   10.05152   0.74655  19.43411 1S   1152   0.00000
 2540  162 GLY  HA2   10.41710  -1.01202  19.71696 1S   1152   0.00000
 2541  162 GLY  C      9.00915  -0.62662  18.22164 1S   1152   1.00000
 2542  162 GLY  O      9.10071  -1.32659  17.21522 1S   1152   1.00000
 2543  163 ASP  N      7.83729  -0.17671  18.69396 1S   1153   1.00000
 2544  163 ASP  HN     7.79143   0.39302  19.51062 1S   1153   0.00000
 2545  163 ASP  CA     6.58174  -0.44627  18.06101 1S   1153   1.00000
 2546  163 ASP  HA     6.65028  -0.18468  17.01389 1S   1153   0.00000
 2547  163 ASP  CB     6.09579  -1.90902  18.26285 1S   1153   1.00000
 2548  163 ASP  HB1    5.90035  -2.11125  19.33640 1S   1153   0.00000
 2549  163 ASP  HB2    6.89238  -2.60797  17.92880 1S   1153   0.00000
 2550  163 ASP  CG     4.83990  -2.19508  17.44177 1S   1153   1.00000
 2551  163 ASP  OD1    3.72675  -2.14190  18.02939 1S   1153   1.00000
 2552  163 ASP  OD2    4.98083  -2.46244  16.21841 1S   1153   1.00000
 2553  163 ASP  C      5.67820   0.51294  18.76760 1S   1153   1.00000
 2554  163 ASP  O      5.39522   0.33929  19.95175 1S   1153   1.00000
 2555  164 PHE  N      5.22893   1.57283  18.05684 1S   1154   1.00000
 2556  164 PHE  HN     5.48035   1.68344  17.09711 1S   1154   0.00000
 2557  164 PHE  CA     4.43949   2.65044  18.61162 1S   1154   1.00000
 2558  164 PHE  HA     5.05061   3.14435  19.35464 1S   1154   0.00000
 2559  164 PHE  CB     4.06893   3.65309  17.50592 1S   1154   1.00000
 2560  164 PHE  HB1    3.31339   3.21098  16.82002 1S   1154   0.00000
 2561  164 PHE  HB2    4.97650   3.87225  16.90060 1S   1154   0.00000
 2562  164 PHE  CG     3.53750   4.97077  18.02241 1S   1154   1.00000
 2563  164 PHE  CD1    2.17764   5.11640  18.32913 1S   1154   1.00000
 2564  164 PHE  HD1    1.52698   4.26194  18.26129 1S   1154   0.00000
 2565  164 PHE  CE1    1.63310   6.38058  18.59237 1S   1154   1.00000
 2566  164 PHE  HE1    0.57241   6.49645  18.75742 1S   1154   0.00000
 2567  164 PHE  CZ     2.44573   7.51430  18.58003 1S   1154   1.00000
 2568  164 PHE  HZ     2.01495   8.48709  18.76655 1S   1154   0.00000
 2569  164 PHE  CD2    4.35233   6.11626  18.04031 1S   1154   1.00000
 2570  164 PHE  HD2    5.38927   6.02638  17.76308 1S   1154   0.00000
 2571  164 PHE  CE2    3.80919   7.38253  18.30122 1S   1154   1.00000
 2572  164 PHE  HE2    4.43450   8.26117  18.26231 1S   1154   0.00000
 2573  164 PHE  C      3.18699   2.12885  19.27652 1S   1154   1.00000
 2574  164 PHE  O      2.93713   2.45714  20.43149 1S   1154   1.00000
 2575  165 GLY  N      2.40993   1.28070  18.55351 1S   1155   1.00000
 2576  165 GLY  HN     2.69011   1.03494  17.62852 1S   1155   0.00000
 2577  165 GLY  CA     1.26312   0.53255  19.03997 1S   1155   1.00000
 2578  165 GLY  HA1    1.64064  -0.24661  19.67909 1S   1155   0.00000
 2579  165 GLY  HA2    0.76354   0.13976  18.16725 1S   1155   0.00000
 2580  165 GLY  C      0.24914   1.31006  19.82898 1S   1155   1.00000
 2581  165 GLY  O     -0.26237   0.82646  20.83777 1S   1155   1.00000
 2582  166 MET  N     -0.05946   2.54094  19.38250 1S   1156   1.00000
 2583  166 MET  HN     0.36273   2.91203  18.56001 1S   1156   0.00000
 2584  166 MET  CA    -1.02551   3.39197  20.02053 1S   1156   1.00000
 2585  166 MET  HA    -1.67054   2.79809  20.64686 1S   1156   0.00000
 2586  166 MET  CB    -0.39469   4.54550  20.83332 1S   1156   1.00000
 2587  166 MET  HB1   -1.18684   5.23845  21.18771 1S   1156   0.00000
 2588  166 MET  HB2    0.28204   5.11285  20.18087 1S   1156   0.00000
 2589  166 MET  CG     0.43485   4.09565  22.04147 1S   1156   1.00000
 2590  166 MET  HG1    1.21467   3.38200  21.71667 1S   1156   0.00000
 2591  166 MET  HG2   -0.25027   3.53720  22.71583 1S   1156   0.00000
 2592  166 MET  SD     1.21537   5.46552  22.94955 1S   1156   1.00000
 2593  166 MET  CE     2.71588   5.81489  22.00403 1S   1156   1.00000
 2594  166 MET  HE1    2.46805   6.26213  21.02439 1S   1156   0.00000
 2595  166 MET  HE2    3.31019   4.89280  21.83285 1S   1156   0.00000
 2596  166 MET  HE3    3.35546   6.54203  22.54947 1S   1156   0.00000
 2597  166 MET  C     -1.84320   3.97261  18.90663 1S   1156   1.00000
 2598  166 MET  O     -1.41843   3.90636  17.75443 1S   1156   1.00000
 2599  167 THR  N     -3.03204   4.54526  19.25737 1S   1157   1.00000
 2600  167 THR  HN    -3.29262   4.49079  20.21973 1S   1157   0.00000
 2601  167 THR  CA    -4.06746   5.15982  18.42793 1S   1157   1.00000
 2602  167 THR  HA    -4.78383   4.36946  18.25421 1S   1157   0.00000
 2603  167 THR  CB    -4.84076   6.29623  19.12871 1S   1157   1.00000
 2604  167 THR  HB    -5.50693   5.81044  19.86001 1S   1157   0.00000
 2605  167 THR  OG1   -5.72917   7.02022  18.27777 1S   1157   1.00000
 2606  167 THR  HG1   -6.35691   6.38161  17.93085 1S   1157   0.00000
 2607  167 THR  CG2   -3.91638   7.28639  19.88320 1S   1157   1.00000
 2608  167 THR  HG21  -3.53576   8.07506  19.20230 1S   1157   0.00000
 2609  167 THR  HG22  -3.04407   6.78221  20.34148 1S   1157   0.00000
 2610  167 THR  HG23  -4.48664   7.78662  20.69444 1S   1157   0.00000
 2611  167 THR  C     -3.59339   5.56701  17.06989 1S   1157   1.00000
 2612  167 THR  O     -3.77800   4.81104  16.11811 1S   1157   1.00000
 2613  168 ARG  N     -2.95754   6.75817  16.97645 1S   1158   1.00000
 2614  168 ARG  HN    -2.83823   7.32272  17.78889 1S   1158   0.00000
 2615  168 ARG  CA    -2.38576   7.28103  15.76927 1S   1158   1.00000
 2616  168 ARG  HA    -2.03832   8.27937  15.99619 1S   1158   0.00000
 2617  168 ARG  CB    -1.21232   6.43321  15.29795 1S   1158   1.00000
 2618  168 ARG  HB1   -1.19884   6.26167  14.19798 1S   1158   0.00000
 2619  168 ARG  HB2   -1.27362   5.42903  15.77578 1S   1158   0.00000
 2620  168 ARG  CG     0.12823   7.03316  15.63972 1S   1158   1.00000
 2621  168 ARG  HG1    0.16695   7.34579  16.70362 1S   1158   0.00000
 2622  168 ARG  HG2    0.30523   7.93183  15.00590 1S   1158   0.00000
 2623  168 ARG  CD     1.11390   5.93101  15.34295 1S   1158   1.00000
 2624  168 ARG  HD1    0.92302   5.51463  14.32951 1S   1158   0.00000
 2625  168 ARG  HD2    1.04500   5.10440  16.07851 1S   1158   0.00000
 2626  168 ARG  NE     2.44644   6.53550  15.38191 1S   1158   1.00000
 2627  168 ARG  HE     2.57019   7.47653  15.68258 1S   1158   0.00000
 2628  168 ARG  CZ     3.53065   5.83872  14.93694 1S   1158   1.00000
 2629  168 ARG  NH1    3.41241   4.54029  14.54788 1S   1158   1.00000
 2630  168 ARG  HH11   2.53079   4.08512  14.57673 1S   1158   0.00000
 2631  168 ARG  HH12   4.24100   4.03510  14.29321 1S   1158   0.00000
 2632  168 ARG  NH2    4.70214   6.46916  14.89716 1S   1158   1.00000
 2633  168 ARG  HH21   5.53728   5.94982  14.67586 1S   1158   0.00000
 2634  168 ARG  HH22   4.78945   7.43345  15.16284 1S   1158   0.00000
 2635  168 ARG  C     -3.37884   7.37877  14.65632 1S   1158   1.00000
 2636  168 ARG  O     -3.49470   6.48917  13.81456 1S   1158   1.00000
 2637  169 ASP  N     -4.11369   8.49722  14.61534 1S   1159   1.00000
 2638  169 ASP  HN    -4.02861   9.21299  15.30374 1S   1159   0.00000
 2639  169 ASP  CA    -5.08202   8.72651  13.57890 1S   1159   1.00000
 2640  169 ASP  HA    -5.57045   7.78932  13.34229 1S   1159   0.00000
 2641  169 ASP  CB    -6.13060   9.73875  14.09082 1S   1159   1.00000
 2642  169 ASP  HB1   -5.64673  10.70746  14.33226 1S   1159   0.00000
 2643  169 ASP  HB2   -6.58572   9.33556  15.02289 1S   1159   0.00000
 2644  169 ASP  CG    -7.24798   9.94825  13.07427 1S   1159   1.00000
 2645  169 ASP  OD1   -7.93781   8.94819  12.74750 1S   1159   1.00000
 2646  169 ASP  OD2   -7.41824  11.11018  12.62077 1S   1159   1.00000
 2647  169 ASP  C     -4.35782   9.22283  12.34184 1S   1159   1.00000
 2648  169 ASP  O     -4.82835   9.06947  11.21694 1S   1159   1.00000
 2649  170 ILE  N     -3.15108   9.79920  12.53716 1S   1160   1.00000
 2650  170 ILE  HN    -2.77094   9.87703  13.45425 1S   1160   0.00000
 2651  170 ILE  CA    -2.35173  10.38594  11.49232 1S   1160   1.00000
 2652  170 ILE  HA    -3.01467  10.97333  10.87139 1S   1160   0.00000
 2653  170 ILE  CB    -1.27927  11.31590  12.04673 1S   1160   1.00000
 2654  170 ILE  HB    -0.67199  11.71372  11.19964 1S   1160   0.00000
 2655  170 ILE  CG2   -1.99171  12.51903  12.70201 1S   1160   1.00000
 2656  170 ILE  HG21  -2.50466  12.21079  13.63686 1S   1160   0.00000
 2657  170 ILE  HG22  -2.74445  12.94936  12.00838 1S   1160   0.00000
 2658  170 ILE  HG23  -1.25804  13.31448  12.95008 1S   1160   0.00000
 2659  170 ILE  CG1   -0.32389  10.59490  13.03090 1S   1160   1.00000
 2660  170 ILE  HG11   0.15302   9.73878  12.50927 1S   1160   0.00000
 2661  170 ILE  HG12  -0.90129  10.18563  13.88727 1S   1160   0.00000
 2662  170 ILE  CD     0.78802  11.49726  13.57246 1S   1160   1.00000
 2663  170 ILE  HD1    0.37204  12.27756  14.24365 1S   1160   0.00000
 2664  170 ILE  HD2    1.32324  11.99453  12.73521 1S   1160   0.00000
 2665  170 ILE  HD3    1.52240  10.89568  14.14955 1S   1160   0.00000
 2666  170 ILE  C     -1.70821   9.35345  10.59464 1S   1160   1.00000
 2667  170 ILE  O     -1.33858   9.68674   9.47041 1S   1160   1.00000
 2668  171 TYR  N     -1.56424   8.08161  11.04869 1S   1161   1.00000
 2669  171 TYR  HN    -1.87992   7.81564  11.95644 1S   1161   0.00000
 2670  171 TYR  CA    -0.92788   7.04319  10.25878 1S   1161   1.00000
 2671  171 TYR  HA    -0.68830   7.41238   9.27159 1S   1161   0.00000
 2672  171 TYR  CB     0.36319   6.48665  10.91047 1S   1161   1.00000
 2673  171 TYR  HB1    0.84912   5.73054  10.25913 1S   1161   0.00000
 2674  171 TYR  HB2    0.10167   6.00732  11.88160 1S   1161   0.00000
 2675  171 TYR  CG     1.38011   7.57116  11.16882 1S   1161   1.00000
 2676  171 TYR  CD1    1.63917   8.64784  10.30171 1S   1161   1.00000
 2677  171 TYR  HD1    1.13499   8.72011   9.35108 1S   1161   0.00000
 2678  171 TYR  CE1    2.53686   9.65946  10.67355 1S   1161   1.00000
 2679  171 TYR  HE1    2.71471  10.49127  10.00886 1S   1161   0.00000
 2680  171 TYR  CZ     3.20025   9.59542  11.90418 1S   1161   1.00000
 2681  171 TYR  OH     4.08703  10.62278  12.27791 1S   1161   1.00000
 2682  171 TYR  HH     4.39105  10.45554  13.17593 1S   1161   0.00000
 2683  171 TYR  CD2    2.10392   7.49897  12.35579 1S   1161   1.00000
 2684  171 TYR  HD2    1.94849   6.62470  12.94507 1S   1161   0.00000
 2685  171 TYR  CE2    2.98404   8.51038  12.75232 1S   1161   1.00000
 2686  171 TYR  HE2    3.49229   8.46500  13.70113 1S   1161   0.00000
 2687  171 TYR  C     -1.86917   5.88527  10.06668 1S   1161   1.00000
 2688  171 TYR  O     -1.43081   4.76926   9.80072 1S   1161   1.00000
 2689  172 GLU  N     -3.20114   6.11025  10.15411 1S   1162   1.00000
 2690  172 GLU  HN    -3.56527   7.00566  10.40064 1S   1162   0.00000
 2691  172 GLU  CA    -4.18877   5.07230   9.93081 1S   1162   1.00000
 2692  172 GLU  HA    -3.93498   4.24616  10.58122 1S   1162   0.00000
 2693  172 GLU  CB    -5.62380   5.54337  10.28526 1S   1162   1.00000
 2694  172 GLU  HB1   -5.59645   6.00860  11.29578 1S   1162   0.00000
 2695  172 GLU  HB2   -6.28671   4.65130  10.34471 1S   1162   0.00000
 2696  172 GLU  CG    -6.23480   6.54360   9.28184 1S   1162   1.00000
 2697  172 GLU  HG1   -6.36378   6.05006   8.29445 1S   1162   0.00000
 2698  172 GLU  HG2   -5.55781   7.41330   9.15766 1S   1162   0.00000
 2699  172 GLU  CD    -7.60943   7.03717   9.71478 1S   1162   1.00000
 2700  172 GLU  OE1   -8.47227   6.18159  10.04554 1S   1162   1.00000
 2701  172 GLU  OE2   -7.82077   8.27754   9.67129 1S   1162   1.00000
 2702  172 GLU  C     -4.16345   4.57118   8.49836 1S   1162   1.00000
 2703  172 GLU  O     -4.37930   3.38759   8.24073 1S   1162   1.00000
 2704  173 THR  N     -3.85768   5.47516   7.53198 1S   1163   1.00000
 2705  173 THR  HN    -3.66452   6.42448   7.77451 1S   1163   0.00000
 2706  173 THR  CA    -3.86358   5.18711   6.11574 1S   1163   1.00000
 2707  173 THR  HA    -4.67634   4.50045   5.92199 1S   1163   0.00000
 2708  173 THR  CB    -4.08684   6.41467   5.24022 1S   1163   1.00000
 2709  173 THR  HB    -4.05324   6.09900   4.17388 1S   1163   0.00000
 2710  173 THR  OG1   -3.09899   7.42313   5.44016 1S   1163   1.00000
 2711  173 THR  HG1   -3.28307   7.81388   6.30327 1S   1163   0.00000
 2712  173 THR  CG2   -5.48685   7.01299   5.47027 1S   1163   1.00000
 2713  173 THR  HG21  -5.61525   7.34787   6.51931 1S   1163   0.00000
 2714  173 THR  HG22  -6.26696   6.25786   5.23675 1S   1163   0.00000
 2715  173 THR  HG23  -5.64022   7.88838   4.80283 1S   1163   0.00000
 2716  173 THR  C     -2.58643   4.50317   5.68537 1S   1163   1.00000
 2717  173 THR  O     -2.44440   4.14824   4.51740 1S   1163   1.00000
 2718  174 ASP  N     -1.64382   4.26161   6.62913 1S   1164   1.00000
 2719  174 ASP  HN    -1.76926   4.57169   7.56945 1S   1164   0.00000
 2720  174 ASP  CA    -0.44859   3.48261   6.39084 1S   1164   1.00000
 2721  174 ASP  HA    -0.07773   3.69148   5.39633 1S   1164   0.00000
 2722  174 ASP  CB     0.66370   3.74189   7.44407 1S   1164   1.00000
 2723  174 ASP  HB1    1.43290   2.94184   7.39195 1S   1164   0.00000
 2724  174 ASP  HB2    0.23270   3.72249   8.46388 1S   1164   0.00000
 2725  174 ASP  CG     1.39093   5.06943   7.22514 1S   1164   1.00000
 2726  174 ASP  OD1    1.10885   5.77254   6.22123 1S   1164   1.00000
 2727  174 ASP  OD2    2.28089   5.38428   8.06171 1S   1164   1.00000
 2728  174 ASP  C     -0.77898   2.01248   6.45310 1S   1164   1.00000
 2729  174 ASP  O      0.08534   1.18005   6.19037 1S   1164   1.00000
 2730  175 TYR  N     -2.03638   1.65812   6.79508 1S   1165   1.00000
 2731  175 TYR  HN    -2.72563   2.34351   7.02236 1S   1165   0.00000
 2732  175 TYR  CA    -2.47686   0.29278   6.85826 1S   1165   1.00000
 2733  175 TYR  HA    -1.69884  -0.36724   6.50292 1S   1165   0.00000
 2734  175 TYR  CB    -2.89486  -0.13291   8.27536 1S   1165   1.00000
 2735  175 TYR  HB1   -3.21218  -1.19233   8.23188 1S   1165   0.00000
 2736  175 TYR  HB2   -3.72666   0.49661   8.66036 1S   1165   0.00000
 2737  175 TYR  CG    -1.73631  -0.03856   9.22898 1S   1165   1.00000
 2738  175 TYR  CD1   -0.88786  -1.14092   9.42694 1S   1165   1.00000
 2739  175 TYR  HD1   -1.08080  -2.06459   8.90367 1S   1165   0.00000
 2740  175 TYR  CE1    0.20587  -1.05339  10.29740 1S   1165   1.00000
 2741  175 TYR  HE1    0.84927  -1.91070  10.43347 1S   1165   0.00000
 2742  175 TYR  CZ     0.45481   0.14444  10.98264 1S   1165   1.00000
 2743  175 TYR  OH     1.54138   0.26241  11.87137 1S   1165   1.00000
 2744  175 TYR  HH     1.99441  -0.59269  11.90799 1S   1165   0.00000
 2745  175 TYR  CD2   -1.47966   1.15258   9.93036 1S   1165   1.00000
 2746  175 TYR  HD2   -2.12266   2.00926   9.78894 1S   1165   0.00000
 2747  175 TYR  CE2   -0.38545   1.24695  10.79612 1S   1165   1.00000
 2748  175 TYR  HE2   -0.19472   2.17233  11.32048 1S   1165   0.00000
 2749  175 TYR  C     -3.66634   0.13002   5.95198 1S   1165   1.00000
 2750  175 TYR  O     -4.37611   1.08640   5.64925 1S   1165   1.00000
 2751  176 TYR  N     -3.89237  -1.11543   5.48471 1S   1166   1.00000
 2752  176 TYR  HN    -3.29157  -1.87503   5.72930 1S   1166   0.00000
 2753  176 TYR  CA    -4.92305  -1.42756   4.53490 1S   1166   1.00000
 2754  176 TYR  HA    -5.77771  -0.78959   4.71316 1S   1166   0.00000
 2755  176 TYR  CB    -4.39115  -1.27365   3.08280 1S   1166   1.00000
 2756  176 TYR  HB1   -3.49450  -1.91527   2.94677 1S   1166   0.00000
 2757  176 TYR  HB2   -4.08586  -0.21773   2.91903 1S   1166   0.00000
 2758  176 TYR  CG    -5.40168  -1.61203   2.01792 1S   1166   1.00000
 2759  176 TYR  CD1   -6.62758  -0.93104   1.95144 1S   1166   1.00000
 2760  176 TYR  HD1   -6.85661  -0.15918   2.67063 1S   1166   0.00000
 2761  176 TYR  CE1   -7.55251  -1.22869   0.94576 1S   1166   1.00000
 2762  176 TYR  HE1   -8.49146  -0.69590   0.90413 1S   1166   0.00000
 2763  176 TYR  CZ    -7.25607  -2.20553  -0.00964 1S   1166   1.00000
 2764  176 TYR  OH    -8.19729  -2.46847  -1.02320 1S   1166   1.00000
 2765  176 TYR  HH    -7.82571  -3.14189  -1.61072 1S   1166   0.00000
 2766  176 TYR  CD2   -5.12088  -2.60414   1.06277 1S   1166   1.00000
 2767  176 TYR  HD2   -4.18278  -3.13433   1.09895 1S   1166   0.00000
 2768  176 TYR  CE2   -6.03771  -2.89676   0.04657 1S   1166   1.00000
 2769  176 TYR  HE2   -5.79612  -3.65097  -0.68771 1S   1166   0.00000
 2770  176 TYR  C     -5.32811  -2.85353   4.78743 1S   1166   1.00000
 2771  176 TYR  O     -4.49671  -3.71513   5.06097 1S   1166   1.00000
 2772  177 ARG  N     -6.64353  -3.13196   4.67449 1S   1167   1.00000
 2773  177 ARG  HN    -7.30632  -2.41184   4.47124 1S   1167   0.00000
 2774  177 ARG  CA    -7.19112  -4.45500   4.78641 1S   1167   1.00000
 2775  177 ARG  HA    -6.59732  -5.03545   5.47848 1S   1167   0.00000
 2776  177 ARG  CB    -8.65875  -4.45245   5.25244 1S   1167   1.00000
 2777  177 ARG  HB1   -9.04479  -5.49103   5.25070 1S   1167   0.00000
 2778  177 ARG  HB2   -9.27534  -3.84886   4.54897 1S   1167   0.00000
 2779  177 ARG  CG    -8.84021  -3.88050   6.66102 1S   1167   1.00000
 2780  177 ARG  HG1   -8.44741  -2.84078   6.66549 1S   1167   0.00000
 2781  177 ARG  HG2   -8.23816  -4.48427   7.37538 1S   1167   0.00000
 2782  177 ARG  CD   -10.30954  -3.85375   7.09829 1S   1167   1.00000
 2783  177 ARG  HD1  -10.72117  -4.87638   7.23038 1S   1167   0.00000
 2784  177 ARG  HD2  -10.91500  -3.31877   6.33458 1S   1167   0.00000
 2785  177 ARG  NE   -10.43400  -3.08710   8.38372 1S   1167   1.00000
 2786  177 ARG  HE   -10.80555  -2.16199   8.34448 1S   1167   0.00000
 2787  177 ARG  CZ   -10.07561  -3.58803   9.59732 1S   1167   1.00000
 2788  177 ARG  NH1   -9.56754  -4.83543   9.73958 1S   1167   1.00000
 2789  177 ARG  HH11  -9.45711  -5.41540   8.92737 1S   1167   0.00000
 2790  177 ARG  HH12  -9.30812  -5.17303  10.63965 1S   1167   0.00000
 2791  177 ARG  NH2  -10.23579  -2.80371  10.70605 1S   1167   1.00000
 2792  177 ARG  HH21 -10.61739  -1.88861  10.61229 1S   1167   0.00000
 2793  177 ARG  HH22  -9.98473  -3.15787  11.60242 1S   1167   0.00000
 2794  177 ARG  C     -7.12861  -5.08601   3.42893 1S   1167   1.00000
 2795  177 ARG  O     -8.04603  -4.96101   2.62083 1S   1167   1.00000
 2796  178 LYS  N     -6.01276  -5.79814   3.16988 1S   1168   1.00000
 2797  178 LYS  HN    -5.28781  -5.84961   3.85233 1S   1168   0.00000
 2798  178 LYS  CA    -5.71515  -6.47632   1.93430 1S   1168   1.00000
 2799  178 LYS  HA    -5.68320  -5.73301   1.14983 1S   1168   0.00000
 2800  178 LYS  CB    -4.34348  -7.16778   2.06365 1S   1168   1.00000
 2801  178 LYS  HB1   -4.44314  -8.03229   2.75507 1S   1168   0.00000
 2802  178 LYS  HB2   -3.63036  -6.45529   2.53759 1S   1168   0.00000
 2803  178 LYS  CG    -3.73099  -7.60884   0.72971 1S   1168   1.00000
 2804  178 LYS  HG1   -3.45746  -6.70052   0.14754 1S   1168   0.00000
 2805  178 LYS  HG2   -4.47953  -8.17729   0.13484 1S   1168   0.00000
 2806  178 LYS  CD    -2.48782  -8.49108   0.91206 1S   1168   1.00000
 2807  178 LYS  HD1   -1.74860  -7.97090   1.55927 1S   1168   0.00000
 2808  178 LYS  HD2   -2.03184  -8.62201  -0.09416 1S   1168   0.00000
 2809  178 LYS  CE    -2.83791  -9.86826   1.50049 1S   1168   1.00000
 2810  178 LYS  HE1   -3.67987 -10.31203   0.92649 1S   1168   0.00000
 2811  178 LYS  HE2   -3.13031  -9.78483   2.56824 1S   1168   0.00000
 2812  178 LYS  NZ    -1.70114 -10.81165   1.41706 1S   1168   1.00000
 2813  178 LYS  HZ1   -0.99013 -10.58521   2.14024 1S   1168   0.00000
 2814  178 LYS  HZ2   -1.26795 -10.73085   0.47045 1S   1168   0.00000
 2815  178 LYS  HZ3   -2.04298 -11.78479   1.55193 1S   1168   0.00000
 2816  178 LYS  C     -6.76787  -7.51160   1.59278 1S   1168   1.00000
 2817  178 LYS  O     -7.14950  -7.66287   0.43438 1S   1168   1.00000
 2818  179 GLY  N     -7.27949  -8.22620   2.62073 1S   1169   1.00000
 2819  179 GLY  HN    -6.94768  -8.09328   3.55475 1S   1169   0.00000
 2820  179 GLY  CA    -8.33366  -9.19429   2.45232 1S   1169   1.00000
 2821  179 GLY  HA1   -7.86489 -10.16587   2.39769 1S   1169   0.00000
 2822  179 GLY  HA2   -8.92759  -8.94558   1.58407 1S   1169   0.00000
 2823  179 GLY  C     -9.24301  -9.18513   3.64079 1S   1169   1.00000
 2824  179 GLY  O     -9.74355 -10.23524   4.03903 1S   1169   1.00000
 2825  180 GLY  N     -9.49447  -7.99762   4.24483 1S   1170   1.00000
 2826  180 GLY  HN    -9.08241  -7.15400   3.90721 1S   1170   0.00000
 2827  180 GLY  CA   -10.41639  -7.86205   5.35684 1S   1170   1.00000
 2828  180 GLY  HA1  -11.24629  -8.54088   5.22071 1S   1170   0.00000
 2829  180 GLY  HA2  -10.72838  -6.82834   5.38045 1S   1170   0.00000
 2830  180 GLY  C     -9.74845  -8.16925   6.66611 1S   1170   1.00000
 2831  180 GLY  O     -9.72344  -7.32131   7.55556 1S   1170   1.00000
 2832  181 LYS  N     -9.20915  -9.41158   6.78605 1S   1171   1.00000
 2833  181 LYS  HN    -9.29339 -10.03208   6.00844 1S   1171   0.00000
 2834  181 LYS  CA    -8.53331  -9.99794   7.92444 1S   1171   1.00000
 2835  181 LYS  HA    -9.23303 -10.01793   8.74834 1S   1171   0.00000
 2836  181 LYS  CB    -8.07808 -11.44874   7.60079 1S   1171   1.00000
 2837  181 LYS  HB1   -7.41229 -11.41006   6.71081 1S   1171   0.00000
 2838  181 LYS  HB2   -8.96786 -12.04869   7.30935 1S   1171   0.00000
 2839  181 LYS  CG    -7.34329 -12.19126   8.73575 1S   1171   1.00000
 2840  181 LYS  HG1   -8.07477 -12.56767   9.48117 1S   1171   0.00000
 2841  181 LYS  HG2   -6.66575 -11.48964   9.26891 1S   1171   0.00000
 2842  181 LYS  CD    -6.45159 -13.33613   8.22746 1S   1171   1.00000
 2843  181 LYS  HD1   -5.87255 -12.96019   7.35288 1S   1171   0.00000
 2844  181 LYS  HD2   -7.08777 -14.17955   7.88248 1S   1171   0.00000
 2845  181 LYS  CE    -5.46270 -13.80910   9.30199 1S   1171   1.00000
 2846  181 LYS  HE1   -6.00266 -14.28969  10.14437 1S   1171   0.00000
 2847  181 LYS  HE2   -4.87887 -12.94544   9.68780 1S   1171   0.00000
 2848  181 LYS  NZ    -4.49500 -14.78858   8.75588 1S   1171   1.00000
 2849  181 LYS  HZ1   -3.94876 -14.34520   7.98963 1S   1171   0.00000
 2850  181 LYS  HZ2   -5.00459 -15.61531   8.38485 1S   1171   0.00000
 2851  181 LYS  HZ3   -3.84594 -15.09060   9.51065 1S   1171   0.00000
 2852  181 LYS  C     -7.32385  -9.18655   8.33297 1S   1171   1.00000
 2853  181 LYS  O     -6.18417  -9.47455   7.96203 1S   1171   1.00000
 2854  182 GLY  N     -7.56724  -8.13223   9.13196 1S   1172   1.00000
 2855  182 GLY  HN    -8.50707  -7.87403   9.34498 1S   1172   0.00000
 2856  182 GLY  CA    -6.54364  -7.32860   9.73345 1S   1172   1.00000
 2857  182 GLY  HA1   -5.72176  -7.96609  10.02742 1S   1172   0.00000
 2858  182 GLY  HA2   -7.01915  -6.84382  10.57204 1S   1172   0.00000
 2859  182 GLY  C     -6.02031  -6.25613   8.82534 1S   1172   1.00000
 2860  182 GLY  O     -6.02865  -6.34882   7.60148 1S   1172   1.00000
 2861  183 LEU  N     -5.51872  -5.19230   9.46936 1S   1173   1.00000
 2862  183 LEU  HN    -5.57190  -5.15309  10.46565 1S   1173   0.00000
 2863  183 LEU  CA    -4.87039  -4.06282   8.87038 1S   1173   1.00000
 2864  183 LEU  HA    -5.33354  -3.83180   7.92103 1S   1173   0.00000
 2865  183 LEU  CB    -4.93414  -2.87783   9.85583 1S   1173   1.00000
 2866  183 LEU  HB1   -4.27957  -2.05629   9.53008 1S   1173   0.00000
 2867  183 LEU  HB2   -4.55126  -3.22026  10.84328 1S   1173   0.00000
 2868  183 LEU  CG    -6.34578  -2.29200  10.05616 1S   1173   1.00000
 2869  183 LEU  HG    -7.03776  -3.12695  10.31249 1S   1173   0.00000
 2870  183 LEU  CD1   -6.34666  -1.30848  11.23843 1S   1173   1.00000
 2871  183 LEU  HD11  -5.67337  -0.45163  11.02177 1S   1173   0.00000
 2872  183 LEU  HD12  -5.98956  -1.81458  12.16038 1S   1173   0.00000
 2873  183 LEU  HD13  -7.37068  -0.92005  11.41905 1S   1173   0.00000
 2874  183 LEU  CD2   -6.86412  -1.61145   8.77728 1S   1173   1.00000
 2875  183 LEU  HD21  -6.86599  -2.32349   7.92942 1S   1173   0.00000
 2876  183 LEU  HD22  -6.21398  -0.75317   8.50579 1S   1173   0.00000
 2877  183 LEU  HD23  -7.89945  -1.24039   8.92977 1S   1173   0.00000
 2878  183 LEU  C     -3.42417  -4.41584   8.64948 1S   1173   1.00000
 2879  183 LEU  O     -2.75768  -4.89735   9.56303 1S   1173   1.00000
 2880  184 LEU  N     -2.91926  -4.20586   7.41126 1S   1174   1.00000
 2881  184 LEU  HN    -3.48010  -3.83117   6.67442 1S   1174   0.00000
 2882  184 LEU  CA    -1.58764  -4.60854   7.02499 1S   1174   1.00000
 2883  184 LEU  HA    -1.05027  -4.90072   7.91007 1S   1174   0.00000
 2884  184 LEU  CB    -1.61648  -5.77715   6.01487 1S   1174   1.00000
 2885  184 LEU  HB1   -0.59512  -5.95912   5.61977 1S   1174   0.00000
 2886  184 LEU  HB2   -2.26880  -5.49769   5.15787 1S   1174   0.00000
 2887  184 LEU  CG    -2.12658  -7.10246   6.62186 1S   1174   1.00000
 2888  184 LEU  HG    -3.11160  -6.90653   7.10549 1S   1174   0.00000
 2889  184 LEU  CD1   -2.36208  -8.15002   5.52048 1S   1174   1.00000
 2890  184 LEU  HD11  -1.41057  -8.37351   4.99333 1S   1174   0.00000
 2891  184 LEU  HD12  -3.09903  -7.77005   4.78241 1S   1174   0.00000
 2892  184 LEU  HD13  -2.75562  -9.08966   5.96247 1S   1174   0.00000
 2893  184 LEU  CD2   -1.16885  -7.64353   7.70187 1S   1174   1.00000
 2894  184 LEU  HD21  -1.05753  -6.92258   8.53811 1S   1174   0.00000
 2895  184 LEU  HD22  -0.16644  -7.83145   7.26338 1S   1174   0.00000
 2896  184 LEU  HD23  -1.55826  -8.59522   8.11935 1S   1174   0.00000
 2897  184 LEU  C     -0.88457  -3.44338   6.36721 1S   1174   1.00000
 2898  184 LEU  O     -1.52646  -2.71232   5.61864 1S   1174   1.00000
 2899  185 PRO  N      0.40832  -3.21216   6.60334 1S   1175   1.00000
 2900  185 PRO  CD     1.24233  -4.01852   7.50016 1S   1175   1.00000
 2901  185 PRO  HD1    1.24722  -5.08363   7.18302 1S   1175   0.00000
 2902  185 PRO  HD2    0.85114  -3.92373   8.53724 1S   1175   0.00000
 2903  185 PRO  CA     1.13707  -2.07681   6.05694 1S   1175   1.00000
 2904  185 PRO  HA     0.53304  -1.18410   6.05579 1S   1175   0.00000
 2905  185 PRO  CB     2.32438  -1.96131   7.02067 1S   1175   1.00000
 2906  185 PRO  HB1    1.97853  -1.42695   7.93344 1S   1175   0.00000
 2907  185 PRO  HB2    3.19683  -1.42308   6.60282 1S   1175   0.00000
 2908  185 PRO  CG     2.63545  -3.40731   7.41156 1S   1175   1.00000
 2909  185 PRO  HG1    3.20897  -3.90195   6.59798 1S   1175   0.00000
 2910  185 PRO  HG2    3.20010  -3.48733   8.36075 1S   1175   0.00000
 2911  185 PRO  C      1.61623  -2.35464   4.64725 1S   1175   1.00000
 2912  185 PRO  O      2.81379  -2.52434   4.43661 1S   1175   1.00000
 2913  186 VAL  N      0.69447  -2.38525   3.66226 1S   1176   1.00000
 2914  186 VAL  HN    -0.26197  -2.20661   3.88122 1S   1176   0.00000
 2915  186 VAL  CA     0.92026  -2.81779   2.29864 1S   1176   1.00000
 2916  186 VAL  HA     1.22824  -3.85119   2.36651 1S   1176   0.00000
 2917  186 VAL  CB    -0.36410  -2.79647   1.47785 1S   1176   1.00000
 2918  186 VAL  HB    -0.14230  -3.11218   0.43202 1S   1176   0.00000
 2919  186 VAL  CG1   -1.33709  -3.83403   2.07889 1S   1176   1.00000
 2920  186 VAL  HG11  -1.69986  -3.50761   3.07568 1S   1176   0.00000
 2921  186 VAL  HG12  -0.83992  -4.82087   2.18595 1S   1176   0.00000
 2922  186 VAL  HG13  -2.21473  -3.95859   1.41237 1S   1176   0.00000
 2923  186 VAL  CG2   -0.98779  -1.38423   1.44548 1S   1176   1.00000
 2924  186 VAL  HG21  -0.29435  -0.65178   0.98532 1S   1176   0.00000
 2925  186 VAL  HG22  -1.24007  -1.03830   2.46980 1S   1176   0.00000
 2926  186 VAL  HG23  -1.92288  -1.39577   0.84687 1S   1176   0.00000
 2927  186 VAL  C      2.03283  -2.11255   1.54317 1S   1176   1.00000
 2928  186 VAL  O      2.67410  -2.73359   0.70322 1S   1176   1.00000
 2929  187 ARG  N      2.31653  -0.81987   1.82821 1S   1177   1.00000
 2930  187 ARG  HN     1.78694  -0.32068   2.51482 1S   1177   0.00000
 2931  187 ARG  CA     3.33814  -0.04546   1.14934 1S   1177   1.00000
 2932  187 ARG  HA     3.35749  -0.33143   0.10698 1S   1177   0.00000
 2933  187 ARG  CB     3.04212   1.46973   1.23820 1S   1177   1.00000
 2934  187 ARG  HB1    3.89483   2.05654   0.83983 1S   1177   0.00000
 2935  187 ARG  HB2    2.91123   1.74578   2.30693 1S   1177   0.00000
 2936  187 ARG  CG     1.78309   1.89569   0.46415 1S   1177   1.00000
 2937  187 ARG  HG1    0.94496   1.22021   0.74230 1S   1177   0.00000
 2938  187 ARG  HG2    1.96783   1.78354  -0.62649 1S   1177   0.00000
 2939  187 ARG  CD     1.37502   3.33908   0.77662 1S   1177   1.00000
 2940  187 ARG  HD1    2.11039   4.06650   0.39506 1S   1177   0.00000
 2941  187 ARG  HD2    1.29159   3.47643   1.87643 1S   1177   0.00000
 2942  187 ARG  NE     0.01943   3.61158   0.19699 1S   1177   1.00000
 2943  187 ARG  HE    -0.77040   3.37616   0.76174 1S   1177   0.00000
 2944  187 ARG  CZ    -0.20870   4.09245  -1.05277 1S   1177   1.00000
 2945  187 ARG  NH1    0.79661   4.44371  -1.88741 1S   1177   1.00000
 2946  187 ARG  HH11   0.59691   4.77898  -2.80665 1S   1177   0.00000
 2947  187 ARG  HH12   1.74874   4.41126  -1.56795 1S   1177   0.00000
 2948  187 ARG  NH2   -1.49786   4.21673  -1.48378 1S   1177   1.00000
 2949  187 ARG  HH21  -2.24880   3.95690  -0.88478 1S   1177   0.00000
 2950  187 ARG  HH22  -1.66084   4.55484  -2.41213 1S   1177   0.00000
 2951  187 ARG  C      4.72070  -0.28894   1.72194 1S   1177   1.00000
 2952  187 ARG  O      5.69891   0.27822   1.24235 1S   1177   1.00000
 2953  188 TRP  N      4.84282  -1.14651   2.75684 1S   1178   1.00000
 2954  188 TRP  HN     4.03859  -1.57548   3.16616 1S   1178   0.00000
 2955  188 TRP  CA     6.10818  -1.50178   3.35739 1S   1178   1.00000
 2956  188 TRP  HA     6.91789  -0.94842   2.90149 1S   1178   0.00000
 2957  188 TRP  CB     6.10494  -1.24208   4.88161 1S   1178   1.00000
 2958  188 TRP  HB1    6.89315  -1.84639   5.38255 1S   1178   0.00000
 2959  188 TRP  HB2    5.12311  -1.54047   5.30678 1S   1178   0.00000
 2960  188 TRP  CG     6.39679   0.20036   5.22999 1S   1178   1.00000
 2961  188 TRP  CD1    7.60618   0.74146   5.56457 1S   1178   1.00000
 2962  188 TRP  HD1    8.52308   0.17962   5.67388 1S   1178   0.00000
 2963  188 TRP  NE1    7.49357   2.10181   5.71502 1S   1178   1.00000
 2964  188 TRP  HE1    8.21642   2.71627   5.96691 1S   1178   0.00000
 2965  188 TRP  CE2    6.18999   2.46663   5.47235 1S   1178   1.00000
 2966  188 TRP  CD2    5.45908   1.29468   5.18454 1S   1178   1.00000
 2967  188 TRP  CE3    4.09389   1.34745   4.91218 1S   1178   1.00000
 2968  188 TRP  HE3    3.51377   0.46395   4.69726 1S   1178   0.00000
 2969  188 TRP  CZ3    3.47038   2.60563   4.91795 1S   1178   1.00000
 2970  188 TRP  HZ3    2.41300   2.67884   4.71078 1S   1178   0.00000
 2971  188 TRP  CZ2    5.56950   3.71059   5.47277 1S   1178   1.00000
 2972  188 TRP  HZ2    6.11089   4.61638   5.68118 1S   1178   0.00000
 2973  188 TRP  CH2    4.20037   3.77168   5.18593 1S   1178   1.00000
 2974  188 TRP  HH2    3.69911   4.72933   5.18766 1S   1178   0.00000
 2975  188 TRP  C      6.39579  -2.95783   3.12286 1S   1178   1.00000
 2976  188 TRP  O      7.49163  -3.41975   3.42726 1S   1178   1.00000
 2977  189 MET  N      5.42855  -3.72380   2.57638 1S   1179   1.00000
 2978  189 MET  HN     4.56063  -3.33449   2.27826 1S   1179   0.00000
 2979  189 MET  CA     5.53456  -5.15950   2.49162 1S   1179   1.00000
 2980  189 MET  HA     6.14916  -5.50544   3.30937 1S   1179   0.00000
 2981  189 MET  CB     4.15021  -5.82157   2.62374 1S   1179   1.00000
 2982  189 MET  HB1    4.20674  -6.89896   2.35442 1S   1179   0.00000
 2983  189 MET  HB2    3.44922  -5.32185   1.92112 1S   1179   0.00000
 2984  189 MET  CG     3.60507  -5.71517   4.05796 1S   1179   1.00000
 2985  189 MET  HG1    3.80304  -4.68947   4.43032 1S   1179   0.00000
 2986  189 MET  HG2    4.19942  -6.39621   4.70123 1S   1179   0.00000
 2987  189 MET  SD     1.82951  -6.06272   4.23475 1S   1179   1.00000
 2988  189 MET  CE     1.82797  -7.79423   3.69893 1S   1179   1.00000
 2989  189 MET  HE1    2.49490  -8.40988   4.33833 1S   1179   0.00000
 2990  189 MET  HE2    2.17324  -7.88990   2.64866 1S   1179   0.00000
 2991  189 MET  HE3    0.80524  -8.22351   3.75693 1S   1179   0.00000
 2992  189 MET  C      6.18133  -5.60552   1.20652 1S   1179   1.00000
 2993  189 MET  O      6.07692  -4.96012   0.16982 1S   1179   1.00000
 2994  190 SER  N      6.88150  -6.75939   1.26241 1S   1180   1.00000
 2995  190 SER  HN     6.96044  -7.26576   2.11861 1S   1180   0.00000
 2996  190 SER  CA     7.59018  -7.33975   0.14440 1S   1180   1.00000
 2997  190 SER  HA     8.09479  -6.53761  -0.37120 1S   1180   0.00000
 2998  190 SER  CB     8.63161  -8.37193   0.64115 1S   1180   1.00000
 2999  190 SER  HB1    9.33404  -7.87507   1.33912 1S   1180   0.00000
 3000  190 SER  HB2    9.22260  -8.78683  -0.19924 1S   1180   0.00000
 3001  190 SER  OG     8.01262  -9.44075   1.34246 1S   1180   1.00000
 3002  190 SER  HG1    8.65238 -10.16291   1.35114 1S   1180   0.00000
 3003  190 SER  C      6.62141  -8.01709  -0.80622 1S   1180   1.00000
 3004  190 SER  O      5.47280  -8.21925  -0.41942 1S   1180   1.00000
 3005  191 PRO  N      7.00624  -8.41819  -2.02405 1S   1181   1.00000
 3006  191 PRO  CD     8.25905  -8.01528  -2.66489 1S   1181   1.00000
 3007  191 PRO  HD1    9.06339  -8.70325  -2.32819 1S   1181   0.00000
 3008  191 PRO  HD2    8.51651  -6.96379  -2.42334 1S   1181   0.00000
 3009  191 PRO  CA     6.09858  -9.02779  -2.98357 1S   1181   1.00000
 3010  191 PRO  HA     5.29068  -8.33467  -3.17306 1S   1181   0.00000
 3011  191 PRO  CB     6.97582  -9.29365  -4.21553 1S   1181   1.00000
 3012  191 PRO  HB1    6.39490  -9.28651  -5.15774 1S   1181   0.00000
 3013  191 PRO  HB2    7.50681 -10.26669  -4.12437 1S   1181   0.00000
 3014  191 PRO  CG     8.02693  -8.18563  -4.16529 1S   1181   1.00000
 3015  191 PRO  HG1    8.95488  -8.45228  -4.70954 1S   1181   0.00000
 3016  191 PRO  HG2    7.60617  -7.24989  -4.58911 1S   1181   0.00000
 3017  191 PRO  C      5.51933 -10.32044  -2.47721 1S   1181   1.00000
 3018  191 PRO  O      4.33258 -10.56115  -2.68287 1S   1181   1.00000
 3019  192 GLU  N      6.34075 -11.15029  -1.79809 1S   1182   1.00000
 3020  192 GLU  HN     7.30694 -10.93082  -1.66185 1S   1182   0.00000
 3021  192 GLU  CA     5.93152 -12.42964  -1.28107 1S   1182   1.00000
 3022  192 GLU  HA     5.40762 -12.93924  -2.07721 1S   1182   0.00000
 3023  192 GLU  CB     7.11727 -13.33923  -0.87877 1S   1182   1.00000
 3024  192 GLU  HB1    7.75891 -13.51950  -1.76893 1S   1182   0.00000
 3025  192 GLU  HB2    6.69847 -14.32906  -0.58286 1S   1182   0.00000
 3026  192 GLU  CG     7.99694 -12.86162   0.29055 1S   1182   1.00000
 3027  192 GLU  HG1    8.49306 -13.76648   0.70284 1S   1182   0.00000
 3028  192 GLU  HG2    7.39113 -12.41509   1.10527 1S   1182   0.00000
 3029  192 GLU  CD     9.09454 -11.87847  -0.10261 1S   1182   1.00000
 3030  192 GLU  OE1    9.17130 -11.43853  -1.27879 1S   1182   1.00000
 3031  192 GLU  OE2    9.88076 -11.53648   0.82151 1S   1182   1.00000
 3032  192 GLU  C      4.96287 -12.28521  -0.13278 1S   1182   1.00000
 3033  192 GLU  O      4.02896 -13.07225  -0.02685 1S   1182   1.00000
 3034  193 SER  N      5.12599 -11.24863   0.72681 1S   1183   1.00000
 3035  193 SER  HN     5.88078 -10.60358   0.62461 1S   1183   0.00000
 3036  193 SER  CA     4.25758 -11.02085   1.86248 1S   1183   1.00000
 3037  193 SER  HA     4.08023 -11.96965   2.35204 1S   1183   0.00000
 3038  193 SER  CB     4.84353 -10.02930   2.88136 1S   1183   1.00000
 3039  193 SER  HB1    4.15027  -9.88542   3.73831 1S   1183   0.00000
 3040  193 SER  HB2    5.02481  -9.04655   2.39391 1S   1183   0.00000
 3041  193 SER  OG     6.07939 -10.51023   3.38943 1S   1183   1.00000
 3042  193 SER  HG1    5.87101 -11.30566   3.89544 1S   1183   0.00000
 3043  193 SER  C      2.93622 -10.45927   1.41917 1S   1183   1.00000
 3044  193 SER  O      1.90808 -10.71207   2.03931 1S   1183   1.00000
 3045  194 LEU  N      2.91439  -9.69873   0.30126 1S   1184   1.00000
 3046  194 LEU  HN     3.75635  -9.46366  -0.18244 1S   1184   0.00000
 3047  194 LEU  CA     1.68739  -9.19990  -0.28055 1S   1184   1.00000
 3048  194 LEU  HA     1.10713  -8.73494   0.50376 1S   1184   0.00000
 3049  194 LEU  CB     1.93512  -8.18457  -1.41880 1S   1184   1.00000
 3050  194 LEU  HB1    0.97717  -7.97854  -1.94903 1S   1184   0.00000
 3051  194 LEU  HB2    2.63414  -8.63806  -2.15531 1S   1184   0.00000
 3052  194 LEU  CG     2.50378  -6.81746  -0.98126 1S   1184   1.00000
 3053  194 LEU  HG     3.46077  -6.97881  -0.44017 1S   1184   0.00000
 3054  194 LEU  CD1    2.81801  -5.97347  -2.22884 1S   1184   1.00000
 3055  194 LEU  HD11   1.89446  -5.80663  -2.82090 1S   1184   0.00000
 3056  194 LEU  HD12   3.55587  -6.50058  -2.87062 1S   1184   0.00000
 3057  194 LEU  HD13   3.23964  -4.98926  -1.94025 1S   1184   0.00000
 3058  194 LEU  CD2    1.56584  -6.06973  -0.01847 1S   1184   1.00000
 3059  194 LEU  HD21   1.53506  -6.56664   0.97188 1S   1184   0.00000
 3060  194 LEU  HD22   0.53770  -6.04548  -0.42078 1S   1184   0.00000
 3061  194 LEU  HD23   1.91609  -5.02777   0.12498 1S   1184   0.00000
 3062  194 LEU  C      0.85501 -10.32230  -0.86304 1S   1184   1.00000
 3063  194 LEU  O     -0.35195 -10.17315  -1.02902 1S   1184   1.00000
 3064  195 LYS  N      1.47041 -11.48393  -1.17065 1S   1185   1.00000
 3065  195 LYS  HN     2.45328 -11.59801  -1.04006 1S   1185   0.00000
 3066  195 LYS  CA     0.76883 -12.62895  -1.69977 1S   1185   1.00000
 3067  195 LYS  HA    -0.06593 -12.28946  -2.29819 1S   1185   0.00000
 3068  195 LYS  CB     1.68071 -13.48856  -2.59552 1S   1185   1.00000
 3069  195 LYS  HB1    1.18835 -14.45484  -2.84437 1S   1185   0.00000
 3070  195 LYS  HB2    2.62209 -13.71314  -2.04757 1S   1185   0.00000
 3071  195 LYS  CG     2.03973 -12.78631  -3.91020 1S   1185   1.00000
 3072  195 LYS  HG1    2.32281 -11.73280  -3.69431 1S   1185   0.00000
 3073  195 LYS  HG2    1.15281 -12.76791  -4.58086 1S   1185   0.00000
 3074  195 LYS  CD     3.21940 -13.46333  -4.61022 1S   1185   1.00000
 3075  195 LYS  HD1    2.91648 -14.48419  -4.93134 1S   1185   0.00000
 3076  195 LYS  HD2    4.03830 -13.56534  -3.86087 1S   1185   0.00000
 3077  195 LYS  CE     3.74828 -12.66661  -5.80230 1S   1185   1.00000
 3078  195 LYS  HE1    4.03734 -11.64122  -5.48476 1S   1185   0.00000
 3079  195 LYS  HE2    2.99450 -12.60081  -6.61474 1S   1185   0.00000
 3080  195 LYS  NZ     4.95352 -13.33120  -6.33843 1S   1185   1.00000
 3081  195 LYS  HZ1    4.68248 -14.17178  -6.88599 1S   1185   0.00000
 3082  195 LYS  HZ2    5.57039 -13.61135  -5.54935 1S   1185   0.00000
 3083  195 LYS  HZ3    5.47133 -12.66516  -6.95295 1S   1185   0.00000
 3084  195 LYS  C      0.22228 -13.48424  -0.58321 1S   1185   1.00000
 3085  195 LYS  O     -0.99320 -13.58991  -0.42736 1S   1185   1.00000
 3086  196 ASP  N      1.10571 -14.13420   0.21082 1S   1186   1.00000
 3087  196 ASP  HN     2.09242 -13.99468   0.12919 1S   1186   0.00000
 3088  196 ASP  CA     0.70767 -15.16458   1.14971 1S   1186   1.00000
 3089  196 ASP  HA    -0.22088 -15.59382   0.79848 1S   1186   0.00000
 3090  196 ASP  CB     1.72537 -16.34355   1.19744 1S   1186   1.00000
 3091  196 ASP  HB1    1.82979 -16.75127   0.16838 1S   1186   0.00000
 3092  196 ASP  HB2    1.31899 -17.15322   1.84081 1S   1186   0.00000
 3093  196 ASP  CG     3.13052 -15.98988   1.70073 1S   1186   1.00000
 3094  196 ASP  OD1    3.96734 -16.92955   1.75980 1S   1186   1.00000
 3095  196 ASP  OD2    3.38949 -14.80912   2.04542 1S   1186   1.00000
 3096  196 ASP  C      0.43241 -14.63154   2.54042 1S   1186   1.00000
 3097  196 ASP  O     -0.14552 -15.33279   3.36962 1S   1186   1.00000
 3098  197 GLY  N      0.84792 -13.37792   2.83595 1S   1187   1.00000
 3099  197 GLY  HN     1.31757 -12.82011   2.15418 1S   1187   0.00000
 3100  197 GLY  CA     0.64901 -12.75961   4.12973 1S   1187   1.00000
 3101  197 GLY  HA1   -0.34779 -12.99516   4.47564 1S   1187   0.00000
 3102  197 GLY  HA2    0.80223 -11.69937   4.00375 1S   1187   0.00000
 3103  197 GLY  C      1.63592 -13.23821   5.15834 1S   1187   1.00000
 3104  197 GLY  O      1.38325 -13.09423   6.35186 1S   1187   1.00000
 3105  198 VAL  N      2.77859 -13.82151   4.72513 1S   1188   1.00000
 3106  198 VAL  HN     2.96073 -13.93562   3.74704 1S   1188   0.00000
 3107  198 VAL  CA     3.78497 -14.38644   5.59901 1S   1188   1.00000
 3108  198 VAL  HA     3.36979 -14.51386   6.58820 1S   1188   0.00000
 3109  198 VAL  CB     4.30547 -15.73679   5.11045 1S   1188   1.00000
 3110  198 VAL  HB     4.71041 -15.62493   4.07898 1S   1188   0.00000
 3111  198 VAL  CG1    5.43666 -16.28395   6.00968 1S   1188   1.00000
 3112  198 VAL  HG11   5.11203 -16.30755   7.07045 1S   1188   0.00000
 3113  198 VAL  HG12   6.35169 -15.66165   5.92611 1S   1188   0.00000
 3114  198 VAL  HG13   5.69892 -17.31673   5.69730 1S   1188   0.00000
 3115  198 VAL  CG2    3.12645 -16.73050   5.06211 1S   1188   1.00000
 3116  198 VAL  HG21   2.32455 -16.37048   4.38555 1S   1188   0.00000
 3117  198 VAL  HG22   2.69867 -16.87581   6.07560 1S   1188   0.00000
 3118  198 VAL  HG23   3.48029 -17.71189   4.68022 1S   1188   0.00000
 3119  198 VAL  C      4.92301 -13.40637   5.67138 1S   1188   1.00000
 3120  198 VAL  O      5.33240 -12.83430   4.66663 1S   1188   1.00000
 3121  199 PHE  N      5.45561 -13.19747   6.89104 1S   1189   1.00000
 3122  199 PHE  HN     5.08136 -13.67112   7.68498 1S   1189   0.00000
 3123  199 PHE  CA     6.55198 -12.31153   7.17137 1S   1189   1.00000
 3124  199 PHE  HA     6.83937 -11.77400   6.27834 1S   1189   0.00000
 3125  199 PHE  CB     6.21657 -11.33019   8.30797 1S   1189   1.00000
 3126  199 PHE  HB1    7.09477 -10.70251   8.55960 1S   1189   0.00000
 3127  199 PHE  HB2    5.91764 -11.89267   9.21945 1S   1189   0.00000
 3128  199 PHE  CG     5.07783 -10.42231   7.92775 1S   1189   1.00000
 3129  199 PHE  CD1    3.75041 -10.79487   8.20339 1S   1189   1.00000
 3130  199 PHE  HD1    3.55114 -11.74457   8.67629 1S   1189   0.00000
 3131  199 PHE  CE1    2.68569  -9.95081   7.86757 1S   1189   1.00000
 3132  199 PHE  HE1    1.67018 -10.25392   8.07567 1S   1189   0.00000
 3133  199 PHE  CZ     2.94055  -8.71031   7.27096 1S   1189   1.00000
 3134  199 PHE  HZ     2.12381  -8.05021   7.02001 1S   1189   0.00000
 3135  199 PHE  CD2    5.31817  -9.18022   7.31746 1S   1189   1.00000
 3136  199 PHE  HD2    6.32681  -8.87490   7.09412 1S   1189   0.00000
 3137  199 PHE  CE2    4.25808  -8.32332   7.00256 1S   1189   1.00000
 3138  199 PHE  HE2    4.45908  -7.36036   6.56187 1S   1189   0.00000
 3139  199 PHE  C      7.71170 -13.15162   7.63512 1S   1189   1.00000
 3140  199 PHE  O      7.53888 -14.10820   8.38932 1S   1189   1.00000
 3141  200 THR  N      8.92916 -12.79825   7.16977 1S   1190   1.00000
 3142  200 THR  HN     9.03255 -11.99912   6.57718 1S   1190   0.00000
 3143  200 THR  CA    10.15748 -13.49842   7.45792 1S   1190   1.00000
 3144  200 THR  HA    10.02646 -14.11026   8.33919 1S   1190   0.00000
 3145  200 THR  CB    10.63383 -14.36703   6.28982 1S   1190   1.00000
 3146  200 THR  HB    11.51203 -14.97276   6.60327 1S   1190   0.00000
 3147  200 THR  OG1   11.04235 -13.58052   5.18203 1S   1190   1.00000
 3148  200 THR  HG1   10.32560 -13.61138   4.53594 1S   1190   0.00000
 3149  200 THR  CG2    9.52871 -15.33531   5.82074 1S   1190   1.00000
 3150  200 THR  HG21   8.64455 -14.78041   5.44113 1S   1190   0.00000
 3151  200 THR  HG22   9.20450 -15.98690   6.65853 1S   1190   0.00000
 3152  200 THR  HG23   9.90539 -15.97906   4.99746 1S   1190   0.00000
 3153  200 THR  C     11.19510 -12.43774   7.76989 1S   1190   1.00000
 3154  200 THR  O     10.89252 -11.24686   7.81637 1S   1190   1.00000
 3155  201 THR  N     12.47509 -12.85211   7.93336 1S   1191   1.00000
 3156  201 THR  HN    12.71021 -13.82237   7.92343 1S   1191   0.00000
 3157  201 THR  CA    13.59518 -11.94473   8.08711 1S   1191   1.00000
 3158  201 THR  HA    13.29266 -11.16046   8.76828 1S   1191   0.00000
 3159  201 THR  CB    14.85038 -12.60395   8.65752 1S   1191   1.00000
 3160  201 THR  HB    15.63060 -11.82579   8.81861 1S   1191   0.00000
 3161  201 THR  OG1   15.38680 -13.60292   7.79451 1S   1191   1.00000
 3162  201 THR  HG1   16.29862 -13.72798   8.07206 1S   1191   0.00000
 3163  201 THR  CG2   14.52021 -13.25928  10.01214 1S   1191   1.00000
 3164  201 THR  HG21  13.79267 -14.08532   9.88686 1S   1191   0.00000
 3165  201 THR  HG22  14.08549 -12.51545  10.71072 1S   1191   0.00000
 3166  201 THR  HG23  15.44164 -13.67831  10.46987 1S   1191   0.00000
 3167  201 THR  C     13.93151 -11.30265   6.75571 1S   1191   1.00000
 3168  201 THR  O     14.44385 -10.18843   6.70764 1S   1191   1.00000
 3169  202 TYR  N     13.62305 -12.00282   5.63626 1S   1192   1.00000
 3170  202 TYR  HN    13.19178 -12.90006   5.70704 1S   1192   0.00000
 3171  202 TYR  CA    13.85911 -11.55019   4.28233 1S   1192   1.00000
 3172  202 TYR  HA    14.88799 -11.23114   4.21453 1S   1192   0.00000
 3173  202 TYR  CB    13.56817 -12.63963   3.21187 1S   1192   1.00000
 3174  202 TYR  HB1   13.90640 -12.29390   2.21234 1S   1192   0.00000
 3175  202 TYR  HB2   12.47945 -12.85244   3.15579 1S   1192   0.00000
 3176  202 TYR  CG    14.28331 -13.93127   3.51969 1S   1192   1.00000
 3177  202 TYR  CD1   15.68600 -13.97734   3.58140 1S   1192   1.00000
 3178  202 TYR  HD1   16.26188 -13.08684   3.38526 1S   1192   0.00000
 3179  202 TYR  CE1   16.35061 -15.16976   3.89401 1S   1192   1.00000
 3180  202 TYR  HE1   17.42964 -15.18100   3.94373 1S   1192   0.00000
 3181  202 TYR  CZ    15.61544 -16.33616   4.14254 1S   1192   1.00000
 3182  202 TYR  OH    16.27963 -17.53827   4.46629 1S   1192   1.00000
 3183  202 TYR  HH    17.22246 -17.35958   4.48122 1S   1192   0.00000
 3184  202 TYR  CD2   13.55938 -15.11707   3.74489 1S   1192   1.00000
 3185  202 TYR  HD2   12.48231 -15.11294   3.67796 1S   1192   0.00000
 3186  202 TYR  CE2   14.21802 -16.31019   4.06366 1S   1192   1.00000
 3187  202 TYR  HE2   13.64491 -17.20731   4.24877 1S   1192   0.00000
 3188  202 TYR  C     12.97000 -10.37458   3.97303 1S   1192   1.00000
 3189  202 TYR  O     13.37866  -9.43107   3.29801 1S   1192   1.00000
 3190  203 SER  N     11.71968 -10.40643   4.48396 1S   1193   1.00000
 3191  203 SER  HN    11.40552 -11.17920   5.03334 1S   1193   0.00000
 3192  203 SER  CA    10.75092  -9.36438   4.25899 1S   1193   1.00000
 3193  203 SER  HA    10.88702  -9.00065   3.25015 1S   1193   0.00000
 3194  203 SER  CB     9.30336  -9.88566   4.33475 1S   1193   1.00000
 3195  203 SER  HB1    9.18452 -10.72865   3.61955 1S   1193   0.00000
 3196  203 SER  HB2    8.60750  -9.08434   4.03070 1S   1193   0.00000
 3197  203 SER  OG     8.94673 -10.36052   5.62209 1S   1193   1.00000
 3198  203 SER  HG1    8.91023  -9.59871   6.21408 1S   1193   0.00000
 3199  203 SER  C     10.95643  -8.18904   5.18973 1S   1193   1.00000
 3200  203 SER  O     10.60546  -7.06425   4.83799 1S   1193   1.00000
 3201  204 ASP  N     11.57798  -8.40711   6.38005 1S   1194   1.00000
 3202  204 ASP  HN    11.81457  -9.33150   6.67280 1S   1194   0.00000
 3203  204 ASP  CA    12.00031  -7.34251   7.27644 1S   1194   1.00000
 3204  204 ASP  HA    11.15538  -6.69191   7.45572 1S   1194   0.00000
 3205  204 ASP  CB    12.60350  -7.85923   8.61910 1S   1194   1.00000
 3206  204 ASP  HB1   13.27819  -7.09134   9.05770 1S   1194   0.00000
 3207  204 ASP  HB2   13.20650  -8.76929   8.42438 1S   1194   0.00000
 3208  204 ASP  CG    11.56970  -8.16956   9.70511 1S   1194   1.00000
 3209  204 ASP  OD1   10.44818  -7.60245   9.66713 1S   1194   1.00000
 3210  204 ASP  OD2   11.92172  -8.94689  10.63262 1S   1194   1.00000
 3211  204 ASP  C     13.07185  -6.51182   6.60336 1S   1194   1.00000
 3212  204 ASP  O     13.10208  -5.29414   6.76042 1S   1194   1.00000
 3213  205 VAL  N     13.95932  -7.15676   5.80829 1S   1195   1.00000
 3214  205 VAL  HN    13.92273  -8.14977   5.71445 1S   1195   0.00000
 3215  205 VAL  CA    15.00285  -6.49977   5.04664 1S   1195   1.00000
 3216  205 VAL  HA    15.50929  -5.81392   5.71160 1S   1195   0.00000
 3217  205 VAL  CB    16.03192  -7.48464   4.50437 1S   1195   1.00000
 3218  205 VAL  HB    15.51585  -8.34959   4.03302 1S   1195   0.00000
 3219  205 VAL  CG1   16.94127  -6.83306   3.43696 1S   1195   1.00000
 3220  205 VAL  HG11  17.40075  -5.90414   3.83493 1S   1195   0.00000
 3221  205 VAL  HG12  16.37242  -6.58940   2.51537 1S   1195   0.00000
 3222  205 VAL  HG13  17.74791  -7.52860   3.14161 1S   1195   0.00000
 3223  205 VAL  CG2   16.85955  -7.99304   5.70280 1S   1195   1.00000
 3224  205 VAL  HG21  16.23230  -8.57806   6.40344 1S   1195   0.00000
 3225  205 VAL  HG22  17.30314  -7.14012   6.25752 1S   1195   0.00000
 3226  205 VAL  HG23  17.68682  -8.64158   5.35440 1S   1195   0.00000
 3227  205 VAL  C     14.41735  -5.67519   3.92603 1S   1195   1.00000
 3228  205 VAL  O     14.89259  -4.57535   3.65632 1S   1195   1.00000
 3229  206 TRP  N     13.34415  -6.15041   3.25423 1S   1196   1.00000
 3230  206 TRP  HN    12.96070  -7.04867   3.45677 1S   1196   0.00000
 3231  206 TRP  CA    12.66115  -5.37274   2.23868 1S   1196   1.00000
 3232  206 TRP  HA    13.38933  -5.09159   1.49092 1S   1196   0.00000
 3233  206 TRP  CB    11.52612  -6.18413   1.55378 1S   1196   1.00000
 3234  206 TRP  HB1   10.87547  -6.61326   2.34456 1S   1196   0.00000
 3235  206 TRP  HB2   11.98956  -7.02913   1.00116 1S   1196   0.00000
 3236  206 TRP  CG    10.63176  -5.39453   0.60458 1S   1196   1.00000
 3237  206 TRP  CD1    9.71071  -4.43735   0.93213 1S   1196   1.00000
 3238  206 TRP  HD1    9.44913  -4.15355   1.93971 1S   1196   0.00000
 3239  206 TRP  NE1    9.19710  -3.86173  -0.19655 1S   1196   1.00000
 3240  206 TRP  HE1    8.55039  -3.12656  -0.22613 1S   1196   0.00000
 3241  206 TRP  CE2    9.74165  -4.47557  -1.29213 1S   1196   1.00000
 3242  206 TRP  CD2   10.63819  -5.46407  -0.83112 1S   1196   1.00000
 3243  206 TRP  CE3   11.33528  -6.26964  -1.71853 1S   1196   1.00000
 3244  206 TRP  HE3   12.03592  -7.01612  -1.38914 1S   1196   0.00000
 3245  206 TRP  CZ3   11.12010  -6.07165  -3.08820 1S   1196   1.00000
 3246  206 TRP  HZ3   11.65272  -6.69351  -3.78905 1S   1196   0.00000
 3247  206 TRP  CZ2    9.53998  -4.26572  -2.64838 1S   1196   1.00000
 3248  206 TRP  HZ2    8.86503  -3.50566  -3.01262 1S   1196   0.00000
 3249  206 TRP  CH2   10.24512  -5.07472  -3.54573 1S   1196   1.00000
 3250  206 TRP  HH2   10.11298  -4.92058  -4.60286 1S   1196   0.00000
 3251  206 TRP  C     12.10645  -4.09890   2.84536 1S   1196   1.00000
 3252  206 TRP  O     12.26719  -3.01658   2.28258 1S   1196   1.00000
 3253  207 SER  N     11.45923  -4.21247   4.02787 1S   1197   1.00000
 3254  207 SER  HN    11.32979  -5.10538   4.45700 1S   1197   0.00000
 3255  207 SER  CA    10.88568  -3.09407   4.74097 1S   1197   1.00000
 3256  207 SER  HA    10.21945  -2.57693   4.06328 1S   1197   0.00000
 3257  207 SER  CB    10.10615  -3.52070   5.99330 1S   1197   1.00000
 3258  207 SER  HB1    9.76036  -2.63442   6.56204 1S   1197   0.00000
 3259  207 SER  HB2   10.74192  -4.14765   6.65494 1S   1197   0.00000
 3260  207 SER  OG     8.96621  -4.27087   5.61895 1S   1197   1.00000
 3261  207 SER  HG1    8.44776  -3.70684   5.03298 1S   1197   0.00000
 3262  207 SER  C     11.92948  -2.11633   5.19357 1S   1197   1.00000
 3263  207 SER  O     11.66823  -0.92014   5.21481 1S   1197   1.00000
 3264  208 PHE  N     13.15065  -2.59787   5.52199 1S   1198   1.00000
 3265  208 PHE  HN    13.31829  -3.58247   5.51860 1S   1198   0.00000
 3266  208 PHE  CA    14.29550  -1.78526   5.87299 1S   1198   1.00000
 3267  208 PHE  HA    14.02476  -1.19394   6.73692 1S   1198   0.00000
 3268  208 PHE  CB    15.51929  -2.67184   6.20044 1S   1198   1.00000
 3269  208 PHE  HB1   15.78290  -3.31148   5.33877 1S   1198   0.00000
 3270  208 PHE  HB2   15.26172  -3.33712   7.05107 1S   1198   0.00000
 3271  208 PHE  CG    16.75009  -1.88321   6.56564 1S   1198   1.00000
 3272  208 PHE  CD1   16.81951  -1.18039   7.77723 1S   1198   1.00000
 3273  208 PHE  HD1   15.98288  -1.20625   8.45941 1S   1198   0.00000
 3274  208 PHE  CE1   17.97189  -0.45575   8.10488 1S   1198   1.00000
 3275  208 PHE  HE1   18.03302   0.08011   9.03690 1S   1198   0.00000
 3276  208 PHE  CZ    19.05686  -0.42252   7.22197 1S   1198   1.00000
 3277  208 PHE  HZ    19.94464   0.13585   7.47587 1S   1198   0.00000
 3278  208 PHE  CD2   17.84725  -1.84766   5.68778 1S   1198   1.00000
 3279  208 PHE  HD2   17.80278  -2.38439   4.75299 1S   1198   0.00000
 3280  208 PHE  CE2   18.99559  -1.12004   6.01261 1S   1198   1.00000
 3281  208 PHE  HE2   19.83219  -1.09492   5.33001 1S   1198   0.00000
 3282  208 PHE  C     14.65986  -0.85481   4.74543 1S   1198   1.00000
 3283  208 PHE  O     14.94541   0.31607   4.97973 1S   1198   1.00000
 3284  209 GLY  N     14.62611  -1.35810   3.49009 1S   1199   1.00000
 3285  209 GLY  HN    14.40198  -2.31870   3.33201 1S   1199   0.00000
 3286  209 GLY  CA    14.87789  -0.56442   2.30945 1S   1199   1.00000
 3287  209 GLY  HA1   14.77654  -1.22301   1.46043 1S   1199   0.00000
 3288  209 GLY  HA2   15.86605  -0.13561   2.40111 1S   1199   0.00000
 3289  209 GLY  C     13.87782   0.55294   2.16536 1S   1199   1.00000
 3290  209 GLY  O     14.22872   1.65146   1.74334 1S   1199   1.00000
 3291  210 VAL  N     12.60115   0.30339   2.54968 1S   1200   1.00000
 3292  210 VAL  HN    12.34062  -0.59402   2.89990 1S   1200   0.00000
 3293  210 VAL  CA    11.54223   1.29286   2.52470 1S   1200   1.00000
 3294  210 VAL  HA    11.60327   1.80496   1.57497 1S   1200   0.00000
 3295  210 VAL  CB    10.14454   0.68501   2.62252 1S   1200   1.00000
 3296  210 VAL  HB    10.04399   0.10602   3.56661 1S   1200   0.00000
 3297  210 VAL  CG1    9.06881   1.79217   2.60472 1S   1200   1.00000
 3298  210 VAL  HG11   9.21798   2.46399   1.73345 1S   1200   0.00000
 3299  210 VAL  HG12   9.10803   2.40132   3.53129 1S   1200   0.00000
 3300  210 VAL  HG13   8.05591   1.34236   2.53661 1S   1200   0.00000
 3301  210 VAL  CG2    9.92637  -0.27600   1.43536 1S   1200   1.00000
 3302  210 VAL  HG21  10.65646  -1.10962   1.44419 1S   1200   0.00000
 3303  210 VAL  HG22  10.01860   0.27209   0.47361 1S   1200   0.00000
 3304  210 VAL  HG23   8.90644  -0.71129   1.49142 1S   1200   0.00000
 3305  210 VAL  C     11.75739   2.33447   3.60756 1S   1200   1.00000
 3306  210 VAL  O     11.48596   3.50817   3.38056 1S   1200   1.00000
 3307  211 VAL  N     12.29402   1.96165   4.79768 1S   1201   1.00000
 3308  211 VAL  HN    12.50003   1.00351   4.98887 1S   1201   0.00000
 3309  211 VAL  CA    12.60948   2.90204   5.86576 1S   1201   1.00000
 3310  211 VAL  HA    11.71811   3.48527   6.05162 1S   1201   0.00000
 3311  211 VAL  CB    13.02895   2.23595   7.17524 1S   1201   1.00000
 3312  211 VAL  HB    13.90626   1.57359   7.00582 1S   1201   0.00000
 3313  211 VAL  CG1   13.39442   3.28838   8.24856 1S   1201   1.00000
 3314  211 VAL  HG11  12.58099   4.03939   8.34149 1S   1201   0.00000
 3315  211 VAL  HG12  14.33964   3.81210   7.99708 1S   1201   0.00000
 3316  211 VAL  HG13  13.52893   2.79424   9.23348 1S   1201   0.00000
 3317  211 VAL  CG2   11.85604   1.38820   7.68764 1S   1201   1.00000
 3318  211 VAL  HG21  11.57240   0.59533   6.97429 1S   1201   0.00000
 3319  211 VAL  HG22  10.97948   2.04862   7.84458 1S   1201   0.00000
 3320  211 VAL  HG23  12.12040   0.90973   8.65423 1S   1201   0.00000
 3321  211 VAL  C     13.69843   3.85569   5.43277 1S   1201   1.00000
 3322  211 VAL  O     13.64508   5.04189   5.74113 1S   1201   1.00000
 3323  212 LEU  N     14.70111   3.37743   4.66312 1S   1202   1.00000
 3324  212 LEU  HN    14.74793   2.40969   4.42052 1S   1202   0.00000
 3325  212 LEU  CA    15.75484   4.22028   4.13561 1S   1202   1.00000
 3326  212 LEU  HA    16.18150   4.77817   4.95652 1S   1202   0.00000
 3327  212 LEU  CB    16.85213   3.40898   3.41794 1S   1202   1.00000
 3328  212 LEU  HB1   17.57888   4.10620   2.94321 1S   1202   0.00000
 3329  212 LEU  HB2   16.38045   2.80899   2.60943 1S   1202   0.00000
 3330  212 LEU  CG    17.65358   2.44444   4.31449 1S   1202   1.00000
 3331  212 LEU  HG    16.95650   1.67458   4.71344 1S   1202   0.00000
 3332  212 LEU  CD1   18.70268   1.72024   3.45732 1S   1202   1.00000
 3333  212 LEU  HD11  19.47752   2.44069   3.11671 1S   1202   0.00000
 3334  212 LEU  HD12  18.22982   1.26208   2.56316 1S   1202   0.00000
 3335  212 LEU  HD13  19.19219   0.92011   4.04906 1S   1202   0.00000
 3336  212 LEU  CD2   18.31176   3.14356   5.51813 1S   1202   1.00000
 3337  212 LEU  HD21  17.54718   3.57720   6.19564 1S   1202   0.00000
 3338  212 LEU  HD22  18.98473   3.95621   5.17130 1S   1202   0.00000
 3339  212 LEU  HD23  18.90909   2.41117   6.10037 1S   1202   0.00000
 3340  212 LEU  C     15.21569   5.21640   3.13718 1S   1202   1.00000
 3341  212 LEU  O     15.69550   6.34715   3.05751 1S   1202   1.00000
 3342  213 TRP  N     14.17194   4.81637   2.37522 1S   1203   1.00000
 3343  213 TRP  HN    13.81522   3.88734   2.45485 1S   1203   0.00000
 3344  213 TRP  CA    13.47451   5.66357   1.43746 1S   1203   1.00000
 3345  213 TRP  HA    14.21713   6.13481   0.80781 1S   1203   0.00000
 3346  213 TRP  CB    12.49678   4.84086   0.56401 1S   1203   1.00000
 3347  213 TRP  HB1   11.64565   4.47587   1.17381 1S   1203   0.00000
 3348  213 TRP  HB2   13.04542   3.94854   0.18854 1S   1203   0.00000
 3349  213 TRP  CG    11.94679   5.57068  -0.64079 1S   1203   1.00000
 3350  213 TRP  CD1   12.48744   5.64052  -1.88937 1S   1203   1.00000
 3351  213 TRP  HD1   13.42801   5.19774  -2.18211 1S   1203   0.00000
 3352  213 TRP  NE1   11.67050   6.36531  -2.71870 1S   1203   1.00000
 3353  213 TRP  HE1   11.85810   6.55918  -3.66156 1S   1203   0.00000
 3354  213 TRP  CE2   10.57655   6.78951  -2.01220 1S   1203   1.00000
 3355  213 TRP  CD2   10.70643   6.30641  -0.69344 1S   1203   1.00000
 3356  213 TRP  CE3    9.73235   6.56764   0.26527 1S   1203   1.00000
 3357  213 TRP  HE3    9.80373   6.20248   1.27761 1S   1203   0.00000
 3358  213 TRP  CZ3    8.62585   7.33693  -0.12373 1S   1203   1.00000
 3359  213 TRP  HZ3    7.84764   7.54598   0.59140 1S   1203   0.00000
 3360  213 TRP  CZ2    9.47786   7.54830  -2.39629 1S   1203   1.00000
 3361  213 TRP  HZ2    9.37594   7.92613  -3.40209 1S   1203   0.00000
 3362  213 TRP  CH2    8.49528   7.81605  -1.43529 1S   1203   1.00000
 3363  213 TRP  HH2    7.62319   8.39474  -1.70642 1S   1203   0.00000
 3364  213 TRP  C     12.70695   6.73800   2.17188 1S   1203   1.00000
 3365  213 TRP  O     12.67609   7.88793   1.73958 1S   1203   1.00000
 3366  214 GLU  N     12.09572   6.38294   3.32852 1S   1204   1.00000
 3367  214 GLU  HN    12.12412   5.43491   3.64316 1S   1204   0.00000
 3368  214 GLU  CA    11.38133   7.29493   4.19390 1S   1204   1.00000
 3369  214 GLU  HA    10.62361   7.78864   3.60191 1S   1204   0.00000
 3370  214 GLU  CB    10.69861   6.59905   5.39332 1S   1204   1.00000
 3371  214 GLU  HB1   10.35378   7.37427   6.11733 1S   1204   0.00000
 3372  214 GLU  HB2   11.42992   5.95254   5.92179 1S   1204   0.00000
 3373  214 GLU  CG     9.47569   5.75946   4.99772 1S   1204   1.00000
 3374  214 GLU  HG1    9.75555   4.90801   4.34802 1S   1204   0.00000
 3375  214 GLU  HG2    8.75089   6.39772   4.44757 1S   1204   0.00000
 3376  214 GLU  CD     8.82374   5.24381   6.27164 1S   1204   1.00000
 3377  214 GLU  OE1    9.23910   4.16941   6.78058 1S   1204   1.00000
 3378  214 GLU  OE2    7.89750   5.94289   6.76242 1S   1204   1.00000
 3379  214 GLU  C     12.30389   8.34820   4.74683 1S   1204   1.00000
 3380  214 GLU  O     11.95604   9.52103   4.76070 1S   1204   1.00000
 3381  215 ILE  N     13.52425   7.96941   5.18612 1S   1205   1.00000
 3382  215 ILE  HN    13.79466   7.00771   5.16663 1S   1205   0.00000
 3383  215 ILE  CA    14.50796   8.88734   5.73022 1S   1205   1.00000
 3384  215 ILE  HA    14.03685   9.42909   6.53642 1S   1205   0.00000
 3385  215 ILE  CB    15.71781   8.14756   6.29906 1S   1205   1.00000
 3386  215 ILE  HB    16.10216   7.43973   5.52987 1S   1205   0.00000
 3387  215 ILE  CG2   16.85161   9.13644   6.66002 1S   1205   1.00000
 3388  215 ILE  HG21  16.46549   9.93585   7.32705 1S   1205   0.00000
 3389  215 ILE  HG22  17.27794   9.60458   5.74861 1S   1205   0.00000
 3390  215 ILE  HG23  17.68085   8.61436   7.17918 1S   1205   0.00000
 3391  215 ILE  CG1   15.27911   7.32455   7.53758 1S   1205   1.00000
 3392  215 ILE  HG11  14.38073   6.72407   7.28710 1S   1205   0.00000
 3393  215 ILE  HG12  14.98527   8.02401   8.35037 1S   1205   0.00000
 3394  215 ILE  CD    16.35638   6.36746   8.05812 1S   1205   1.00000
 3395  215 ILE  HD1   17.20564   6.93141   8.49735 1S   1205   0.00000
 3396  215 ILE  HD2   16.73963   5.73089   7.23241 1S   1205   0.00000
 3397  215 ILE  HD3   15.93383   5.70684   8.84493 1S   1205   0.00000
 3398  215 ILE  C     14.91536   9.90796   4.68848 1S   1205   1.00000
 3399  215 ILE  O     14.96556  11.10412   4.97144 1S   1205   1.00000
 3400  216 ALA  N     15.16790   9.45260   3.44130 1S   1206   1.00000
 3401  216 ALA  HN    15.09535   8.48062   3.22527 1S   1206   0.00000
 3402  216 ALA  CA    15.60964  10.29669   2.35732 1S   1206   1.00000
 3403  216 ALA  HA    16.42698  10.90133   2.72658 1S   1206   0.00000
 3404  216 ALA  CB    16.13307   9.44439   1.18587 1S   1206   1.00000
 3405  216 ALA  HB1   15.33730   8.76933   0.80678 1S   1206   0.00000
 3406  216 ALA  HB2   16.98253   8.81699   1.53137 1S   1206   0.00000
 3407  216 ALA  HB3   16.49330  10.08486   0.35258 1S   1206   0.00000
 3408  216 ALA  C     14.53650  11.23934   1.84227 1S   1206   1.00000
 3409  216 ALA  O     14.86875  12.25730   1.24043 1S   1206   1.00000
 3410  217 THR  N     13.23286  10.93674   2.07366 1S   1207   1.00000
 3411  217 THR  HN    12.98230  10.11541   2.58164 1S   1207   0.00000
 3412  217 THR  CA    12.12299  11.74447   1.58881 1S   1207   1.00000
 3413  217 THR  HA    12.48737  12.44415   0.85038 1S   1207   0.00000
 3414  217 THR  CB    11.01292  10.92479   0.93405 1S   1207   1.00000
 3415  217 THR  HB    10.16809  11.59138   0.64452 1S   1207   0.00000
 3416  217 THR  OG1   10.49903   9.90667   1.78776 1S   1207   1.00000
 3417  217 THR  HG1   11.14894   9.19663   1.76335 1S   1207   0.00000
 3418  217 THR  CG2   11.54184  10.27953  -0.35557 1S   1207   1.00000
 3419  217 THR  HG21  12.39384   9.60084  -0.14291 1S   1207   0.00000
 3420  217 THR  HG22  11.88374  11.07352  -1.05211 1S   1207   0.00000
 3421  217 THR  HG23  10.74287   9.69545  -0.85743 1S   1207   0.00000
 3422  217 THR  C     11.49599  12.56430   2.69086 1S   1207   1.00000
 3423  217 THR  O     10.54126  13.29901   2.43699 1S   1207   1.00000
 3424  218 LEU  N     11.99598  12.43703   3.94439 1S   1208   1.00000
 3425  218 LEU  HN    12.79083  11.85760   4.11335 1S   1208   0.00000
 3426  218 LEU  CA    11.41735  13.04914   5.12496 1S   1208   1.00000
 3427  218 LEU  HA    11.99074  12.66539   5.95329 1S   1208   0.00000
 3428  218 LEU  CB    11.48332  14.58884   5.14422 1S   1208   1.00000
 3429  218 LEU  HB1   10.94706  14.98001   6.03749 1S   1208   0.00000
 3430  218 LEU  HB2   10.97421  14.99401   4.24192 1S   1208   0.00000
 3431  218 LEU  CG    12.91811  15.14367   5.18972 1S   1208   1.00000
 3432  218 LEU  HG    13.44356  14.83248   4.25657 1S   1208   0.00000
 3433  218 LEU  CD1   12.85989  16.67694   5.20868 1S   1208   1.00000
 3434  218 LEU  HD11  11.81369  17.03603   5.13207 1S   1208   0.00000
 3435  218 LEU  HD12  13.43311  17.09178   4.35307 1S   1208   0.00000
 3436  218 LEU  HD13  13.28666  17.06302   6.15839 1S   1208   0.00000
 3437  218 LEU  CD2   13.72222  14.59767   6.38727 1S   1208   1.00000
 3438  218 LEU  HD21  13.94393  13.51779   6.25471 1S   1208   0.00000
 3439  218 LEU  HD22  13.14449  14.72898   7.32711 1S   1208   0.00000
 3440  218 LEU  HD23  14.68747  15.13615   6.48515 1S   1208   0.00000
 3441  218 LEU  C     10.01125  12.57650   5.36653 1S   1208   1.00000
 3442  218 LEU  O      9.09818  13.34970   5.66042 1S   1208   1.00000
 3443  219 ALA  N      9.85363  11.24650   5.23914 1S   1209   1.00000
 3444  219 ALA  HN    10.64030  10.68816   4.97444 1S   1209   0.00000
 3445  219 ALA  CA     8.66855  10.49085   5.49733 1S   1209   1.00000
 3446  219 ALA  HA     8.91871   9.46693   5.25833 1S   1209   0.00000
 3447  219 ALA  CB     8.26517  10.53140   6.97522 1S   1209   1.00000
 3448  219 ALA  HB1    8.05340  11.56971   7.30269 1S   1209   0.00000
 3449  219 ALA  HB2    9.08137  10.12587   7.60982 1S   1209   0.00000
 3450  219 ALA  HB3    7.35970   9.91198   7.12656 1S   1209   0.00000
 3451  219 ALA  C      7.51147  10.87212   4.61752 1S   1209   1.00000
 3452  219 ALA  O      6.40747  11.10718   5.10266 1S   1209   1.00000
 3453  220 GLU  N      7.72544  10.88190   3.27868 1S   1210   1.00000
 3454  220 GLU  HN     8.63599  10.74533   2.89246 1S   1210   0.00000
 3455  220 GLU  CA     6.63228  10.87469   2.32923 1S   1210   1.00000
 3456  220 GLU  HA     5.84467  11.53170   2.67022 1S   1210   0.00000
 3457  220 GLU  CB     7.04115  11.23467   0.87946 1S   1210   1.00000
 3458  220 GLU  HB1    6.30248  10.84012   0.14532 1S   1210   0.00000
 3459  220 GLU  HB2    8.01415  10.74280   0.65902 1S   1210   0.00000
 3460  220 GLU  CG     7.18560  12.74555   0.63348 1S   1210   1.00000
 3461  220 GLU  HG1    7.70715  12.91867  -0.33194 1S   1210   0.00000
 3462  220 GLU  HG2    7.80407  13.16343   1.44868 1S   1210   0.00000
 3463  220 GLU  CD     5.82014  13.43810   0.57286 1S   1210   1.00000
 3464  220 GLU  OE1    4.97006  13.00254  -0.24690 1S   1210   1.00000
 3465  220 GLU  OE2    5.60364  14.41659   1.33379 1S   1210   1.00000
 3466  220 GLU  C      6.12043   9.46714   2.30958 1S   1210   1.00000
 3467  220 GLU  O      6.84634   8.52894   2.63335 1S   1210   1.00000
 3468  221 GLN  N      4.83480   9.28847   1.94482 1S   1211   1.00000
 3469  221 GLN  HN     4.24220  10.05075   1.69191 1S   1211   0.00000
 3470  221 GLN  CA     4.24052   7.98087   1.92017 1S   1211   1.00000
 3471  221 GLN  HA     4.52473   7.48914   2.83487 1S   1211   0.00000
 3472  221 GLN  CB     2.70102   8.03039   1.91678 1S   1211   1.00000
 3473  221 GLN  HB1    2.33428   8.51640   0.98590 1S   1211   0.00000
 3474  221 GLN  HB2    2.37989   8.66075   2.77710 1S   1211   0.00000
 3475  221 GLN  CG     2.08817   6.63129   2.06415 1S   1211   1.00000
 3476  221 GLN  HG1    2.57816   6.09075   2.90183 1S   1211   0.00000
 3477  221 GLN  HG2    2.26105   6.06335   1.12583 1S   1211   0.00000
 3478  221 GLN  CD     0.58531   6.72996   2.29947 1S   1211   1.00000
 3479  221 GLN  OE1   -0.14615   7.21636   1.43025 1S   1211   1.00000
 3480  221 GLN  NE2    0.12426   6.24685   3.48979 1S   1211   1.00000
 3481  221 GLN  HE21   0.76367   5.94215   4.19859 1S   1211   0.00000
 3482  221 GLN  HE22  -0.85749   6.23237   3.67880 1S   1211   0.00000
 3483  221 GLN  C      4.75079   7.24096   0.69574 1S   1211   1.00000
 3484  221 GLN  O      4.79697   7.84907  -0.37230 1S   1211   1.00000
 3485  222 PRO  N      5.16914   5.97307   0.76108 1S   1212   1.00000
 3486  222 PRO  CD     5.44742   5.25274   2.00678 1S   1212   1.00000
 3487  222 PRO  HD1    4.52839   4.70312   2.30413 1S   1212   0.00000
 3488  222 PRO  HD2    5.78341   5.92370   2.82506 1S   1212   0.00000
 3489  222 PRO  CA     5.75256   5.29326  -0.38472 1S   1212   1.00000
 3490  222 PRO  HA     6.55513   5.89706  -0.77528 1S   1212   0.00000
 3491  222 PRO  CB     6.24508   3.95633   0.18882 1S   1212   1.00000
 3492  222 PRO  HB1    7.12830   3.56643  -0.35169 1S   1212   0.00000
 3493  222 PRO  HB2    5.43904   3.19419   0.16608 1S   1212   0.00000
 3494  222 PRO  CG     6.56335   4.28036   1.64652 1S   1212   1.00000
 3495  222 PRO  HG1    6.57464   3.38469   2.29860 1S   1212   0.00000
 3496  222 PRO  HG2    7.54356   4.80338   1.70729 1S   1212   0.00000
 3497  222 PRO  C      4.73975   5.07838  -1.47556 1S   1212   1.00000
 3498  222 PRO  O      3.56848   4.88750  -1.16569 1S   1212   1.00000
 3499  223 TYR  N      5.17831   5.11979  -2.75057 1S   1213   1.00000
 3500  223 TYR  HN     6.13472   5.32090  -2.94732 1S   1213   0.00000
 3501  223 TYR  CA     4.36280   4.86777  -3.91776 1S   1213   1.00000
 3502  223 TYR  HA     5.04056   4.91009  -4.75852 1S   1213   0.00000
 3503  223 TYR  CB     3.66912   3.48253  -3.93386 1S   1213   1.00000
 3504  223 TYR  HB1    3.17127   3.30735  -4.90828 1S   1213   0.00000
 3505  223 TYR  HB2    2.90483   3.41918  -3.13308 1S   1213   0.00000
 3506  223 TYR  CG     4.66559   2.38376  -3.70637 1S   1213   1.00000
 3507  223 TYR  CD1    5.49374   1.93830  -4.74924 1S   1213   1.00000
 3508  223 TYR  HD1    5.39978   2.37394  -5.73302 1S   1213   0.00000
 3509  223 TYR  CE1    6.45380   0.94488  -4.51730 1S   1213   1.00000
 3510  223 TYR  HE1    7.09618   0.61628  -5.32024 1S   1213   0.00000
 3511  223 TYR  CZ     6.59187   0.39072  -3.23901 1S   1213   1.00000
 3512  223 TYR  OH     7.57149  -0.59376  -3.00072 1S   1213   1.00000
 3513  223 TYR  HH     7.47992  -0.88576  -2.08564 1S   1213   0.00000
 3514  223 TYR  CD2    4.80107   1.80612  -2.43270 1S   1213   1.00000
 3515  223 TYR  HD2    4.17279   2.14165  -1.62169 1S   1213   0.00000
 3516  223 TYR  CE2    5.76516   0.82316  -2.19705 1S   1213   1.00000
 3517  223 TYR  HE2    5.86907   0.40762  -1.20936 1S   1213   0.00000
 3518  223 TYR  C      3.34332   5.95941  -4.12500 1S   1213   1.00000
 3519  223 TYR  O      2.13868   5.71018  -4.17435 1S   1213   1.00000
 3520  224 GLN  N      3.82743   7.21252  -4.28138 1S   1214   1.00000
 3521  224 GLN  HN     4.81024   7.38699  -4.22495 1S   1214   0.00000
 3522  224 GLN  CA     3.01441   8.37162  -4.56555 1S   1214   1.00000
 3523  224 GLN  HA     2.23586   8.43617  -3.81764 1S   1214   0.00000
 3524  224 GLN  CB     3.84966   9.67754  -4.58722 1S   1214   1.00000
 3525  224 GLN  HB1    3.25218  10.50723  -5.02492 1S   1214   0.00000
 3526  224 GLN  HB2    4.72475   9.51712  -5.25774 1S   1214   0.00000
 3527  224 GLN  CG     4.38975  10.12451  -3.21088 1S   1214   1.00000
 3528  224 GLN  HG1    5.09560  10.97166  -3.35116 1S   1214   0.00000
 3529  224 GLN  HG2    4.94301   9.29140  -2.72892 1S   1214   0.00000
 3530  224 GLN  CD     3.26167  10.58321  -2.27535 1S   1214   1.00000
 3531  224 GLN  OE1    3.10319  10.07258  -1.16254 1S   1214   1.00000
 3532  224 GLN  NE2    2.46504  11.58791  -2.74243 1S   1214   1.00000
 3533  224 GLN  HE21   1.72503  11.93340  -2.16453 1S   1214   0.00000
 3534  224 GLN  HE22   2.62999  11.97805  -3.64579 1S   1214   0.00000
 3535  224 GLN  C      2.38237   8.21010  -5.92641 1S   1214   1.00000
 3536  224 GLN  O      3.04783   7.83290  -6.88921 1S   1214   1.00000
 3537  225 GLY  N      1.05742   8.46572  -6.01461 1S   1215   1.00000
 3538  225 GLY  HN     0.53145   8.75816  -5.21986 1S   1215   0.00000
 3539  225 GLY  CA     0.32554   8.37013  -7.25692 1S   1215   1.00000
 3540  225 GLY  HA1    1.00388   8.49358  -8.09029 1S   1215   0.00000
 3541  225 GLY  HA2   -0.43379   9.13701  -7.22699 1S   1215   0.00000
 3542  225 GLY  C     -0.37000   7.04773  -7.41542 1S   1215   1.00000
 3543  225 GLY  O     -1.11311   6.86799  -8.37704 1S   1215   1.00000
 3544  226 LEU  N     -0.14659   6.08525  -6.48832 1S   1216   1.00000
 3545  226 LEU  HN     0.45898   6.23958  -5.71075 1S   1216   0.00000
 3546  226 LEU  CA    -0.76077   4.77955  -6.55955 1S   1216   1.00000
 3547  226 LEU  HA    -1.38213   4.69986  -7.43990 1S   1216   0.00000
 3548  226 LEU  CB     0.26235   3.61563  -6.55181 1S   1216   1.00000
 3549  226 LEU  HB1   -0.28902   2.65015  -6.56318 1S   1216   0.00000
 3550  226 LEU  HB2    0.84758   3.65229  -5.60603 1S   1216   0.00000
 3551  226 LEU  CG     1.26953   3.59404  -7.72732 1S   1216   1.00000
 3552  226 LEU  HG     1.92886   4.48742  -7.62651 1S   1216   0.00000
 3553  226 LEU  CD1    2.15521   2.33721  -7.63124 1S   1216   1.00000
 3554  226 LEU  HD11   1.52914   1.42387  -7.72154 1S   1216   0.00000
 3555  226 LEU  HD12   2.68349   2.30066  -6.65804 1S   1216   0.00000
 3556  226 LEU  HD13   2.91124   2.32973  -8.44422 1S   1216   0.00000
 3557  226 LEU  CD2    0.60343   3.66327  -9.11530 1S   1216   1.00000
 3558  226 LEU  HD21   0.02035   4.59892  -9.23584 1S   1216   0.00000
 3559  226 LEU  HD22  -0.07497   2.79910  -9.26357 1S   1216   0.00000
 3560  226 LEU  HD23   1.37942   3.63744  -9.90967 1S   1216   0.00000
 3561  226 LEU  C     -1.64332   4.61034  -5.35640 1S   1216   1.00000
 3562  226 LEU  O     -1.24934   4.93508  -4.23874 1S   1216   1.00000
 3563  227 SER  N     -2.86359   4.05789  -5.56697 1S   1217   1.00000
 3564  227 SER  HN    -3.17614   3.85253  -6.49385 1S   1217   0.00000
 3565  227 SER  CA    -3.77579   3.65188  -4.51661 1S   1217   1.00000
 3566  227 SER  HA    -3.76342   4.40134  -3.73777 1S   1217   0.00000
 3567  227 SER  CB    -5.22947   3.47038  -5.03331 1S   1217   1.00000
 3568  227 SER  HB1   -5.57878   4.43349  -5.46304 1S   1217   0.00000
 3569  227 SER  HB2   -5.90996   3.19439  -4.20001 1S   1217   0.00000
 3570  227 SER  OG    -5.31816   2.47367  -6.04842 1S   1217   1.00000
 3571  227 SER  HG1   -6.17906   2.57731  -6.46191 1S   1217   0.00000
 3572  227 SER  C     -3.28822   2.34478  -3.94723 1S   1217   1.00000
 3573  227 SER  O     -2.35870   1.75272  -4.47951 1S   1217   1.00000
 3574  228 ASN  N     -3.91330   1.84112  -2.86103 1S   1218   1.00000
 3575  228 ASN  HN    -4.67454   2.32015  -2.43243 1S   1218   0.00000
 3576  228 ASN  CA    -3.49168   0.62073  -2.20106 1S   1218   1.00000
 3577  228 ASN  HA    -2.46734   0.76317  -1.88035 1S   1218   0.00000
 3578  228 ASN  CB    -4.37251   0.27657  -0.98711 1S   1218   1.00000
 3579  228 ASN  HB1   -4.04468  -0.68439  -0.53541 1S   1218   0.00000
 3580  228 ASN  HB2   -5.43551   0.18198  -1.29650 1S   1218   0.00000
 3581  228 ASN  CG    -4.21168   1.37026   0.06617 1S   1218   1.00000
 3582  228 ASN  OD1   -3.08921   1.76218   0.40256 1S   1218   1.00000
 3583  228 ASN  ND2   -5.36396   1.86539   0.59803 1S   1218   1.00000
 3584  228 ASN  HD21  -5.31086   2.48485   1.38320 1S   1218   0.00000
 3585  228 ASN  HD22  -6.24908   1.52965   0.27786 1S   1218   0.00000
 3586  228 ASN  C     -3.50411  -0.58067  -3.11090 1S   1218   1.00000
 3587  228 ASN  O     -2.53916  -1.33629  -3.12851 1S   1218   1.00000
 3588  229 GLU  N     -4.57498  -0.75846  -3.91826 1S   1219   1.00000
 3589  229 GLU  HN    -5.34378  -0.12471  -3.90037 1S   1219   0.00000
 3590  229 GLU  CA    -4.69589  -1.85672  -4.85429 1S   1219   1.00000
 3591  229 GLU  HA    -4.46611  -2.77131  -4.32596 1S   1219   0.00000
 3592  229 GLU  CB    -6.12150  -1.95579  -5.44577 1S   1219   1.00000
 3593  229 GLU  HB1   -6.13003  -2.65503  -6.31225 1S   1219   0.00000
 3594  229 GLU  HB2   -6.42316  -0.95471  -5.82551 1S   1219   0.00000
 3595  229 GLU  CG    -7.18375  -2.44206  -4.43655 1S   1219   1.00000
 3596  229 GLU  HG1   -8.18503  -2.40256  -4.91694 1S   1219   0.00000
 3597  229 GLU  HG2   -7.19693  -1.78023  -3.54594 1S   1219   0.00000
 3598  229 GLU  CD    -6.92352  -3.88706  -3.99960 1S   1219   1.00000
 3599  229 GLU  OE1   -6.46853  -4.69867  -4.84735 1S   1219   1.00000
 3600  229 GLU  OE2   -7.18655  -4.20320  -2.81071 1S   1219   1.00000
 3601  229 GLU  C     -3.71477  -1.73543  -5.99900 1S   1219   1.00000
 3602  229 GLU  O     -3.25475  -2.74022  -6.53741 1S   1219   1.00000
 3603  230 GLN  N     -3.34099  -0.49631  -6.38727 1S   1220   1.00000
 3604  230 GLN  HN    -3.71295   0.31955  -5.94924 1S   1220   0.00000
 3605  230 GLN  CA    -2.36196  -0.26406  -7.42502 1S   1220   1.00000
 3606  230 GLN  HA    -2.57661  -0.92884  -8.25059 1S   1220   0.00000
 3607  230 GLN  CB    -2.39517   1.18381  -7.94864 1S   1220   1.00000
 3608  230 GLN  HB1   -1.50120   1.36551  -8.58631 1S   1220   0.00000
 3609  230 GLN  HB2   -2.35164   1.88170  -7.08586 1S   1220   0.00000
 3610  230 GLN  CG    -3.64424   1.47821  -8.79384 1S   1220   1.00000
 3611  230 GLN  HG1   -4.56184   1.35428  -8.18438 1S   1220   0.00000
 3612  230 GLN  HG2   -3.69479   0.76260  -9.64108 1S   1220   0.00000
 3613  230 GLN  CD    -3.57869   2.91907  -9.31027 1S   1220   1.00000
 3614  230 GLN  OE1   -3.61925   3.87629  -8.52975 1S   1220   1.00000
 3615  230 GLN  NE2   -3.47022   3.06697 -10.66191 1S   1220   1.00000
 3616  230 GLN  HE21  -3.42115   3.98654 -11.05264 1S   1220   0.00000
 3617  230 GLN  HE22  -3.44420   2.26194 -11.25196 1S   1220   0.00000
 3618  230 GLN  C     -0.96484  -0.57011  -6.94077 1S   1220   1.00000
 3619  230 GLN  O     -0.14615  -1.05296  -7.71844 1S   1220   1.00000
 3620  231 VAL  N     -0.67471  -0.33464  -5.63408 1S   1221   1.00000
 3621  231 VAL  HN    -1.35803   0.08316  -5.03692 1S   1221   0.00000
 3622  231 VAL  CA     0.58264  -0.67038  -4.98557 1S   1221   1.00000
 3623  231 VAL  HA     1.38249  -0.21095  -5.54972 1S   1221   0.00000
 3624  231 VAL  CB     0.65677  -0.21816  -3.52598 1S   1221   1.00000
 3625  231 VAL  HB    -0.22249  -0.61096  -2.97051 1S   1221   0.00000
 3626  231 VAL  CG1    1.94216  -0.72987  -2.83388 1S   1221   1.00000
 3627  231 VAL  HG11   2.83545  -0.45337  -3.43360 1S   1221   0.00000
 3628  231 VAL  HG12   1.92548  -1.83125  -2.70178 1S   1221   0.00000
 3629  231 VAL  HG13   2.03823  -0.26922  -1.82906 1S   1221   0.00000
 3630  231 VAL  CG2    0.62266   1.31676  -3.46082 1S   1221   1.00000
 3631  231 VAL  HG21  -0.10172   1.75388  -4.16761 1S   1221   0.00000
 3632  231 VAL  HG22   1.61950   1.72215  -3.71746 1S   1221   0.00000
 3633  231 VAL  HG23   0.35766   1.64269  -2.43310 1S   1221   0.00000
 3634  231 VAL  C      0.76598  -2.16257  -5.02419 1S   1221   1.00000
 3635  231 VAL  O      1.83936  -2.64170  -5.38028 1S   1221   1.00000
 3636  232 LEU  N     -0.30693  -2.92406  -4.68754 1S   1222   1.00000
 3637  232 LEU  HN    -1.16144  -2.49155  -4.40669 1S   1222   0.00000
 3638  232 LEU  CA    -0.32318  -4.37053  -4.67286 1S   1222   1.00000
 3639  232 LEU  HA     0.37740  -4.68927  -3.91703 1S   1222   0.00000
 3640  232 LEU  CB    -1.72928  -4.95867  -4.38322 1S   1222   1.00000
 3641  232 LEU  HB1   -1.69131  -6.06086  -4.47583 1S   1222   0.00000
 3642  232 LEU  HB2   -2.45108  -4.60204  -5.14711 1S   1222   0.00000
 3643  232 LEU  CG    -2.31923  -4.66345  -2.98756 1S   1222   1.00000
 3644  232 LEU  HG    -2.62311  -3.59970  -2.96260 1S   1222   0.00000
 3645  232 LEU  CD1   -3.58891  -5.50134  -2.75986 1S   1222   1.00000
 3646  232 LEU  HD11  -3.33839  -6.58349  -2.75936 1S   1222   0.00000
 3647  232 LEU  HD12  -4.32513  -5.30991  -3.56759 1S   1222   0.00000
 3648  232 LEU  HD13  -4.05464  -5.24281  -1.78583 1S   1222   0.00000
 3649  232 LEU  CD2   -1.32112  -4.88739  -1.84456 1S   1222   1.00000
 3650  232 LEU  HD21  -0.44004  -4.21840  -1.93912 1S   1222   0.00000
 3651  232 LEU  HD22  -0.97667  -5.94315  -1.85450 1S   1222   0.00000
 3652  232 LEU  HD23  -1.80420  -4.67888  -0.86711 1S   1222   0.00000
 3653  232 LEU  C      0.15472  -4.94386  -5.97810 1S   1222   1.00000
 3654  232 LEU  O      1.13901  -5.67872  -6.00735 1S   1222   1.00000
 3655  233 ARG  N     -0.50992  -4.57298  -7.09328 1S   1223   1.00000
 3656  233 ARG  HN    -1.28881  -3.95162  -7.04033 1S   1223   0.00000
 3657  233 ARG  CA    -0.18130  -5.04651  -8.41437 1S   1223   1.00000
 3658  233 ARG  HA    -0.24812  -6.12577  -8.40033 1S   1223   0.00000
 3659  233 ARG  CB    -1.16571  -4.49223  -9.46110 1S   1223   1.00000
 3660  233 ARG  HB1   -1.07941  -3.38406  -9.50511 1S   1223   0.00000
 3661  233 ARG  HB2   -2.20333  -4.73377  -9.13825 1S   1223   0.00000
 3662  233 ARG  CG    -0.94632  -5.08044 -10.86046 1S   1223   1.00000
 3663  233 ARG  HG1   -1.17332  -6.16923 -10.83896 1S   1223   0.00000
 3664  233 ARG  HG2    0.12168  -4.95646 -11.13896 1S   1223   0.00000
 3665  233 ARG  CD    -1.77922  -4.37667 -11.92501 1S   1223   1.00000
 3666  233 ARG  HD1   -1.44570  -3.31936 -12.01255 1S   1223   0.00000
 3667  233 ARG  HD2   -2.86169  -4.42202 -11.67867 1S   1223   0.00000
 3668  233 ARG  NE    -1.55129  -5.05869 -13.23521 1S   1223   1.00000
 3669  233 ARG  HE    -0.97891  -5.88037 -13.26160 1S   1223   0.00000
 3670  233 ARG  CZ    -2.05638  -4.55622 -14.39425 1S   1223   1.00000
 3671  233 ARG  NH1   -2.75938  -3.39639 -14.41138 1S   1223   1.00000
 3672  233 ARG  HH11  -2.89684  -2.89222 -13.55427 1S   1223   0.00000
 3673  233 ARG  HH12  -3.11276  -3.03258 -15.26782 1S   1223   0.00000
 3674  233 ARG  NH2   -1.84834  -5.23392 -15.55978 1S   1223   1.00000
 3675  233 ARG  HH21  -1.32970  -6.08518 -15.54274 1S   1223   0.00000
 3676  233 ARG  HH22  -2.21516  -4.87510 -16.41340 1S   1223   0.00000
 3677  233 ARG  C      1.22419  -4.66460  -8.81330 1S   1223   1.00000
 3678  233 ARG  O      1.99762  -5.51562  -9.23551 1S   1223   1.00000
 3679  234 PHE  N      1.59395  -3.37536  -8.65013 1S   1224   1.00000
 3680  234 PHE  HN     0.95024  -2.71100  -8.27352 1S   1224   0.00000
 3681  234 PHE  CA     2.88086  -2.82339  -9.01293 1S   1224   1.00000
 3682  234 PHE  HA     2.96942  -2.91302 -10.08718 1S   1224   0.00000
 3683  234 PHE  CB     2.91938  -1.32438  -8.61691 1S   1224   1.00000
 3684  234 PHE  HB1    2.76921  -1.21360  -7.52133 1S   1224   0.00000
 3685  234 PHE  HB2    2.08465  -0.79646  -9.12729 1S   1224   0.00000
 3686  234 PHE  CG     4.18835  -0.62198  -9.01139 1S   1224   1.00000
 3687  234 PHE  CD1    4.47430  -0.34791 -10.35952 1S   1224   1.00000
 3688  234 PHE  HD1    3.78543  -0.65925 -11.13102 1S   1224   0.00000
 3689  234 PHE  CE1    5.64613   0.33502 -10.71099 1S   1224   1.00000
 3690  234 PHE  HE1    5.86184   0.54045 -11.74908 1S   1224   0.00000
 3691  234 PHE  CZ     6.53728   0.75321  -9.71488 1S   1224   1.00000
 3692  234 PHE  HZ     7.44355   1.27622  -9.98295 1S   1224   0.00000
 3693  234 PHE  CD2    5.09568  -0.21187  -8.02133 1S   1224   1.00000
 3694  234 PHE  HD2    4.88978  -0.42483  -6.98247 1S   1224   0.00000
 3695  234 PHE  CE2    6.25944   0.47989  -8.36992 1S   1224   1.00000
 3696  234 PHE  HE2    6.95067   0.79121  -7.60269 1S   1224   0.00000
 3697  234 PHE  C      4.03530  -3.58410  -8.38587 1S   1224   1.00000
 3698  234 PHE  O      4.91436  -4.05878  -9.10033 1S   1224   1.00000
 3699  235 VAL  N      4.03546  -3.74276  -7.04231 1S   1225   1.00000
 3700  235 VAL  HN     3.28552  -3.38051  -6.48908 1S   1225   0.00000
 3701  235 VAL  CA     5.10057  -4.37899  -6.29209 1S   1225   1.00000
 3702  235 VAL  HA     6.03246  -3.94020  -6.62069 1S   1225   0.00000
 3703  235 VAL  CB     4.96381  -4.13427  -4.79407 1S   1225   1.00000
 3704  235 VAL  HB     3.95957  -4.46870  -4.44929 1S   1225   0.00000
 3705  235 VAL  CG1    6.04185  -4.90194  -3.99620 1S   1225   1.00000
 3706  235 VAL  HG11   7.05103  -4.69436  -4.41035 1S   1225   0.00000
 3707  235 VAL  HG12   5.85602  -5.99518  -4.02957 1S   1225   0.00000
 3708  235 VAL  HG13   6.02801  -4.59090  -2.93090 1S   1225   0.00000
 3709  235 VAL  CG2    5.08686  -2.61633  -4.55138 1S   1225   1.00000
 3710  235 VAL  HG21   4.29075  -2.05060  -5.07492 1S   1225   0.00000
 3711  235 VAL  HG22   6.07408  -2.24946  -4.90314 1S   1225   0.00000
 3712  235 VAL  HG23   5.00212  -2.39345  -3.47013 1S   1225   0.00000
 3713  235 VAL  C      5.16975  -5.86060  -6.58487 1S   1225   1.00000
 3714  235 VAL  O      6.25433  -6.40115  -6.79456 1S   1225   1.00000
 3715  236 MET  N      4.01382  -6.56106  -6.64936 1S   1226   1.00000
 3716  236 MET  HN     3.12927  -6.12389  -6.49072 1S   1226   0.00000
 3717  236 MET  CA     3.97022  -7.98161  -6.93696 1S   1226   1.00000
 3718  236 MET  HA     4.64447  -8.47413  -6.25102 1S   1226   0.00000
 3719  236 MET  CB     2.56128  -8.58674  -6.73837 1S   1226   1.00000
 3720  236 MET  HB1    2.51487  -9.59857  -7.20261 1S   1226   0.00000
 3721  236 MET  HB2    1.80884  -7.94529  -7.24638 1S   1226   0.00000
 3722  236 MET  CG     2.19484  -8.76283  -5.25424 1S   1226   1.00000
 3723  236 MET  HG1    2.16308  -7.76766  -4.76072 1S   1226   0.00000
 3724  236 MET  HG2    3.01847  -9.33615  -4.77448 1S   1226   0.00000
 3725  236 MET  SD     0.63391  -9.65967  -4.98144 1S   1226   1.00000
 3726  236 MET  CE    -0.45884  -8.22413  -5.02409 1S   1226   1.00000
 3727  236 MET  HE1   -0.47449  -7.75635  -6.03169 1S   1226   0.00000
 3728  236 MET  HE2   -0.10921  -7.46405  -4.29302 1S   1226   0.00000
 3729  236 MET  HE3   -1.50201  -8.49742  -4.75731 1S   1226   0.00000
 3730  236 MET  C      4.43166  -8.32194  -8.33827 1S   1226   1.00000
 3731  236 MET  O      4.78040  -9.46855  -8.60162 1S   1226   1.00000
 3732  237 GLU  N      4.46628  -7.34123  -9.26604 1S   1227   1.00000
 3733  237 GLU  HN     4.15671  -6.41668  -9.05106 1S   1227   0.00000
 3734  237 GLU  CA     4.92200  -7.55082 -10.62069 1S   1227   1.00000
 3735  237 GLU  HA     4.98343  -8.60916 -10.83415 1S   1227   0.00000
 3736  237 GLU  CB     3.96319  -6.90622 -11.64321 1S   1227   1.00000
 3737  237 GLU  HB1    4.36025  -7.04243 -12.67426 1S   1227   0.00000
 3738  237 GLU  HB2    3.90491  -5.81505 -11.43135 1S   1227   0.00000
 3739  237 GLU  CG     2.54547  -7.51165 -11.60735 1S   1227   1.00000
 3740  237 GLU  HG1    2.11653  -7.44498 -10.58783 1S   1227   0.00000
 3741  237 GLU  HG2    2.58655  -8.58580 -11.88273 1S   1227   0.00000
 3742  237 GLU  CD     1.62155  -6.76884 -12.57218 1S   1227   1.00000
 3743  237 GLU  OE1    1.81315  -5.53844 -12.76576 1S   1227   1.00000
 3744  237 GLU  OE2    0.69305  -7.42053 -13.12042 1S   1227   1.00000
 3745  237 GLU  C      6.29806  -6.95886 -10.82144 1S   1227   1.00000
 3746  237 GLU  O      6.73063  -6.77281 -11.95550 1S   1227   1.00000
 3747  238 GLY  N      7.04629  -6.66512  -9.73470 1S   1228   1.00000
 3748  238 GLY  HN     6.68629  -6.77015  -8.80922 1S   1228   0.00000
 3749  238 GLY  CA     8.44790  -6.31880  -9.84539 1S   1228   1.00000
 3750  238 GLY  HA1    8.85718  -6.74403 -10.75163 1S   1228   0.00000
 3751  238 GLY  HA2    8.92704  -6.72101  -8.96666 1S   1228   0.00000
 3752  238 GLY  C      8.72123  -4.84151  -9.86924 1S   1228   1.00000
 3753  238 GLY  O      9.85980  -4.44335 -10.10004 1S   1228   1.00000
 3754  239 GLY  N      7.71143  -3.98247  -9.60960 1S   1229   1.00000
 3755  239 GLY  HN     6.78437  -4.30792  -9.42614 1S   1229   0.00000
 3756  239 GLY  CA     7.87836  -2.54439  -9.59445 1S   1229   1.00000
 3757  239 GLY  HA1    6.88730  -2.11953  -9.63235 1S   1229   0.00000
 3758  239 GLY  HA2    8.49589  -2.25420 -10.43278 1S   1229   0.00000
 3759  239 GLY  C      8.52694  -2.09750  -8.31237 1S   1229   1.00000
 3760  239 GLY  O      8.32707  -2.70689  -7.26385 1S   1229   1.00000
 3761  240 LEU  N      9.33699  -1.01700  -8.38005 1S   1230   1.00000
 3762  240 LEU  HN     9.45632  -0.52118  -9.23929 1S   1230   0.00000
 3763  240 LEU  CA    10.13399  -0.53827  -7.27477 1S   1230   1.00000
 3764  240 LEU  HA     9.82562  -1.02431  -6.36052 1S   1230   0.00000
 3765  240 LEU  CB    11.64989  -0.75355  -7.51859 1S   1230   1.00000
 3766  240 LEU  HB1   12.23215  -0.28538  -6.69331 1S   1230   0.00000
 3767  240 LEU  HB2   11.93919  -0.24868  -8.46672 1S   1230   0.00000
 3768  240 LEU  CG    12.08077  -2.23480  -7.60628 1S   1230   1.00000
 3769  240 LEU  HG    11.51103  -2.72720  -8.42762 1S   1230   0.00000
 3770  240 LEU  CD1   13.57737  -2.34765  -7.95186 1S   1230   1.00000
 3771  240 LEU  HD11  14.19164  -1.85001  -7.17179 1S   1230   0.00000
 3772  240 LEU  HD12  13.78287  -1.86452  -8.93023 1S   1230   0.00000
 3773  240 LEU  HD13  13.87891  -3.41496  -8.01310 1S   1230   0.00000
 3774  240 LEU  CD2   11.76565  -2.97790  -6.30135 1S   1230   1.00000
 3775  240 LEU  HD21  10.67287  -3.09203  -6.15268 1S   1230   0.00000
 3776  240 LEU  HD22  12.17238  -2.39809  -5.44647 1S   1230   0.00000
 3777  240 LEU  HD23  12.22474  -3.98837  -6.30656 1S   1230   0.00000
 3778  240 LEU  C      9.91482   0.93974  -7.09068 1S   1230   1.00000
 3779  240 LEU  O      9.48304   1.64335  -8.00037 1S   1230   1.00000
 3780  241 LEU  N     10.24638   1.44680  -5.87756 1S   1231   1.00000
 3781  241 LEU  HN    10.55419   0.83839  -5.14788 1S   1231   0.00000
 3782  241 LEU  CA    10.22818   2.85266  -5.53418 1S   1231   1.00000
 3783  241 LEU  HA     9.26650   3.26190  -5.80766 1S   1231   0.00000
 3784  241 LEU  CB    10.52422   3.09482  -4.03072 1S   1231   1.00000
 3785  241 LEU  HB1   10.80414   4.15624  -3.85963 1S   1231   0.00000
 3786  241 LEU  HB2   11.39692   2.46908  -3.75045 1S   1231   0.00000
 3787  241 LEU  CG     9.36130   2.77518  -3.06935 1S   1231   1.00000
 3788  241 LEU  HG     8.96774   1.76800  -3.32889 1S   1231   0.00000
 3789  241 LEU  CD1    9.83768   2.71465  -1.60598 1S   1231   1.00000
 3790  241 LEU  HD11  10.24630   3.69716  -1.29989 1S   1231   0.00000
 3791  241 LEU  HD12  10.62742   1.94695  -1.48464 1S   1231   0.00000
 3792  241 LEU  HD13   8.99560   2.46055  -0.92940 1S   1231   0.00000
 3793  241 LEU  CD2    8.22331   3.79705  -3.21761 1S   1231   1.00000
 3794  241 LEU  HD21   7.81374   3.79321  -4.24839 1S   1231   0.00000
 3795  241 LEU  HD22   8.58993   4.81852  -2.98232 1S   1231   0.00000
 3796  241 LEU  HD23   7.40118   3.54419  -2.51811 1S   1231   0.00000
 3797  241 LEU  C     11.29966   3.57818  -6.30924 1S   1231   1.00000
 3798  241 LEU  O     12.34892   3.01758  -6.61918 1S   1231   1.00000
 3799  242 ASP  N     11.03760   4.86335  -6.64222 1S   1232   1.00000
 3800  242 ASP  HN    10.18663   5.30974  -6.37798 1S   1232   0.00000
 3801  242 ASP  CA    11.95869   5.67127  -7.40574 1S   1232   1.00000
 3802  242 ASP  HA    12.49992   5.03619  -8.09462 1S   1232   0.00000
 3803  242 ASP  CB    11.26584   6.82241  -8.17772 1S   1232   1.00000
 3804  242 ASP  HB1   12.01477   7.54695  -8.56550 1S   1232   0.00000
 3805  242 ASP  HB2   10.56658   7.36635  -7.50738 1S   1232   0.00000
 3806  242 ASP  CG    10.50420   6.26430  -9.37547 1S   1232   1.00000
 3807  242 ASP  OD1   11.09214   5.42785 -10.11279 1S   1232   1.00000
 3808  242 ASP  OD2    9.33162   6.67697  -9.57365 1S   1232   1.00000
 3809  242 ASP  C     12.96308   6.29178  -6.48438 1S   1232   1.00000
 3810  242 ASP  O     12.70371   6.49525  -5.30349 1S   1232   1.00000
 3811  243 LYS  N     14.15045   6.61783  -7.03926 1S   1233   1.00000
 3812  243 LYS  HN    14.32904   6.41185  -7.99934 1S   1233   0.00000
 3813  243 LYS  CA    15.25317   7.24214  -6.35247 1S   1233   1.00000
 3814  243 LYS  HA    15.55666   6.58686  -5.55497 1S   1233   0.00000
 3815  243 LYS  CB    16.43963   7.42110  -7.32063 1S   1233   1.00000
 3816  243 LYS  HB1   16.14404   8.09662  -8.15420 1S   1233   0.00000
 3817  243 LYS  HB2   16.65713   6.42645  -7.77200 1S   1233   0.00000
 3818  243 LYS  CG    17.74318   7.93760  -6.69629 1S   1233   1.00000
 3819  243 LYS  HG1   18.04900   7.24819  -5.88077 1S   1233   0.00000
 3820  243 LYS  HG2   17.58612   8.94600  -6.25698 1S   1233   0.00000
 3821  243 LYS  CD    18.84737   7.99663  -7.76081 1S   1233   1.00000
 3822  243 LYS  HD1   18.56914   8.75448  -8.52661 1S   1233   0.00000
 3823  243 LYS  HD2   18.88176   7.00669  -8.27239 1S   1233   0.00000
 3824  243 LYS  CE    20.25622   8.28860  -7.23453 1S   1233   1.00000
 3825  243 LYS  HE1   20.96610   8.27779  -8.08973 1S   1233   0.00000
 3826  243 LYS  HE2   20.57150   7.53248  -6.48539 1S   1233   0.00000
 3827  243 LYS  NZ    20.35978   9.62539  -6.61850 1S   1233   1.00000
 3828  243 LYS  HZ1   20.08720   9.58227  -5.61522 1S   1233   0.00000
 3829  243 LYS  HZ2   19.74328  10.29429  -7.12082 1S   1233   0.00000
 3830  243 LYS  HZ3   21.35051   9.94548  -6.68405 1S   1233   0.00000
 3831  243 LYS  C     14.83691   8.60452  -5.85018 1S   1233   1.00000
 3832  243 LYS  O     14.43126   9.41613  -6.68074 1S   1233   1.00000
 3833  244 PRO  N     14.88435   8.92520  -4.55264 1S   1234   1.00000
 3834  244 PRO  CD    15.12096   7.97483  -3.46275 1S   1234   1.00000
 3835  244 PRO  HD1   16.21236   7.93912  -3.26620 1S   1234   0.00000
 3836  244 PRO  HD2   14.73987   6.95681  -3.69254 1S   1234   0.00000
 3837  244 PRO  CA    14.34942  10.18191  -4.05448 1S   1234   1.00000
 3838  244 PRO  HA    13.32820  10.28094  -4.39653 1S   1234   0.00000
 3839  244 PRO  CB    14.46248  10.06726  -2.52745 1S   1234   1.00000
 3840  244 PRO  HB1   13.66332  10.63534  -2.01888 1S   1234   0.00000
 3841  244 PRO  HB2   15.43681  10.43704  -2.15188 1S   1234   0.00000
 3842  244 PRO  CG    14.37172   8.56586  -2.27145 1S   1234   1.00000
 3843  244 PRO  HG1   14.79245   8.25219  -1.29753 1S   1234   0.00000
 3844  244 PRO  HG2   13.30214   8.27503  -2.32396 1S   1234   0.00000
 3845  244 PRO  C     15.15961  11.34774  -4.54806 1S   1234   1.00000
 3846  244 PRO  O     16.31928  11.16472  -4.91814 1S   1234   1.00000
 3847  245 ASP  N     14.56028  12.55735  -4.55616 1S   1235   1.00000
 3848  245 ASP  HN    13.61511  12.66936  -4.26156 1S   1235   0.00000
 3849  245 ASP  CA    15.22006  13.76391  -4.98953 1S   1235   1.00000
 3850  245 ASP  HA    15.65217  13.57443  -5.96373 1S   1235   0.00000
 3851  245 ASP  CB    14.21365  14.94497  -5.05854 1S   1235   1.00000
 3852  245 ASP  HB1   13.87079  15.20497  -4.03421 1S   1235   0.00000
 3853  245 ASP  HB2   13.32407  14.62682  -5.64369 1S   1235   0.00000
 3854  245 ASP  CG    14.78589  16.19831  -5.72769 1S   1235   1.00000
 3855  245 ASP  OD1   14.10989  17.25685  -5.63670 1S   1235   1.00000
 3856  245 ASP  OD2   15.88267  16.11605  -6.33993 1S   1235   1.00000
 3857  245 ASP  C     16.31098  14.07772  -3.99271 1S   1235   1.00000
 3858  245 ASP  O     16.07582  14.02747  -2.78682 1S   1235   1.00000
 3859  246 ASN  N     17.54172  14.36159  -4.48726 1S   1236   1.00000
 3860  246 ASN  HN    17.68949  14.40864  -5.47262 1S   1236   0.00000
 3861  246 ASN  CA    18.68877  14.67618  -3.65983 1S   1236   1.00000
 3862  246 ASN  HA    19.52032  14.80244  -4.33955 1S   1236   0.00000
 3863  246 ASN  CB    18.48702  15.98236  -2.83055 1S   1236   1.00000
 3864  246 ASN  HB1   19.03155  15.96250  -1.86522 1S   1236   0.00000
 3865  246 ASN  HB2   17.41152  16.11755  -2.59293 1S   1236   0.00000
 3866  246 ASN  CG    18.95800  17.20243  -3.62607 1S   1236   1.00000
 3867  246 ASN  OD1   18.29446  17.66699  -4.55707 1S   1236   1.00000
 3868  246 ASN  ND2   20.15105  17.73072  -3.22335 1S   1236   1.00000
 3869  246 ASN  HD21  20.50713  18.54588  -3.68034 1S   1236   0.00000
 3870  246 ASN  HD22  20.65090  17.30673  -2.47063 1S   1236   0.00000
 3871  246 ASN  C     19.07420  13.52066  -2.75677 1S   1236   1.00000
 3872  246 ASN  O     19.51765  13.71814  -1.62840 1S   1236   1.00000
 3873  247 CYS  N     18.93182  12.26721  -3.24187 1S   1237   1.00000
 3874  247 CYS  HN    18.57908  12.09674  -4.15883 1S   1237   0.00000
 3875  247 CYS  CA    19.28812  11.10384  -2.46655 1S   1237   1.00000
 3876  247 CYS  HA    19.17495  11.32634  -1.41749 1S   1237   0.00000
 3877  247 CYS  CB    18.37952   9.88878  -2.78016 1S   1237   1.00000
 3878  247 CYS  HB1   18.35045   9.72348  -3.87821 1S   1237   0.00000
 3879  247 CYS  HB2   17.35766  10.18556  -2.47560 1S   1237   0.00000
 3880  247 CYS  SG    18.80244   8.33274  -1.92116 1S   1237   1.00000
 3881  247 CYS  HG1   20.02300   8.25092  -2.43696 1S   1237   0.00000
 3882  247 CYS  C     20.71166  10.77288  -2.82493 1S   1237   1.00000
 3883  247 CYS  O     21.00558  10.69136  -4.01526 1S   1237   1.00000
 3884  248 PRO  N     21.62331  10.54229  -1.87944 1S   1238   1.00000
 3885  248 PRO  CD    21.49756  10.93065  -0.47809 1S   1238   1.00000
 3886  248 PRO  HD1   20.98546  10.10749   0.06607 1S   1238   0.00000
 3887  248 PRO  HD2   20.94076  11.88461  -0.35874 1S   1238   0.00000
 3888  248 PRO  CA    22.96854  10.09727  -2.17973 1S   1238   1.00000
 3889  248 PRO  HA    23.43422  10.81200  -2.84392 1S   1238   0.00000
 3890  248 PRO  CB    23.65658  10.00725  -0.81701 1S   1238   1.00000
 3891  248 PRO  HB1   24.74890  10.18286  -0.88578 1S   1238   0.00000
 3892  248 PRO  HB2   23.47024   9.02258  -0.33046 1S   1238   0.00000
 3893  248 PRO  CG    22.94186  11.08217  -0.00303 1S   1238   1.00000
 3894  248 PRO  HG1   23.06332  10.93793   1.08695 1S   1238   0.00000
 3895  248 PRO  HG2   23.32297  12.08642  -0.29150 1S   1238   0.00000
 3896  248 PRO  C     22.91047   8.75791  -2.83831 1S   1238   1.00000
 3897  248 PRO  O     22.16089   7.89866  -2.37821 1S   1238   1.00000
 3898  249 ASP  N     23.67306   8.59492  -3.93826 1S   1239   1.00000
 3899  249 ASP  HN    24.24587   9.34287  -4.26763 1S   1239   0.00000
 3900  249 ASP  CA    23.64398   7.45378  -4.81790 1S   1239   1.00000
 3901  249 ASP  HA    22.65899   7.42273  -5.26610 1S   1239   0.00000
 3902  249 ASP  CB    24.70944   7.56798  -5.93356 1S   1239   1.00000
 3903  249 ASP  HB1   24.53755   6.80065  -6.71685 1S   1239   0.00000
 3904  249 ASP  HB2   25.72783   7.42635  -5.51150 1S   1239   0.00000
 3905  249 ASP  CG    24.62797   8.95947  -6.56218 1S   1239   1.00000
 3906  249 ASP  OD1   23.56362   9.28284  -7.15462 1S   1239   1.00000
 3907  249 ASP  OD2   25.61783   9.72498  -6.42021 1S   1239   1.00000
 3908  249 ASP  C     23.84287   6.16626  -4.05783 1S   1239   1.00000
 3909  249 ASP  O     23.14483   5.20307  -4.29263 1S   1239   1.00000
 3910  250 MET  N     24.76747   6.19431  -3.05854 1S   1240   1.00000
 3911  250 MET  HN    25.26083   7.03425  -2.86826 1S   1240   0.00000
 3912  250 MET  CA    25.12550   5.07550  -2.21633 1S   1240   1.00000
 3913  250 MET  HA    25.51837   4.30737  -2.86648 1S   1240   0.00000
 3914  250 MET  CB    26.21154   5.49806  -1.19815 1S   1240   1.00000
 3915  250 MET  HB1   25.75499   6.08968  -0.37493 1S   1240   0.00000
 3916  250 MET  HB2   26.93048   6.17471  -1.71316 1S   1240   0.00000
 3917  250 MET  CG    27.02432   4.31238  -0.64231 1S   1240   1.00000
 3918  250 MET  HG1   27.99851   4.29492  -1.18015 1S   1240   0.00000
 3919  250 MET  HG2   26.50744   3.36402  -0.90448 1S   1240   0.00000
 3920  250 MET  SD    27.31641   4.35474   1.15432 1S   1240   1.00000
 3921  250 MET  CE    25.72288   3.62580   1.63591 1S   1240   1.00000
 3922  250 MET  HE1   25.53533   2.67533   1.09183 1S   1240   0.00000
 3923  250 MET  HE2   24.88209   4.31896   1.42008 1S   1240   0.00000
 3924  250 MET  HE3   25.70896   3.39662   2.72227 1S   1240   0.00000
 3925  250 MET  C     23.95455   4.50675  -1.44113 1S   1240   1.00000
 3926  250 MET  O     23.83999   3.29534  -1.26689 1S   1240   1.00000
 3927  251 LEU  N     23.04346   5.38957  -0.96974 1S   1241   1.00000
 3928  251 LEU  HN    23.13382   6.36405  -1.16211 1S   1241   0.00000
 3929  251 LEU  CA    21.90248   5.03244  -0.16128 1S   1241   1.00000
 3930  251 LEU  HA    22.25736   4.36392   0.60863 1S   1241   0.00000
 3931  251 LEU  CB    21.26218   6.29434   0.46258 1S   1241   1.00000
 3932  251 LEU  HB1   20.61744   6.80264  -0.28599 1S   1241   0.00000
 3933  251 LEU  HB2   22.07794   7.00796   0.71477 1S   1241   0.00000
 3934  251 LEU  CG    20.44991   6.05044   1.75296 1S   1241   1.00000
 3935  251 LEU  HG    19.65431   5.30049   1.53787 1S   1241   0.00000
 3936  251 LEU  CD1   21.33596   5.49567   2.88608 1S   1241   1.00000
 3937  251 LEU  HD11  22.22816   6.14332   3.02419 1S   1241   0.00000
 3938  251 LEU  HD12  21.67828   4.46586   2.65358 1S   1241   0.00000
 3939  251 LEU  HD13  20.77029   5.46460   3.84059 1S   1241   0.00000
 3940  251 LEU  CD2   19.75369   7.35253   2.18916 1S   1241   1.00000
 3941  251 LEU  HD21  19.07774   7.71580   1.38644 1S   1241   0.00000
 3942  251 LEU  HD22  20.51053   8.13852   2.39635 1S   1241   0.00000
 3943  251 LEU  HD23  19.15458   7.18514   3.10895 1S   1241   0.00000
 3944  251 LEU  C     20.86243   4.31362  -0.98028 1S   1241   1.00000
 3945  251 LEU  O     20.25352   3.35241  -0.51490 1S   1241   1.00000
 3946  252 PHE  N     20.66223   4.75288  -2.24442 1S   1242   1.00000
 3947  252 PHE  HN    21.18459   5.52605  -2.59881 1S   1242   0.00000
 3948  252 PHE  CA    19.72629   4.16417  -3.17509 1S   1242   1.00000
 3949  252 PHE  HA    18.78394   4.04850  -2.65711 1S   1242   0.00000
 3950  252 PHE  CB    19.53369   5.06804  -4.42080 1S   1242   1.00000
 3951  252 PHE  HB1   20.49431   5.16909  -4.97189 1S   1242   0.00000
 3952  252 PHE  HB2   19.21042   6.07957  -4.09581 1S   1242   0.00000
 3953  252 PHE  CG    18.47509   4.53576  -5.35866 1S   1242   1.00000
 3954  252 PHE  CD1   17.14705   4.36430  -4.92772 1S   1242   1.00000
 3955  252 PHE  HD1   16.86681   4.63519  -3.92099 1S   1242   0.00000
 3956  252 PHE  CE1   16.17778   3.84448  -5.79554 1S   1242   1.00000
 3957  252 PHE  HE1   15.15912   3.72072  -5.45785 1S   1242   0.00000
 3958  252 PHE  CZ    16.52404   3.50836  -7.10959 1S   1242   1.00000
 3959  252 PHE  HZ    15.77409   3.11984  -7.78280 1S   1242   0.00000
 3960  252 PHE  CD2   18.81347   4.18166  -6.67561 1S   1242   1.00000
 3961  252 PHE  HD2   19.83305   4.29174  -7.01627 1S   1242   0.00000
 3962  252 PHE  CE2   17.84048   3.68761  -7.55157 1S   1242   1.00000
 3963  252 PHE  HE2   18.11122   3.43046  -8.56500 1S   1242   0.00000
 3964  252 PHE  C     20.20033   2.79720  -3.61390 1S   1242   1.00000
 3965  252 PHE  O     19.39061   1.90251  -3.83772 1S   1242   1.00000
 3966  253 GLU  N     21.53225   2.59246  -3.72304 1S   1243   1.00000
 3967  253 GLU  HN    22.18417   3.33165  -3.56643 1S   1243   0.00000
 3968  253 GLU  CA    22.10445   1.31344  -4.08229 1S   1243   1.00000
 3969  253 GLU  HA    21.59863   0.96044  -4.97024 1S   1243   0.00000
 3970  253 GLU  CB    23.62705   1.38887  -4.34802 1S   1243   1.00000
 3971  253 GLU  HB1   24.00861   0.36641  -4.56804 1S   1243   0.00000
 3972  253 GLU  HB2   24.14613   1.75585  -3.43470 1S   1243   0.00000
 3973  253 GLU  CG    24.02574   2.30076  -5.52661 1S   1243   1.00000
 3974  253 GLU  HG1   25.09138   2.13548  -5.78792 1S   1243   0.00000
 3975  253 GLU  HG2   23.92367   3.35510  -5.23370 1S   1243   0.00000
 3976  253 GLU  CD    23.15448   2.05027  -6.75624 1S   1243   1.00000
 3977  253 GLU  OE1   23.23360   0.92437  -7.31309 1S   1243   1.00000
 3978  253 GLU  OE2   22.39360   2.97804  -7.14716 1S   1243   1.00000
 3979  253 GLU  C     21.86049   0.30135  -2.99582 1S   1243   1.00000
 3980  253 GLU  O     21.58135  -0.86057  -3.27799 1S   1243   1.00000
 3981  254 LEU  N     21.90469   0.75228  -1.72127 1S   1244   1.00000
 3982  254 LEU  HN    22.14452   1.70305  -1.53641 1S   1244   0.00000
 3983  254 LEU  CA    21.60707  -0.04130  -0.55164 1S   1244   1.00000
 3984  254 LEU  HA    22.25945  -0.90293  -0.58050 1S   1244   0.00000
 3985  254 LEU  CB    21.84712   0.78510   0.73727 1S   1244   1.00000
 3986  254 LEU  HB1   20.90882   1.28627   1.06051 1S   1244   0.00000
 3987  254 LEU  HB2   22.56086   1.60421   0.49095 1S   1244   0.00000
 3988  254 LEU  CG    22.44677   0.02360   1.94303 1S   1244   1.00000
 3989  254 LEU  HG    23.53471  -0.11139   1.73658 1S   1244   0.00000
 3990  254 LEU  CD1   22.31502   0.89055   3.20809 1S   1244   1.00000
 3991  254 LEU  HD11  21.25291   0.93638   3.51721 1S   1244   0.00000
 3992  254 LEU  HD12  22.66772   1.92507   3.01172 1S   1244   0.00000
 3993  254 LEU  HD13  22.90105   0.45956   4.04559 1S   1244   0.00000
 3994  254 LEU  CD2   21.85183  -1.37811   2.18000 1S   1244   1.00000
 3995  254 LEU  HD21  22.05515  -2.04706   1.31776 1S   1244   0.00000
 3996  254 LEU  HD22  20.75401  -1.31448   2.33276 1S   1244   0.00000
 3997  254 LEU  HD23  22.30902  -1.83818   3.08019 1S   1244   0.00000
 3998  254 LEU  C     20.15887  -0.49456  -0.58144 1S   1244   1.00000
 3999  254 LEU  O     19.85901  -1.67115  -0.38629 1S   1244   1.00000
 4000  255 MET  N     19.23323   0.45517  -0.87037 1S   1245   1.00000
 4001  255 MET  HN    19.52357   1.39986  -1.01314 1S   1245   0.00000
 4002  255 MET  CA    17.80593   0.23569  -0.99228 1S   1245   1.00000
 4003  255 MET  HA    17.43779  -0.11399  -0.03781 1S   1245   0.00000
 4004  255 MET  CB    17.04761   1.51494  -1.41312 1S   1245   1.00000
 4005  255 MET  HB1   16.00818   1.24584  -1.70189 1S   1245   0.00000
 4006  255 MET  HB2   17.53777   1.95337  -2.30762 1S   1245   0.00000
 4007  255 MET  CG    16.93798   2.60616  -0.34047 1S   1245   1.00000
 4008  255 MET  HG1   17.95104   2.88816   0.00931 1S   1245   0.00000
 4009  255 MET  HG2   16.39628   2.18324   0.53190 1S   1245   0.00000
 4010  255 MET  SD    16.05286   4.06699  -0.97491 1S   1245   1.00000
 4011  255 MET  CE    17.01331   5.36356  -0.14768 1S   1245   1.00000
 4012  255 MET  HE1   18.08044   5.32614  -0.45173 1S   1245   0.00000
 4013  255 MET  HE2   16.96768   5.25367   0.95462 1S   1245   0.00000
 4014  255 MET  HE3   16.61862   6.36943  -0.40745 1S   1245   0.00000
 4015  255 MET  C     17.47347  -0.80071  -2.03908 1S   1245   1.00000
 4016  255 MET  O     16.66700  -1.69203  -1.79373 1S   1245   1.00000
 4017  256 ARG  N     18.10108  -0.70974  -3.23407 1S   1246   1.00000
 4018  256 ARG  HN    18.73582   0.04035  -3.41653 1S   1246   0.00000
 4019  256 ARG  CA    17.89146  -1.62433  -4.33628 1S   1246   1.00000
 4020  256 ARG  HA    16.83302  -1.64184  -4.55762 1S   1246   0.00000
 4021  256 ARG  CB    18.66819  -1.20263  -5.59823 1S   1246   1.00000
 4022  256 ARG  HB1   18.69391  -2.05269  -6.31756 1S   1246   0.00000
 4023  256 ARG  HB2   19.71875  -0.95963  -5.32323 1S   1246   0.00000
 4024  256 ARG  CG    18.04988  -0.00495  -6.33362 1S   1246   1.00000
 4025  256 ARG  HG1   18.11492   0.89778  -5.68975 1S   1246   0.00000
 4026  256 ARG  HG2   16.97076  -0.20122  -6.52001 1S   1246   0.00000
 4027  256 ARG  CD    18.76221   0.27926  -7.66281 1S   1246   1.00000
 4028  256 ARG  HD1   19.86140   0.33556  -7.50422 1S   1246   0.00000
 4029  256 ARG  HD2   18.42329   1.23059  -8.11353 1S   1246   0.00000
 4030  256 ARG  NE    18.48090  -0.84696  -8.61938 1S   1246   1.00000
 4031  256 ARG  HE    19.10659  -1.62380  -8.62772 1S   1246   0.00000
 4032  256 ARG  CZ    17.39888  -0.87270  -9.44588 1S   1246   1.00000
 4033  256 ARG  NH1   16.49627   0.13590  -9.47595 1S   1246   1.00000
 4034  256 ARG  HH11  16.62052   0.92393  -8.87001 1S   1246   0.00000
 4035  256 ARG  HH12  15.73249   0.10920 -10.11578 1S   1246   0.00000
 4036  256 ARG  NH2   17.22123  -1.94837 -10.27129 1S   1246   1.00000
 4037  256 ARG  HH21  17.87606  -2.69742 -10.25393 1S   1246   0.00000
 4038  256 ARG  HH22  16.44169  -1.96913 -10.89148 1S   1246   0.00000
 4039  256 ARG  C     18.31822  -3.03583  -4.01616 1S   1246   1.00000
 4040  256 ARG  O     17.70110  -3.98752  -4.49190 1S   1246   1.00000
 4041  257 MET  N     19.37039  -3.20789  -3.18101 1S   1247   1.00000
 4042  257 MET  HN    19.87088  -2.42535  -2.81437 1S   1247   0.00000
 4043  257 MET  CA    19.82590  -4.51075  -2.74049 1S   1247   1.00000
 4044  257 MET  HA    19.89663  -5.14987  -3.60821 1S   1247   0.00000
 4045  257 MET  CB    21.19857  -4.45115  -2.02543 1S   1247   1.00000
 4046  257 MET  HB1   21.40812  -5.42192  -1.52386 1S   1247   0.00000
 4047  257 MET  HB2   21.17128  -3.66507  -1.23996 1S   1247   0.00000
 4048  257 MET  CG    22.36723  -4.15415  -2.98411 1S   1247   1.00000
 4049  257 MET  HG1   23.30767  -4.10369  -2.39271 1S   1247   0.00000
 4050  257 MET  HG2   22.20764  -3.14863  -3.42184 1S   1247   0.00000
 4051  257 MET  SD    22.54822  -5.35446  -4.34358 1S   1247   1.00000
 4052  257 MET  CE    23.50298  -6.61069  -3.44554 1S   1247   1.00000
 4053  257 MET  HE1   22.97362  -6.94682  -2.52877 1S   1247   0.00000
 4054  257 MET  HE2   24.49544  -6.21041  -3.14618 1S   1247   0.00000
 4055  257 MET  HE3   23.67613  -7.50159  -4.08665 1S   1247   0.00000
 4056  257 MET  C     18.82155  -5.14209  -1.81069 1S   1247   1.00000
 4057  257 MET  O     18.66944  -6.36124  -1.78186 1S   1247   1.00000
 4058  258 CYS  N     18.07118  -4.31161  -1.05806 1S   1248   1.00000
 4059  258 CYS  HN    18.19297  -3.32192  -1.10947 1S   1248   0.00000
 4060  258 CYS  CA    17.02795  -4.76600  -0.17255 1S   1248   1.00000
 4061  258 CYS  HA    17.37361  -5.65190   0.34293 1S   1248   0.00000
 4062  258 CYS  CB    16.65682  -3.68660   0.87006 1S   1248   1.00000
 4063  258 CYS  HB1   15.78623  -4.03415   1.46402 1S   1248   0.00000
 4064  258 CYS  HB2   16.34221  -2.75737   0.35205 1S   1248   0.00000
 4065  258 CYS  SG    18.04398  -3.32372   1.98986 1S   1248   1.00000
 4066  258 CYS  HG1   18.86958  -2.92035   1.03302 1S   1248   0.00000
 4067  258 CYS  C     15.77809  -5.13104  -0.93663 1S   1248   1.00000
 4068  258 CYS  O     14.93541  -5.85776  -0.41574 1S   1248   1.00000
 4069  259 TRP  N     15.62068  -4.63944  -2.18827 1S   1249   1.00000
 4070  259 TRP  HN    16.31645  -4.06489  -2.61470 1S   1249   0.00000
 4071  259 TRP  CA    14.40530  -4.82710  -2.94440 1S   1249   1.00000
 4072  259 TRP  HA    13.65235  -5.26068  -2.30762 1S   1249   0.00000
 4073  259 TRP  CB    13.84519  -3.50303  -3.49107 1S   1249   1.00000
 4074  259 TRP  HB1   12.88791  -3.71122  -4.01068 1S   1249   0.00000
 4075  259 TRP  HB2   14.55445  -3.04765  -4.21612 1S   1249   0.00000
 4076  259 TRP  CG    13.49297  -2.50270  -2.42338 1S   1249   1.00000
 4077  259 TRP  CD1   13.05314  -2.73500  -1.14940 1S   1249   1.00000
 4078  259 TRP  HD1   12.89811  -3.71102  -0.71408 1S   1249   0.00000
 4079  259 TRP  NE1   12.84424  -1.54907  -0.49662 1S   1249   1.00000
 4080  259 TRP  HE1   12.54931  -1.46416   0.43099 1S   1249   0.00000
 4081  259 TRP  CE2   13.13966  -0.51486  -1.35836 1S   1249   1.00000
 4082  259 TRP  CD2   13.54543  -1.07720  -2.58562 1S   1249   1.00000
 4083  259 TRP  CE3   13.89898  -0.27329  -3.66940 1S   1249   1.00000
 4084  259 TRP  HE3   14.20002  -0.68569  -4.61916 1S   1249   0.00000
 4085  259 TRP  CZ3   13.84626   1.11745  -3.49550 1S   1249   1.00000
 4086  259 TRP  HZ3   14.11063   1.76942  -4.31520 1S   1249   0.00000
 4087  259 TRP  CZ2   13.08319   0.86094  -1.19407 1S   1249   1.00000
 4088  259 TRP  HZ2   12.75112   1.31366  -0.27669 1S   1249   0.00000
 4089  259 TRP  CH2   13.44761   1.67544  -2.27235 1S   1249   1.00000
 4090  259 TRP  HH2   13.41291   2.74864  -2.15921 1S   1249   0.00000
 4091  259 TRP  C     14.57861  -5.76640  -4.10053 1S   1249   1.00000
 4092  259 TRP  O     13.90786  -5.63199  -5.12139 1S   1249   1.00000
 4093  260 GLN  N     15.44029  -6.79443  -3.95927 1S   1250   1.00000
 4094  260 GLN  HN    16.01778  -6.88849  -3.15266 1S   1250   0.00000
 4095  260 GLN  CA    15.53120  -7.84598  -4.94586 1S   1250   1.00000
 4096  260 GLN  HA    15.53227  -7.40101  -5.93187 1S   1250   0.00000
 4097  260 GLN  CB    16.81628  -8.68372  -4.78146 1S   1250   1.00000
 4098  260 GLN  HB1   16.77379  -9.58365  -5.43482 1S   1250   0.00000
 4099  260 GLN  HB2   16.88767  -9.02566  -3.72453 1S   1250   0.00000
 4100  260 GLN  CG    18.06741  -7.86403  -5.14842 1S   1250   1.00000
 4101  260 GLN  HG1   18.06295  -6.89615  -4.60239 1S   1250   0.00000
 4102  260 GLN  HG2   18.06875  -7.64626  -6.23744 1S   1250   0.00000
 4103  260 GLN  CD    19.33903  -8.62123  -4.75735 1S   1250   1.00000
 4104  260 GLN  OE1   19.87660  -8.42204  -3.66327 1S   1250   1.00000
 4105  260 GLN  NE2   19.82931  -9.49928  -5.67845 1S   1250   1.00000
 4106  260 GLN  HE21  20.66436 -10.00864  -5.46753 1S   1250   0.00000
 4107  260 GLN  HE22  19.36630  -9.61933  -6.55429 1S   1250   0.00000
 4108  260 GLN  C     14.31174  -8.72423  -4.81716 1S   1250   1.00000
 4109  260 GLN  O     13.81431  -8.95323  -3.71795 1S   1250   1.00000
 4110  261 TYR  N     13.77578  -9.19801  -5.96647 1S   1251   1.00000
 4111  261 TYR  HN    14.20480  -8.99566  -6.84492 1S   1251   0.00000
 4112  261 TYR  CA    12.51945  -9.90884  -6.05443 1S   1251   1.00000
 4113  261 TYR  HA    11.77329  -9.28184  -5.58459 1S   1251   0.00000
 4114  261 TYR  CB    12.12516 -10.19650  -7.52835 1S   1251   1.00000
 4115  261 TYR  HB1   12.70911 -11.03813  -7.95809 1S   1251   0.00000
 4116  261 TYR  HB2   12.31399  -9.29314  -8.14660 1S   1251   0.00000
 4117  261 TYR  CG    10.65634 -10.50369  -7.62085 1S   1251   1.00000
 4118  261 TYR  CD1    9.72484  -9.45336  -7.60490 1S   1251   1.00000
 4119  261 TYR  HD1   10.06787  -8.43281  -7.57462 1S   1251   0.00000
 4120  261 TYR  CE1    8.35234  -9.71457  -7.62009 1S   1251   1.00000
 4121  261 TYR  HE1    7.65035  -8.89347  -7.59569 1S   1251   0.00000
 4122  261 TYR  CZ     7.90367 -11.03863  -7.65401 1S   1251   1.00000
 4123  261 TYR  OH     6.52811 -11.31365  -7.67128 1S   1251   1.00000
 4124  261 TYR  HH     6.06495 -10.49716  -7.89348 1S   1251   0.00000
 4125  261 TYR  CD2   10.19209 -11.82918  -7.66725 1S   1251   1.00000
 4126  261 TYR  HD2   10.89629 -12.64799  -7.67344 1S   1251   0.00000
 4127  261 TYR  CE2    8.81856 -12.09689  -7.68008 1S   1251   1.00000
 4128  261 TYR  HE2    8.46931 -13.11862  -7.71012 1S   1251   0.00000
 4129  261 TYR  C     12.59365 -11.20734  -5.30047 1S   1251   1.00000
 4130  261 TYR  O     11.73064 -11.50164  -4.47947 1S   1251   1.00000
 4131  262 ASN  N     13.66710 -11.98493  -5.55604 1S   1252   1.00000
 4132  262 ASN  HN    14.34878 -11.69175  -6.22553 1S   1252   0.00000
 4133  262 ASN  CA    13.95588 -13.24173  -4.91849 1S   1252   1.00000
 4134  262 ASN  HA    13.09021 -13.87280  -5.03934 1S   1252   0.00000
 4135  262 ASN  CB    15.17224 -13.89320  -5.63991 1S   1252   1.00000
 4136  262 ASN  HB1   16.06778 -13.25207  -5.51069 1S   1252   0.00000
 4137  262 ASN  HB2   14.94542 -13.92231  -6.72820 1S   1252   0.00000
 4138  262 ASN  CG    15.49904 -15.31349  -5.16162 1S   1252   1.00000
 4139  262 ASN  OD1   15.41340 -15.62203  -3.97139 1S   1252   1.00000
 4140  262 ASN  ND2   15.91272 -16.19512  -6.11671 1S   1252   1.00000
 4141  262 ASN  HD21  16.17966 -17.11951  -5.84753 1S   1252   0.00000
 4142  262 ASN  HD22  15.97092 -15.90862  -7.07242 1S   1252   0.00000
 4143  262 ASN  C     14.26981 -12.95956  -3.45254 1S   1252   1.00000
 4144  262 ASN  O     15.24723 -12.25914  -3.19914 1S   1252   1.00000
 4145  263 PRO  N     13.50857 -13.44189  -2.45834 1S   1253   1.00000
 4146  263 PRO  CD    12.23865 -14.14994  -2.63290 1S   1253   1.00000
 4147  263 PRO  HD1   12.31408 -14.95280  -3.39589 1S   1253   0.00000
 4148  263 PRO  HD2   11.45532 -13.41338  -2.91582 1S   1253   0.00000
 4149  263 PRO  CA    13.70840 -13.04918  -1.07132 1S   1253   1.00000
 4150  263 PRO  HA    13.73825 -11.97307  -1.01835 1S   1253   0.00000
 4151  263 PRO  CB    12.50869 -13.64900  -0.31443 1S   1253   1.00000
 4152  263 PRO  HB1   11.74951 -12.85223  -0.17138 1S   1253   0.00000
 4153  263 PRO  HB2   12.77150 -14.07212   0.67605 1S   1253   0.00000
 4154  263 PRO  CG    11.93056 -14.71581  -1.25029 1S   1253   1.00000
 4155  263 PRO  HG1   12.48015 -15.66863  -1.10246 1S   1253   0.00000
 4156  263 PRO  HG2   10.84827 -14.88590  -1.08538 1S   1253   0.00000
 4157  263 PRO  C     15.00695 -13.56905  -0.51691 1S   1253   1.00000
 4158  263 PRO  O     15.61634 -12.88305   0.30043 1S   1253   1.00000
 4159  264 LYS  N     15.45256 -14.76063  -0.96867 1S   1254   1.00000
 4160  264 LYS  HN    14.92959 -15.26892  -1.64772 1S   1254   0.00000
 4161  264 LYS  CA    16.63965 -15.43052  -0.49409 1S   1254   1.00000
 4162  264 LYS  HA    16.61290 -15.41540   0.58702 1S   1254   0.00000
 4163  264 LYS  CB    16.73294 -16.90559  -0.97331 1S   1254   1.00000
 4164  264 LYS  HB1   17.55663 -17.39506  -0.40515 1S   1254   0.00000
 4165  264 LYS  HB2   17.00533 -16.94142  -2.05165 1S   1254   0.00000
 4166  264 LYS  CG    15.46031 -17.75853  -0.78100 1S   1254   1.00000
 4167  264 LYS  HG1   14.94477 -17.46907   0.15896 1S   1254   0.00000
 4168  264 LYS  HG2   15.78216 -18.82040  -0.67985 1S   1254   0.00000
 4169  264 LYS  CD    14.49443 -17.69281  -1.97771 1S   1254   1.00000
 4170  264 LYS  HD1   15.08525 -17.88732  -2.90183 1S   1254   0.00000
 4171  264 LYS  HD2   14.08190 -16.66574  -2.05328 1S   1254   0.00000
 4172  264 LYS  CE    13.33438 -18.68895  -1.93017 1S   1254   1.00000
 4173  264 LYS  HE1   12.71564 -18.53441  -1.02180 1S   1254   0.00000
 4174  264 LYS  HE2   13.71868 -19.73067  -1.94721 1S   1254   0.00000
 4175  264 LYS  NZ    12.45994 -18.50762  -3.11441 1S   1254   1.00000
 4176  264 LYS  HZ1   13.02332 -18.62377  -3.98114 1S   1254   0.00000
 4177  264 LYS  HZ2   12.04768 -17.55309  -3.09865 1S   1254   0.00000
 4178  264 LYS  HZ3   11.69766 -19.21462  -3.09961 1S   1254   0.00000
 4179  264 LYS  C     17.90026 -14.72871  -0.95265 1S   1254   1.00000
 4180  264 LYS  O     18.97995 -14.98751  -0.42575 1S   1254   1.00000
 4181  265 MET  N     17.78664 -13.82095  -1.95168 1S   1255   1.00000
 4182  265 MET  HN    16.89715 -13.60883  -2.35144 1S   1255   0.00000
 4183  265 MET  CA    18.91288 -13.13748  -2.54196 1S   1255   1.00000
 4184  265 MET  HA    19.79319 -13.74274  -2.38775 1S   1255   0.00000
 4185  265 MET  CB    18.69517 -12.92874  -4.06098 1S   1255   1.00000
 4186  265 MET  HB1   18.49328 -11.86305  -4.30555 1S   1255   0.00000
 4187  265 MET  HB2   17.79226 -13.50409  -4.35696 1S   1255   0.00000
 4188  265 MET  CG    19.86468 -13.44309  -4.92029 1S   1255   1.00000
 4189  265 MET  HG1   20.74841 -12.79809  -4.72006 1S   1255   0.00000
 4190  265 MET  HG2   19.59331 -13.30627  -5.99030 1S   1255   0.00000
 4191  265 MET  SD    20.29885 -15.18899  -4.59773 1S   1255   1.00000
 4192  265 MET  CE    19.95519 -15.87296  -6.24169 1S   1255   1.00000
 4193  265 MET  HE1   20.58904 -15.38634  -7.01320 1S   1255   0.00000
 4194  265 MET  HE2   18.89049 -15.72789  -6.52233 1S   1255   0.00000
 4195  265 MET  HE3   20.17015 -16.96316  -6.26160 1S   1255   0.00000
 4196  265 MET  C     19.18971 -11.81656  -1.87579 1S   1255   1.00000
 4197  265 MET  O     20.22179 -11.20029  -2.13531 1S   1255   1.00000
 4198  266 ARG  N     18.28902 -11.35475  -0.97824 1S   1256   1.00000
 4199  266 ARG  HN    17.46342 -11.86957  -0.75794 1S   1256   0.00000
 4200  266 ARG  CA    18.47061 -10.11386  -0.26078 1S   1256   1.00000
 4201  266 ARG  HA    18.79198  -9.36658  -0.97159 1S   1256   0.00000
 4202  266 ARG  CB    17.17287  -9.65122   0.42774 1S   1256   1.00000
 4203  266 ARG  HB1   17.36041  -8.75324   1.05715 1S   1256   0.00000
 4204  266 ARG  HB2   16.81019 -10.46800   1.09334 1S   1256   0.00000
 4205  266 ARG  CG    16.06538  -9.31895  -0.57482 1S   1256   1.00000
 4206  266 ARG  HG1   15.96417 -10.17657  -1.27880 1S   1256   0.00000
 4207  266 ARG  HG2   16.34640  -8.41998  -1.16688 1S   1256   0.00000
 4208  266 ARG  CD    14.73432  -9.09054   0.13603 1S   1256   1.00000
 4209  266 ARG  HD1   14.68459  -8.09268   0.61876 1S   1256   0.00000
 4210  266 ARG  HD2   14.59493  -9.88415   0.90323 1S   1256   0.00000
 4211  266 ARG  NE    13.65731  -9.19708  -0.89141 1S   1256   1.00000
 4212  266 ARG  HE    13.90028  -9.09926  -1.85861 1S   1256   0.00000
 4213  266 ARG  CZ    12.40929  -9.64531  -0.59077 1S   1256   1.00000
 4214  266 ARG  NH1   12.02808  -9.83419   0.69347 1S   1256   1.00000
 4215  266 ARG  HH11  12.66555  -9.63267   1.44005 1S   1256   0.00000
 4216  266 ARG  HH12  11.15561 -10.29630   0.87966 1S   1256   0.00000
 4217  266 ARG  NH2   11.54907  -9.93393  -1.60416 1S   1256   1.00000
 4218  266 ARG  HH21  10.66066 -10.35777  -1.39396 1S   1256   0.00000
 4219  266 ARG  HH22  11.84633  -9.83349  -2.55077 1S   1256   0.00000
 4220  266 ARG  C     19.50230 -10.31226   0.82535 1S   1256   1.00000
 4221  266 ARG  O     19.57345 -11.40636   1.38201 1S   1256   1.00000
 4222  267 PRO  N     20.31831  -9.31733   1.17114 1S   1257   1.00000
 4223  267 PRO  CD    20.35698  -7.99054   0.55206 1S   1257   1.00000
 4224  267 PRO  HD1   19.33855  -7.56223   0.44032 1S   1257   0.00000
 4225  267 PRO  HD2   20.85379  -8.07921  -0.43906 1S   1257   0.00000
 4226  267 PRO  CA    21.31697  -9.45966   2.21368 1S   1257   1.00000
 4227  267 PRO  HA    21.86139 -10.38368   2.08162 1S   1257   0.00000
 4228  267 PRO  CB    22.17699  -8.19462   2.06097 1S   1257   1.00000
 4229  267 PRO  HB1   22.96716  -8.39179   1.30261 1S   1257   0.00000
 4230  267 PRO  HB2   22.65914  -7.87185   3.00486 1S   1257   0.00000
 4231  267 PRO  CG    21.20595  -7.15128   1.50436 1S   1257   1.00000
 4232  267 PRO  HG1   20.56414  -6.76448   2.32703 1S   1257   0.00000
 4233  267 PRO  HG2   21.71642  -6.30726   1.00209 1S   1257   0.00000
 4234  267 PRO  C     20.64119  -9.46798   3.55735 1S   1257   1.00000
 4235  267 PRO  O     19.52526  -8.97004   3.67497 1S   1257   1.00000
 4236  268 SER  N     21.30181 -10.02612   4.58960 1S   1258   1.00000
 4237  268 SER  HN    22.20550 -10.42956   4.46507 1S   1258   0.00000
 4238  268 SER  CA    20.77225 -10.03194   5.93277 1S   1258   1.00000
 4239  268 SER  HA    19.69278 -10.08272   5.89106 1S   1258   0.00000
 4240  268 SER  CB    21.28253 -11.23400   6.77015 1S   1258   1.00000
 4241  268 SER  HB1   21.02622 -12.17764   6.24187 1S   1258   0.00000
 4242  268 SER  HB2   20.78281 -11.24912   7.76006 1S   1258   0.00000
 4243  268 SER  OG    22.69072 -11.20428   6.97863 1S   1258   1.00000
 4244  268 SER  HG1   23.08951 -11.61198   6.20309 1S   1258   0.00000
 4245  268 SER  C     21.16669  -8.72992   6.57379 1S   1258   1.00000
 4246  268 SER  O     21.98665  -7.99732   6.02967 1S   1258   1.00000
 4247  269 PHE  N     20.61522  -8.41350   7.76693 1S   1259   1.00000
 4248  269 PHE  HN    19.94419  -9.00529   8.20879 1S   1259   0.00000
 4249  269 PHE  CA    20.95814  -7.20263   8.48248 1S   1259   1.00000
 4250  269 PHE  HA    20.81933  -6.37236   7.80489 1S   1259   0.00000
 4251  269 PHE  CB    20.10318  -6.98730   9.74939 1S   1259   1.00000
 4252  269 PHE  HB1   20.51587  -6.16317  10.36806 1S   1259   0.00000
 4253  269 PHE  HB2   20.06506  -7.91225  10.36185 1S   1259   0.00000
 4254  269 PHE  CG    18.71380  -6.57972   9.37155 1S   1259   1.00000
 4255  269 PHE  CD1   18.49505  -5.33081   8.77516 1S   1259   1.00000
 4256  269 PHE  HD1   19.32560  -4.66856   8.57799 1S   1259   0.00000
 4257  269 PHE  CE1   17.20146  -4.92594   8.44902 1S   1259   1.00000
 4258  269 PHE  HE1   17.06249  -3.95430   8.02524 1S   1259   0.00000
 4259  269 PHE  CZ    16.10854  -5.76292   8.69429 1S   1259   1.00000
 4260  269 PHE  HZ    15.11071  -5.43619   8.44647 1S   1259   0.00000
 4261  269 PHE  CD2   17.61569  -7.41241   9.63140 1S   1259   1.00000
 4262  269 PHE  HD2   17.78251  -8.35951  10.11663 1S   1259   0.00000
 4263  269 PHE  CE2   16.31771  -7.01611   9.28118 1S   1259   1.00000
 4264  269 PHE  HE2   15.48005  -7.66263   9.49267 1S   1259   0.00000
 4265  269 PHE  C     22.40866  -7.18175   8.89071 1S   1259   1.00000
 4266  269 PHE  O     23.01875  -6.12059   8.91500 1S   1259   1.00000
 4267  270 LEU  N     23.01500  -8.35734   9.16558 1S   1260   1.00000
 4268  270 LEU  HN    22.50417  -9.21512   9.13961 1S   1260   0.00000
 4269  270 LEU  CA    24.41896  -8.46860   9.49172 1S   1260   1.00000
 4270  270 LEU  HA    24.62942  -7.75661  10.27266 1S   1260   0.00000
 4271  270 LEU  CB    24.78568  -9.89205   9.95818 1S   1260   1.00000
 4272  270 LEU  HB1   25.87966 -10.07022   9.85394 1S   1260   0.00000
 4273  270 LEU  HB2   24.26129 -10.62877   9.31010 1S   1260   0.00000
 4274  270 LEU  CG    24.42079 -10.15496  11.43419 1S   1260   1.00000
 4275  270 LEU  HG    23.34374  -9.90840  11.57970 1S   1260   0.00000
 4276  270 LEU  CD1   24.60588 -11.64125  11.78026 1S   1260   1.00000
 4277  270 LEU  HD11  25.66485 -11.94093  11.63082 1S   1260   0.00000
 4278  270 LEU  HD12  23.96187 -12.27017  11.12969 1S   1260   0.00000
 4279  270 LEU  HD13  24.32931 -11.82601  12.83970 1S   1260   0.00000
 4280  270 LEU  CD2   25.24461  -9.26540  12.38515 1S   1260   1.00000
 4281  270 LEU  HD21  24.94948  -8.20078  12.28476 1S   1260   0.00000
 4282  270 LEU  HD22  26.32719  -9.35751  12.15200 1S   1260   0.00000
 4283  270 LEU  HD23  25.08350  -9.56710  13.44044 1S   1260   0.00000
 4284  270 LEU  C     25.30796  -8.10118   8.33546 1S   1260   1.00000
 4285  270 LEU  O     26.30225  -7.40391   8.52279 1S   1260   1.00000
 4286  271 GLU  N     24.95546  -8.53484   7.10710 1S   1261   1.00000
 4287  271 GLU  HN    24.14186  -9.09840   6.97730 1S   1261   0.00000
 4288  271 GLU  CA    25.69847  -8.23664   5.90192 1S   1261   1.00000
 4289  271 GLU  HA    26.73935  -8.47223   6.07729 1S   1261   0.00000
 4290  271 GLU  CB    25.18179  -9.05994   4.70622 1S   1261   1.00000
 4291  271 GLU  HB1   25.75425  -8.79605   3.78845 1S   1261   0.00000
 4292  271 GLU  HB2   24.11302  -8.80104   4.53388 1S   1261   0.00000
 4293  271 GLU  CG    25.30160 -10.57836   4.93695 1S   1261   1.00000
 4294  271 GLU  HG1   24.89028 -10.84216   5.93123 1S   1261   0.00000
 4295  271 GLU  HG2   26.36617 -10.88994   4.91932 1S   1261   0.00000
 4296  271 GLU  CD    24.52751 -11.36014   3.87732 1S   1261   1.00000
 4297  271 GLU  OE1   24.21169 -12.54820   4.15044 1S   1261   1.00000
 4298  271 GLU  OE2   24.22554 -10.78473   2.80026 1S   1261   1.00000
 4299  271 GLU  C     25.58509  -6.77315   5.54937 1S   1261   1.00000
 4300  271 GLU  O     26.54289  -6.17309   5.06252 1S   1261   1.00000
 4301  272 ILE  N     24.40881  -6.15795   5.83685 1S   1262   1.00000
 4302  272 ILE  HN    23.64916  -6.68480   6.21551 1S   1262   0.00000
 4303  272 ILE  CA    24.14762  -4.74229   5.65900 1S   1262   1.00000
 4304  272 ILE  HA    24.37018  -4.49805   4.62968 1S   1262   0.00000
 4305  272 ILE  CB    22.69300  -4.35882   5.94831 1S   1262   1.00000
 4306  272 ILE  HB    22.38978  -4.79724   6.92403 1S   1262   0.00000
 4307  272 ILE  CG2   22.53283  -2.82183   6.05326 1S   1262   1.00000
 4308  272 ILE  HG21  22.95045  -2.32919   5.15091 1S   1262   0.00000
 4309  272 ILE  HG22  23.04926  -2.42210   6.95059 1S   1262   0.00000
 4310  272 ILE  HG23  21.46434  -2.54552   6.14704 1S   1262   0.00000
 4311  272 ILE  CG1   21.76798  -4.94828   4.85370 1S   1262   1.00000
 4312  272 ILE  HG11  21.98334  -6.02920   4.73454 1S   1262   0.00000
 4313  272 ILE  HG12  22.00246  -4.46404   3.88114 1S   1262   0.00000
 4314  272 ILE  CD    20.27174  -4.78837   5.14846 1S   1262   1.00000
 4315  272 ILE  HD1   19.96930  -3.72399   5.06910 1S   1262   0.00000
 4316  272 ILE  HD2   20.03184  -5.14926   6.17004 1S   1262   0.00000
 4317  272 ILE  HD3   19.67174  -5.37409   4.42013 1S   1262   0.00000
 4318  272 ILE  C     25.08821  -3.94786   6.52968 1S   1262   1.00000
 4319  272 ILE  O     25.76555  -3.05194   6.03465 1S   1262   1.00000
 4320  273 ILE  N     25.18224  -4.28882   7.83753 1S   1263   1.00000
 4321  273 ILE  HN    24.63184  -5.03647   8.20726 1S   1263   0.00000
 4322  273 ILE  CA    26.01653  -3.60203   8.80502 1S   1263   1.00000
 4323  273 ILE  HA    25.75906  -2.55293   8.76906 1S   1263   0.00000
 4324  273 ILE  CB    25.80365  -4.10512  10.22653 1S   1263   1.00000
 4325  273 ILE  HB    26.01200  -5.19991  10.24997 1S   1263   0.00000
 4326  273 ILE  CG2   26.75740  -3.39278  11.21350 1S   1263   1.00000
 4327  273 ILE  HG21  26.67301  -2.29109  11.10528 1S   1263   0.00000
 4328  273 ILE  HG22  27.81287  -3.69136  11.04488 1S   1263   0.00000
 4329  273 ILE  HG23  26.49104  -3.65960  12.25699 1S   1263   0.00000
 4330  273 ILE  CG1   24.33911  -3.89074  10.66766 1S   1263   1.00000
 4331  273 ILE  HG11  23.65849  -3.95079   9.79361 1S   1263   0.00000
 4332  273 ILE  HG12  24.22329  -2.86929  11.09062 1S   1263   0.00000
 4333  273 ILE  CD    23.88824  -4.93413  11.69173 1S   1263   1.00000
 4334  273 ILE  HD1   24.39743  -4.78586  12.66645 1S   1263   0.00000
 4335  273 ILE  HD2   24.11365  -5.95713  11.32616 1S   1263   0.00000
 4336  273 ILE  HD3   22.79308  -4.86608  11.84325 1S   1263   0.00000
 4337  273 ILE  C     27.46950  -3.73857   8.43030 1S   1263   1.00000
 4338  273 ILE  O     28.20554  -2.76084   8.48193 1S   1263   1.00000
 4339  274 SER  N     27.90614  -4.94331   7.99303 1S   1264   1.00000
 4340  274 SER  HN    27.27875  -5.71919   7.95527 1S   1264   0.00000
 4341  274 SER  CA    29.27079  -5.22307   7.58587 1S   1264   1.00000
 4342  274 SER  HA    29.89541  -5.05012   8.44647 1S   1264   0.00000
 4343  274 SER  CB    29.47127  -6.67838   7.09863 1S   1264   1.00000
 4344  274 SER  HB1   30.54516  -6.85507   6.87011 1S   1264   0.00000
 4345  274 SER  HB2   28.87550  -6.87222   6.18179 1S   1264   0.00000
 4346  274 SER  OG    29.08107  -7.61601   8.09210 1S   1264   1.00000
 4347  274 SER  HG1   28.11809  -7.58497   8.13729 1S   1264   0.00000
 4348  274 SER  C     29.74432  -4.32716   6.46436 1S   1264   1.00000
 4349  274 SER  O     30.90762  -3.93545   6.41922 1S   1264   1.00000
 4350  275 SER  N     28.83425  -3.97454   5.53261 1S   1265   1.00000
 4351  275 SER  HN    27.89216  -4.29780   5.59552 1S   1265   0.00000
 4352  275 SER  CA    29.15570  -3.19031   4.36350 1S   1265   1.00000
 4353  275 SER  HA    30.14528  -3.48076   4.03739 1S   1265   0.00000
 4354  275 SER  CB    28.18897  -3.51019   3.19075 1S   1265   1.00000
 4355  275 SER  HB1   28.16979  -4.61008   3.02920 1S   1265   0.00000
 4356  275 SER  HB2   28.55523  -3.03142   2.25753 1S   1265   0.00000
 4357  275 SER  OG    26.85700  -3.06478   3.42923 1S   1265   1.00000
 4358  275 SER  HG1   26.59492  -3.40960   4.28904 1S   1265   0.00000
 4359  275 SER  C     29.19069  -1.69350   4.62448 1S   1265   1.00000
 4360  275 SER  O     29.60400  -0.94395   3.74214 1S   1265   1.00000
 4361  276 ILE  N     28.75456  -1.21771   5.82213 1S   1266   1.00000
 4362  276 ILE  HN    28.42518  -1.83300   6.53542 1S   1266   0.00000
 4363  276 ILE  CA    28.68476   0.20613   6.11920 1S   1266   1.00000
 4364  276 ILE  HA    29.23829   0.75801   5.37169 1S   1266   0.00000
 4365  276 ILE  CB    27.25847   0.75478   6.16177 1S   1266   1.00000
 4366  276 ILE  HB    27.30194   1.84810   6.38157 1S   1266   0.00000
 4367  276 ILE  CG2   26.63511   0.61179   4.75523 1S   1266   1.00000
 4368  276 ILE  HG21  26.44468  -0.45592   4.51823 1S   1266   0.00000
 4369  276 ILE  HG22  27.31953   1.02917   3.98634 1S   1266   0.00000
 4370  276 ILE  HG23  25.67284   1.16150   4.69897 1S   1266   0.00000
 4371  276 ILE  CG1   26.40406   0.08317   7.26766 1S   1266   1.00000
 4372  276 ILE  HG11  26.94428   0.10203   8.23866 1S   1266   0.00000
 4373  276 ILE  HG12  26.25061  -0.97979   7.00211 1S   1266   0.00000
 4374  276 ILE  CD    25.04487   0.74841   7.48903 1S   1266   1.00000
 4375  276 ILE  HD1   24.43532   0.72695   6.56195 1S   1266   0.00000
 4376  276 ILE  HD2   25.18288   1.80437   7.80484 1S   1266   0.00000
 4377  276 ILE  HD3   24.48773   0.21360   8.28755 1S   1266   0.00000
 4378  276 ILE  C     29.32329   0.54183   7.44576 1S   1266   1.00000
 4379  276 ILE  O     29.33460   1.70478   7.83970 1S   1266   1.00000
 4380  277 LYS  N     29.86111  -0.45551   8.18475 1S   1267   1.00000
 4381  277 LYS  HN    29.82865  -1.39696   7.85792 1S   1267   0.00000
 4382  277 LYS  CA    30.36640  -0.30853   9.53835 1S   1267   1.00000
 4383  277 LYS  HA    29.54795   0.04030  10.14851 1S   1267   0.00000
 4384  277 LYS  CB    30.84753  -1.65654  10.11802 1S   1267   1.00000
 4385  277 LYS  HB1   29.98832  -2.36152  10.12746 1S   1267   0.00000
 4386  277 LYS  HB2   31.16640  -1.52418  11.17340 1S   1267   0.00000
 4387  277 LYS  CG    31.98808  -2.28453   9.30803 1S   1267   1.00000
 4388  277 LYS  HG1   32.91403  -1.67783   9.41730 1S   1267   0.00000
 4389  277 LYS  HG2   31.70627  -2.27758   8.23126 1S   1267   0.00000
 4390  277 LYS  CD    32.29530  -3.72951   9.69597 1S   1267   1.00000
 4391  277 LYS  HD1   31.34405  -4.30288   9.66495 1S   1267   0.00000
 4392  277 LYS  HD2   32.68093  -3.77367  10.73709 1S   1267   0.00000
 4393  277 LYS  CE    33.31067  -4.34014   8.72908 1S   1267   1.00000
 4394  277 LYS  HE1   34.32666  -3.93094   8.91034 1S   1267   0.00000
 4395  277 LYS  HE2   33.02119  -4.12736   7.67820 1S   1267   0.00000
 4396  277 LYS  NZ    33.35934  -5.80203   8.88515 1S   1267   1.00000
 4397  277 LYS  HZ1   32.39603  -6.19322   8.82583 1S   1267   0.00000
 4398  277 LYS  HZ2   33.76388  -6.04924   9.80982 1S   1267   0.00000
 4399  277 LYS  HZ3   33.94116  -6.21590   8.12933 1S   1267   0.00000
 4400  277 LYS  C     31.50274   0.67770   9.66594 1S   1267   1.00000
 4401  277 LYS  O     31.71248   1.25116  10.73248 1S   1267   1.00000
 4402  278 GLU  N     32.25274   0.91264   8.56451 1S   1268   1.00000
 4403  278 GLU  HN    32.05755   0.45000   7.70344 1S   1268   0.00000
 4404  278 GLU  CA    33.39919   1.78601   8.55202 1S   1268   1.00000
 4405  278 GLU  HA    33.90465   1.66005   9.49791 1S   1268   0.00000
 4406  278 GLU  CB    34.35840   1.40184   7.39643 1S   1268   1.00000
 4407  278 GLU  HB1   34.16859   2.03117   6.49940 1S   1268   0.00000
 4408  278 GLU  HB2   34.14469   0.35070   7.09627 1S   1268   0.00000
 4409  278 GLU  CG    35.84846   1.47982   7.78239 1S   1268   1.00000
 4410  278 GLU  HG1   36.11133   2.52486   8.04938 1S   1268   0.00000
 4411  278 GLU  HG2   36.47460   1.16477   6.92103 1S   1268   0.00000
 4412  278 GLU  CD    36.13737   0.55631   8.96896 1S   1268   1.00000
 4413  278 GLU  OE1   35.90867  -0.67580   8.83386 1S   1268   1.00000
 4414  278 GLU  OE2   36.57467   1.07432  10.03199 1S   1268   1.00000
 4415  278 GLU  C     32.99405   3.24059   8.44446 1S   1268   1.00000
 4416  278 GLU  O     33.82594   4.13786   8.56096 1S   1268   1.00000
 4417  279 GLU  N     31.68326   3.49465   8.23769 1S   1269   1.00000
 4418  279 GLU  HN    31.03557   2.74109   8.13872 1S   1269   0.00000
 4419  279 GLU  CA    31.10154   4.80763   8.10151 1S   1269   1.00000
 4420  279 GLU  HA    31.87455   5.55447   7.98831 1S   1269   0.00000
 4421  279 GLU  CB    30.13130   4.87398   6.89464 1S   1269   1.00000
 4422  279 GLU  HB1   29.30602   5.59268   7.10154 1S   1269   0.00000
 4423  279 GLU  HB2   29.66759   3.87792   6.73656 1S   1269   0.00000
 4424  279 GLU  CG    30.77092   5.36091   5.57657 1S   1269   1.00000
 4425  279 GLU  HG1   31.10088   6.41346   5.71469 1S   1269   0.00000
 4426  279 GLU  HG2   30.00021   5.34333   4.77614 1S   1269   0.00000
 4427  279 GLU  CD    31.96804   4.53033   5.10723 1S   1269   1.00000
 4428  279 GLU  OE1   32.85734   5.13293   4.44854 1S   1269   1.00000
 4429  279 GLU  OE2   32.00545   3.29836   5.36252 1S   1269   1.00000
 4430  279 GLU  C     30.33919   5.12491   9.35887 1S   1269   1.00000
 4431  279 GLU  O     29.84077   6.23784   9.51633 1S   1269   1.00000
 4432  280 MET  N     30.24446   4.15905  10.30193 1S   1270   1.00000
 4433  280 MET  HN    30.66995   3.26624  10.17489 1S   1270   0.00000
 4434  280 MET  CA    29.55778   4.35478  11.55171 1S   1270   1.00000
 4435  280 MET  HA    28.67243   4.93582  11.35387 1S   1270   0.00000
 4436  280 MET  CB    29.15182   3.02325  12.22148 1S   1270   1.00000
 4437  280 MET  HB1   28.70972   3.22220  13.22042 1S   1270   0.00000
 4438  280 MET  HB2   30.05879   2.39895  12.37836 1S   1270   0.00000
 4439  280 MET  CG    28.13867   2.21750  11.38854 1S   1270   1.00000
 4440  280 MET  HG1   27.91585   1.26817  11.92317 1S   1270   0.00000
 4441  280 MET  HG2   28.62647   1.94611  10.42838 1S   1270   0.00000
 4442  280 MET  SD    26.59160   3.10013  11.02402 1S   1270   1.00000
 4443  280 MET  CE    25.93354   3.14368  12.71470 1S   1270   1.00000
 4444  280 MET  HE1   26.61129   3.68129  13.41030 1S   1270   0.00000
 4445  280 MET  HE2   25.78144   2.11461  13.09907 1S   1270   0.00000
 4446  280 MET  HE3   24.95257   3.65855  12.74181 1S   1270   0.00000
 4447  280 MET  C     30.43173   5.13076  12.49815 1S   1270   1.00000
 4448  280 MET  O     31.65474   5.13500  12.37273 1S   1270   1.00000
 4449  281 GLU  N     29.79996   5.81714  13.48429 1S   1271   1.00000
 4450  281 GLU  HN    28.80858   5.80890  13.57357 1S   1271   0.00000
 4451  281 GLU  CA    30.48166   6.65308  14.44313 1S   1271   1.00000
 4452  281 GLU  HA    31.12346   7.30073  13.87004 1S   1271   0.00000
 4453  281 GLU  CB    29.50619   7.49111  15.31963 1S   1271   1.00000
 4454  281 GLU  HB1   30.04519   7.97580  16.16205 1S   1271   0.00000
 4455  281 GLU  HB2   28.75836   6.79321  15.76014 1S   1271   0.00000
 4456  281 GLU  CG    28.73661   8.58668  14.55277 1S   1271   1.00000
 4457  281 GLU  HG1   27.85081   8.90157  15.14562 1S   1271   0.00000
 4458  281 GLU  HG2   28.38627   8.17263  13.59727 1S   1271   0.00000
 4459  281 GLU  CD    29.56930   9.82370  14.21083 1S   1271   1.00000
 4460  281 GLU  OE1   30.73064   9.67261  13.75072 1S   1271   1.00000
 4461  281 GLU  OE2   29.02471  10.94737  14.38011 1S   1271   1.00000
 4462  281 GLU  C     31.30764   5.77939  15.35786 1S   1271   1.00000
 4463  281 GLU  O     31.01601   4.58916  15.46264 1S   1271   1.00000
 4464  282 PRO  N     32.33171   6.29508  16.03909 1S   1272   1.00000
 4465  282 PRO  CD    32.91593   7.61169  15.75249 1S   1272   1.00000
 4466  282 PRO  HD1   32.35334   8.37840  16.32756 1S   1272   0.00000
 4467  282 PRO  HD2   32.90182   7.85707  14.66799 1S   1272   0.00000
 4468  282 PRO  CA    33.24230   5.47364  16.82476 1S   1272   1.00000
 4469  282 PRO  HA    33.67981   4.73663  16.16574 1S   1272   0.00000
 4470  282 PRO  CB    34.25385   6.48954  17.36853 1S   1272   1.00000
 4471  282 PRO  HB1   35.22774   6.02518  17.61807 1S   1272   0.00000
 4472  282 PRO  HB2   33.84779   7.00724  18.26753 1S   1272   0.00000
 4473  282 PRO  CG    34.35969   7.51558  16.24146 1S   1272   1.00000
 4474  282 PRO  HG1   34.75885   8.49207  16.57940 1S   1272   0.00000
 4475  282 PRO  HG2   34.99861   7.10940  15.42667 1S   1272   0.00000
 4476  282 PRO  C     32.55776   4.76129  17.96395 1S   1272   1.00000
 4477  282 PRO  O     32.96732   3.65275  18.30580 1S   1272   1.00000
 4478  283 GLY  N     31.49799   5.38412  18.53204 1S   1273   1.00000
 4479  283 GLY  HN    31.22300   6.28827  18.21512 1S   1273   0.00000
 4480  283 GLY  CA    30.74031   4.86114  19.64493 1S   1273   1.00000
 4481  283 GLY  HA1   30.05508   5.63929  19.94611 1S   1273   0.00000
 4482  283 GLY  HA2   31.43834   4.58991  20.42394 1S   1273   0.00000
 4483  283 GLY  C     29.92612   3.64717  19.29807 1S   1273   1.00000
 4484  283 GLY  O     29.51933   2.90835  20.19152 1S   1273   1.00000
 4485  284 PHE  N     29.68275   3.39301  17.98658 1S   1274   1.00000
 4486  284 PHE  HN    30.01768   4.01493  17.28090 1S   1274   0.00000
 4487  284 PHE  CA    28.95013   2.24621  17.49047 1S   1274   1.00000
 4488  284 PHE  HA    27.95291   2.31198  17.90401 1S   1274   0.00000
 4489  284 PHE  CB    28.86964   2.24942  15.94106 1S   1274   1.00000
 4490  284 PHE  HB1   29.87996   2.10507  15.49931 1S   1274   0.00000
 4491  284 PHE  HB2   28.48249   3.23150  15.59434 1S   1274   0.00000
 4492  284 PHE  CG    27.93652   1.18884  15.41013 1S   1274   1.00000
 4493  284 PHE  CD1   26.55108   1.26033  15.63690 1S   1274   1.00000
 4494  284 PHE  HD1   26.13823   2.09063  16.19092 1S   1274   0.00000
 4495  284 PHE  CE1   25.69668   0.26846  15.13553 1S   1274   1.00000
 4496  284 PHE  HE1   24.63199   0.33666  15.30474 1S   1274   0.00000
 4497  284 PHE  CZ    26.22538  -0.80790  14.41038 1S   1274   1.00000
 4498  284 PHE  HZ    25.57572  -1.57688  14.02238 1S   1274   0.00000
 4499  284 PHE  CD2   28.45068   0.10480  14.68217 1S   1274   1.00000
 4500  284 PHE  HD2   29.51192   0.05207  14.50303 1S   1274   0.00000
 4501  284 PHE  CE2   27.60429  -0.89406  14.18870 1S   1274   1.00000
 4502  284 PHE  HE2   28.01211  -1.72894  13.63784 1S   1274   0.00000
 4503  284 PHE  C     29.57589   0.95461  17.96843 1S   1274   1.00000
 4504  284 PHE  O     28.87557   0.09119  18.48490 1S   1274   1.00000
 4505  285 ARG  N     30.91999   0.81637  17.86512 1S   1275   1.00000
 4506  285 ARG  HN    31.47903   1.53836  17.46430 1S   1275   0.00000
 4507  285 ARG  CA    31.63957  -0.35693  18.32118 1S   1275   1.00000
 4508  285 ARG  HA    31.28799  -1.19360  17.74334 1S   1275   0.00000
 4509  285 ARG  CB    33.16740  -0.23366  18.16724 1S   1275   1.00000
 4510  285 ARG  HB1   33.66167  -1.09512  18.67664 1S   1275   0.00000
 4511  285 ARG  HB2   33.51982   0.70075  18.65841 1S   1275   0.00000
 4512  285 ARG  CG    33.65979  -0.25840  16.71898 1S   1275   1.00000
 4513  285 ARG  HG1   33.32374   0.66444  16.20101 1S   1275   0.00000
 4514  285 ARG  HG2   33.20810  -1.12896  16.20028 1S   1275   0.00000
 4515  285 ARG  CD    35.18753  -0.40158  16.67838 1S   1275   1.00000
 4516  285 ARG  HD1   35.47893  -1.37674  17.12766 1S   1275   0.00000
 4517  285 ARG  HD2   35.68335   0.41431  17.24617 1S   1275   0.00000
 4518  285 ARG  NE    35.67915  -0.39191  15.26148 1S   1275   1.00000
 4519  285 ARG  HE    36.01526  -1.24606  14.87007 1S   1275   0.00000
 4520  285 ARG  CZ    35.76445   0.74134  14.51098 1S   1275   1.00000
 4521  285 ARG  NH1   35.33518   1.94021  14.97599 1S   1275   1.00000
 4522  285 ARG  HH11  34.92664   1.99167  15.88955 1S   1275   0.00000
 4523  285 ARG  HH12  35.38438   2.75037  14.39881 1S   1275   0.00000
 4524  285 ARG  NH2   36.29769   0.66492  13.25599 1S   1275   1.00000
 4525  285 ARG  HH21  36.61635  -0.20902  12.90000 1S   1275   0.00000
 4526  285 ARG  HH22  36.34560   1.47682  12.67804 1S   1275   0.00000
 4527  285 ARG  C     31.41659  -0.68995  19.77215 1S   1275   1.00000
 4528  285 ARG  O     31.40111  -1.86104  20.13698 1S   1275   1.00000
 4529  286 GLU  N     31.24510   0.33645  20.62832 1S   1276   1.00000
 4530  286 GLU  HN    31.24283   1.28009  20.30466 1S   1276   0.00000
 4531  286 GLU  CA    31.11122   0.17701  22.05248 1S   1276   1.00000
 4532  286 GLU  HA    31.90891  -0.47514  22.38170 1S   1276   0.00000
 4533  286 GLU  CB    31.27850   1.52873  22.78201 1S   1276   1.00000
 4534  286 GLU  HB1   31.14771   1.37849  23.87679 1S   1276   0.00000
 4535  286 GLU  HB2   30.49413   2.23652  22.43610 1S   1276   0.00000
 4536  286 GLU  CG    32.66838   2.15115  22.53364 1S   1276   1.00000
 4537  286 GLU  HG1   32.82909   2.33038  21.44961 1S   1276   0.00000
 4538  286 GLU  HG2   33.45384   1.45308  22.89517 1S   1276   0.00000
 4539  286 GLU  CD    32.80011   3.48344  23.26833 1S   1276   1.00000
 4540  286 GLU  OE1   32.01517   4.41541  22.94913 1S   1276   1.00000
 4541  286 GLU  OE2   33.69330   3.58770  24.15018 1S   1276   1.00000
 4542  286 GLU  C     29.80041  -0.47228  22.44715 1S   1276   1.00000
 4543  286 GLU  O     29.80964  -1.42353  23.22446 1S   1276   1.00000
 4544  287 VAL  N     28.64251   0.01078  21.93481 1S   1277   1.00000
 4545  287 VAL  HN    28.63556   0.76004  21.27578 1S   1277   0.00000
 4546  287 VAL  CA    27.34391  -0.42910  22.42224 1S   1277   1.00000
 4547  287 VAL  HA    27.47751  -1.12298  23.24017 1S   1277   0.00000
 4548  287 VAL  CB    26.51647   0.73286  22.97187 1S   1277   1.00000
 4549  287 VAL  HB    25.49486   0.38421  23.24831 1S   1277   0.00000
 4550  287 VAL  CG1   27.16105   1.23733  24.27977 1S   1277   1.00000
 4551  287 VAL  HG11  28.17700   1.64175  24.09186 1S   1277   0.00000
 4552  287 VAL  HG12  27.23482   0.41001  25.01707 1S   1277   0.00000
 4553  287 VAL  HG13  26.53673   2.04377  24.72035 1S   1277   0.00000
 4554  287 VAL  CG2   26.38223   1.85724  21.92345 1S   1277   1.00000
 4555  287 VAL  HG21  25.88844   1.48622  21.00121 1S   1277   0.00000
 4556  287 VAL  HG22  27.37221   2.28036  21.65775 1S   1277   0.00000
 4557  287 VAL  HG23  25.76517   2.68023  22.34053 1S   1277   0.00000
 4558  287 VAL  C     26.51774  -1.17609  21.39052 1S   1277   1.00000
 4559  287 VAL  O     25.31191  -1.31754  21.57382 1S   1277   1.00000
 4560  288 SER  N     27.10519  -1.70673  20.29153 1S   1278   1.00000
 4561  288 SER  HN    28.08805  -1.64939  20.13610 1S   1278   0.00000
 4562  288 SER  CA    26.30428  -2.36586  19.26889 1S   1278   1.00000
 4563  288 SER  HA    25.27574  -2.04483  19.36043 1S   1278   0.00000
 4564  288 SER  CB    26.71064  -1.98843  17.82203 1S   1278   1.00000
 4565  288 SER  HB1   26.83372  -0.88750  17.75454 1S   1278   0.00000
 4566  288 SER  HB2   25.90736  -2.26987  17.11267 1S   1278   0.00000
 4567  288 SER  OG    27.90819  -2.63080  17.40093 1S   1278   1.00000
 4568  288 SER  HG1   28.50021  -2.60378  18.15677 1S   1278   0.00000
 4569  288 SER  C     26.32478  -3.86699  19.42259 1S   1278   1.00000
 4570  288 SER  O     27.30130  -4.45309  19.87894 1S   1278   1.00000
 4571  289 PHE  N     25.24143  -4.52792  18.96523 1S   1279   1.00000
 4572  289 PHE  HN    24.46382  -4.01864  18.59368 1S   1279   0.00000
 4573  289 PHE  CA    25.11405  -5.96498  18.87435 1S   1279   1.00000
 4574  289 PHE  HA    25.30093  -6.38485  19.85314 1S   1279   0.00000
 4575  289 PHE  CB    23.67375  -6.33346  18.41048 1S   1279   1.00000
 4576  289 PHE  HB1   23.37678  -5.66792  17.57186 1S   1279   0.00000
 4577  289 PHE  HB2   22.96071  -6.16908  19.24601 1S   1279   0.00000
 4578  289 PHE  CG    23.53783  -7.76256  17.94466 1S   1279   1.00000
 4579  289 PHE  CD1   23.69554  -8.83133  18.84067 1S   1279   1.00000
 4580  289 PHE  HD1   23.86323  -8.63245  19.88942 1S   1279   0.00000
 4581  289 PHE  CE1   23.62695 -10.15343  18.38720 1S   1279   1.00000
 4582  289 PHE  HE1   23.72885 -10.96922  19.08749 1S   1279   0.00000
 4583  289 PHE  CZ    23.44479 -10.41567  17.02350 1S   1279   1.00000
 4584  289 PHE  HZ    23.40651 -11.43536  16.67111 1S   1279   0.00000
 4585  289 PHE  CD2   23.37240  -8.03600  16.57600 1S   1279   1.00000
 4586  289 PHE  HD2   23.30329  -7.21866  15.87263 1S   1279   0.00000
 4587  289 PHE  CE2   23.32868  -9.35622  16.11541 1S   1279   1.00000
 4588  289 PHE  HE2   23.20755  -9.55642  15.06136 1S   1279   0.00000
 4589  289 PHE  C     26.14244  -6.53331  17.91421 1S   1279   1.00000
 4590  289 PHE  O     26.70309  -7.59776  18.15424 1S   1279   1.00000
 4591  290 TYR  N     26.40307  -5.83942  16.78979 1S   1280   1.00000
 4592  290 TYR  HN    25.90029  -4.99901  16.58583 1S   1280   0.00000
 4593  290 TYR  CA    27.31370  -6.27583  15.75823 1S   1280   1.00000
 4594  290 TYR  HA    26.90271  -7.18699  15.34418 1S   1280   0.00000
 4595  290 TYR  CB    27.39172  -5.19461  14.65093 1S   1280   1.00000
 4596  290 TYR  HB1   27.82514  -4.25267  15.05118 1S   1280   0.00000
 4597  290 TYR  HB2   26.36777  -4.97225  14.28129 1S   1280   0.00000
 4598  290 TYR  CG    28.20975  -5.65793  13.48003 1S   1280   1.00000
 4599  290 TYR  CD1   29.57160  -5.33323  13.41431 1S   1280   1.00000
 4600  290 TYR  HD1   30.01476  -4.74519  14.19912 1S   1280   0.00000
 4601  290 TYR  CE1   30.36765  -5.79793  12.36750 1S   1280   1.00000
 4602  290 TYR  HE1   31.41872  -5.54899  12.34369 1S   1280   0.00000
 4603  290 TYR  CZ    29.80301  -6.59284  11.36765 1S   1280   1.00000
 4604  290 TYR  OH    30.63919  -7.06279  10.33796 1S   1280   1.00000
 4605  290 TYR  HH    30.08196  -7.49732   9.68224 1S   1280   0.00000
 4606  290 TYR  CD2   27.64645  -6.45256  12.47006 1S   1280   1.00000
 4607  290 TYR  HD2   26.59784  -6.70244  12.51387 1S   1280   0.00000
 4608  290 TYR  CE2   28.43753  -6.91819  11.41137 1S   1280   1.00000
 4609  290 TYR  HE2   27.99221  -7.53679  10.64733 1S   1280   0.00000
 4610  290 TYR  C     28.69893  -6.58838  16.30296 1S   1280   1.00000
 4611  290 TYR  O     29.24928  -7.65389  16.03142 1S   1280   1.00000
 4612  291 TYR  N     29.27653  -5.66000  17.09729 1S   1281   1.00000
 4613  291 TYR  HN    28.80161  -4.81312  17.32515 1S   1281   0.00000
 4614  291 TYR  CA    30.61018  -5.80671  17.63534 1S   1281   1.00000
 4615  291 TYR  HA    31.20101  -6.40559  16.95377 1S   1281   0.00000
 4616  291 TYR  CB    31.30572  -4.44098  17.84136 1S   1281   1.00000
 4617  291 TYR  HB1   32.22708  -4.54548  18.45499 1S   1281   0.00000
 4618  291 TYR  HB2   30.62088  -3.72932  18.34995 1S   1281   0.00000
 4619  291 TYR  CG    31.72836  -3.87181  16.51329 1S   1281   1.00000
 4620  291 TYR  CD1   30.96265  -2.89378  15.85797 1S   1281   1.00000
 4621  291 TYR  HD1   30.05033  -2.53918  16.29985 1S   1281   0.00000
 4622  291 TYR  CE1   31.38482  -2.34544  14.64253 1S   1281   1.00000
 4623  291 TYR  HE1   30.78886  -1.59172  14.15609 1S   1281   0.00000
 4624  291 TYR  CZ    32.59032  -2.76261  14.07140 1S   1281   1.00000
 4625  291 TYR  OH    33.05073  -2.15569  12.88629 1S   1281   1.00000
 4626  291 TYR  HH    32.44033  -1.44954  12.66053 1S   1281   0.00000
 4627  291 TYR  CD2   32.92360  -4.30474  15.91279 1S   1281   1.00000
 4628  291 TYR  HD2   33.52462  -5.05875  16.39986 1S   1281   0.00000
 4629  291 TYR  CE2   33.35510  -3.75249  14.69977 1S   1281   1.00000
 4630  291 TYR  HE2   34.28655  -4.07887  14.26146 1S   1281   0.00000
 4631  291 TYR  C     30.61532  -6.52974  18.95991 1S   1281   1.00000
 4632  291 TYR  O     31.68991  -6.86302  19.45769 1S   1281   1.00000
 4633  292 SER  N     29.42972  -6.82267  19.55773 1S   1282   1.00000
 4634  292 SER  HN    28.56080  -6.54949  19.15115 1S   1282   0.00000
 4635  292 SER  CA    29.33761  -7.54314  20.81492 1S   1282   1.00000
 4636  292 SER  HA    29.98457  -7.03004  21.51278 1S   1282   0.00000
 4637  292 SER  CB    27.90774  -7.55894  21.43928 1S   1282   1.00000
 4638  292 SER  HB1   27.48864  -6.53107  21.40356 1S   1282   0.00000
 4639  292 SER  HB2   27.95987  -7.86886  22.50372 1S   1282   0.00000
 4640  292 SER  OG    26.99945  -8.42888  20.76748 1S   1282   1.00000
 4641  292 SER  HG1   27.42114  -9.29488  20.73089 1S   1282   0.00000
 4642  292 SER  C     29.83692  -8.96624  20.66906 1S   1282   1.00000
 4643  292 SER  O     30.12769  -9.43479  19.56934 1S   1282   1.00000
 4644  293 GLU  N     29.93155  -9.69626  21.79875 1S   1283   1.00000
 4645  293 GLU  HN    29.68931  -9.33028  22.69241 1S   1283   0.00000
 4646  293 GLU  CA    30.35066 -11.07565  21.77613 1S   1283   1.00000
 4647  293 GLU  HA    31.19330 -11.15762  21.10227 1S   1283   0.00000
 4648  293 GLU  CB    30.81804 -11.55773  23.16867 1S   1283   1.00000
 4649  293 GLU  HB1   30.93229 -12.66434  23.15499 1S   1283   0.00000
 4650  293 GLU  HB2   30.04825 -11.29795  23.92755 1S   1283   0.00000
 4651  293 GLU  CG    32.17369 -10.92930  23.55343 1S   1283   1.00000
 4652  293 GLU  HG1   32.08112  -9.82617  23.63319 1S   1283   0.00000
 4653  293 GLU  HG2   32.91250 -11.16154  22.75568 1S   1283   0.00000
 4654  293 GLU  CD    32.68710 -11.48466  24.88038 1S   1283   1.00000
 4655  293 GLU  OE1   32.06416 -11.18118  25.93232 1S   1283   1.00000
 4656  293 GLU  OE2   33.71781 -12.20935  24.85853 1S   1283   1.00000
 4657  293 GLU  C     29.22523 -11.97843  21.22702 1S   1283   1.00000
 4658  293 GLU  OT1   29.56202 -13.08945  20.74014 1S   1283   1.00000
 4659  293 GLU  OT2   28.03579 -11.55754  21.24617 1S   1283   0.00000
 4660  294 TIP3 OH2    7.22533  -1.70732  -0.39149 2S   2A     1.00000
 4661  294 TIP3 H1     6.36928  -2.08015  -0.63238 2S   2A     1.00000
 4662  294 TIP3 H2     7.18360  -1.63097   0.56244 2S   2A     1.00000
 4663  295 TIP3 OH2    0.60139   0.86670   3.50883 2S   3A     1.00000
 4664  295 TIP3 H1     0.42234   0.93978   4.45103 2S   3A     1.00000
 4665  295 TIP3 H2    -0.09542   1.39173   3.09971 2S   3A     1.00000
 4666  296 TIP3 OH2   10.39162  -0.63607  -3.73745 2S   4A     1.00000
 4667  296 TIP3 H1     9.43702  -0.67061  -3.62639 2S   4A     1.00000
 4668  296 TIP3 H2    10.69802  -0.13042  -2.98419 2S   4A     1.00000
 4669  297 TIP3 OH2    4.78921  -2.95527  -1.09205 2S   5A     1.00000
 4670  297 TIP3 H1     5.16413  -3.72770  -0.65352 2S   5A     1.00000
 4671  297 TIP3 H2     3.84581  -3.12603  -1.08780 2S   5A     1.00000
 4672  298 TIP3 OH2    5.80994  -1.98401   7.97839 2S   6A     1.00000
 4673  298 TIP3 H1     5.67857  -2.91041   7.76009 2S   6A     1.00000
 4674  298 TIP3 H2     5.30006  -1.86246   8.78764 2S   6A     1.00000
 4675  299 TIP3 OH2    6.82475   7.23375  -4.35455 2S   7A     1.00000
 4676  299 TIP3 H1     6.99202   6.86712  -5.22936 2S   7A     1.00000
 4677  299 TIP3 H2     7.63530   7.06212  -3.87508 2S   7A     1.00000
 4678  300 TIP3 OH2   11.34771  -6.65508  -6.34781 2S   8A     1.00000
 4679  300 TIP3 H1    11.49637  -6.75416  -5.40802 2S   8A     1.00000
 4680  300 TIP3 H2    10.48509  -6.22777  -6.40603 2S   8A     1.00000
 4681  301 TIP3 OH2    8.83039  -5.43094  -6.69604 2S   9A     1.00000
 4682  301 TIP3 H1     7.94074  -5.79162  -6.76237 2S   9A     1.00000
 4683  301 TIP3 H2     8.71980  -4.50079  -6.91859 2S   9A     1.00000
 4684  302 TIP3 OH2    6.63791  -7.78802   4.16090 2S   10A    1.00000
 4685  302 TIP3 H1     6.47134  -8.56231   3.61452 2S   10A    1.00000
 4686  302 TIP3 H2     6.92204  -8.17405   4.99135 2S   10A    1.00000
 4687  303 TIP3 OH2   18.44121 -10.69318   8.81744 2S   11A    1.00000
 4688  303 TIP3 H1    17.60653 -10.28775   9.06285 2S   11A    1.00000
 4689  303 TIP3 H2    18.22353 -11.24559   8.05928 2S   11A    1.00000
 4690  304 TIP3 OH2    5.80500  -4.74370   7.06776 2S   12A    1.00000
 4691  304 TIP3 H1     6.69764  -4.41041   7.16975 2S   12A    1.00000
 4692  304 TIP3 H2     5.92820  -5.69136   6.98360 2S   12A    1.00000
 4693  305 TIP3 OH2    6.02683   7.35004   5.10464 2S   13A    1.00000
 4694  305 TIP3 H1     6.77309   6.91438   5.53114 2S   13A    1.00000
 4695  305 TIP3 H2     6.40153   7.73823   4.30800 2S   13A    1.00000
 4696  306 TIP3 OH2    8.69440  -8.90806   8.05604 2S   14A    1.00000
 4697  306 TIP3 H1     7.92293  -8.59597   8.52726 2S   14A    1.00000
 4698  306 TIP3 H2     9.43316  -8.50844   8.53025 2S   14A    1.00000
 4699  307 TIP3 OH2   12.28470 -15.88875   8.90352 2S   15A    1.00000
 4700  307 TIP3 H1    13.03490 -15.99471   9.48901 2S   15A    1.00000
 4701  307 TIP3 H2    11.60921 -16.45706   9.27378 2S   15A    1.00000
 4702  308 TIP3 OH2    3.08046  11.83480   1.96899 2S   16A    1.00000
 4703  308 TIP3 H1     2.26230  11.60749   1.52480 2S   16A    1.00000
 4704  308 TIP3 H2     3.60140  12.27350   1.28878 2S   16A    1.00000
 4705  309 TIP3 OH2    8.92223  -5.54980   8.70929 2S   17A    1.00000
 4706  309 TIP3 H1     8.60973  -6.07415   7.96794 2S   17A    1.00000
 4707  309 TIP3 H2     9.56497  -6.12589   9.13943 2S   17A    1.00000
 4708  310 TIP3 OH2   20.88079 -10.44461  10.33536 2S   18A    1.00000
 4709  310 TIP3 H1    20.00492 -10.67727  10.01232 2S   18A    1.00000
 4710  310 TIP3 H2    20.90704 -10.79745  11.23133 2S   18A    1.00000
 4711  311 TIP3 OH2   15.59029 -11.29340  -7.82702 2S   19A    1.00000
 4712  311 TIP3 H1    15.40604 -10.38570  -8.08528 2S   19A    1.00000
 4713  311 TIP3 H2    15.70502 -11.75407  -8.65855 2S   19A    1.00000
 4714  312 TIP3 OH2   -1.47294   2.49177   2.51426 2S   20A    1.00000
 4715  312 TIP3 H1    -2.17935   2.27264   1.89721 2S   20A    1.00000
 4716  312 TIP3 H2    -1.81406   3.23514   3.02122 2S   20A    1.00000
 4717  313 TIP3 OH2   -8.49745  -0.81003   4.75815 2S   21A    1.00000
 4718  313 TIP3 H1    -8.28120   0.04642   5.12825 2S   21A    1.00000
 4719  313 TIP3 H2    -9.45203  -0.80778   4.68682 2S   21A    1.00000
 4720  314 TIP3 OH2    7.82409  -6.65504   6.35917 2S   22A    1.00000
 4721  314 TIP3 H1     8.32962  -5.83805   6.27644 2S   22A    1.00000
 4722  314 TIP3 H2     7.50084  -6.78496   5.46429 2S   22A    1.00000
 4723  315 TIP3 OH2    9.75195 -13.48405   2.80722 2S   23A    1.00000
 4724  315 TIP3 H1     9.06038 -14.02460   2.42520 2S   23A    1.00000
 4725  315 TIP3 H2     9.88814 -12.78533   2.15628 2S   23A    1.00000
 4726  316 TIP3 OH2   21.12412 -11.39440  12.97853 2S   24A    1.00000
 4727  316 TIP3 H1    20.68287 -10.82027  13.61384 2S   24A    1.00000
 4728  316 TIP3 H2    21.58705 -12.03082  13.52263 2S   24A    1.00000
 4729  317 TIP3 OH2    4.14861 -14.59375   9.07877 2S   25A    1.00000
 4730  317 TIP3 H1     3.83412 -15.35596   9.56520 2S   25A    1.00000
 4731  317 TIP3 H2     5.10195 -14.62989   9.18079 2S   25A    1.00000
 4732  318 TIP3 OH2   -5.28422 -10.75275   5.21950 2S   26A    1.00000
 4733  318 TIP3 H1    -5.47679 -10.66639   6.15505 2S   26A    1.00000
 4734  318 TIP3 H2    -5.63166  -9.94263   4.83968 2S   26A    1.00000
 4735  319 TIP3 OH2    1.43812 -13.53839   9.09146 2S   27A    1.00000
 4736  319 TIP3 H1     1.23598 -13.32282   8.17546 2S   27A    1.00000
 4737  319 TIP3 H2     2.36592 -13.78904   9.06178 2S   27A    1.00000
 4738  320 TIP3 OH2   17.44928 -10.83913   4.03767 2S   28A    1.00000
 4739  320 TIP3 H1    16.84978 -10.65801   3.31466 2S   28A    1.00000
 4740  320 TIP3 H2    18.14643 -10.18357   3.93226 2S   28A    1.00000
 4741  321 TIP3 OH2    9.08698 -12.30970  -4.22693 2S   29A    1.00000
 4742  321 TIP3 H1     9.00929 -12.01953  -3.31457 2S   29A    1.00000
 4743  321 TIP3 H2     9.98269 -12.05669  -4.47132 2S   29A    1.00000
 4744  322 TIP3 OH2    5.78155  15.96000  13.15927 2S   30A    1.00000
 4745  322 TIP3 H1     6.59792  15.45552  13.09807 2S   30A    1.00000
 4746  322 TIP3 H2     5.35924  15.62911  13.95186 2S   30A    1.00000
 4747  323 TIP3 OH2    5.48469  18.85667   9.36639 2S   31A    1.00000
 4748  323 TIP3 H1     6.37071  18.49374   9.46303 2S   31A    1.00000
 4749  323 TIP3 H2     5.52514  19.69908   9.82029 2S   31A    1.00000
 4750  324 TIP3 OH2   17.67630 -12.24650   6.47750 2S   32A    1.00000
 4751  324 TIP3 H1    16.74516 -12.47678   6.45512 2S   32A    1.00000
 4752  324 TIP3 H2    17.81166 -11.78542   5.64262 2S   32A    1.00000
 4753  325 TIP3 OH2   -6.31457  -8.01282   5.37813 2S   33A    1.00000
 4754  325 TIP3 H1    -5.91257  -8.34644   6.18449 2S   33A    1.00000
 4755  325 TIP3 H2    -6.64634  -7.15443   5.64791 2S   33A    1.00000
 4756  326 TIP3 OH2   20.87005   8.64599  14.65572 2S   34A    1.00000
 4757  326 TIP3 H1    20.40768   9.01040  15.41592 2S   34A    1.00000
 4758  326 TIP3 H2    20.96454   7.71096  14.87033 2S   34A    1.00000
 4759  327 TIP3 OH2   14.96359   5.49495  -9.77695 2S   35A    1.00000
 4760  327 TIP3 H1    14.01818   5.43430  -9.92565 2S   35A    1.00000
 4761  327 TIP3 H2    15.27835   6.06317 -10.48064 2S   35A    1.00000
 4762  328 TIP3 OH2   -4.87004   2.69371   3.35448 2S   36A    1.00000
 4763  328 TIP3 H1    -4.09117   3.21335   3.56029 2S   36A    1.00000
 4764  328 TIP3 H2    -4.86588   2.00093   4.02138 2S   36A    1.00000
 4765  329 TIP3 OH2   15.03801  -8.44091  -8.57405 2S   37A    1.00000
 4766  329 TIP3 H1    15.77328  -7.86373  -8.78336 2S   37A    1.00000
 4767  329 TIP3 H2    14.26229  -7.89686  -8.72818 2S   37A    1.00000
 4768  330 TIP3 OH2   16.52039  -3.96333  24.51803 2S   38A    1.00000
 4769  330 TIP3 H1    16.40297  -3.07352  24.17512 2S   38A    1.00000
 4770  330 TIP3 H2    15.66614  -4.19072  24.88735 2S   38A    1.00000
 4771  331 TIP3 OH2   11.92689  -6.29630  -9.06412 2S   39A    1.00000
 4772  331 TIP3 H1    11.23591  -5.66410  -9.27723 2S   39A    1.00000
 4773  331 TIP3 H2    11.81534  -6.45145  -8.11966 2S   39A    1.00000
 4774  332 TIP3 OH2   -4.74685  -5.09910  -7.02821 2S   40A    1.00000
 4775  332 TIP3 H1    -5.40548  -5.12208  -6.32321 2S   40A    1.00000
 4776  332 TIP3 H2    -4.25218  -4.29563  -6.84801 2S   40A    1.00000
 4777  333 TIP3 OH2    8.99054 -10.01306 -11.29335 2S   41A    1.00000
 4778  333 TIP3 H1     8.45433  -9.29435 -11.62976 2S   41A    1.00000
 4779  333 TIP3 H2     9.15149 -10.56111 -12.06184 2S   41A    1.00000
 4780  334 TIP3 OH2   -6.00333  -5.27954  12.37886 2S   42A    1.00000
 4781  334 TIP3 H1    -5.08070  -5.07083  12.53116 2S   42A    1.00000
 4782  334 TIP3 H2    -6.38886  -5.30700  13.25450 2S   42A    1.00000
 4783  335 TIP3 OH2    7.84085   6.01629  -6.72314 2S   43A    1.00000
 4784  335 TIP3 H1     7.75639   5.20557  -7.22638 2S   43A    1.00000
 4785  335 TIP3 H2     8.14428   6.65599  -7.37221 2S   43A    1.00000
 4786  336 TIP3 OH2   10.48864   2.66523 -10.43760 2S   44A    1.00000
 4787  336 TIP3 H1    10.69164   3.60770 -10.47159 2S   44A    1.00000
 4788  336 TIP3 H2    10.19862   2.52701  -9.53132 2S   44A    1.00000
 4789  337 TIP3 OH2   13.76402  13.65362  -1.24095 2S   45A    1.00000
 4790  337 TIP3 H1    14.59518  13.92667  -1.64154 2S   45A    1.00000
 4791  337 TIP3 H2    13.45160  14.43890  -0.78263 2S   45A    1.00000
 4792  338 TIP3 OH2   10.05252  -0.17103 -11.10330 2S   46A    1.00000
 4793  338 TIP3 H1    10.07681   0.77147 -10.90949 2S   46A    1.00000
 4794  338 TIP3 H2    10.97468  -0.40242 -11.22486 2S   46A    1.00000
 4795  339 TIP3 OH2    3.63846  11.30799   4.78943 2S   47A    1.00000
 4796  339 TIP3 H1     3.46420  11.52491   3.86808 2S   47A    1.00000
 4797  339 TIP3 H2     4.59508  11.21970   4.83460 2S   47A    1.00000
 4798  340 TIP3 OH2    7.32713  -8.68551 -13.83776 2S   48A    1.00000
 4799  340 TIP3 H1     6.46851  -8.91439 -14.20172 2S   48A    1.00000
 4800  340 TIP3 H2     7.13961  -7.95621 -13.23821 2S   48A    1.00000
 4801  341 TIP3 OH2   12.29357  10.94713  -7.69790 2S   49A    1.00000
 4802  341 TIP3 H1    13.01366  10.40301  -7.36431 2S   49A    1.00000
 4803  341 TIP3 H2    12.73219  11.69616  -8.10062 2S   49A    1.00000
 4804  342 TIP3 OH2   -3.21474  -1.51155 -11.40785 2S   50A    1.00000
 4805  342 TIP3 H1    -3.72605  -1.94504 -10.72331 2S   50A    1.00000
 4806  342 TIP3 H2    -2.38482  -1.29192 -10.98277 2S   50A    1.00000
 4807  343 TIP3 OH2   17.70053   0.35770  24.87911 2S   51A    1.00000
 4808  343 TIP3 H1    17.21568  -0.25256  24.31466 2S   51A    1.00000
 4809  343 TIP3 H2    17.01244   0.93606  25.23410 2S   51A    1.00000
 4810  344 TIP3 OH2   27.74051  13.58063   4.95953 2S   52A    1.00000
 4811  344 TIP3 H1    28.43073  14.06222   5.41664 2S   52A    1.00000
 4812  344 TIP3 H2    28.19746  13.13891   4.24255 2S   52A    1.00000
 4813  345 TIP3 OH2    4.39382  -9.50085 -14.77024 2S   53A    1.00000
 4814  345 TIP3 H1     3.78896 -10.02950 -15.29234 2S   53A    1.00000
 4815  345 TIP3 H2     3.82354  -8.90322 -14.28495 2S   53A    1.00000
 4816  346 TIP3 OH2    2.51178  -2.66977  14.63097 2S   54A    1.00000
 4817  346 TIP3 H1     3.30565  -2.61731  15.17468 2S   54A    1.00000
 4818  346 TIP3 H2     2.80126  -2.37153  13.76028 2S   54A    1.00000
 4819  347 TIP3 OH2   11.44437  -2.66046 -11.57069 2S   55A    1.00000
 4820  347 TIP3 H1    11.21195  -3.54864 -11.28888 2S   55A    1.00000
 4821  347 TIP3 H2    10.67883  -2.14194 -11.31500 2S   55A    1.00000
 4822  348 TIP3 OH2    3.23622  -1.38384  21.15607 2S   56A    1.00000
 4823  348 TIP3 H1     3.05202  -1.79515  20.30738 2S   56A    1.00000
 4824  348 TIP3 H2     3.79936  -0.64058  20.92383 2S   56A    1.00000
 4825  349 TIP3 OH2   12.32531  15.96537  -0.30248 2S   57A    1.00000
 4826  349 TIP3 H1    12.09809  15.96647  -1.23319 2S   57A    1.00000
 4827  349 TIP3 H2    11.70687  16.58451   0.09084 2S   57A    1.00000
 4828  350 TIP3 OH2   13.91511  -5.41484  26.79982 2S   58A    1.00000
 4829  350 TIP3 H1    14.79298  -5.80603  26.83539 2S   58A    1.00000
 4830  350 TIP3 H2    13.33792  -6.17965  26.89283 2S   58A    1.00000
 4831  351 TIP3 OH2   17.65630   1.76537 -12.05309 2S   59A    1.00000
 4832  351 TIP3 H1    18.47283   1.78536 -11.55352 2S   59A    1.00000
 4833  351 TIP3 H2    17.15587   2.51325 -11.72644 2S   59A    1.00000
 4834  352 TIP3 OH2    5.93617  10.89090  18.53604 2S   60A    1.00000
 4835  352 TIP3 H1     5.73774  11.78650  18.26291 2S   60A    1.00000
 4836  352 TIP3 H2     5.85727  10.37143  17.72876 2S   60A    1.00000
 4837  353 TIP3 OH2   -2.71073   7.06743   2.41747 2S   61A    1.00000
 4838  353 TIP3 H1    -2.67202   7.24570   3.36130 2S   61A    1.00000
 4839  353 TIP3 H2    -1.80174   7.16985   2.11712 2S   61A    1.00000
 4840  354 TIP3 OH2    3.31483  16.97131   8.04771 2S   62A    1.00000
 4841  354 TIP3 H1     3.95484  17.53872   8.48703 2S   62A    1.00000
 4842  354 TIP3 H2     2.49174  17.45759   8.10313 2S   62A    1.00000
 4843  355 TIP3 OH2   25.73889   5.91042  15.05902 2S   63A    1.00000
 4844  355 TIP3 H1    24.78749   5.79019  15.08434 2S   63A    1.00000
 4845  355 TIP3 H2    25.94308   6.31381  15.90327 2S   63A    1.00000
 4846  356 TIP3 OH2    5.19867  -3.38043 -12.10846 2S   64A    1.00000
 4847  356 TIP3 H1     5.54095  -4.14110 -12.57902 2S   64A    1.00000
 4848  356 TIP3 H2     5.11520  -3.67846 -11.20084 2S   64A    1.00000
 4849  357 TIP3 OH2   -3.02536  -0.30319  13.57951 2S   65A    1.00000
 4850  357 TIP3 H1    -3.36099  -0.77544  12.81700 2S   65A    1.00000
 4851  357 TIP3 H2    -2.10375  -0.14592  13.37163 2S   65A    1.00000
 4852  358 TIP3 OH2   23.89339   4.80006  19.49838 2S   66A    1.00000
 4853  358 TIP3 H1    23.32500   5.50906  19.80687 2S   66A    1.00000
 4854  358 TIP3 H2    23.65796   4.71510  18.57050 2S   66A    1.00000
 4855  359 TIP3 OH2   31.69120  -2.19634  25.12610 2S   67A    1.00000
 4856  359 TIP3 H1    31.06039  -2.08177  24.40894 2S   67A    1.00000
 4857  359 TIP3 H2    31.57037  -1.41525  25.66548 2S   67A    1.00000
 4858  360 TIP3 OH2   -3.44976   8.53472   8.05390 2S   68A    1.00000
 4859  360 TIP3 H1    -2.67297   8.94547   8.44757 2S   68A    1.00000
 4860  360 TIP3 H2    -4.14785   8.70451   8.69019 2S   68A    1.00000
 4861  361 TIP3 OH2    2.22929  -6.19319  10.18948 2S   69A    1.00000
 4862  361 TIP3 H1     1.86689  -5.60669  10.85974 2S   69A    1.00000
 4863  361 TIP3 H2     3.16787  -5.98900  10.16515 2S   69A    1.00000
 4864  362 TIP3 OH2   29.63803  -3.62974  21.23277 2S   70A    1.00000
 4865  362 TIP3 H1    30.19030  -2.97288  20.79833 2S   70A    1.00000
 4866  362 TIP3 H2    29.81776  -3.50367  22.16412 2S   70A    1.00000
 4867  363 TIP3 OH2   11.39006  20.16682   3.24282 2S   71A    1.00000
 4868  363 TIP3 H1    12.09786  20.57220   2.73974 2S   71A    1.00000
 4869  363 TIP3 H2    11.24836  20.76715   3.97670 2S   71A    1.00000
 4870  364 TIP3 OH2    8.76844  11.46663  31.87945 2S   72A    1.00000
 4871  364 TIP3 H1     8.02425  11.58903  31.28478 2S   72A    1.00000
 4872  364 TIP3 H2     8.51772  10.71292  32.42179 2S   72A    1.00000
 4873  365 TIP3 OH2    4.11122 -16.42819  14.45099 2S   73A    1.00000
 4874  365 TIP3 H1     4.82187 -16.83093  14.95076 2S   73A    1.00000
 4875  365 TIP3 H2     3.38872 -16.36172  15.07591 2S   73A    1.00000
 4876  366 TIP3 OH2    0.47202   8.47380  39.30678 2S   74A    1.00000
 4877  366 TIP3 H1    -0.20903   9.14686  39.31465 2S   74A    1.00000
 4878  366 TIP3 H2     0.31550   7.96031  40.09973 2S   74A    1.00000
 4879  367 TIP3 OH2    5.75239  -6.43431  22.07669 2S   75A    1.00000
 4880  367 TIP3 H1     6.23609  -6.98322  21.46014 2S   75A    1.00000
 4881  367 TIP3 H2     4.82756  -6.65559  21.90864 2S   75A    1.00000
 4882  368 TIP3 OH2    4.64418  -5.28327  24.41965 2S   76A    1.00000
 4883  368 TIP3 H1     3.88115  -5.82182  24.20355 2S   76A    1.00000
 4884  368 TIP3 H2     5.29565  -5.53293  23.75607 2S   76A    1.00000
 4885  369 TIP3 OH2   10.90642  17.99395   1.45498 2S   77A    1.00000
 4886  369 TIP3 H1    11.86138  17.92182   1.44645 2S   77A    1.00000
 4887  369 TIP3 H2    10.74475  18.71819   2.06739 2S   77A    1.00000
 4888  370 TIP3 OH2   33.03267  -8.69807   8.79898 2S   78A    1.00000
 4889  370 TIP3 H1    33.92651  -9.00329   8.64151 2S   78A    1.00000
 4890  370 TIP3 H2    32.56984  -8.87157   7.97895 2S   78A    1.00000
 4891  371 TIP3 OH2    1.62704  -6.00879  24.65133 2S   79A    1.00000
 4892  371 TIP3 H1     0.76188  -6.33774  24.89900 2S   79A    1.00000
 4893  371 TIP3 H2     1.81977  -6.46066  23.82609 2S   79A    1.00000
 4894  372 TIP3 OH2    0.57613  -4.63291  12.09344 2S   80A    1.00000
 4895  372 TIP3 H1    -0.26104  -4.42059  12.50707 2S   80A    1.00000
 4896  372 TIP3 H2     1.22562  -4.16698  12.62325 2S   80A    1.00000
 4897  373 TIP3 OH2   23.85243  13.55370  19.80574 2S   81A    1.00000
 4898  373 TIP3 H1    24.46091  13.16572  20.43439 2S   81A    1.00000
 4899  373 TIP3 H2    23.12413  12.92660  19.77077 2S   81A    1.00000
 4900  374 TIP3 OH2   11.27855  15.67864  26.93160 2S   82A    1.00000
 4901  374 TIP3 H1    12.08080  15.47518  26.44809 2S   82A    1.00000
 4902  374 TIP3 H2    10.57616  15.34373  26.37281 2S   82A    1.00000
 4903  375 TIP3 OH2   -2.61501   1.11192  16.32766 2S   83A    1.00000
 4904  375 TIP3 H1    -2.09465   1.88351  16.09914 2S   83A    1.00000
 4905  375 TIP3 H2    -2.82351   0.70356  15.48318 2S   83A    1.00000
 4906  376 TIP3 OH2   -3.63788   0.87054  19.07778 2S   84A    1.00000
 4907  376 TIP3 H1    -3.30298   0.97730  18.18166 2S   84A    1.00000
 4908  376 TIP3 H2    -3.91672  -0.04441  19.11699 2S   84A    1.00000
 4909  377 TIP3 OH2   22.13576   6.17411  -8.77177 2S   85A    1.00000
 4910  377 TIP3 H1    22.09565   5.30789  -8.36222 2S   85A    1.00000
 4911  377 TIP3 H2    22.59304   6.72225  -8.13239 2S   85A    1.00000
 4912  378 TIP3 OH2    6.42742   4.89592   8.75566 2S   287A   1.00000
 4913  378 TIP3 H1     7.09966   4.21502   8.75077 2S   287A   1.00000
 4914  378 TIP3 H2     6.73871   5.50401   8.07448 2S   287A   1.00000
