# Supplementary material for: Exploring the mechanism of Alisma orientale for the treatment of pregnancy induced hypertension and potential hepato-nephrotoxicity by using network pharmacology, network toxicology, molecular docking and molecular dynamics simulation
Source: Front Pharmacol. 2022 Nov 15;13:1027112. doi: 10.3389/fphar.2022.1027112 (PMC9705790; doi:10.3389/fphar.2022.1027112)
Supplement: Supplementary file 13 [file DataSheet7.zip › IGF1/IGFalisolB/clusters.dock4.csv]

Cluster ClusterRank deltaG deltaGelec deltaGvdw deltaGligsolvnonpol deltaGligsolvpol deltaGprotsolvnonpol deltaGprotsolvpol deltaGcompsolvnonpol deltaGcompsolvpol extraFull surfFull solvFull IntraFull InterFull FullFitness SimpleFitness Energy
0 0 -8.711355 0.0 -42.6945 14.1926 -8.30943 243.179 -1897.11 241.903 -1892.66 0.0 241.903 -1892.66 289.563 -42.6945 -1403.8885 240.23 240.23
0 1 -8.706606 0.0 -42.604 14.1935 -8.29417 243.179 -1897.11 241.867 -1892.65 0.0 241.867 -1892.65 289.564 -42.604 -1403.823 240.293 240.293
0 2 -8.69374 0.0 -42.4747 14.1944 -8.28731 243.179 -1897.11 241.892 -1892.67 0.0 241.892 -1892.67 289.442 -42.4747 -1403.8108 240.304 240.304
0 3 -8.004429 0.0 -34.5467 14.5091 -8.88086 243.179 -1897.11 242.294 -1894.39 0.0 242.294 -1894.39 284.892 -34.5467 -1401.7507 243.259 243.259
0 4 -8.004429 0.0 -34.5467 14.5091 -8.88086 243.179 -1897.11 242.294 -1894.39 0.0 242.294 -1894.39 284.892 -34.5467 -1401.7507 243.259 243.259
0 5 -8.004429 0.0 -34.5467 14.5091 -8.88086 243.179 -1897.11 242.294 -1894.39 0.0 242.294 -1894.39 284.892 -34.5467 -1401.7507 243.259 243.259
0 6 -7.82316 0.0 -32.632 14.4803 -8.89018 243.179 -1897.11 242.61 -1894.93 0.0 242.61 -1894.93 283.297 -32.632 -1401.655 243.624 243.624
0 7 -7.82316 0.0 -32.632 14.4803 -8.89018 243.179 -1897.11 242.61 -1894.93 0.0 242.61 -1894.93 283.297 -32.632 -1401.655 243.624 243.624
0 8 -7.82316 0.0 -32.632 14.4803 -8.89018 243.179 -1897.11 242.61 -1894.93 0.0 242.61 -1894.93 283.297 -32.632 -1401.655 243.624 243.624
0 9 -7.7213254 0.0 -31.3797 14.5371 -8.50053 243.179 -1897.11 242.536 -1894.61 0.0 242.536 -1894.61 283.682 -31.3797 -1399.7716 244.605 244.605
0 10 -7.7213254 0.0 -31.3797 14.5371 -8.50053 243.179 -1897.11 242.536 -1894.61 0.0 242.536 -1894.61 283.682 -31.3797 -1399.7716 244.605 244.605
0 11 -7.911484 0.0 -35.8936 14.3135 -9.73282 243.179 -1897.11 242.117 -1891.67 0.0 242.117 -1891.67 291.912 -35.8936 -1393.5347 250.659 250.659
0 12 -7.911484 0.0 -35.8936 14.3135 -9.73282 243.179 -1897.11 242.117 -1891.67 0.0 242.117 -1891.67 291.912 -35.8936 -1393.5347 250.659 250.659
0 13 -7.911484 0.0 -35.8936 14.3135 -9.73282 243.179 -1897.11 242.117 -1891.67 0.0 242.117 -1891.67 291.912 -35.8936 -1393.5347 250.659 250.659
0 14 -7.911484 0.0 -35.8936 14.3135 -9.73282 243.179 -1897.11 242.117 -1891.67 0.0 242.117 -1891.67 291.912 -35.8936 -1393.5347 250.659 250.659
0 15 -7.5088778 0.0 -32.0842 14.2716 -9.71876 243.179 -1897.11 242.039 -1890.91 0.0 242.039 -1890.91 293.437 -32.0842 -1387.5183 254.765 254.765
0 16 -7.5088778 0.0 -32.0842 14.2716 -9.71876 243.179 -1897.11 242.039 -1890.91 0.0 242.039 -1890.91 293.437 -32.0842 -1387.5183 254.765 254.765
0 17 -7.5006337 0.0 -32.065 14.2754 -9.7352 243.179 -1897.11 242.016 -1890.78 0.0 242.016 -1890.78 293.335 -32.065 -1387.494 254.784 254.784
0 18 -7.5006337 0.0 -32.065 14.2754 -9.7352 243.179 -1897.11 242.016 -1890.78 0.0 242.016 -1890.78 293.335 -32.065 -1387.494 254.784 254.784
1 0 -8.183704 0.0 -36.9524 14.0517 -8.36636 243.179 -1897.11 242.9 -1894.73 0.0 242.9 -1894.73 286.105 -36.9524 -1402.6774 241.425 241.425
1 1 -8.174294 0.0 -36.6084 14.0585 -8.31983 243.179 -1897.11 242.88 -1895.02 0.0 242.88 -1895.02 286.194 -36.6084 -1402.5544 241.666 241.666
1 2 -7.915324 0.0 -36.0117 14.1403 -8.48349 243.179 -1897.11 243.47 -1892.66 0.0 243.47 -1892.66 284.618 -36.0117 -1400.5837 241.963 241.963
1 3 -7.9400826 0.0 -36.4426 14.1261 -8.49126 243.179 -1897.11 243.497 -1892.47 0.0 243.497 -1892.47 284.968 -36.4426 -1400.4476 242.016 242.016
1 4 -7.922591 0.0 -36.198 14.122 -8.51054 243.179 -1897.11 243.479 -1892.56 0.0 243.479 -1892.56 284.992 -36.198 -1400.2871 242.194 242.194
1 5 -8.186924 0.0 -39.5577 14.2307 -9.58991 243.179 -1897.11 242.892 -1891.69 0.0 242.892 -1891.69 295.089 -39.5577 -1393.2667 248.553 248.553
1 6 -8.146167 0.0 -39.1908 14.238 -9.64593 243.179 -1897.11 243.037 -1891.86 0.0 243.037 -1891.86 294.81 -39.1908 -1393.2037 248.658 248.658
1 7 -8.071438 0.0 -37.241 14.2336 -9.69939 243.179 -1897.11 242.938 -1893.56 0.0 242.938 -1893.56 294.905 -37.241 -1392.958 249.375 249.375
2 0 -8.044678 0.0 -35.4056 14.3634 -9.41388 243.179 -1897.11 242.528 -1894.84 0.0 242.528 -1894.84 285.6 -35.4056 -1402.1176 241.324 241.324
2 1 -8.044164 0.0 -35.3961 14.3645 -9.41164 243.179 -1897.11 242.52 -1894.83 0.0 242.52 -1894.83 285.611 -35.3961 -1402.0951 241.333 241.333
2 2 -7.9213324 0.0 -33.7334 14.3938 -9.76142 243.179 -1897.11 242.541 -1895.73 0.0 242.541 -1895.73 285.486 -33.7334 -1401.4364 241.401 241.401
2 3 -7.9213324 0.0 -33.7334 14.3938 -9.76142 243.179 -1897.11 242.541 -1895.73 0.0 242.541 -1895.73 285.486 -33.7334 -1401.4364 241.401 241.401
2 4 -8.306994 0.0 -40.6442 14.3039 -9.87844 243.179 -1897.11 242.447 -1891.46 0.0 242.447 -1891.46 291.468 -40.6442 -1398.1892 245.59 245.59
3 0 -7.787797 0.0 -32.7819 14.7397 -9.21669 243.179 -1897.11 242.095 -1893.25 0.0 242.095 -1893.25 282.967 -32.7819 -1400.97 241.302 241.302
3 1 -7.751002 0.0 -32.7894 14.721 -9.19418 243.179 -1897.11 242.125 -1892.69 0.0 242.125 -1892.69 282.519 -32.7894 -1400.8353 241.098 241.098
3 2 -8.091751 0.0 -37.2652 14.5359 -9.23852 243.179 -1897.11 241.957 -1891.41 0.0 241.957 -1891.41 288.394 -37.2652 -1398.3242 243.507 243.507
3 3 -8.158049 0.0 -36.6979 14.758 -9.23729 243.179 -1897.11 242.018 -1893.12 0.0 242.018 -1893.12 290.138 -36.6979 -1397.6619 245.413 245.413
3 4 -8.078379 0.0 -38.4416 14.5655 -9.9172 243.179 -1897.11 241.979 -1890.04 0.0 241.979 -1890.04 290.649 -38.4416 -1395.8536 245.361 245.361
3 5 -7.901908 0.0 -34.1138 14.7691 -9.08223 243.179 -1897.11 242.033 -1892.78 0.0 242.033 -1892.78 290.266 -34.1138 -1394.5948 246.244 246.244
3 6 -7.6297927 0.0 -34.3251 14.3403 -9.7406 243.179 -1897.11 242.17 -1889.54 0.0 242.17 -1889.54 293.254 -34.3251 -1388.441 254.294 254.294
4 0 -7.4101253 0.0 -26.582 14.2846 -8.48008 243.179 -1897.11 243.15 -1898.26 0.0 243.15 -1898.26 283.283 -26.582 -1398.409 244.74 244.74
4 1 -7.4101253 0.0 -26.582 14.2846 -8.48008 243.179 -1897.11 243.15 -1898.26 0.0 243.15 -1898.26 283.283 -26.582 -1398.409 244.74 244.74
4 2 -7.380576 0.0 -26.4415 14.2901 -8.47338 243.179 -1897.11 243.157 -1897.99 0.0 243.157 -1897.99 283.319 -26.4415 -1397.9556 245.163 245.163
4 3 -7.380576 0.0 -26.4415 14.2901 -8.47338 243.179 -1897.11 243.157 -1897.99 0.0 243.157 -1897.99 283.319 -26.4415 -1397.9556 245.163 245.163
4 4 -7.380576 0.0 -26.4415 14.2901 -8.47338 243.179 -1897.11 243.157 -1897.99 0.0 243.157 -1897.99 283.319 -26.4415 -1397.9556 245.163 245.163
4 5 -7.380576 0.0 -26.4415 14.2901 -8.47338 243.179 -1897.11 243.157 -1897.99 0.0 243.157 -1897.99 283.319 -26.4415 -1397.9556 245.163 245.163
4 6 -7.4353237 0.0 -27.1495 14.2992 -8.4691 243.179 -1897.11 243.02 -1897.56 0.0 243.02 -1897.56 284.165 -27.1495 -1397.5245 245.476 245.476
4 7 -7.4353237 0.0 -27.1495 14.2992 -8.4691 243.179 -1897.11 243.02 -1897.56 0.0 243.02 -1897.56 284.165 -27.1495 -1397.5245 245.476 245.476
4 8 -8.49961 0.0 -40.5288 13.9635 -8.62978 243.179 -1897.11 242.762 -1894.55 0.0 242.762 -1894.55 298.657 -40.5288 -1393.6599 251.489 251.489
4 9 -7.953058 0.0 -31.7337 13.9414 -9.7219 243.179 -1897.11 242.548 -1900.01 0.0 242.548 -1900.01 303.675 -31.7337 -1385.5208 256.141 256.141
5 0 -8.386544 0.0 -37.6443 14.1987 -9.54804 243.179 -1897.11 242.894 -1897.92 0.0 242.894 -1897.92 295.121 -37.6443 -1397.5493 249.185 249.185
5 1 -8.386544 0.0 -37.6443 14.1987 -9.54804 243.179 -1897.11 242.894 -1897.92 0.0 242.894 -1897.92 295.121 -37.6443 -1397.5493 249.185 249.185
5 2 -8.403615 0.0 -37.6892 14.197 -9.54363 243.179 -1897.11 242.876 -1898.1 0.0 242.876 -1898.1 295.377 -37.6892 -1397.5361 249.139 249.139
5 3 -8.391396 0.0 -37.4788 14.2057 -9.54251 243.179 -1897.11 242.856 -1898.18 0.0 242.856 -1898.18 295.351 -37.4788 -1397.4519 249.193 249.193
6 0 -8.183792 0.0 -38.7513 14.0744 -8.72701 243.179 -1897.11 241.298 -1889.8 0.0 241.298 -1889.8 290.319 -38.7513 -1396.9343 245.235 245.235
6 1 -8.16887 0.0 -40.3756 14.0711 -8.81811 243.179 -1897.11 241.284 -1887.12 0.0 241.284 -1887.12 290.936 -40.3756 -1395.2756 245.246 245.246
6 2 -8.16887 0.0 -40.3756 14.0711 -8.81811 243.179 -1897.11 241.284 -1887.12 0.0 241.284 -1887.12 290.936 -40.3756 -1395.2756 245.246 245.246
6 3 -8.162734 0.0 -40.3263 14.0687 -8.81917 243.179 -1897.11 241.29 -1887.11 0.0 241.29 -1887.11 291.029 -40.3263 -1395.1172 245.474 245.474
6 4 -6.8139377 0.0 -21.0719 14.3283 -8.62502 243.179 -1897.11 241.783 -1895.0 0.0 241.783 -1895.0 298.125 -21.0719 -1376.164 265.127 265.127
6 5 -6.8200345 0.0 -21.0166 14.3421 -8.61827 243.179 -1897.11 241.772 -1895.14 0.0 241.772 -1895.14 298.242 -21.0166 -1376.1426 265.181 265.181
6 6 -6.8200345 0.0 -21.0166 14.3421 -8.61827 243.179 -1897.11 241.772 -1895.14 0.0 241.772 -1895.14 298.242 -21.0166 -1376.1426 265.181 265.181
6 7 -6.514048 0.0 -17.3112 14.3485 -8.53798 243.179 -1897.11 241.78 -1895.79 0.0 241.78 -1895.79 297.972 -17.3112 -1373.3492 266.328 266.328
7 0 -8.070537 0.0 -37.7116 14.2041 -9.72603 243.179 -1897.11 243.229 -1893.34 0.0 243.229 -1893.34 291.063 -37.7116 -1396.7595 248.946 248.946
7 1 -8.070537 0.0 -37.7116 14.2041 -9.72603 243.179 -1897.11 243.229 -1893.34 0.0 243.229 -1893.34 291.063 -37.7116 -1396.7595 248.946 248.946
7 2 -8.077699 0.0 -37.7603 14.204 -9.74332 243.179 -1897.11 243.249 -1893.43 0.0 243.249 -1893.43 291.196 -37.7603 -1396.7454 248.98 248.98
7 3 -7.891237 0.0 -34.7869 14.1624 -9.44259 243.179 -1897.11 242.833 -1894.1 0.0 242.833 -1894.1 292.376 -34.7869 -1393.6779 251.477 251.477
7 4 -7.891237 0.0 -34.7869 14.1624 -9.44259 243.179 -1897.11 242.833 -1894.1 0.0 242.833 -1894.1 292.376 -34.7869 -1393.6779 251.477 251.477
7 5 -7.8842497 0.0 -34.666 14.1649 -9.45516 243.179 -1897.11 242.845 -1894.2 0.0 242.845 -1894.2 292.516 -34.666 -1393.505 251.779 251.779
7 6 -7.8952413 0.0 -34.7871 14.1568 -9.41187 243.179 -1897.11 242.844 -1894.16 0.0 242.844 -1894.16 292.69 -34.7871 -1393.4131 251.743 251.743
7 7 -7.6836214 0.0 -34.4916 14.1924 -9.79416 243.179 -1897.11 243.254 -1892.12 0.0 243.254 -1892.12 291.648 -34.4916 -1391.7096 251.112 251.112
7 8 -7.6836214 0.0 -34.4916 14.1924 -9.79416 243.179 -1897.11 243.254 -1892.12 0.0 243.254 -1892.12 291.648 -34.4916 -1391.7096 251.112 251.112
7 9 -7.6836214 0.0 -34.4916 14.1924 -9.79416 243.179 -1897.11 243.254 -1892.12 0.0 243.254 -1892.12 291.648 -34.4916 -1391.7096 251.112 251.112
7 10 -7.6836214 0.0 -34.4916 14.1924 -9.79416 243.179 -1897.11 243.254 -1892.12 0.0 243.254 -1892.12 291.648 -34.4916 -1391.7096 251.112 251.112
7 11 -7.6836214 0.0 -34.4916 14.1924 -9.79416 243.179 -1897.11 243.254 -1892.12 0.0 243.254 -1892.12 291.648 -34.4916 -1391.7096 251.112 251.112
8 0 -7.648439 0.0 -31.8916 14.4997 -9.42886 243.179 -1897.11 242.637 -1893.77 0.0 242.637 -1893.77 286.437 -31.8916 -1396.5876 244.408 244.408
8 1 -7.648439 0.0 -31.8916 14.4997 -9.42886 243.179 -1897.11 242.637 -1893.77 0.0 242.637 -1893.77 286.437 -31.8916 -1396.5876 244.408 244.408
8 2 -7.648439 0.0 -31.8916 14.4997 -9.42886 243.179 -1897.11 242.637 -1893.77 0.0 242.637 -1893.77 286.437 -31.8916 -1396.5876 244.408 244.408
8 3 -7.6402893 0.0 -31.2792 14.5035 -9.70304 243.179 -1897.11 242.61 -1894.81 0.0 242.61 -1894.81 287.59 -31.2792 -1395.8893 244.966 244.966
8 4 -7.6402893 0.0 -31.2792 14.5035 -9.70304 243.179 -1897.11 242.61 -1894.81 0.0 242.61 -1894.81 287.59 -31.2792 -1395.8893 244.966 244.966
8 5 -7.638815 0.0 -31.4237 14.4953 -9.97847 243.179 -1897.11 242.616 -1894.86 0.0 242.616 -1894.86 288.026 -31.4237 -1395.6417 245.109 245.109
8 6 -7.638815 0.0 -31.4237 14.4953 -9.97847 243.179 -1897.11 242.616 -1894.86 0.0 242.616 -1894.86 288.026 -31.4237 -1395.6417 245.109 245.109
8 7 -7.638815 0.0 -31.4237 14.4953 -9.97847 243.179 -1897.11 242.616 -1894.86 0.0 242.616 -1894.86 288.026 -31.4237 -1395.6417 245.109 245.109
9 0 -7.8847528 0.0 -36.9774 14.251 -9.31239 243.179 -1897.11 243.654 -1891.61 0.0 243.654 -1891.61 288.836 -36.9774 -1396.0973 245.403 245.403
9 1 -7.8972836 0.0 -37.0927 14.2488 -9.30876 243.179 -1897.11 243.637 -1891.61 0.0 243.637 -1891.61 289.01 -37.0927 -1396.0557 245.415 245.415
9 2 -7.8972836 0.0 -37.0927 14.2488 -9.30876 243.179 -1897.11 243.637 -1891.61 0.0 243.637 -1891.61 289.01 -37.0927 -1396.0557 245.415 245.415
9 3 -7.818161 0.0 -36.6051 14.2496 -9.40853 243.179 -1897.11 243.618 -1891.14 0.0 243.618 -1891.14 289.945 -36.6051 -1394.182 246.328 246.328
9 4 -7.9717107 0.0 -37.942 14.5312 -9.01263 243.179 -1897.11 243.436 -1890.47 0.0 243.436 -1890.47 291.773 -37.942 -1393.2029 248.493 248.493
9 5 -7.969006 0.0 -37.9419 14.541 -8.97801 243.179 -1897.11 243.432 -1890.37 0.0 243.432 -1890.37 291.682 -37.9419 -1393.1979 248.435 248.435
9 6 -7.969006 0.0 -37.9419 14.541 -8.97801 243.179 -1897.11 243.432 -1890.37 0.0 243.432 -1890.37 291.682 -37.9419 -1393.1979 248.435 248.435
9 7 -7.9779663 0.0 -39.4919 14.5765 -8.82782 243.179 -1897.11 243.435 -1887.92 0.0 243.435 -1887.92 291.241 -39.4919 -1392.7358 249.04 249.04
10 0 -7.7121463 0.0 -34.1955 14.4265 -9.97676 243.179 -1897.11 243.788 -1893.69 0.0 243.788 -1893.69 288.467 -34.1955 -1395.6305 246.978 246.978
10 1 -7.7121463 0.0 -34.1955 14.4265 -9.97676 243.179 -1897.11 243.788 -1893.69 0.0 243.788 -1893.69 288.467 -34.1955 -1395.6305 246.978 246.978
10 2 -7.7121463 0.0 -34.1955 14.4265 -9.97676 243.179 -1897.11 243.788 -1893.69 0.0 243.788 -1893.69 288.467 -34.1955 -1395.6305 246.978 246.978
10 3 -7.7121463 0.0 -34.1955 14.4265 -9.97676 243.179 -1897.11 243.788 -1893.69 0.0 243.788 -1893.69 288.467 -34.1955 -1395.6305 246.978 246.978
10 4 -7.7121463 0.0 -34.1955 14.4265 -9.97676 243.179 -1897.11 243.788 -1893.69 0.0 243.788 -1893.69 288.467 -34.1955 -1395.6305 246.978 246.978
10 5 -7.075391 0.0 -26.1022 14.4507 -9.82149 243.179 -1897.11 243.909 -1895.79 0.0 243.909 -1895.79 286.812 -26.1022 -1391.1711 250.534 250.534
10 6 -7.075391 0.0 -26.1022 14.4507 -9.82149 243.179 -1897.11 243.909 -1895.79 0.0 243.909 -1895.79 286.812 -26.1022 -1391.1711 250.534 250.534
10 7 -7.063187 0.0 -25.9089 14.4387 -9.81824 243.179 -1897.11 243.893 -1895.88 0.0 243.893 -1895.88 286.762 -25.9089 -1391.1338 250.534 250.534
11 0 -7.1909213 0.0 -25.9065 14.4134 -8.75904 243.179 -1897.11 243.569 -1896.45 0.0 243.569 -1896.45 283.516 -25.9065 -1395.2715 248.0 248.0
11 1 -7.188452 0.0 -25.8917 14.4034 -8.70659 243.179 -1897.11 243.352 -1896.06 0.0 243.352 -1896.06 283.828 -25.8917 -1394.7717 248.128 248.128
11 2 -7.182709 0.0 -25.8724 14.3951 -8.69933 243.179 -1897.11 243.338 -1895.98 0.0 243.338 -1895.98 283.841 -25.8724 -1394.6733 248.159 248.159
12 0 -7.537162 0.0 -35.4647 14.2456 -9.22962 243.179 -1897.11 243.082 -1887.31 0.0 243.082 -1887.31 285.699 -35.4647 -1393.9937 246.119 246.119
12 1 -7.2306905 0.0 -29.2196 14.2772 -8.91214 243.179 -1897.11 243.27 -1891.88 0.0 243.27 -1891.88 284.876 -29.2196 -1392.9536 247.385 247.385
12 2 -7.393461 0.0 -34.3089 14.2739 -9.15673 243.179 -1897.11 243.553 -1887.36 0.0 243.553 -1887.36 285.744 -34.3089 -1392.372 247.615 247.615
12 3 -7.393461 0.0 -34.3089 14.2739 -9.15673 243.179 -1897.11 243.553 -1887.36 0.0 243.553 -1887.36 285.744 -34.3089 -1392.372 247.615 247.615
12 4 -7.7374287 0.0 -38.9314 14.2597 -9.68119 243.179 -1897.11 243.125 -1885.72 0.0 243.125 -1885.72 289.476 -38.9314 -1392.0503 248.96 248.96
12 5 -7.7290144 0.0 -38.6634 14.2619 -9.67401 243.179 -1897.11 243.121 -1885.98 0.0 243.121 -1885.98 289.474 -38.6634 -1392.0485 248.999 248.999
12 6 -7.7290344 0.0 -38.8434 14.2574 -9.69723 243.179 -1897.11 243.126 -1885.74 0.0 243.126 -1885.74 289.423 -38.8434 -1392.0344 248.968 248.968
12 7 -7.7081375 0.0 -38.3645 14.254 -9.68393 243.179 -1897.11 243.132 -1886.14 0.0 243.132 -1886.14 289.352 -38.3645 -1392.0206 249.014 249.014
12 8 -7.7081375 0.0 -38.3645 14.254 -9.68393 243.179 -1897.11 243.132 -1886.14 0.0 243.132 -1886.14 289.352 -38.3645 -1392.0206 249.014 249.014
12 9 -7.437485 0.0 -33.8151 14.2533 -9.30007 243.179 -1897.11 243.108 -1888.33 0.0 243.108 -1888.33 288.946 -33.8151 -1390.091 250.519 250.519
12 10 -7.437485 0.0 -33.8151 14.2533 -9.30007 243.179 -1897.11 243.108 -1888.33 0.0 243.108 -1888.33 288.946 -33.8151 -1390.091 250.519 250.519
12 11 -7.3407407 0.0 -31.5664 14.2512 -8.62405 243.179 -1897.11 243.113 -1889.56 0.0 243.113 -1889.56 288.425 -31.5664 -1389.5884 250.526 250.526
13 0 -8.312975 0.0 -39.98 14.4959 -9.88096 243.179 -1897.11 242.324 -1892.1 0.0 242.324 -1892.1 296.012 -39.98 -1393.744 249.804 249.804
13 1 -8.12963 0.0 -36.6993 14.4899 -9.58179 243.179 -1897.11 242.327 -1893.89 0.0 242.327 -1893.89 295.651 -36.6993 -1392.6113 250.58 250.58
13 2 -7.9351406 0.0 -35.6994 14.3255 -9.65231 243.179 -1897.11 242.856 -1893.4 0.0 242.856 -1893.4 294.407 -35.6994 -1391.8364 253.606 253.606
13 3 -7.705202 0.0 -32.628 14.3326 -9.8487 243.179 -1897.11 242.464 -1893.97 0.0 242.464 -1893.97 293.26 -32.628 -1390.8739 252.025 252.025
13 4 -8.347715 0.0 -38.8617 14.6531 -9.91615 243.179 -1897.11 242.118 -1893.87 0.0 242.118 -1893.87 299.911 -38.8617 -1390.7026 253.51 253.51
13 5 -7.6539807 0.0 -31.7359 14.0654 -9.38828 243.179 -1897.11 242.778 -1894.95 0.0 242.778 -1894.95 294.403 -31.7359 -1389.5049 254.705 254.705
13 6 -7.6643686 0.0 -31.8283 14.0761 -9.35058 243.179 -1897.11 242.731 -1894.85 0.0 242.731 -1894.85 294.681 -31.8283 -1389.2664 254.872 254.872
13 7 -7.5486073 0.0 -29.7717 14.1275 -8.87535 243.179 -1897.11 242.464 -1895.17 0.0 242.464 -1895.17 295.37 -29.7717 -1387.1078 256.047 256.047
13 8 -8.2528305 0.0 -37.0114 14.2867 -8.10516 243.179 -1897.11 241.733 -1893.34 0.0 241.733 -1893.34 303.779 -37.0114 -1384.8394 261.462 261.462
14 0 -7.212309 0.0 -29.3369 14.1828 -9.90441 243.179 -1897.11 244.068 -1893.77 0.0 244.068 -1893.77 285.461 -29.3369 -1393.578 250.034 250.034
14 1 -7.063931 0.0 -26.2632 14.1984 -9.91154 243.179 -1897.11 244.107 -1896.14 0.0 244.107 -1896.14 285.652 -26.2632 -1392.6443 249.869 249.869
14 2 -7.0373683 0.0 -25.7082 14.1954 -9.91576 243.179 -1897.11 244.157 -1896.65 0.0 244.157 -1896.65 285.713 -25.7082 -1392.4883 249.812 249.812
14 3 -7.213897 0.0 -29.3413 14.069 -9.89881 243.179 -1897.11 244.243 -1894.23 0.0 244.243 -1894.23 288.949 -29.3413 -1390.3793 252.758 252.758
14 4 -6.9892316 0.0 -25.3503 14.0857 -9.68044 243.179 -1897.11 244.234 -1896.47 0.0 244.234 -1896.47 288.806 -25.3503 -1388.7803 253.309 253.309
14 5 -6.974156 0.0 -25.1771 14.079 -9.67759 243.179 -1897.11 244.183 -1896.42 0.0 244.183 -1896.42 288.83 -25.1771 -1388.5841 253.376 253.376
14 6 -6.974156 0.0 -25.1771 14.079 -9.67759 243.179 -1897.11 244.183 -1896.42 0.0 244.183 -1896.42 288.83 -25.1771 -1388.5841 253.376 253.376
14 7 -6.974156 0.0 -25.1771 14.079 -9.67759 243.179 -1897.11 244.183 -1896.42 0.0 244.183 -1896.42 288.83 -25.1771 -1388.5841 253.376 253.376
15 0 -7.419316 0.0 -29.3348 14.3772 -9.18094 243.179 -1897.11 244.455 -1896.73 0.0 244.455 -1896.73 288.303 -29.3348 -1393.3068 252.227 252.227
15 1 -7.419316 0.0 -29.3348 14.3772 -9.18094 243.179 -1897.11 244.455 -1896.73 0.0 244.455 -1896.73 288.303 -29.3348 -1393.3068 252.227 252.227
15 2 -7.419316 0.0 -29.3348 14.3772 -9.18094 243.179 -1897.11 244.455 -1896.73 0.0 244.455 -1896.73 288.303 -29.3348 -1393.3068 252.227 252.227
15 3 -7.3779335 0.0 -28.7683 14.3596 -9.16561 243.179 -1897.11 244.48 -1896.98 0.0 244.48 -1896.98 288.266 -28.7683 -1393.0023 252.465 252.465
15 4 -7.3779335 0.0 -28.7683 14.3596 -9.16561 243.179 -1897.11 244.48 -1896.98 0.0 244.48 -1896.98 288.266 -28.7683 -1393.0023 252.465 252.465
15 5 -7.3779335 0.0 -28.7683 14.3596 -9.16561 243.179 -1897.11 244.48 -1896.98 0.0 244.48 -1896.98 288.266 -28.7683 -1393.0023 252.465 252.465
15 6 -7.3779335 0.0 -28.7683 14.3596 -9.16561 243.179 -1897.11 244.48 -1896.98 0.0 244.48 -1896.98 288.266 -28.7683 -1393.0023 252.465 252.465
15 7 -7.349325 0.0 -28.5367 14.3405 -9.19601 243.179 -1897.11 244.525 -1897.0 0.0 244.525 -1897.0 288.479 -28.5367 -1392.5327 252.833 252.833
16 0 -8.070034 0.0 -36.912 14.398 -8.7877 243.179 -1897.11 242.647 -1892.43 0.0 242.647 -1892.43 293.629 -36.912 -1393.066 250.336 250.336
16 1 -7.9545035 0.0 -35.8674 14.406 -9.26497 243.179 -1897.11 242.607 -1892.56 0.0 242.607 -1892.56 294.508 -35.8674 -1391.3125 251.248 251.248
16 2 -7.5285206 0.0 -30.9587 14.3889 -9.0054 243.179 -1897.11 242.902 -1893.41 0.0 242.902 -1893.41 291.829 -30.9587 -1389.6378 253.059 253.059
16 3 -7.5285206 0.0 -30.9587 14.3889 -9.0054 243.179 -1897.11 242.902 -1893.41 0.0 242.902 -1893.41 291.829 -30.9587 -1389.6378 253.059 253.059
16 4 -7.8121 0.0 -34.5756 14.3628 -9.23795 243.179 -1897.11 242.743 -1892.48 0.0 242.743 -1892.48 302.804 -34.5756 -1381.5085 261.64 261.64
16 5 -7.7968197 0.0 -34.3561 14.3628 -9.22302 243.179 -1897.11 242.74 -1892.55 0.0 242.74 -1892.55 302.68 -34.3561 -1381.4862 261.646 261.646
16 6 -7.4493403 0.0 -30.1832 14.3569 -9.33711 243.179 -1897.11 242.691 -1893.37 0.0 242.691 -1893.37 303.18 -30.1832 -1377.6821 263.013 263.013
16 7 -7.4493403 0.0 -30.1832 14.3569 -9.33711 243.179 -1897.11 242.691 -1893.37 0.0 242.691 -1893.37 303.18 -30.1832 -1377.6821 263.013 263.013
17 0 -7.955004 0.0 -36.2396 14.0797 -9.38688 243.179 -1897.11 242.297 -1892.14 0.0 242.297 -1892.14 293.404 -36.2396 -1392.6786 250.047 250.047
17 1 -7.955004 0.0 -36.2396 14.0797 -9.38688 243.179 -1897.11 242.297 -1892.14 0.0 242.297 -1892.14 293.404 -36.2396 -1392.6786 250.047 250.047
17 2 -7.7537584 0.0 -33.5198 14.0863 -10.0029 243.179 -1897.11 242.283 -1893.64 0.0 242.283 -1893.64 294.025 -33.5198 -1390.8518 251.085 251.085
17 3 -7.7537584 0.0 -33.5198 14.0863 -10.0029 243.179 -1897.11 242.283 -1893.64 0.0 242.283 -1893.64 294.025 -33.5198 -1390.8518 251.085 251.085
17 4 -7.7537584 0.0 -33.5198 14.0863 -10.0029 243.179 -1897.11 242.283 -1893.64 0.0 242.283 -1893.64 294.025 -33.5198 -1390.8518 251.085 251.085
17 5 -7.7537584 0.0 -33.5198 14.0863 -10.0029 243.179 -1897.11 242.283 -1893.64 0.0 242.283 -1893.64 294.025 -33.5198 -1390.8518 251.085 251.085
17 6 -7.7213335 0.0 -33.145 14.1029 -10.0188 243.179 -1897.11 242.309 -1893.72 0.0 242.309 -1893.72 293.815 -33.145 -1390.741 251.235 251.235
17 7 -7.7213335 0.0 -33.145 14.1029 -10.0188 243.179 -1897.11 242.309 -1893.72 0.0 242.309 -1893.72 293.815 -33.145 -1390.741 251.235 251.235
18 0 -7.3186097 0.0 -28.7515 14.2777 -9.37042 243.179 -1897.11 244.533 -1896.45 0.0 244.533 -1896.45 288.206 -28.7515 -1392.4625 250.716 250.716
18 1 -7.3186097 0.0 -28.7515 14.2777 -9.37042 243.179 -1897.11 244.533 -1896.45 0.0 244.533 -1896.45 288.206 -28.7515 -1392.4625 250.716 250.716
18 2 -7.3186097 0.0 -28.7515 14.2777 -9.37042 243.179 -1897.11 244.533 -1896.45 0.0 244.533 -1896.45 288.206 -28.7515 -1392.4625 250.716 250.716
18 3 -7.4213314 0.0 -29.8505 14.3005 -9.62105 243.179 -1897.11 244.064 -1895.92 0.0 244.064 -1895.92 290.374 -29.8505 -1391.3325 251.796 251.796
18 4 -7.4213314 0.0 -29.8505 14.3005 -9.62105 243.179 -1897.11 244.064 -1895.92 0.0 244.064 -1895.92 290.374 -29.8505 -1391.3325 251.796 251.796
18 5 -7.4213314 0.0 -29.8505 14.3005 -9.62105 243.179 -1897.11 244.064 -1895.92 0.0 244.064 -1895.92 290.374 -29.8505 -1391.3325 251.796 251.796
18 6 -7.436209 0.0 -29.9558 14.2935 -9.61204 243.179 -1897.11 243.972 -1895.86 0.0 243.972 -1895.86 290.778 -29.9558 -1391.0658 252.069 252.069
18 7 -7.436209 0.0 -29.9558 14.2935 -9.61204 243.179 -1897.11 243.972 -1895.86 0.0 243.972 -1895.86 290.778 -29.9558 -1391.0658 252.069 252.069
19 0 -7.4959702 0.0 -33.1048 14.4693 -11.475 243.179 -1897.11 244.276 -1894.03 0.0 244.276 -1894.03 291.262 -33.1048 -1391.5968 248.922 248.922
19 1 -7.4959702 0.0 -33.1048 14.4693 -11.475 243.179 -1897.11 244.276 -1894.03 0.0 244.276 -1894.03 291.262 -33.1048 -1391.5968 248.922 248.922
19 2 -7.373786 0.0 -30.4828 14.3249 -10.7371 243.179 -1897.11 244.126 -1895.34 0.0 244.126 -1895.34 292.276 -30.4828 -1389.4208 250.406 250.406
19 3 -7.98772 0.0 -37.1498 14.4397 -8.97675 243.179 -1897.11 243.629 -1892.36 0.0 243.629 -1892.36 297.225 -37.1498 -1388.6558 254.214 254.214
19 4 -7.7444024 0.0 -33.7285 14.4583 -8.71873 243.179 -1897.11 243.761 -1893.59 0.0 243.761 -1893.59 296.424 -33.7285 -1387.1335 255.047 255.047
19 5 -7.3829813 0.0 -30.8068 14.0968 -8.64186 243.179 -1897.11 243.934 -1892.95 0.0 243.934 -1892.95 293.44 -30.8068 -1386.3828 256.22 256.22
19 6 -7.3471723 0.0 -30.4003 14.0999 -8.61582 243.179 -1897.11 244.146 -1893.29 0.0 244.146 -1893.29 293.344 -30.4003 -1386.2003 256.581 256.581
19 7 -7.2178583 0.0 -27.7292 14.0723 -8.72681 243.179 -1897.11 243.674 -1894.73 0.0 243.674 -1894.73 294.523 -27.7292 -1384.2622 257.289 257.289
20 0 -7.476333 0.0 -32.4211 14.4162 -9.2654 243.179 -1897.11 243.423 -1891.32 0.0 243.423 -1891.32 289.572 -32.4211 -1390.7461 250.444 250.444
20 1 -7.476333 0.0 -32.4211 14.4162 -9.2654 243.179 -1897.11 243.423 -1891.32 0.0 243.423 -1891.32 289.572 -32.4211 -1390.7461 250.444 250.444
20 2 -7.58647 0.0 -33.3963 14.4193 -9.40764 243.179 -1897.11 243.268 -1891.51 0.0 243.268 -1891.51 291.817 -33.3963 -1389.8213 251.481 251.481
20 3 -7.58647 0.0 -33.3963 14.4193 -9.40764 243.179 -1897.11 243.268 -1891.51 0.0 243.268 -1891.51 291.817 -33.3963 -1389.8213 251.481 251.481
20 4 -7.6067715 0.0 -33.655 14.4323 -9.40682 243.179 -1897.11 243.248 -1891.39 0.0 243.248 -1891.39 292.063 -33.655 -1389.734 251.617 251.617
20 5 -7.6067715 0.0 -33.655 14.4323 -9.40682 243.179 -1897.11 243.248 -1891.39 0.0 243.248 -1891.39 292.063 -33.655 -1389.734 251.617 251.617
20 6 -7.6067715 0.0 -33.655 14.4323 -9.40682 243.179 -1897.11 243.248 -1891.39 0.0 243.248 -1891.39 292.063 -33.655 -1389.734 251.617 251.617
20 7 -7.6067715 0.0 -33.655 14.4323 -9.40682 243.179 -1897.11 243.248 -1891.39 0.0 243.248 -1891.39 292.063 -33.655 -1389.734 251.617 251.617
21 0 -7.7078176 0.0 -30.5533 14.3144 -9.68303 243.179 -1897.11 243.116 -1898.09 0.0 243.116 -1898.09 294.87 -30.5533 -1390.6573 252.782 252.782
21 1 -7.713156 0.0 -30.7986 14.3081 -9.66496 243.179 -1897.11 243.155 -1897.85 0.0 243.155 -1897.85 294.838 -30.7986 -1390.6555 252.706 252.706
21 2 -7.6752186 0.0 -31.8585 14.3092 -11.7038 243.179 -1897.11 243.104 -1897.55 0.0 243.104 -1897.55 298.675 -31.8585 -1387.6295 254.069 254.069
21 3 -7.6752186 0.0 -31.8585 14.3092 -11.7038 243.179 -1897.11 243.104 -1897.55 0.0 243.104 -1897.55 298.675 -31.8585 -1387.6295 254.069 254.069
21 4 -7.722559 0.0 -33.2024 14.3369 -9.87224 243.179 -1897.11 243.698 -1895.29 0.0 243.698 -1895.29 301.411 -33.2024 -1383.3834 261.115 261.115
21 5 -7.798956 0.0 -33.6833 14.3539 -9.87513 243.179 -1897.11 243.574 -1895.58 0.0 243.574 -1895.58 302.387 -33.6833 -1383.3022 261.32 261.32
21 6 -8.159791 0.0 -36.2701 14.3838 -9.94608 243.179 -1897.11 243.068 -1896.72 0.0 243.068 -1896.72 307.0 -36.2701 -1382.9221 262.371 262.371
21 7 -8.159791 0.0 -36.2701 14.3838 -9.94608 243.179 -1897.11 243.068 -1896.72 0.0 243.068 -1896.72 307.0 -36.2701 -1382.9221 262.371 262.371
22 0 -7.428452 0.0 -32.623 14.3232 -9.84167 243.179 -1897.11 242.559 -1889.61 0.0 242.559 -1889.61 289.018 -32.623 -1390.656 251.865 251.865
22 1 -7.428452 0.0 -32.623 14.3232 -9.84167 243.179 -1897.11 242.559 -1889.61 0.0 242.559 -1889.61 289.018 -32.623 -1390.656 251.865 251.865
22 2 -7.428452 0.0 -32.623 14.3232 -9.84167 243.179 -1897.11 242.559 -1889.61 0.0 242.559 -1889.61 289.018 -32.623 -1390.656 251.865 251.865
22 3 -7.4417896 0.0 -32.6576 14.3414 -9.81423 243.179 -1897.11 242.508 -1889.64 0.0 242.508 -1889.64 289.191 -32.6576 -1390.5986 251.949 251.949
22 4 -7.4417896 0.0 -32.6576 14.3414 -9.81423 243.179 -1897.11 242.508 -1889.64 0.0 242.508 -1889.64 289.191 -32.6576 -1390.5986 251.949 251.949
22 5 -7.2199583 0.0 -29.3772 14.3543 -9.43455 243.179 -1897.11 242.478 -1890.64 0.0 242.478 -1890.64 288.954 -29.3772 -1388.5852 252.619 252.619
22 6 -7.2199583 0.0 -29.3772 14.3543 -9.43455 243.179 -1897.11 242.478 -1890.64 0.0 242.478 -1890.64 288.954 -29.3772 -1388.5852 252.619 252.619
22 7 -7.2199583 0.0 -29.3772 14.3543 -9.43455 243.179 -1897.11 242.478 -1890.64 0.0 242.478 -1890.64 288.954 -29.3772 -1388.5852 252.619 252.619
23 0 -7.469079 0.0 -30.3891 14.3671 -8.19115 243.179 -1897.11 243.498 -1893.46 0.0 243.498 -1893.46 289.969 -30.3891 -1390.3821 251.428 251.428
23 1 -7.4478145 0.0 -30.1067 14.3868 -8.20108 243.179 -1897.11 243.499 -1893.53 0.0 243.499 -1893.53 290.057 -30.1067 -1390.0807 251.725 251.725
23 2 -7.4568386 0.0 -30.1354 14.3743 -8.19409 243.179 -1897.11 243.489 -1893.63 0.0 243.489 -1893.63 290.213 -30.1354 -1390.0634 251.829 251.829
23 3 -7.4568386 0.0 -30.1354 14.3743 -8.19409 243.179 -1897.11 243.489 -1893.63 0.0 243.489 -1893.63 290.213 -30.1354 -1390.0634 251.829 251.829
24 0 -6.9939957 0.0 -25.4411 14.1187 -9.93258 243.179 -1897.11 244.319 -1896.74 0.0 244.319 -1896.74 287.894 -25.4411 -1389.9681 254.688 254.688
24 1 -6.9939957 0.0 -25.4411 14.1187 -9.93258 243.179 -1897.11 244.319 -1896.74 0.0 244.319 -1896.74 287.894 -25.4411 -1389.9681 254.688 254.688
24 2 -6.998656 0.0 -25.5167 14.1189 -9.91609 243.179 -1897.11 244.298 -1896.65 0.0 244.298 -1896.65 287.949 -25.5167 -1389.9198 254.712 254.712
24 3 -6.998656 0.0 -25.5167 14.1189 -9.91609 243.179 -1897.11 244.298 -1896.65 0.0 244.298 -1896.65 287.949 -25.5167 -1389.9198 254.712 254.712
24 4 -6.998656 0.0 -25.5167 14.1189 -9.91609 243.179 -1897.11 244.298 -1896.65 0.0 244.298 -1896.65 287.949 -25.5167 -1389.9198 254.712 254.712
24 5 -6.998656 0.0 -25.5167 14.1189 -9.91609 243.179 -1897.11 244.298 -1896.65 0.0 244.298 -1896.65 287.949 -25.5167 -1389.9198 254.712 254.712
24 6 -6.808045 0.0 -24.0932 14.1088 -9.59774 243.179 -1897.11 244.393 -1895.58 0.0 244.393 -1895.58 287.523 -24.0932 -1387.7571 255.613 255.613
24 7 -6.808045 0.0 -24.0932 14.1088 -9.59774 243.179 -1897.11 244.393 -1895.58 0.0 244.393 -1895.58 287.523 -24.0932 -1387.7571 255.613 255.613
25 0 -7.4333143 0.0 -39.7907 14.4517 -9.3038 243.179 -1897.11 244.944 -1881.56 0.0 244.944 -1881.56 286.661 -39.7907 -1389.7457 247.783 247.783
25 1 -7.432438 0.0 -39.7604 14.457 -9.30864 243.179 -1897.11 244.938 -1881.58 0.0 244.938 -1881.58 286.668 -39.7604 -1389.7344 247.784 247.784
25 2 -7.387193 0.0 -39.6438 14.4556 -9.31098 243.179 -1897.11 244.941 -1881.03 0.0 244.941 -1881.03 286.67 -39.6438 -1389.0627 248.11 248.11
25 3 -6.8733435 0.0 -28.8608 14.2205 -9.3973 243.179 -1897.11 245.173 -1890.11 0.0 245.173 -1890.11 288.895 -28.8608 -1384.9028 254.435 254.435
25 4 -6.8733435 0.0 -28.8608 14.2205 -9.3973 243.179 -1897.11 245.173 -1890.11 0.0 245.173 -1890.11 288.895 -28.8608 -1384.9028 254.435 254.435
25 5 -6.9086394 0.0 -29.4962 14.2232 -9.42572 243.179 -1897.11 245.135 -1889.67 0.0 245.135 -1889.67 289.166 -29.4962 -1384.8652 254.41 254.41
25 6 -6.8936443 0.0 -29.3244 14.2195 -9.41565 243.179 -1897.11 245.131 -1889.68 0.0 245.131 -1889.68 289.064 -29.3244 -1384.8094 254.439 254.439
25 7 -6.8936443 0.0 -29.3244 14.2195 -9.41565 243.179 -1897.11 245.131 -1889.68 0.0 245.131 -1889.68 289.064 -29.3244 -1384.8094 254.439 254.439
26 0 -7.3040895 0.0 -32.3394 14.0445 -9.76917 243.179 -1897.11 244.678 -1891.65 0.0 244.678 -1891.65 290.466 -32.3394 -1388.8455 254.192 254.192
26 1 -7.3040895 0.0 -32.3394 14.0445 -9.76917 243.179 -1897.11 244.678 -1891.65 0.0 244.678 -1891.65 290.466 -32.3394 -1388.8455 254.192 254.192
26 2 -7.3040895 0.0 -32.3394 14.0445 -9.76917 243.179 -1897.11 244.678 -1891.65 0.0 244.678 -1891.65 290.466 -32.3394 -1388.8455 254.192 254.192
26 3 -7.314127 0.0 -32.4552 14.0554 -9.76406 243.179 -1897.11 244.676 -1891.61 0.0 244.676 -1891.61 290.987 -32.4552 -1388.4021 254.6 254.6
26 4 -7.314127 0.0 -32.4552 14.0554 -9.76406 243.179 -1897.11 244.676 -1891.61 0.0 244.676 -1891.61 290.987 -32.4552 -1388.4021 254.6 254.6
26 5 -7.314127 0.0 -32.4552 14.0554 -9.76406 243.179 -1897.11 244.676 -1891.61 0.0 244.676 -1891.61 290.987 -32.4552 -1388.4021 254.6 254.6
26 6 -7.367293 0.0 -33.128 14.0285 -9.77495 243.179 -1897.11 244.617 -1891.4 0.0 244.617 -1891.4 291.683 -33.128 -1388.228 254.834 254.834
26 7 -7.367293 0.0 -33.128 14.0285 -9.77495 243.179 -1897.11 244.617 -1891.4 0.0 244.617 -1891.4 291.683 -33.128 -1388.228 254.834 254.834
27 0 -6.633688 0.0 -20.3223 14.0575 -8.47623 243.179 -1897.11 245.145 -1898.68 0.0 245.145 -1898.68 285.146 -20.3223 -1388.7113 254.198 254.198
27 1 -6.633688 0.0 -20.3223 14.0575 -8.47623 243.179 -1897.11 245.145 -1898.68 0.0 245.145 -1898.68 285.146 -20.3223 -1388.7113 254.198 254.198
27 2 -6.633688 0.0 -20.3223 14.0575 -8.47623 243.179 -1897.11 245.145 -1898.68 0.0 245.145 -1898.68 285.146 -20.3223 -1388.7113 254.198 254.198
27 3 -6.633688 0.0 -20.3223 14.0575 -8.47623 243.179 -1897.11 245.145 -1898.68 0.0 245.145 -1898.68 285.146 -20.3223 -1388.7113 254.198 254.198
27 4 -6.6320524 0.0 -20.2424 14.0477 -8.46316 243.179 -1897.11 244.984 -1898.53 0.0 244.984 -1898.53 285.458 -20.2424 -1388.3304 254.404 254.404
27 5 -6.489336 0.0 -18.2213 14.0446 -8.42685 243.179 -1897.11 244.783 -1898.98 0.0 244.783 -1898.98 285.805 -18.2213 -1386.6133 255.469 255.469
27 6 -6.489336 0.0 -18.2213 14.0446 -8.42685 243.179 -1897.11 244.783 -1898.98 0.0 244.783 -1898.98 285.805 -18.2213 -1386.6133 255.469 255.469
27 7 -6.489336 0.0 -18.2213 14.0446 -8.42685 243.179 -1897.11 244.783 -1898.98 0.0 244.783 -1898.98 285.805 -18.2213 -1386.6133 255.469 255.469
28 0 -7.6251388 0.0 -38.8444 14.4278 -8.62524 243.179 -1897.11 244.08 -1884.18 0.0 244.08 -1884.18 291.952 -38.8444 -1386.9926 251.576 251.576
28 1 -7.6497483 0.0 -39.3928 14.4067 -8.59137 243.179 -1897.11 244.052 -1883.69 0.0 244.052 -1883.69 292.11 -39.3928 -1386.9208 251.518 251.518
28 2 -7.5931277 0.0 -38.0784 14.4418 -8.62474 243.179 -1897.11 244.126 -1884.89 0.0 244.126 -1884.89 291.937 -38.0784 -1386.9054 251.775 251.775
28 3 -7.5931277 0.0 -38.0784 14.4418 -8.62474 243.179 -1897.11 244.126 -1884.89 0.0 244.126 -1884.89 291.937 -38.0784 -1386.9054 251.775 251.775
28 4 -7.1596994 0.0 -34.3665 14.5176 -9.13754 243.179 -1897.11 244.701 -1884.83 0.0 244.701 -1884.83 290.541 -34.3665 -1383.9545 255.901 255.901
28 5 -7.153177 0.0 -33.0461 14.5236 -8.98672 243.179 -1897.11 244.53 -1886.34 0.0 244.53 -1886.34 291.542 -33.0461 -1383.3141 257.501 257.501
28 6 -7.153177 0.0 -33.0461 14.5236 -8.98672 243.179 -1897.11 244.53 -1886.34 0.0 244.53 -1886.34 291.542 -33.0461 -1383.3141 257.501 257.501
28 7 -7.257945 0.0 -35.0752 14.5993 -8.98074 243.179 -1897.11 244.522 -1884.78 0.0 244.522 -1884.78 292.181 -35.0752 -1383.1522 257.147 257.147
29 0 -7.428372 0.0 -33.1192 14.2157 -9.44618 243.179 -1897.11 244.55 -1891.69 0.0 244.55 -1891.69 295.363 -33.1192 -1384.8961 256.707 256.707
29 1 -7.428372 0.0 -33.1192 14.2157 -9.44618 243.179 -1897.11 244.55 -1891.69 0.0 244.55 -1891.69 295.363 -33.1192 -1384.8961 256.707 256.707
29 2 -7.4304943 0.0 -33.1291 14.2227 -9.46612 243.179 -1897.11 244.551 -1891.72 0.0 244.551 -1891.72 295.407 -33.1291 -1384.891 256.685 256.685
29 3 -7.4304943 0.0 -33.1291 14.2227 -9.46612 243.179 -1897.11 244.551 -1891.72 0.0 244.551 -1891.72 295.407 -33.1291 -1384.891 256.685 256.685
29 4 -7.4304943 0.0 -33.1291 14.2227 -9.46612 243.179 -1897.11 244.551 -1891.72 0.0 244.551 -1891.72 295.407 -33.1291 -1384.891 256.685 256.685
29 5 -7.4285975 0.0 -33.1491 14.2072 -9.43396 243.179 -1897.11 244.467 -1891.52 0.0 244.467 -1891.52 295.433 -33.1491 -1384.769 256.95 256.95
29 6 -7.4285975 0.0 -33.1491 14.2072 -9.43396 243.179 -1897.11 244.467 -1891.52 0.0 244.467 -1891.52 295.433 -33.1491 -1384.769 256.95 256.95
29 7 -7.4285975 0.0 -33.1491 14.2072 -9.43396 243.179 -1897.11 244.467 -1891.52 0.0 244.467 -1891.52 295.433 -33.1491 -1384.769 256.95 256.95
30 0 -7.362758 0.0 -27.1152 14.293 -9.56201 243.179 -1897.11 243.363 -1898.06 0.0 243.363 -1898.06 297.306 -27.1152 -1384.5062 259.623 259.623
30 1 -7.3512874 0.0 -27.0055 14.2925 -9.54445 243.179 -1897.11 243.366 -1898.03 0.0 243.366 -1898.03 297.165 -27.0055 -1384.5045 259.632 259.632
31 0 -7.289519 0.0 -32.9397 14.1937 -8.35386 243.179 -1897.11 245.048 -1889.41 0.0 245.048 -1889.41 294.978 -32.9397 -1382.3237 259.668 259.668
31 1 -7.293402 0.0 -32.9486 14.1945 -8.33088 243.179 -1897.11 245.038 -1889.42 0.0 245.038 -1889.42 295.033 -32.9486 -1382.2977 259.68 259.68
31 2 -7.2936907 0.0 -34.8912 14.1932 -8.71445 243.179 -1897.11 245.046 -1886.82 0.0 245.046 -1886.82 295.229 -34.8912 -1381.4362 259.577 259.577
31 3 -7.2936907 0.0 -34.8912 14.1932 -8.71445 243.179 -1897.11 245.046 -1886.82 0.0 245.046 -1886.82 295.229 -34.8912 -1381.4362 259.577 259.577
32 0 -6.66348 0.0 -19.1293 14.4741 -8.97774 243.179 -1897.11 244.085 -1899.23 0.0 244.085 -1899.23 301.383 -19.1293 -1372.8914 271.29 271.29
32 1 -6.6617637 0.0 -18.9966 14.4936 -8.99473 243.179 -1897.11 243.966 -1899.21 0.0 243.966 -1899.21 301.566 -18.9966 -1372.6746 271.375 271.375
32 2 -6.6617637 0.0 -18.9966 14.4936 -8.99473 243.179 -1897.11 243.966 -1899.21 0.0 243.966 -1899.21 301.566 -18.9966 -1372.6746 271.375 271.375
32 3 -6.6617637 0.0 -18.9966 14.4936 -8.99473 243.179 -1897.11 243.966 -1899.21 0.0 243.966 -1899.21 301.566 -18.9966 -1372.6746 271.375 271.375
32 4 -6.636972 0.0 -18.9562 14.4878 -9.00901 243.179 -1897.11 244.095 -1899.09 0.0 244.095 -1899.09 301.327 -18.9562 -1372.6243 271.575 271.575
