# Supplementary material for: Exploring the mechanism of Alisma orientale for the treatment of pregnancy induced hypertension and potential hepato-nephrotoxicity by using network pharmacology, network toxicology, molecular docking and molecular dynamics simulation
Source: Front Pharmacol. 2022 Nov 15;13:1027112. doi: 10.3389/fphar.2022.1027112 (PMC9705790; doi:10.3389/fphar.2022.1027112)
Supplement: Supplementary file 13 [file DataSheet7.zip › IGF1/IGFalisolB/clusters.dock4.pdb]

REMARK  Energy: 240.23
REMARK  SimpleFitness: 240.23
REMARK  FullFitness: -1403.8885
REMARK  InterFull: -42.6945
REMARK  IntraFull: 289.563
REMARK  solvFull: -1892.66
REMARK  surfFull: 241.903
REMARK  extraFull: 0.0
REMARK  deltaGcompsolvpol: -1892.66
REMARK  deltaGcompsolvnonpol: 241.903
REMARK  deltaGprotsolvpol: -1897.11
REMARK  deltaGprotsolvnonpol: 243.179
REMARK  deltaGligsolvpol: -8.30943
REMARK  deltaGligsolvnonpol: 14.1926
REMARK  deltaGvdw: -42.6945
REMARK  deltaGelec: 0.0
REMARK  deltaG: -8.711355
REMARK  Cluster: 0
REMARK  ClusterRank: 0
ATOM   4915 C    LIG     1      18.886  15.565   8.270  1.00  0.00      LIG  
ATOM   4916 C1   LIG     1      20.302  17.451   7.415  1.00  0.00      LIG  
ATOM   4917 C2   LIG     1      19.524  16.145   7.059  1.00  0.00      LIG  
ATOM   4918 O    LIG     1      19.257  12.393  13.616  1.00  0.00      LIG  
ATOM   4919 C3   LIG     1      19.876  12.752  12.358  1.00  0.00      LIG  
ATOM   4920 C4   LIG     1      20.634  12.832  13.635  1.00  0.00      LIG  
ATOM   4921 C5   LIG     1      19.316  18.472   8.045  1.00  0.00      LIG  
ATOM   4922 C6   LIG     1      19.067  14.238   8.369  1.00  0.00      LIG  
ATOM   4923 C7   LIG     1      19.814  19.948   8.163  1.00  0.00      LIG  
ATOM   4924 C8   LIG     1      18.067  16.512   9.074  1.00  0.00      LIG  
ATOM   4925 C9   LIG     1      18.698  17.874   9.322  1.00  0.00      LIG  
ATOM   4926 C10  LIG     1      21.040  20.172   7.284  1.00  0.00      LIG  
ATOM   4927 C11  LIG     1      19.270  13.952  11.703  1.00  0.00      LIG  
ATOM   4928 C12  LIG     1      20.396  14.997   6.567  1.00  0.00      LIG  
ATOM   4929 C13  LIG     1      20.986  18.002   6.152  1.00  0.00      LIG  
ATOM   4930 C14  LIG     1      19.865  13.747   7.222  1.00  0.00      LIG  
ATOM   4931 C15  LIG     1      18.576  13.170   9.322  1.00  0.00      LIG  
ATOM   4932 C16  LIG     1      20.260  20.399   9.557  1.00  0.00      LIG  
ATOM   4933 C17  LIG     1      18.152  13.546  10.741  1.00  0.00      LIG  
ATOM   4934 C18  LIG     1      21.424  21.628   7.150  1.00  0.00      LIG  
ATOM   4935 C19  LIG     1      20.863  19.497   5.952  1.00  0.00      LIG  
ATOM   4936 C20  LIG     1      21.705  22.186   8.513  1.00  0.00      LIG  
ATOM   4937 O1   LIG     1      22.472  23.128   8.641  1.00  0.00      LIG  
ATOM   4938 C21  LIG     1      21.424  17.119   8.424  1.00  0.00      LIG  
ATOM   4939 C22  LIG     1      20.722  21.852   9.599  1.00  0.00      LIG  
ATOM   4940 O2   LIG     1      17.645  18.693   9.826  1.00  0.00      LIG  
ATOM   4941 C23  LIG     1      18.421  16.322   6.004  1.00  0.00      LIG  
ATOM   4942 C24  LIG     1      20.853  14.139  14.317  1.00  0.00      LIG  
ATOM   4943 C25  LIG     1      21.598  11.749  13.965  1.00  0.00      LIG  
ATOM   4944 O3   LIG     1      20.297  14.682  11.049  1.00  0.00      LIG  
ATOM   4945 C26  LIG     1      18.638  20.828   7.710  1.00  0.00      LIG  
ATOM   4946 C27  LIG     1      17.382  12.490   8.676  1.00  0.00      LIG  
ATOM   4947 H    LIG     1      20.121  11.961  11.661  1.00  0.00      LIG  
ATOM   4948 H1   LIG     1      21.900  19.698   7.761  1.00  0.00      LIG  
ATOM   4949 H2   LIG     1      18.483  18.554   7.346  1.00  0.00      LIG  
ATOM   4950 H3   LIG     1      17.819  16.101  10.048  1.00  0.00      LIG  
ATOM   4951 H4   LIG     1      17.115  16.649   8.553  1.00  0.00      LIG  
ATOM   4952 H5   LIG     1      19.448  17.789  10.112  1.00  0.00      LIG  
ATOM   4953 H6   LIG     1      18.835  14.612  12.458  1.00  0.00      LIG  
ATOM   4954 H7   LIG     1      21.445  15.106   6.835  1.00  0.00      LIG  
ATOM   4955 H8   LIG     1      20.363  14.903   5.481  1.00  0.00      LIG  
ATOM   4956 H9   LIG     1      20.626  17.519   5.246  1.00  0.00      LIG  
ATOM   4957 H10  LIG     1      22.051  17.759   6.195  1.00  0.00      LIG  
ATOM   4958 H11  LIG     1      19.230  13.192   6.525  1.00  0.00      LIG  
ATOM   4959 H12  LIG     1      20.682  13.098   7.542  1.00  0.00      LIG  
ATOM   4960 H13  LIG     1      19.376  12.430   9.420  1.00  0.00      LIG  
ATOM   4961 H14  LIG     1      21.079  19.760   9.895  1.00  0.00      LIG  
ATOM   4962 H15  LIG     1      19.455  20.297  10.285  1.00  0.00      LIG  
ATOM   4963 H16  LIG     1      17.407  14.337  10.695  1.00  0.00      LIG  
ATOM   4964 H17  LIG     1      17.617  12.698  11.177  1.00  0.00      LIG  
ATOM   4965 H18  LIG     1      20.655  22.227   6.656  1.00  0.00      LIG  
ATOM   4966 H19  LIG     1      22.345  21.700   6.567  1.00  0.00      LIG  
ATOM   4967 H20  LIG     1      21.635  19.830   5.253  1.00  0.00      LIG  
ATOM   4968 H21  LIG     1      19.897  19.744   5.505  1.00  0.00      LIG  
ATOM   4969 H22  LIG     1      22.252  16.597   7.942  1.00  0.00      LIG  
ATOM   4970 H23  LIG     1      21.087  16.492   9.250  1.00  0.00      LIG  
ATOM   4971 H24  LIG     1      21.851  18.015   8.871  1.00  0.00      LIG  
ATOM   4972 H25  LIG     1      21.203  22.049  10.560  1.00  0.00      LIG  
ATOM   4973 H26  LIG     1      19.872  22.532   9.502  1.00  0.00      LIG  
ATOM   4974 H27  LIG     1      17.229  18.200  10.554  1.00  0.00      LIG  
ATOM   4975 H28  LIG     1      17.907  15.375   5.810  1.00  0.00      LIG  
ATOM   4976 H29  LIG     1      18.824  16.653   5.046  1.00  0.00      LIG  
ATOM   4977 H30  LIG     1      17.654  17.037   6.307  1.00  0.00      LIG  
ATOM   4978 H31  LIG     1      19.940  14.738  14.366  1.00  0.00      LIG  
ATOM   4979 H32  LIG     1      21.618  14.714  13.788  1.00  0.00      LIG  
ATOM   4980 H33  LIG     1      21.202  13.974  15.339  1.00  0.00      LIG  
ATOM   4981 H34  LIG     1      21.501  10.905  13.276  1.00  0.00      LIG  
ATOM   4982 H35  LIG     1      21.429  11.387  14.982  1.00  0.00      LIG  
ATOM   4983 H36  LIG     1      22.623  12.121  13.906  1.00  0.00      LIG  
ATOM   4984 H37  LIG     1      19.909  15.013  10.220  1.00  0.00      LIG  
ATOM   4985 H38  LIG     1      17.778  20.695   8.368  1.00  0.00      LIG  
ATOM   4986 H39  LIG     1      18.317  20.563   6.700  1.00  0.00      LIG  
ATOM   4987 H40  LIG     1      18.856  21.897   7.704  1.00  0.00      LIG  
ATOM   4988 H41  LIG     1      17.636  12.057   7.704  1.00  0.00      LIG  
ATOM   4989 H42  LIG     1      16.560  13.198   8.531  1.00  0.00      LIG  
ATOM   4990 H43  LIG     1      17.015  11.680   9.311  1.00  0.00      LIG  
TER
REMARK  Energy: 240.293
REMARK  SimpleFitness: 240.293
REMARK  FullFitness: -1403.823
REMARK  InterFull: -42.604
REMARK  IntraFull: 289.564
REMARK  solvFull: -1892.65
REMARK  surfFull: 241.867
REMARK  extraFull: 0.0
REMARK  deltaGcompsolvpol: -1892.65
REMARK  deltaGcompsolvnonpol: 241.867
REMARK  deltaGprotsolvpol: -1897.11
REMARK  deltaGprotsolvnonpol: 243.179
REMARK  deltaGligsolvpol: -8.29417
REMARK  deltaGligsolvnonpol: 14.1935
REMARK  deltaGvdw: -42.604
REMARK  deltaGelec: 0.0
REMARK  deltaG: -8.706606
REMARK  Cluster: 0
REMARK  ClusterRank: 1
ATOM   4915 C    LIG     1      18.893  15.509   8.317  1.00  0.00      LIG  
ATOM   4916 C1   LIG     1      20.287  17.381   7.404  1.00  0.00      LIG  
ATOM   4917 C2   LIG     1      19.506  16.068   7.084  1.00  0.00      LIG  
ATOM   4918 O    LIG     1      19.327  12.366  13.673  1.00  0.00      LIG  
ATOM   4919 C3   LIG     1      19.935  12.733  12.412  1.00  0.00      LIG  
ATOM   4920 C4   LIG     1      20.699  12.821  13.684  1.00  0.00      LIG  
ATOM   4921 C5   LIG     1      19.316  18.409   8.046  1.00  0.00      LIG  
ATOM   4922 C6   LIG     1      19.069  14.183   8.429  1.00  0.00      LIG  
ATOM   4923 C7   LIG     1      19.816  19.887   8.130  1.00  0.00      LIG  
ATOM   4924 C8   LIG     1      18.090  16.468   9.122  1.00  0.00      LIG  
ATOM   4925 C9   LIG     1      18.732  17.828   9.346  1.00  0.00      LIG  
ATOM   4926 C10  LIG     1      21.014  20.099   7.213  1.00  0.00      LIG  
ATOM   4927 C11  LIG     1      19.317  13.931  11.764  1.00  0.00      LIG  
ATOM   4928 C12  LIG     1      20.368  14.912   6.591  1.00  0.00      LIG  
ATOM   4929 C13  LIG     1      20.936  17.915   6.116  1.00  0.00      LIG  
ATOM   4930 C14  LIG     1      19.842  13.673   7.273  1.00  0.00      LIG  
ATOM   4931 C15  LIG     1      18.579  13.131   9.401  1.00  0.00      LIG  
ATOM   4932 C16  LIG     1      20.300  20.359   9.505  1.00  0.00      LIG  
ATOM   4933 C17  LIG     1      18.183  13.524  10.823  1.00  0.00      LIG  
ATOM   4934 C18  LIG     1      21.392  21.552   7.047  1.00  0.00      LIG  
ATOM   4935 C19  LIG     1      20.802  19.405   5.897  1.00  0.00      LIG  
ATOM   4936 C20  LIG     1      21.714  22.129   8.393  1.00  0.00      LIG  
ATOM   4937 O1   LIG     1      22.486  23.072   8.485  1.00  0.00      LIG  
ATOM   4938 C21  LIG     1      21.434  17.066   8.389  1.00  0.00      LIG  
ATOM   4939 C22  LIG     1      20.763  21.812   9.511  1.00  0.00      LIG  
ATOM   4940 O2   LIG     1      17.695  18.654   9.870  1.00  0.00      LIG  
ATOM   4941 C23  LIG     1      18.379  16.227   6.051  1.00  0.00      LIG  
ATOM   4942 C24  LIG     1      20.907  14.134  14.358  1.00  0.00      LIG  
ATOM   4943 C25  LIG     1      21.677  11.750  14.013  1.00  0.00      LIG  
ATOM   4944 O3   LIG     1      20.331  14.662  11.091  1.00  0.00      LIG  
ATOM   4945 C26  LIG     1      18.626  20.759   7.700  1.00  0.00      LIG  
ATOM   4946 C27  LIG     1      17.363  12.467   8.783  1.00  0.00      LIG  
ATOM   4947 H    LIG     1      20.183  11.945  11.713  1.00  0.00      LIG  
ATOM   4948 H1   LIG     1      21.889  19.632   7.671  1.00  0.00      LIG  
ATOM   4949 H2   LIG     1      18.464  18.481   7.369  1.00  0.00      LIG  
ATOM   4950 H3   LIG     1      17.841  16.070  10.100  1.00  0.00      LIG  
ATOM   4951 H4   LIG     1      17.136  16.609   8.604  1.00  0.00      LIG  
ATOM   4952 H5   LIG     1      19.503  17.749  10.118  1.00  0.00      LIG  
ATOM   4953 H6   LIG     1      18.892  14.592  12.524  1.00  0.00      LIG  
ATOM   4954 H7   LIG     1      21.421  15.021   6.841  1.00  0.00      LIG  
ATOM   4955 H8   LIG     1      20.318  14.803   5.506  1.00  0.00      LIG  
ATOM   4956 H9   LIG     1      20.556  17.417   5.227  1.00  0.00      LIG  
ATOM   4957 H10  LIG     1      22.003  17.677   6.136  1.00  0.00      LIG  
ATOM   4958 H11  LIG     1      19.191  13.114   6.595  1.00  0.00      LIG  
ATOM   4959 H12  LIG     1      20.660  13.022   7.585  1.00  0.00      LIG  
ATOM   4960 H13  LIG     1      19.368  12.379   9.491  1.00  0.00      LIG  
ATOM   4961 H14  LIG     1      21.129  19.724   9.830  1.00  0.00      LIG  
ATOM   4962 H15  LIG     1      19.515  20.268  10.256  1.00  0.00      LIG  
ATOM   4963 H16  LIG     1      17.441  14.319  10.783  1.00  0.00      LIG  
ATOM   4964 H17  LIG     1      17.651  12.683  11.275  1.00  0.00      LIG  
ATOM   4965 H18  LIG     1      20.609  22.144   6.567  1.00  0.00      LIG  
ATOM   4966 H19  LIG     1      22.296  21.614   6.436  1.00  0.00      LIG  
ATOM   4967 H20  LIG     1      21.553  19.730   5.171  1.00  0.00      LIG  
ATOM   4968 H21  LIG     1      19.823  19.643   5.473  1.00  0.00      LIG  
ATOM   4969 H22  LIG     1      22.252  16.541   7.893  1.00  0.00      LIG  
ATOM   4970 H23  LIG     1      21.118  16.448   9.231  1.00  0.00      LIG  
ATOM   4971 H24  LIG     1      21.868  17.970   8.814  1.00  0.00      LIG  
ATOM   4972 H25  LIG     1      21.272  22.023  10.455  1.00  0.00      LIG  
ATOM   4973 H26  LIG     1      19.910  22.490   9.428  1.00  0.00      LIG  
ATOM   4974 H27  LIG     1      17.303  18.172  10.618  1.00  0.00      LIG  
ATOM   4975 H28  LIG     1      17.853  15.280   5.893  1.00  0.00      LIG  
ATOM   4976 H29  LIG     1      18.760  16.531   5.075  1.00  0.00      LIG  
ATOM   4977 H30  LIG     1      17.624  16.956   6.353  1.00  0.00      LIG  
ATOM   4978 H31  LIG     1      19.985  14.719  14.419  1.00  0.00      LIG  
ATOM   4979 H32  LIG     1      21.653  14.719  13.813  1.00  0.00      LIG  
ATOM   4980 H33  LIG     1      21.275  13.980  15.375  1.00  0.00      LIG  
ATOM   4981 H34  LIG     1      21.592  10.905  13.323  1.00  0.00      LIG  
ATOM   4982 H35  LIG     1      21.515  11.386  15.030  1.00  0.00      LIG  
ATOM   4983 H36  LIG     1      22.697  12.137  13.953  1.00  0.00      LIG  
ATOM   4984 H37  LIG     1      19.936  14.970  10.257  1.00  0.00      LIG  
ATOM   4985 H38  LIG     1      17.787  20.637   8.386  1.00  0.00      LIG  
ATOM   4986 H39  LIG     1      18.274  20.476   6.705  1.00  0.00      LIG  
ATOM   4987 H40  LIG     1      18.842  21.827   7.668  1.00  0.00      LIG  
ATOM   4988 H41  LIG     1      17.596  12.009   7.818  1.00  0.00      LIG  
ATOM   4989 H42  LIG     1      16.554  13.190   8.635  1.00  0.00      LIG  
ATOM   4990 H43  LIG     1      16.985  11.680   9.440  1.00  0.00      LIG  
TER
REMARK  Energy: 240.304
REMARK  SimpleFitness: 240.304
REMARK  FullFitness: -1403.8108
REMARK  InterFull: -42.4747
REMARK  IntraFull: 289.442
REMARK  solvFull: -1892.67
REMARK  surfFull: 241.892
REMARK  extraFull: 0.0
REMARK  deltaGcompsolvpol: -1892.67
REMARK  deltaGcompsolvnonpol: 241.892
REMARK  deltaGprotsolvpol: -1897.11
REMARK  deltaGprotsolvnonpol: 243.179
REMARK  deltaGligsolvpol: -8.28731
REMARK  deltaGligsolvnonpol: 14.1944
REMARK  deltaGvdw: -42.4747
REMARK  deltaGelec: 0.0
REMARK  deltaG: -8.69374
REMARK  Cluster: 0
REMARK  ClusterRank: 2
ATOM   4915 C    LIG     1      18.892  15.517   8.331  1.00  0.00      LIG  
ATOM   4916 C1   LIG     1      20.294  17.380   7.413  1.00  0.00      LIG  
ATOM   4917 C2   LIG     1      19.500  16.075   7.094  1.00  0.00      LIG  
ATOM   4918 O    LIG     1      19.358  12.360  13.675  1.00  0.00      LIG  
ATOM   4919 C3   LIG     1      19.966  12.738  12.417  1.00  0.00      LIG  
ATOM   4920 C4   LIG     1      20.730  12.814  13.691  1.00  0.00      LIG  
ATOM   4921 C5   LIG     1      19.335  18.414   8.062  1.00  0.00      LIG  
ATOM   4922 C6   LIG     1      19.068  14.191   8.444  1.00  0.00      LIG  
ATOM   4923 C7   LIG     1      19.845  19.888   8.146  1.00  0.00      LIG  
ATOM   4924 C8   LIG     1      18.098  16.481   9.140  1.00  0.00      LIG  
ATOM   4925 C9   LIG     1      18.754  17.834   9.364  1.00  0.00      LIG  
ATOM   4926 C10  LIG     1      21.039  20.092   7.221  1.00  0.00      LIG  
ATOM   4927 C11  LIG     1      19.343  13.938  11.779  1.00  0.00      LIG  
ATOM   4928 C12  LIG     1      20.350  14.916   6.591  1.00  0.00      LIG  
ATOM   4929 C13  LIG     1      20.941  17.912   6.123  1.00  0.00      LIG  
ATOM   4930 C14  LIG     1      19.831  13.679   7.281  1.00  0.00      LIG  
ATOM   4931 C15  LIG     1      18.584  13.140   9.419  1.00  0.00      LIG  
ATOM   4932 C16  LIG     1      20.345  20.351   9.519  1.00  0.00      LIG  
ATOM   4933 C17  LIG     1      18.201  13.535  10.845  1.00  0.00      LIG  
ATOM   4934 C18  LIG     1      21.429  21.542   7.055  1.00  0.00      LIG  
ATOM   4935 C19  LIG     1      20.810  19.403   5.905  1.00  0.00      LIG  
ATOM   4936 C20  LIG     1      21.766  22.112   8.401  1.00  0.00      LIG  
ATOM   4937 O1   LIG     1      22.549  23.046   8.490  1.00  0.00      LIG  
ATOM   4938 C21  LIG     1      21.444  17.054   8.390  1.00  0.00      LIG  
ATOM   4939 C22  LIG     1      20.821  21.800   9.525  1.00  0.00      LIG  
ATOM   4940 O2   LIG     1      17.729  18.670   9.896  1.00  0.00      LIG  
ATOM   4941 C23  LIG     1      18.369  16.243   6.067  1.00  0.00      LIG  
ATOM   4942 C24  LIG     1      20.941  14.117  14.382  1.00  0.00      LIG  
ATOM   4943 C25  LIG     1      21.705  11.738  14.011  1.00  0.00      LIG  
ATOM   4944 O3   LIG     1      20.350  14.673  11.101  1.00  0.00      LIG  
ATOM   4945 C26  LIG     1      18.659  20.770   7.725  1.00  0.00      LIG  
ATOM   4946 C27  LIG     1      17.361  12.479   8.809  1.00  0.00      LIG  
ATOM   4947 H    LIG     1      20.213  11.956  11.711  1.00  0.00      LIG  
ATOM   4948 H1   LIG     1      21.912  19.617   7.673  1.00  0.00      LIG  
ATOM   4949 H2   LIG     1      18.481  18.493   7.389  1.00  0.00      LIG  
ATOM   4950 H3   LIG     1      17.848  16.083  10.119  1.00  0.00      LIG  
ATOM   4951 H4   LIG     1      17.144  16.632   8.625  1.00  0.00      LIG  
ATOM   4952 H5   LIG     1      19.528  17.745  10.131  1.00  0.00      LIG  
ATOM   4953 H6   LIG     1      18.925  14.595  12.546  1.00  0.00      LIG  
ATOM   4954 H7   LIG     1      21.408  15.022   6.821  1.00  0.00      LIG  
ATOM   4955 H8   LIG     1      20.281  14.806   5.507  1.00  0.00      LIG  
ATOM   4956 H9   LIG     1      20.556  17.415   5.235  1.00  0.00      LIG  
ATOM   4957 H10  LIG     1      22.007  17.671   6.138  1.00  0.00      LIG  
ATOM   4958 H11  LIG     1      19.175  13.117   6.611  1.00  0.00      LIG  
ATOM   4959 H12  LIG     1      20.653  13.030   7.587  1.00  0.00      LIG  
ATOM   4960 H13  LIG     1      19.372  12.387   9.503  1.00  0.00      LIG  
ATOM   4961 H14  LIG     1      21.169  19.708   9.836  1.00  0.00      LIG  
ATOM   4962 H15  LIG     1      19.564  20.265  10.276  1.00  0.00      LIG  
ATOM   4963 H16  LIG     1      17.462  14.333  10.811  1.00  0.00      LIG  
ATOM   4964 H17  LIG     1      17.670  12.695  11.302  1.00  0.00      LIG  
ATOM   4965 H18  LIG     1      20.648  22.144   6.584  1.00  0.00      LIG  
ATOM   4966 H19  LIG     1      22.329  21.599   6.438  1.00  0.00      LIG  
ATOM   4967 H20  LIG     1      21.556  19.726   5.173  1.00  0.00      LIG  
ATOM   4968 H21  LIG     1      19.828  19.645   5.492  1.00  0.00      LIG  
ATOM   4969 H22  LIG     1      22.256  16.526   7.889  1.00  0.00      LIG  
ATOM   4970 H23  LIG     1      21.131  16.435   9.232  1.00  0.00      LIG  
ATOM   4971 H24  LIG     1      21.888  17.953   8.816  1.00  0.00      LIG  
ATOM   4972 H25  LIG     1      21.339  22.004  10.466  1.00  0.00      LIG  
ATOM   4973 H26  LIG     1      19.974  22.486   9.451  1.00  0.00      LIG  
ATOM   4974 H27  LIG     1      17.338  18.194  10.648  1.00  0.00      LIG  
ATOM   4975 H28  LIG     1      17.838  15.299   5.909  1.00  0.00      LIG  
ATOM   4976 H29  LIG     1      18.750  16.546   5.090  1.00  0.00      LIG  
ATOM   4977 H30  LIG     1      17.620  16.976   6.373  1.00  0.00      LIG  
ATOM   4978 H31  LIG     1      20.019  14.701  14.454  1.00  0.00      LIG  
ATOM   4979 H32  LIG     1      21.687  14.710  13.846  1.00  0.00      LIG  
ATOM   4980 H33  LIG     1      21.311  13.947  15.396  1.00  0.00      LIG  
ATOM   4981 H34  LIG     1      21.612  10.895  13.320  1.00  0.00      LIG  
ATOM   4982 H35  LIG     1      21.546  11.373  15.029  1.00  0.00      LIG  
ATOM   4983 H36  LIG     1      22.727  12.120  13.947  1.00  0.00      LIG  
ATOM   4984 H37  LIG     1      19.950  14.978  10.268  1.00  0.00      LIG  
ATOM   4985 H38  LIG     1      17.822  20.650   8.415  1.00  0.00      LIG  
ATOM   4986 H39  LIG     1      18.301  20.495   6.731  1.00  0.00      LIG  
ATOM   4987 H40  LIG     1      18.883  21.837   7.700  1.00  0.00      LIG  
ATOM   4988 H41  LIG     1      17.584  12.026   7.839  1.00  0.00      LIG  
ATOM   4989 H42  LIG     1      16.553  13.204   8.671  1.00  0.00      LIG  
ATOM   4990 H43  LIG     1      16.987  11.689   9.464  1.00  0.00      LIG  
TER
REMARK  Energy: 243.259
REMARK  SimpleFitness: 243.259
REMARK  FullFitness: -1401.7507
REMARK  InterFull: -34.5467
REMARK  IntraFull: 284.892
REMARK  solvFull: -1894.39
REMARK  surfFull: 242.294
REMARK  extraFull: 0.0
REMARK  deltaGcompsolvpol: -1894.39
REMARK  deltaGcompsolvnonpol: 242.294
REMARK  deltaGprotsolvpol: -1897.11
REMARK  deltaGprotsolvnonpol: 243.179
REMARK  deltaGligsolvpol: -8.88086
REMARK  deltaGligsolvnonpol: 14.5091
REMARK  deltaGvdw: -34.5467
REMARK  deltaGelec: 0.0
REMARK  deltaG: -8.004429
REMARK  Cluster: 0
REMARK  ClusterRank: 3
ATOM   4915 C    LIG     1      18.837  15.804   8.262  1.00  0.00      LIG  
ATOM   4916 C1   LIG     1      20.384  17.546   7.373  1.00  0.00      LIG  
ATOM   4917 C2   LIG     1      19.538  16.271   7.039  1.00  0.00      LIG  
ATOM   4918 O    LIG     1      19.002  16.820  12.459  1.00  0.00      LIG  
ATOM   4919 C3   LIG     1      19.551  15.517  12.755  1.00  0.00      LIG  
ATOM   4920 C4   LIG     1      20.314  16.761  13.062  1.00  0.00      LIG  
ATOM   4921 C5   LIG     1      19.458  18.658   7.934  1.00  0.00      LIG  
ATOM   4922 C6   LIG     1      19.016  14.502   8.517  1.00  0.00      LIG  
ATOM   4923 C7   LIG     1      20.081  20.086   8.063  1.00  0.00      LIG  
ATOM   4924 C8   LIG     1      18.018  16.831   8.957  1.00  0.00      LIG  
ATOM   4925 C9   LIG     1      18.727  18.151   9.190  1.00  0.00      LIG  
ATOM   4926 C10  LIG     1      21.402  20.183   7.296  1.00  0.00      LIG  
ATOM   4927 C11  LIG     1      19.746  14.660  11.547  1.00  0.00      LIG  
ATOM   4928 C12  LIG     1      20.354  15.044   6.639  1.00  0.00      LIG  
ATOM   4929 C13  LIG     1      21.122  18.020   6.109  1.00  0.00      LIG  
ATOM   4930 C14  LIG     1      19.819  13.877   7.441  1.00  0.00      LIG  
ATOM   4931 C15  LIG     1      18.523  13.580   9.608  1.00  0.00      LIG  
ATOM   4932 C16  LIG     1      20.435  20.533   9.489  1.00  0.00      LIG  
ATOM   4933 C17  LIG     1      18.413  14.144  11.022  1.00  0.00      LIG  
ATOM   4934 C18  LIG     1      21.928  21.597   7.197  1.00  0.00      LIG  
ATOM   4935 C19  LIG     1      21.298  19.519   5.952  1.00  0.00      LIG  
ATOM   4936 C20  LIG     1      22.161  22.117   8.583  1.00  0.00      LIG  
ATOM   4937 O1   LIG     1      23.047  22.930   8.798  1.00  0.00      LIG  
ATOM   4938 C21  LIG     1      21.450  17.163   8.425  1.00  0.00      LIG  
ATOM   4939 C22  LIG     1      21.037  21.932   9.557  1.00  0.00      LIG  
ATOM   4940 O2   LIG     1      17.707  19.055   9.607  1.00  0.00      LIG  
ATOM   4941 C23  LIG     1      18.481  16.456   5.942  1.00  0.00      LIG  
ATOM   4942 C24  LIG     1      21.391  17.295  12.181  1.00  0.00      LIG  
ATOM   4943 C25  LIG     1      20.333  17.264  14.461  1.00  0.00      LIG  
ATOM   4944 O3   LIG     1      20.524  13.537  11.926  1.00  0.00      LIG  
ATOM   4945 C26  LIG     1      19.025  21.049   7.493  1.00  0.00      LIG  
ATOM   4946 C27  LIG     1      17.176  13.002   9.222  1.00  0.00      LIG  
ATOM   4947 H    LIG     1      19.144  14.963  13.590  1.00  0.00      LIG  
ATOM   4948 H1   LIG     1      22.172  19.642   7.848  1.00  0.00      LIG  
ATOM   4949 H2   LIG     1      18.673  18.790   7.187  1.00  0.00      LIG  
ATOM   4950 H3   LIG     1      17.691  16.476   9.926  1.00  0.00      LIG  
ATOM   4951 H4   LIG     1      17.105  17.001   8.378  1.00  0.00      LIG  
ATOM   4952 H5   LIG     1      19.429  18.039  10.019  1.00  0.00      LIG  
ATOM   4953 H6   LIG     1      20.283  15.196  10.765  1.00  0.00      LIG  
ATOM   4954 H7   LIG     1      21.419  15.149   6.838  1.00  0.00      LIG  
ATOM   4955 H8   LIG     1      20.269  14.836   5.570  1.00  0.00      LIG  
ATOM   4956 H9   LIG     1      20.631  17.677   5.202  1.00  0.00      LIG  
ATOM   4957 H10  LIG     1      22.110  17.553   6.087  1.00  0.00      LIG  
ATOM   4958 H11  LIG     1      19.192  13.232   6.820  1.00  0.00      LIG  
ATOM   4959 H12  LIG     1      20.634  13.279   7.849  1.00  0.00      LIG  
ATOM   4960 H13  LIG     1      19.234  12.751   9.662  1.00  0.00      LIG  
ATOM   4961 H14  LIG     1      21.146  19.822   9.919  1.00  0.00      LIG  
ATOM   4962 H15  LIG     1      19.558  20.539  10.136  1.00  0.00      LIG  
ATOM   4963 H16  LIG     1      17.646  14.917  11.063  1.00  0.00      LIG  
ATOM   4964 H17  LIG     1      18.056  13.343  11.676  1.00  0.00      LIG  
ATOM   4965 H18  LIG     1      21.243  22.264   6.672  1.00  0.00      LIG  
ATOM   4966 H19  LIG     1      22.886  21.598   6.670  1.00  0.00      LIG  
ATOM   4967 H20  LIG     1      22.205  19.709   5.369  1.00  0.00      LIG  
ATOM   4968 H21  LIG     1      20.465  19.937   5.382  1.00  0.00      LIG  
ATOM   4969 H22  LIG     1      22.275  16.611   7.975  1.00  0.00      LIG  
ATOM   4970 H23  LIG     1      21.053  16.544   9.228  1.00  0.00      LIG  
ATOM   4971 H24  LIG     1      21.892  18.028   8.914  1.00  0.00      LIG  
ATOM   4972 H25  LIG     1      21.427  22.109  10.563  1.00  0.00      LIG  
ATOM   4973 H26  LIG     1      20.280  22.692   9.348  1.00  0.00      LIG  
ATOM   4974 H27  LIG     1      17.223  18.614  10.326  1.00  0.00      LIG  
ATOM   4975 H28  LIG     1      17.880  15.549   5.818  1.00  0.00      LIG  
ATOM   4976 H29  LIG     1      18.938  16.652   4.970  1.00  0.00      LIG  
ATOM   4977 H30  LIG     1      17.788  17.272   6.154  1.00  0.00      LIG  
ATOM   4978 H31  LIG     1      21.104  18.270  11.777  1.00  0.00      LIG  
ATOM   4979 H32  LIG     1      21.627  16.630  11.350  1.00  0.00      LIG  
ATOM   4980 H33  LIG     1      22.308  17.429  12.761  1.00  0.00      LIG  
ATOM   4981 H34  LIG     1      19.472  16.902  15.032  1.00  0.00      LIG  
ATOM   4982 H35  LIG     1      20.312  18.358  14.467  1.00  0.00      LIG  
ATOM   4983 H36  LIG     1      21.246  16.933  14.965  1.00  0.00      LIG  
ATOM   4984 H37  LIG     1      19.971  13.014  12.531  1.00  0.00      LIG  
ATOM   4985 H38  LIG     1      18.111  21.013   8.089  1.00  0.00      LIG  
ATOM   4986 H39  LIG     1      18.754  20.777   6.469  1.00  0.00      LIG  
ATOM   4987 H40  LIG     1      19.339  22.093   7.476  1.00  0.00      LIG  
ATOM   4988 H41  LIG     1      17.224  12.482   8.261  1.00  0.00      LIG  
ATOM   4989 H42  LIG     1      16.420  13.788   9.147  1.00  0.00      LIG  
ATOM   4990 H43  LIG     1      16.842  12.285   9.976  1.00  0.00      LIG  
TER
REMARK  Energy: 243.259
REMARK  SimpleFitness: 243.259
REMARK  FullFitness: -1401.7507
REMARK  InterFull: -34.5467
REMARK  IntraFull: 284.892
REMARK  solvFull: -1894.39
REMARK  surfFull: 242.294
REMARK  extraFull: 0.0
REMARK  deltaGcompsolvpol: -1894.39
REMARK  deltaGcompsolvnonpol: 242.294
REMARK  deltaGprotsolvpol: -1897.11
REMARK  deltaGprotsolvnonpol: 243.179
REMARK  deltaGligsolvpol: -8.88086
REMARK  deltaGligsolvnonpol: 14.5091
REMARK  deltaGvdw: -34.5467
REMARK  deltaGelec: 0.0
REMARK  deltaG: -8.004429
REMARK  Cluster: 0
REMARK  ClusterRank: 4
ATOM   4915 C    LIG     1      18.837  15.804   8.262  1.00  0.00      LIG  
ATOM   4916 C1   LIG     1      20.384  17.546   7.373  1.00  0.00      LIG  
ATOM   4917 C2   LIG     1      19.538  16.271   7.039  1.00  0.00      LIG  
ATOM   4918 O    LIG     1      19.002  16.820  12.459  1.00  0.00      LIG  
ATOM   4919 C3   LIG     1      19.551  15.517  12.755  1.00  0.00      LIG  
ATOM   4920 C4   LIG     1      20.314  16.761  13.062  1.00  0.00      LIG  
ATOM   4921 C5   LIG     1      19.458  18.658   7.934  1.00  0.00      LIG  
ATOM   4922 C6   LIG     1      19.016  14.502   8.517  1.00  0.00      LIG  
ATOM   4923 C7   LIG     1      20.081  20.086   8.063  1.00  0.00      LIG  
ATOM   4924 C8   LIG     1      18.018  16.831   8.957  1.00  0.00      LIG  
ATOM   4925 C9   LIG     1      18.727  18.151   9.190  1.00  0.00      LIG  
ATOM   4926 C10  LIG     1      21.402  20.183   7.296  1.00  0.00      LIG  
ATOM   4927 C11  LIG     1      19.746  14.660  11.547  1.00  0.00      LIG  
ATOM   4928 C12  LIG     1      20.354  15.044   6.639  1.00  0.00      LIG  
ATOM   4929 C13  LIG     1      21.122  18.020   6.109  1.00  0.00      LIG  
ATOM   4930 C14  LIG     1      19.819  13.877   7.441  1.00  0.00      LIG  
ATOM   4931 C15  LIG     1      18.523  13.580   9.608  1.00  0.00      LIG  
ATOM   4932 C16  LIG     1      20.435  20.533   9.489  1.00  0.00      LIG  
ATOM   4933 C17  LIG     1      18.413  14.144  11.022  1.00  0.00      LIG  
ATOM   4934 C18  LIG     1      21.928  21.597   7.197  1.00  0.00      LIG  
ATOM   4935 C19  LIG     1      21.298  19.519   5.952  1.00  0.00      LIG  
ATOM   4936 C20  LIG     1      22.161  22.117   8.583  1.00  0.00      LIG  
ATOM   4937 O1   LIG     1      23.047  22.930   8.798  1.00  0.00      LIG  
ATOM   4938 C21  LIG     1      21.450  17.163   8.425  1.00  0.00      LIG  
ATOM   4939 C22  LIG     1      21.037  21.932   9.557  1.00  0.00      LIG  
ATOM   4940 O2   LIG     1      17.707  19.055   9.607  1.00  0.00      LIG  
ATOM   4941 C23  LIG     1      18.481  16.456   5.942  1.00  0.00      LIG  
ATOM   4942 C24  LIG     1      21.391  17.295  12.181  1.00  0.00      LIG  
ATOM   4943 C25  LIG     1      20.333  17.264  14.461  1.00  0.00      LIG  
ATOM   4944 O3   LIG     1      20.524  13.537  11.926  1.00  0.00      LIG  
ATOM   4945 C26  LIG     1      19.025  21.049   7.493  1.00  0.00      LIG  
ATOM   4946 C27  LIG     1      17.176  13.002   9.222  1.00  0.00      LIG  
ATOM   4947 H    LIG     1      19.144  14.963  13.590  1.00  0.00      LIG  
ATOM   4948 H1   LIG     1      22.172  19.642   7.848  1.00  0.00      LIG  
ATOM   4949 H2   LIG     1      18.673  18.790   7.187  1.00  0.00      LIG  
ATOM   4950 H3   LIG     1      17.691  16.476   9.926  1.00  0.00      LIG  
ATOM   4951 H4   LIG     1      17.105  17.001   8.378  1.00  0.00      LIG  
ATOM   4952 H5   LIG     1      19.429  18.039  10.019  1.00  0.00      LIG  
ATOM   4953 H6   LIG     1      20.283  15.196  10.765  1.00  0.00      LIG  
ATOM   4954 H7   LIG     1      21.419  15.149   6.838  1.00  0.00      LIG  
ATOM   4955 H8   LIG     1      20.269  14.836   5.570  1.00  0.00      LIG  
ATOM   4956 H9   LIG     1      20.631  17.677   5.202  1.00  0.00      LIG  
ATOM   4957 H10  LIG     1      22.110  17.553   6.087  1.00  0.00      LIG  
ATOM   4958 H11  LIG     1      19.192  13.232   6.820  1.00  0.00      LIG  
ATOM   4959 H12  LIG     1      20.634  13.279   7.849  1.00  0.00      LIG  
ATOM   4960 H13  LIG     1      19.234  12.751   9.662  1.00  0.00      LIG  
ATOM   4961 H14  LIG     1      21.146  19.822   9.919  1.00  0.00      LIG  
ATOM   4962 H15  LIG     1      19.558  20.539  10.136  1.00  0.00      LIG  
ATOM   4963 H16  LIG     1      17.646  14.917  11.063  1.00  0.00      LIG  
ATOM   4964 H17  LIG     1      18.056  13.343  11.676  1.00  0.00      LIG  
ATOM   4965 H18  LIG     1      21.243  22.264   6.672  1.00  0.00      LIG  
ATOM   4966 H19  LIG     1      22.886  21.598   6.670  1.00  0.00      LIG  
ATOM   4967 H20  LIG     1      22.205  19.709   5.369  1.00  0.00      LIG  
ATOM   4968 H21  LIG     1      20.465  19.937   5.382  1.00  0.00      LIG  
ATOM   4969 H22  LIG     1      22.275  16.611   7.975  1.00  0.00      LIG  
ATOM   4970 H23  LIG     1      21.053  16.544   9.228  1.00  0.00      LIG  
ATOM   4971 H24  LIG     1      21.892  18.028   8.914  1.00  0.00      LIG  
ATOM   4972 H25  LIG     1      21.427  22.109  10.563  1.00  0.00      LIG  
ATOM   4973 H26  LIG     1      20.280  22.692   9.348  1.00  0.00      LIG  
ATOM   4974 H27  LIG     1      17.223  18.614  10.326  1.00  0.00      LIG  
ATOM   4975 H28  LIG     1      17.880  15.549   5.818  1.00  0.00      LIG  
ATOM   4976 H29  LIG     1      18.938  16.652   4.970  1.00  0.00      LIG  
ATOM   4977 H30  LIG     1      17.788  17.272   6.154  1.00  0.00      LIG  
ATOM   4978 H31  LIG     1      21.104  18.270  11.777  1.00  0.00      LIG  
ATOM   4979 H32  LIG     1      21.627  16.630  11.350  1.00  0.00      LIG  
ATOM   4980 H33  LIG     1      22.308  17.429  12.761  1.00  0.00      LIG  
ATOM   4981 H34  LIG     1      19.472  16.902  15.032  1.00  0.00      LIG  
ATOM   4982 H35  LIG     1      20.312  18.358  14.467  1.00  0.00      LIG  
ATOM   4983 H36  LIG     1      21.246  16.933  14.965  1.00  0.00      LIG  
ATOM   4984 H37  LIG     1      19.971  13.014  12.531  1.00  0.00      LIG  
ATOM   4985 H38  LIG     1      18.111  21.013   8.089  1.00  0.00      LIG  
ATOM   4986 H39  LIG     1      18.754  20.777   6.469  1.00  0.00      LIG  
ATOM   4987 H40  LIG     1      19.339  22.093   7.476  1.00  0.00      LIG  
ATOM   4988 H41  LIG     1      17.224  12.482   8.261  1.00  0.00      LIG  
ATOM   4989 H42  LIG     1      16.420  13.788   9.147  1.00  0.00      LIG  
ATOM   4990 H43  LIG     1      16.842  12.285   9.976  1.00  0.00      LIG  
TER
REMARK  Energy: 243.259
REMARK  SimpleFitness: 243.259
REMARK  FullFitness: -1401.7507
REMARK  InterFull: -34.5467
REMARK  IntraFull: 284.892
REMARK  solvFull: -1894.39
REMARK  surfFull: 242.294
REMARK  extraFull: 0.0
REMARK  deltaGcompsolvpol: -1894.39
REMARK  deltaGcompsolvnonpol: 242.294
REMARK  deltaGprotsolvpol: -1897.11
REMARK  deltaGprotsolvnonpol: 243.179
REMARK  deltaGligsolvpol: -8.88086
REMARK  deltaGligsolvnonpol: 14.5091
REMARK  deltaGvdw: -34.5467
REMARK  deltaGelec: 0.0
REMARK  deltaG: -8.004429
REMARK  Cluster: 0
REMARK  ClusterRank: 5
ATOM   4915 C    LIG     1      18.837  15.804   8.262  1.00  0.00      LIG  
ATOM   4916 C1   LIG     1      20.384  17.546   7.373  1.00  0.00      LIG  
ATOM   4917 C2   LIG     1      19.538  16.271   7.039  1.00  0.00      LIG  
ATOM   4918 O    LIG     1      19.002  16.820  12.459  1.00  0.00      LIG  
ATOM   4919 C3   LIG     1      19.551  15.517  12.755  1.00  0.00      LIG  
ATOM   4920 C4   LIG     1      20.314  16.761  13.062  1.00  0.00      LIG  
ATOM   4921 C5   LIG     1      19.458  18.658   7.934  1.00  0.00      LIG  
ATOM   4922 C6   LIG     1      19.016  14.502   8.517  1.00  0.00      LIG  
ATOM   4923 C7   LIG     1      20.081  20.086   8.063  1.00  0.00      LIG  
ATOM   4924 C8   LIG     1      18.018  16.831   8.957  1.00  0.00      LIG  
ATOM   4925 C9   LIG     1      18.727  18.151   9.190  1.00  0.00      LIG  
ATOM   4926 C10  LIG     1      21.402  20.183   7.296  1.00  0.00      LIG  
ATOM   4927 C11  LIG     1      19.746  14.660  11.547  1.00  0.00      LIG  
ATOM   4928 C12  LIG     1      20.354  15.044   6.639  1.00  0.00      LIG  
ATOM   4929 C13  LIG     1      21.122  18.020   6.109  1.00  0.00      LIG  
ATOM   4930 C14  LIG     1      19.819  13.877   7.441  1.00  0.00      LIG  
ATOM   4931 C15  LIG     1      18.523  13.580   9.608  1.00  0.00      LIG  
ATOM   4932 C16  LIG     1      20.435  20.533   9.489  1.00  0.00      LIG  
ATOM   4933 C17  LIG     1      18.413  14.144  11.022  1.00  0.00      LIG  
ATOM   4934 C18  LIG     1      21.928  21.597   7.197  1.00  0.00      LIG  
ATOM   4935 C19  LIG     1      21.298  19.519   5.952  1.00  0.00      LIG  
ATOM   4936 C20  LIG     1      22.161  22.117   8.583  1.00  0.00      LIG  
ATOM   4937 O1   LIG     1      23.047  22.930   8.798  1.00  0.00      LIG  
ATOM   4938 C21  LIG     1      21.450  17.163   8.425  1.00  0.00      LIG  
ATOM   4939 C22  LIG     1      21.037  21.932   9.557  1.00  0.00      LIG  
ATOM   4940 O2   LIG     1      17.707  19.055   9.607  1.00  0.00      LIG  
ATOM   4941 C23  LIG     1      18.481  16.456   5.942  1.00  0.00      LIG  
ATOM   4942 C24  LIG     1      21.391  17.295  12.181  1.00  0.00      LIG  
ATOM   4943 C25  LIG     1      20.333  17.264  14.461  1.00  0.00      LIG  
ATOM   4944 O3   LIG     1      20.524  13.537  11.926  1.00  0.00      LIG  
ATOM   4945 C26  LIG     1      19.025  21.049   7.493  1.00  0.00      LIG  
ATOM   4946 C27  LIG     1      17.176  13.002   9.222  1.00  0.00      LIG  
ATOM   4947 H    LIG     1      19.144  14.963  13.590  1.00  0.00      LIG  
ATOM   4948 H1   LIG     1      22.172  19.642   7.848  1.00  0.00      LIG  
ATOM   4949 H2   LIG     1      18.673  18.790   7.187  1.00  0.00      LIG  
ATOM   4950 H3   LIG     1      17.691  16.476   9.926  1.00  0.00      LIG  
ATOM   4951 H4   LIG     1      17.105  17.001   8.378  1.00  0.00      LIG  
ATOM   4952 H5   LIG     1      19.429  18.039  10.019  1.00  0.00      LIG  
ATOM   4953 H6   LIG     1      20.283  15.196  10.765  1.00  0.00      LIG  
ATOM   4954 H7   LIG     1      21.419  15.149   6.838  1.00  0.00      LIG  
ATOM   4955 H8   LIG     1      20.269  14.836   5.570  1.00  0.00      LIG  
ATOM   4956 H9   LIG     1      20.631  17.677   5.202  1.00  0.00      LIG  
ATOM   4957 H10  LIG     1      22.110  17.553   6.087  1.00  0.00      LIG  
ATOM   4958 H11  LIG     1      19.192  13.232   6.820  1.00  0.00      LIG  
ATOM   4959 H12  LIG     1      20.634  13.279   7.849  1.00  0.00      LIG  
ATOM   4960 H13  LIG     1      19.234  12.751   9.662  1.00  0.00      LIG  
ATOM   4961 H14  LIG     1      21.146  19.822   9.919  1.00  0.00      LIG  
ATOM   4962 H15  LIG     1      19.558  20.539  10.136  1.00  0.00      LIG  
ATOM   4963 H16  LIG     1      17.646  14.917  11.063  1.00  0.00      LIG  
ATOM   4964 H17  LIG     1      18.056  13.343  11.676  1.00  0.00      LIG  
ATOM   4965 H18  LIG     1      21.243  22.264   6.672  1.00  0.00      LIG  
ATOM   4966 H19  LIG     1      22.886  21.598   6.670  1.00  0.00      LIG  
ATOM   4967 H20  LIG     1      22.205  19.709   5.369  1.00  0.00      LIG  
ATOM   4968 H21  LIG     1      20.465  19.937   5.382  1.00  0.00      LIG  
ATOM   4969 H22  LIG     1      22.275  16.611   7.975  1.00  0.00      LIG  
ATOM   4970 H23  LIG     1      21.053  16.544   9.228  1.00  0.00      LIG  
ATOM   4971 H24  LIG     1      21.892  18.028   8.914  1.00  0.00      LIG  
ATOM   4972 H25  LIG     1      21.427  22.109  10.563  1.00  0.00      LIG  
ATOM   4973 H26  LIG     1      20.280  22.692   9.348  1.00  0.00      LIG  
ATOM   4974 H27  LIG     1      17.223  18.614  10.326  1.00  0.00      LIG  
ATOM   4975 H28  LIG     1      17.880  15.549   5.818  1.00  0.00      LIG  
ATOM   4976 H29  LIG     1      18.938  16.652   4.970  1.00  0.00      LIG  
ATOM   4977 H30  LIG     1      17.788  17.272   6.154  1.00  0.00      LIG  
ATOM   4978 H31  LIG     1      21.104  18.270  11.777  1.00  0.00      LIG  
ATOM   4979 H32  LIG     1      21.627  16.630  11.350  1.00  0.00      LIG  
ATOM   4980 H33  LIG     1      22.308  17.429  12.761  1.00  0.00      LIG  
ATOM   4981 H34  LIG     1      19.472  16.902  15.032  1.00  0.00      LIG  
ATOM   4982 H35  LIG     1      20.312  18.358  14.467  1.00  0.00      LIG  
ATOM   4983 H36  LIG     1      21.246  16.933  14.965  1.00  0.00      LIG  
ATOM   4984 H37  LIG     1      19.971  13.014  12.531  1.00  0.00      LIG  
ATOM   4985 H38  LIG     1      18.111  21.013   8.089  1.00  0.00      LIG  
ATOM   4986 H39  LIG     1      18.754  20.777   6.469  1.00  0.00      LIG  
ATOM   4987 H40  LIG     1      19.339  22.093   7.476  1.00  0.00      LIG  
ATOM   4988 H41  LIG     1      17.224  12.482   8.261  1.00  0.00      LIG  
ATOM   4989 H42  LIG     1      16.420  13.788   9.147  1.00  0.00      LIG  
ATOM   4990 H43  LIG     1      16.842  12.285   9.976  1.00  0.00      LIG  
TER
REMARK  Energy: 243.624
REMARK  SimpleFitness: 243.624
REMARK  FullFitness: -1401.655
REMARK  InterFull: -32.632
REMARK  IntraFull: 283.297
REMARK  solvFull: -1894.93
REMARK  surfFull: 242.61
REMARK  extraFull: 0.0
REMARK  deltaGcompsolvpol: -1894.93
REMARK  deltaGcompsolvnonpol: 242.61
REMARK  deltaGprotsolvpol: -1897.11
REMARK  deltaGprotsolvnonpol: 243.179
REMARK  deltaGligsolvpol: -8.89018
REMARK  deltaGligsolvnonpol: 14.4803
REMARK  deltaGvdw: -32.632
REMARK  deltaGelec: 0.0
REMARK  deltaG: -7.82316
REMARK  Cluster: 0
REMARK  ClusterRank: 6
ATOM   4915 C    LIG     1      18.946  16.301   8.348  1.00  0.00      LIG  
ATOM   4916 C1   LIG     1      20.648  17.949   7.569  1.00  0.00      LIG  
ATOM   4917 C2   LIG     1      19.701  16.776   7.156  1.00  0.00      LIG  
ATOM   4918 O    LIG     1      19.131  17.102  12.736  1.00  0.00      LIG  
ATOM   4919 C3   LIG     1      19.627  15.754  12.899  1.00  0.00      LIG  
ATOM   4920 C4   LIG     1      20.442  16.928  13.322  1.00  0.00      LIG  
ATOM   4921 C5   LIG     1      19.802  19.094   8.201  1.00  0.00      LIG  
ATOM   4922 C6   LIG     1      19.083  14.986   8.570  1.00  0.00      LIG  
ATOM   4923 C7   LIG     1      20.533  20.458   8.418  1.00  0.00      LIG  
ATOM   4924 C8   LIG     1      18.169  17.348   9.068  1.00  0.00      LIG  
ATOM   4925 C9   LIG     1      19.006  18.568   9.414  1.00  0.00      LIG  
ATOM   4926 C10  LIG     1      21.816  20.523   7.593  1.00  0.00      LIG  
ATOM   4927 C11  LIG     1      19.790  15.014  11.612  1.00  0.00      LIG  
ATOM   4928 C12  LIG     1      20.417  15.516   6.677  1.00  0.00      LIG  
ATOM   4929 C13  LIG     1      21.451  18.437   6.347  1.00  0.00      LIG  
ATOM   4930 C14  LIG     1      19.915  14.362   7.516  1.00  0.00      LIG  
ATOM   4931 C15  LIG     1      18.551  14.050   9.627  1.00  0.00      LIG  
ATOM   4932 C16  LIG     1      20.984  20.752   9.853  1.00  0.00      LIG  
ATOM   4933 C17  LIG     1      18.442  14.582  11.053  1.00  0.00      LIG  
ATOM   4934 C18  LIG     1      22.442  21.902   7.564  1.00  0.00      LIG  
ATOM   4935 C19  LIG     1      21.589  19.943   6.223  1.00  0.00      LIG  
ATOM   4936 C20  LIG     1      22.772  22.298   8.973  1.00  0.00      LIG  
ATOM   4937 O1   LIG     1      23.710  23.049   9.197  1.00  0.00      LIG  
ATOM   4938 C21  LIG     1      21.673  17.419   8.596  1.00  0.00      LIG  
ATOM   4939 C22  LIG     1      21.696  22.093   9.999  1.00  0.00      LIG  
ATOM   4940 O2   LIG     1      18.081  19.535   9.903  1.00  0.00      LIG  
ATOM   4941 C23  LIG     1      18.695  17.128   6.054  1.00  0.00      LIG  
ATOM   4942 C24  LIG     1      21.543  17.498  12.496  1.00  0.00      LIG  
ATOM   4943 C25  LIG     1      20.486  17.277  14.767  1.00  0.00      LIG  
ATOM   4944 O3   LIG     1      20.550  13.845  11.867  1.00  0.00      LIG  
ATOM   4945 C26  LIG     1      19.540  21.547   7.978  1.00  0.00      LIG  
ATOM   4946 C27  LIG     1      17.205  13.505   9.192  1.00  0.00      LIG  
ATOM   4947 H    LIG     1      19.198  15.138  13.678  1.00  0.00      LIG  
ATOM   4948 H1   LIG     1      22.569  19.892   8.068  1.00  0.00      LIG  
ATOM   4949 H2   LIG     1      19.042  19.342   7.459  1.00  0.00      LIG  
ATOM   4950 H3   LIG     1      17.726  16.973   9.985  1.00  0.00      LIG  
ATOM   4951 H4   LIG     1      17.320  17.649   8.447  1.00  0.00      LIG  
ATOM   4952 H5   LIG     1      19.683  18.323  10.236  1.00  0.00      LIG  
ATOM   4953 H6   LIG     1      20.327  15.613  10.877  1.00  0.00      LIG  
ATOM   4954 H7   LIG     1      21.500  15.581   6.754  1.00  0.00      LIG  
ATOM   4955 H8   LIG     1      20.208  15.320   5.622  1.00  0.00      LIG  
ATOM   4956 H9   LIG     1      21.048  18.065   5.406  1.00  0.00      LIG  
ATOM   4957 H10  LIG     1      22.459  18.016   6.403  1.00  0.00      LIG  
ATOM   4958 H11  LIG     1      19.321  13.671   6.912  1.00  0.00      LIG  
ATOM   4959 H12  LIG     1      20.753  13.814   7.952  1.00  0.00      LIG  
ATOM   4960 H13  LIG     1      19.243  13.204   9.671  1.00  0.00      LIG  
ATOM   4961 H14  LIG     1      21.659  19.959  10.185  1.00  0.00      LIG  
ATOM   4962 H15  LIG     1      20.138  20.758  10.542  1.00  0.00      LIG  
ATOM   4963 H16  LIG     1      17.719  15.395  11.109  1.00  0.00      LIG  
ATOM   4964 H17  LIG     1      18.035  13.783  11.681  1.00  0.00      LIG  
ATOM   4965 H18  LIG     1      21.792  22.656   7.118  1.00  0.00      LIG  
ATOM   4966 H19  LIG     1      23.375  21.869   6.995  1.00  0.00      LIG  
ATOM   4967 H20  LIG     1      22.435  20.174   5.570  1.00  0.00      LIG  
ATOM   4968 H21  LIG     1      20.699  20.370   5.756  1.00  0.00      LIG  
ATOM   4969 H22  LIG     1      22.407  16.761   8.130  1.00  0.00      LIG  
ATOM   4970 H23  LIG     1      21.210  16.859   9.408  1.00  0.00      LIG  
ATOM   4971 H24  LIG     1      22.241  18.218   9.069  1.00  0.00      LIG  
ATOM   4972 H25  LIG     1      22.158  22.148  10.988  1.00  0.00      LIG  
ATOM   4973 H26  LIG     1      20.986  22.920   9.912  1.00  0.00      LIG  
ATOM   4974 H27  LIG     1      17.555  19.095  10.593  1.00  0.00      LIG  
ATOM   4975 H28  LIG     1      18.004  16.297   5.877  1.00  0.00      LIG  
ATOM   4976 H29  LIG     1      19.192  17.324   5.102  1.00  0.00      LIG  
ATOM   4977 H30  LIG     1      18.088  18.001   6.297  1.00  0.00      LIG  
ATOM   4978 H31  LIG     1      21.317  18.533  12.225  1.00  0.00      LIG  
ATOM   4979 H32  LIG     1      21.724  16.934  11.580  1.00  0.00      LIG  
ATOM   4980 H33  LIG     1      22.473  17.497  13.070  1.00  0.00      LIG  
ATOM   4981 H34  LIG     1      19.595  16.923  15.292  1.00  0.00      LIG  
ATOM   4982 H35  LIG     1      20.551  18.361  14.892  1.00  0.00      LIG  
ATOM   4983 H36  LIG     1      21.363  16.823  15.236  1.00  0.00      LIG  
ATOM   4984 H37  LIG     1      19.986  13.265  12.406  1.00  0.00      LIG  
ATOM   4985 H38  LIG     1      18.641  21.528   8.595  1.00  0.00      LIG  
ATOM   4986 H39  LIG     1      19.226  21.399   6.942  1.00  0.00      LIG  
ATOM   4987 H40  LIG     1      19.934  22.561   8.051  1.00  0.00      LIG  
ATOM   4988 H41  LIG     1      17.287  12.961   8.247  1.00  0.00      LIG  
ATOM   4989 H42  LIG     1      16.480  14.311   9.055  1.00  0.00      LIG  
ATOM   4990 H43  LIG     1      16.812  12.817   9.946  1.00  0.00      LIG  
TER
REMARK  Energy: 243.624
REMARK  SimpleFitness: 243.624
REMARK  FullFitness: -1401.655
REMARK  InterFull: -32.632
REMARK  IntraFull: 283.297
REMARK  solvFull: -1894.93
REMARK  surfFull: 242.61
REMARK  extraFull: 0.0
REMARK  deltaGcompsolvpol: -1894.93
REMARK  deltaGcompsolvnonpol: 242.61
REMARK  deltaGprotsolvpol: -1897.11
REMARK  deltaGprotsolvnonpol: 243.179
REMARK  deltaGligsolvpol: -8.89018
REMARK  deltaGligsolvnonpol: 14.4803
REMARK  deltaGvdw: -32.632
REMARK  deltaGelec: 0.0
REMARK  deltaG: -7.82316
REMARK  Cluster: 0
REMARK  ClusterRank: 7
ATOM   4915 C    LIG     1      18.946  16.301   8.348  1.00  0.00      LIG  
ATOM   4916 C1   LIG     1      20.648  17.949   7.569  1.00  0.00      LIG  
ATOM   4917 C2   LIG     1      19.701  16.776   7.156  1.00  0.00      LIG  
ATOM   4918 O    LIG     1      19.131  17.102  12.736  1.00  0.00      LIG  
ATOM   4919 C3   LIG     1      19.627  15.754  12.899  1.00  0.00      LIG  
ATOM   4920 C4   LIG     1      20.442  16.928  13.322  1.00  0.00      LIG  
ATOM   4921 C5   LIG     1      19.802  19.094   8.201  1.00  0.00      LIG  
ATOM   4922 C6   LIG     1      19.083  14.986   8.570  1.00  0.00      LIG  
ATOM   4923 C7   LIG     1      20.533  20.458   8.418  1.00  0.00      LIG  
ATOM   4924 C8   LIG     1      18.169  17.348   9.068  1.00  0.00      LIG  
ATOM   4925 C9   LIG     1      19.006  18.568   9.414  1.00  0.00      LIG  
ATOM   4926 C10  LIG     1      21.816  20.523   7.593  1.00  0.00      LIG  
ATOM   4927 C11  LIG     1      19.790  15.014  11.612  1.00  0.00      LIG  
ATOM   4928 C12  LIG     1      20.417  15.516   6.677  1.00  0.00      LIG  
ATOM   4929 C13  LIG     1      21.451  18.437   6.347  1.00  0.00      LIG  
ATOM   4930 C14  LIG     1      19.915  14.362   7.516  1.00  0.00      LIG  
ATOM   4931 C15  LIG     1      18.551  14.050   9.627  1.00  0.00      LIG  
ATOM   4932 C16  LIG     1      20.984  20.752   9.853  1.00  0.00      LIG  
ATOM   4933 C17  LIG     1      18.442  14.582  11.053  1.00  0.00      LIG  
ATOM   4934 C18  LIG     1      22.442  21.902   7.564  1.00  0.00      LIG  
ATOM   4935 C19  LIG     1      21.589  19.943   6.223  1.00  0.00      LIG  
ATOM   4936 C20  LIG     1      22.772  22.298   8.973  1.00  0.00      LIG  
ATOM   4937 O1   LIG     1      23.710  23.049   9.197  1.00  0.00      LIG  
ATOM   4938 C21  LIG     1      21.673  17.419   8.596  1.00  0.00      LIG  
ATOM   4939 C22  LIG     1      21.696  22.093   9.999  1.00  0.00      LIG  
ATOM   4940 O2   LIG     1      18.081  19.535   9.903  1.00  0.00      LIG  
ATOM   4941 C23  LIG     1      18.695  17.128   6.054  1.00  0.00      LIG  
ATOM   4942 C24  LIG     1      21.543  17.498  12.496  1.00  0.00      LIG  
ATOM   4943 C25  LIG     1      20.486  17.277  14.767  1.00  0.00      LIG  
ATOM   4944 O3   LIG     1      20.550  13.845  11.867  1.00  0.00      LIG  
ATOM   4945 C26  LIG     1      19.540  21.547   7.978  1.00  0.00      LIG  
ATOM   4946 C27  LIG     1      17.205  13.505   9.192  1.00  0.00      LIG  
ATOM   4947 H    LIG     1      19.198  15.138  13.678  1.00  0.00      LIG  
ATOM   4948 H1   LIG     1      22.569  19.892   8.068  1.00  0.00      LIG  
ATOM   4949 H2   LIG     1      19.042  19.342   7.459  1.00  0.00      LIG  
ATOM   4950 H3   LIG     1      17.726  16.973   9.985  1.00  0.00      LIG  
ATOM   4951 H4   LIG     1      17.320  17.649   8.447  1.00  0.00      LIG  
ATOM   4952 H5   LIG     1      19.683  18.323  10.236  1.00  0.00      LIG  
ATOM   4953 H6   LIG     1      20.327  15.613  10.877  1.00  0.00      LIG  
ATOM   4954 H7   LIG     1      21.500  15.581   6.754  1.00  0.00      LIG  
ATOM   4955 H8   LIG     1      20.208  15.320   5.622  1.00  0.00      LIG  
ATOM   4956 H9   LIG     1      21.048  18.065   5.406  1.00  0.00      LIG  
ATOM   4957 H10  LIG     1      22.459  18.016   6.403  1.00  0.00      LIG  
ATOM   4958 H11  LIG     1      19.321  13.671   6.912  1.00  0.00      LIG  
ATOM   4959 H12  LIG     1      20.753  13.814   7.952  1.00  0.00      LIG  
ATOM   4960 H13  LIG     1      19.243  13.204   9.671  1.00  0.00      LIG  
ATOM   4961 H14  LIG     1      21.659  19.959  10.185  1.00  0.00      LIG  
ATOM   4962 H15  LIG     1      20.138  20.758  10.542  1.00  0.00      LIG  
ATOM   4963 H16  LIG     1      17.719  15.395  11.109  1.00  0.00      LIG  
ATOM   4964 H17  LIG     1      18.035  13.783  11.681  1.00  0.00      LIG  
ATOM   4965 H18  LIG     1      21.792  22.656   7.118  1.00  0.00      LIG  
ATOM   4966 H19  LIG     1      23.375  21.869   6.995  1.00  0.00      LIG  
ATOM   4967 H20  LIG     1      22.435  20.174   5.570  1.00  0.00      LIG  
ATOM   4968 H21  LIG     1      20.699  20.370   5.756  1.00  0.00      LIG  
ATOM   4969 H22  LIG     1      22.407  16.761   8.130  1.00  0.00      LIG  
ATOM   4970 H23  LIG     1      21.210  16.859   9.408  1.00  0.00      LIG  
ATOM   4971 H24  LIG     1      22.241  18.218   9.069  1.00  0.00      LIG  
ATOM   4972 H25  LIG     1      22.158  22.148  10.988  1.00  0.00      LIG  
ATOM   4973 H26  LIG     1      20.986  22.920   9.912  1.00  0.00      LIG  
ATOM   4974 H27  LIG     1      17.555  19.095  10.593  1.00  0.00      LIG  
ATOM   4975 H28  LIG     1      18.004  16.297   5.877  1.00  0.00      LIG  
ATOM   4976 H29  LIG     1      19.192  17.324   5.102  1.00  0.00      LIG  
ATOM   4977 H30  LIG     1      18.088  18.001   6.297  1.00  0.00      LIG  
ATOM   4978 H31  LIG     1      21.317  18.533  12.225  1.00  0.00      LIG  
ATOM   4979 H32  LIG     1      21.724  16.934  11.580  1.00  0.00      LIG  
ATOM   4980 H33  LIG     1      22.473  17.497  13.070  1.00  0.00      LIG  
ATOM   4981 H34  LIG     1      19.595  16.923  15.292  1.00  0.00      LIG  
ATOM   4982 H35  LIG     1      20.551  18.361  14.892  1.00  0.00      LIG  
ATOM   4983 H36  LIG     1      21.363  16.823  15.236  1.00  0.00      LIG  
ATOM   4984 H37  LIG     1      19.986  13.265  12.406  1.00  0.00      LIG  
ATOM   4985 H38  LIG     1      18.641  21.528   8.595  1.00  0.00      LIG  
ATOM   4986 H39  LIG     1      19.226  21.399   6.942  1.00  0.00      LIG  
ATOM   4987 H40  LIG     1      19.934  22.561   8.051  1.00  0.00      LIG  
ATOM   4988 H41  LIG     1      17.287  12.961   8.247  1.00  0.00      LIG  
ATOM   4989 H42  LIG     1      16.480  14.311   9.055  1.00  0.00      LIG  
ATOM   4990 H43  LIG     1      16.812  12.817   9.946  1.00  0.00      LIG  
TER
REMARK  Energy: 243.624
REMARK  SimpleFitness: 243.624
REMARK  FullFitness: -1401.655
REMARK  InterFull: -32.632
REMARK  IntraFull: 283.297
REMARK  solvFull: -1894.93
REMARK  surfFull: 242.61
REMARK  extraFull: 0.0
REMARK  deltaGcompsolvpol: -1894.93
REMARK  deltaGcompsolvnonpol: 242.61
REMARK  deltaGprotsolvpol: -1897.11
REMARK  deltaGprotsolvnonpol: 243.179
REMARK  deltaGligsolvpol: -8.89018
REMARK  deltaGligsolvnonpol: 14.4803
REMARK  deltaGvdw: -32.632
REMARK  deltaGelec: 0.0
REMARK  deltaG: -7.82316
REMARK  Cluster: 0
REMARK  ClusterRank: 8
ATOM   4915 C    LIG     1      18.946  16.301   8.348  1.00  0.00      LIG  
ATOM   4916 C1   LIG     1      20.648  17.949   7.569  1.00  0.00      LIG  
ATOM   4917 C2   LIG     1      19.701  16.776   7.156  1.00  0.00      LIG  
ATOM   4918 O    LIG     1      19.131  17.102  12.736  1.00  0.00      LIG  
ATOM   4919 C3   LIG     1      19.627  15.754  12.899  1.00  0.00      LIG  
ATOM   4920 C4   LIG     1      20.442  16.928  13.322  1.00  0.00      LIG  
ATOM   4921 C5   LIG     1      19.802  19.094   8.201  1.00  0.00      LIG  
ATOM   4922 C6   LIG     1      19.083  14.986   8.570  1.00  0.00      LIG  
ATOM   4923 C7   LIG     1      20.533  20.458   8.418  1.00  0.00      LIG  
ATOM   4924 C8   LIG     1      18.169  17.348   9.068  1.00  0.00      LIG  
ATOM   4925 C9   LIG     1      19.006  18.568   9.414  1.00  0.00      LIG  
ATOM   4926 C10  LIG     1      21.816  20.523   7.593  1.00  0.00      LIG  
ATOM   4927 C11  LIG     1      19.790  15.014  11.612  1.00  0.00      LIG  
ATOM   4928 C12  LIG     1      20.417  15.516   6.677  1.00  0.00      LIG  
ATOM   4929 C13  LIG     1      21.451  18.437   6.347  1.00  0.00      LIG  
ATOM   4930 C14  LIG     1      19.915  14.362   7.516  1.00  0.00      LIG  
ATOM   4931 C15  LIG     1      18.551  14.050   9.627  1.00  0.00      LIG  
ATOM   4932 C16  LIG     1      20.984  20.752   9.853  1.00  0.00      LIG  
ATOM   4933 C17  LIG     1      18.442  14.582  11.053  1.00  0.00      LIG  
ATOM   4934 C18  LIG     1      22.442  21.902   7.564  1.00  0.00      LIG  
ATOM   4935 C19  LIG     1      21.589  19.943   6.223  1.00  0.00      LIG  
ATOM   4936 C20  LIG     1      22.772  22.298   8.973  1.00  0.00      LIG  
ATOM   4937 O1   LIG     1      23.710  23.049   9.197  1.00  0.00      LIG  
ATOM   4938 C21  LIG     1      21.673  17.419   8.596  1.00  0.00      LIG  
ATOM   4939 C22  LIG     1      21.696  22.093   9.999  1.00  0.00      LIG  
ATOM   4940 O2   LIG     1      18.081  19.535   9.903  1.00  0.00      LIG  
ATOM   4941 C23  LIG     1      18.695  17.128   6.054  1.00  0.00      LIG  
ATOM   4942 C24  LIG     1      21.543  17.498  12.496  1.00  0.00      LIG  
ATOM   4943 C25  LIG     1      20.486  17.277  14.767  1.00  0.00      LIG  
ATOM   4944 O3   LIG     1      20.550  13.845  11.867  1.00  0.00      LIG  
ATOM   4945 C26  LIG     1      19.540  21.547   7.978  1.00  0.00      LIG  
ATOM   4946 C27  LIG     1      17.205  13.505   9.192  1.00  0.00      LIG  
ATOM   4947 H    LIG     1      19.198  15.138  13.678  1.00  0.00      LIG  
ATOM   4948 H1   LIG     1      22.569  19.892   8.068  1.00  0.00      LIG  
ATOM   4949 H2   LIG     1      19.042  19.342   7.459  1.00  0.00      LIG  
ATOM   4950 H3   LIG     1      17.726  16.973   9.985  1.00  0.00      LIG  
ATOM   4951 H4   LIG     1      17.320  17.649   8.447  1.00  0.00      LIG  
ATOM   4952 H5   LIG     1      19.683  18.323  10.236  1.00  0.00      LIG  
ATOM   4953 H6   LIG     1      20.327  15.613  10.877  1.00  0.00      LIG  
ATOM   4954 H7   LIG     1      21.500  15.581   6.754  1.00  0.00      LIG  
ATOM   4955 H8   LIG     1      20.208  15.320   5.622  1.00  0.00      LIG  
ATOM   4956 H9   LIG     1      21.048  18.065   5.406  1.00  0.00      LIG  
ATOM   4957 H10  LIG     1      22.459  18.016   6.403  1.00  0.00      LIG  
ATOM   4958 H11  LIG     1      19.321  13.671   6.912  1.00  0.00      LIG  
ATOM   4959 H12  LIG     1      20.753  13.814   7.952  1.00  0.00      LIG  
ATOM   4960 H13  LIG     1      19.243  13.204   9.671  1.00  0.00      LIG  
ATOM   4961 H14  LIG     1      21.659  19.959  10.185  1.00  0.00      LIG  
ATOM   4962 H15  LIG     1      20.138  20.758  10.542  1.00  0.00      LIG  
ATOM   4963 H16  LIG     1      17.719  15.395  11.109  1.00  0.00      LIG  
ATOM   4964 H17  LIG     1      18.035  13.783  11.681  1.00  0.00      LIG  
ATOM   4965 H18  LIG     1      21.792  22.656   7.118  1.00  0.00      LIG  
ATOM   4966 H19  LIG     1      23.375  21.869   6.995  1.00  0.00      LIG  
ATOM   4967 H20  LIG     1      22.435  20.174   5.570  1.00  0.00      LIG  
ATOM   4968 H21  LIG     1      20.699  20.370   5.756  1.00  0.00      LIG  
ATOM   4969 H22  LIG     1      22.407  16.761   8.130  1.00  0.00      LIG  
ATOM   4970 H23  LIG     1      21.210  16.859   9.408  1.00  0.00      LIG  
ATOM   4971 H24  LIG     1      22.241  18.218   9.069  1.00  0.00      LIG  
ATOM   4972 H25  LIG     1      22.158  22.148  10.988  1.00  0.00      LIG  
ATOM   4973 H26  LIG     1      20.986  22.920   9.912  1.00  0.00      LIG  
ATOM   4974 H27  LIG     1      17.555  19.095  10.593  1.00  0.00      LIG  
ATOM   4975 H28  LIG     1      18.004  16.297   5.877  1.00  0.00      LIG  
ATOM   4976 H29  LIG     1      19.192  17.324   5.102  1.00  0.00      LIG  
ATOM   4977 H30  LIG     1      18.088  18.001   6.297  1.00  0.00      LIG  
ATOM   4978 H31  LIG     1      21.317  18.533  12.225  1.00  0.00      LIG  
ATOM   4979 H32  LIG     1      21.724  16.934  11.580  1.00  0.00      LIG  
ATOM   4980 H33  LIG     1      22.473  17.497  13.070  1.00  0.00      LIG  
ATOM   4981 H34  LIG     1      19.595  16.923  15.292  1.00  0.00      LIG  
ATOM   4982 H35  LIG     1      20.551  18.361  14.892  1.00  0.00      LIG  
ATOM   4983 H36  LIG     1      21.363  16.823  15.236  1.00  0.00      LIG  
ATOM   4984 H37  LIG     1      19.986  13.265  12.406  1.00  0.00      LIG  
ATOM   4985 H38  LIG     1      18.641  21.528   8.595  1.00  0.00      LIG  
ATOM   4986 H39  LIG     1      19.226  21.399   6.942  1.00  0.00      LIG  
ATOM   4987 H40  LIG     1      19.934  22.561   8.051  1.00  0.00      LIG  
ATOM   4988 H41  LIG     1      17.287  12.961   8.247  1.00  0.00      LIG  
ATOM   4989 H42  LIG     1      16.480  14.311   9.055  1.00  0.00      LIG  
ATOM   4990 H43  LIG     1      16.812  12.817   9.946  1.00  0.00      LIG  
TER
REMARK  Energy: 244.605
REMARK  SimpleFitness: 244.605
REMARK  FullFitness: -1399.7716
REMARK  InterFull: -31.3797
REMARK  IntraFull: 283.682
REMARK  solvFull: -1894.61
REMARK  surfFull: 242.536
REMARK  extraFull: 0.0
REMARK  deltaGcompsolvpol: -1894.61
REMARK  deltaGcompsolvnonpol: 242.536
REMARK  deltaGprotsolvpol: -1897.11
REMARK  deltaGprotsolvnonpol: 243.179
REMARK  deltaGligsolvpol: -8.50053
REMARK  deltaGligsolvnonpol: 14.5371
REMARK  deltaGvdw: -31.3797
REMARK  deltaGelec: 0.0
REMARK  deltaG: -7.7213254
REMARK  Cluster: 0
REMARK  ClusterRank: 9
ATOM   4915 C    LIG     1      18.877  16.158   8.218  1.00  0.00      LIG  
ATOM   4916 C1   LIG     1      20.579  17.784   7.406  1.00  0.00      LIG  
ATOM   4917 C2   LIG     1      19.659  16.576   7.025  1.00  0.00      LIG  
ATOM   4918 O    LIG     1      18.971  17.226  12.760  1.00  0.00      LIG  
ATOM   4919 C3   LIG     1      19.539  15.897  12.843  1.00  0.00      LIG  
ATOM   4920 C4   LIG     1      20.315  17.088  13.275  1.00  0.00      LIG  
ATOM   4921 C5   LIG     1      19.710  18.952   7.945  1.00  0.00      LIG  
ATOM   4922 C6   LIG     1      19.030  14.864   8.527  1.00  0.00      LIG  
ATOM   4923 C7   LIG     1      20.442  20.323   8.145  1.00  0.00      LIG  
ATOM   4924 C8   LIG     1      18.062  17.227   8.855  1.00  0.00      LIG  
ATOM   4925 C9   LIG     1      18.852  18.493   9.140  1.00  0.00      LIG  
ATOM   4926 C10  LIG     1      21.820  20.325   7.481  1.00  0.00      LIG  
ATOM   4927 C11  LIG     1      19.712  15.218  11.527  1.00  0.00      LIG  
ATOM   4928 C12  LIG     1      20.411  15.302   6.649  1.00  0.00      LIG  
ATOM   4929 C13  LIG     1      21.387  18.239   6.176  1.00  0.00      LIG  
ATOM   4930 C14  LIG     1      19.882  14.187   7.524  1.00  0.00      LIG  
ATOM   4931 C15  LIG     1      18.507  13.998   9.647  1.00  0.00      LIG  
ATOM   4932 C16  LIG     1      20.713  20.722   9.602  1.00  0.00      LIG  
ATOM   4933 C17  LIG     1      18.399  14.626  11.035  1.00  0.00      LIG  
ATOM   4934 C18  LIG     1      22.481  21.688   7.467  1.00  0.00      LIG  
ATOM   4935 C19  LIG     1      21.754  19.711   6.109  1.00  0.00      LIG  
ATOM   4936 C20  LIG     1      22.642  22.158   8.880  1.00  0.00      LIG  
ATOM   4937 O1   LIG     1      23.571  22.889   9.185  1.00  0.00      LIG  
ATOM   4938 C21  LIG     1      21.586  17.309   8.479  1.00  0.00      LIG  
ATOM   4939 C22  LIG     1      21.424  22.061   9.748  1.00  0.00      LIG  
ATOM   4940 O2   LIG     1      17.873  19.472   9.481  1.00  0.00      LIG  
ATOM   4941 C23  LIG     1      18.672  16.841   5.883  1.00  0.00      LIG  
ATOM   4942 C24  LIG     1      21.367  17.695  12.416  1.00  0.00      LIG  
ATOM   4943 C25  LIG     1      20.437  17.350  14.733  1.00  0.00      LIG  
ATOM   4944 O3   LIG     1      20.641  14.162  11.690  1.00  0.00      LIG  
ATOM   4945 C26  LIG     1      19.522  21.375   7.511  1.00  0.00      LIG  
ATOM   4946 C27  LIG     1      17.167  13.408   9.258  1.00  0.00      LIG  
ATOM   4947 H    LIG     1      19.185  15.224  13.612  1.00  0.00      LIG  
ATOM   4948 H1   LIG     1      22.496  19.706   8.069  1.00  0.00      LIG  
ATOM   4949 H2   LIG     1      18.992  19.164   7.151  1.00  0.00      LIG  
ATOM   4950 H3   LIG     1      17.637  16.895   9.795  1.00  0.00      LIG  
ATOM   4951 H4   LIG     1      17.207  17.453   8.211  1.00  0.00      LIG  
ATOM   4952 H5   LIG     1      19.480  18.332  10.018  1.00  0.00      LIG  
ATOM   4953 H6   LIG     1      20.111  15.908  10.786  1.00  0.00      LIG  
ATOM   4954 H7   LIG     1      21.489  15.386   6.780  1.00  0.00      LIG  
ATOM   4955 H8   LIG     1      20.261  15.047   5.597  1.00  0.00      LIG  
ATOM   4956 H9   LIG     1      20.868  18.021   5.245  1.00  0.00      LIG  
ATOM   4957 H10  LIG     1      22.310  17.656   6.123  1.00  0.00      LIG  
ATOM   4958 H11  LIG     1      19.295  13.474   6.937  1.00  0.00      LIG  
ATOM   4959 H12  LIG     1      20.703  13.654   8.003  1.00  0.00      LIG  
ATOM   4960 H13  LIG     1      19.208  13.165   9.745  1.00  0.00      LIG  
ATOM   4961 H14  LIG     1      21.322  19.947  10.076  1.00  0.00      LIG  
ATOM   4962 H15  LIG     1      19.787  20.795  10.173  1.00  0.00      LIG  
ATOM   4963 H16  LIG     1      17.612  15.378  11.057  1.00  0.00      LIG  
ATOM   4964 H17  LIG     1      18.080  13.843  11.730  1.00  0.00      LIG  
ATOM   4965 H18  LIG     1      21.903  22.428   6.916  1.00  0.00      LIG  
ATOM   4966 H19  LIG     1      23.475  21.614   7.018  1.00  0.00      LIG  
ATOM   4967 H20  LIG     1      22.721  19.812   5.610  1.00  0.00      LIG  
ATOM   4968 H21  LIG     1      21.031  20.244   5.488  1.00  0.00      LIG  
ATOM   4969 H22  LIG     1      22.464  16.851   8.019  1.00  0.00      LIG  
ATOM   4970 H23  LIG     1      21.176  16.572   9.165  1.00  0.00      LIG  
ATOM   4971 H24  LIG     1      21.945  18.121   9.109  1.00  0.00      LIG  
ATOM   4972 H25  LIG     1      21.739  22.190  10.786  1.00  0.00      LIG  
ATOM   4973 H26  LIG     1      20.758  22.888   9.489  1.00  0.00      LIG  
ATOM   4974 H27  LIG     1      17.319  19.082  10.177  1.00  0.00      LIG  
ATOM   4975 H28  LIG     1      17.984  15.999   5.755  1.00  0.00      LIG  
ATOM   4976 H29  LIG     1      19.189  16.963   4.929  1.00  0.00      LIG  
ATOM   4977 H30  LIG     1      18.063  17.731   6.050  1.00  0.00      LIG  
ATOM   4978 H31  LIG     1      21.567  18.721  12.737  1.00  0.00      LIG  
ATOM   4979 H32  LIG     1      21.077  17.725  11.364  1.00  0.00      LIG  
ATOM   4980 H33  LIG     1      22.293  17.125  12.502  1.00  0.00      LIG  
ATOM   4981 H34  LIG     1      19.555  17.003  15.277  1.00  0.00      LIG  
ATOM   4982 H35  LIG     1      20.550  18.422  14.915  1.00  0.00      LIG  
ATOM   4983 H36  LIG     1      21.314  16.834  15.134  1.00  0.00      LIG  
ATOM   4984 H37  LIG     1      20.572  13.616  10.889  1.00  0.00      LIG  
ATOM   4985 H38  LIG     1      18.555  21.397   8.016  1.00  0.00      LIG  
ATOM   4986 H39  LIG     1      19.333  21.149   6.458  1.00  0.00      LIG  
ATOM   4987 H40  LIG     1      19.918  22.391   7.555  1.00  0.00      LIG  
ATOM   4988 H41  LIG     1      17.248  12.806   8.348  1.00  0.00      LIG  
ATOM   4989 H42  LIG     1      16.429  14.193   9.078  1.00  0.00      LIG  
ATOM   4990 H43  LIG     1      16.791  12.761  10.056  1.00  0.00      LIG  
TER
REMARK  Energy: 244.605
REMARK  SimpleFitness: 244.605
REMARK  FullFitness: -1399.7716
REMARK  InterFull: -31.3797
REMARK  IntraFull: 283.682
REMARK  solvFull: -1894.61
REMARK  surfFull: 242.536
REMARK  extraFull: 0.0
REMARK  deltaGcompsolvpol: -1894.61
REMARK  deltaGcompsolvnonpol: 242.536
REMARK  deltaGprotsolvpol: -1897.11
REMARK  deltaGprotsolvnonpol: 243.179
REMARK  deltaGligsolvpol: -8.50053
REMARK  deltaGligsolvnonpol: 14.5371
REMARK  deltaGvdw: -31.3797
REMARK  deltaGelec: 0.0
REMARK  deltaG: -7.7213254
REMARK  Cluster: 0
REMARK  ClusterRank: 10
ATOM   4915 C    LIG     1      18.877  16.158   8.218  1.00  0.00      LIG  
ATOM   4916 C1   LIG     1      20.579  17.784   7.406  1.00  0.00      LIG  
ATOM   4917 C2   LIG     1      19.659  16.576   7.025  1.00  0.00      LIG  
ATOM   4918 O    LIG     1      18.971  17.226  12.760  1.00  0.00      LIG  
ATOM   4919 C3   LIG     1      19.539  15.897  12.843  1.00  0.00      LIG  
ATOM   4920 C4   LIG     1      20.315  17.088  13.275  1.00  0.00      LIG  
ATOM   4921 C5   LIG     1      19.710  18.952   7.945  1.00  0.00      LIG  
ATOM   4922 C6   LIG     1      19.030  14.864   8.527  1.00  0.00      LIG  
ATOM   4923 C7   LIG     1      20.442  20.323   8.145  1.00  0.00      LIG  
ATOM   4924 C8   LIG     1      18.062  17.227   8.855  1.00  0.00      LIG  
ATOM   4925 C9   LIG     1      18.852  18.493   9.140  1.00  0.00      LIG  
ATOM   4926 C10  LIG     1      21.820  20.325   7.481  1.00  0.00      LIG  
ATOM   4927 C11  LIG     1      19.712  15.218  11.527  1.00  0.00      LIG  
ATOM   4928 C12  LIG     1      20.411  15.302   6.649  1.00  0.00      LIG  
ATOM   4929 C13  LIG     1      21.387  18.239   6.176  1.00  0.00      LIG  
ATOM   4930 C14  LIG     1      19.882  14.187   7.524  1.00  0.00      LIG  
ATOM   4931 C15  LIG     1      18.507  13.998   9.647  1.00  0.00      LIG  
ATOM   4932 C16  LIG     1      20.713  20.722   9.602  1.00  0.00      LIG  
ATOM   4933 C17  LIG     1      18.399  14.626  11.035  1.00  0.00      LIG  
ATOM   4934 C18  LIG     1      22.481  21.688   7.467  1.00  0.00      LIG  
ATOM   4935 C19  LIG     1      21.754  19.711   6.109  1.00  0.00      LIG  
ATOM   4936 C20  LIG     1      22.642  22.158   8.880  1.00  0.00      LIG  
ATOM   4937 O1   LIG     1      23.571  22.889   9.185  1.00  0.00      LIG  
ATOM   4938 C21  LIG     1      21.586  17.309   8.479  1.00  0.00      LIG  
ATOM   4939 C22  LIG     1      21.424  22.061   9.748  1.00  0.00      LIG  
ATOM   4940 O2   LIG     1      17.873  19.472   9.481  1.00  0.00      LIG  
ATOM   4941 C23  LIG     1      18.672  16.841   5.883  1.00  0.00      LIG  
ATOM   4942 C24  LIG     1      21.367  17.695  12.416  1.00  0.00      LIG  
ATOM   4943 C25  LIG     1      20.437  17.350  14.733  1.00  0.00      LIG  
ATOM   4944 O3   LIG     1      20.641  14.162  11.690  1.00  0.00      LIG  
ATOM   4945 C26  LIG     1      19.522  21.375   7.511  1.00  0.00      LIG  
ATOM   4946 C27  LIG     1      17.167  13.408   9.258  1.00  0.00      LIG  
ATOM   4947 H    LIG     1      19.185  15.224  13.612  1.00  0.00      LIG  
ATOM   4948 H1   LIG     1      22.496  19.706   8.069  1.00  0.00      LIG  
ATOM   4949 H2   LIG     1      18.992  19.164   7.151  1.00  0.00      LIG  
ATOM   4950 H3   LIG     1      17.637  16.895   9.795  1.00  0.00      LIG  
ATOM   4951 H4   LIG     1      17.207  17.453   8.211  1.00  0.00      LIG  
ATOM   4952 H5   LIG     1      19.480  18.332  10.018  1.00  0.00      LIG  
ATOM   4953 H6   LIG     1      20.111  15.908  10.786  1.00  0.00      LIG  
ATOM   4954 H7   LIG     1      21.489  15.386   6.780  1.00  0.00      LIG  
ATOM   4955 H8   LIG     1      20.261  15.047   5.597  1.00  0.00      LIG  
ATOM   4956 H9   LIG     1      20.868  18.021   5.245  1.00  0.00      LIG  
ATOM   4957 H10  LIG     1      22.310  17.656   6.123  1.00  0.00      LIG  
ATOM   4958 H11  LIG     1      19.295  13.474   6.937  1.00  0.00      LIG  
ATOM   4959 H12  LIG     1      20.703  13.654   8.003  1.00  0.00      LIG  
ATOM   4960 H13  LIG     1      19.208  13.165   9.745  1.00  0.00      LIG  
ATOM   4961 H14  LIG     1      21.322  19.947  10.076  1.00  0.00      LIG  
ATOM   4962 H15  LIG     1      19.787  20.795  10.173  1.00  0.00      LIG  
ATOM   4963 H16  LIG     1      17.612  15.378  11.057  1.00  0.00      LIG  
ATOM   4964 H17  LIG     1      18.080  13.843  11.730  1.00  0.00      LIG  
ATOM   4965 H18  LIG     1      21.903  22.428   6.916  1.00  0.00      LIG  
ATOM   4966 H19  LIG     1      23.475  21.614   7.018  1.00  0.00      LIG  
ATOM   4967 H20  LIG     1      22.721  19.812   5.610  1.00  0.00      LIG  
ATOM   4968 H21  LIG     1      21.031  20.244   5.488  1.00  0.00      LIG  
ATOM   4969 H22  LIG     1      22.464  16.851   8.019  1.00  0.00      LIG  
ATOM   4970 H23  LIG     1      21.176  16.572   9.165  1.00  0.00      LIG  
ATOM   4971 H24  LIG     1      21.945  18.121   9.109  1.00  0.00      LIG  
ATOM   4972 H25  LIG     1      21.739  22.190  10.786  1.00  0.00      LIG  
ATOM   4973 H26  LIG     1      20.758  22.888   9.489  1.00  0.00      LIG  
ATOM   4974 H27  LIG     1      17.319  19.082  10.177  1.00  0.00      LIG  
ATOM   4975 H28  LIG     1      17.984  15.999   5.755  1.00  0.00      LIG  
ATOM   4976 H29  LIG     1      19.189  16.963   4.929  1.00  0.00      LIG  
ATOM   4977 H30  LIG     1      18.063  17.731   6.050  1.00  0.00      LIG  
ATOM   4978 H31  LIG     1      21.567  18.721  12.737  1.00  0.00      LIG  
ATOM   4979 H32  LIG     1      21.077  17.725  11.364  1.00  0.00      LIG  
ATOM   4980 H33  LIG     1      22.293  17.125  12.502  1.00  0.00      LIG  
ATOM   4981 H34  LIG     1      19.555  17.003  15.277  1.00  0.00      LIG  
ATOM   4982 H35  LIG     1      20.550  18.422  14.915  1.00  0.00      LIG  
ATOM   4983 H36  LIG     1      21.314  16.834  15.134  1.00  0.00      LIG  
ATOM   4984 H37  LIG     1      20.572  13.616  10.889  1.00  0.00      LIG  
ATOM   4985 H38  LIG     1      18.555  21.397   8.016  1.00  0.00      LIG  
ATOM   4986 H39  LIG     1      19.333  21.149   6.458  1.00  0.00      LIG  
ATOM   4987 H40  LIG     1      19.918  22.391   7.555  1.00  0.00      LIG  
ATOM   4988 H41  LIG     1      17.248  12.806   8.348  1.00  0.00      LIG  
ATOM   4989 H42  LIG     1      16.429  14.193   9.078  1.00  0.00      LIG  
ATOM   4990 H43  LIG     1      16.791  12.761  10.056  1.00  0.00      LIG  
TER
REMARK  Energy: 250.659
REMARK  SimpleFitness: 250.659
REMARK  FullFitness: -1393.5347
REMARK  InterFull: -35.8936
REMARK  IntraFull: 291.912
REMARK  solvFull: -1891.67
REMARK  surfFull: 242.117
REMARK  extraFull: 0.0
REMARK  deltaGcompsolvpol: -1891.67
REMARK  deltaGcompsolvnonpol: 242.117
REMARK  deltaGprotsolvpol: -1897.11
REMARK  deltaGprotsolvnonpol: 243.179
REMARK  deltaGligsolvpol: -9.73282
REMARK  deltaGligsolvnonpol: 14.3135
REMARK  deltaGvdw: -35.8936
REMARK  deltaGelec: 0.0
REMARK  deltaG: -7.911484
REMARK  Cluster: 0
REMARK  ClusterRank: 11
ATOM   4915 C    LIG     1      18.894  15.895   9.028  1.00  0.00      LIG  
ATOM   4916 C1   LIG     1      20.209  17.426   7.596  1.00  0.00      LIG  
ATOM   4917 C2   LIG     1      19.178  16.252   7.613  1.00  0.00      LIG  
ATOM   4918 O    LIG     1      21.811  15.240  13.629  1.00  0.00      LIG  
ATOM   4919 C3   LIG     1      20.504  14.825  14.065  1.00  0.00      LIG  
ATOM   4920 C4   LIG     1      21.721  14.532  14.882  1.00  0.00      LIG  
ATOM   4921 C5   LIG     1      19.670  18.628   8.430  1.00  0.00      LIG  
ATOM   4922 C6   LIG     1      19.172  14.626   9.320  1.00  0.00      LIG  
ATOM   4923 C7   LIG     1      20.447  19.974   8.289  1.00  0.00      LIG  
ATOM   4924 C8   LIG     1      18.379  17.027   9.853  1.00  0.00      LIG  
ATOM   4925 C9   LIG     1      19.360  18.180   9.875  1.00  0.00      LIG  
ATOM   4926 C10  LIG     1      21.322  19.949   7.042  1.00  0.00      LIG  
ATOM   4927 C11  LIG     1      19.888  13.884  13.073  1.00  0.00      LIG  
ATOM   4928 C12  LIG     1      19.682  14.938   7.013  1.00  0.00      LIG  
ATOM   4929 C13  LIG     1      20.509  17.830   6.140  1.00  0.00      LIG  
ATOM   4930 C14  LIG     1      19.600  13.889   8.104  1.00  0.00      LIG  
ATOM   4931 C15  LIG     1      19.145  13.843  10.613  1.00  0.00      LIG  
ATOM   4932 C16  LIG     1      21.416  20.305   9.428  1.00  0.00      LIG  
ATOM   4933 C17  LIG     1      19.367  14.680  11.875  1.00  0.00      LIG  
ATOM   4934 C18  LIG     1      21.921  21.291   6.706  1.00  0.00      LIG  
ATOM   4935 C19  LIG     1      20.581  19.323   5.895  1.00  0.00      LIG  
ATOM   4936 C20  LIG     1      22.752  21.764   7.862  1.00  0.00      LIG  
ATOM   4937 O1   LIG     1      23.690  22.525   7.667  1.00  0.00      LIG  
ATOM   4938 C21  LIG     1      21.533  16.923   8.213  1.00  0.00      LIG  
ATOM   4939 C22  LIG     1      22.156  21.624   9.234  1.00  0.00      LIG  
ATOM   4940 O2   LIG     1      18.728  19.204  10.633  1.00  0.00      LIG  
ATOM   4941 C23  LIG     1      17.848  16.546   6.915  1.00  0.00      LIG  
ATOM   4942 C24  LIG     1      22.305  13.158  14.905  1.00  0.00      LIG  
ATOM   4943 C25  LIG     1      22.150  15.423  15.992  1.00  0.00      LIG  
ATOM   4944 O3   LIG     1      18.823  13.197  13.714  1.00  0.00      LIG  
ATOM   4945 C26  LIG     1      19.383  21.080   8.190  1.00  0.00      LIG  
ATOM   4946 C27  LIG     1      17.842  13.070  10.663  1.00  0.00      LIG  
ATOM   4947 H    LIG     1      19.820  15.589  14.411  1.00  0.00      LIG  
ATOM   4948 H1   LIG     1      22.188  19.314   7.232  1.00  0.00      LIG  
ATOM   4949 H2   LIG     1      18.695  18.865   8.003  1.00  0.00      LIG  
ATOM   4950 H3   LIG     1      18.102  16.732  10.865  1.00  0.00      LIG  
ATOM   4951 H4   LIG     1      17.445  17.385   9.415  1.00  0.00      LIG  
ATOM   4952 H5   LIG     1      20.271  17.889  10.408  1.00  0.00      LIG  
ATOM   4953 H6   LIG     1      20.612  13.141  12.729  1.00  0.00      LIG  
ATOM   4954 H7   LIG     1      20.695  14.997   6.610  1.00  0.00      LIG  
ATOM   4955 H8   LIG     1      19.053  14.631   6.172  1.00  0.00      LIG  
ATOM   4956 H9   LIG     1      19.800  17.408   5.429  1.00  0.00      LIG  
ATOM   4957 H10  LIG     1      21.476  17.404   5.859  1.00  0.00      LIG  
ATOM   4958 H11  LIG     1      18.871  13.116   7.848  1.00  0.00      LIG  
ATOM   4959 H12  LIG     1      20.567  13.412   8.246  1.00  0.00      LIG  
ATOM   4960 H13  LIG     1      19.965  13.124  10.564  1.00  0.00      LIG  
ATOM   4961 H14  LIG     1      22.155  19.506   9.508  1.00  0.00      LIG  
ATOM   4962 H15  LIG     1      20.900  20.354  10.387  1.00  0.00      LIG  
ATOM   4963 H16  LIG     1      20.090  15.468  11.639  1.00  0.00      LIG  
ATOM   4964 H17  LIG     1      18.431  15.173  12.150  1.00  0.00      LIG  
ATOM   4965 H18  LIG     1      21.166  22.042   6.462  1.00  0.00      LIG  
ATOM   4966 H19  LIG     1      22.586  21.180   5.845  1.00  0.00      LIG  
ATOM   4967 H20  LIG     1      21.106  19.508   4.955  1.00  0.00      LIG  
ATOM   4968 H21  LIG     1      19.577  19.743   5.792  1.00  0.00      LIG  
ATOM   4969 H22  LIG     1      22.038  16.230   7.544  1.00  0.00      LIG  
ATOM   4970 H23  LIG     1      21.406  16.416   9.170  1.00  0.00      LIG  
ATOM   4971 H24  LIG     1      22.238  17.730   8.395  1.00  0.00      LIG  
ATOM   4972 H25  LIG     1      22.968  21.684   9.964  1.00  0.00      LIG  
ATOM   4973 H26  LIG     1      21.490  22.475   9.399  1.00  0.00      LIG  
ATOM   4974 H27  LIG     1      18.371  18.777  11.431  1.00  0.00      LIG  
ATOM   4975 H28  LIG     1      17.121  15.754   7.119  1.00  0.00      LIG  
ATOM   4976 H29  LIG     1      17.965  16.589   5.831  1.00  0.00      LIG  
ATOM   4977 H30  LIG     1      17.400  17.486   7.240  1.00  0.00      LIG  
ATOM   4978 H31  LIG     1      22.372  12.701  13.919  1.00  0.00      LIG  
ATOM   4979 H32  LIG     1      21.703  12.494  15.521  1.00  0.00      LIG  
ATOM   4980 H33  LIG     1      23.310  13.189  15.334  1.00  0.00      LIG  
ATOM   4981 H34  LIG     1      21.428  16.225  16.164  1.00  0.00      LIG  
ATOM   4982 H35  LIG     1      23.122  15.876  15.773  1.00  0.00      LIG  
ATOM   4983 H36  LIG     1      22.266  14.848  16.911  1.00  0.00      LIG  
ATOM   4984 H37  LIG     1      18.154  13.874  13.926  1.00  0.00      LIG  
ATOM   4985 H38  LIG     1      18.790  21.137   9.104  1.00  0.00      LIG  
ATOM   4986 H39  LIG     1      18.689  20.891   7.366  1.00  0.00      LIG  
ATOM   4987 H40  LIG     1      19.802  22.075   8.035  1.00  0.00      LIG  
ATOM   4988 H41  LIG     1      17.706  12.452   9.770  1.00  0.00      LIG  
ATOM   4989 H42  LIG     1      16.989  13.750  10.741  1.00  0.00      LIG  
ATOM   4990 H43  LIG     1      17.827  12.402  11.525  1.00  0.00      LIG  
TER
REMARK  Energy: 250.659
REMARK  SimpleFitness: 250.659
REMARK  FullFitness: -1393.5347
REMARK  InterFull: -35.8936
REMARK  IntraFull: 291.912
REMARK  solvFull: -1891.67
REMARK  surfFull: 242.117
REMARK  extraFull: 0.0
REMARK  deltaGcompsolvpol: -1891.67
REMARK  deltaGcompsolvnonpol: 242.117
REMARK  deltaGprotsolvpol: -1897.11
REMARK  deltaGprotsolvnonpol: 243.179
REMARK  deltaGligsolvpol: -9.73282
REMARK  deltaGligsolvnonpol: 14.3135
REMARK  deltaGvdw: -35.8936
REMARK  deltaGelec: 0.0
REMARK  deltaG: -7.911484
REMARK  Cluster: 0
REMARK  ClusterRank: 12
ATOM   4915 C    LIG     1      18.894  15.895   9.028  1.00  0.00      LIG  
ATOM   4916 C1   LIG     1      20.209  17.426   7.596  1.00  0.00      LIG  
ATOM   4917 C2   LIG     1      19.178  16.252   7.613  1.00  0.00      LIG  
ATOM   4918 O    LIG     1      21.811  15.240  13.629  1.00  0.00      LIG  
ATOM   4919 C3   LIG     1      20.504  14.825  14.065  1.00  0.00      LIG  
ATOM   4920 C4   LIG     1      21.721  14.532  14.882  1.00  0.00      LIG  
ATOM   4921 C5   LIG     1      19.670  18.628   8.430  1.00  0.00      LIG  
ATOM   4922 C6   LIG     1      19.172  14.626   9.320  1.00  0.00      LIG  
ATOM   4923 C7   LIG     1      20.447  19.974   8.289  1.00  0.00      LIG  
ATOM   4924 C8   LIG     1      18.379  17.027   9.853  1.00  0.00      LIG  
ATOM   4925 C9   LIG     1      19.360  18.180   9.875  1.00  0.00      LIG  
ATOM   4926 C10  LIG     1      21.322  19.949   7.042  1.00  0.00      LIG  
ATOM   4927 C11  LIG     1      19.888  13.884  13.073  1.00  0.00      LIG  
ATOM   4928 C12  LIG     1      19.682  14.938   7.013  1.00  0.00      LIG  
ATOM   4929 C13  LIG     1      20.509  17.830   6.140  1.00  0.00      LIG  
ATOM   4930 C14  LIG     1      19.600  13.889   8.104  1.00  0.00      LIG  
ATOM   4931 C15  LIG     1      19.145  13.843  10.613  1.00  0.00      LIG  
ATOM   4932 C16  LIG     1      21.416  20.305   9.428  1.00  0.00      LIG  
ATOM   4933 C17  LIG     1      19.367  14.680  11.875  1.00  0.00      LIG  
ATOM   4934 C18  LIG     1      21.921  21.291   6.706  1.00  0.00      LIG  
ATOM   4935 C19  LIG     1      20.581  19.323   5.895  1.00  0.00      LIG  
ATOM   4936 C20  LIG     1      22.752  21.764   7.862  1.00  0.00      LIG  
ATOM   4937 O1   LIG     1      23.690  22.525   7.667  1.00  0.00      LIG  
ATOM   4938 C21  LIG     1      21.533  16.923   8.213  1.00  0.00      LIG  
ATOM   4939 C22  LIG     1      22.156  21.624   9.234  1.00  0.00      LIG  
ATOM   4940 O2   LIG     1      18.728  19.204  10.633  1.00  0.00      LIG  
ATOM   4941 C23  LIG     1      17.848  16.546   6.915  1.00  0.00      LIG  
ATOM   4942 C24  LIG     1      22.305  13.158  14.905  1.00  0.00      LIG  
ATOM   4943 C25  LIG     1      22.150  15.423  15.992  1.00  0.00      LIG  
ATOM   4944 O3   LIG     1      18.823  13.197  13.714  1.00  0.00      LIG  
ATOM   4945 C26  LIG     1      19.383  21.080   8.190  1.00  0.00      LIG  
ATOM   4946 C27  LIG     1      17.842  13.070  10.663  1.00  0.00      LIG  
ATOM   4947 H    LIG     1      19.820  15.589  14.411  1.00  0.00      LIG  
ATOM   4948 H1   LIG     1      22.188  19.314   7.232  1.00  0.00      LIG  
ATOM   4949 H2   LIG     1      18.695  18.865   8.003  1.00  0.00      LIG  
ATOM   4950 H3   LIG     1      18.102  16.732  10.865  1.00  0.00      LIG  
ATOM   4951 H4   LIG     1      17.445  17.385   9.415  1.00  0.00      LIG  
ATOM   4952 H5   LIG     1      20.271  17.889  10.408  1.00  0.00      LIG  
ATOM   4953 H6   LIG     1      20.612  13.141  12.729  1.00  0.00      LIG  
ATOM   4954 H7   LIG     1      20.695  14.997   6.610  1.00  0.00      LIG  
ATOM   4955 H8   LIG     1      19.053  14.631   6.172  1.00  0.00      LIG  
ATOM   4956 H9   LIG     1      19.800  17.408   5.429  1.00  0.00      LIG  
ATOM   4957 H10  LIG     1      21.476  17.404   5.859  1.00  0.00      LIG  
ATOM   4958 H11  LIG     1      18.871  13.116   7.848  1.00  0.00      LIG  
ATOM   4959 H12  LIG     1      20.567  13.412   8.246  1.00  0.00      LIG  
ATOM   4960 H13  LIG     1      19.965  13.124  10.564  1.00  0.00      LIG  
ATOM   4961 H14  LIG     1      22.155  19.506   9.508  1.00  0.00      LIG  
ATOM   4962 H15  LIG     1      20.900  20.354  10.387  1.00  0.00      LIG  
ATOM   4963 H16  LIG     1      20.090  15.468  11.639  1.00  0.00      LIG  
ATOM   4964 H17  LIG     1      18.431  15.173  12.150  1.00  0.00      LIG  
ATOM   4965 H18  LIG     1      21.166  22.042   6.462  1.00  0.00      LIG  
ATOM   4966 H19  LIG     1      22.586  21.180   5.845  1.00  0.00      LIG  
ATOM   4967 H20  LIG     1      21.106  19.508   4.955  1.00  0.00      LIG  
ATOM   4968 H21  LIG     1      19.577  19.743   5.792  1.00  0.00      LIG  
ATOM   4969 H22  LIG     1      22.038  16.230   7.544  1.00  0.00      LIG  
ATOM   4970 H23  LIG     1      21.406  16.416   9.170  1.00  0.00      LIG  
ATOM   4971 H24  LIG     1      22.238  17.730   8.395  1.00  0.00      LIG  
ATOM   4972 H25  LIG     1      22.968  21.684   9.964  1.00  0.00      LIG  
ATOM   4973 H26  LIG     1      21.490  22.475   9.399  1.00  0.00      LIG  
ATOM   4974 H27  LIG     1      18.371  18.777  11.431  1.00  0.00      LIG  
ATOM   4975 H28  LIG     1      17.121  15.754   7.119  1.00  0.00      LIG  
ATOM   4976 H29  LIG     1      17.965  16.589   5.831  1.00  0.00      LIG  
ATOM   4977 H30  LIG     1      17.400  17.486   7.240  1.00  0.00      LIG  
ATOM   4978 H31  LIG     1      22.372  12.701  13.919  1.00  0.00      LIG  
ATOM   4979 H32  LIG     1      21.703  12.494  15.521  1.00  0.00      LIG  
ATOM   4980 H33  LIG     1      23.310  13.189  15.334  1.00  0.00      LIG  
ATOM   4981 H34  LIG     1      21.428  16.225  16.164  1.00  0.00      LIG  
ATOM   4982 H35  LIG     1      23.122  15.876  15.773  1.00  0.00      LIG  
ATOM   4983 H36  LIG     1      22.266  14.848  16.911  1.00  0.00      LIG  
ATOM   4984 H37  LIG     1      18.154  13.874  13.926  1.00  0.00      LIG  
ATOM   4985 H38  LIG     1      18.790  21.137   9.104  1.00  0.00      LIG  
ATOM   4986 H39  LIG     1      18.689  20.891   7.366  1.00  0.00      LIG  
ATOM   4987 H40  LIG     1      19.802  22.075   8.035  1.00  0.00      LIG  
ATOM   4988 H41  LIG     1      17.706  12.452   9.770  1.00  0.00      LIG  
ATOM   4989 H42  LIG     1      16.989  13.750  10.741  1.00  0.00      LIG  
ATOM   4990 H43  LIG     1      17.827  12.402  11.525  1.00  0.00      LIG  
TER
REMARK  Energy: 250.659
REMARK  SimpleFitness: 250.659
REMARK  FullFitness: -1393.5347
REMARK  InterFull: -35.8936
REMARK  IntraFull: 291.912
REMARK  solvFull: -1891.67
REMARK  surfFull: 242.117
REMARK  extraFull: 0.0
REMARK  deltaGcompsolvpol: -1891.67
REMARK  deltaGcompsolvnonpol: 242.117
REMARK  deltaGprotsolvpol: -1897.11
REMARK  deltaGprotsolvnonpol: 243.179
REMARK  deltaGligsolvpol: -9.73282
REMARK  deltaGligsolvnonpol: 14.3135
REMARK  deltaGvdw: -35.8936
REMARK  deltaGelec: 0.0
REMARK  deltaG: -7.911484
REMARK  Cluster: 0
REMARK  ClusterRank: 13
ATOM   4915 C    LIG     1      18.894  15.895   9.028  1.00  0.00      LIG  
ATOM   4916 C1   LIG     1      20.209  17.426   7.596  1.00  0.00      LIG  
ATOM   4917 C2   LIG     1      19.178  16.252   7.613  1.00  0.00      LIG  
ATOM   4918 O    LIG     1      21.811  15.240  13.629  1.00  0.00      LIG  
ATOM   4919 C3   LIG     1      20.504  14.825  14.065  1.00  0.00      LIG  
ATOM   4920 C4   LIG     1      21.721  14.532  14.882  1.00  0.00      LIG  
ATOM   4921 C5   LIG     1      19.670  18.628   8.430  1.00  0.00      LIG  
ATOM   4922 C6   LIG     1      19.172  14.626   9.320  1.00  0.00      LIG  
ATOM   4923 C7   LIG     1      20.447  19.974   8.289  1.00  0.00      LIG  
ATOM   4924 C8   LIG     1      18.379  17.027   9.853  1.00  0.00      LIG  
ATOM   4925 C9   LIG     1      19.360  18.180   9.875  1.00  0.00      LIG  
ATOM   4926 C10  LIG     1      21.322  19.949   7.042  1.00  0.00      LIG  
ATOM   4927 C11  LIG     1      19.888  13.884  13.073  1.00  0.00      LIG  
ATOM   4928 C12  LIG     1      19.682  14.938   7.013  1.00  0.00      LIG  
ATOM   4929 C13  LIG     1      20.509  17.830   6.140  1.00  0.00      LIG  
ATOM   4930 C14  LIG     1      19.600  13.889   8.104  1.00  0.00      LIG  
ATOM   4931 C15  LIG     1      19.145  13.843  10.613  1.00  0.00      LIG  
ATOM   4932 C16  LIG     1      21.416  20.305   9.428  1.00  0.00      LIG  
ATOM   4933 C17  LIG     1      19.367  14.680  11.875  1.00  0.00      LIG  
ATOM   4934 C18  LIG     1      21.921  21.291   6.706  1.00  0.00      LIG  
ATOM   4935 C19  LIG     1      20.581  19.323   5.895  1.00  0.00      LIG  
ATOM   4936 C20  LIG     1      22.752  21.764   7.862  1.00  0.00      LIG  
ATOM   4937 O1   LIG     1      23.690  22.525   7.667  1.00  0.00      LIG  
ATOM   4938 C21  LIG     1      21.533  16.923   8.213  1.00  0.00      LIG  
ATOM   4939 C22  LIG     1      22.156  21.624   9.234  1.00  0.00      LIG  
ATOM   4940 O2   LIG     1      18.728  19.204  10.633  1.00  0.00      LIG  
ATOM   4941 C23  LIG     1      17.848  16.546   6.915  1.00  0.00      LIG  
ATOM   4942 C24  LIG     1      22.305  13.158  14.905  1.00  0.00      LIG  
ATOM   4943 C25  LIG     1      22.150  15.423  15.992  1.00  0.00      LIG  
ATOM   4944 O3   LIG     1      18.823  13.197  13.714  1.00  0.00      LIG  
ATOM   4945 C26  LIG     1      19.383  21.080   8.190  1.00  0.00      LIG  
ATOM   4946 C27  LIG     1      17.842  13.070  10.663  1.00  0.00      LIG  
ATOM   4947 H    LIG     1      19.820  15.589  14.411  1.00  0.00      LIG  
ATOM   4948 H1   LIG     1      22.188  19.314   7.232  1.00  0.00      LIG  
ATOM   4949 H2   LIG     1      18.695  18.865   8.003  1.00  0.00      LIG  
ATOM   4950 H3   LIG     1      18.102  16.732  10.865  1.00  0.00      LIG  
ATOM   4951 H4   LIG     1      17.445  17.385   9.415  1.00  0.00      LIG  
ATOM   4952 H5   LIG     1      20.271  17.889  10.408  1.00  0.00      LIG  
ATOM   4953 H6   LIG     1      20.612  13.141  12.729  1.00  0.00      LIG  
ATOM   4954 H7   LIG     1      20.695  14.997   6.610  1.00  0.00      LIG  
ATOM   4955 H8   LIG     1      19.053  14.631   6.172  1.00  0.00      LIG  
ATOM   4956 H9   LIG     1      19.800  17.408   5.429  1.00  0.00      LIG  
ATOM   4957 H10  LIG     1      21.476  17.404   5.859  1.00  0.00      LIG  
ATOM   4958 H11  LIG     1      18.871  13.116   7.848  1.00  0.00      LIG  
ATOM   4959 H12  LIG     1      20.567  13.412   8.246  1.00  0.00      LIG  
ATOM   4960 H13  LIG     1      19.965  13.124  10.564  1.00  0.00      LIG  
ATOM   4961 H14  LIG     1      22.155  19.506   9.508  1.00  0.00      LIG  
ATOM   4962 H15  LIG     1      20.900  20.354  10.387  1.00  0.00      LIG  
ATOM   4963 H16  LIG     1      20.090  15.468  11.639  1.00  0.00      LIG  
ATOM   4964 H17  LIG     1      18.431  15.173  12.150  1.00  0.00      LIG  
ATOM   4965 H18  LIG     1      21.166  22.042   6.462  1.00  0.00      LIG  
ATOM   4966 H19  LIG     1      22.586  21.180   5.845  1.00  0.00      LIG  
ATOM   4967 H20  LIG     1      21.106  19.508   4.955  1.00  0.00      LIG  
ATOM   4968 H21  LIG     1      19.577  19.743   5.792  1.00  0.00      LIG  
ATOM   4969 H22  LIG     1      22.038  16.230   7.544  1.00  0.00      LIG  
ATOM   4970 H23  LIG     1      21.406  16.416   9.170  1.00  0.00      LIG  
ATOM   4971 H24  LIG     1      22.238  17.730   8.395  1.00  0.00      LIG  
ATOM   4972 H25  LIG     1      22.968  21.684   9.964  1.00  0.00      LIG  
ATOM   4973 H26  LIG     1      21.490  22.475   9.399  1.00  0.00      LIG  
ATOM   4974 H27  LIG     1      18.371  18.777  11.431  1.00  0.00      LIG  
ATOM   4975 H28  LIG     1      17.121  15.754   7.119  1.00  0.00      LIG  
ATOM   4976 H29  LIG     1      17.965  16.589   5.831  1.00  0.00      LIG  
ATOM   4977 H30  LIG     1      17.400  17.486   7.240  1.00  0.00      LIG  
ATOM   4978 H31  LIG     1      22.372  12.701  13.919  1.00  0.00      LIG  
ATOM   4979 H32  LIG     1      21.703  12.494  15.521  1.00  0.00      LIG  
ATOM   4980 H33  LIG     1      23.310  13.189  15.334  1.00  0.00      LIG  
ATOM   4981 H34  LIG     1      21.428  16.225  16.164  1.00  0.00      LIG  
ATOM   4982 H35  LIG     1      23.122  15.876  15.773  1.00  0.00      LIG  
ATOM   4983 H36  LIG     1      22.266  14.848  16.911  1.00  0.00      LIG  
ATOM   4984 H37  LIG     1      18.154  13.874  13.926  1.00  0.00      LIG  
ATOM   4985 H38  LIG     1      18.790  21.137   9.104  1.00  0.00      LIG  
ATOM   4986 H39  LIG     1      18.689  20.891   7.366  1.00  0.00      LIG  
ATOM   4987 H40  LIG     1      19.802  22.075   8.035  1.00  0.00      LIG  
ATOM   4988 H41  LIG     1      17.706  12.452   9.770  1.00  0.00      LIG  
ATOM   4989 H42  LIG     1      16.989  13.750  10.741  1.00  0.00      LIG  
ATOM   4990 H43  LIG     1      17.827  12.402  11.525  1.00  0.00      LIG  
TER
REMARK  Energy: 250.659
REMARK  SimpleFitness: 250.659
REMARK  FullFitness: -1393.5347
REMARK  InterFull: -35.8936
REMARK  IntraFull: 291.912
REMARK  solvFull: -1891.67
REMARK  surfFull: 242.117
REMARK  extraFull: 0.0
REMARK  deltaGcompsolvpol: -1891.67
REMARK  deltaGcompsolvnonpol: 242.117
REMARK  deltaGprotsolvpol: -1897.11
REMARK  deltaGprotsolvnonpol: 243.179
REMARK  deltaGligsolvpol: -9.73282
REMARK  deltaGligsolvnonpol: 14.3135
REMARK  deltaGvdw: -35.8936
REMARK  deltaGelec: 0.0
REMARK  deltaG: -7.911484
REMARK  Cluster: 0
REMARK  ClusterRank: 14
ATOM   4915 C    LIG     1      18.894  15.895   9.028  1.00  0.00      LIG  
ATOM   4916 C1   LIG     1      20.209  17.426   7.596  1.00  0.00      LIG  
ATOM   4917 C2   LIG     1      19.178  16.252   7.613  1.00  0.00      LIG  
ATOM   4918 O    LIG     1      21.811  15.240  13.629  1.00  0.00      LIG  
ATOM   4919 C3   LIG     1      20.504  14.825  14.065  1.00  0.00      LIG  
ATOM   4920 C4   LIG     1      21.721  14.532  14.882  1.00  0.00      LIG  
ATOM   4921 C5   LIG     1      19.670  18.628   8.430  1.00  0.00      LIG  
ATOM   4922 C6   LIG     1      19.172  14.626   9.320  1.00  0.00      LIG  
ATOM   4923 C7   LIG     1      20.447  19.974   8.289  1.00  0.00      LIG  
ATOM   4924 C8   LIG     1      18.379  17.027   9.853  1.00  0.00      LIG  
ATOM   4925 C9   LIG     1      19.360  18.180   9.875  1.00  0.00      LIG  
ATOM   4926 C10  LIG     1      21.322  19.949   7.042  1.00  0.00      LIG  
ATOM   4927 C11  LIG     1      19.888  13.884  13.073  1.00  0.00      LIG  
ATOM   4928 C12  LIG     1      19.682  14.938   7.013  1.00  0.00      LIG  
ATOM   4929 C13  LIG     1      20.509  17.830   6.140  1.00  0.00      LIG  
ATOM   4930 C14  LIG     1      19.600  13.889   8.104  1.00  0.00      LIG  
ATOM   4931 C15  LIG     1      19.145  13.843  10.613  1.00  0.00      LIG  
ATOM   4932 C16  LIG     1      21.416  20.305   9.428  1.00  0.00      LIG  
ATOM   4933 C17  LIG     1      19.367  14.680  11.875  1.00  0.00      LIG  
ATOM   4934 C18  LIG     1      21.921  21.291   6.706  1.00  0.00      LIG  
ATOM   4935 C19  LIG     1      20.581  19.323   5.895  1.00  0.00      LIG  
ATOM   4936 C20  LIG     1      22.752  21.764   7.862  1.00  0.00      LIG  
ATOM   4937 O1   LIG     1      23.690  22.525   7.667  1.00  0.00      LIG  
ATOM   4938 C21  LIG     1      21.533  16.923   8.213  1.00  0.00      LIG  
ATOM   4939 C22  LIG     1      22.156  21.624   9.234  1.00  0.00      LIG  
ATOM   4940 O2   LIG     1      18.728  19.204  10.633  1.00  0.00      LIG  
ATOM   4941 C23  LIG     1      17.848  16.546   6.915  1.00  0.00      LIG  
ATOM   4942 C24  LIG     1      22.305  13.158  14.905  1.00  0.00      LIG  
ATOM   4943 C25  LIG     1      22.150  15.423  15.992  1.00  0.00      LIG  
ATOM   4944 O3   LIG     1      18.823  13.197  13.714  1.00  0.00      LIG  
ATOM   4945 C26  LIG     1      19.383  21.080   8.190  1.00  0.00      LIG  
ATOM   4946 C27  LIG     1      17.842  13.070  10.663  1.00  0.00      LIG  
ATOM   4947 H    LIG     1      19.820  15.589  14.411  1.00  0.00      LIG  
ATOM   4948 H1   LIG     1      22.188  19.314   7.232  1.00  0.00      LIG  
ATOM   4949 H2   LIG     1      18.695  18.865   8.003  1.00  0.00      LIG  
ATOM   4950 H3   LIG     1      18.102  16.732  10.865  1.00  0.00      LIG  
ATOM   4951 H4   LIG     1      17.445  17.385   9.415  1.00  0.00      LIG  
ATOM   4952 H5   LIG     1      20.271  17.889  10.408  1.00  0.00      LIG  
ATOM   4953 H6   LIG     1      20.612  13.141  12.729  1.00  0.00      LIG  
ATOM   4954 H7   LIG     1      20.695  14.997   6.610  1.00  0.00      LIG  
ATOM   4955 H8   LIG     1      19.053  14.631   6.172  1.00  0.00      LIG  
ATOM   4956 H9   LIG     1      19.800  17.408   5.429  1.00  0.00      LIG  
ATOM   4957 H10  LIG     1      21.476  17.404   5.859  1.00  0.00      LIG  
ATOM   4958 H11  LIG     1      18.871  13.116   7.848  1.00  0.00      LIG  
ATOM   4959 H12  LIG     1      20.567  13.412   8.246  1.00  0.00      LIG  
ATOM   4960 H13  LIG     1      19.965  13.124  10.564  1.00  0.00      LIG  
ATOM   4961 H14  LIG     1      22.155  19.506   9.508  1.00  0.00      LIG  
ATOM   4962 H15  LIG     1      20.900  20.354  10.387  1.00  0.00      LIG  
ATOM   4963 H16  LIG     1      20.090  15.468  11.639  1.00  0.00      LIG  
ATOM   4964 H17  LIG     1      18.431  15.173  12.150  1.00  0.00      LIG  
ATOM   4965 H18  LIG     1      21.166  22.042   6.462  1.00  0.00      LIG  
ATOM   4966 H19  LIG     1      22.586  21.180   5.845  1.00  0.00      LIG  
ATOM   4967 H20  LIG     1      21.106  19.508   4.955  1.00  0.00      LIG  
ATOM   4968 H21  LIG     1      19.577  19.743   5.792  1.00  0.00      LIG  
ATOM   4969 H22  LIG     1      22.038  16.230   7.544  1.00  0.00      LIG  
ATOM   4970 H23  LIG     1      21.406  16.416   9.170  1.00  0.00      LIG  
ATOM   4971 H24  LIG     1      22.238  17.730   8.395  1.00  0.00      LIG  
ATOM   4972 H25  LIG     1      22.968  21.684   9.964  1.00  0.00      LIG  
ATOM   4973 H26  LIG     1      21.490  22.475   9.399  1.00  0.00      LIG  
ATOM   4974 H27  LIG     1      18.371  18.777  11.431  1.00  0.00      LIG  
ATOM   4975 H28  LIG     1      17.121  15.754   7.119  1.00  0.00      LIG  
ATOM   4976 H29  LIG     1      17.965  16.589   5.831  1.00  0.00      LIG  
ATOM   4977 H30  LIG     1      17.400  17.486   7.240  1.00  0.00      LIG  
ATOM   4978 H31  LIG     1      22.372  12.701  13.919  1.00  0.00      LIG  
ATOM   4979 H32  LIG     1      21.703  12.494  15.521  1.00  0.00      LIG  
ATOM   4980 H33  LIG     1      23.310  13.189  15.334  1.00  0.00      LIG  
ATOM   4981 H34  LIG     1      21.428  16.225  16.164  1.00  0.00      LIG  
ATOM   4982 H35  LIG     1      23.122  15.876  15.773  1.00  0.00      LIG  
ATOM   4983 H36  LIG     1      22.266  14.848  16.911  1.00  0.00      LIG  
ATOM   4984 H37  LIG     1      18.154  13.874  13.926  1.00  0.00      LIG  
ATOM   4985 H38  LIG     1      18.790  21.137   9.104  1.00  0.00      LIG  
ATOM   4986 H39  LIG     1      18.689  20.891   7.366  1.00  0.00      LIG  
ATOM   4987 H40  LIG     1      19.802  22.075   8.035  1.00  0.00      LIG  
ATOM   4988 H41  LIG     1      17.706  12.452   9.770  1.00  0.00      LIG  
ATOM   4989 H42  LIG     1      16.989  13.750  10.741  1.00  0.00      LIG  
ATOM   4990 H43  LIG     1      17.827  12.402  11.525  1.00  0.00      LIG  
TER
REMARK  Energy: 254.765
REMARK  SimpleFitness: 254.765
REMARK  FullFitness: -1387.5183
REMARK  InterFull: -32.0842
REMARK  IntraFull: 293.437
REMARK  solvFull: -1890.91
REMARK  surfFull: 242.039
REMARK  extraFull: 0.0
REMARK  deltaGcompsolvpol: -1890.91
REMARK  deltaGcompsolvnonpol: 242.039
REMARK  deltaGprotsolvpol: -1897.11
REMARK  deltaGprotsolvnonpol: 243.179
REMARK  deltaGligsolvpol: -9.71876
REMARK  deltaGligsolvnonpol: 14.2716
REMARK  deltaGvdw: -32.0842
REMARK  deltaGelec: 0.0
REMARK  deltaG: -7.5088778
REMARK  Cluster: 0
REMARK  ClusterRank: 15
ATOM   4915 C    LIG     1      18.867  16.148   9.613  1.00  0.00      LIG  
ATOM   4916 C1   LIG     1      19.875  17.711   7.992  1.00  0.00      LIG  
ATOM   4917 C2   LIG     1      18.921  16.486   8.165  1.00  0.00      LIG  
ATOM   4918 O    LIG     1      22.192  16.054  14.150  1.00  0.00      LIG  
ATOM   4919 C3   LIG     1      20.873  15.595  14.511  1.00  0.00      LIG  
ATOM   4920 C4   LIG     1      21.997  15.561  15.492  1.00  0.00      LIG  
ATOM   4921 C5   LIG     1      19.354  18.896   8.863  1.00  0.00      LIG  
ATOM   4922 C6   LIG     1      19.342  14.921   9.880  1.00  0.00      LIG  
ATOM   4923 C7   LIG     1      19.991  20.291   8.596  1.00  0.00      LIG  
ATOM   4924 C8   LIG     1      18.391  17.262  10.489  1.00  0.00      LIG  
ATOM   4925 C9   LIG     1      19.265  18.488  10.347  1.00  0.00      LIG  
ATOM   4926 C10  LIG     1      20.715  20.282   7.258  1.00  0.00      LIG  
ATOM   4927 C11  LIG     1      20.440  14.476  13.612  1.00  0.00      LIG  
ATOM   4928 C12  LIG     1      19.420  15.201   7.511  1.00  0.00      LIG  
ATOM   4929 C13  LIG     1      19.969  18.083   6.499  1.00  0.00      LIG  
ATOM   4930 C14  LIG     1      19.719  14.224   8.625  1.00  0.00      LIG  
ATOM   4931 C15  LIG     1      19.634  14.186  11.168  1.00  0.00      LIG  
ATOM   4932 C16  LIG     1      21.048  20.744   9.608  1.00  0.00      LIG  
ATOM   4933 C17  LIG     1      19.774  15.091  12.389  1.00  0.00      LIG  
ATOM   4934 C18  LIG     1      21.162  21.647   6.818  1.00  0.00      LIG  
ATOM   4935 C19  LIG     1      19.906  19.567   6.212  1.00  0.00      LIG  
ATOM   4936 C20  LIG     1      22.082  22.220   7.860  1.00  0.00      LIG  
ATOM   4937 O1   LIG     1      22.961  23.008   7.546  1.00  0.00      LIG  
ATOM   4938 C21  LIG     1      21.300  17.301   8.440  1.00  0.00      LIG  
ATOM   4939 C22  LIG     1      21.632  22.113   9.286  1.00  0.00      LIG  
ATOM   4940 O2   LIG     1      18.642  19.489  11.147  1.00  0.00      LIG  
ATOM   4941 C23  LIG     1      17.496  16.694   7.638  1.00  0.00      LIG  
ATOM   4942 C24  LIG     1      22.687  14.282  15.819  1.00  0.00      LIG  
ATOM   4943 C25  LIG     1      22.191  16.662  16.472  1.00  0.00      LIG  
ATOM   4944 O3   LIG     1      19.516  13.656  14.305  1.00  0.00      LIG  
ATOM   4945 C26  LIG     1      18.831  21.302   8.589  1.00  0.00      LIG  
ATOM   4946 C27  LIG     1      18.568  13.122  11.347  1.00  0.00      LIG  
ATOM   4947 H    LIG     1      20.095  16.333  14.660  1.00  0.00      LIG  
ATOM   4948 H1   LIG     1      21.645  19.721   7.365  1.00  0.00      LIG  
ATOM   4949 H2   LIG     1      18.317  19.044   8.560  1.00  0.00      LIG  
ATOM   4950 H3   LIG     1      18.291  16.989  11.536  1.00  0.00      LIG  
ATOM   4951 H4   LIG     1      17.381  17.549  10.199  1.00  0.00      LIG  
ATOM   4952 H5   LIG     1      20.256  18.299  10.767  1.00  0.00      LIG  
ATOM   4953 H6   LIG     1      21.284  13.852  13.310  1.00  0.00      LIG  
ATOM   4954 H7   LIG     1      20.295  15.343   6.873  1.00  0.00      LIG  
ATOM   4955 H8   LIG     1      18.648  14.773   6.864  1.00  0.00      LIG  
ATOM   4956 H9   LIG     1      19.210  17.593   5.890  1.00  0.00      LIG  
ATOM   4957 H10  LIG     1      20.920  17.710   6.109  1.00  0.00      LIG  
ATOM   4958 H11  LIG     1      19.158  13.296   8.489  1.00  0.00      LIG  
ATOM   4959 H12  LIG     1      20.783  13.996   8.629  1.00  0.00      LIG  
ATOM   4960 H13  LIG     1      20.595  13.687  11.045  1.00  0.00      LIG  
ATOM   4961 H14  LIG     1      21.857  20.010   9.633  1.00  0.00      LIG  
ATOM   4962 H15  LIG     1      20.638  20.801  10.617  1.00  0.00      LIG  
ATOM   4963 H16  LIG     1      20.359  15.967  12.091  1.00  0.00      LIG  
ATOM   4964 H17  LIG     1      18.782  15.440  12.676  1.00  0.00      LIG  
ATOM   4965 H18  LIG     1      20.334  22.334   6.629  1.00  0.00      LIG  
ATOM   4966 H19  LIG     1      21.734  21.525   5.897  1.00  0.00      LIG  
ATOM   4967 H20  LIG     1      20.317  19.759   5.217  1.00  0.00      LIG  
ATOM   4968 H21  LIG     1      18.869  19.912   6.204  1.00  0.00      LIG  
ATOM   4969 H22  LIG     1      21.741  16.571   7.757  1.00  0.00      LIG  
ATOM   4970 H23  LIG     1      21.331  16.869   9.441  1.00  0.00      LIG  
ATOM   4971 H24  LIG     1      21.988  18.145   8.462  1.00  0.00      LIG  
ATOM   4972 H25  LIG     1      22.498  22.297   9.928  1.00  0.00      LIG  
ATOM   4973 H26  LIG     1      20.901  22.904   9.470  1.00  0.00      LIG  
ATOM   4974 H27  LIG     1      18.472  19.088  12.016  1.00  0.00      LIG  
ATOM   4975 H28  LIG     1      16.855  15.850   7.911  1.00  0.00      LIG  
ATOM   4976 H29  LIG     1      17.480  16.754   6.547  1.00  0.00      LIG  
ATOM   4977 H30  LIG     1      17.019  17.596   8.026  1.00  0.00      LIG  
ATOM   4978 H31  LIG     1      22.636  13.555  15.005  1.00  0.00      LIG  
ATOM   4979 H32  LIG     1      22.249  13.836  16.710  1.00  0.00      LIG  
ATOM   4980 H33  LIG     1      23.740  14.476  16.037  1.00  0.00      LIG  
ATOM   4981 H34  LIG     1      21.353  17.365  16.450  1.00  0.00      LIG  
ATOM   4982 H35  LIG     1      23.110  17.212  16.253  1.00  0.00      LIG  
ATOM   4983 H36  LIG     1      22.283  16.260  17.483  1.00  0.00      LIG  
ATOM   4984 H37  LIG     1      18.692  14.169  14.374  1.00  0.00      LIG  
ATOM   4985 H38  LIG     1      18.343  21.342   9.564  1.00  0.00      LIG  
ATOM   4986 H39  LIG     1      18.069  21.023   7.858  1.00  0.00      LIG  
ATOM   4987 H40  LIG     1      19.134  22.324   8.360  1.00  0.00      LIG  
ATOM   4988 H41  LIG     1      18.545  12.431  10.500  1.00  0.00      LIG  
ATOM   4989 H42  LIG     1      17.584  13.587  11.426  1.00  0.00      LIG  
ATOM   4990 H43  LIG     1      18.745  12.524  12.242  1.00  0.00      LIG  
TER
REMARK  Energy: 254.765
REMARK  SimpleFitness: 254.765
REMARK  FullFitness: -1387.5183
REMARK  InterFull: -32.0842
REMARK  IntraFull: 293.437
REMARK  solvFull: -1890.91
REMARK  surfFull: 242.039
REMARK  extraFull: 0.0
REMARK  deltaGcompsolvpol: -1890.91
REMARK  deltaGcompsolvnonpol: 242.039
REMARK  deltaGprotsolvpol: -1897.11
REMARK  deltaGprotsolvnonpol: 243.179
REMARK  deltaGligsolvpol: -9.71876
REMARK  deltaGligsolvnonpol: 14.2716
REMARK  deltaGvdw: -32.0842
REMARK  deltaGelec: 0.0
REMARK  deltaG: -7.5088778
REMARK  Cluster: 0
REMARK  ClusterRank: 16
ATOM   4915 C    LIG     1      18.867  16.148   9.613  1.00  0.00      LIG  
ATOM   4916 C1   LIG     1      19.875  17.711   7.992  1.00  0.00      LIG  
ATOM   4917 C2   LIG     1      18.921  16.486   8.165  1.00  0.00      LIG  
ATOM   4918 O    LIG     1      22.192  16.054  14.150  1.00  0.00      LIG  
ATOM   4919 C3   LIG     1      20.873  15.595  14.511  1.00  0.00      LIG  
ATOM   4920 C4   LIG     1      21.997  15.561  15.492  1.00  0.00      LIG  
ATOM   4921 C5   LIG     1      19.354  18.896   8.863  1.00  0.00      LIG  
ATOM   4922 C6   LIG     1      19.342  14.921   9.880  1.00  0.00      LIG  
ATOM   4923 C7   LIG     1      19.991  20.291   8.596  1.00  0.00      LIG  
ATOM   4924 C8   LIG     1      18.391  17.262  10.489  1.00  0.00      LIG  
ATOM   4925 C9   LIG     1      19.265  18.488  10.347  1.00  0.00      LIG  
ATOM   4926 C10  LIG     1      20.715  20.282   7.258  1.00  0.00      LIG  
ATOM   4927 C11  LIG     1      20.440  14.476  13.612  1.00  0.00      LIG  
ATOM   4928 C12  LIG     1      19.420  15.201   7.511  1.00  0.00      LIG  
ATOM   4929 C13  LIG     1      19.969  18.083   6.499  1.00  0.00      LIG  
ATOM   4930 C14  LIG     1      19.719  14.224   8.625  1.00  0.00      LIG  
ATOM   4931 C15  LIG     1      19.634  14.186  11.168  1.00  0.00      LIG  
ATOM   4932 C16  LIG     1      21.048  20.744   9.608  1.00  0.00      LIG  
ATOM   4933 C17  LIG     1      19.774  15.091  12.389  1.00  0.00      LIG  
ATOM   4934 C18  LIG     1      21.162  21.647   6.818  1.00  0.00      LIG  
ATOM   4935 C19  LIG     1      19.906  19.567   6.212  1.00  0.00      LIG  
ATOM   4936 C20  LIG     1      22.082  22.220   7.860  1.00  0.00      LIG  
ATOM   4937 O1   LIG     1      22.961  23.008   7.546  1.00  0.00      LIG  
ATOM   4938 C21  LIG     1      21.300  17.301   8.440  1.00  0.00      LIG  
ATOM   4939 C22  LIG     1      21.632  22.113   9.286  1.00  0.00      LIG  
ATOM   4940 O2   LIG     1      18.642  19.489  11.147  1.00  0.00      LIG  
ATOM   4941 C23  LIG     1      17.496  16.694   7.638  1.00  0.00      LIG  
ATOM   4942 C24  LIG     1      22.687  14.282  15.819  1.00  0.00      LIG  
ATOM   4943 C25  LIG     1      22.191  16.662  16.472  1.00  0.00      LIG  
ATOM   4944 O3   LIG     1      19.516  13.656  14.305  1.00  0.00      LIG  
ATOM   4945 C26  LIG     1      18.831  21.302   8.589  1.00  0.00      LIG  
ATOM   4946 C27  LIG     1      18.568  13.122  11.347  1.00  0.00      LIG  
ATOM   4947 H    LIG     1      20.095  16.333  14.660  1.00  0.00      LIG  
ATOM   4948 H1   LIG     1      21.645  19.721   7.365  1.00  0.00      LIG  
ATOM   4949 H2   LIG     1      18.317  19.044   8.560  1.00  0.00      LIG  
ATOM   4950 H3   LIG     1      18.291  16.989  11.536  1.00  0.00      LIG  
ATOM   4951 H4   LIG     1      17.381  17.549  10.199  1.00  0.00      LIG  
ATOM   4952 H5   LIG     1      20.256  18.299  10.767  1.00  0.00      LIG  
ATOM   4953 H6   LIG     1      21.284  13.852  13.310  1.00  0.00      LIG  
ATOM   4954 H7   LIG     1      20.295  15.343   6.873  1.00  0.00      LIG  
ATOM   4955 H8   LIG     1      18.648  14.773   6.864  1.00  0.00      LIG  
ATOM   4956 H9   LIG     1      19.210  17.593   5.890  1.00  0.00      LIG  
ATOM   4957 H10  LIG     1      20.920  17.710   6.109  1.00  0.00      LIG  
ATOM   4958 H11  LIG     1      19.158  13.296   8.489  1.00  0.00      LIG  
ATOM   4959 H12  LIG     1      20.783  13.996   8.629  1.00  0.00      LIG  
ATOM   4960 H13  LIG     1      20.595  13.687  11.045  1.00  0.00      LIG  
ATOM   4961 H14  LIG     1      21.857  20.010   9.633  1.00  0.00      LIG  
ATOM   4962 H15  LIG     1      20.638  20.801  10.617  1.00  0.00      LIG  
ATOM   4963 H16  LIG     1      20.359  15.967  12.091  1.00  0.00      LIG  
ATOM   4964 H17  LIG     1      18.782  15.440  12.676  1.00  0.00      LIG  
ATOM   4965 H18  LIG     1      20.334  22.334   6.629  1.00  0.00      LIG  
ATOM   4966 H19  LIG     1      21.734  21.525   5.897  1.00  0.00      LIG  
ATOM   4967 H20  LIG     1      20.317  19.759   5.217  1.00  0.00      LIG  
ATOM   4968 H21  LIG     1      18.869  19.912   6.204  1.00  0.00      LIG  
ATOM   4969 H22  LIG     1      21.741  16.571   7.757  1.00  0.00      LIG  
ATOM   4970 H23  LIG     1      21.331  16.869   9.441  1.00  0.00      LIG  
ATOM   4971 H24  LIG     1      21.988  18.145   8.462  1.00  0.00      LIG  
ATOM   4972 H25  LIG     1      22.498  22.297   9.928  1.00  0.00      LIG  
ATOM   4973 H26  LIG     1      20.901  22.904   9.470  1.00  0.00      LIG  
ATOM   4974 H27  LIG     1      18.472  19.088  12.016  1.00  0.00      LIG  
ATOM   4975 H28  LIG     1      16.855  15.850   7.911  1.00  0.00      LIG  
ATOM   4976 H29  LIG     1      17.480  16.754   6.547  1.00  0.00      LIG  
ATOM   4977 H30  LIG     1      17.019  17.596   8.026  1.00  0.00      LIG  
ATOM   4978 H31  LIG     1      22.636  13.555  15.005  1.00  0.00      LIG  
ATOM   4979 H32  LIG     1      22.249  13.836  16.710  1.00  0.00      LIG  
ATOM   4980 H33  LIG     1      23.740  14.476  16.037  1.00  0.00      LIG  
ATOM   4981 H34  LIG     1      21.353  17.365  16.450  1.00  0.00      LIG  
ATOM   4982 H35  LIG     1      23.110  17.212  16.253  1.00  0.00      LIG  
ATOM   4983 H36  LIG     1      22.283  16.260  17.483  1.00  0.00      LIG  
ATOM   4984 H37  LIG     1      18.692  14.169  14.374  1.00  0.00      LIG  
ATOM   4985 H38  LIG     1      18.343  21.342   9.564  1.00  0.00      LIG  
ATOM   4986 H39  LIG     1      18.069  21.023   7.858  1.00  0.00      LIG  
ATOM   4987 H40  LIG     1      19.134  22.324   8.360  1.00  0.00      LIG  
ATOM   4988 H41  LIG     1      18.545  12.431  10.500  1.00  0.00      LIG  
ATOM   4989 H42  LIG     1      17.584  13.587  11.426  1.00  0.00      LIG  
ATOM   4990 H43  LIG     1      18.745  12.524  12.242  1.00  0.00      LIG  
TER
REMARK  Energy: 254.784
REMARK  SimpleFitness: 254.784
REMARK  FullFitness: -1387.494
REMARK  InterFull: -32.065
REMARK  IntraFull: 293.335
REMARK  solvFull: -1890.78
REMARK  surfFull: 242.016
REMARK  extraFull: 0.0
REMARK  deltaGcompsolvpol: -1890.78
REMARK  deltaGcompsolvnonpol: 242.016
REMARK  deltaGprotsolvpol: -1897.11
REMARK  deltaGprotsolvnonpol: 243.179
REMARK  deltaGligsolvpol: -9.7352
REMARK  deltaGligsolvnonpol: 14.2754
REMARK  deltaGvdw: -32.065
REMARK  deltaGelec: 0.0
REMARK  deltaG: -7.5006337
REMARK  Cluster: 0
REMARK  ClusterRank: 17
ATOM   4915 C    LIG     1      18.847  16.175   9.612  1.00  0.00      LIG  
ATOM   4916 C1   LIG     1      19.836  17.742   7.983  1.00  0.00      LIG  
ATOM   4917 C2   LIG     1      18.888  16.514   8.164  1.00  0.00      LIG  
ATOM   4918 O    LIG     1      22.192  16.056  14.145  1.00  0.00      LIG  
ATOM   4919 C3   LIG     1      20.872  15.601  14.507  1.00  0.00      LIG  
ATOM   4920 C4   LIG     1      22.000  15.544  15.480  1.00  0.00      LIG  
ATOM   4921 C5   LIG     1      19.315  18.927   8.855  1.00  0.00      LIG  
ATOM   4922 C6   LIG     1      19.331  14.951   9.874  1.00  0.00      LIG  
ATOM   4923 C7   LIG     1      19.948  20.323   8.584  1.00  0.00      LIG  
ATOM   4924 C8   LIG     1      18.372  17.288  10.491  1.00  0.00      LIG  
ATOM   4925 C9   LIG     1      19.235  18.521  10.340  1.00  0.00      LIG  
ATOM   4926 C10  LIG     1      20.667  20.313   7.244  1.00  0.00      LIG  
ATOM   4927 C11  LIG     1      20.427  14.490  13.603  1.00  0.00      LIG  
ATOM   4928 C12  LIG     1      19.389  15.230   7.506  1.00  0.00      LIG  
ATOM   4929 C13  LIG     1      19.917  18.114   6.489  1.00  0.00      LIG  
ATOM   4930 C14  LIG     1      19.712  14.259   8.617  1.00  0.00      LIG  
ATOM   4931 C15  LIG     1      19.634  14.214  11.157  1.00  0.00      LIG  
ATOM   4932 C16  LIG     1      21.006  20.779   9.594  1.00  0.00      LIG  
ATOM   4933 C17  LIG     1      19.765  15.114  12.383  1.00  0.00      LIG  
ATOM   4934 C18  LIG     1      21.114  21.676   6.802  1.00  0.00      LIG  
ATOM   4935 C19  LIG     1      19.854  19.598   6.201  1.00  0.00      LIG  
ATOM   4936 C20  LIG     1      22.042  22.243   7.840  1.00  0.00      LIG  
ATOM   4937 O1   LIG     1      22.934  23.015   7.524  1.00  0.00      LIG  
ATOM   4938 C21  LIG     1      21.266  17.338   8.422  1.00  0.00      LIG  
ATOM   4939 C22  LIG     1      21.593  22.145   9.266  1.00  0.00      LIG  
ATOM   4940 O2   LIG     1      18.608  19.521  11.139  1.00  0.00      LIG  
ATOM   4941 C23  LIG     1      17.458  16.715   7.648  1.00  0.00      LIG  
ATOM   4942 C24  LIG     1      22.677  14.253  15.783  1.00  0.00      LIG  
ATOM   4943 C25  LIG     1      22.206  16.627  16.478  1.00  0.00      LIG  
ATOM   4944 O3   LIG     1      19.497  13.676  14.295  1.00  0.00      LIG  
ATOM   4945 C26  LIG     1      18.787  21.332   8.580  1.00  0.00      LIG  
ATOM   4946 C27  LIG     1      18.585  13.134  11.335  1.00  0.00      LIG  
ATOM   4947 H    LIG     1      20.099  16.341  14.669  1.00  0.00      LIG  
ATOM   4948 H1   LIG     1      21.597  19.753   7.347  1.00  0.00      LIG  
ATOM   4949 H2   LIG     1      18.276  19.072   8.556  1.00  0.00      LIG  
ATOM   4950 H3   LIG     1      18.283  17.017  11.539  1.00  0.00      LIG  
ATOM   4951 H4   LIG     1      17.358  17.570  10.210  1.00  0.00      LIG  
ATOM   4952 H5   LIG     1      20.230  18.340  10.757  1.00  0.00      LIG  
ATOM   4953 H6   LIG     1      21.265  13.860  13.297  1.00  0.00      LIG  
ATOM   4954 H7   LIG     1      20.253  15.378   6.854  1.00  0.00      LIG  
ATOM   4955 H8   LIG     1      18.610  14.794   6.873  1.00  0.00      LIG  
ATOM   4956 H9   LIG     1      19.151  17.625   5.887  1.00  0.00      LIG  
ATOM   4957 H10  LIG     1      20.864  17.738   6.090  1.00  0.00      LIG  
ATOM   4958 H11  LIG     1      19.165  13.321   8.485  1.00  0.00      LIG  
ATOM   4959 H12  LIG     1      20.781  14.047   8.615  1.00  0.00      LIG  
ATOM   4960 H13  LIG     1      20.602  13.729  11.029  1.00  0.00      LIG  
ATOM   4961 H14  LIG     1      21.815  20.044   9.621  1.00  0.00      LIG  
ATOM   4962 H15  LIG     1      20.597  20.841  10.603  1.00  0.00      LIG  
ATOM   4963 H16  LIG     1      20.349  15.993  12.091  1.00  0.00      LIG  
ATOM   4964 H17  LIG     1      18.772  15.459  12.668  1.00  0.00      LIG  
ATOM   4965 H18  LIG     1      20.288  22.366   6.616  1.00  0.00      LIG  
ATOM   4966 H19  LIG     1      21.680  21.549   5.878  1.00  0.00      LIG  
ATOM   4967 H20  LIG     1      20.260  19.789   5.205  1.00  0.00      LIG  
ATOM   4968 H21  LIG     1      18.817  19.944   6.197  1.00  0.00      LIG  
ATOM   4969 H22  LIG     1      21.704  16.608   7.738  1.00  0.00      LIG  
ATOM   4970 H23  LIG     1      21.304  16.907   9.424  1.00  0.00      LIG  
ATOM   4971 H24  LIG     1      21.951  18.182   8.440  1.00  0.00      LIG  
ATOM   4972 H25  LIG     1      22.460  22.329   9.907  1.00  0.00      LIG  
ATOM   4973 H26  LIG     1      20.864  22.939   9.447  1.00  0.00      LIG  
ATOM   4974 H27  LIG     1      18.414  19.113  12.000  1.00  0.00      LIG  
ATOM   4975 H28  LIG     1      16.823  15.867   7.926  1.00  0.00      LIG  
ATOM   4976 H29  LIG     1      17.434  16.775   6.558  1.00  0.00      LIG  
ATOM   4977 H30  LIG     1      16.980  17.614   8.042  1.00  0.00      LIG  
ATOM   4978 H31  LIG     1      22.656  13.558  14.940  1.00  0.00      LIG  
ATOM   4979 H32  LIG     1      22.204  13.771  16.638  1.00  0.00      LIG  
ATOM   4980 H33  LIG     1      23.721  14.435  16.048  1.00  0.00      LIG  
ATOM   4981 H34  LIG     1      21.367  17.328  16.482  1.00  0.00      LIG  
ATOM   4982 H35  LIG     1      23.122  17.182  16.257  1.00  0.00      LIG  
ATOM   4983 H36  LIG     1      22.312  16.203  17.479  1.00  0.00      LIG  
ATOM   4984 H37  LIG     1      18.676  14.194  14.365  1.00  0.00      LIG  
ATOM   4985 H38  LIG     1      18.301  21.372   9.556  1.00  0.00      LIG  
ATOM   4986 H39  LIG     1      18.023  21.054   7.850  1.00  0.00      LIG  
ATOM   4987 H40  LIG     1      19.089  22.355   8.351  1.00  0.00      LIG  
ATOM   4988 H41  LIG     1      18.561  12.451  10.480  1.00  0.00      LIG  
ATOM   4989 H42  LIG     1      17.595  13.584  11.430  1.00  0.00      LIG  
ATOM   4990 H43  LIG     1      18.779  12.527  12.221  1.00  0.00      LIG  
TER
REMARK  Energy: 254.784
REMARK  SimpleFitness: 254.784
REMARK  FullFitness: -1387.494
REMARK  InterFull: -32.065
REMARK  IntraFull: 293.335
REMARK  solvFull: -1890.78
REMARK  surfFull: 242.016
REMARK  extraFull: 0.0
REMARK  deltaGcompsolvpol: -1890.78
REMARK  deltaGcompsolvnonpol: 242.016
REMARK  deltaGprotsolvpol: -1897.11
REMARK  deltaGprotsolvnonpol: 243.179
REMARK  deltaGligsolvpol: -9.7352
REMARK  deltaGligsolvnonpol: 14.2754
REMARK  deltaGvdw: -32.065
REMARK  deltaGelec: 0.0
REMARK  deltaG: -7.5006337
REMARK  Cluster: 0
REMARK  ClusterRank: 18
ATOM   4915 C    LIG     1      18.847  16.175   9.612  1.00  0.00      LIG  
ATOM   4916 C1   LIG     1      19.836  17.742   7.983  1.00  0.00      LIG  
ATOM   4917 C2   LIG     1      18.888  16.514   8.164  1.00  0.00      LIG  
ATOM   4918 O    LIG     1      22.192  16.056  14.145  1.00  0.00      LIG  
ATOM   4919 C3   LIG     1      20.872  15.601  14.507  1.00  0.00      LIG  
ATOM   4920 C4   LIG     1      22.000  15.544  15.480  1.00  0.00      LIG  
ATOM   4921 C5   LIG     1      19.315  18.927   8.855  1.00  0.00      LIG  
ATOM   4922 C6   LIG     1      19.331  14.951   9.874  1.00  0.00      LIG  
ATOM   4923 C7   LIG     1      19.948  20.323   8.584  1.00  0.00      LIG  
ATOM   4924 C8   LIG     1      18.372  17.288  10.491  1.00  0.00      LIG  
ATOM   4925 C9   LIG     1      19.235  18.521  10.340  1.00  0.00      LIG  
ATOM   4926 C10  LIG     1      20.667  20.313   7.244  1.00  0.00      LIG  
ATOM   4927 C11  LIG     1      20.427  14.490  13.603  1.00  0.00      LIG  
ATOM   4928 C12  LIG     1      19.389  15.230   7.506  1.00  0.00      LIG  
ATOM   4929 C13  LIG     1      19.917  18.114   6.489  1.00  0.00      LIG  
ATOM   4930 C14  LIG     1      19.712  14.259   8.617  1.00  0.00      LIG  
ATOM   4931 C15  LIG     1      19.634  14.214  11.157  1.00  0.00      LIG  
ATOM   4932 C16  LIG     1      21.006  20.779   9.594  1.00  0.00      LIG  
ATOM   4933 C17  LIG     1      19.765  15.114  12.383  1.00  0.00      LIG  
ATOM   4934 C18  LIG     1      21.114  21.676   6.802  1.00  0.00      LIG  
ATOM   4935 C19  LIG     1      19.854  19.598   6.201  1.00  0.00      LIG  
ATOM   4936 C20  LIG     1      22.042  22.243   7.840  1.00  0.00      LIG  
ATOM   4937 O1   LIG     1      22.934  23.015   7.524  1.00  0.00      LIG  
ATOM   4938 C21  LIG     1      21.266  17.338   8.422  1.00  0.00      LIG  
ATOM   4939 C22  LIG     1      21.593  22.145   9.266  1.00  0.00      LIG  
ATOM   4940 O2   LIG     1      18.608  19.521  11.139  1.00  0.00      LIG  
ATOM   4941 C23  LIG     1      17.458  16.715   7.648  1.00  0.00      LIG  
ATOM   4942 C24  LIG     1      22.677  14.253  15.783  1.00  0.00      LIG  
ATOM   4943 C25  LIG     1      22.206  16.627  16.478  1.00  0.00      LIG  
ATOM   4944 O3   LIG     1      19.497  13.676  14.295  1.00  0.00      LIG  
ATOM   4945 C26  LIG     1      18.787  21.332   8.580  1.00  0.00      LIG  
ATOM   4946 C27  LIG     1      18.585  13.134  11.335  1.00  0.00      LIG  
ATOM   4947 H    LIG     1      20.099  16.341  14.669  1.00  0.00      LIG  
ATOM   4948 H1   LIG     1      21.597  19.753   7.347  1.00  0.00      LIG  
ATOM   4949 H2   LIG     1      18.276  19.072   8.556  1.00  0.00      LIG  
ATOM   4950 H3   LIG     1      18.283  17.017  11.539  1.00  0.00      LIG  
ATOM   4951 H4   LIG     1      17.358  17.570  10.210  1.00  0.00      LIG  
ATOM   4952 H5   LIG     1      20.230  18.340  10.757  1.00  0.00      LIG  
ATOM   4953 H6   LIG     1      21.265  13.860  13.297  1.00  0.00      LIG  
ATOM   4954 H7   LIG     1      20.253  15.378   6.854  1.00  0.00      LIG  
ATOM   4955 H8   LIG     1      18.610  14.794   6.873  1.00  0.00      LIG  
ATOM   4956 H9   LIG     1      19.151  17.625   5.887  1.00  0.00      LIG  
ATOM   4957 H10  LIG     1      20.864  17.738   6.090  1.00  0.00      LIG  
ATOM   4958 H11  LIG     1      19.165  13.321   8.485  1.00  0.00      LIG  
ATOM   4959 H12  LIG     1      20.781  14.047   8.615  1.00  0.00      LIG  
ATOM   4960 H13  LIG     1      20.602  13.729  11.029  1.00  0.00      LIG  
ATOM   4961 H14  LIG     1      21.815  20.044   9.621  1.00  0.00      LIG  
ATOM   4962 H15  LIG     1      20.597  20.841  10.603  1.00  0.00      LIG  
ATOM   4963 H16  LIG     1      20.349  15.993  12.091  1.00  0.00      LIG  
ATOM   4964 H17  LIG     1      18.772  15.459  12.668  1.00  0.00      LIG  
ATOM   4965 H18  LIG     1      20.288  22.366   6.616  1.00  0.00      LIG  
ATOM   4966 H19  LIG     1      21.680  21.549   5.878  1.00  0.00      LIG  
ATOM   4967 H20  LIG     1      20.260  19.789   5.205  1.00  0.00      LIG  
ATOM   4968 H21  LIG     1      18.817  19.944   6.197  1.00  0.00      LIG  
ATOM   4969 H22  LIG     1      21.704  16.608   7.738  1.00  0.00      LIG  
ATOM   4970 H23  LIG     1      21.304  16.907   9.424  1.00  0.00      LIG  
ATOM   4971 H24  LIG     1      21.951  18.182   8.440  1.00  0.00      LIG  
ATOM   4972 H25  LIG     1      22.460  22.329   9.907  1.00  0.00      LIG  
ATOM   4973 H26  LIG     1      20.864  22.939   9.447  1.00  0.00      LIG  
ATOM   4974 H27  LIG     1      18.414  19.113  12.000  1.00  0.00      LIG  
ATOM   4975 H28  LIG     1      16.823  15.867   7.926  1.00  0.00      LIG  
ATOM   4976 H29  LIG     1      17.434  16.775   6.558  1.00  0.00      LIG  
ATOM   4977 H30  LIG     1      16.980  17.614   8.042  1.00  0.00      LIG  
ATOM   4978 H31  LIG     1      22.656  13.558  14.940  1.00  0.00      LIG  
ATOM   4979 H32  LIG     1      22.204  13.771  16.638  1.00  0.00      LIG  
ATOM   4980 H33  LIG     1      23.721  14.435  16.048  1.00  0.00      LIG  
ATOM   4981 H34  LIG     1      21.367  17.328  16.482  1.00  0.00      LIG  
ATOM   4982 H35  LIG     1      23.122  17.182  16.257  1.00  0.00      LIG  
ATOM   4983 H36  LIG     1      22.312  16.203  17.479  1.00  0.00      LIG  
ATOM   4984 H37  LIG     1      18.676  14.194  14.365  1.00  0.00      LIG  
ATOM   4985 H38  LIG     1      18.301  21.372   9.556  1.00  0.00      LIG  
ATOM   4986 H39  LIG     1      18.023  21.054   7.850  1.00  0.00      LIG  
ATOM   4987 H40  LIG     1      19.089  22.355   8.351  1.00  0.00      LIG  
ATOM   4988 H41  LIG     1      18.561  12.451  10.480  1.00  0.00      LIG  
ATOM   4989 H42  LIG     1      17.595  13.584  11.430  1.00  0.00      LIG  
ATOM   4990 H43  LIG     1      18.779  12.527  12.221  1.00  0.00      LIG  
TER
REMARK  Energy: 241.425
REMARK  SimpleFitness: 241.425
REMARK  FullFitness: -1402.6774
REMARK  InterFull: -36.9524
REMARK  IntraFull: 286.105
REMARK  solvFull: -1894.73
REMARK  surfFull: 242.9
REMARK  extraFull: 0.0
REMARK  deltaGcompsolvpol: -1894.73
REMARK  deltaGcompsolvnonpol: 242.9
REMARK  deltaGprotsolvpol: -1897.11
REMARK  deltaGprotsolvnonpol: 243.179
REMARK  deltaGligsolvpol: -8.36636
REMARK  deltaGligsolvnonpol: 14.0517
REMARK  deltaGvdw: -36.9524
REMARK  deltaGelec: 0.0
REMARK  deltaG: -8.183704
REMARK  Cluster: 1
REMARK  ClusterRank: 0
ATOM   4915 C    LIG     1      18.944  16.454   8.772  1.00  0.00      LIG  
ATOM   4916 C1   LIG     1      19.635  18.227  10.400  1.00  0.00      LIG  
ATOM   4917 C2   LIG     1      20.023  16.892   9.694  1.00  0.00      LIG  
ATOM   4918 O    LIG     1      16.441  13.819   4.784  1.00  0.00      LIG  
ATOM   4919 C3   LIG     1      17.486  14.775   5.066  1.00  0.00      LIG  
ATOM   4920 C4   LIG     1      17.003  14.545   3.671  1.00  0.00      LIG  
ATOM   4921 C5   LIG     1      19.349  19.299   9.312  1.00  0.00      LIG  
ATOM   4922 C6   LIG     1      18.672  15.149   8.876  1.00  0.00      LIG  
ATOM   4923 C7   LIG     1      19.283  20.786   9.796  1.00  0.00      LIG  
ATOM   4924 C8   LIG     1      18.397  17.450   7.808  1.00  0.00      LIG  
ATOM   4925 C9   LIG     1      18.188  18.841   8.402  1.00  0.00      LIG  
ATOM   4926 C10  LIG     1      19.902  20.926  11.184  1.00  0.00      LIG  
ATOM   4927 C11  LIG     1      18.701  14.147   5.686  1.00  0.00      LIG  
ATOM   4928 C12  LIG     1      20.167  15.690  10.628  1.00  0.00      LIG  
ATOM   4929 C13  LIG     1      20.758  18.644  11.367  1.00  0.00      LIG  
ATOM   4930 C14  LIG     1      19.510  14.517   9.928  1.00  0.00      LIG  
ATOM   4931 C15  LIG     1      17.705  14.331   8.060  1.00  0.00      LIG  
ATOM   4932 C16  LIG     1      17.880  21.385   9.942  1.00  0.00      LIG  
ATOM   4933 C17  LIG     1      18.379  13.449   7.005  1.00  0.00      LIG  
ATOM   4934 C18  LIG     1      20.111  22.366  11.608  1.00  0.00      LIG  
ATOM   4935 C19  LIG     1      21.156  20.102  11.285  1.00  0.00      LIG  
ATOM   4936 C20  LIG     1      18.779  23.059  11.609  1.00  0.00      LIG  
ATOM   4937 O1   LIG     1      18.590  24.013  12.350  1.00  0.00      LIG  
ATOM   4938 C21  LIG     1      18.370  18.008  11.257  1.00  0.00      LIG  
ATOM   4939 C22  LIG     1      17.893  22.835  10.415  1.00  0.00      LIG  
ATOM   4940 O2   LIG     1      18.061  19.708   7.283  1.00  0.00      LIG  
ATOM   4941 C23  LIG     1      21.319  16.955   8.871  1.00  0.00      LIG  
ATOM   4942 C24  LIG     1      17.686  13.659   2.692  1.00  0.00      LIG  
ATOM   4943 C25  LIG     1      16.046  15.507   3.069  1.00  0.00      LIG  
ATOM   4944 O3   LIG     1      19.701  15.133   5.891  1.00  0.00      LIG  
ATOM   4945 C26  LIG     1      20.067  21.608   8.757  1.00  0.00      LIG  
ATOM   4946 C27  LIG     1      16.916  13.398   8.958  1.00  0.00      LIG  
ATOM   4947 H    LIG     1      17.198  15.701   5.548  1.00  0.00      LIG  
ATOM   4948 H1   LIG     1      19.202  20.515  11.915  1.00  0.00      LIG  
ATOM   4949 H2   LIG     1      20.222  19.302   8.660  1.00  0.00      LIG  
ATOM   4950 H3   LIG     1      17.455  17.106   7.371  1.00  0.00      LIG  
ATOM   4951 H4   LIG     1      19.096  17.523   6.970  1.00  0.00      LIG  
ATOM   4952 H5   LIG     1      17.239  18.865   8.945  1.00  0.00      LIG  
ATOM   4953 H6   LIG     1      19.134  13.405   5.016  1.00  0.00      LIG  
ATOM   4954 H7   LIG     1      19.683  15.828  11.595  1.00  0.00      LIG  
ATOM   4955 H8   LIG     1      21.214  15.475  10.849  1.00  0.00      LIG  
ATOM   4956 H9   LIG     1      21.659  18.040  11.253  1.00  0.00      LIG  
ATOM   4957 H10  LIG     1      20.425  18.452  12.391  1.00  0.00      LIG  
ATOM   4958 H11  LIG     1      20.258  13.866   9.470  1.00  0.00      LIG  
ATOM   4959 H12  LIG     1      18.927  13.936  10.647  1.00  0.00      LIG  
ATOM   4960 H13  LIG     1      16.980  14.993   7.581  1.00  0.00      LIG  
ATOM   4961 H14  LIG     1      17.308  20.787  10.656  1.00  0.00      LIG  
ATOM   4962 H15  LIG     1      17.336  21.356   8.996  1.00  0.00      LIG  
ATOM   4963 H16  LIG     1      19.298  13.020   7.417  1.00  0.00      LIG  
ATOM   4964 H17  LIG     1      17.713  12.610   6.785  1.00  0.00      LIG  
ATOM   4965 H18  LIG     1      20.808  22.905  10.963  1.00  0.00      LIG  
ATOM   4966 H19  LIG     1      20.502  22.391  12.628  1.00  0.00      LIG  
ATOM   4967 H20  LIG     1      21.715  20.373  12.185  1.00  0.00      LIG  
ATOM   4968 H21  LIG     1      21.818  20.271  10.432  1.00  0.00      LIG  
ATOM   4969 H22  LIG     1      18.588  17.426  12.154  1.00  0.00      LIG  
ATOM   4970 H23  LIG     1      17.578  17.488  10.719  1.00  0.00      LIG  
ATOM   4971 H24  LIG     1      17.945  18.949  11.604  1.00  0.00      LIG  
ATOM   4972 H25  LIG     1      16.877  23.133  10.688  1.00  0.00      LIG  
ATOM   4973 H26  LIG     1      18.235  23.498   9.616  1.00  0.00      LIG  
ATOM   4974 H27  LIG     1      17.373  19.326   6.712  1.00  0.00      LIG  
ATOM   4975 H28  LIG     1      21.526  15.991   8.393  1.00  0.00      LIG  
ATOM   4976 H29  LIG     1      22.185  17.179   9.496  1.00  0.00      LIG  
ATOM   4977 H30  LIG     1      21.281  17.698   8.071  1.00  0.00      LIG  
ATOM   4978 H31  LIG     1      17.051  12.813   2.436  1.00  0.00      LIG  
ATOM   4979 H32  LIG     1      18.640  13.277   3.054  1.00  0.00      LIG  
ATOM   4980 H33  LIG     1      17.872  14.214   1.770  1.00  0.00      LIG  
ATOM   4981 H34  LIG     1      15.570  16.130   3.832  1.00  0.00      LIG  
ATOM   4982 H35  LIG     1      15.263  14.973   2.523  1.00  0.00      LIG  
ATOM   4983 H36  LIG     1      16.567  16.164   2.368  1.00  0.00      LIG  
ATOM   4984 H37  LIG     1      19.469  15.582   6.723  1.00  0.00      LIG  
ATOM   4985 H38  LIG     1      19.595  21.550   7.776  1.00  0.00      LIG  
ATOM   4986 H39  LIG     1      21.088  21.235   8.648  1.00  0.00      LIG  
ATOM   4987 H40  LIG     1      20.140  22.671   8.992  1.00  0.00      LIG  
ATOM   4988 H41  LIG     1      16.480  13.923   9.810  1.00  0.00      LIG  
ATOM   4989 H42  LIG     1      17.543  12.586   9.337  1.00  0.00      LIG  
ATOM   4990 H43  LIG     1      16.105  12.943   8.386  1.00  0.00      LIG  
TER
REMARK  Energy: 241.666
REMARK  SimpleFitness: 241.666
REMARK  FullFitness: -1402.5544
REMARK  InterFull: -36.6084
REMARK  IntraFull: 286.194
REMARK  solvFull: -1895.02
REMARK  surfFull: 242.88
REMARK  extraFull: 0.0
REMARK  deltaGcompsolvpol: -1895.02
REMARK  deltaGcompsolvnonpol: 242.88
REMARK  deltaGprotsolvpol: -1897.11
REMARK  deltaGprotsolvnonpol: 243.179
REMARK  deltaGligsolvpol: -8.31983
REMARK  deltaGligsolvnonpol: 14.0585
REMARK  deltaGvdw: -36.6084
REMARK  deltaGelec: 0.0
REMARK  deltaG: -8.174294
REMARK  Cluster: 1
REMARK  ClusterRank: 1
ATOM   4915 C    LIG     1      18.963  16.408   8.762  1.00  0.00      LIG  
ATOM   4916 C1   LIG     1      19.621  18.179  10.395  1.00  0.00      LIG  
ATOM   4917 C2   LIG     1      20.028  16.841   9.699  1.00  0.00      LIG  
ATOM   4918 O    LIG     1      16.453  13.827   4.745  1.00  0.00      LIG  
ATOM   4919 C3   LIG     1      17.505  14.774   5.031  1.00  0.00      LIG  
ATOM   4920 C4   LIG     1      17.034  14.538   3.632  1.00  0.00      LIG  
ATOM   4921 C5   LIG     1      19.339  19.255   9.307  1.00  0.00      LIG  
ATOM   4922 C6   LIG     1      18.673  15.105   8.866  1.00  0.00      LIG  
ATOM   4923 C7   LIG     1      19.238  20.739   9.800  1.00  0.00      LIG  
ATOM   4924 C8   LIG     1      18.440  17.402   7.784  1.00  0.00      LIG  
ATOM   4925 C9   LIG     1      18.198  18.785   8.377  1.00  0.00      LIG  
ATOM   4926 C10  LIG     1      19.843  20.886  11.194  1.00  0.00      LIG  
ATOM   4927 C11  LIG     1      18.717  14.145   5.660  1.00  0.00      LIG  
ATOM   4928 C12  LIG     1      20.158  15.634  10.632  1.00  0.00      LIG  
ATOM   4929 C13  LIG     1      20.730  18.611  11.373  1.00  0.00      LIG  
ATOM   4930 C14  LIG     1      19.490  14.466   9.930  1.00  0.00      LIG  
ATOM   4931 C15  LIG     1      17.709  14.308   8.027  1.00  0.00      LIG  
ATOM   4932 C16  LIG     1      17.820  21.305   9.941  1.00  0.00      LIG  
ATOM   4933 C17  LIG     1      18.393  13.434   6.972  1.00  0.00      LIG  
ATOM   4934 C18  LIG     1      20.013  22.330  11.633  1.00  0.00      LIG  
ATOM   4935 C19  LIG     1      21.108  20.078  11.305  1.00  0.00      LIG  
ATOM   4936 C20  LIG     1      18.666  22.991  11.623  1.00  0.00      LIG  
ATOM   4937 O1   LIG     1      18.450  23.945  12.367  1.00  0.00      LIG  
ATOM   4938 C21  LIG     1      18.345  17.948  11.233  1.00  0.00      LIG  
ATOM   4939 C22  LIG     1      17.793  22.753  10.424  1.00  0.00      LIG  
ATOM   4940 O2   LIG     1      18.077  19.653   7.257  1.00  0.00      LIG  
ATOM   4941 C23  LIG     1      21.336  16.903   8.893  1.00  0.00      LIG  
ATOM   4942 C24  LIG     1      17.705  13.631   2.664  1.00  0.00      LIG  
ATOM   4943 C25  LIG     1      16.099  15.510   3.012  1.00  0.00      LIG  
ATOM   4944 O3   LIG     1      19.708  15.133   5.885  1.00  0.00      LIG  
ATOM   4945 C26  LIG     1      20.012  21.589   8.776  1.00  0.00      LIG  
ATOM   4946 C27  LIG     1      16.887  13.381   8.899  1.00  0.00      LIG  
ATOM   4947 H    LIG     1      17.217  15.704   5.505  1.00  0.00      LIG  
ATOM   4948 H1   LIG     1      19.145  20.457  11.917  1.00  0.00      LIG  
ATOM   4949 H2   LIG     1      20.224  19.272   8.670  1.00  0.00      LIG  
ATOM   4950 H3   LIG     1      17.521  17.052   7.306  1.00  0.00      LIG  
ATOM   4951 H4   LIG     1      19.172  17.490   6.976  1.00  0.00      LIG  
ATOM   4952 H5   LIG     1      17.240  18.790   8.904  1.00  0.00      LIG  
ATOM   4953 H6   LIG     1      19.165  13.416   4.987  1.00  0.00      LIG  
ATOM   4954 H7   LIG     1      19.679  15.778  11.601  1.00  0.00      LIG  
ATOM   4955 H8   LIG     1      21.202  15.408  10.855  1.00  0.00      LIG  
ATOM   4956 H9   LIG     1      21.639  18.019  11.264  1.00  0.00      LIG  
ATOM   4957 H10  LIG     1      20.390  18.408  12.392  1.00  0.00      LIG  
ATOM   4958 H11  LIG     1      20.235  13.802   9.483  1.00  0.00      LIG  
ATOM   4959 H12  LIG     1      18.892  13.894  10.644  1.00  0.00      LIG  
ATOM   4960 H13  LIG     1      17.002  14.984   7.543  1.00  0.00      LIG  
ATOM   4961 H14  LIG     1      17.259  20.692  10.650  1.00  0.00      LIG  
ATOM   4962 H15  LIG     1      17.280  21.269   8.993  1.00  0.00      LIG  
ATOM   4963 H16  LIG     1      19.315  13.012   7.385  1.00  0.00      LIG  
ATOM   4964 H17  LIG     1      17.736  12.591   6.743  1.00  0.00      LIG  
ATOM   4965 H18  LIG     1      20.705  22.892  11.002  1.00  0.00      LIG  
ATOM   4966 H19  LIG     1      20.392  22.357  12.658  1.00  0.00      LIG  
ATOM   4967 H20  LIG     1      21.653  20.351  12.214  1.00  0.00      LIG  
ATOM   4968 H21  LIG     1      21.779  20.263  10.463  1.00  0.00      LIG  
ATOM   4969 H22  LIG     1      18.547  17.360  12.130  1.00  0.00      LIG  
ATOM   4970 H23  LIG     1      17.564  17.428  10.678  1.00  0.00      LIG  
ATOM   4971 H24  LIG     1      17.906  18.883  11.577  1.00  0.00      LIG  
ATOM   4972 H25  LIG     1      16.768  23.024  10.692  1.00  0.00      LIG  
ATOM   4973 H26  LIG     1      18.122  23.429   9.631  1.00  0.00      LIG  
ATOM   4974 H27  LIG     1      17.403  19.265   6.674  1.00  0.00      LIG  
ATOM   4975 H28  LIG     1      21.528  15.952   8.385  1.00  0.00      LIG  
ATOM   4976 H29  LIG     1      22.199  17.084   9.537  1.00  0.00      LIG  
ATOM   4977 H30  LIG     1      21.326  17.674   8.120  1.00  0.00      LIG  
ATOM   4978 H31  LIG     1      17.050  12.802   2.403  1.00  0.00      LIG  
ATOM   4979 H32  LIG     1      18.646  13.225   3.034  1.00  0.00      LIG  
ATOM   4980 H33  LIG     1      17.911  14.176   1.742  1.00  0.00      LIG  
ATOM   4981 H34  LIG     1      15.621  16.142   3.766  1.00  0.00      LIG  
ATOM   4982 H35  LIG     1      15.319  14.983   2.457  1.00  0.00      LIG  
ATOM   4983 H36  LIG     1      16.642  16.156   2.317  1.00  0.00      LIG  
ATOM   4984 H37  LIG     1      19.523  15.496   6.769  1.00  0.00      LIG  
ATOM   4985 H38  LIG     1      19.547  21.536   7.790  1.00  0.00      LIG  
ATOM   4986 H39  LIG     1      21.041  21.237   8.669  1.00  0.00      LIG  
ATOM   4987 H40  LIG     1      20.064  22.650   9.024  1.00  0.00      LIG  
ATOM   4988 H41  LIG     1      16.403  13.920   9.716  1.00  0.00      LIG  
ATOM   4989 H42  LIG     1      17.500  12.582   9.328  1.00  0.00      LIG  
ATOM   4990 H43  LIG     1      16.109  12.910   8.293  1.00  0.00      LIG  
TER
REMARK  Energy: 241.963
REMARK  SimpleFitness: 241.963
REMARK  FullFitness: -1400.5837
REMARK  InterFull: -36.0117
REMARK  IntraFull: 284.618
REMARK  solvFull: -1892.66
REMARK  surfFull: 243.47
REMARK  extraFull: 0.0
REMARK  deltaGcompsolvpol: -1892.66
REMARK  deltaGcompsolvnonpol: 243.47
REMARK  deltaGprotsolvpol: -1897.11
REMARK  deltaGprotsolvnonpol: 243.179
REMARK  deltaGligsolvpol: -8.48349
REMARK  deltaGligsolvnonpol: 14.1403
REMARK  deltaGvdw: -36.0117
REMARK  deltaGelec: 0.0
REMARK  deltaG: -7.915324
REMARK  Cluster: 1
REMARK  ClusterRank: 2
ATOM   4915 C    LIG     1      18.670  16.617   8.492  1.00  0.00      LIG  
ATOM   4916 C1   LIG     1      19.797  17.986  10.231  1.00  0.00      LIG  
ATOM   4917 C2   LIG     1      19.987  17.111   8.959  1.00  0.00      LIG  
ATOM   4918 O    LIG     1      16.045  13.785   4.288  1.00  0.00      LIG  
ATOM   4919 C3   LIG     1      17.018  14.745   4.748  1.00  0.00      LIG  
ATOM   4920 C4   LIG     1      16.708  14.597   3.295  1.00  0.00      LIG  
ATOM   4921 C5   LIG     1      18.856  19.172   9.880  1.00  0.00      LIG  
ATOM   4922 C6   LIG     1      18.619  15.286   8.382  1.00  0.00      LIG  
ATOM   4923 C7   LIG     1      18.806  20.335  10.924  1.00  0.00      LIG  
ATOM   4924 C8   LIG     1      17.618  17.639   8.233  1.00  0.00      LIG  
ATOM   4925 C9   LIG     1      17.491  18.638   9.386  1.00  0.00      LIG  
ATOM   4926 C10  LIG     1      20.008  20.266  11.864  1.00  0.00      LIG  
ATOM   4927 C11  LIG     1      18.214  14.130   5.400  1.00  0.00      LIG  
ATOM   4928 C12  LIG     1      20.771  15.828   9.203  1.00  0.00      LIG  
ATOM   4929 C13  LIG     1      21.176  18.452  10.739  1.00  0.00      LIG  
ATOM   4930 C14  LIG     1      19.894  14.660   8.809  1.00  0.00      LIG  
ATOM   4931 C15  LIG     1      17.489  14.429   7.881  1.00  0.00      LIG  
ATOM   4932 C16  LIG     1      17.592  20.344  11.856  1.00  0.00      LIG  
ATOM   4933 C17  LIG     1      17.883  13.483   6.744  1.00  0.00      LIG  
ATOM   4934 C18  LIG     1      20.173  21.493  12.736  1.00  0.00      LIG  
ATOM   4935 C19  LIG     1      21.255  19.919  11.101  1.00  0.00      LIG  
ATOM   4936 C20  LIG     1      18.939  21.621  13.579  1.00  0.00      LIG  
ATOM   4937 O1   LIG     1      19.001  22.124  14.690  1.00  0.00      LIG  
ATOM   4938 C21  LIG     1      19.173  17.123  11.353  1.00  0.00      LIG  
ATOM   4939 C22  LIG     1      17.622  21.484  12.869  1.00  0.00      LIG  
ATOM   4940 O2   LIG     1      16.662  19.688   8.905  1.00  0.00      LIG  
ATOM   4941 C23  LIG     1      20.677  17.816   7.783  1.00  0.00      LIG  
ATOM   4942 C24  LIG     1      17.540  13.789   2.360  1.00  0.00      LIG  
ATOM   4943 C25  LIG     1      15.804  15.581   2.645  1.00  0.00      LIG  
ATOM   4944 O3   LIG     1      19.225  15.118   5.531  1.00  0.00      LIG  
ATOM   4945 C26  LIG     1      18.813  21.641  10.113  1.00  0.00      LIG  
ATOM   4946 C27  LIG     1      16.998  13.552   9.016  1.00  0.00      LIG  
ATOM   4947 H    LIG     1      16.653  15.621   5.268  1.00  0.00      LIG  
ATOM   4948 H1   LIG     1      19.845  19.447  12.569  1.00  0.00      LIG  
ATOM   4949 H2   LIG     1      19.293  19.656   9.006  1.00  0.00      LIG  
ATOM   4950 H3   LIG     1      16.645  17.175   8.047  1.00  0.00      LIG  
ATOM   4951 H4   LIG     1      17.867  18.173   7.311  1.00  0.00      LIG  
ATOM   4952 H5   LIG     1      16.958  18.175  10.217  1.00  0.00      LIG  
ATOM   4953 H6   LIG     1      18.628  13.344   4.769  1.00  0.00      LIG  
ATOM   4954 H7   LIG     1      21.105  15.711  10.235  1.00  0.00      LIG  
ATOM   4955 H8   LIG     1      21.681  15.815   8.596  1.00  0.00      LIG  
ATOM   4956 H9   LIG     1      21.981  18.234  10.038  1.00  0.00      LIG  
ATOM   4957 H10  LIG     1      21.426  17.877  11.635  1.00  0.00      LIG  
ATOM   4958 H11  LIG     1      20.359  14.098   7.995  1.00  0.00      LIG  
ATOM   4959 H12  LIG     1      19.745  13.991   9.660  1.00  0.00      LIG  
ATOM   4960 H13  LIG     1      16.659  15.057   7.550  1.00  0.00      LIG  
ATOM   4961 H14  LIG     1      17.548  19.396  12.397  1.00  0.00      LIG  
ATOM   4962 H15  LIG     1      16.663  20.433  11.291  1.00  0.00      LIG  
ATOM   4963 H16  LIG     1      18.746  12.890   7.059  1.00  0.00      LIG  
ATOM   4964 H17  LIG     1      17.068  12.769   6.593  1.00  0.00      LIG  
ATOM   4965 H18  LIG     1      20.332  22.410  12.165  1.00  0.00      LIG  
ATOM   4966 H19  LIG     1      21.024  21.352  13.407  1.00  0.00      LIG  
ATOM   4967 H20  LIG     1      22.139  20.090  11.722  1.00  0.00      LIG  
ATOM   4968 H21  LIG     1      21.361  20.534  10.204  1.00  0.00      LIG  
ATOM   4969 H22  LIG     1      19.876  16.375  11.724  1.00  0.00      LIG  
ATOM   4970 H23  LIG     1      18.273  16.589  11.039  1.00  0.00      LIG  
ATOM   4971 H24  LIG     1      18.886  17.720  12.217  1.00  0.00      LIG  
ATOM   4972 H25  LIG     1      16.851  21.311  13.625  1.00  0.00      LIG  
ATOM   4973 H26  LIG     1      17.408  22.438  12.381  1.00  0.00      LIG  
ATOM   4974 H27  LIG     1      15.871  19.267   8.527  1.00  0.00      LIG  
ATOM   4975 H28  LIG     1      20.755  17.143   6.923  1.00  0.00      LIG  
ATOM   4976 H29  LIG     1      21.696  18.115   8.033  1.00  0.00      LIG  
ATOM   4977 H30  LIG     1      20.142  18.704   7.440  1.00  0.00      LIG  
ATOM   4978 H31  LIG     1      17.077  12.827   2.148  1.00  0.00      LIG  
ATOM   4979 H32  LIG     1      18.539  13.593   2.750  1.00  0.00      LIG  
ATOM   4980 H33  LIG     1      17.649  14.319   1.411  1.00  0.00      LIG  
ATOM   4981 H34  LIG     1      15.262  16.175   3.385  1.00  0.00      LIG  
ATOM   4982 H35  LIG     1      15.075  15.069   2.011  1.00  0.00      LIG  
ATOM   4983 H36  LIG     1      16.384  16.265   2.020  1.00  0.00      LIG  
ATOM   4984 H37  LIG     1      18.999  15.634   6.325  1.00  0.00      LIG  
ATOM   4985 H38  LIG     1      17.933  21.708   9.472  1.00  0.00      LIG  
ATOM   4986 H39  LIG     1      19.691  21.695   9.464  1.00  0.00      LIG  
ATOM   4987 H40  LIG     1      18.810  22.543  10.724  1.00  0.00      LIG  
ATOM   4988 H41  LIG     1      16.771  14.138   9.910  1.00  0.00      LIG  
ATOM   4989 H42  LIG     1      17.741  12.795   9.284  1.00  0.00      LIG  
ATOM   4990 H43  LIG     1      16.092  13.030   8.707  1.00  0.00      LIG  
TER
REMARK  Energy: 242.016
REMARK  SimpleFitness: 242.016
REMARK  FullFitness: -1400.4476
REMARK  InterFull: -36.4426
REMARK  IntraFull: 284.968
REMARK  solvFull: -1892.47
REMARK  surfFull: 243.497
REMARK  extraFull: 0.0
REMARK  deltaGcompsolvpol: -1892.47
REMARK  deltaGcompsolvnonpol: 243.497
REMARK  deltaGprotsolvpol: -1897.11
REMARK  deltaGprotsolvnonpol: 243.179
REMARK  deltaGligsolvpol: -8.49126
REMARK  deltaGligsolvnonpol: 14.1261
REMARK  deltaGvdw: -36.4426
REMARK  deltaGelec: 0.0
REMARK  deltaG: -7.9400826
REMARK  Cluster: 1
REMARK  ClusterRank: 3
ATOM   4915 C    LIG     1      18.660  16.620   8.479  1.00  0.00      LIG  
ATOM   4916 C1   LIG     1      19.801  17.938  10.249  1.00  0.00      LIG  
ATOM   4917 C2   LIG     1      19.982  17.094   8.955  1.00  0.00      LIG  
ATOM   4918 O    LIG     1      16.002  13.800   4.205  1.00  0.00      LIG  
ATOM   4919 C3   LIG     1      16.955  14.781   4.663  1.00  0.00      LIG  
ATOM   4920 C4   LIG     1      16.655  14.617   3.208  1.00  0.00      LIG  
ATOM   4921 C5   LIG     1      18.870  19.141   9.931  1.00  0.00      LIG  
ATOM   4922 C6   LIG     1      18.601  15.293   8.332  1.00  0.00      LIG  
ATOM   4923 C7   LIG     1      18.829  20.277  11.005  1.00  0.00      LIG  
ATOM   4924 C8   LIG     1      17.614  17.655   8.250  1.00  0.00      LIG  
ATOM   4925 C9   LIG     1      17.500  18.635   9.422  1.00  0.00      LIG  
ATOM   4926 C10  LIG     1      20.027  20.171  11.947  1.00  0.00      LIG  
ATOM   4927 C11  LIG     1      18.162  14.194   5.322  1.00  0.00      LIG  
ATOM   4928 C12  LIG     1      20.758  15.798   9.162  1.00  0.00      LIG  
ATOM   4929 C13  LIG     1      21.184  18.379  10.769  1.00  0.00      LIG  
ATOM   4930 C14  LIG     1      19.876  14.648   8.729  1.00  0.00      LIG  
ATOM   4931 C15  LIG     1      17.461  14.457   7.817  1.00  0.00      LIG  
ATOM   4932 C16  LIG     1      17.612  20.276  11.932  1.00  0.00      LIG  
ATOM   4933 C17  LIG     1      17.838  13.530   6.659  1.00  0.00      LIG  
ATOM   4934 C18  LIG     1      20.198  21.372  12.853  1.00  0.00      LIG  
ATOM   4935 C19  LIG     1      21.273  19.833  11.180  1.00  0.00      LIG  
ATOM   4936 C20  LIG     1      18.961  21.491  13.692  1.00  0.00      LIG  
ATOM   4937 O1   LIG     1      19.023  21.959  14.820  1.00  0.00      LIG  
ATOM   4938 C21  LIG     1      19.170  17.052  11.350  1.00  0.00      LIG  
ATOM   4939 C22  LIG     1      17.647  21.391  12.972  1.00  0.00      LIG  
ATOM   4940 O2   LIG     1      16.685  19.704   8.959  1.00  0.00      LIG  
ATOM   4941 C23  LIG     1      20.672  17.824   7.794  1.00  0.00      LIG  
ATOM   4942 C24  LIG     1      17.507  13.815   2.286  1.00  0.00      LIG  
ATOM   4943 C25  LIG     1      15.734  15.576   2.543  1.00  0.00      LIG  
ATOM   4944 O3   LIG     1      19.142  15.210   5.467  1.00  0.00      LIG  
ATOM   4945 C26  LIG     1      18.854  21.603  10.228  1.00  0.00      LIG  
ATOM   4946 C27  LIG     1      16.964  13.563   8.935  1.00  0.00      LIG  
ATOM   4947 H    LIG     1      16.572  15.654   5.175  1.00  0.00      LIG  
ATOM   4948 H1   LIG     1      19.854  19.334  12.629  1.00  0.00      LIG  
ATOM   4949 H2   LIG     1      19.312  19.645   9.071  1.00  0.00      LIG  
ATOM   4950 H3   LIG     1      16.636  17.203   8.063  1.00  0.00      LIG  
ATOM   4951 H4   LIG     1      17.858  18.205   7.336  1.00  0.00      LIG  
ATOM   4952 H5   LIG     1      16.959  18.162  10.243  1.00  0.00      LIG  
ATOM   4953 H6   LIG     1      18.603  13.422   4.691  1.00  0.00      LIG  
ATOM   4954 H7   LIG     1      21.085  15.648  10.192  1.00  0.00      LIG  
ATOM   4955 H8   LIG     1      21.671  15.799   8.559  1.00  0.00      LIG  
ATOM   4956 H9   LIG     1      21.985  18.180  10.058  1.00  0.00      LIG  
ATOM   4957 H10  LIG     1      21.434  17.774  11.644  1.00  0.00      LIG  
ATOM   4958 H11  LIG     1      20.334  14.115   7.892  1.00  0.00      LIG  
ATOM   4959 H12  LIG     1      19.729  13.948   9.555  1.00  0.00      LIG  
ATOM   4960 H13  LIG     1      16.638  15.101   7.500  1.00  0.00      LIG  
ATOM   4961 H14  LIG     1      17.557  19.315  12.450  1.00  0.00      LIG  
ATOM   4962 H15  LIG     1      16.686  20.387  11.366  1.00  0.00      LIG  
ATOM   4963 H16  LIG     1      18.700  12.926   6.955  1.00  0.00      LIG  
ATOM   4964 H17  LIG     1      17.017  12.823   6.505  1.00  0.00      LIG  
ATOM   4965 H18  LIG     1      20.370  22.303  12.308  1.00  0.00      LIG  
ATOM   4966 H19  LIG     1      21.044  21.204  13.524  1.00  0.00      LIG  
ATOM   4967 H20  LIG     1      22.156  19.976  11.808  1.00  0.00      LIG  
ATOM   4968 H21  LIG     1      21.390  20.474  10.303  1.00  0.00      LIG  
ATOM   4969 H22  LIG     1      19.868  16.288  11.700  1.00  0.00      LIG  
ATOM   4970 H23  LIG     1      18.265  16.536  11.024  1.00  0.00      LIG  
ATOM   4971 H24  LIG     1      18.891  17.629  12.230  1.00  0.00      LIG  
ATOM   4972 H25  LIG     1      16.868  21.212  13.718  1.00  0.00      LIG  
ATOM   4973 H26  LIG     1      17.450  22.359  12.506  1.00  0.00      LIG  
ATOM   4974 H27  LIG     1      15.887  19.299   8.579  1.00  0.00      LIG  
ATOM   4975 H28  LIG     1      20.751  17.169   6.920  1.00  0.00      LIG  
ATOM   4976 H29  LIG     1      21.690  18.121   8.050  1.00  0.00      LIG  
ATOM   4977 H30  LIG     1      20.134  18.719   7.470  1.00  0.00      LIG  
ATOM   4978 H31  LIG     1      17.071  12.837   2.090  1.00  0.00      LIG  
ATOM   4979 H32  LIG     1      18.510  13.651   2.678  1.00  0.00      LIG  
ATOM   4980 H33  LIG     1      17.604  14.332   1.328  1.00  0.00      LIG  
ATOM   4981 H34  LIG     1      15.187  16.177   3.274  1.00  0.00      LIG  
ATOM   4982 H35  LIG     1      15.011  15.041   1.922  1.00  0.00      LIG  
ATOM   4983 H36  LIG     1      16.303  16.255   1.902  1.00  0.00      LIG  
ATOM   4984 H37  LIG     1      18.885  15.725   6.252  1.00  0.00      LIG  
ATOM   4985 H38  LIG     1      17.976  21.696   9.588  1.00  0.00      LIG  
ATOM   4986 H39  LIG     1      19.734  21.663   9.583  1.00  0.00      LIG  
ATOM   4987 H40  LIG     1      18.862  22.489  10.863  1.00  0.00      LIG  
ATOM   4988 H41  LIG     1      16.747  14.130   9.843  1.00  0.00      LIG  
ATOM   4989 H42  LIG     1      17.700  12.792   9.184  1.00  0.00      LIG  
ATOM   4990 H43  LIG     1      16.051  13.055   8.620  1.00  0.00      LIG  
TER
REMARK  Energy: 242.194
REMARK  SimpleFitness: 242.194
REMARK  FullFitness: -1400.2871
REMARK  InterFull: -36.198
REMARK  IntraFull: 284.992
REMARK  solvFull: -1892.56
REMARK  surfFull: 243.479
REMARK  extraFull: 0.0
REMARK  deltaGcompsolvpol: -1892.56
REMARK  deltaGcompsolvnonpol: 243.479
REMARK  deltaGprotsolvpol: -1897.11
REMARK  deltaGprotsolvnonpol: 243.179
REMARK  deltaGligsolvpol: -8.51054
REMARK  deltaGligsolvnonpol: 14.122
REMARK  deltaGvdw: -36.198
REMARK  deltaGelec: 0.0
REMARK  deltaG: -7.922591
REMARK  Cluster: 1
REMARK  ClusterRank: 4
ATOM   4915 C    LIG     1      18.652  16.592   8.445  1.00  0.00      LIG  
ATOM   4916 C1   LIG     1      19.778  17.878  10.249  1.00  0.00      LIG  
ATOM   4917 C2   LIG     1      19.971  17.042   8.951  1.00  0.00      LIG  
ATOM   4918 O    LIG     1      15.958  13.793   4.146  1.00  0.00      LIG  
ATOM   4919 C3   LIG     1      16.913  14.766   4.617  1.00  0.00      LIG  
ATOM   4920 C4   LIG     1      16.612  14.622   3.160  1.00  0.00      LIG  
ATOM   4921 C5   LIG     1      18.875  19.101   9.925  1.00  0.00      LIG  
ATOM   4922 C6   LIG     1      18.574  15.268   8.290  1.00  0.00      LIG  
ATOM   4923 C7   LIG     1      18.834  20.230  11.009  1.00  0.00      LIG  
ATOM   4924 C8   LIG     1      17.622  17.646   8.213  1.00  0.00      LIG  
ATOM   4925 C9   LIG     1      17.506  18.621   9.389  1.00  0.00      LIG  
ATOM   4926 C10  LIG     1      20.005  20.085  11.980  1.00  0.00      LIG  
ATOM   4927 C11  LIG     1      18.113  14.163   5.275  1.00  0.00      LIG  
ATOM   4928 C12  LIG     1      20.721  15.732   9.163  1.00  0.00      LIG  
ATOM   4929 C13  LIG     1      21.158  18.287  10.803  1.00  0.00      LIG  
ATOM   4930 C14  LIG     1      19.826  14.598   8.716  1.00  0.00      LIG  
ATOM   4931 C15  LIG     1      17.424  14.450   7.769  1.00  0.00      LIG  
ATOM   4932 C16  LIG     1      17.592  20.259  11.904  1.00  0.00      LIG  
ATOM   4933 C17  LIG     1      17.783  13.510   6.615  1.00  0.00      LIG  
ATOM   4934 C18  LIG     1      20.186  21.273  12.899  1.00  0.00      LIG  
ATOM   4935 C19  LIG     1      21.263  19.731  11.238  1.00  0.00      LIG  
ATOM   4936 C20  LIG     1      18.932  21.419  13.708  1.00  0.00      LIG  
ATOM   4937 O1   LIG     1      18.981  21.871  14.843  1.00  0.00      LIG  
ATOM   4938 C21  LIG     1      19.111  16.996  11.330  1.00  0.00      LIG  
ATOM   4939 C22  LIG     1      17.633  21.364  12.956  1.00  0.00      LIG  
ATOM   4940 O2   LIG     1      16.721  19.709   8.917  1.00  0.00      LIG  
ATOM   4941 C23  LIG     1      20.695  17.771   7.810  1.00  0.00      LIG  
ATOM   4942 C24  LIG     1      17.474  13.840   2.230  1.00  0.00      LIG  
ATOM   4943 C25  LIG     1      15.687  15.584   2.504  1.00  0.00      LIG  
ATOM   4944 O3   LIG     1      19.107  15.165   5.418  1.00  0.00      LIG  
ATOM   4945 C26  LIG     1      18.917  21.559  10.242  1.00  0.00      LIG  
ATOM   4946 C27  LIG     1      16.914  13.567   8.890  1.00  0.00      LIG  
ATOM   4947 H    LIG     1      16.535  15.636   5.138  1.00  0.00      LIG  
ATOM   4948 H1   LIG     1      19.798  19.246  12.649  1.00  0.00      LIG  
ATOM   4949 H2   LIG     1      19.341  19.603   9.077  1.00  0.00      LIG  
ATOM   4950 H3   LIG     1      16.640  17.206   8.014  1.00  0.00      LIG  
ATOM   4951 H4   LIG     1      17.884  18.198   7.306  1.00  0.00      LIG  
ATOM   4952 H5   LIG     1      16.942  18.155  10.198  1.00  0.00      LIG  
ATOM   4953 H6   LIG     1      18.539  13.385   4.641  1.00  0.00      LIG  
ATOM   4954 H7   LIG     1      21.034  15.575  10.197  1.00  0.00      LIG  
ATOM   4955 H8   LIG     1      21.640  15.717   8.569  1.00  0.00      LIG  
ATOM   4956 H9   LIG     1      21.970  18.086  10.104  1.00  0.00      LIG  
ATOM   4957 H10  LIG     1      21.380  17.664  11.673  1.00  0.00      LIG  
ATOM   4958 H11  LIG     1      20.291  14.050   7.893  1.00  0.00      LIG  
ATOM   4959 H12  LIG     1      19.648  13.907   9.545  1.00  0.00      LIG  
ATOM   4960 H13  LIG     1      16.612  15.108   7.452  1.00  0.00      LIG  
ATOM   4961 H14  LIG     1      17.490  19.296  12.410  1.00  0.00      LIG  
ATOM   4962 H15  LIG     1      16.685  20.406  11.315  1.00  0.00      LIG  
ATOM   4963 H16  LIG     1      18.637  12.895   6.915  1.00  0.00      LIG  
ATOM   4964 H17  LIG     1      16.952  12.814   6.467  1.00  0.00      LIG  
ATOM   4965 H18  LIG     1      20.403  22.200  12.364  1.00  0.00      LIG  
ATOM   4966 H19  LIG     1      21.010  21.074  13.590  1.00  0.00      LIG  
ATOM   4967 H20  LIG     1      22.132  19.850  11.891  1.00  0.00      LIG  
ATOM   4968 H21  LIG     1      21.415  20.381  10.374  1.00  0.00      LIG  
ATOM   4969 H22  LIG     1      19.801  16.240  11.712  1.00  0.00      LIG  
ATOM   4970 H23  LIG     1      18.222  16.473  10.975  1.00  0.00      LIG  
ATOM   4971 H24  LIG     1      18.795  17.580  12.193  1.00  0.00      LIG  
ATOM   4972 H25  LIG     1      16.833  21.198  13.683  1.00  0.00      LIG  
ATOM   4973 H26  LIG     1      17.472  22.342  12.495  1.00  0.00      LIG  
ATOM   4974 H27  LIG     1      15.939  19.322   8.488  1.00  0.00      LIG  
ATOM   4975 H28  LIG     1      20.770  17.127   6.927  1.00  0.00      LIG  
ATOM   4976 H29  LIG     1      21.717  18.038   8.085  1.00  0.00      LIG  
ATOM   4977 H30  LIG     1      20.186  18.683   7.491  1.00  0.00      LIG  
ATOM   4978 H31  LIG     1      17.072  12.844   2.048  1.00  0.00      LIG  
ATOM   4979 H32  LIG     1      18.487  13.715   2.611  1.00  0.00      LIG  
ATOM   4980 H33  LIG     1      17.540  14.353   1.268  1.00  0.00      LIG  
ATOM   4981 H34  LIG     1      15.153  16.192   3.238  1.00  0.00      LIG  
ATOM   4982 H35  LIG     1      14.952  15.048   1.897  1.00  0.00      LIG  
ATOM   4983 H36  LIG     1      16.249  16.256   1.850  1.00  0.00      LIG  
ATOM   4984 H37  LIG     1      18.852  15.692   6.195  1.00  0.00      LIG  
ATOM   4985 H38  LIG     1      18.066  21.675   9.569  1.00  0.00      LIG  
ATOM   4986 H39  LIG     1      19.822  21.603   9.632  1.00  0.00      LIG  
ATOM   4987 H40  LIG     1      18.922  22.441  10.884  1.00  0.00      LIG  
ATOM   4988 H41  LIG     1      16.734  14.133   9.807  1.00  0.00      LIG  
ATOM   4989 H42  LIG     1      17.625  12.767   9.119  1.00  0.00      LIG  
ATOM   4990 H43  LIG     1      15.978  13.097   8.587  1.00  0.00      LIG  
TER
REMARK  Energy: 248.553
REMARK  SimpleFitness: 248.553
REMARK  FullFitness: -1393.2667
REMARK  InterFull: -39.5577
REMARK  IntraFull: 295.089
REMARK  solvFull: -1891.69
REMARK  surfFull: 242.892
REMARK  extraFull: 0.0
REMARK  deltaGcompsolvpol: -1891.69
REMARK  deltaGcompsolvnonpol: 242.892
REMARK  deltaGprotsolvpol: -1897.11
REMARK  deltaGprotsolvnonpol: 243.179
REMARK  deltaGligsolvpol: -9.58991
REMARK  deltaGligsolvnonpol: 14.2307
REMARK  deltaGvdw: -39.5577
REMARK  deltaGelec: 0.0
REMARK  deltaG: -8.186924
REMARK  Cluster: 1
REMARK  ClusterRank: 5
ATOM   4915 C    LIG     1      18.948  17.010   8.351  1.00  0.00      LIG  
ATOM   4916 C1   LIG     1      20.087  19.046   9.212  1.00  0.00      LIG  
ATOM   4917 C2   LIG     1      20.141  17.877   8.180  1.00  0.00      LIG  
ATOM   4918 O    LIG     1      18.130  13.658   3.922  1.00  0.00      LIG  
ATOM   4919 C3   LIG     1      17.398  13.479   5.161  1.00  0.00      LIG  
ATOM   4920 C4   LIG     1      17.170  14.671   4.292  1.00  0.00      LIG  
ATOM   4921 C5   LIG     1      18.734  19.804   9.055  1.00  0.00      LIG  
ATOM   4922 C6   LIG     1      19.234  15.731   8.603  1.00  0.00      LIG  
ATOM   4923 C7   LIG     1      18.623  21.191   9.763  1.00  0.00      LIG  
ATOM   4924 C8   LIG     1      17.621  17.673   8.282  1.00  0.00      LIG  
ATOM   4925 C9   LIG     1      17.550  18.833   9.265  1.00  0.00      LIG  
ATOM   4926 C10  LIG     1      20.012  21.729  10.095  1.00  0.00      LIG  
ATOM   4927 C11  LIG     1      18.202  13.464   6.442  1.00  0.00      LIG  
ATOM   4928 C12  LIG     1      21.297  16.895   8.376  1.00  0.00      LIG  
ATOM   4929 C13  LIG     1      21.303  19.973   9.014  1.00  0.00      LIG  
ATOM   4930 C14  LIG     1      20.697  15.552   8.753  1.00  0.00      LIG  
ATOM   4931 C15  LIG     1      18.261  14.596   8.811  1.00  0.00      LIG  
ATOM   4932 C16  LIG     1      17.881  21.211  11.102  1.00  0.00      LIG  
ATOM   4933 C17  LIG     1      17.470  14.236   7.547  1.00  0.00      LIG  
ATOM   4934 C18  LIG     1      20.014  23.180  10.528  1.00  0.00      LIG  
ATOM   4935 C19  LIG     1      20.969  21.450   8.970  1.00  0.00      LIG  
ATOM   4936 C20  LIG     1      19.162  23.295  11.759  1.00  0.00      LIG  
ATOM   4937 O1   LIG     1      19.397  24.160  12.589  1.00  0.00      LIG  
ATOM   4938 C21  LIG     1      20.205  18.465  10.637  1.00  0.00      LIG  
ATOM   4939 C22  LIG     1      17.829  22.600  11.731  1.00  0.00      LIG  
ATOM   4940 O2   LIG     1      16.295  19.456   9.036  1.00  0.00      LIG  
ATOM   4941 C23  LIG     1      20.199  18.326   6.713  1.00  0.00      LIG  
ATOM   4942 C24  LIG     1      17.755  16.002   4.608  1.00  0.00      LIG  
ATOM   4943 C25  LIG     1      16.018  14.700   3.358  1.00  0.00      LIG  
ATOM   4944 O3   LIG     1      19.540  13.919   6.247  1.00  0.00      LIG  
ATOM   4945 C26  LIG     1      17.890  22.116   8.778  1.00  0.00      LIG  
ATOM   4946 C27  LIG     1      18.898  13.356   9.420  1.00  0.00      LIG  
ATOM   4947 H    LIG     1      16.618  12.737   5.186  1.00  0.00      LIG  
ATOM   4948 H1   LIG     1      20.392  21.178  10.959  1.00  0.00      LIG  
ATOM   4949 H2   LIG     1      18.672  20.070   7.999  1.00  0.00      LIG  
ATOM   4950 H3   LIG     1      16.803  16.974   8.466  1.00  0.00      LIG  
ATOM   4951 H4   LIG     1      17.461  18.040   7.266  1.00  0.00      LIG  
ATOM   4952 H5   LIG     1      17.532  18.453  10.289  1.00  0.00      LIG  
ATOM   4953 H6   LIG     1      18.288  12.422   6.759  1.00  0.00      LIG  
ATOM   4954 H7   LIG     1      22.033  17.219   9.114  1.00  0.00      LIG  
ATOM   4955 H8   LIG     1      21.851  16.778   7.440  1.00  0.00      LIG  
ATOM   4956 H9   LIG     1      21.886  19.727   8.127  1.00  0.00      LIG  
ATOM   4957 H10  LIG     1      21.994  19.820   9.848  1.00  0.00      LIG  
ATOM   4958 H11  LIG     1      21.090  14.764   8.106  1.00  0.00      LIG  
ATOM   4959 H12  LIG     1      20.938  15.312   9.792  1.00  0.00      LIG  
ATOM   4960 H13  LIG     1      17.530  14.947   9.544  1.00  0.00      LIG  
ATOM   4961 H14  LIG     1      18.375  20.528  11.797  1.00  0.00      LIG  
ATOM   4962 H15  LIG     1      16.853  20.861  10.992  1.00  0.00      LIG  
ATOM   4963 H16  LIG     1      16.599  13.643   7.839  1.00  0.00      LIG  
ATOM   4964 H17  LIG     1      17.051  15.153   7.128  1.00  0.00      LIG  
ATOM   4965 H18  LIG     1      19.648  23.860   9.756  1.00  0.00      LIG  
ATOM   4966 H19  LIG     1      21.031  23.480  10.795  1.00  0.00      LIG  
ATOM   4967 H20  LIG     1      21.886  22.030   9.099  1.00  0.00      LIG  
ATOM   4968 H21  LIG     1      20.543  21.724   8.002  1.00  0.00      LIG  
ATOM   4969 H22  LIG     1      21.203  18.063  10.825  1.00  0.00      LIG  
ATOM   4970 H23  LIG     1      19.491  17.662  10.831  1.00  0.00      LIG  
ATOM   4971 H24  LIG     1      20.036  19.224  11.400  1.00  0.00      LIG  
ATOM   4972 H25  LIG     1      17.476  22.512  12.762  1.00  0.00      LIG  
ATOM   4973 H26  LIG     1      17.129  23.242  11.190  1.00  0.00      LIG  
ATOM   4974 H27  LIG     1      16.261  20.235   9.618  1.00  0.00      LIG  
ATOM   4975 H28  LIG     1      20.148  17.462   6.043  1.00  0.00      LIG  
ATOM   4976 H29  LIG     1      21.137  18.835   6.483  1.00  0.00      LIG  
ATOM   4977 H30  LIG     1      19.380  18.994   6.437  1.00  0.00      LIG  
ATOM   4978 H31  LIG     1      18.766  15.933   5.014  1.00  0.00      LIG  
ATOM   4979 H32  LIG     1      17.128  16.520   5.335  1.00  0.00      LIG  
ATOM   4980 H33  LIG     1      17.802  16.610   3.703  1.00  0.00      LIG  
ATOM   4981 H34  LIG     1      15.422  13.786   3.429  1.00  0.00      LIG  
ATOM   4982 H35  LIG     1      16.364  14.811   2.326  1.00  0.00      LIG  
ATOM   4983 H36  LIG     1      15.375  15.553   3.589  1.00  0.00      LIG  
ATOM   4984 H37  LIG     1      19.469  14.857   6.001  1.00  0.00      LIG  
ATOM   4985 H38  LIG     1      16.876  21.765   8.585  1.00  0.00      LIG  
ATOM   4986 H39  LIG     1      18.410  22.153   7.818  1.00  0.00      LIG  
ATOM   4987 H40  LIG     1      17.786  23.145   9.125  1.00  0.00      LIG  
ATOM   4988 H41  LIG     1      19.346  13.584  10.391  1.00  0.00      LIG  
ATOM   4989 H42  LIG     1      19.677  12.934   8.778  1.00  0.00      LIG  
ATOM   4990 H43  LIG     1      18.140  12.584   9.574  1.00  0.00      LIG  
TER
REMARK  Energy: 248.658
REMARK  SimpleFitness: 248.658
REMARK  FullFitness: -1393.2037
REMARK  InterFull: -39.1908
REMARK  IntraFull: 294.81
REMARK  solvFull: -1891.86
REMARK  surfFull: 243.037
REMARK  extraFull: 0.0
REMARK  deltaGcompsolvpol: -1891.86
REMARK  deltaGcompsolvnonpol: 243.037
REMARK  deltaGprotsolvpol: -1897.11
REMARK  deltaGprotsolvnonpol: 243.179
REMARK  deltaGligsolvpol: -9.64593
REMARK  deltaGligsolvnonpol: 14.238
REMARK  deltaGvdw: -39.1908
REMARK  deltaGelec: 0.0
REMARK  deltaG: -8.146167
REMARK  Cluster: 1
REMARK  ClusterRank: 6
ATOM   4915 C    LIG     1      18.912  16.934   8.444  1.00  0.00      LIG  
ATOM   4916 C1   LIG     1      20.091  18.895   9.415  1.00  0.00      LIG  
ATOM   4917 C2   LIG     1      20.146  17.755   8.352  1.00  0.00      LIG  
ATOM   4918 O    LIG     1      18.096  13.712   3.927  1.00  0.00      LIG  
ATOM   4919 C3   LIG     1      17.320  13.545   5.141  1.00  0.00      LIG  
ATOM   4920 C4   LIG     1      17.183  14.769   4.299  1.00  0.00      LIG  
ATOM   4921 C5   LIG     1      18.785  19.721   9.210  1.00  0.00      LIG  
ATOM   4922 C6   LIG     1      19.136  15.639   8.684  1.00  0.00      LIG  
ATOM   4923 C7   LIG     1      18.702  21.090   9.958  1.00  0.00      LIG  
ATOM   4924 C8   LIG     1      17.620  17.658   8.324  1.00  0.00      LIG  
ATOM   4925 C9   LIG     1      17.547  18.803   9.326  1.00  0.00      LIG  
ATOM   4926 C10  LIG     1      20.094  21.546  10.388  1.00  0.00      LIG  
ATOM   4927 C11  LIG     1      18.085  13.455   6.444  1.00  0.00      LIG  
ATOM   4928 C12  LIG     1      21.252  16.723   8.574  1.00  0.00      LIG  
ATOM   4929 C13  LIG     1      21.358  19.766   9.310  1.00  0.00      LIG  
ATOM   4930 C14  LIG     1      20.584  15.397   8.886  1.00  0.00      LIG  
ATOM   4931 C15  LIG     1      18.117  14.536   8.837  1.00  0.00      LIG  
ATOM   4932 C16  LIG     1      17.883  21.103  11.251  1.00  0.00      LIG  
ATOM   4933 C17  LIG     1      17.352  14.229   7.546  1.00  0.00      LIG  
ATOM   4934 C18  LIG     1      20.140  22.979  10.875  1.00  0.00      LIG  
ATOM   4935 C19  LIG     1      21.100  21.258   9.309  1.00  0.00      LIG  
ATOM   4936 C20  LIG     1      19.226  23.092  12.060  1.00  0.00      LIG  
ATOM   4937 O1   LIG     1      19.455  23.913  12.936  1.00  0.00      LIG  
ATOM   4938 C21  LIG     1      20.104  18.267  10.826  1.00  0.00      LIG  
ATOM   4939 C22  LIG     1      17.864  22.470  11.929  1.00  0.00      LIG  
ATOM   4940 O2   LIG     1      16.339  19.490   9.040  1.00  0.00      LIG  
ATOM   4941 C23  LIG     1      20.294  18.240   6.903  1.00  0.00      LIG  
ATOM   4942 C24  LIG     1      17.829  16.057   4.672  1.00  0.00      LIG  
ATOM   4943 C25  LIG     1      16.052  14.886   3.344  1.00  0.00      LIG  
ATOM   4944 O3   LIG     1      19.446  13.856   6.303  1.00  0.00      LIG  
ATOM   4945 C26  LIG     1      18.077  22.083   8.965  1.00  0.00      LIG  
ATOM   4946 C27  LIG     1      18.688  13.262   9.440  1.00  0.00      LIG  
ATOM   4947 H    LIG     1      16.493  12.855   5.127  1.00  0.00      LIG  
ATOM   4948 H1   LIG     1      20.397  20.948  11.251  1.00  0.00      LIG  
ATOM   4949 H2   LIG     1      18.794  20.023   8.162  1.00  0.00      LIG  
ATOM   4950 H3   LIG     1      16.765  16.992   8.452  1.00  0.00      LIG  
ATOM   4951 H4   LIG     1      17.524  18.052   7.309  1.00  0.00      LIG  
ATOM   4952 H5   LIG     1      17.451  18.403  10.339  1.00  0.00      LIG  
ATOM   4953 H6   LIG     1      18.116  12.401   6.731  1.00  0.00      LIG  
ATOM   4954 H7   LIG     1      21.963  16.997   9.356  1.00  0.00      LIG  
ATOM   4955 H8   LIG     1      21.847  16.608   7.663  1.00  0.00      LIG  
ATOM   4956 H9   LIG     1      21.970  19.525   8.442  1.00  0.00      LIG  
ATOM   4957 H10  LIG     1      22.000  19.547  10.168  1.00  0.00      LIG  
ATOM   4958 H11  LIG     1      20.968  14.614   8.227  1.00  0.00      LIG  
ATOM   4959 H12  LIG     1      20.779  15.113   9.924  1.00  0.00      LIG  
ATOM   4960 H13  LIG     1      17.378  14.901   9.555  1.00  0.00      LIG  
ATOM   4961 H14  LIG     1      18.300  20.371  11.947  1.00  0.00      LIG  
ATOM   4962 H15  LIG     1      16.847  20.813  11.068  1.00  0.00      LIG  
ATOM   4963 H16  LIG     1      16.453  13.661   7.802  1.00  0.00      LIG  
ATOM   4964 H17  LIG     1      16.976  15.169   7.137  1.00  0.00      LIG  
ATOM   4965 H18  LIG     1      19.852  23.704  10.110  1.00  0.00      LIG  
ATOM   4966 H19  LIG     1      21.153  23.218  11.209  1.00  0.00      LIG  
ATOM   4967 H20  LIG     1      22.036  21.785   9.513  1.00  0.00      LIG  
ATOM   4968 H21  LIG     1      20.746  21.590   8.330  1.00  0.00      LIG  
ATOM   4969 H22  LIG     1      21.069  17.809  11.052  1.00  0.00      LIG  
ATOM   4970 H23  LIG     1      19.341  17.498  10.959  1.00  0.00      LIG  
ATOM   4971 H24  LIG     1      19.934  19.011  11.603  1.00  0.00      LIG  
ATOM   4972 H25  LIG     1      17.448  22.365  12.934  1.00  0.00      LIG  
ATOM   4973 H26  LIG     1      17.231  23.166  11.374  1.00  0.00      LIG  
ATOM   4974 H27  LIG     1      16.307  20.256   9.639  1.00  0.00      LIG  
ATOM   4975 H28  LIG     1      20.242  17.398   6.206  1.00  0.00      LIG  
ATOM   4976 H29  LIG     1      21.261  18.718   6.733  1.00  0.00      LIG  
ATOM   4977 H30  LIG     1      19.516  18.947   6.607  1.00  0.00      LIG  
ATOM   4978 H31  LIG     1      18.835  15.923   5.075  1.00  0.00      LIG  
ATOM   4979 H32  LIG     1      17.225  16.574   5.419  1.00  0.00      LIG  
ATOM   4980 H33  LIG     1      17.907  16.701   3.794  1.00  0.00      LIG  
ATOM   4981 H34  LIG     1      15.468  13.962   3.300  1.00  0.00      LIG  
ATOM   4982 H35  LIG     1      16.424  15.110   2.340  1.00  0.00      LIG  
ATOM   4983 H36  LIG     1      15.392  15.701   3.649  1.00  0.00      LIG  
ATOM   4984 H37  LIG     1      19.427  14.811   6.123  1.00  0.00      LIG  
ATOM   4985 H38  LIG     1      17.064  21.785   8.694  1.00  0.00      LIG  
ATOM   4986 H39  LIG     1      18.659  22.130   8.041  1.00  0.00      LIG  
ATOM   4987 H40  LIG     1      17.998  23.102   9.345  1.00  0.00      LIG  
ATOM   4988 H41  LIG     1      19.109  13.453  10.431  1.00  0.00      LIG  
ATOM   4989 H42  LIG     1      19.472  12.824   8.816  1.00  0.00      LIG  
ATOM   4990 H43  LIG     1      17.897  12.515   9.552  1.00  0.00      LIG  
TER
REMARK  Energy: 249.375
REMARK  SimpleFitness: 249.375
REMARK  FullFitness: -1392.958
REMARK  InterFull: -37.241
REMARK  IntraFull: 294.905
REMARK  solvFull: -1893.56
REMARK  surfFull: 242.938
REMARK  extraFull: 0.0
REMARK  deltaGcompsolvpol: -1893.56
REMARK  deltaGcompsolvnonpol: 242.938
REMARK  deltaGprotsolvpol: -1897.11
REMARK  deltaGprotsolvnonpol: 243.179
REMARK  deltaGligsolvpol: -9.69939
REMARK  deltaGligsolvnonpol: 14.2336
REMARK  deltaGvdw: -37.241
REMARK  deltaGelec: 0.0
REMARK  deltaG: -8.071438
REMARK  Cluster: 1
REMARK  ClusterRank: 7
ATOM   4915 C    LIG     1      18.937  16.919   8.368  1.00  0.00      LIG  
ATOM   4916 C1   LIG     1      20.107  18.917   9.276  1.00  0.00      LIG  
ATOM   4917 C2   LIG     1      20.157  17.755   8.236  1.00  0.00      LIG  
ATOM   4918 O    LIG     1      18.098  13.687   3.869  1.00  0.00      LIG  
ATOM   4919 C3   LIG     1      17.347  13.502   5.096  1.00  0.00      LIG  
ATOM   4920 C4   LIG     1      17.161  14.719   4.253  1.00  0.00      LIG  
ATOM   4921 C5   LIG     1      18.782  19.715   9.084  1.00  0.00      LIG  
ATOM   4922 C6   LIG     1      19.183  15.629   8.612  1.00  0.00      LIG  
ATOM   4923 C7   LIG     1      18.691  21.101   9.800  1.00  0.00      LIG  
ATOM   4924 C8   LIG     1      17.631  17.617   8.272  1.00  0.00      LIG  
ATOM   4925 C9   LIG     1      17.566  18.779   9.254  1.00  0.00      LIG  
ATOM   4926 C10  LIG     1      20.083  21.593  10.181  1.00  0.00      LIG  
ATOM   4927 C11  LIG     1      18.134  13.437   6.387  1.00  0.00      LIG  
ATOM   4928 C12  LIG     1      21.281  16.743   8.455  1.00  0.00      LIG  
ATOM   4929 C13  LIG     1      21.355  19.809   9.123  1.00  0.00      LIG  
ATOM   4930 C14  LIG     1      20.638  15.410   8.788  1.00  0.00      LIG  
ATOM   4931 C15  LIG     1      18.181  14.514   8.782  1.00  0.00      LIG  
ATOM   4932 C16  LIG     1      17.905  21.132  11.113  1.00  0.00      LIG  
ATOM   4933 C17  LIG     1      17.403  14.197   7.500  1.00  0.00      LIG  
ATOM   4934 C18  LIG     1      20.112  23.040  10.628  1.00  0.00      LIG  
ATOM   4935 C19  LIG     1      21.068  21.295   9.086  1.00  0.00      LIG  
ATOM   4936 C20  LIG     1      19.224  23.171  11.830  1.00  0.00      LIG  
ATOM   4937 O1   LIG     1      19.456  24.023  12.675  1.00  0.00      LIG  
ATOM   4938 C21  LIG     1      20.164  18.322  10.699  1.00  0.00      LIG  
ATOM   4939 C22  LIG     1      17.872  22.517  11.753  1.00  0.00      LIG  
ATOM   4940 O2   LIG     1      16.339  19.440   8.987  1.00  0.00      LIG  
ATOM   4941 C23  LIG     1      20.266  18.213   6.774  1.00  0.00      LIG  
ATOM   4942 C24  LIG     1      17.776  16.025   4.610  1.00  0.00      LIG  
ATOM   4943 C25  LIG     1      16.015  14.800   3.314  1.00  0.00      LIG  
ATOM   4944 O3   LIG     1      19.484  13.868   6.220  1.00  0.00      LIG  
ATOM   4945 C26  LIG     1      18.021  22.055   8.797  1.00  0.00      LIG  
ATOM   4946 C27  LIG     1      18.779  13.247   9.375  1.00  0.00      LIG  
ATOM   4947 H    LIG     1      16.543  12.787   5.097  1.00  0.00      LIG  
ATOM   4948 H1   LIG     1      20.418  21.024  11.053  1.00  0.00      LIG  
ATOM   4949 H2   LIG     1      18.760  19.991   8.029  1.00  0.00      LIG  
ATOM   4950 H3   LIG     1      16.790  16.940   8.438  1.00  0.00      LIG  
ATOM   4951 H4   LIG     1      17.501  17.991   7.253  1.00  0.00      LIG  
ATOM   4952 H5   LIG     1      17.506  18.403  10.278  1.00  0.00      LIG  
ATOM   4953 H6   LIG     1      18.193  12.386   6.679  1.00  0.00      LIG  
ATOM   4954 H7   LIG     1      21.997  17.035   9.225  1.00  0.00      LIG  
ATOM   4955 H8   LIG     1      21.867  16.630   7.538  1.00  0.00      LIG  
ATOM   4956 H9   LIG     1      21.956  19.554   8.251  1.00  0.00      LIG  
ATOM   4957 H10  LIG     1      22.016  19.627   9.974  1.00  0.00      LIG  
ATOM   4958 H11  LIG     1      21.021  14.628   8.128  1.00  0.00      LIG  
ATOM   4959 H12  LIG     1      20.852  15.137   9.824  1.00  0.00      LIG  
ATOM   4960 H13  LIG     1      17.447  14.869   9.510  1.00  0.00      LIG  
ATOM   4961 H14  LIG     1      18.356  20.430  11.818  1.00  0.00      LIG  
ATOM   4962 H15  LIG     1      16.871  20.814  10.967  1.00  0.00      LIG  
ATOM   4963 H16  LIG     1      16.517  13.613   7.766  1.00  0.00      LIG  
ATOM   4964 H17  LIG     1      17.007  15.131   7.098  1.00  0.00      LIG  
ATOM   4965 H18  LIG     1      19.794  23.738   9.849  1.00  0.00      LIG  
ATOM   4966 H19  LIG     1      21.128  23.307  10.931  1.00  0.00      LIG  
ATOM   4967 H20  LIG     1      21.997  21.846   9.252  1.00  0.00      LIG  
ATOM   4968 H21  LIG     1      20.684  21.592   8.106  1.00  0.00      LIG  
ATOM   4969 H22  LIG     1      21.144  17.891  10.915  1.00  0.00      LIG  
ATOM   4970 H23  LIG     1      19.423  17.538  10.865  1.00  0.00      LIG  
ATOM   4971 H24  LIG     1      19.993  19.080  11.463  1.00  0.00      LIG  
ATOM   4972 H25  LIG     1      17.483  22.432  12.771  1.00  0.00      LIG  
ATOM   4973 H26  LIG     1      17.209  23.183  11.195  1.00  0.00      LIG  
ATOM   4974 H27  LIG     1      15.644  18.762   9.032  1.00  0.00      LIG  
ATOM   4975 H28  LIG     1      20.220  17.354   6.096  1.00  0.00      LIG  
ATOM   4976 H29  LIG     1      21.219  18.707   6.574  1.00  0.00      LIG  
ATOM   4977 H30  LIG     1      19.467  18.896   6.478  1.00  0.00      LIG  
ATOM   4978 H31  LIG     1      18.782  15.921   5.019  1.00  0.00      LIG  
ATOM   4979 H32  LIG     1      17.157  16.538   5.348  1.00  0.00      LIG  
ATOM   4980 H33  LIG     1      17.843  16.657   3.722  1.00  0.00      LIG  
ATOM   4981 H34  LIG     1      15.421  13.882   3.328  1.00  0.00      LIG  
ATOM   4982 H35  LIG     1      16.369  14.973   2.293  1.00  0.00      LIG  
ATOM   4983 H36  LIG     1      15.369  15.636   3.590  1.00  0.00      LIG  
ATOM   4984 H37  LIG     1      19.437  14.811   5.990  1.00  0.00      LIG  
ATOM   4985 H38  LIG     1      17.007  21.732   8.560  1.00  0.00      LIG  
ATOM   4986 H39  LIG     1      18.579  22.089   7.858  1.00  0.00      LIG  
ATOM   4987 H40  LIG     1      17.931  23.082   9.153  1.00  0.00      LIG  
ATOM   4988 H41  LIG     1      19.215  13.444  10.358  1.00  0.00      LIG  
ATOM   4989 H42  LIG     1      19.559  12.820   8.738  1.00  0.00      LIG  
ATOM   4990 H43  LIG     1      18.000  12.491   9.499  1.00  0.00      LIG  
TER
REMARK  Energy: 241.324
REMARK  SimpleFitness: 241.324
REMARK  FullFitness: -1402.1176
REMARK  InterFull: -35.4056
REMARK  IntraFull: 285.6
REMARK  solvFull: -1894.84
REMARK  surfFull: 242.528
REMARK  extraFull: 0.0
REMARK  deltaGcompsolvpol: -1894.84
REMARK  deltaGcompsolvnonpol: 242.528
REMARK  deltaGprotsolvpol: -1897.11
REMARK  deltaGprotsolvnonpol: 243.179
REMARK  deltaGligsolvpol: -9.41388
REMARK  deltaGligsolvnonpol: 14.3634
REMARK  deltaGvdw: -35.4056
REMARK  deltaGelec: 0.0
REMARK  deltaG: -8.044678
REMARK  Cluster: 2
REMARK  ClusterRank: 0
ATOM   4915 C    LIG     1      18.925  16.510   7.518  1.00  0.00      LIG  
ATOM   4916 C1   LIG     1      20.132  18.533   8.396  1.00  0.00      LIG  
ATOM   4917 C2   LIG     1      20.016  17.483   7.253  1.00  0.00      LIG  
ATOM   4918 O    LIG     1      18.059  14.259  11.539  1.00  0.00      LIG  
ATOM   4919 C3   LIG     1      18.620  13.062  10.963  1.00  0.00      LIG  
ATOM   4920 C4   LIG     1      19.263  13.726  12.134  1.00  0.00      LIG  
ATOM   4921 C5   LIG     1      18.765  19.251   8.546  1.00  0.00      LIG  
ATOM   4922 C6   LIG     1      19.291  15.246   7.275  1.00  0.00      LIG  
ATOM   4923 C7   LIG     1      18.754  20.572   9.385  1.00  0.00      LIG  
ATOM   4924 C8   LIG     1      17.598  17.069   7.886  1.00  0.00      LIG  
ATOM   4925 C9   LIG     1      17.674  18.218   8.891  1.00  0.00      LIG  
ATOM   4926 C10  LIG     1      20.173  21.106   9.557  1.00  0.00      LIG  
ATOM   4927 C11  LIG     1      19.097  13.206   9.557  1.00  0.00      LIG  
ATOM   4928 C12  LIG     1      21.232  16.578   7.103  1.00  0.00      LIG  
ATOM   4929 C13  LIG     1      21.286  19.508   8.089  1.00  0.00      LIG  
ATOM   4930 C14  LIG     1      20.704  15.178   6.860  1.00  0.00      LIG  
ATOM   4931 C15  LIG     1      18.510  13.962   7.253  1.00  0.00      LIG  
ATOM   4932 C16  LIG     1      18.213  20.460  10.813  1.00  0.00      LIG  
ATOM   4933 C17  LIG     1      17.959  13.574   8.618  1.00  0.00      LIG  
ATOM   4934 C18  LIG     1      20.228  22.507  10.131  1.00  0.00      LIG  
ATOM   4935 C19  LIG     1      20.944  20.971   8.273  1.00  0.00      LIG  
ATOM   4936 C20  LIG     1      19.560  22.489  11.475  1.00  0.00      LIG  
ATOM   4937 O1   LIG     1      19.912  23.270  12.347  1.00  0.00      LIG  
ATOM   4938 C21  LIG     1      20.490  17.818   9.716  1.00  0.00      LIG  
ATOM   4939 C22  LIG     1      18.234  21.786  11.566  1.00  0.00      LIG  
ATOM   4940 O2   LIG     1      16.393  18.825   8.871  1.00  0.00      LIG  
ATOM   4941 C23  LIG     1      19.755  18.080   5.861  1.00  0.00      LIG  
ATOM   4942 C24  LIG     1      20.380  14.707  12.055  1.00  0.00      LIG  
ATOM   4943 C25  LIG     1      19.082  13.088  13.466  1.00  0.00      LIG  
ATOM   4944 O3   LIG     1      19.631  11.957   9.136  1.00  0.00      LIG  
ATOM   4945 C26  LIG     1      17.880  21.569   8.605  1.00  0.00      LIG  
ATOM   4946 C27  LIG     1      17.398  14.009   6.228  1.00  0.00      LIG  
ATOM   4947 H    LIG     1      18.058  12.153  11.119  1.00  0.00      LIG  
ATOM   4948 H1   LIG     1      20.686  20.479  10.291  1.00  0.00      LIG  
ATOM   4949 H2   LIG     1      18.500  19.605   7.550  1.00  0.00      LIG  
ATOM   4950 H3   LIG     1      16.925  16.297   8.265  1.00  0.00      LIG  
ATOM   4951 H4   LIG     1      17.133  17.424   6.967  1.00  0.00      LIG  
ATOM   4952 H5   LIG     1      17.823  17.817   9.897  1.00  0.00      LIG  
ATOM   4953 H6   LIG     1      19.896  13.943   9.485  1.00  0.00      LIG  
ATOM   4954 H7   LIG     1      21.879  16.556   7.980  1.00  0.00      LIG  
ATOM   4955 H8   LIG     1      21.863  16.909   6.276  1.00  0.00      LIG  
ATOM   4956 H9   LIG     1      21.695  19.377   7.087  1.00  0.00      LIG  
ATOM   4957 H10  LIG     1      22.120  19.280   8.758  1.00  0.00      LIG  
ATOM   4958 H11  LIG     1      20.766  14.907   5.804  1.00  0.00      LIG  
ATOM   4959 H12  LIG     1      21.259  14.443   7.449  1.00  0.00      LIG  
ATOM   4960 H13  LIG     1      19.193  13.173   6.929  1.00  0.00      LIG  
ATOM   4961 H14  LIG     1      18.810  19.731  11.367  1.00  0.00      LIG  
ATOM   4962 H15  LIG     1      17.183  20.099  10.822  1.00  0.00      LIG  
ATOM   4963 H16  LIG     1      17.363  14.390   9.034  1.00  0.00      LIG  
ATOM   4964 H17  LIG     1      17.288  12.718   8.499  1.00  0.00      LIG  
ATOM   4965 H18  LIG     1      19.753  23.253   9.489  1.00  0.00      LIG  
ATOM   4966 H19  LIG     1      21.271  22.799  10.279  1.00  0.00      LIG  
ATOM   4967 H20  LIG     1      21.869  21.552   8.324  1.00  0.00      LIG  
ATOM   4968 H21  LIG     1      20.373  21.344   7.420  1.00  0.00      LIG  
ATOM   4969 H22  LIG     1      21.533  17.494   9.729  1.00  0.00      LIG  
ATOM   4970 H23  LIG     1      19.876  16.933   9.902  1.00  0.00      LIG  
ATOM   4971 H24  LIG     1      20.366  18.472  10.578  1.00  0.00      LIG  
ATOM   4972 H25  LIG     1      18.023  21.602  12.623  1.00  0.00      LIG  
ATOM   4973 H26  LIG     1      17.467  22.463  11.183  1.00  0.00      LIG  
ATOM   4974 H27  LIG     1      15.747  18.113   9.008  1.00  0.00      LIG  
ATOM   4975 H28  LIG     1      19.672  17.293   5.105  1.00  0.00      LIG  
ATOM   4976 H29  LIG     1      20.572  18.728   5.536  1.00  0.00      LIG  
ATOM   4977 H30  LIG     1      18.831  18.659   5.811  1.00  0.00      LIG  
ATOM   4978 H31  LIG     1      20.074  15.660  12.494  1.00  0.00      LIG  
ATOM   4979 H32  LIG     1      20.717  14.899  11.035  1.00  0.00      LIG  
ATOM   4980 H33  LIG     1      21.230  14.341  12.632  1.00  0.00      LIG  
ATOM   4981 H34  LIG     1      18.157  12.508  13.517  1.00  0.00      LIG  
ATOM   4982 H35  LIG     1      19.055  13.851  14.248  1.00  0.00      LIG  
ATOM   4983 H36  LIG     1      19.918  12.416  13.674  1.00  0.00      LIG  
ATOM   4984 H37  LIG     1      18.911  11.309   9.216  1.00  0.00      LIG  
ATOM   4985 H38  LIG     1      16.849  21.217   8.546  1.00  0.00      LIG  
ATOM   4986 H39  LIG     1      18.241  21.694   7.581  1.00  0.00      LIG  
ATOM   4987 H40  LIG     1      17.832  22.564   9.049  1.00  0.00      LIG  
ATOM   4988 H41  LIG     1      17.798  14.195   5.227  1.00  0.00      LIG  
ATOM   4989 H42  LIG     1      16.688  14.804   6.459  1.00  0.00      LIG  
ATOM   4990 H43  LIG     1      16.855  13.060   6.209  1.00  0.00      LIG  
TER
REMARK  Energy: 241.333
REMARK  SimpleFitness: 241.333
REMARK  FullFitness: -1402.0951
REMARK  InterFull: -35.3961
REMARK  IntraFull: 285.611
REMARK  solvFull: -1894.83
REMARK  surfFull: 242.52
REMARK  extraFull: 0.0
REMARK  deltaGcompsolvpol: -1894.83
REMARK  deltaGcompsolvnonpol: 242.52
REMARK  deltaGprotsolvpol: -1897.11
REMARK  deltaGprotsolvnonpol: 243.179
REMARK  deltaGligsolvpol: -9.41164
REMARK  deltaGligsolvnonpol: 14.3645
REMARK  deltaGvdw: -35.3961
REMARK  deltaGelec: 0.0
REMARK  deltaG: -8.044164
REMARK  Cluster: 2
REMARK  ClusterRank: 1
ATOM   4915 C    LIG     1      18.934  16.547   7.528  1.00  0.00      LIG  
ATOM   4916 C1   LIG     1      20.140  18.577   8.395  1.00  0.00      LIG  
ATOM   4917 C2   LIG     1      20.022  17.523   7.255  1.00  0.00      LIG  
ATOM   4918 O    LIG     1      18.052  14.260  11.535  1.00  0.00      LIG  
ATOM   4919 C3   LIG     1      18.633  13.072  10.959  1.00  0.00      LIG  
ATOM   4920 C4   LIG     1      19.265  13.747  12.129  1.00  0.00      LIG  
ATOM   4921 C5   LIG     1      18.770  19.289   8.552  1.00  0.00      LIG  
ATOM   4922 C6   LIG     1      19.301  15.284   7.283  1.00  0.00      LIG  
ATOM   4923 C7   LIG     1      18.758  20.611   9.389  1.00  0.00      LIG  
ATOM   4924 C8   LIG     1      17.607  17.103   7.901  1.00  0.00      LIG  
ATOM   4925 C9   LIG     1      17.684  18.252   8.906  1.00  0.00      LIG  
ATOM   4926 C10  LIG     1      20.176  21.152   9.551  1.00  0.00      LIG  
ATOM   4927 C11  LIG     1      19.108  13.223   9.553  1.00  0.00      LIG  
ATOM   4928 C12  LIG     1      21.239  16.621   7.098  1.00  0.00      LIG  
ATOM   4929 C13  LIG     1      21.287  19.556   8.079  1.00  0.00      LIG  
ATOM   4930 C14  LIG     1      20.713  15.218   6.866  1.00  0.00      LIG  
ATOM   4931 C15  LIG     1      18.520  14.000   7.257  1.00  0.00      LIG  
ATOM   4932 C16  LIG     1      18.227  20.500  10.821  1.00  0.00      LIG  
ATOM   4933 C17  LIG     1      17.970  13.605   8.619  1.00  0.00      LIG  
ATOM   4934 C18  LIG     1      20.229  22.554  10.122  1.00  0.00      LIG  
ATOM   4935 C19  LIG     1      20.940  21.018   8.263  1.00  0.00      LIG  
ATOM   4936 C20  LIG     1      19.570  22.536  11.471  1.00  0.00      LIG  
ATOM   4937 O1   LIG     1      19.925  23.319  12.339  1.00  0.00      LIG  
ATOM   4938 C21  LIG     1      20.509  17.865   9.714  1.00  0.00      LIG  
ATOM   4939 C22  LIG     1      18.248  21.828  11.572  1.00  0.00      LIG  
ATOM   4940 O2   LIG     1      16.400  18.853   8.895  1.00  0.00      LIG  
ATOM   4941 C23  LIG     1      19.751  18.117   5.863  1.00  0.00      LIG  
ATOM   4942 C24  LIG     1      20.366  14.746  12.048  1.00  0.00      LIG  
ATOM   4943 C25  LIG     1      19.096  13.106  13.461  1.00  0.00      LIG  
ATOM   4944 O3   LIG     1      19.631  11.973   9.121  1.00  0.00      LIG  
ATOM   4945 C26  LIG     1      17.875  21.603   8.613  1.00  0.00      LIG  
ATOM   4946 C27  LIG     1      17.407  14.052   6.232  1.00  0.00      LIG  
ATOM   4947 H    LIG     1      18.086  12.153  11.117  1.00  0.00      LIG  
ATOM   4948 H1   LIG     1      20.697  20.529  10.283  1.00  0.00      LIG  
ATOM   4949 H2   LIG     1      18.497  19.639   7.557  1.00  0.00      LIG  
ATOM   4950 H3   LIG     1      16.937  16.330   8.283  1.00  0.00      LIG  
ATOM   4951 H4   LIG     1      17.137  17.458   6.984  1.00  0.00      LIG  
ATOM   4952 H5   LIG     1      17.843  17.851   9.911  1.00  0.00      LIG  
ATOM   4953 H6   LIG     1      19.913  13.953   9.484  1.00  0.00      LIG  
ATOM   4954 H7   LIG     1      21.893  16.605   7.971  1.00  0.00      LIG  
ATOM   4955 H8   LIG     1      21.863  16.949   6.264  1.00  0.00      LIG  
ATOM   4956 H9   LIG     1      21.690  19.426   7.075  1.00  0.00      LIG  
ATOM   4957 H10  LIG     1      22.127  19.334   8.743  1.00  0.00      LIG  
ATOM   4958 H11  LIG     1      20.773  14.941   5.811  1.00  0.00      LIG  
ATOM   4959 H12  LIG     1      21.271  14.488   7.457  1.00  0.00      LIG  
ATOM   4960 H13  LIG     1      19.203  13.212   6.928  1.00  0.00      LIG  
ATOM   4961 H14  LIG     1      18.831  19.774  11.372  1.00  0.00      LIG  
ATOM   4962 H15  LIG     1      17.199  20.135  10.837  1.00  0.00      LIG  
ATOM   4963 H16  LIG     1      17.379  14.421   9.043  1.00  0.00      LIG  
ATOM   4964 H17  LIG     1      17.294  12.753   8.494  1.00  0.00      LIG  
ATOM   4965 H18  LIG     1      19.746  23.297   9.482  1.00  0.00      LIG  
ATOM   4966 H19  LIG     1      21.271  22.851  10.262  1.00  0.00      LIG  
ATOM   4967 H20  LIG     1      21.862  21.604   8.306  1.00  0.00      LIG  
ATOM   4968 H21  LIG     1      20.361  21.387   7.412  1.00  0.00      LIG  
ATOM   4969 H22  LIG     1      21.553  17.546   9.720  1.00  0.00      LIG  
ATOM   4970 H23  LIG     1      19.900  16.979   9.904  1.00  0.00      LIG  
ATOM   4971 H24  LIG     1      20.387  18.521  10.576  1.00  0.00      LIG  
ATOM   4972 H25  LIG     1      18.044  21.645  12.630  1.00  0.00      LIG  
ATOM   4973 H26  LIG     1      17.475  22.501  11.192  1.00  0.00      LIG  
ATOM   4974 H27  LIG     1      15.758  18.137   9.038  1.00  0.00      LIG  
ATOM   4975 H28  LIG     1      19.661  17.328   5.110  1.00  0.00      LIG  
ATOM   4976 H29  LIG     1      20.566  18.763   5.531  1.00  0.00      LIG  
ATOM   4977 H30  LIG     1      18.827  18.697   5.818  1.00  0.00      LIG  
ATOM   4978 H31  LIG     1      20.064  15.674  12.542  1.00  0.00      LIG  
ATOM   4979 H32  LIG     1      20.656  14.989  11.025  1.00  0.00      LIG  
ATOM   4980 H33  LIG     1      21.243  14.368  12.574  1.00  0.00      LIG  
ATOM   4981 H34  LIG     1      18.177  12.516  13.515  1.00  0.00      LIG  
ATOM   4982 H35  LIG     1      19.063  13.867  14.244  1.00  0.00      LIG  
ATOM   4983 H36  LIG     1      19.940  12.442  13.665  1.00  0.00      LIG  
ATOM   4984 H37  LIG     1      18.904  11.332   9.189  1.00  0.00      LIG  
ATOM   4985 H38  LIG     1      16.846  21.246   8.559  1.00  0.00      LIG  
ATOM   4986 H39  LIG     1      18.230  21.729   7.587  1.00  0.00      LIG  
ATOM   4987 H40  LIG     1      17.824  22.598   9.056  1.00  0.00      LIG  
ATOM   4988 H41  LIG     1      17.806  14.243   5.232  1.00  0.00      LIG  
ATOM   4989 H42  LIG     1      16.697  14.845   6.469  1.00  0.00      LIG  
ATOM   4990 H43  LIG     1      16.865  13.103   6.210  1.00  0.00      LIG  
TER
REMARK  Energy: 241.401
REMARK  SimpleFitness: 241.401
REMARK  FullFitness: -1401.4364
REMARK  InterFull: -33.7334
REMARK  IntraFull: 285.486
REMARK  solvFull: -1895.73
REMARK  surfFull: 242.541
REMARK  extraFull: 0.0
REMARK  deltaGcompsolvpol: -1895.73
REMARK  deltaGcompsolvnonpol: 242.541
REMARK  deltaGprotsolvpol: -1897.11
REMARK  deltaGprotsolvnonpol: 243.179
REMARK  deltaGligsolvpol: -9.76142
REMARK  deltaGligsolvnonpol: 14.3938
REMARK  deltaGvdw: -33.7334
REMARK  deltaGelec: 0.0
REMARK  deltaG: -7.9213324
REMARK  Cluster: 2
REMARK  ClusterRank: 2
ATOM   4915 C    LIG     1      18.924  16.531   7.503  1.00  0.00      LIG  
ATOM   4916 C1   LIG     1      20.123  18.552   8.398  1.00  0.00      LIG  
ATOM   4917 C2   LIG     1      20.020  17.503   7.252  1.00  0.00      LIG  
ATOM   4918 O    LIG     1      17.985  14.261  11.551  1.00  0.00      LIG  
ATOM   4919 C3   LIG     1      18.513  13.068  10.936  1.00  0.00      LIG  
ATOM   4920 C4   LIG     1      19.176  13.674  12.122  1.00  0.00      LIG  
ATOM   4921 C5   LIG     1      18.754  19.270   8.536  1.00  0.00      LIG  
ATOM   4922 C6   LIG     1      19.289  15.266   7.263  1.00  0.00      LIG  
ATOM   4923 C7   LIG     1      18.734  20.584   9.384  1.00  0.00      LIG  
ATOM   4924 C8   LIG     1      17.593  17.090   7.856  1.00  0.00      LIG  
ATOM   4925 C9   LIG     1      17.657  18.236   8.865  1.00  0.00      LIG  
ATOM   4926 C10  LIG     1      20.151  21.116   9.580  1.00  0.00      LIG  
ATOM   4927 C11  LIG     1      19.035  13.247   9.550  1.00  0.00      LIG  
ATOM   4928 C12  LIG     1      21.236  16.595   7.112  1.00  0.00      LIG  
ATOM   4929 C13  LIG     1      21.280  19.529   8.108  1.00  0.00      LIG  
ATOM   4930 C14  LIG     1      20.707  15.195   6.869  1.00  0.00      LIG  
ATOM   4931 C15  LIG     1      18.501  13.987   7.227  1.00  0.00      LIG  
ATOM   4932 C16  LIG     1      18.173  20.462  10.805  1.00  0.00      LIG  
ATOM   4933 C17  LIG     1      17.919  13.600   8.579  1.00  0.00      LIG  
ATOM   4934 C18  LIG     1      20.199  22.512  10.167  1.00  0.00      LIG  
ATOM   4935 C19  LIG     1      20.939  20.991   8.305  1.00  0.00      LIG  
ATOM   4936 C20  LIG     1      19.514  22.482  11.503  1.00  0.00      LIG  
ATOM   4937 O1   LIG     1      19.856  23.254  12.386  1.00  0.00      LIG  
ATOM   4938 C21  LIG     1      20.465  17.832   9.718  1.00  0.00      LIG  
ATOM   4939 C22  LIG     1      18.186  21.782  11.569  1.00  0.00      LIG  
ATOM   4940 O2   LIG     1      16.376  18.843   8.824  1.00  0.00      LIG  
ATOM   4941 C23  LIG     1      19.774  18.104   5.858  1.00  0.00      LIG  
ATOM   4942 C24  LIG     1      20.354  14.571  12.012  1.00  0.00      LIG  
ATOM   4943 C25  LIG     1      19.005  12.992  13.434  1.00  0.00      LIG  
ATOM   4944 O3   LIG     1      19.615  12.018   9.131  1.00  0.00      LIG  
ATOM   4945 C26  LIG     1      17.871  21.588   8.602  1.00  0.00      LIG  
ATOM   4946 C27  LIG     1      17.409  14.041   6.178  1.00  0.00      LIG  
ATOM   4947 H    LIG     1      17.925  12.169  11.053  1.00  0.00      LIG  
ATOM   4948 H1   LIG     1      20.655  20.483  10.315  1.00  0.00      LIG  
ATOM   4949 H2   LIG     1      18.501  19.630   7.538  1.00  0.00      LIG  
ATOM   4950 H3   LIG     1      16.913  16.320   8.224  1.00  0.00      LIG  
ATOM   4951 H4   LIG     1      17.144  17.447   6.931  1.00  0.00      LIG  
ATOM   4952 H5   LIG     1      17.790  17.832   9.871  1.00  0.00      LIG  
ATOM   4953 H6   LIG     1      19.815  14.008   9.517  1.00  0.00      LIG  
ATOM   4954 H7   LIG     1      21.876  16.575   7.994  1.00  0.00      LIG  
ATOM   4955 H8   LIG     1      21.874  16.923   6.289  1.00  0.00      LIG  
ATOM   4956 H9   LIG     1      21.694  19.408   7.107  1.00  0.00      LIG  
ATOM   4957 H10  LIG     1      22.110  19.293   8.779  1.00  0.00      LIG  
ATOM   4958 H11  LIG     1      20.784  14.919   5.814  1.00  0.00      LIG  
ATOM   4959 H12  LIG     1      21.253  14.462   7.467  1.00  0.00      LIG  
ATOM   4960 H13  LIG     1      19.186  13.195   6.915  1.00  0.00      LIG  
ATOM   4961 H14  LIG     1      18.761  19.727  11.361  1.00  0.00      LIG  
ATOM   4962 H15  LIG     1      17.142  20.103  10.795  1.00  0.00      LIG  
ATOM   4963 H16  LIG     1      17.305  14.409   8.981  1.00  0.00      LIG  
ATOM   4964 H17  LIG     1      17.261  12.735   8.445  1.00  0.00      LIG  
ATOM   4965 H18  LIG     1      19.733  23.263   9.526  1.00  0.00      LIG  
ATOM   4966 H19  LIG     1      21.240  22.802  10.331  1.00  0.00      LIG  
ATOM   4967 H20  LIG     1      21.864  21.569   8.374  1.00  0.00      LIG  
ATOM   4968 H21  LIG     1      20.379  21.375   7.449  1.00  0.00      LIG  
ATOM   4969 H22  LIG     1      21.507  17.507   9.742  1.00  0.00      LIG  
ATOM   4970 H23  LIG     1      19.847  16.949   9.890  1.00  0.00      LIG  
ATOM   4971 H24  LIG     1      20.331  18.482  10.582  1.00  0.00      LIG  
ATOM   4972 H25  LIG     1      17.958  21.590  12.621  1.00  0.00      LIG  
ATOM   4973 H26  LIG     1      17.425  22.463  11.180  1.00  0.00      LIG  
ATOM   4974 H27  LIG     1      16.240  19.142   7.908  1.00  0.00      LIG  
ATOM   4975 H28  LIG     1      19.693  17.318   5.101  1.00  0.00      LIG  
ATOM   4976 H29  LIG     1      20.598  18.747   5.543  1.00  0.00      LIG  
ATOM   4977 H30  LIG     1      18.854  18.688   5.802  1.00  0.00      LIG  
ATOM   4978 H31  LIG     1      20.115  15.496  11.482  1.00  0.00      LIG  
ATOM   4979 H32  LIG     1      21.147  14.065  11.468  1.00  0.00      LIG  
ATOM   4980 H33  LIG     1      20.728  14.837  13.004  1.00  0.00      LIG  
ATOM   4981 H34  LIG     1      18.069  12.431  13.482  1.00  0.00      LIG  
ATOM   4982 H35  LIG     1      19.008  13.726  14.244  1.00  0.00      LIG  
ATOM   4983 H36  LIG     1      19.830  12.295  13.601  1.00  0.00      LIG  
ATOM   4984 H37  LIG     1      18.909  11.352   9.174  1.00  0.00      LIG  
ATOM   4985 H38  LIG     1      16.840  21.239   8.528  1.00  0.00      LIG  
ATOM   4986 H39  LIG     1      18.244  21.720   7.583  1.00  0.00      LIG  
ATOM   4987 H40  LIG     1      17.819  22.581   9.051  1.00  0.00      LIG  
ATOM   4988 H41  LIG     1      17.832  14.217   5.185  1.00  0.00      LIG  
ATOM   4989 H42  LIG     1      16.702  14.843   6.391  1.00  0.00      LIG  
ATOM   4990 H43  LIG     1      16.859  13.097   6.154  1.00  0.00      LIG  
TER
REMARK  Energy: 241.401
REMARK  SimpleFitness: 241.401
REMARK  FullFitness: -1401.4364
REMARK  InterFull: -33.7334
REMARK  IntraFull: 285.486
REMARK  solvFull: -1895.73
REMARK  surfFull: 242.541
REMARK  extraFull: 0.0
REMARK  deltaGcompsolvpol: -1895.73
REMARK  deltaGcompsolvnonpol: 242.541
REMARK  deltaGprotsolvpol: -1897.11
REMARK  deltaGprotsolvnonpol: 243.179
REMARK  deltaGligsolvpol: -9.76142
REMARK  deltaGligsolvnonpol: 14.3938
REMARK  deltaGvdw: -33.7334
REMARK  deltaGelec: 0.0
REMARK  deltaG: -7.9213324
REMARK  Cluster: 2
REMARK  ClusterRank: 3
ATOM   4915 C    LIG     1      18.924  16.531   7.503  1.00  0.00      LIG  
ATOM   4916 C1   LIG     1      20.123  18.552   8.398  1.00  0.00      LIG  
ATOM   4917 C2   LIG     1      20.020  17.503   7.252  1.00  0.00      LIG  
ATOM   4918 O    LIG     1      17.985  14.261  11.551  1.00  0.00      LIG  
ATOM   4919 C3   LIG     1      18.513  13.068  10.936  1.00  0.00      LIG  
ATOM   4920 C4   LIG     1      19.176  13.674  12.122  1.00  0.00      LIG  
ATOM   4921 C5   LIG     1      18.754  19.270   8.536  1.00  0.00      LIG  
ATOM   4922 C6   LIG     1      19.289  15.266   7.263  1.00  0.00      LIG  
ATOM   4923 C7   LIG     1      18.734  20.584   9.384  1.00  0.00      LIG  
ATOM   4924 C8   LIG     1      17.593  17.090   7.856  1.00  0.00      LIG  
ATOM   4925 C9   LIG     1      17.657  18.236   8.865  1.00  0.00      LIG  
ATOM   4926 C10  LIG     1      20.151  21.116   9.580  1.00  0.00      LIG  
ATOM   4927 C11  LIG     1      19.035  13.247   9.550  1.00  0.00      LIG  
ATOM   4928 C12  LIG     1      21.236  16.595   7.112  1.00  0.00      LIG  
ATOM   4929 C13  LIG     1      21.280  19.529   8.108  1.00  0.00      LIG  
ATOM   4930 C14  LIG     1      20.707  15.195   6.869  1.00  0.00      LIG  
ATOM   4931 C15  LIG     1      18.501  13.987   7.227  1.00  0.00      LIG  
ATOM   4932 C16  LIG     1      18.173  20.462  10.805  1.00  0.00      LIG  
ATOM   4933 C17  LIG     1      17.919  13.600   8.579  1.00  0.00      LIG  
ATOM   4934 C18  LIG     1      20.199  22.512  10.167  1.00  0.00      LIG  
ATOM   4935 C19  LIG     1      20.939  20.991   8.305  1.00  0.00      LIG  
ATOM   4936 C20  LIG     1      19.514  22.482  11.503  1.00  0.00      LIG  
ATOM   4937 O1   LIG     1      19.856  23.254  12.386  1.00  0.00      LIG  
ATOM   4938 C21  LIG     1      20.465  17.832   9.718  1.00  0.00      LIG  
ATOM   4939 C22  LIG     1      18.186  21.782  11.569  1.00  0.00      LIG  
ATOM   4940 O2   LIG     1      16.376  18.843   8.824  1.00  0.00      LIG  
ATOM   4941 C23  LIG     1      19.774  18.104   5.858  1.00  0.00      LIG  
ATOM   4942 C24  LIG     1      20.354  14.571  12.012  1.00  0.00      LIG  
ATOM   4943 C25  LIG     1      19.005  12.992  13.434  1.00  0.00      LIG  
ATOM   4944 O3   LIG     1      19.615  12.018   9.131  1.00  0.00      LIG  
ATOM   4945 C26  LIG     1      17.871  21.588   8.602  1.00  0.00      LIG  
ATOM   4946 C27  LIG     1      17.409  14.041   6.178  1.00  0.00      LIG  
ATOM   4947 H    LIG     1      17.925  12.169  11.053  1.00  0.00      LIG  
ATOM   4948 H1   LIG     1      20.655  20.483  10.315  1.00  0.00      LIG  
ATOM   4949 H2   LIG     1      18.501  19.630   7.538  1.00  0.00      LIG  
ATOM   4950 H3   LIG     1      16.913  16.320   8.224  1.00  0.00      LIG  
ATOM   4951 H4   LIG     1      17.144  17.447   6.931  1.00  0.00      LIG  
ATOM   4952 H5   LIG     1      17.790  17.832   9.871  1.00  0.00      LIG  
ATOM   4953 H6   LIG     1      19.815  14.008   9.517  1.00  0.00      LIG  
ATOM   4954 H7   LIG     1      21.876  16.575   7.994  1.00  0.00      LIG  
ATOM   4955 H8   LIG     1      21.874  16.923   6.289  1.00  0.00      LIG  
ATOM   4956 H9   LIG     1      21.694  19.408   7.107  1.00  0.00      LIG  
ATOM   4957 H10  LIG     1      22.110  19.293   8.779  1.00  0.00      LIG  
ATOM   4958 H11  LIG     1      20.784  14.919   5.814  1.00  0.00      LIG  
ATOM   4959 H12  LIG     1      21.253  14.462   7.467  1.00  0.00      LIG  
ATOM   4960 H13  LIG     1      19.186  13.195   6.915  1.00  0.00      LIG  
ATOM   4961 H14  LIG     1      18.761  19.727  11.361  1.00  0.00      LIG  
ATOM   4962 H15  LIG     1      17.142  20.103  10.795  1.00  0.00      LIG  
ATOM   4963 H16  LIG     1      17.305  14.409   8.981  1.00  0.00      LIG  
ATOM   4964 H17  LIG     1      17.261  12.735   8.445  1.00  0.00      LIG  
ATOM   4965 H18  LIG     1      19.733  23.263   9.526  1.00  0.00      LIG  
ATOM   4966 H19  LIG     1      21.240  22.802  10.331  1.00  0.00      LIG  
ATOM   4967 H20  LIG     1      21.864  21.569   8.374  1.00  0.00      LIG  
ATOM   4968 H21  LIG     1      20.379  21.375   7.449  1.00  0.00      LIG  
ATOM   4969 H22  LIG     1      21.507  17.507   9.742  1.00  0.00      LIG  
ATOM   4970 H23  LIG     1      19.847  16.949   9.890  1.00  0.00      LIG  
ATOM   4971 H24  LIG     1      20.331  18.482  10.582  1.00  0.00      LIG  
ATOM   4972 H25  LIG     1      17.958  21.590  12.621  1.00  0.00      LIG  
ATOM   4973 H26  LIG     1      17.425  22.463  11.180  1.00  0.00      LIG  
ATOM   4974 H27  LIG     1      16.240  19.142   7.908  1.00  0.00      LIG  
ATOM   4975 H28  LIG     1      19.693  17.318   5.101  1.00  0.00      LIG  
ATOM   4976 H29  LIG     1      20.598  18.747   5.543  1.00  0.00      LIG  
ATOM   4977 H30  LIG     1      18.854  18.688   5.802  1.00  0.00      LIG  
ATOM   4978 H31  LIG     1      20.115  15.496  11.482  1.00  0.00      LIG  
ATOM   4979 H32  LIG     1      21.147  14.065  11.468  1.00  0.00      LIG  
ATOM   4980 H33  LIG     1      20.728  14.837  13.004  1.00  0.00      LIG  
ATOM   4981 H34  LIG     1      18.069  12.431  13.482  1.00  0.00      LIG  
ATOM   4982 H35  LIG     1      19.008  13.726  14.244  1.00  0.00      LIG  
ATOM   4983 H36  LIG     1      19.830  12.295  13.601  1.00  0.00      LIG  
ATOM   4984 H37  LIG     1      18.909  11.352   9.174  1.00  0.00      LIG  
ATOM   4985 H38  LIG     1      16.840  21.239   8.528  1.00  0.00      LIG  
ATOM   4986 H39  LIG     1      18.244  21.720   7.583  1.00  0.00      LIG  
ATOM   4987 H40  LIG     1      17.819  22.581   9.051  1.00  0.00      LIG  
ATOM   4988 H41  LIG     1      17.832  14.217   5.185  1.00  0.00      LIG  
ATOM   4989 H42  LIG     1      16.702  14.843   6.391  1.00  0.00      LIG  
ATOM   4990 H43  LIG     1      16.859  13.097   6.154  1.00  0.00      LIG  
TER
REMARK  Energy: 245.59
REMARK  SimpleFitness: 245.59
REMARK  FullFitness: -1398.1892
REMARK  InterFull: -40.6442
REMARK  IntraFull: 291.468
REMARK  solvFull: -1891.46
REMARK  surfFull: 242.447
REMARK  extraFull: 0.0
REMARK  deltaGcompsolvpol: -1891.46
REMARK  deltaGcompsolvnonpol: 242.447
REMARK  deltaGprotsolvpol: -1897.11
REMARK  deltaGprotsolvnonpol: 243.179
REMARK  deltaGligsolvpol: -9.87844
REMARK  deltaGligsolvnonpol: 14.3039
REMARK  deltaGvdw: -40.6442
REMARK  deltaGelec: 0.0
REMARK  deltaG: -8.306994
REMARK  Cluster: 2
REMARK  ClusterRank: 4
ATOM   4915 C    LIG     1      18.929  16.672   7.694  1.00  0.00      LIG  
ATOM   4916 C1   LIG     1      20.150  18.773   8.296  1.00  0.00      LIG  
ATOM   4917 C2   LIG     1      19.970  17.633   7.248  1.00  0.00      LIG  
ATOM   4918 O    LIG     1      20.093  13.960  12.283  1.00  0.00      LIG  
ATOM   4919 C3   LIG     1      18.993  13.358  11.560  1.00  0.00      LIG  
ATOM   4920 C4   LIG     1      19.673  12.638  12.685  1.00  0.00      LIG  
ATOM   4921 C5   LIG     1      18.778  19.467   8.530  1.00  0.00      LIG  
ATOM   4922 C6   LIG     1      19.320  15.396   7.608  1.00  0.00      LIG  
ATOM   4923 C7   LIG     1      18.806  20.836   9.288  1.00  0.00      LIG  
ATOM   4924 C8   LIG     1      17.617  17.244   8.094  1.00  0.00      LIG  
ATOM   4925 C9   LIG     1      17.748  18.436   9.037  1.00  0.00      LIG  
ATOM   4926 C10  LIG     1      20.215  21.421   9.277  1.00  0.00      LIG  
ATOM   4927 C11  LIG     1      19.279  13.274  10.087  1.00  0.00      LIG  
ATOM   4928 C12  LIG     1      21.192  16.738   7.060  1.00  0.00      LIG  
ATOM   4929 C13  LIG     1      21.231  19.759   7.811  1.00  0.00      LIG  
ATOM   4930 C14  LIG     1      20.705  15.301   7.108  1.00  0.00      LIG  
ATOM   4931 C15  LIG     1      18.566  14.116   7.842  1.00  0.00      LIG  
ATOM   4932 C16  LIG     1      18.423  20.795  10.770  1.00  0.00      LIG  
ATOM   4933 C17  LIG     1      18.157  13.929   9.299  1.00  0.00      LIG  
ATOM   4934 C18  LIG     1      20.279  22.857   9.756  1.00  0.00      LIG  
ATOM   4935 C19  LIG     1      20.855  21.221   7.931  1.00  0.00      LIG  
ATOM   4936 C20  LIG     1      19.754  22.907  11.163  1.00  0.00      LIG  
ATOM   4937 O1   LIG     1      20.159  23.759  11.938  1.00  0.00      LIG  
ATOM   4938 C21  LIG     1      20.659  18.164   9.621  1.00  0.00      LIG  
ATOM   4939 C22  LIG     1      18.475  22.165  11.439  1.00  0.00      LIG  
ATOM   4940 O2   LIG     1      16.450  19.006   9.118  1.00  0.00      LIG  
ATOM   4941 C23  LIG     1      19.574  18.115   5.844  1.00  0.00      LIG  
ATOM   4942 C24  LIG     1      20.720  11.592  12.517  1.00  0.00      LIG  
ATOM   4943 C25  LIG     1      19.047  12.651  14.026  1.00  0.00      LIG  
ATOM   4944 O3   LIG     1      19.363  11.923   9.656  1.00  0.00      LIG  
ATOM   4945 C26  LIG     1      17.819  21.757   8.551  1.00  0.00      LIG  
ATOM   4946 C27  LIG     1      17.344  14.012   6.954  1.00  0.00      LIG  
ATOM   4947 H    LIG     1      18.001  13.744  11.751  1.00  0.00      LIG  
ATOM   4948 H1   LIG     1      20.823  20.860   9.991  1.00  0.00      LIG  
ATOM   4949 H2   LIG     1      18.415  19.750   7.542  1.00  0.00      LIG  
ATOM   4950 H3   LIG     1      16.977  16.487   8.546  1.00  0.00      LIG  
ATOM   4951 H4   LIG     1      17.094  17.553   7.189  1.00  0.00      LIG  
ATOM   4952 H5   LIG     1      18.009  18.088  10.040  1.00  0.00      LIG  
ATOM   4953 H6   LIG     1      20.226  13.765   9.846  1.00  0.00      LIG  
ATOM   4954 H7   LIG     1      21.965  16.879   7.815  1.00  0.00      LIG  
ATOM   4955 H8   LIG     1      21.677  16.946   6.104  1.00  0.00      LIG  
ATOM   4956 H9   LIG     1      21.544  19.572   6.784  1.00  0.00      LIG  
ATOM   4957 H10  LIG     1      22.135  19.604   8.407  1.00  0.00      LIG  
ATOM   4958 H11  LIG     1      20.720  14.848   6.113  1.00  0.00      LIG  
ATOM   4959 H12  LIG     1      21.326  14.702   7.779  1.00  0.00      LIG  
ATOM   4960 H13  LIG     1      19.227  13.295   7.551  1.00  0.00      LIG  
ATOM   4961 H14  LIG     1      19.103  20.122  11.298  1.00  0.00      LIG  
ATOM   4962 H15  LIG     1      17.415  20.402  10.910  1.00  0.00      LIG  
ATOM   4963 H16  LIG     1      17.882  14.884   9.757  1.00  0.00      LIG  
ATOM   4964 H17  LIG     1      17.269  13.289   9.339  1.00  0.00      LIG  
ATOM   4965 H18  LIG     1      19.714  23.545   9.125  1.00  0.00      LIG  
ATOM   4966 H19  LIG     1      21.321  23.189   9.775  1.00  0.00      LIG  
ATOM   4967 H20  LIG     1      21.757  21.834   7.845  1.00  0.00      LIG  
ATOM   4968 H21  LIG     1      20.185  21.516   7.120  1.00  0.00      LIG  
ATOM   4969 H22  LIG     1      21.707  17.867   9.551  1.00  0.00      LIG  
ATOM   4970 H23  LIG     1      20.093  17.283   9.933  1.00  0.00      LIG  
ATOM   4971 H24  LIG     1      20.604  18.878  10.443  1.00  0.00      LIG  
ATOM   4972 H25  LIG     1      18.388  22.039  12.521  1.00  0.00      LIG  
ATOM   4973 H26  LIG     1      17.644  22.791  11.105  1.00  0.00      LIG  
ATOM   4974 H27  LIG     1      15.856  18.304   9.432  1.00  0.00      LIG  
ATOM   4975 H28  LIG     1      19.404  17.267   5.173  1.00  0.00      LIG  
ATOM   4976 H29  LIG     1      20.362  18.715   5.385  1.00  0.00      LIG  
ATOM   4977 H30  LIG     1      18.658  18.709   5.840  1.00  0.00      LIG  
ATOM   4978 H31  LIG     1      20.922  11.357  11.476  1.00  0.00      LIG  
ATOM   4979 H32  LIG     1      20.389  10.666  12.990  1.00  0.00      LIG  
ATOM   4980 H33  LIG     1      21.650  11.898  13.002  1.00  0.00      LIG  
ATOM   4981 H34  LIG     1      19.698  13.170  14.733  1.00  0.00      LIG  
ATOM   4982 H35  LIG     1      18.892  11.633  14.391  1.00  0.00      LIG  
ATOM   4983 H36  LIG     1      18.080  13.154  14.014  1.00  0.00      LIG  
ATOM   4984 H37  LIG     1      18.551  11.483   9.961  1.00  0.00      LIG  
ATOM   4985 H38  LIG     1      16.801  21.373   8.618  1.00  0.00      LIG  
ATOM   4986 H39  LIG     1      18.069  21.834   7.490  1.00  0.00      LIG  
ATOM   4987 H40  LIG     1      17.780  22.775   8.942  1.00  0.00      LIG  
ATOM   4988 H41  LIG     1      17.602  14.169   5.902  1.00  0.00      LIG  
ATOM   4989 H42  LIG     1      16.592  14.748   7.240  1.00  0.00      LIG  
ATOM   4990 H43  LIG     1      16.892  13.020   7.050  1.00  0.00      LIG  
TER
REMARK  Energy: 241.302
REMARK  SimpleFitness: 241.302
REMARK  FullFitness: -1400.97
REMARK  InterFull: -32.7819
REMARK  IntraFull: 282.967
REMARK  solvFull: -1893.25
REMARK  surfFull: 242.095
REMARK  extraFull: 0.0
REMARK  deltaGcompsolvpol: -1893.25
REMARK  deltaGcompsolvnonpol: 242.095
REMARK  deltaGprotsolvpol: -1897.11
REMARK  deltaGprotsolvnonpol: 243.179
REMARK  deltaGligsolvpol: -9.21669
REMARK  deltaGligsolvnonpol: 14.7397
REMARK  deltaGvdw: -32.7819
REMARK  deltaGelec: 0.0
REMARK  deltaG: -7.787797
REMARK  Cluster: 3
REMARK  ClusterRank: 0
ATOM   4915 C    LIG     1      20.133  17.910  11.174  1.00  0.00      LIG  
ATOM   4916 C1   LIG     1      19.240  19.504   9.496  1.00  0.00      LIG  
ATOM   4917 C2   LIG     1      19.404  19.195  11.016  1.00  0.00      LIG  
ATOM   4918 O    LIG     1      19.680  15.169   7.916  1.00  0.00      LIG  
ATOM   4919 C3   LIG     1      19.285  14.065   8.765  1.00  0.00      LIG  
ATOM   4920 C4   LIG     1      18.529  14.388   7.526  1.00  0.00      LIG  
ATOM   4921 C5   LIG     1      20.645  19.569   8.835  1.00  0.00      LIG  
ATOM   4922 C6   LIG     1      19.437  16.999  11.871  1.00  0.00      LIG  
ATOM   4923 C7   LIG     1      20.700  20.172   7.393  1.00  0.00      LIG  
ATOM   4924 C8   LIG     1      21.470  17.830  10.521  1.00  0.00      LIG  
ATOM   4925 C9   LIG     1      21.415  18.242   9.052  1.00  0.00      LIG  
ATOM   4926 C10  LIG     1      19.390  20.875   7.036  1.00  0.00      LIG  
ATOM   4927 C11  LIG     1      18.847  14.492  10.130  1.00  0.00      LIG  
ATOM   4928 C12  LIG     1      18.084  18.952  11.745  1.00  0.00      LIG  
ATOM   4929 C13  LIG     1      18.446  20.813   9.320  1.00  0.00      LIG  
ATOM   4930 C14  LIG     1      18.149  17.561  12.335  1.00  0.00      LIG  
ATOM   4931 C15  LIG     1      19.743  15.572  12.228  1.00  0.00      LIG  
ATOM   4932 C16  LIG     1      20.913  19.171   6.253  1.00  0.00      LIG  
ATOM   4933 C17  LIG     1      20.057  14.677  11.035  1.00  0.00      LIG  
ATOM   4934 C18  LIG     1      19.458  21.681   5.760  1.00  0.00      LIG  
ATOM   4935 C19  LIG     1      18.898  21.704   8.187  1.00  0.00      LIG  
ATOM   4936 C20  LIG     1      19.840  20.773   4.631  1.00  0.00      LIG  
ATOM   4937 O1   LIG     1      19.472  21.023   3.493  1.00  0.00      LIG  
ATOM   4938 C21  LIG     1      18.402  18.382   8.845  1.00  0.00      LIG  
ATOM   4939 C22  LIG     1      20.982  19.832   4.880  1.00  0.00      LIG  
ATOM   4940 O2   LIG     1      22.775  18.349   8.638  1.00  0.00      LIG  
ATOM   4941 C23  LIG     1      20.142  20.270  11.825  1.00  0.00      LIG  
ATOM   4942 C24  LIG     1      17.229  15.108   7.585  1.00  0.00      LIG  
ATOM   4943 C25  LIG     1      18.756  13.578   6.304  1.00  0.00      LIG  
ATOM   4944 O3   LIG     1      18.005  13.490  10.684  1.00  0.00      LIG  
ATOM   4945 C26  LIG     1      21.875  21.163   7.409  1.00  0.00      LIG  
ATOM   4946 C27  LIG     1      20.874  15.509  13.235  1.00  0.00      LIG  
ATOM   4947 H    LIG     1      19.910  13.181   8.775  1.00  0.00      LIG  
ATOM   4948 H1   LIG     1      18.626  20.122   6.841  1.00  0.00      LIG  
ATOM   4949 H2   LIG     1      21.200  20.303   9.420  1.00  0.00      LIG  
ATOM   4950 H3   LIG     1      21.913  16.836  10.608  1.00  0.00      LIG  
ATOM   4951 H4   LIG     1      22.165  18.486  11.055  1.00  0.00      LIG  
ATOM   4952 H5   LIG     1      20.962  17.439   8.467  1.00  0.00      LIG  
ATOM   4953 H6   LIG     1      18.271  15.417  10.085  1.00  0.00      LIG  
ATOM   4954 H7   LIG     1      17.208  19.047  11.102  1.00  0.00      LIG  
ATOM   4955 H8   LIG     1      17.941  19.678  12.551  1.00  0.00      LIG  
ATOM   4956 H9   LIG     1      18.440  21.426  10.221  1.00  0.00      LIG  
ATOM   4957 H10  LIG     1      17.395  20.564   9.148  1.00  0.00      LIG  
ATOM   4958 H11  LIG     1      18.116  17.603  13.428  1.00  0.00      LIG  
ATOM   4959 H12  LIG     1      17.311  16.956  11.982  1.00  0.00      LIG  
ATOM   4960 H13  LIG     1      18.858  15.154  12.711  1.00  0.00      LIG  
ATOM   4961 H14  LIG     1      20.095  18.446   6.259  1.00  0.00      LIG  
ATOM   4962 H15  LIG     1      21.839  18.610   6.386  1.00  0.00      LIG  
ATOM   4963 H16  LIG     1      20.885  15.097  10.463  1.00  0.00      LIG  
ATOM   4964 H17  LIG     1      20.393  13.705  11.407  1.00  0.00      LIG  
ATOM   4965 H18  LIG     1      20.168  22.505   5.831  1.00  0.00      LIG  
ATOM   4966 H19  LIG     1      18.471  22.097   5.539  1.00  0.00      LIG  
ATOM   4967 H20  LIG     1      18.051  22.316   7.865  1.00  0.00      LIG  
ATOM   4968 H21  LIG     1      19.673  22.391   8.534  1.00  0.00      LIG  
ATOM   4969 H22  LIG     1      17.349  18.447   9.131  1.00  0.00      LIG  
ATOM   4970 H23  LIG     1      18.748  17.385   9.114  1.00  0.00      LIG  
ATOM   4971 H24  LIG     1      18.427  18.415   7.758  1.00  0.00      LIG  
ATOM   4972 H25  LIG     1      20.956  19.064   4.106  1.00  0.00      LIG  
ATOM   4973 H26  LIG     1      21.914  20.391   4.762  1.00  0.00      LIG  
ATOM   4974 H27  LIG     1      23.219  17.538   8.936  1.00  0.00      LIG  
ATOM   4975 H28  LIG     1      20.288  19.940  12.859  1.00  0.00      LIG  
ATOM   4976 H29  LIG     1      19.568  21.197  11.875  1.00  0.00      LIG  
ATOM   4977 H30  LIG     1      21.129  20.508  11.424  1.00  0.00      LIG  
ATOM   4978 H31  LIG     1      17.203  15.880   8.356  1.00  0.00      LIG  
ATOM   4979 H32  LIG     1      16.424  14.398   7.789  1.00  0.00      LIG  
ATOM   4980 H33  LIG     1      17.026  15.592   6.626  1.00  0.00      LIG  
ATOM   4981 H34  LIG     1      19.791  13.229   6.246  1.00  0.00      LIG  
ATOM   4982 H35  LIG     1      18.549  14.176   5.413  1.00  0.00      LIG  
ATOM   4983 H36  LIG     1      18.094  12.708   6.299  1.00  0.00      LIG  
ATOM   4984 H37  LIG     1      18.547  12.688  10.770  1.00  0.00      LIG  
ATOM   4985 H38  LIG     1      22.811  20.644   7.617  1.00  0.00      LIG  
ATOM   4986 H39  LIG     1      21.743  21.922   8.184  1.00  0.00      LIG  
ATOM   4987 H40  LIG     1      22.019  21.694   6.469  1.00  0.00      LIG  
ATOM   4988 H41  LIG     1      20.624  16.071  14.140  1.00  0.00      LIG  
ATOM   4989 H42  LIG     1      21.792  15.928  12.818  1.00  0.00      LIG  
ATOM   4990 H43  LIG     1      21.071  14.473  13.519  1.00  0.00      LIG  
TER
REMARK  Energy: 241.098
REMARK  SimpleFitness: 241.098
REMARK  FullFitness: -1400.8353
REMARK  InterFull: -32.7894
REMARK  IntraFull: 282.519
REMARK  solvFull: -1892.69
REMARK  surfFull: 242.125
REMARK  extraFull: 0.0
REMARK  deltaGcompsolvpol: -1892.69
REMARK  deltaGcompsolvnonpol: 242.125
REMARK  deltaGprotsolvpol: -1897.11
REMARK  deltaGprotsolvnonpol: 243.179
REMARK  deltaGligsolvpol: -9.19418
REMARK  deltaGligsolvnonpol: 14.721
REMARK  deltaGvdw: -32.7894
REMARK  deltaGelec: 0.0
REMARK  deltaG: -7.751002
REMARK  Cluster: 3
REMARK  ClusterRank: 1
ATOM   4915 C    LIG     1      20.212  17.879  11.247  1.00  0.00      LIG  
ATOM   4916 C1   LIG     1      19.301  19.502   9.611  1.00  0.00      LIG  
ATOM   4917 C2   LIG     1      19.542  19.201  11.123  1.00  0.00      LIG  
ATOM   4918 O    LIG     1      19.618  15.074   7.967  1.00  0.00      LIG  
ATOM   4919 C3   LIG     1      19.190  14.022   8.865  1.00  0.00      LIG  
ATOM   4920 C4   LIG     1      18.422  14.336   7.633  1.00  0.00      LIG  
ATOM   4921 C5   LIG     1      20.665  19.471   8.862  1.00  0.00      LIG  
ATOM   4922 C6   LIG     1      19.504  16.998  11.964  1.00  0.00      LIG  
ATOM   4923 C7   LIG     1      20.664  20.043   7.407  1.00  0.00      LIG  
ATOM   4924 C8   LIG     1      21.509  17.735  10.527  1.00  0.00      LIG  
ATOM   4925 C9   LIG     1      21.363  18.102   9.054  1.00  0.00      LIG  
ATOM   4926 C10  LIG     1      19.417  20.888   7.155  1.00  0.00      LIG  
ATOM   4927 C11  LIG     1      18.795  14.512  10.221  1.00  0.00      LIG  
ATOM   4928 C12  LIG     1      18.264  19.030  11.943  1.00  0.00      LIG  
ATOM   4929 C13  LIG     1      18.577  20.853   9.462  1.00  0.00      LIG  
ATOM   4930 C14  LIG     1      18.251  17.608  12.461  1.00  0.00      LIG  
ATOM   4931 C15  LIG     1      19.760  15.554  12.306  1.00  0.00      LIG  
ATOM   4932 C16  LIG     1      20.643  19.011   6.278  1.00  0.00      LIG  
ATOM   4933 C17  LIG     1      20.024  14.649  11.109  1.00  0.00      LIG  
ATOM   4934 C18  LIG     1      19.486  21.697   5.880  1.00  0.00      LIG  
ATOM   4935 C19  LIG     1      19.102  21.738   8.354  1.00  0.00      LIG  
ATOM   4936 C20  LIG     1      19.700  20.774   4.716  1.00  0.00      LIG  
ATOM   4937 O1   LIG     1      19.352  21.117   3.596  1.00  0.00      LIG  
ATOM   4938 C21  LIG     1      18.352  18.434   9.030  1.00  0.00      LIG  
ATOM   4939 C22  LIG     1      20.681  19.648   4.892  1.00  0.00      LIG  
ATOM   4940 O2   LIG     1      22.685  18.093   8.523  1.00  0.00      LIG  
ATOM   4941 C23  LIG     1      20.385  20.249  11.862  1.00  0.00      LIG  
ATOM   4942 C24  LIG     1      17.163  15.124   7.689  1.00  0.00      LIG  
ATOM   4943 C25  LIG     1      18.578  13.462   6.443  1.00  0.00      LIG  
ATOM   4944 O3   LIG     1      17.905  13.573  10.809  1.00  0.00      LIG  
ATOM   4945 C26  LIG     1      21.941  20.892   7.290  1.00  0.00      LIG  
ATOM   4946 C27  LIG     1      20.896  15.442  13.302  1.00  0.00      LIG  
ATOM   4947 H    LIG     1      19.772  13.110   8.895  1.00  0.00      LIG  
ATOM   4948 H1   LIG     1      18.563  20.223   7.011  1.00  0.00      LIG  
ATOM   4949 H2   LIG     1      21.304  20.175   9.394  1.00  0.00      LIG  
ATOM   4950 H3   LIG     1      21.925  16.731  10.621  1.00  0.00      LIG  
ATOM   4951 H4   LIG     1      22.254  18.385  10.995  1.00  0.00      LIG  
ATOM   4952 H5   LIG     1      20.807  17.319   8.535  1.00  0.00      LIG  
ATOM   4953 H6   LIG     1      18.272  15.467  10.159  1.00  0.00      LIG  
ATOM   4954 H7   LIG     1      17.352  19.245  11.384  1.00  0.00      LIG  
ATOM   4955 H8   LIG     1      18.257  19.718  12.793  1.00  0.00      LIG  
ATOM   4956 H9   LIG     1      18.577  21.436  10.382  1.00  0.00      LIG  
ATOM   4957 H10  LIG     1      17.521  20.659   9.256  1.00  0.00      LIG  
ATOM   4958 H11  LIG     1      18.216  17.595  13.554  1.00  0.00      LIG  
ATOM   4959 H12  LIG     1      17.384  17.068  12.072  1.00  0.00      LIG  
ATOM   4960 H13  LIG     1      18.866  15.169  12.797  1.00  0.00      LIG  
ATOM   4961 H14  LIG     1      19.737  18.405   6.363  1.00  0.00      LIG  
ATOM   4962 H15  LIG     1      21.490  18.326   6.347  1.00  0.00      LIG  
ATOM   4963 H16  LIG     1      20.862  15.031  10.526  1.00  0.00      LIG  
ATOM   4964 H17  LIG     1      20.324  13.663  11.476  1.00  0.00      LIG  
ATOM   4965 H18  LIG     1      20.277  22.447   5.911  1.00  0.00      LIG  
ATOM   4966 H19  LIG     1      18.535  22.212   5.724  1.00  0.00      LIG  
ATOM   4967 H20  LIG     1      18.335  22.474   8.102  1.00  0.00      LIG  
ATOM   4968 H21  LIG     1      19.983  22.290   8.690  1.00  0.00      LIG  
ATOM   4969 H22  LIG     1      17.348  18.508   9.453  1.00  0.00      LIG  
ATOM   4970 H23  LIG     1      18.703  17.418   9.207  1.00  0.00      LIG  
ATOM   4971 H24  LIG     1      18.230  18.526   7.953  1.00  0.00      LIG  
ATOM   4972 H25  LIG     1      20.446  18.889   4.143  1.00  0.00      LIG  
ATOM   4973 H26  LIG     1      21.679  20.037   4.675  1.00  0.00      LIG  
ATOM   4974 H27  LIG     1      23.088  17.252   8.798  1.00  0.00      LIG  
ATOM   4975 H28  LIG     1      20.580  19.930  12.891  1.00  0.00      LIG  
ATOM   4976 H29  LIG     1      19.866  21.208  11.928  1.00  0.00      LIG  
ATOM   4977 H30  LIG     1      21.356  20.428  11.396  1.00  0.00      LIG  
ATOM   4978 H31  LIG     1      17.201  15.931   8.421  1.00  0.00      LIG  
ATOM   4979 H32  LIG     1      16.328  14.468   7.948  1.00  0.00      LIG  
ATOM   4980 H33  LIG     1      16.959  15.572   6.712  1.00  0.00      LIG  
ATOM   4981 H34  LIG     1      19.599  13.078   6.369  1.00  0.00      LIG  
ATOM   4982 H35  LIG     1      18.359  14.022   5.530  1.00  0.00      LIG  
ATOM   4983 H36  LIG     1      17.890  12.615   6.504  1.00  0.00      LIG  
ATOM   4984 H37  LIG     1      18.404  12.745  10.911  1.00  0.00      LIG  
ATOM   4985 H38  LIG     1      22.832  20.275   7.419  1.00  0.00      LIG  
ATOM   4986 H39  LIG     1      21.968  21.669   8.057  1.00  0.00      LIG  
ATOM   4987 H40  LIG     1      22.060  21.391   6.328  1.00  0.00      LIG  
ATOM   4988 H41  LIG     1      20.670  15.997  14.217  1.00  0.00      LIG  
ATOM   4989 H42  LIG     1      21.823  15.838  12.885  1.00  0.00      LIG  
ATOM   4990 H43  LIG     1      21.063  14.395  13.570  1.00  0.00      LIG  
TER
REMARK  Energy: 243.507
REMARK  SimpleFitness: 243.507
REMARK  FullFitness: -1398.3242
REMARK  InterFull: -37.2652
REMARK  IntraFull: 288.394
REMARK  solvFull: -1891.41
REMARK  surfFull: 241.957
REMARK  extraFull: 0.0
REMARK  deltaGcompsolvpol: -1891.41
REMARK  deltaGcompsolvnonpol: 241.957
REMARK  deltaGprotsolvpol: -1897.11
REMARK  deltaGprotsolvnonpol: 243.179
REMARK  deltaGligsolvpol: -9.23852
REMARK  deltaGligsolvnonpol: 14.5359
REMARK  deltaGvdw: -37.2652
REMARK  deltaGelec: 0.0
REMARK  deltaG: -8.091751
REMARK  Cluster: 3
REMARK  ClusterRank: 2
ATOM   4915 C    LIG     1      19.997  17.545  10.608  1.00  0.00      LIG  
ATOM   4916 C1   LIG     1      19.176  19.359   9.129  1.00  0.00      LIG  
ATOM   4917 C2   LIG     1      19.471  18.936  10.602  1.00  0.00      LIG  
ATOM   4918 O    LIG     1      19.358  13.341   7.730  1.00  0.00      LIG  
ATOM   4919 C3   LIG     1      18.270  13.034   8.636  1.00  0.00      LIG  
ATOM   4920 C4   LIG     1      18.013  13.679   7.323  1.00  0.00      LIG  
ATOM   4921 C5   LIG     1      20.475  19.200   8.285  1.00  0.00      LIG  
ATOM   4922 C6   LIG     1      19.265  16.701  11.343  1.00  0.00      LIG  
ATOM   4923 C7   LIG     1      20.478  19.859   6.869  1.00  0.00      LIG  
ATOM   4924 C8   LIG     1      21.215  17.304   9.792  1.00  0.00      LIG  
ATOM   4925 C9   LIG     1      21.001  17.751   8.355  1.00  0.00      LIG  
ATOM   4926 C10  LIG     1      19.315  20.833   6.722  1.00  0.00      LIG  
ATOM   4927 C11  LIG     1      18.203  13.822   9.917  1.00  0.00      LIG  
ATOM   4928 C12  LIG     1      18.234  18.846  11.494  1.00  0.00      LIG  
ATOM   4929 C13  LIG     1      18.629  20.795   9.098  1.00  0.00      LIG  
ATOM   4930 C14  LIG     1      18.169  17.427  12.022  1.00  0.00      LIG  
ATOM   4931 C15  LIG     1      19.429  15.232  11.626  1.00  0.00      LIG  
ATOM   4932 C16  LIG     1      20.313  18.915   5.675  1.00  0.00      LIG  
ATOM   4933 C17  LIG     1      19.560  14.330  10.392  1.00  0.00      LIG  
ATOM   4934 C18  LIG     1      19.417  21.710   5.496  1.00  0.00      LIG  
ATOM   4935 C19  LIG     1      19.158  21.651   7.973  1.00  0.00      LIG  
ATOM   4936 C20  LIG     1      19.532  20.866   4.261  1.00  0.00      LIG  
ATOM   4937 O1   LIG     1      19.162  21.301   3.183  1.00  0.00      LIG  
ATOM   4938 C21  LIG     1      18.058  18.462   8.564  1.00  0.00      LIG  
ATOM   4939 C22  LIG     1      20.394  19.637   4.333  1.00  0.00      LIG  
ATOM   4940 O2   LIG     1      22.273  17.615   7.735  1.00  0.00      LIG  
ATOM   4941 C23  LIG     1      20.470  19.835  11.344  1.00  0.00      LIG  
ATOM   4942 C24  LIG     1      17.768  15.140   7.209  1.00  0.00      LIG  
ATOM   4943 C25  LIG     1      17.468  12.849   6.223  1.00  0.00      LIG  
ATOM   4944 O3   LIG     1      17.704  12.953  10.924  1.00  0.00      LIG  
ATOM   4945 C26  LIG     1      21.832  20.577   6.750  1.00  0.00      LIG  
ATOM   4946 C27  LIG     1      20.621  15.030  12.538  1.00  0.00      LIG  
ATOM   4947 H    LIG     1      17.997  11.992   8.747  1.00  0.00      LIG  
ATOM   4948 H1   LIG     1      18.396  20.260   6.587  1.00  0.00      LIG  
ATOM   4949 H2   LIG     1      21.230  19.777   8.819  1.00  0.00      LIG  
ATOM   4950 H3   LIG     1      21.528  16.259   9.811  1.00  0.00      LIG  
ATOM   4951 H4   LIG     1      22.057  17.852  10.224  1.00  0.00      LIG  
ATOM   4952 H5   LIG     1      20.314  17.068   7.849  1.00  0.00      LIG  
ATOM   4953 H6   LIG     1      17.497  14.653   9.831  1.00  0.00      LIG  
ATOM   4954 H7   LIG     1      17.306  19.102  10.981  1.00  0.00      LIG  
ATOM   4955 H8   LIG     1      18.307  19.542  12.335  1.00  0.00      LIG  
ATOM   4956 H9   LIG     1      18.801  21.333  10.029  1.00  0.00      LIG  
ATOM   4957 H10  LIG     1      17.541  20.755   8.995  1.00  0.00      LIG  
ATOM   4958 H11  LIG     1      18.316  17.414  13.105  1.00  0.00      LIG  
ATOM   4959 H12  LIG     1      17.203  16.980  11.789  1.00  0.00      LIG  
ATOM   4960 H13  LIG     1      18.550  14.914  12.190  1.00  0.00      LIG  
ATOM   4961 H14  LIG     1      19.344  18.414   5.749  1.00  0.00      LIG  
ATOM   4962 H15  LIG     1      21.077  18.137   5.671  1.00  0.00      LIG  
ATOM   4963 H16  LIG     1      20.066  14.848   9.577  1.00  0.00      LIG  
ATOM   4964 H17  LIG     1      20.181  13.471  10.658  1.00  0.00      LIG  
ATOM   4965 H18  LIG     1      20.266  22.388   5.560  1.00  0.00      LIG  
ATOM   4966 H19  LIG     1      18.508  22.310   5.401  1.00  0.00      LIG  
ATOM   4967 H20  LIG     1      18.446  22.458   7.796  1.00  0.00      LIG  
ATOM   4968 H21  LIG     1      20.107  22.107   8.263  1.00  0.00      LIG  
ATOM   4969 H22  LIG     1      17.075  18.763   8.935  1.00  0.00      LIG  
ATOM   4970 H23  LIG     1      18.181  17.414   8.829  1.00  0.00      LIG  
ATOM   4971 H24  LIG     1      18.011  18.504   7.477  1.00  0.00      LIG  
ATOM   4972 H25  LIG     1      20.060  18.959   3.544  1.00  0.00      LIG  
ATOM   4973 H26  LIG     1      21.422  19.932   4.109  1.00  0.00      LIG  
ATOM   4974 H27  LIG     1      22.620  16.754   8.018  1.00  0.00      LIG  
ATOM   4975 H28  LIG     1      20.714  19.418  12.327  1.00  0.00      LIG  
ATOM   4976 H29  LIG     1      20.054  20.829  11.522  1.00  0.00      LIG  
ATOM   4977 H30  LIG     1      21.413  19.961  10.807  1.00  0.00      LIG  
ATOM   4978 H31  LIG     1      18.549  15.708   7.717  1.00  0.00      LIG  
ATOM   4979 H32  LIG     1      16.802  15.398   7.651  1.00  0.00      LIG  
ATOM   4980 H33  LIG     1      17.761  15.444   6.159  1.00  0.00      LIG  
ATOM   4981 H34  LIG     1      17.709  11.794   6.368  1.00  0.00      LIG  
ATOM   4982 H35  LIG     1      17.879  13.171   5.262  1.00  0.00      LIG  
ATOM   4983 H36  LIG     1      16.381  12.952   6.188  1.00  0.00      LIG  
ATOM   4984 H37  LIG     1      18.379  12.265  11.055  1.00  0.00      LIG  
ATOM   4985 H38  LIG     1      22.653  19.861   6.789  1.00  0.00      LIG  
ATOM   4986 H39  LIG     1      21.977  21.284   7.571  1.00  0.00      LIG  
ATOM   4987 H40  LIG     1      21.960  21.137   5.824  1.00  0.00      LIG  
ATOM   4988 H41  LIG     1      20.511  15.602  13.465  1.00  0.00      LIG  
ATOM   4989 H42  LIG     1      21.546  15.346  12.049  1.00  0.00      LIG  
ATOM   4990 H43  LIG     1      20.721  13.973  12.802  1.00  0.00      LIG  
TER
REMARK  Energy: 245.413
REMARK  SimpleFitness: 245.413
REMARK  FullFitness: -1397.6619
REMARK  InterFull: -36.6979
REMARK  IntraFull: 290.138
REMARK  solvFull: -1893.12
REMARK  surfFull: 242.018
REMARK  extraFull: 0.0
REMARK  deltaGcompsolvpol: -1893.12
REMARK  deltaGcompsolvnonpol: 242.018
REMARK  deltaGprotsolvpol: -1897.11
REMARK  deltaGprotsolvnonpol: 243.179
REMARK  deltaGligsolvpol: -9.23729
REMARK  deltaGligsolvnonpol: 14.758
REMARK  deltaGvdw: -36.6979
REMARK  deltaGelec: 0.0
REMARK  deltaG: -8.158049
REMARK  Cluster: 3
REMARK  ClusterRank: 3
ATOM   4915 C    LIG     1      19.888  17.631  10.518  1.00  0.00      LIG  
ATOM   4916 C1   LIG     1      19.030  19.336   8.927  1.00  0.00      LIG  
ATOM   4917 C2   LIG     1      19.270  18.979  10.423  1.00  0.00      LIG  
ATOM   4918 O    LIG     1      17.166  13.690   7.966  1.00  0.00      LIG  
ATOM   4919 C3   LIG     1      17.801  14.575   8.928  1.00  0.00      LIG  
ATOM   4920 C4   LIG     1      18.399  14.338   7.580  1.00  0.00      LIG  
ATOM   4921 C5   LIG     1      20.388  19.267   8.171  1.00  0.00      LIG  
ATOM   4922 C6   LIG     1      19.224  16.819  11.347  1.00  0.00      LIG  
ATOM   4923 C7   LIG     1      20.428  19.921   6.754  1.00  0.00      LIG  
ATOM   4924 C8   LIG     1      21.139  17.407   9.739  1.00  0.00      LIG  
ATOM   4925 C9   LIG     1      21.003  17.851   8.287  1.00  0.00      LIG  
ATOM   4926 C10  LIG     1      19.207  20.808   6.528  1.00  0.00      LIG  
ATOM   4927 C11  LIG     1      18.232  13.937  10.235  1.00  0.00      LIG  
ATOM   4928 C12  LIG     1      17.995  18.844  11.254  1.00  0.00      LIG  
ATOM   4929 C13  LIG     1      18.349  20.711   8.831  1.00  0.00      LIG  
ATOM   4930 C14  LIG     1      18.093  17.524  11.987  1.00  0.00      LIG  
ATOM   4931 C15  LIG     1      19.530  15.428  11.813  1.00  0.00      LIG  
ATOM   4932 C16  LIG     1      20.407  18.963   5.560  1.00  0.00      LIG  
ATOM   4933 C17  LIG     1      19.616  14.375  10.715  1.00  0.00      LIG  
ATOM   4934 C18  LIG     1      19.322  21.685   5.303  1.00  0.00      LIG  
ATOM   4935 C19  LIG     1      18.898  21.616   7.757  1.00  0.00      LIG  
ATOM   4936 C20  LIG     1      19.552  20.835   4.089  1.00  0.00      LIG  
ATOM   4937 O1   LIG     1      19.208  21.232   2.986  1.00  0.00      LIG  
ATOM   4938 C21  LIG     1      18.043  18.326   8.313  1.00  0.00      LIG  
ATOM   4939 C22  LIG     1      20.505  19.683   4.218  1.00  0.00      LIG  
ATOM   4940 O2   LIG     1      22.322  17.797   7.751  1.00  0.00      LIG  
ATOM   4941 C23  LIG     1      20.167  19.963  11.187  1.00  0.00      LIG  
ATOM   4942 C24  LIG     1      19.560  13.428   7.387  1.00  0.00      LIG  
ATOM   4943 C25  LIG     1      18.194  15.326   6.487  1.00  0.00      LIG  
ATOM   4944 O3   LIG     1      18.211  12.514  10.180  1.00  0.00      LIG  
ATOM   4945 C26  LIG     1      21.731  20.737   6.718  1.00  0.00      LIG  
ATOM   4946 C27  LIG     1      20.805  15.422  12.630  1.00  0.00      LIG  
ATOM   4947 H    LIG     1      17.344  15.537   9.101  1.00  0.00      LIG  
ATOM   4948 H1   LIG     1      18.341  20.170   6.341  1.00  0.00      LIG  
ATOM   4949 H2   LIG     1      21.069  19.900   8.740  1.00  0.00      LIG  
ATOM   4950 H3   LIG     1      21.461  16.365   9.770  1.00  0.00      LIG  
ATOM   4951 H4   LIG     1      21.951  17.966  10.214  1.00  0.00      LIG  
ATOM   4952 H5   LIG     1      20.403  17.123   7.737  1.00  0.00      LIG  
ATOM   4953 H6   LIG     1      17.492  14.211  10.992  1.00  0.00      LIG  
ATOM   4954 H7   LIG     1      17.082  18.861  10.659  1.00  0.00      LIG  
ATOM   4955 H8   LIG     1      17.896  19.665  11.970  1.00  0.00      LIG  
ATOM   4956 H9   LIG     1      18.368  21.260   9.773  1.00  0.00      LIG  
ATOM   4957 H10  LIG     1      17.286  20.561   8.622  1.00  0.00      LIG  
ATOM   4958 H11  LIG     1      18.297  17.682  13.050  1.00  0.00      LIG  
ATOM   4959 H12  LIG     1      17.168  16.955  11.891  1.00  0.00      LIG  
ATOM   4960 H13  LIG     1      18.729  15.124  12.489  1.00  0.00      LIG  
ATOM   4961 H14  LIG     1      19.481  18.382   5.585  1.00  0.00      LIG  
ATOM   4962 H15  LIG     1      21.230  18.249   5.605  1.00  0.00      LIG  
ATOM   4963 H16  LIG     1      20.216  14.730   9.875  1.00  0.00      LIG  
ATOM   4964 H17  LIG     1      20.154  13.517  11.129  1.00  0.00      LIG  
ATOM   4965 H18  LIG     1      20.126  22.409   5.405  1.00  0.00      LIG  
ATOM   4966 H19  LIG     1      18.387  22.233   5.157  1.00  0.00      LIG  
ATOM   4967 H20  LIG     1      18.143  22.370   7.524  1.00  0.00      LIG  
ATOM   4968 H21  LIG     1      19.784  22.143   8.117  1.00  0.00      LIG  
ATOM   4969 H22  LIG     1      17.025  18.474   8.677  1.00  0.00      LIG  
ATOM   4970 H23  LIG     1      18.317  17.295   8.529  1.00  0.00      LIG  
ATOM   4971 H24  LIG     1      17.994  18.409   7.229  1.00  0.00      LIG  
ATOM   4972 H25  LIG     1      20.278  18.977   3.415  1.00  0.00      LIG  
ATOM   4973 H26  LIG     1      21.517  20.062   4.054  1.00  0.00      LIG  
ATOM   4974 H27  LIG     1      22.821  18.517   8.173  1.00  0.00      LIG  
ATOM   4975 H28  LIG     1      20.320  19.627  12.217  1.00  0.00      LIG  
ATOM   4976 H29  LIG     1      19.716  20.955  11.250  1.00  0.00      LIG  
ATOM   4977 H30  LIG     1      21.158  20.076  10.741  1.00  0.00      LIG  
ATOM   4978 H31  LIG     1      19.477  12.511   7.975  1.00  0.00      LIG  
ATOM   4979 H32  LIG     1      20.486  13.938   7.665  1.00  0.00      LIG  
ATOM   4980 H33  LIG     1      19.633  13.150   6.334  1.00  0.00      LIG  
ATOM   4981 H34  LIG     1      17.310  15.946   6.665  1.00  0.00      LIG  
ATOM   4982 H35  LIG     1      18.062  14.809   5.532  1.00  0.00      LIG  
ATOM   4983 H36  LIG     1      19.064  15.981   6.402  1.00  0.00      LIG  
ATOM   4984 H37  LIG     1      17.485  12.284   9.575  1.00  0.00      LIG  
ATOM   4985 H38  LIG     1      22.598  20.089   6.854  1.00  0.00      LIG  
ATOM   4986 H39  LIG     1      21.751  21.481   7.518  1.00  0.00      LIG  
ATOM   4987 H40  LIG     1      21.896  21.271   5.783  1.00  0.00      LIG  
ATOM   4988 H41  LIG     1      20.748  16.133  13.460  1.00  0.00      LIG  
ATOM   4989 H42  LIG     1      21.665  15.685  12.011  1.00  0.00      LIG  
ATOM   4990 H43  LIG     1      20.982  14.427  13.048  1.00  0.00      LIG  
TER
REMARK  Energy: 245.361
REMARK  SimpleFitness: 245.361
REMARK  FullFitness: -1395.8536
REMARK  InterFull: -38.4416
REMARK  IntraFull: 290.649
REMARK  solvFull: -1890.04
REMARK  surfFull: 241.979
REMARK  extraFull: 0.0
REMARK  deltaGcompsolvpol: -1890.04
REMARK  deltaGcompsolvnonpol: 241.979
REMARK  deltaGprotsolvpol: -1897.11
REMARK  deltaGprotsolvnonpol: 243.179
REMARK  deltaGligsolvpol: -9.9172
REMARK  deltaGligsolvnonpol: 14.5655
REMARK  deltaGvdw: -38.4416
REMARK  deltaGelec: 0.0
REMARK  deltaG: -8.078379
REMARK  Cluster: 3
REMARK  ClusterRank: 4
ATOM   4915 C    LIG     1      20.012  17.620  10.677  1.00  0.00      LIG  
ATOM   4916 C1   LIG     1      19.184  19.394   9.166  1.00  0.00      LIG  
ATOM   4917 C2   LIG     1      19.494  19.011  10.647  1.00  0.00      LIG  
ATOM   4918 O    LIG     1      19.217  13.380   7.801  1.00  0.00      LIG  
ATOM   4919 C3   LIG     1      18.222  12.961   8.768  1.00  0.00      LIG  
ATOM   4920 C4   LIG     1      17.826  13.618   7.497  1.00  0.00      LIG  
ATOM   4921 C5   LIG     1      20.470  19.204   8.308  1.00  0.00      LIG  
ATOM   4922 C6   LIG     1      19.260  16.794  11.411  1.00  0.00      LIG  
ATOM   4923 C7   LIG     1      20.461  19.832   6.878  1.00  0.00      LIG  
ATOM   4924 C8   LIG     1      21.217  17.342   9.851  1.00  0.00      LIG  
ATOM   4925 C9   LIG     1      20.985  17.751   8.405  1.00  0.00      LIG  
ATOM   4926 C10  LIG     1      19.307  20.818   6.729  1.00  0.00      LIG  
ATOM   4927 C11  LIG     1      18.201  13.708  10.078  1.00  0.00      LIG  
ATOM   4928 C12  LIG     1      18.265  18.947  11.556  1.00  0.00      LIG  
ATOM   4929 C13  LIG     1      18.652  20.835   9.107  1.00  0.00      LIG  
ATOM   4930 C14  LIG     1      18.144  17.520  12.053  1.00  0.00      LIG  
ATOM   4931 C15  LIG     1      19.377  15.315  11.639  1.00  0.00      LIG  
ATOM   4932 C16  LIG     1      20.254  18.868   5.709  1.00  0.00      LIG  
ATOM   4933 C17  LIG     1      19.480  14.488  10.352  1.00  0.00      LIG  
ATOM   4934 C18  LIG     1      19.391  21.669   5.483  1.00  0.00      LIG  
ATOM   4935 C19  LIG     1      19.183  21.664   7.964  1.00  0.00      LIG  
ATOM   4936 C20  LIG     1      19.536  20.818   4.256  1.00  0.00      LIG  
ATOM   4937 O1   LIG     1      19.249  21.278   3.161  1.00  0.00      LIG  
ATOM   4938 C21  LIG     1      18.046  18.495   8.640  1.00  0.00      LIG  
ATOM   4939 C22  LIG     1      20.355  19.562   4.355  1.00  0.00      LIG  
ATOM   4940 O2   LIG     1      22.242  17.581   7.761  1.00  0.00      LIG  
ATOM   4941 C23  LIG     1      20.505  19.921  11.356  1.00  0.00      LIG  
ATOM   4942 C24  LIG     1      17.443  15.054   7.452  1.00  0.00      LIG  
ATOM   4943 C25  LIG     1      17.295  12.784   6.393  1.00  0.00      LIG  
ATOM   4944 O3   LIG     1      18.048  12.767  11.129  1.00  0.00      LIG  
ATOM   4945 C26  LIG     1      21.825  20.522   6.713  1.00  0.00      LIG  
ATOM   4946 C27  LIG     1      20.564  15.036  12.538  1.00  0.00      LIG  
ATOM   4947 H    LIG     1      18.023  11.899   8.863  1.00  0.00      LIG  
ATOM   4948 H1   LIG     1      18.377  20.257   6.626  1.00  0.00      LIG  
ATOM   4949 H2   LIG     1      21.237  19.785   8.820  1.00  0.00      LIG  
ATOM   4950 H3   LIG     1      21.508  16.291   9.892  1.00  0.00      LIG  
ATOM   4951 H4   LIG     1      22.072  17.888  10.260  1.00  0.00      LIG  
ATOM   4952 H5   LIG     1      20.279  17.065   7.930  1.00  0.00      LIG  
ATOM   4953 H6   LIG     1      17.337  14.375  10.118  1.00  0.00      LIG  
ATOM   4954 H7   LIG     1      17.342  19.265  11.069  1.00  0.00      LIG  
ATOM   4955 H8   LIG     1      18.388  19.613  12.415  1.00  0.00      LIG  
ATOM   4956 H9   LIG     1      18.830  21.390  10.027  1.00  0.00      LIG  
ATOM   4957 H10  LIG     1      17.564  20.803   9.011  1.00  0.00      LIG  
ATOM   4958 H11  LIG     1      18.221  17.480  13.142  1.00  0.00      LIG  
ATOM   4959 H12  LIG     1      17.189  17.090  11.753  1.00  0.00      LIG  
ATOM   4960 H13  LIG     1      18.481  15.004  12.179  1.00  0.00      LIG  
ATOM   4961 H14  LIG     1      19.270  18.400   5.799  1.00  0.00      LIG  
ATOM   4962 H15  LIG     1      20.990  18.064   5.714  1.00  0.00      LIG  
ATOM   4963 H16  LIG     1      19.705  15.119   9.491  1.00  0.00      LIG  
ATOM   4964 H17  LIG     1      20.306  13.781  10.455  1.00  0.00      LIG  
ATOM   4965 H18  LIG     1      20.222  22.369   5.541  1.00  0.00      LIG  
ATOM   4966 H19  LIG     1      18.467  22.243   5.378  1.00  0.00      LIG  
ATOM   4967 H20  LIG     1      18.482  22.478   7.783  1.00  0.00      LIG  
ATOM   4968 H21  LIG     1      20.144  22.112   8.229  1.00  0.00      LIG  
ATOM   4969 H22  LIG     1      17.076  18.797   9.041  1.00  0.00      LIG  
ATOM   4970 H23  LIG     1      18.182  17.448   8.904  1.00  0.00      LIG  
ATOM   4971 H24  LIG     1      17.959  18.531   7.555  1.00  0.00      LIG  
ATOM   4972 H25  LIG     1      20.000  18.878   3.580  1.00  0.00      LIG  
ATOM   4973 H26  LIG     1      21.393  19.816   4.126  1.00  0.00      LIG  
ATOM   4974 H27  LIG     1      22.557  16.696   8.011  1.00  0.00      LIG  
ATOM   4975 H28  LIG     1      20.761  19.521  12.342  1.00  0.00      LIG  
ATOM   4976 H29  LIG     1      20.096  20.919  11.523  1.00  0.00      LIG  
ATOM   4977 H30  LIG     1      21.440  20.033  10.803  1.00  0.00      LIG  
ATOM   4978 H31  LIG     1      18.215  15.681   7.898  1.00  0.00      LIG  
ATOM   4979 H32  LIG     1      16.503  15.215   7.987  1.00  0.00      LIG  
ATOM   4980 H33  LIG     1      17.307  15.376   6.416  1.00  0.00      LIG  
ATOM   4981 H34  LIG     1      17.730  11.783   6.404  1.00  0.00      LIG  
ATOM   4982 H35  LIG     1      17.519  13.245   5.428  1.00  0.00      LIG  
ATOM   4983 H36  LIG     1      16.211  12.692   6.492  1.00  0.00      LIG  
ATOM   4984 H37  LIG     1      17.261  12.238  10.915  1.00  0.00      LIG  
ATOM   4985 H38  LIG     1      22.623  19.780   6.650  1.00  0.00      LIG  
ATOM   4986 H39  LIG     1      22.044  21.173   7.563  1.00  0.00      LIG  
ATOM   4987 H40  LIG     1      21.910  21.137   5.818  1.00  0.00      LIG  
ATOM   4988 H41  LIG     1      20.483  15.583  13.482  1.00  0.00      LIG  
ATOM   4989 H42  LIG     1      21.498  15.332  12.054  1.00  0.00      LIG  
ATOM   4990 H43  LIG     1      20.624  13.968  12.764  1.00  0.00      LIG  
TER
REMARK  Energy: 246.244
REMARK  SimpleFitness: 246.244
REMARK  FullFitness: -1394.5948
REMARK  InterFull: -34.1138
REMARK  IntraFull: 290.266
REMARK  solvFull: -1892.78
REMARK  surfFull: 242.033
REMARK  extraFull: 0.0
REMARK  deltaGcompsolvpol: -1892.78
REMARK  deltaGcompsolvnonpol: 242.033
REMARK  deltaGprotsolvpol: -1897.11
REMARK  deltaGprotsolvnonpol: 243.179
REMARK  deltaGligsolvpol: -9.08223
REMARK  deltaGligsolvnonpol: 14.7691
REMARK  deltaGvdw: -34.1138
REMARK  deltaGelec: 0.0
REMARK  deltaG: -7.901908
REMARK  Cluster: 3
REMARK  ClusterRank: 5
ATOM   4915 C    LIG     1      19.887  17.576  10.492  1.00  0.00      LIG  
ATOM   4916 C1   LIG     1      19.053  19.319   8.935  1.00  0.00      LIG  
ATOM   4917 C2   LIG     1      19.300  18.940  10.425  1.00  0.00      LIG  
ATOM   4918 O    LIG     1      17.141  13.713   7.797  1.00  0.00      LIG  
ATOM   4919 C3   LIG     1      17.756  14.573   8.797  1.00  0.00      LIG  
ATOM   4920 C4   LIG     1      18.366  14.394   7.444  1.00  0.00      LIG  
ATOM   4921 C5   LIG     1      20.401  19.234   8.164  1.00  0.00      LIG  
ATOM   4922 C6   LIG     1      19.201  16.758  11.297  1.00  0.00      LIG  
ATOM   4923 C7   LIG     1      20.436  19.898   6.751  1.00  0.00      LIG  
ATOM   4924 C8   LIG     1      21.132  17.343   9.707  1.00  0.00      LIG  
ATOM   4925 C9   LIG     1      20.995  17.808   8.262  1.00  0.00      LIG  
ATOM   4926 C10  LIG     1      19.227  20.807   6.546  1.00  0.00      LIG  
ATOM   4927 C11  LIG     1      18.183  13.893  10.084  1.00  0.00      LIG  
ATOM   4928 C12  LIG     1      18.030  18.821  11.267  1.00  0.00      LIG  
ATOM   4929 C13  LIG     1      18.401  20.709   8.862  1.00  0.00      LIG  
ATOM   4930 C14  LIG     1      18.094  17.478  11.962  1.00  0.00      LIG  
ATOM   4931 C15  LIG     1      19.465  15.344  11.719  1.00  0.00      LIG  
ATOM   4932 C16  LIG     1      20.383  18.948   5.552  1.00  0.00      LIG  
ATOM   4933 C17  LIG     1      19.560  14.323  10.590  1.00  0.00      LIG  
ATOM   4934 C18  LIG     1      19.340  21.689   5.325  1.00  0.00      LIG  
ATOM   4935 C19  LIG     1      18.949  21.611   7.784  1.00  0.00      LIG  
ATOM   4936 C20  LIG     1      19.546  20.845   4.102  1.00  0.00      LIG  
ATOM   4937 O1   LIG     1      19.203  21.259   3.005  1.00  0.00      LIG  
ATOM   4938 C21  LIG     1      18.039  18.336   8.321  1.00  0.00      LIG  
ATOM   4939 C22  LIG     1      20.480  19.675   4.214  1.00  0.00      LIG  
ATOM   4940 O2   LIG     1      22.309  17.739   7.716  1.00  0.00      LIG  
ATOM   4941 C23  LIG     1      20.226  19.895  11.192  1.00  0.00      LIG  
ATOM   4942 C24  LIG     1      19.542  13.510   7.224  1.00  0.00      LIG  
ATOM   4943 C25  LIG     1      18.148  15.414   6.383  1.00  0.00      LIG  
ATOM   4944 O3   LIG     1      18.175  12.471   9.975  1.00  0.00      LIG  
ATOM   4945 C26  LIG     1      21.752  20.691   6.702  1.00  0.00      LIG  
ATOM   4946 C27  LIG     1      20.720  15.289  12.566  1.00  0.00      LIG  
ATOM   4947 H    LIG     1      17.280  15.521   9.000  1.00  0.00      LIG  
ATOM   4948 H1   LIG     1      18.348  20.185   6.366  1.00  0.00      LIG  
ATOM   4949 H2   LIG     1      21.098  19.851   8.730  1.00  0.00      LIG  
ATOM   4950 H3   LIG     1      21.439  16.297   9.724  1.00  0.00      LIG  
ATOM   4951 H4   LIG     1      21.954  17.883  10.186  1.00  0.00      LIG  
ATOM   4952 H5   LIG     1      20.380  17.096   7.707  1.00  0.00      LIG  
ATOM   4953 H6   LIG     1      17.435  14.132  10.844  1.00  0.00      LIG  
ATOM   4954 H7   LIG     1      17.112  18.886  10.682  1.00  0.00      LIG  
ATOM   4955 H8   LIG     1      17.965  19.623  12.008  1.00  0.00      LIG  
ATOM   4956 H9   LIG     1      18.453  21.251   9.806  1.00  0.00      LIG  
ATOM   4957 H10  LIG     1      17.331  20.585   8.674  1.00  0.00      LIG  
ATOM   4958 H11  LIG     1      18.306  17.601  13.027  1.00  0.00      LIG  
ATOM   4959 H12  LIG     1      17.153  16.939  11.855  1.00  0.00      LIG  
ATOM   4960 H13  LIG     1      18.641  15.034  12.364  1.00  0.00      LIG  
ATOM   4961 H14  LIG     1      19.445  18.386   5.583  1.00  0.00      LIG  
ATOM   4962 H15  LIG     1      21.192  18.218   5.583  1.00  0.00      LIG  
ATOM   4963 H16  LIG     1      20.167  14.698   9.766  1.00  0.00      LIG  
ATOM   4964 H17  LIG     1      20.095  13.453  10.985  1.00  0.00      LIG  
ATOM   4965 H18  LIG     1      20.154  22.403   5.423  1.00  0.00      LIG  
ATOM   4966 H19  LIG     1      18.410  22.249   5.192  1.00  0.00      LIG  
ATOM   4967 H20  LIG     1      18.204  22.378   7.567  1.00  0.00      LIG  
ATOM   4968 H21  LIG     1      19.850  22.121   8.133  1.00  0.00      LIG  
ATOM   4969 H22  LIG     1      17.026  18.504   8.695  1.00  0.00      LIG  
ATOM   4970 H23  LIG     1      18.290  17.297   8.525  1.00  0.00      LIG  
ATOM   4971 H24  LIG     1      17.983  18.427   7.238  1.00  0.00      LIG  
ATOM   4972 H25  LIG     1      20.232  18.978   3.409  1.00  0.00      LIG  
ATOM   4973 H26  LIG     1      21.496  20.036   4.041  1.00  0.00      LIG  
ATOM   4974 H27  LIG     1      22.695  16.904   8.030  1.00  0.00      LIG  
ATOM   4975 H28  LIG     1      20.389  19.538  12.214  1.00  0.00      LIG  
ATOM   4976 H29  LIG     1      19.792  20.893  11.280  1.00  0.00      LIG  
ATOM   4977 H30  LIG     1      21.211  20.000  10.733  1.00  0.00      LIG  
ATOM   4978 H31  LIG     1      19.491  12.590   7.810  1.00  0.00      LIG  
ATOM   4979 H32  LIG     1      20.463  14.038   7.488  1.00  0.00      LIG  
ATOM   4980 H33  LIG     1      19.602  13.236   6.168  1.00  0.00      LIG  
ATOM   4981 H34  LIG     1      17.263  16.023   6.586  1.00  0.00      LIG  
ATOM   4982 H35  LIG     1      18.013  14.926   5.414  1.00  0.00      LIG  
ATOM   4983 H36  LIG     1      19.015  16.076   6.312  1.00  0.00      LIG  
ATOM   4984 H37  LIG     1      17.456  12.257   9.356  1.00  0.00      LIG  
ATOM   4985 H38  LIG     1      22.609  20.026   6.810  1.00  0.00      LIG  
ATOM   4986 H39  LIG     1      21.801  21.422   7.513  1.00  0.00      LIG  
ATOM   4987 H40  LIG     1      21.908  21.239   5.773  1.00  0.00      LIG  
ATOM   4988 H41  LIG     1      20.651  15.969  13.420  1.00  0.00      LIG  
ATOM   4989 H42  LIG     1      21.599  15.564  11.980  1.00  0.00      LIG  
ATOM   4990 H43  LIG     1      20.873  14.277  12.951  1.00  0.00      LIG  
TER
REMARK  Energy: 254.294
REMARK  SimpleFitness: 254.294
REMARK  FullFitness: -1388.441
REMARK  InterFull: -34.3251
REMARK  IntraFull: 293.254
REMARK  solvFull: -1889.54
REMARK  surfFull: 242.17
REMARK  extraFull: 0.0
REMARK  deltaGcompsolvpol: -1889.54
REMARK  deltaGcompsolvnonpol: 242.17
REMARK  deltaGprotsolvpol: -1897.11
REMARK  deltaGprotsolvnonpol: 243.179
REMARK  deltaGligsolvpol: -9.7406
REMARK  deltaGligsolvnonpol: 14.3403
REMARK  deltaGvdw: -34.3251
REMARK  deltaGelec: 0.0
REMARK  deltaG: -7.6297927
REMARK  Cluster: 3
REMARK  ClusterRank: 6
ATOM   4915 C    LIG     1      20.376  18.367  10.036  1.00  0.00      LIG  
ATOM   4916 C1   LIG     1      19.619  19.909   8.229  1.00  0.00      LIG  
ATOM   4917 C2   LIG     1      20.123  19.796   9.703  1.00  0.00      LIG  
ATOM   4918 O    LIG     1      19.571  13.488   8.970  1.00  0.00      LIG  
ATOM   4919 C3   LIG     1      18.841  13.189  10.188  1.00  0.00      LIG  
ATOM   4920 C4   LIG     1      18.143  13.305   8.879  1.00  0.00      LIG  
ATOM   4921 C5   LIG     1      20.640  19.212   7.276  1.00  0.00      LIG  
ATOM   4922 C6   LIG     1      19.701  17.955  11.119  1.00  0.00      LIG  
ATOM   4923 C7   LIG     1      20.523  19.531   5.750  1.00  0.00      LIG  
ATOM   4924 C8   LIG     1      21.311  17.651   9.115  1.00  0.00      LIG  
ATOM   4925 C9   LIG     1      20.809  17.732   7.679  1.00  0.00      LIG  
ATOM   4926 C10  LIG     1      19.714  20.801   5.546  1.00  0.00      LIG  
ATOM   4927 C11  LIG     1      18.807  14.280  11.223  1.00  0.00      LIG  
ATOM   4928 C12  LIG     1      19.107  20.231  10.762  1.00  0.00      LIG  
ATOM   4929 C13  LIG     1      19.398  21.389   7.871  1.00  0.00      LIG  
ATOM   4930 C14  LIG     1      18.869  19.047  11.677  1.00  0.00      LIG  
ATOM   4931 C15  LIG     1      19.612  16.620  11.816  1.00  0.00      LIG  
ATOM   4932 C16  LIG     1      19.783  18.522   4.877  1.00  0.00      LIG  
ATOM   4933 C17  LIG     1      19.769  15.415  10.897  1.00  0.00      LIG  
ATOM   4934 C18  LIG     1      19.814  21.357   4.143  1.00  0.00      LIG  
ATOM   4935 C19  LIG     1      20.081  21.809   6.591  1.00  0.00      LIG  
ATOM   4936 C20  LIG     1      19.320  20.357   3.161  1.00  0.00      LIG  
ATOM   4937 O1   LIG     1      18.871  20.710   2.081  1.00  0.00      LIG  
ATOM   4938 C21  LIG     1      18.245  19.223   8.103  1.00  0.00      LIG  
ATOM   4939 C22  LIG     1      19.731  18.940   3.398  1.00  0.00      LIG  
ATOM   4940 O2   LIG     1      21.768  17.045   6.890  1.00  0.00      LIG  
ATOM   4941 C23  LIG     1      21.404  20.590   9.994  1.00  0.00      LIG  
ATOM   4942 C24  LIG     1      17.387  14.520   8.458  1.00  0.00      LIG  
ATOM   4943 C25  LIG     1      17.756  12.062   8.182  1.00  0.00      LIG  
ATOM   4944 O3   LIG     1      19.160  13.724  12.483  1.00  0.00      LIG  
ATOM   4945 C26  LIG     1      21.968  19.686   5.237  1.00  0.00      LIG  
ATOM   4946 C27  LIG     1      20.651  16.576  12.924  1.00  0.00      LIG  
ATOM   4947 H    LIG     1      18.946  12.196  10.609  1.00  0.00      LIG  
ATOM   4948 H1   LIG     1      18.656  20.568   5.695  1.00  0.00      LIG  
ATOM   4949 H2   LIG     1      21.606  19.653   7.524  1.00  0.00      LIG  
ATOM   4950 H3   LIG     1      21.478  16.611   9.396  1.00  0.00      LIG  
ATOM   4951 H4   LIG     1      22.304  18.105   9.178  1.00  0.00      LIG  
ATOM   4952 H5   LIG     1      19.869  17.184   7.570  1.00  0.00      LIG  
ATOM   4953 H6   LIG     1      17.790  14.671  11.315  1.00  0.00      LIG  
ATOM   4954 H7   LIG     1      18.163  20.589  10.348  1.00  0.00      LIG  
ATOM   4955 H8   LIG     1      19.499  21.066  11.351  1.00  0.00      LIG  
ATOM   4956 H9   LIG     1      19.698  22.071   8.666  1.00  0.00      LIG  
ATOM   4957 H10  LIG     1      18.327  21.566   7.743  1.00  0.00      LIG  
ATOM   4958 H11  LIG     1      19.167  19.282  12.702  1.00  0.00      LIG  
ATOM   4959 H12  LIG     1      17.812  18.766  11.674  1.00  0.00      LIG  
ATOM   4960 H13  LIG     1      18.618  16.561  12.267  1.00  0.00      LIG  
ATOM   4961 H14  LIG     1      18.762  18.408   5.248  1.00  0.00      LIG  
ATOM   4962 H15  LIG     1      20.242  17.536   4.947  1.00  0.00      LIG  
ATOM   4963 H16  LIG     1      19.577  15.724   9.869  1.00  0.00      LIG  
ATOM   4964 H17  LIG     1      20.801  15.054  10.945  1.00  0.00      LIG  
ATOM   4965 H18  LIG     1      20.839  21.576   3.873  1.00  0.00      LIG  
ATOM   4966 H19  LIG     1      19.209  22.262   4.050  1.00  0.00      LIG  
ATOM   4967 H20  LIG     1      19.726  22.789   6.285  1.00  0.00      LIG  
ATOM   4968 H21  LIG     1      21.162  21.886   6.730  1.00  0.00      LIG  
ATOM   4969 H22  LIG     1      17.460  19.796   8.601  1.00  0.00      LIG  
ATOM   4970 H23  LIG     1      18.229  18.216   8.524  1.00  0.00      LIG  
ATOM   4971 H24  LIG     1      17.941  19.137   7.061  1.00  0.00      LIG  
ATOM   4972 H25  LIG     1      19.033  18.293   2.860  1.00  0.00      LIG  
ATOM   4973 H26  LIG     1      20.709  18.848   2.928  1.00  0.00      LIG  
ATOM   4974 H27  LIG     1      21.916  16.193   7.333  1.00  0.00      LIG  
ATOM   4975 H28  LIG     1      21.765  20.386  11.007  1.00  0.00      LIG  
ATOM   4976 H29  LIG     1      21.230  21.667   9.939  1.00  0.00      LIG  
ATOM   4977 H30  LIG     1      22.221  20.352   9.310  1.00  0.00      LIG  
ATOM   4978 H31  LIG     1      17.709  15.428   8.970  1.00  0.00      LIG  
ATOM   4979 H32  LIG     1      16.322  14.377   8.658  1.00  0.00      LIG  
ATOM   4980 H33  LIG     1      17.509  14.680   7.384  1.00  0.00      LIG  
ATOM   4981 H34  LIG     1      18.421  11.231   8.436  1.00  0.00      LIG  
ATOM   4982 H35  LIG     1      17.788  12.208   7.099  1.00  0.00      LIG  
ATOM   4983 H36  LIG     1      16.737  11.786   8.463  1.00  0.00      LIG  
ATOM   4984 H37  LIG     1      18.531  13.003  12.653  1.00  0.00      LIG  
ATOM   4985 H38  LIG     1      22.529  18.759   5.358  1.00  0.00      LIG  
ATOM   4986 H39  LIG     1      22.499  20.463   5.792  1.00  0.00      LIG  
ATOM   4987 H40  LIG     1      22.047  19.942   4.180  1.00  0.00      LIG  
ATOM   4988 H41  LIG     1      20.521  17.407  13.624  1.00  0.00      LIG  
ATOM   4989 H42  LIG     1      21.662  16.634  12.511  1.00  0.00      LIG  
ATOM   4990 H43  LIG     1      20.573  15.646  13.492  1.00  0.00      LIG  
TER
REMARK  Energy: 244.74
REMARK  SimpleFitness: 244.74
REMARK  FullFitness: -1398.409
REMARK  InterFull: -26.582
REMARK  IntraFull: 283.283
REMARK  solvFull: -1898.26
REMARK  surfFull: 243.15
REMARK  extraFull: 0.0
REMARK  deltaGcompsolvpol: -1898.26
REMARK  deltaGcompsolvnonpol: 243.15
REMARK  deltaGprotsolvpol: -1897.11
REMARK  deltaGprotsolvnonpol: 243.179
REMARK  deltaGligsolvpol: -8.48008
REMARK  deltaGligsolvnonpol: 14.2846
REMARK  deltaGvdw: -26.582
REMARK  deltaGelec: 0.0
REMARK  deltaG: -7.4101253
REMARK  Cluster: 4
REMARK  ClusterRank: 0
ATOM   4915 C    LIG     1      19.615  16.710   9.358  1.00  0.00      LIG  
ATOM   4916 C1   LIG     1      19.880  19.000   8.470  1.00  0.00      LIG  
ATOM   4917 C2   LIG     1      18.878  17.964   9.071  1.00  0.00      LIG  
ATOM   4918 O    LIG     1      20.397  12.190  12.141  1.00  0.00      LIG  
ATOM   4919 C3   LIG     1      19.846  13.453  11.702  1.00  0.00      LIG  
ATOM   4920 C4   LIG     1      19.914  13.110  13.149  1.00  0.00      LIG  
ATOM   4921 C5   LIG     1      21.064  19.203   9.467  1.00  0.00      LIG  
ATOM   4922 C6   LIG     1      19.127  15.643   8.722  1.00  0.00      LIG  
ATOM   4923 C7   LIG     1      21.995  20.426   9.204  1.00  0.00      LIG  
ATOM   4924 C8   LIG     1      20.808  16.809  10.238  1.00  0.00      LIG  
ATOM   4925 C9   LIG     1      21.782  17.863   9.739  1.00  0.00      LIG  
ATOM   4926 C10  LIG     1      21.317  21.420   8.270  1.00  0.00      LIG  
ATOM   4927 C11  LIG     1      18.579  13.367  10.904  1.00  0.00      LIG  
ATOM   4928 C12  LIG     1      17.778  17.498   8.113  1.00  0.00      LIG  
ATOM   4929 C13  LIG     1      19.139  20.315   8.163  1.00  0.00      LIG  
ATOM   4930 C14  LIG     1      17.940  16.001   7.905  1.00  0.00      LIG  
ATOM   4931 C15  LIG     1      19.691  14.250   8.731  1.00  0.00      LIG  
ATOM   4932 C16  LIG     1      23.331  20.119   8.521  1.00  0.00      LIG  
ATOM   4933 C17  LIG     1      18.808  13.197   9.401  1.00  0.00      LIG  
ATOM   4934 C18  LIG     1      22.037  22.745   8.189  1.00  0.00      LIG  
ATOM   4935 C19  LIG     1      19.861  21.567   8.615  1.00  0.00      LIG  
ATOM   4936 C20  LIG     1      23.431  22.503   7.685  1.00  0.00      LIG  
ATOM   4937 O1   LIG     1      24.022  23.377   7.071  1.00  0.00      LIG  
ATOM   4938 C21  LIG     1      20.412  18.468   7.120  1.00  0.00      LIG  
ATOM   4939 C22  LIG     1      24.189  21.360   8.301  1.00  0.00      LIG  
ATOM   4940 O2   LIG     1      22.774  17.971  10.754  1.00  0.00      LIG  
ATOM   4941 C23  LIG     1      18.176  18.421  10.356  1.00  0.00      LIG  
ATOM   4942 C24  LIG     1      18.754  12.589  13.905  1.00  0.00      LIG  
ATOM   4943 C25  LIG     1      20.974  13.731  13.986  1.00  0.00      LIG  
ATOM   4944 O3   LIG     1      17.809  14.531  11.152  1.00  0.00      LIG  
ATOM   4945 C26  LIG     1      22.267  21.060  10.579  1.00  0.00      LIG  
ATOM   4946 C27  LIG     1      19.972  13.804   7.310  1.00  0.00      LIG  
ATOM   4947 H    LIG     1      20.528  14.211  11.353  1.00  0.00      LIG  
ATOM   4948 H1   LIG     1      21.352  21.020   7.254  1.00  0.00      LIG  
ATOM   4949 H2   LIG     1      20.602  19.459  10.421  1.00  0.00      LIG  
ATOM   4950 H3   LIG     1      21.330  15.858  10.330  1.00  0.00      LIG  
ATOM   4951 H4   LIG     1      20.483  17.054  11.254  1.00  0.00      LIG  
ATOM   4952 H5   LIG     1      22.284  17.506   8.836  1.00  0.00      LIG  
ATOM   4953 H6   LIG     1      17.978  12.517  11.233  1.00  0.00      LIG  
ATOM   4954 H7   LIG     1      17.791  18.019   7.154  1.00  0.00      LIG  
ATOM   4955 H8   LIG     1      16.789  17.699   8.536  1.00  0.00      LIG  
ATOM   4956 H9   LIG     1      18.130  20.338   8.574  1.00  0.00      LIG  
ATOM   4957 H10  LIG     1      18.998  20.389   7.081  1.00  0.00      LIG  
ATOM   4958 H11  LIG     1      17.051  15.462   8.246  1.00  0.00      LIG  
ATOM   4959 H12  LIG     1      18.099  15.786   6.846  1.00  0.00      LIG  
ATOM   4960 H13  LIG     1      20.652  14.251   9.243  1.00  0.00      LIG  
ATOM   4961 H14  LIG     1      23.138  19.648   7.554  1.00  0.00      LIG  
ATOM   4962 H15  LIG     1      23.924  19.413   9.105  1.00  0.00      LIG  
ATOM   4963 H16  LIG     1      17.838  13.179   8.894  1.00  0.00      LIG  
ATOM   4964 H17  LIG     1      19.272  12.220   9.237  1.00  0.00      LIG  
ATOM   4965 H18  LIG     1      22.069  23.280   9.141  1.00  0.00      LIG  
ATOM   4966 H19  LIG     1      21.522  23.371   7.462  1.00  0.00      LIG  
ATOM   4967 H20  LIG     1      19.436  22.431   8.099  1.00  0.00      LIG  
ATOM   4968 H21  LIG     1      19.719  21.727   9.686  1.00  0.00      LIG  
ATOM   4969 H22  LIG     1      19.632  18.458   6.356  1.00  0.00      LIG  
ATOM   4970 H23  LIG     1      20.814  17.455   7.184  1.00  0.00      LIG  
ATOM   4971 H24  LIG     1      21.213  19.090   6.723  1.00  0.00      LIG  
ATOM   4972 H25  LIG     1      25.019  21.110   7.635  1.00  0.00      LIG  
ATOM   4973 H26  LIG     1      24.610  21.710   9.247  1.00  0.00      LIG  
ATOM   4974 H27  LIG     1      23.090  17.069  10.927  1.00  0.00      LIG  
ATOM   4975 H28  LIG     1      17.583  17.608  10.785  1.00  0.00      LIG  
ATOM   4976 H29  LIG     1      17.484  19.243  10.164  1.00  0.00      LIG  
ATOM   4977 H30  LIG     1      18.872  18.745  11.133  1.00  0.00      LIG  
ATOM   4978 H31  LIG     1      17.973  12.190  13.262  1.00  0.00      LIG  
ATOM   4979 H32  LIG     1      18.317  13.397  14.486  1.00  0.00      LIG  
ATOM   4980 H33  LIG     1      19.070  11.797  14.588  1.00  0.00      LIG  
ATOM   4981 H34  LIG     1      21.618  14.389  13.398  1.00  0.00      LIG  
ATOM   4982 H35  LIG     1      21.591  12.960  14.456  1.00  0.00      LIG  
ATOM   4983 H36  LIG     1      20.519  14.334  14.776  1.00  0.00      LIG  
ATOM   4984 H37  LIG     1      18.244  15.255  10.669  1.00  0.00      LIG  
ATOM   4985 H38  LIG     1      22.782  20.359  11.238  1.00  0.00      LIG  
ATOM   4986 H39  LIG     1      21.334  21.341  11.072  1.00  0.00      LIG  
ATOM   4987 H40  LIG     1      22.890  21.954  10.545  1.00  0.00      LIG  
ATOM   4988 H41  LIG     1      20.590  14.533   6.776  1.00  0.00      LIG  
ATOM   4989 H42  LIG     1      19.047  13.651   6.747  1.00  0.00      LIG  
ATOM   4990 H43  LIG     1      20.511  12.855   7.326  1.00  0.00      LIG  
TER
REMARK  Energy: 244.74
REMARK  SimpleFitness: 244.74
REMARK  FullFitness: -1398.409
REMARK  InterFull: -26.582
REMARK  IntraFull: 283.283
REMARK  solvFull: -1898.26
REMARK  surfFull: 243.15
REMARK  extraFull: 0.0
REMARK  deltaGcompsolvpol: -1898.26
REMARK  deltaGcompsolvnonpol: 243.15
REMARK  deltaGprotsolvpol: -1897.11
REMARK  deltaGprotsolvnonpol: 243.179
REMARK  deltaGligsolvpol: -8.48008
REMARK  deltaGligsolvnonpol: 14.2846
REMARK  deltaGvdw: -26.582
REMARK  deltaGelec: 0.0
REMARK  deltaG: -7.4101253
REMARK  Cluster: 4
REMARK  ClusterRank: 1
ATOM   4915 C    LIG     1      19.615  16.710   9.358  1.00  0.00      LIG  
ATOM   4916 C1   LIG     1      19.880  19.000   8.470  1.00  0.00      LIG  
ATOM   4917 C2   LIG     1      18.878  17.964   9.071  1.00  0.00      LIG  
ATOM   4918 O    LIG     1      20.397  12.190  12.141  1.00  0.00      LIG  
ATOM   4919 C3   LIG     1      19.846  13.453  11.702  1.00  0.00      LIG  
ATOM   4920 C4   LIG     1      19.914  13.110  13.149  1.00  0.00      LIG  
ATOM   4921 C5   LIG     1      21.064  19.203   9.467  1.00  0.00      LIG  
ATOM   4922 C6   LIG     1      19.127  15.643   8.722  1.00  0.00      LIG  
ATOM   4923 C7   LIG     1      21.995  20.426   9.204  1.00  0.00      LIG  
ATOM   4924 C8   LIG     1      20.808  16.809  10.238  1.00  0.00      LIG  
ATOM   4925 C9   LIG     1      21.782  17.863   9.739  1.00  0.00      LIG  
ATOM   4926 C10  LIG     1      21.317  21.420   8.270  1.00  0.00      LIG  
ATOM   4927 C11  LIG     1      18.579  13.367  10.904  1.00  0.00      LIG  
ATOM   4928 C12  LIG     1      17.778  17.498   8.113  1.00  0.00      LIG  
ATOM   4929 C13  LIG     1      19.139  20.315   8.163  1.00  0.00      LIG  
ATOM   4930 C14  LIG     1      17.940  16.001   7.905  1.00  0.00      LIG  
ATOM   4931 C15  LIG     1      19.691  14.250   8.731  1.00  0.00      LIG  
ATOM   4932 C16  LIG     1      23.331  20.119   8.521  1.00  0.00      LIG  
ATOM   4933 C17  LIG     1      18.808  13.197   9.401  1.00  0.00      LIG  
ATOM   4934 C18  LIG     1      22.037  22.745   8.189  1.00  0.00      LIG  
ATOM   4935 C19  LIG     1      19.861  21.567   8.615  1.00  0.00      LIG  
ATOM   4936 C20  LIG     1      23.431  22.503   7.685  1.00  0.00      LIG  
ATOM   4937 O1   LIG     1      24.022  23.377   7.071  1.00  0.00      LIG  
ATOM   4938 C21  LIG     1      20.412  18.468   7.120  1.00  0.00      LIG  
ATOM   4939 C22  LIG     1      24.189  21.360   8.301  1.00  0.00      LIG  
ATOM   4940 O2   LIG     1      22.774  17.971  10.754  1.00  0.00      LIG  
ATOM   4941 C23  LIG     1      18.176  18.421  10.356  1.00  0.00      LIG  
ATOM   4942 C24  LIG     1      18.754  12.589  13.905  1.00  0.00      LIG  
ATOM   4943 C25  LIG     1      20.974  13.731  13.986  1.00  0.00      LIG  
ATOM   4944 O3   LIG     1      17.809  14.531  11.152  1.00  0.00      LIG  
ATOM   4945 C26  LIG     1      22.267  21.060  10.579  1.00  0.00      LIG  
ATOM   4946 C27  LIG     1      19.972  13.804   7.310  1.00  0.00      LIG  
ATOM   4947 H    LIG     1      20.528  14.211  11.353  1.00  0.00      LIG  
ATOM   4948 H1   LIG     1      21.352  21.020   7.254  1.00  0.00      LIG  
ATOM   4949 H2   LIG     1      20.602  19.459  10.421  1.00  0.00      LIG  
ATOM   4950 H3   LIG     1      21.330  15.858  10.330  1.00  0.00      LIG  
ATOM   4951 H4   LIG     1      20.483  17.054  11.254  1.00  0.00      LIG  
ATOM   4952 H5   LIG     1      22.284  17.506   8.836  1.00  0.00      LIG  
ATOM   4953 H6   LIG     1      17.978  12.517  11.233  1.00  0.00      LIG  
ATOM   4954 H7   LIG     1      17.791  18.019   7.154  1.00  0.00      LIG  
ATOM   4955 H8   LIG     1      16.789  17.699   8.536  1.00  0.00      LIG  
ATOM   4956 H9   LIG     1      18.130  20.338   8.574  1.00  0.00      LIG  
ATOM   4957 H10  LIG     1      18.998  20.389   7.081  1.00  0.00      LIG  
ATOM   4958 H11  LIG     1      17.051  15.462   8.246  1.00  0.00      LIG  
ATOM   4959 H12  LIG     1      18.099  15.786   6.846  1.00  0.00      LIG  
ATOM   4960 H13  LIG     1      20.652  14.251   9.243  1.00  0.00      LIG  
ATOM   4961 H14  LIG     1      23.138  19.648   7.554  1.00  0.00      LIG  
ATOM   4962 H15  LIG     1      23.924  19.413   9.105  1.00  0.00      LIG  
ATOM   4963 H16  LIG     1      17.838  13.179   8.894  1.00  0.00      LIG  
ATOM   4964 H17  LIG     1      19.272  12.220   9.237  1.00  0.00      LIG  
ATOM   4965 H18  LIG     1      22.069  23.280   9.141  1.00  0.00      LIG  
ATOM   4966 H19  LIG     1      21.522  23.371   7.462  1.00  0.00      LIG  
ATOM   4967 H20  LIG     1      19.436  22.431   8.099  1.00  0.00      LIG  
ATOM   4968 H21  LIG     1      19.719  21.727   9.686  1.00  0.00      LIG  
ATOM   4969 H22  LIG     1      19.632  18.458   6.356  1.00  0.00      LIG  
ATOM   4970 H23  LIG     1      20.814  17.455   7.184  1.00  0.00      LIG  
ATOM   4971 H24  LIG     1      21.213  19.090   6.723  1.00  0.00      LIG  
ATOM   4972 H25  LIG     1      25.019  21.110   7.635  1.00  0.00      LIG  
ATOM   4973 H26  LIG     1      24.610  21.710   9.247  1.00  0.00      LIG  
ATOM   4974 H27  LIG     1      23.090  17.069  10.927  1.00  0.00      LIG  
ATOM   4975 H28  LIG     1      17.583  17.608  10.785  1.00  0.00      LIG  
ATOM   4976 H29  LIG     1      17.484  19.243  10.164  1.00  0.00      LIG  
ATOM   4977 H30  LIG     1      18.872  18.745  11.133  1.00  0.00      LIG  
ATOM   4978 H31  LIG     1      17.973  12.190  13.262  1.00  0.00      LIG  
ATOM   4979 H32  LIG     1      18.317  13.397  14.486  1.00  0.00      LIG  
ATOM   4980 H33  LIG     1      19.070  11.797  14.588  1.00  0.00      LIG  
ATOM   4981 H34  LIG     1      21.618  14.389  13.398  1.00  0.00      LIG  
ATOM   4982 H35  LIG     1      21.591  12.960  14.456  1.00  0.00      LIG  
ATOM   4983 H36  LIG     1      20.519  14.334  14.776  1.00  0.00      LIG  
ATOM   4984 H37  LIG     1      18.244  15.255  10.669  1.00  0.00      LIG  
ATOM   4985 H38  LIG     1      22.782  20.359  11.238  1.00  0.00      LIG  
ATOM   4986 H39  LIG     1      21.334  21.341  11.072  1.00  0.00      LIG  
ATOM   4987 H40  LIG     1      22.890  21.954  10.545  1.00  0.00      LIG  
ATOM   4988 H41  LIG     1      20.590  14.533   6.776  1.00  0.00      LIG  
ATOM   4989 H42  LIG     1      19.047  13.651   6.747  1.00  0.00      LIG  
ATOM   4990 H43  LIG     1      20.511  12.855   7.326  1.00  0.00      LIG  
TER
REMARK  Energy: 245.163
REMARK  SimpleFitness: 245.163
REMARK  FullFitness: -1397.9556
REMARK  InterFull: -26.4415
REMARK  IntraFull: 283.319
REMARK  solvFull: -1897.99
REMARK  surfFull: 243.157
REMARK  extraFull: 0.0
REMARK  deltaGcompsolvpol: -1897.99
REMARK  deltaGcompsolvnonpol: 243.157
REMARK  deltaGprotsolvpol: -1897.11
REMARK  deltaGprotsolvnonpol: 243.179
REMARK  deltaGligsolvpol: -8.47338
REMARK  deltaGligsolvnonpol: 14.2901
REMARK  deltaGvdw: -26.4415
REMARK  deltaGelec: 0.0
REMARK  deltaG: -7.380576
REMARK  Cluster: 4
REMARK  ClusterRank: 2
ATOM   4915 C    LIG     1      19.677  16.766   9.338  1.00  0.00      LIG  
ATOM   4916 C1   LIG     1      19.989  19.049   8.443  1.00  0.00      LIG  
ATOM   4917 C2   LIG     1      18.973  18.044   9.077  1.00  0.00      LIG  
ATOM   4918 O    LIG     1      20.360  12.235  12.093  1.00  0.00      LIG  
ATOM   4919 C3   LIG     1      19.808  13.504  11.676  1.00  0.00      LIG  
ATOM   4920 C4   LIG     1      19.879  13.136  13.117  1.00  0.00      LIG  
ATOM   4921 C5   LIG     1      21.225  19.197   9.385  1.00  0.00      LIG  
ATOM   4922 C6   LIG     1      19.145  15.715   8.712  1.00  0.00      LIG  
ATOM   4923 C7   LIG     1      22.195  20.381   9.084  1.00  0.00      LIG  
ATOM   4924 C8   LIG     1      20.899  16.827  10.180  1.00  0.00      LIG  
ATOM   4925 C9   LIG     1      21.895  17.825   9.619  1.00  0.00      LIG  
ATOM   4926 C10  LIG     1      21.511  21.416   8.201  1.00  0.00      LIG  
ATOM   4927 C11  LIG     1      18.539  13.436  10.878  1.00  0.00      LIG  
ATOM   4928 C12  LIG     1      17.824  17.610   8.161  1.00  0.00      LIG  
ATOM   4929 C13  LIG     1      19.292  20.398   8.182  1.00  0.00      LIG  
ATOM   4930 C14  LIG     1      17.954  16.115   7.919  1.00  0.00      LIG  
ATOM   4931 C15  LIG     1      19.669  14.306   8.704  1.00  0.00      LIG  
ATOM   4932 C16  LIG     1      23.474  20.026   8.322  1.00  0.00      LIG  
ATOM   4933 C17  LIG     1      18.760  13.273   9.372  1.00  0.00      LIG  
ATOM   4934 C18  LIG     1      22.282  22.713   8.100  1.00  0.00      LIG  
ATOM   4935 C19  LIG     1      20.082  21.612   8.623  1.00  0.00      LIG  
ATOM   4936 C20  LIG     1      23.632  22.418   7.512  1.00  0.00      LIG  
ATOM   4937 O1   LIG     1      24.224  23.276   6.875  1.00  0.00      LIG  
ATOM   4938 C21  LIG     1      20.438  18.512   7.065  1.00  0.00      LIG  
ATOM   4939 C22  LIG     1      24.372  21.232   8.064  1.00  0.00      LIG  
ATOM   4940 O2   LIG     1      22.950  17.885  10.572  1.00  0.00      LIG  
ATOM   4941 C23  LIG     1      18.332  18.522  10.387  1.00  0.00      LIG  
ATOM   4942 C24  LIG     1      18.730  12.591  13.874  1.00  0.00      LIG  
ATOM   4943 C25  LIG     1      20.938  13.748  13.961  1.00  0.00      LIG  
ATOM   4944 O3   LIG     1      17.790  14.611  11.132  1.00  0.00      LIG  
ATOM   4945 C26  LIG     1      22.573  20.985  10.448  1.00  0.00      LIG  
ATOM   4946 C27  LIG     1      19.927  13.865   7.277  1.00  0.00      LIG  
ATOM   4947 H    LIG     1      20.488  14.269  11.339  1.00  0.00      LIG  
ATOM   4948 H1   LIG     1      21.478  21.030   7.179  1.00  0.00      LIG  
ATOM   4949 H2   LIG     1      20.817  19.465  10.360  1.00  0.00      LIG  
ATOM   4950 H3   LIG     1      21.378  15.854  10.274  1.00  0.00      LIG  
ATOM   4951 H4   LIG     1      20.623  17.107  11.201  1.00  0.00      LIG  
ATOM   4952 H5   LIG     1      22.325  17.442   8.690  1.00  0.00      LIG  
ATOM   4953 H6   LIG     1      17.926  12.594  11.206  1.00  0.00      LIG  
ATOM   4954 H7   LIG     1      17.797  18.153   7.215  1.00  0.00      LIG  
ATOM   4955 H8   LIG     1      16.860  17.810   8.638  1.00  0.00      LIG  
ATOM   4956 H9   LIG     1      18.301  20.457   8.632  1.00  0.00      LIG  
ATOM   4957 H10  LIG     1      19.113  20.494   7.107  1.00  0.00      LIG  
ATOM   4958 H11  LIG     1      17.059  15.585   8.257  1.00  0.00      LIG  
ATOM   4959 H12  LIG     1      18.099  15.920   6.853  1.00  0.00      LIG  
ATOM   4960 H13  LIG     1      20.634  14.272   9.209  1.00  0.00      LIG  
ATOM   4961 H14  LIG     1      23.206  19.578   7.362  1.00  0.00      LIG  
ATOM   4962 H15  LIG     1      24.067  19.286   8.861  1.00  0.00      LIG  
ATOM   4963 H16  LIG     1      17.788  13.285   8.868  1.00  0.00      LIG  
ATOM   4964 H17  LIG     1      19.197  12.285   9.198  1.00  0.00      LIG  
ATOM   4965 H18  LIG     1      22.391  23.229   9.055  1.00  0.00      LIG  
ATOM   4966 H19  LIG     1      21.756  23.374   7.413  1.00  0.00      LIG  
ATOM   4967 H20  LIG     1      19.667  22.504   8.146  1.00  0.00      LIG  
ATOM   4968 H21  LIG     1      20.000  21.753   9.703  1.00  0.00      LIG  
ATOM   4969 H22  LIG     1      19.622  18.536   6.339  1.00  0.00      LIG  
ATOM   4970 H23  LIG     1      20.808  17.485   7.103  1.00  0.00      LIG  
ATOM   4971 H24  LIG     1      21.239  19.111   6.635  1.00  0.00      LIG  
ATOM   4972 H25  LIG     1      25.146  20.955   7.344  1.00  0.00      LIG  
ATOM   4973 H26  LIG     1      24.867  21.548   8.986  1.00  0.00      LIG  
ATOM   4974 H27  LIG     1      23.283  16.978  10.668  1.00  0.00      LIG  
ATOM   4975 H28  LIG     1      17.733  17.725  10.840  1.00  0.00      LIG  
ATOM   4976 H29  LIG     1      17.653  19.360  10.217  1.00  0.00      LIG  
ATOM   4977 H30  LIG     1      19.065  18.832  11.134  1.00  0.00      LIG  
ATOM   4978 H31  LIG     1      17.948  12.198  13.227  1.00  0.00      LIG  
ATOM   4979 H32  LIG     1      18.290  13.380  14.478  1.00  0.00      LIG  
ATOM   4980 H33  LIG     1      19.059  11.788  14.538  1.00  0.00      LIG  
ATOM   4981 H34  LIG     1      21.609  14.377  13.373  1.00  0.00      LIG  
ATOM   4982 H35  LIG     1      21.525  12.970  14.457  1.00  0.00      LIG  
ATOM   4983 H36  LIG     1      20.483  14.377  14.731  1.00  0.00      LIG  
ATOM   4984 H37  LIG     1      18.233  15.329  10.645  1.00  0.00      LIG  
ATOM   4985 H38  LIG     1      23.095  20.257  11.069  1.00  0.00      LIG  
ATOM   4986 H39  LIG     1      21.682  21.300  10.997  1.00  0.00      LIG  
ATOM   4987 H40  LIG     1      23.233  21.851  10.386  1.00  0.00      LIG  
ATOM   4988 H41  LIG     1      20.579  14.570   6.751  1.00  0.00      LIG  
ATOM   4989 H42  LIG     1      18.996  13.764   6.712  1.00  0.00      LIG  
ATOM   4990 H43  LIG     1      20.420  12.891   7.280  1.00  0.00      LIG  
TER
REMARK  Energy: 245.163
REMARK  SimpleFitness: 245.163
REMARK  FullFitness: -1397.9556
REMARK  InterFull: -26.4415
REMARK  IntraFull: 283.319
REMARK  solvFull: -1897.99
REMARK  surfFull: 243.157
REMARK  extraFull: 0.0
REMARK  deltaGcompsolvpol: -1897.99
REMARK  deltaGcompsolvnonpol: 243.157
REMARK  deltaGprotsolvpol: -1897.11
REMARK  deltaGprotsolvnonpol: 243.179
REMARK  deltaGligsolvpol: -8.47338
REMARK  deltaGligsolvnonpol: 14.2901
REMARK  deltaGvdw: -26.4415
REMARK  deltaGelec: 0.0
REMARK  deltaG: -7.380576
REMARK  Cluster: 4
REMARK  ClusterRank: 3
ATOM   4915 C    LIG     1      19.677  16.766   9.338  1.00  0.00      LIG  
ATOM   4916 C1   LIG     1      19.989  19.049   8.443  1.00  0.00      LIG  
ATOM   4917 C2   LIG     1      18.973  18.044   9.077  1.00  0.00      LIG  
ATOM   4918 O    LIG     1      20.360  12.235  12.093  1.00  0.00      LIG  
ATOM   4919 C3   LIG     1      19.808  13.504  11.676  1.00  0.00      LIG  
ATOM   4920 C4   LIG     1      19.879  13.136  13.117  1.00  0.00      LIG  
ATOM   4921 C5   LIG     1      21.225  19.197   9.385  1.00  0.00      LIG  
ATOM   4922 C6   LIG     1      19.145  15.715   8.712  1.00  0.00      LIG  
ATOM   4923 C7   LIG     1      22.195  20.381   9.084  1.00  0.00      LIG  
ATOM   4924 C8   LIG     1      20.899  16.827  10.180  1.00  0.00      LIG  
ATOM   4925 C9   LIG     1      21.895  17.825   9.619  1.00  0.00      LIG  
ATOM   4926 C10  LIG     1      21.511  21.416   8.201  1.00  0.00      LIG  
ATOM   4927 C11  LIG     1      18.539  13.436  10.878  1.00  0.00      LIG  
ATOM   4928 C12  LIG     1      17.824  17.610   8.161  1.00  0.00      LIG  
ATOM   4929 C13  LIG     1      19.292  20.398   8.182  1.00  0.00      LIG  
ATOM   4930 C14  LIG     1      17.954  16.115   7.919  1.00  0.00      LIG  
ATOM   4931 C15  LIG     1      19.669  14.306   8.704  1.00  0.00      LIG  
ATOM   4932 C16  LIG     1      23.474  20.026   8.322  1.00  0.00      LIG  
ATOM   4933 C17  LIG     1      18.760  13.273   9.372  1.00  0.00      LIG  
ATOM   4934 C18  LIG     1      22.282  22.713   8.100  1.00  0.00      LIG  
ATOM   4935 C19  LIG     1      20.082  21.612   8.623  1.00  0.00      LIG  
ATOM   4936 C20  LIG     1      23.632  22.418   7.512  1.00  0.00      LIG  
ATOM   4937 O1   LIG     1      24.224  23.276   6.875  1.00  0.00      LIG  
ATOM   4938 C21  LIG     1      20.438  18.512   7.065  1.00  0.00      LIG  
ATOM   4939 C22  LIG     1      24.372  21.232   8.064  1.00  0.00      LIG  
ATOM   4940 O2   LIG     1      22.950  17.885  10.572  1.00  0.00      LIG  
ATOM   4941 C23  LIG     1      18.332  18.522  10.387  1.00  0.00      LIG  
ATOM   4942 C24  LIG     1      18.730  12.591  13.874  1.00  0.00      LIG  
ATOM   4943 C25  LIG     1      20.938  13.748  13.961  1.00  0.00      LIG  
ATOM   4944 O3   LIG     1      17.790  14.611  11.132  1.00  0.00      LIG  
ATOM   4945 C26  LIG     1      22.573  20.985  10.448  1.00  0.00      LIG  
ATOM   4946 C27  LIG     1      19.927  13.865   7.277  1.00  0.00      LIG  
ATOM   4947 H    LIG     1      20.488  14.269  11.339  1.00  0.00      LIG  
ATOM   4948 H1   LIG     1      21.478  21.030   7.179  1.00  0.00      LIG  
ATOM   4949 H2   LIG     1      20.817  19.465  10.360  1.00  0.00      LIG  
ATOM   4950 H3   LIG     1      21.378  15.854  10.274  1.00  0.00      LIG  
ATOM   4951 H4   LIG     1      20.623  17.107  11.201  1.00  0.00      LIG  
ATOM   4952 H5   LIG     1      22.325  17.442   8.690  1.00  0.00      LIG  
ATOM   4953 H6   LIG     1      17.926  12.594  11.206  1.00  0.00      LIG  
ATOM   4954 H7   LIG     1      17.797  18.153   7.215  1.00  0.00      LIG  
ATOM   4955 H8   LIG     1      16.860  17.810   8.638  1.00  0.00      LIG  
ATOM   4956 H9   LIG     1      18.301  20.457   8.632  1.00  0.00      LIG  
ATOM   4957 H10  LIG     1      19.113  20.494   7.107  1.00  0.00      LIG  
ATOM   4958 H11  LIG     1      17.059  15.585   8.257  1.00  0.00      LIG  
ATOM   4959 H12  LIG     1      18.099  15.920   6.853  1.00  0.00      LIG  
ATOM   4960 H13  LIG     1      20.634  14.272   9.209  1.00  0.00      LIG  
ATOM   4961 H14  LIG     1      23.206  19.578   7.362  1.00  0.00      LIG  
ATOM   4962 H15  LIG     1      24.067  19.286   8.861  1.00  0.00      LIG  
ATOM   4963 H16  LIG     1      17.788  13.285   8.868  1.00  0.00      LIG  
ATOM   4964 H17  LIG     1      19.197  12.285   9.198  1.00  0.00      LIG  
ATOM   4965 H18  LIG     1      22.391  23.229   9.055  1.00  0.00      LIG  
ATOM   4966 H19  LIG     1      21.756  23.374   7.413  1.00  0.00      LIG  
ATOM   4967 H20  LIG     1      19.667  22.504   8.146  1.00  0.00      LIG  
ATOM   4968 H21  LIG     1      20.000  21.753   9.703  1.00  0.00      LIG  
ATOM   4969 H22  LIG     1      19.622  18.536   6.339  1.00  0.00      LIG  
ATOM   4970 H23  LIG     1      20.808  17.485   7.103  1.00  0.00      LIG  
ATOM   4971 H24  LIG     1      21.239  19.111   6.635  1.00  0.00      LIG  
ATOM   4972 H25  LIG     1      25.146  20.955   7.344  1.00  0.00      LIG  
ATOM   4973 H26  LIG     1      24.867  21.548   8.986  1.00  0.00      LIG  
ATOM   4974 H27  LIG     1      23.283  16.978  10.668  1.00  0.00      LIG  
ATOM   4975 H28  LIG     1      17.733  17.725  10.840  1.00  0.00      LIG  
ATOM   4976 H29  LIG     1      17.653  19.360  10.217  1.00  0.00      LIG  
ATOM   4977 H30  LIG     1      19.065  18.832  11.134  1.00  0.00      LIG  
ATOM   4978 H31  LIG     1      17.948  12.198  13.227  1.00  0.00      LIG  
ATOM   4979 H32  LIG     1      18.290  13.380  14.478  1.00  0.00      LIG  
ATOM   4980 H33  LIG     1      19.059  11.788  14.538  1.00  0.00      LIG  
ATOM   4981 H34  LIG     1      21.609  14.377  13.373  1.00  0.00      LIG  
ATOM   4982 H35  LIG     1      21.525  12.970  14.457  1.00  0.00      LIG  
ATOM   4983 H36  LIG     1      20.483  14.377  14.731  1.00  0.00      LIG  
ATOM   4984 H37  LIG     1      18.233  15.329  10.645  1.00  0.00      LIG  
ATOM   4985 H38  LIG     1      23.095  20.257  11.069  1.00  0.00      LIG  
ATOM   4986 H39  LIG     1      21.682  21.300  10.997  1.00  0.00      LIG  
ATOM   4987 H40  LIG     1      23.233  21.851  10.386  1.00  0.00      LIG  
ATOM   4988 H41  LIG     1      20.579  14.570   6.751  1.00  0.00      LIG  
ATOM   4989 H42  LIG     1      18.996  13.764   6.712  1.00  0.00      LIG  
ATOM   4990 H43  LIG     1      20.420  12.891   7.280  1.00  0.00      LIG  
TER
REMARK  Energy: 245.163
REMARK  SimpleFitness: 245.163
REMARK  FullFitness: -1397.9556
REMARK  InterFull: -26.4415
REMARK  IntraFull: 283.319
REMARK  solvFull: -1897.99
REMARK  surfFull: 243.157
REMARK  extraFull: 0.0
REMARK  deltaGcompsolvpol: -1897.99
REMARK  deltaGcompsolvnonpol: 243.157
REMARK  deltaGprotsolvpol: -1897.11
REMARK  deltaGprotsolvnonpol: 243.179
REMARK  deltaGligsolvpol: -8.47338
REMARK  deltaGligsolvnonpol: 14.2901
REMARK  deltaGvdw: -26.4415
REMARK  deltaGelec: 0.0
REMARK  deltaG: -7.380576
REMARK  Cluster: 4
REMARK  ClusterRank: 4
ATOM   4915 C    LIG     1      19.677  16.766   9.338  1.00  0.00      LIG  
ATOM   4916 C1   LIG     1      19.989  19.049   8.443  1.00  0.00      LIG  
ATOM   4917 C2   LIG     1      18.973  18.044   9.077  1.00  0.00      LIG  
ATOM   4918 O    LIG     1      20.360  12.235  12.093  1.00  0.00      LIG  
ATOM   4919 C3   LIG     1      19.808  13.504  11.676  1.00  0.00      LIG  
ATOM   4920 C4   LIG     1      19.879  13.136  13.117  1.00  0.00      LIG  
ATOM   4921 C5   LIG     1      21.225  19.197   9.385  1.00  0.00      LIG  
ATOM   4922 C6   LIG     1      19.145  15.715   8.712  1.00  0.00      LIG  
ATOM   4923 C7   LIG     1      22.195  20.381   9.084  1.00  0.00      LIG  
ATOM   4924 C8   LIG     1      20.899  16.827  10.180  1.00  0.00      LIG  
ATOM   4925 C9   LIG     1      21.895  17.825   9.619  1.00  0.00      LIG  
ATOM   4926 C10  LIG     1      21.511  21.416   8.201  1.00  0.00      LIG  
ATOM   4927 C11  LIG     1      18.539  13.436  10.878  1.00  0.00      LIG  
ATOM   4928 C12  LIG     1      17.824  17.610   8.161  1.00  0.00      LIG  
ATOM   4929 C13  LIG     1      19.292  20.398   8.182  1.00  0.00      LIG  
ATOM   4930 C14  LIG     1      17.954  16.115   7.919  1.00  0.00      LIG  
ATOM   4931 C15  LIG     1      19.669  14.306   8.704  1.00  0.00      LIG  
ATOM   4932 C16  LIG     1      23.474  20.026   8.322  1.00  0.00      LIG  
ATOM   4933 C17  LIG     1      18.760  13.273   9.372  1.00  0.00      LIG  
ATOM   4934 C18  LIG     1      22.282  22.713   8.100  1.00  0.00      LIG  
ATOM   4935 C19  LIG     1      20.082  21.612   8.623  1.00  0.00      LIG  
ATOM   4936 C20  LIG     1      23.632  22.418   7.512  1.00  0.00      LIG  
ATOM   4937 O1   LIG     1      24.224  23.276   6.875  1.00  0.00      LIG  
ATOM   4938 C21  LIG     1      20.438  18.512   7.065  1.00  0.00      LIG  
ATOM   4939 C22  LIG     1      24.372  21.232   8.064  1.00  0.00      LIG  
ATOM   4940 O2   LIG     1      22.950  17.885  10.572  1.00  0.00      LIG  
ATOM   4941 C23  LIG     1      18.332  18.522  10.387  1.00  0.00      LIG  
ATOM   4942 C24  LIG     1      18.730  12.591  13.874  1.00  0.00      LIG  
ATOM   4943 C25  LIG     1      20.938  13.748  13.961  1.00  0.00      LIG  
ATOM   4944 O3   LIG     1      17.790  14.611  11.132  1.00  0.00      LIG  
ATOM   4945 C26  LIG     1      22.573  20.985  10.448  1.00  0.00      LIG  
ATOM   4946 C27  LIG     1      19.927  13.865   7.277  1.00  0.00      LIG  
ATOM   4947 H    LIG     1      20.488  14.269  11.339  1.00  0.00      LIG  
ATOM   4948 H1   LIG     1      21.478  21.030   7.179  1.00  0.00      LIG  
ATOM   4949 H2   LIG     1      20.817  19.465  10.360  1.00  0.00      LIG  
ATOM   4950 H3   LIG     1      21.378  15.854  10.274  1.00  0.00      LIG  
ATOM   4951 H4   LIG     1      20.623  17.107  11.201  1.00  0.00      LIG  
ATOM   4952 H5   LIG     1      22.325  17.442   8.690  1.00  0.00      LIG  
ATOM   4953 H6   LIG     1      17.926  12.594  11.206  1.00  0.00      LIG  
ATOM   4954 H7   LIG     1      17.797  18.153   7.215  1.00  0.00      LIG  
ATOM   4955 H8   LIG     1      16.860  17.810   8.638  1.00  0.00      LIG  
ATOM   4956 H9   LIG     1      18.301  20.457   8.632  1.00  0.00      LIG  
ATOM   4957 H10  LIG     1      19.113  20.494   7.107  1.00  0.00      LIG  
ATOM   4958 H11  LIG     1      17.059  15.585   8.257  1.00  0.00      LIG  
ATOM   4959 H12  LIG     1      18.099  15.920   6.853  1.00  0.00      LIG  
ATOM   4960 H13  LIG     1      20.634  14.272   9.209  1.00  0.00      LIG  
ATOM   4961 H14  LIG     1      23.206  19.578   7.362  1.00  0.00      LIG  
ATOM   4962 H15  LIG     1      24.067  19.286   8.861  1.00  0.00      LIG  
ATOM   4963 H16  LIG     1      17.788  13.285   8.868  1.00  0.00      LIG  
ATOM   4964 H17  LIG     1      19.197  12.285   9.198  1.00  0.00      LIG  
ATOM   4965 H18  LIG     1      22.391  23.229   9.055  1.00  0.00      LIG  
ATOM   4966 H19  LIG     1      21.756  23.374   7.413  1.00  0.00      LIG  
ATOM   4967 H20  LIG     1      19.667  22.504   8.146  1.00  0.00      LIG  
ATOM   4968 H21  LIG     1      20.000  21.753   9.703  1.00  0.00      LIG  
ATOM   4969 H22  LIG     1      19.622  18.536   6.339  1.00  0.00      LIG  
ATOM   4970 H23  LIG     1      20.808  17.485   7.103  1.00  0.00      LIG  
ATOM   4971 H24  LIG     1      21.239  19.111   6.635  1.00  0.00      LIG  
ATOM   4972 H25  LIG     1      25.146  20.955   7.344  1.00  0.00      LIG  
ATOM   4973 H26  LIG     1      24.867  21.548   8.986  1.00  0.00      LIG  
ATOM   4974 H27  LIG     1      23.283  16.978  10.668  1.00  0.00      LIG  
ATOM   4975 H28  LIG     1      17.733  17.725  10.840  1.00  0.00      LIG  
ATOM   4976 H29  LIG     1      17.653  19.360  10.217  1.00  0.00      LIG  
ATOM   4977 H30  LIG     1      19.065  18.832  11.134  1.00  0.00      LIG  
ATOM   4978 H31  LIG     1      17.948  12.198  13.227  1.00  0.00      LIG  
ATOM   4979 H32  LIG     1      18.290  13.380  14.478  1.00  0.00      LIG  
ATOM   4980 H33  LIG     1      19.059  11.788  14.538  1.00  0.00      LIG  
ATOM   4981 H34  LIG     1      21.609  14.377  13.373  1.00  0.00      LIG  
ATOM   4982 H35  LIG     1      21.525  12.970  14.457  1.00  0.00      LIG  
ATOM   4983 H36  LIG     1      20.483  14.377  14.731  1.00  0.00      LIG  
ATOM   4984 H37  LIG     1      18.233  15.329  10.645  1.00  0.00      LIG  
ATOM   4985 H38  LIG     1      23.095  20.257  11.069  1.00  0.00      LIG  
ATOM   4986 H39  LIG     1      21.682  21.300  10.997  1.00  0.00      LIG  
ATOM   4987 H40  LIG     1      23.233  21.851  10.386  1.00  0.00      LIG  
ATOM   4988 H41  LIG     1      20.579  14.570   6.751  1.00  0.00      LIG  
ATOM   4989 H42  LIG     1      18.996  13.764   6.712  1.00  0.00      LIG  
ATOM   4990 H43  LIG     1      20.420  12.891   7.280  1.00  0.00      LIG  
TER
REMARK  Energy: 245.163
REMARK  SimpleFitness: 245.163
REMARK  FullFitness: -1397.9556
REMARK  InterFull: -26.4415
REMARK  IntraFull: 283.319
REMARK  solvFull: -1897.99
REMARK  surfFull: 243.157
REMARK  extraFull: 0.0
REMARK  deltaGcompsolvpol: -1897.99
REMARK  deltaGcompsolvnonpol: 243.157
REMARK  deltaGprotsolvpol: -1897.11
REMARK  deltaGprotsolvnonpol: 243.179
REMARK  deltaGligsolvpol: -8.47338
REMARK  deltaGligsolvnonpol: 14.2901
REMARK  deltaGvdw: -26.4415
REMARK  deltaGelec: 0.0
REMARK  deltaG: -7.380576
REMARK  Cluster: 4
REMARK  ClusterRank: 5
ATOM   4915 C    LIG     1      19.677  16.766   9.338  1.00  0.00      LIG  
ATOM   4916 C1   LIG     1      19.989  19.049   8.443  1.00  0.00      LIG  
ATOM   4917 C2   LIG     1      18.973  18.044   9.077  1.00  0.00      LIG  
ATOM   4918 O    LIG     1      20.360  12.235  12.093  1.00  0.00      LIG  
ATOM   4919 C3   LIG     1      19.808  13.504  11.676  1.00  0.00      LIG  
ATOM   4920 C4   LIG     1      19.879  13.136  13.117  1.00  0.00      LIG  
ATOM   4921 C5   LIG     1      21.225  19.197   9.385  1.00  0.00      LIG  
ATOM   4922 C6   LIG     1      19.145  15.715   8.712  1.00  0.00      LIG  
ATOM   4923 C7   LIG     1      22.195  20.381   9.084  1.00  0.00      LIG  
ATOM   4924 C8   LIG     1      20.899  16.827  10.180  1.00  0.00      LIG  
ATOM   4925 C9   LIG     1      21.895  17.825   9.619  1.00  0.00      LIG  
ATOM   4926 C10  LIG     1      21.511  21.416   8.201  1.00  0.00      LIG  
ATOM   4927 C11  LIG     1      18.539  13.436  10.878  1.00  0.00      LIG  
ATOM   4928 C12  LIG     1      17.824  17.610   8.161  1.00  0.00      LIG  
ATOM   4929 C13  LIG     1      19.292  20.398   8.182  1.00  0.00      LIG  
ATOM   4930 C14  LIG     1      17.954  16.115   7.919  1.00  0.00      LIG  
ATOM   4931 C15  LIG     1      19.669  14.306   8.704  1.00  0.00      LIG  
ATOM   4932 C16  LIG     1      23.474  20.026   8.322  1.00  0.00      LIG  
ATOM   4933 C17  LIG     1      18.760  13.273   9.372  1.00  0.00      LIG  
ATOM   4934 C18  LIG     1      22.282  22.713   8.100  1.00  0.00      LIG  
ATOM   4935 C19  LIG     1      20.082  21.612   8.623  1.00  0.00      LIG  
ATOM   4936 C20  LIG     1      23.632  22.418   7.512  1.00  0.00      LIG  
ATOM   4937 O1   LIG     1      24.224  23.276   6.875  1.00  0.00      LIG  
ATOM   4938 C21  LIG     1      20.438  18.512   7.065  1.00  0.00      LIG  
ATOM   4939 C22  LIG     1      24.372  21.232   8.064  1.00  0.00      LIG  
ATOM   4940 O2   LIG     1      22.950  17.885  10.572  1.00  0.00      LIG  
ATOM   4941 C23  LIG     1      18.332  18.522  10.387  1.00  0.00      LIG  
ATOM   4942 C24  LIG     1      18.730  12.591  13.874  1.00  0.00      LIG  
ATOM   4943 C25  LIG     1      20.938  13.748  13.961  1.00  0.00      LIG  
ATOM   4944 O3   LIG     1      17.790  14.611  11.132  1.00  0.00      LIG  
ATOM   4945 C26  LIG     1      22.573  20.985  10.448  1.00  0.00      LIG  
ATOM   4946 C27  LIG     1      19.927  13.865   7.277  1.00  0.00      LIG  
ATOM   4947 H    LIG     1      20.488  14.269  11.339  1.00  0.00      LIG  
ATOM   4948 H1   LIG     1      21.478  21.030   7.179  1.00  0.00      LIG  
ATOM   4949 H2   LIG     1      20.817  19.465  10.360  1.00  0.00      LIG  
ATOM   4950 H3   LIG     1      21.378  15.854  10.274  1.00  0.00      LIG  
ATOM   4951 H4   LIG     1      20.623  17.107  11.201  1.00  0.00      LIG  
ATOM   4952 H5   LIG     1      22.325  17.442   8.690  1.00  0.00      LIG  
ATOM   4953 H6   LIG     1      17.926  12.594  11.206  1.00  0.00      LIG  
ATOM   4954 H7   LIG     1      17.797  18.153   7.215  1.00  0.00      LIG  
ATOM   4955 H8   LIG     1      16.860  17.810   8.638  1.00  0.00      LIG  
ATOM   4956 H9   LIG     1      18.301  20.457   8.632  1.00  0.00      LIG  
ATOM   4957 H10  LIG     1      19.113  20.494   7.107  1.00  0.00      LIG  
ATOM   4958 H11  LIG     1      17.059  15.585   8.257  1.00  0.00      LIG  
ATOM   4959 H12  LIG     1      18.099  15.920   6.853  1.00  0.00      LIG  
ATOM   4960 H13  LIG     1      20.634  14.272   9.209  1.00  0.00      LIG  
ATOM   4961 H14  LIG     1      23.206  19.578   7.362  1.00  0.00      LIG  
ATOM   4962 H15  LIG     1      24.067  19.286   8.861  1.00  0.00      LIG  
ATOM   4963 H16  LIG     1      17.788  13.285   8.868  1.00  0.00      LIG  
ATOM   4964 H17  LIG     1      19.197  12.285   9.198  1.00  0.00      LIG  
ATOM   4965 H18  LIG     1      22.391  23.229   9.055  1.00  0.00      LIG  
ATOM   4966 H19  LIG     1      21.756  23.374   7.413  1.00  0.00      LIG  
ATOM   4967 H20  LIG     1      19.667  22.504   8.146  1.00  0.00      LIG  
ATOM   4968 H21  LIG     1      20.000  21.753   9.703  1.00  0.00      LIG  
ATOM   4969 H22  LIG     1      19.622  18.536   6.339  1.00  0.00      LIG  
ATOM   4970 H23  LIG     1      20.808  17.485   7.103  1.00  0.00      LIG  
ATOM   4971 H24  LIG     1      21.239  19.111   6.635  1.00  0.00      LIG  
ATOM   4972 H25  LIG     1      25.146  20.955   7.344  1.00  0.00      LIG  
ATOM   4973 H26  LIG     1      24.867  21.548   8.986  1.00  0.00      LIG  
ATOM   4974 H27  LIG     1      23.283  16.978  10.668  1.00  0.00      LIG  
ATOM   4975 H28  LIG     1      17.733  17.725  10.840  1.00  0.00      LIG  
ATOM   4976 H29  LIG     1      17.653  19.360  10.217  1.00  0.00      LIG  
ATOM   4977 H30  LIG     1      19.065  18.832  11.134  1.00  0.00      LIG  
ATOM   4978 H31  LIG     1      17.948  12.198  13.227  1.00  0.00      LIG  
ATOM   4979 H32  LIG     1      18.290  13.380  14.478  1.00  0.00      LIG  
ATOM   4980 H33  LIG     1      19.059  11.788  14.538  1.00  0.00      LIG  
ATOM   4981 H34  LIG     1      21.609  14.377  13.373  1.00  0.00      LIG  
ATOM   4982 H35  LIG     1      21.525  12.970  14.457  1.00  0.00      LIG  
ATOM   4983 H36  LIG     1      20.483  14.377  14.731  1.00  0.00      LIG  
ATOM   4984 H37  LIG     1      18.233  15.329  10.645  1.00  0.00      LIG  
ATOM   4985 H38  LIG     1      23.095  20.257  11.069  1.00  0.00      LIG  
ATOM   4986 H39  LIG     1      21.682  21.300  10.997  1.00  0.00      LIG  
ATOM   4987 H40  LIG     1      23.233  21.851  10.386  1.00  0.00      LIG  
ATOM   4988 H41  LIG     1      20.579  14.570   6.751  1.00  0.00      LIG  
ATOM   4989 H42  LIG     1      18.996  13.764   6.712  1.00  0.00      LIG  
ATOM   4990 H43  LIG     1      20.420  12.891   7.280  1.00  0.00      LIG  
TER
REMARK  Energy: 245.476
REMARK  SimpleFitness: 245.476
REMARK  FullFitness: -1397.5245
REMARK  InterFull: -27.1495
REMARK  IntraFull: 284.165
REMARK  solvFull: -1897.56
REMARK  surfFull: 243.02
REMARK  extraFull: 0.0
REMARK  deltaGcompsolvpol: -1897.56
REMARK  deltaGcompsolvnonpol: 243.02
REMARK  deltaGprotsolvpol: -1897.11
REMARK  deltaGprotsolvnonpol: 243.179
REMARK  deltaGligsolvpol: -8.4691
REMARK  deltaGligsolvnonpol: 14.2992
REMARK  deltaGvdw: -27.1495
REMARK  deltaGelec: 0.0
REMARK  deltaG: -7.4353237
REMARK  Cluster: 4
REMARK  ClusterRank: 6
ATOM   4915 C    LIG     1      19.592  16.721   9.304  1.00  0.00      LIG  
ATOM   4916 C1   LIG     1      19.911  18.993   8.371  1.00  0.00      LIG  
ATOM   4917 C2   LIG     1      18.895  18.001   9.028  1.00  0.00      LIG  
ATOM   4918 O    LIG     1      20.348  12.209  12.096  1.00  0.00      LIG  
ATOM   4919 C3   LIG     1      19.790  13.474  11.675  1.00  0.00      LIG  
ATOM   4920 C4   LIG     1      19.888  13.124  13.118  1.00  0.00      LIG  
ATOM   4921 C5   LIG     1      21.172  19.120   9.287  1.00  0.00      LIG  
ATOM   4922 C6   LIG     1      19.044  15.662   8.705  1.00  0.00      LIG  
ATOM   4923 C7   LIG     1      22.157  20.285   8.968  1.00  0.00      LIG  
ATOM   4924 C8   LIG     1      20.829  16.779  10.121  1.00  0.00      LIG  
ATOM   4925 C9   LIG     1      21.826  17.739   9.505  1.00  0.00      LIG  
ATOM   4926 C10  LIG     1      21.467  21.345   8.119  1.00  0.00      LIG  
ATOM   4927 C11  LIG     1      18.500  13.405  10.912  1.00  0.00      LIG  
ATOM   4928 C12  LIG     1      17.735  17.559   8.127  1.00  0.00      LIG  
ATOM   4929 C13  LIG     1      19.234  20.357   8.125  1.00  0.00      LIG  
ATOM   4930 C14  LIG     1      17.849  16.056   7.917  1.00  0.00      LIG  
ATOM   4931 C15  LIG     1      19.574  14.252   8.711  1.00  0.00      LIG  
ATOM   4932 C16  LIG     1      23.402  19.911   8.158  1.00  0.00      LIG  
ATOM   4933 C17  LIG     1      18.680  13.224   9.404  1.00  0.00      LIG  
ATOM   4934 C18  LIG     1      22.261  22.629   8.030  1.00  0.00      LIG  
ATOM   4935 C19  LIG     1      20.049  21.552   8.577  1.00  0.00      LIG  
ATOM   4936 C20  LIG     1      23.597  22.325   7.412  1.00  0.00      LIG  
ATOM   4937 O1   LIG     1      24.206  23.198   6.810  1.00  0.00      LIG  
ATOM   4938 C21  LIG     1      20.320  18.451   6.984  1.00  0.00      LIG  
ATOM   4939 C22  LIG     1      24.321  21.100   7.900  1.00  0.00      LIG  
ATOM   4940 O2   LIG     1      22.925  17.770  10.409  1.00  0.00      LIG  
ATOM   4941 C23  LIG     1      18.267  18.505  10.334  1.00  0.00      LIG  
ATOM   4942 C24  LIG     1      18.750  12.592  13.897  1.00  0.00      LIG  
ATOM   4943 C25  LIG     1      20.960  13.745  13.939  1.00  0.00      LIG  
ATOM   4944 O3   LIG     1      17.765  14.586  11.171  1.00  0.00      LIG  
ATOM   4945 C26  LIG     1      22.592  20.862  10.328  1.00  0.00      LIG  
ATOM   4946 C27  LIG     1      19.813  13.793   7.291  1.00  0.00      LIG  
ATOM   4947 H    LIG     1      20.465  14.233  11.315  1.00  0.00      LIG  
ATOM   4948 H1   LIG     1      21.404  20.976   7.091  1.00  0.00      LIG  
ATOM   4949 H2   LIG     1      20.789  19.394  10.270  1.00  0.00      LIG  
ATOM   4950 H3   LIG     1      21.297  15.803  10.237  1.00  0.00      LIG  
ATOM   4951 H4   LIG     1      20.585  17.099  11.139  1.00  0.00      LIG  
ATOM   4952 H5   LIG     1      22.205  17.337   8.561  1.00  0.00      LIG  
ATOM   4953 H6   LIG     1      17.889  12.571  11.263  1.00  0.00      LIG  
ATOM   4954 H7   LIG     1      17.705  18.079   7.169  1.00  0.00      LIG  
ATOM   4955 H8   LIG     1      16.775  17.780   8.603  1.00  0.00      LIG  
ATOM   4956 H9   LIG     1      18.244  20.428   8.575  1.00  0.00      LIG  
ATOM   4957 H10  LIG     1      19.057  20.469   7.052  1.00  0.00      LIG  
ATOM   4958 H11  LIG     1      16.950  15.545   8.274  1.00  0.00      LIG  
ATOM   4959 H12  LIG     1      17.980  15.838   6.854  1.00  0.00      LIG  
ATOM   4960 H13  LIG     1      20.549  14.224   9.197  1.00  0.00      LIG  
ATOM   4961 H14  LIG     1      23.095  19.490   7.198  1.00  0.00      LIG  
ATOM   4962 H15  LIG     1      23.992  19.145   8.661  1.00  0.00      LIG  
ATOM   4963 H16  LIG     1      17.697  13.234   8.923  1.00  0.00      LIG  
ATOM   4964 H17  LIG     1      19.112  12.234   9.231  1.00  0.00      LIG  
ATOM   4965 H18  LIG     1      22.398  23.120   8.996  1.00  0.00      LIG  
ATOM   4966 H19  LIG     1      21.734  23.320   7.373  1.00  0.00      LIG  
ATOM   4967 H20  LIG     1      19.635  22.460   8.132  1.00  0.00      LIG  
ATOM   4968 H21  LIG     1      19.994  21.669   9.662  1.00  0.00      LIG  
ATOM   4969 H22  LIG     1      19.494  18.502   6.271  1.00  0.00      LIG  
ATOM   4970 H23  LIG     1      20.658  17.414   7.013  1.00  0.00      LIG  
ATOM   4971 H24  LIG     1      21.129  19.031   6.543  1.00  0.00      LIG  
ATOM   4972 H25  LIG     1      25.062  20.824   7.144  1.00  0.00      LIG  
ATOM   4973 H26  LIG     1      24.858  21.372   8.812  1.00  0.00      LIG  
ATOM   4974 H27  LIG     1      23.235  16.853  10.491  1.00  0.00      LIG  
ATOM   4975 H28  LIG     1      17.684  17.715  10.817  1.00  0.00      LIG  
ATOM   4976 H29  LIG     1      17.576  19.331  10.155  1.00  0.00      LIG  
ATOM   4977 H30  LIG     1      19.009  18.843  11.061  1.00  0.00      LIG  
ATOM   4978 H31  LIG     1      17.962  12.185  13.269  1.00  0.00      LIG  
ATOM   4979 H32  LIG     1      18.316  13.396  14.486  1.00  0.00      LIG  
ATOM   4980 H33  LIG     1      19.092  11.804  14.571  1.00  0.00      LIG  
ATOM   4981 H34  LIG     1      21.572  14.429  13.346  1.00  0.00      LIG  
ATOM   4982 H35  LIG     1      21.606  12.976  14.371  1.00  0.00      LIG  
ATOM   4983 H36  LIG     1      20.520  14.319  14.759  1.00  0.00      LIG  
ATOM   4984 H37  LIG     1      18.192  15.293  10.656  1.00  0.00      LIG  
ATOM   4985 H38  LIG     1      23.114  20.114  10.925  1.00  0.00      LIG  
ATOM   4986 H39  LIG     1      21.727  21.193  10.908  1.00  0.00      LIG  
ATOM   4987 H40  LIG     1      23.274  21.710  10.260  1.00  0.00      LIG  
ATOM   4988 H41  LIG     1      20.405  14.524   6.733  1.00  0.00      LIG  
ATOM   4989 H42  LIG     1      18.870  13.621   6.764  1.00  0.00      LIG  
ATOM   4990 H43  LIG     1      20.366  12.851   7.308  1.00  0.00      LIG  
TER
REMARK  Energy: 245.476
REMARK  SimpleFitness: 245.476
REMARK  FullFitness: -1397.5245
REMARK  InterFull: -27.1495
REMARK  IntraFull: 284.165
REMARK  solvFull: -1897.56
REMARK  surfFull: 243.02
REMARK  extraFull: 0.0
REMARK  deltaGcompsolvpol: -1897.56
REMARK  deltaGcompsolvnonpol: 243.02
REMARK  deltaGprotsolvpol: -1897.11
REMARK  deltaGprotsolvnonpol: 243.179
REMARK  deltaGligsolvpol: -8.4691
REMARK  deltaGligsolvnonpol: 14.2992
REMARK  deltaGvdw: -27.1495
REMARK  deltaGelec: 0.0
REMARK  deltaG: -7.4353237
REMARK  Cluster: 4
REMARK  ClusterRank: 7
ATOM   4915 C    LIG     1      19.592  16.721   9.304  1.00  0.00      LIG  
ATOM   4916 C1   LIG     1      19.911  18.993   8.371  1.00  0.00      LIG  
ATOM   4917 C2   LIG     1      18.895  18.001   9.028  1.00  0.00      LIG  
ATOM   4918 O    LIG     1      20.348  12.209  12.096  1.00  0.00      LIG  
ATOM   4919 C3   LIG     1      19.790  13.474  11.675  1.00  0.00      LIG  
ATOM   4920 C4   LIG     1      19.888  13.124  13.118  1.00  0.00      LIG  
ATOM   4921 C5   LIG     1      21.172  19.120   9.287  1.00  0.00      LIG  
ATOM   4922 C6   LIG     1      19.044  15.662   8.705  1.00  0.00      LIG  
ATOM   4923 C7   LIG     1      22.157  20.285   8.968  1.00  0.00      LIG  
ATOM   4924 C8   LIG     1      20.829  16.779  10.121  1.00  0.00      LIG  
ATOM   4925 C9   LIG     1      21.826  17.739   9.505  1.00  0.00      LIG  
ATOM   4926 C10  LIG     1      21.467  21.345   8.119  1.00  0.00      LIG  
ATOM   4927 C11  LIG     1      18.500  13.405  10.912  1.00  0.00      LIG  
ATOM   4928 C12  LIG     1      17.735  17.559   8.127  1.00  0.00      LIG  
ATOM   4929 C13  LIG     1      19.234  20.357   8.125  1.00  0.00      LIG  
ATOM   4930 C14  LIG     1      17.849  16.056   7.917  1.00  0.00      LIG  
ATOM   4931 C15  LIG     1      19.574  14.252   8.711  1.00  0.00      LIG  
ATOM   4932 C16  LIG     1      23.402  19.911   8.158  1.00  0.00      LIG  
ATOM   4933 C17  LIG     1      18.680  13.224   9.404  1.00  0.00      LIG  
ATOM   4934 C18  LIG     1      22.261  22.629   8.030  1.00  0.00      LIG  
ATOM   4935 C19  LIG     1      20.049  21.552   8.577  1.00  0.00      LIG  
ATOM   4936 C20  LIG     1      23.597  22.325   7.412  1.00  0.00      LIG  
ATOM   4937 O1   LIG     1      24.206  23.198   6.810  1.00  0.00      LIG  
ATOM   4938 C21  LIG     1      20.320  18.451   6.984  1.00  0.00      LIG  
ATOM   4939 C22  LIG     1      24.321  21.100   7.900  1.00  0.00      LIG  
ATOM   4940 O2   LIG     1      22.925  17.770  10.409  1.00  0.00      LIG  
ATOM   4941 C23  LIG     1      18.267  18.505  10.334  1.00  0.00      LIG  
ATOM   4942 C24  LIG     1      18.750  12.592  13.897  1.00  0.00      LIG  
ATOM   4943 C25  LIG     1      20.960  13.745  13.939  1.00  0.00      LIG  
ATOM   4944 O3   LIG     1      17.765  14.586  11.171  1.00  0.00      LIG  
ATOM   4945 C26  LIG     1      22.592  20.862  10.328  1.00  0.00      LIG  
ATOM   4946 C27  LIG     1      19.813  13.793   7.291  1.00  0.00      LIG  
ATOM   4947 H    LIG     1      20.465  14.233  11.315  1.00  0.00      LIG  
ATOM   4948 H1   LIG     1      21.404  20.976   7.091  1.00  0.00      LIG  
ATOM   4949 H2   LIG     1      20.789  19.394  10.270  1.00  0.00      LIG  
ATOM   4950 H3   LIG     1      21.297  15.803  10.237  1.00  0.00      LIG  
ATOM   4951 H4   LIG     1      20.585  17.099  11.139  1.00  0.00      LIG  
ATOM   4952 H5   LIG     1      22.205  17.337   8.561  1.00  0.00      LIG  
ATOM   4953 H6   LIG     1      17.889  12.571  11.263  1.00  0.00      LIG  
ATOM   4954 H7   LIG     1      17.705  18.079   7.169  1.00  0.00      LIG  
ATOM   4955 H8   LIG     1      16.775  17.780   8.603  1.00  0.00      LIG  
ATOM   4956 H9   LIG     1      18.244  20.428   8.575  1.00  0.00      LIG  
ATOM   4957 H10  LIG     1      19.057  20.469   7.052  1.00  0.00      LIG  
ATOM   4958 H11  LIG     1      16.950  15.545   8.274  1.00  0.00      LIG  
ATOM   4959 H12  LIG     1      17.980  15.838   6.854  1.00  0.00      LIG  
ATOM   4960 H13  LIG     1      20.549  14.224   9.197  1.00  0.00      LIG  
ATOM   4961 H14  LIG     1      23.095  19.490   7.198  1.00  0.00      LIG  
ATOM   4962 H15  LIG     1      23.992  19.145   8.661  1.00  0.00      LIG  
ATOM   4963 H16  LIG     1      17.697  13.234   8.923  1.00  0.00      LIG  
ATOM   4964 H17  LIG     1      19.112  12.234   9.231  1.00  0.00      LIG  
ATOM   4965 H18  LIG     1      22.398  23.120   8.996  1.00  0.00      LIG  
ATOM   4966 H19  LIG     1      21.734  23.320   7.373  1.00  0.00      LIG  
ATOM   4967 H20  LIG     1      19.635  22.460   8.132  1.00  0.00      LIG  
ATOM   4968 H21  LIG     1      19.994  21.669   9.662  1.00  0.00      LIG  
ATOM   4969 H22  LIG     1      19.494  18.502   6.271  1.00  0.00      LIG  
ATOM   4970 H23  LIG     1      20.658  17.414   7.013  1.00  0.00      LIG  
ATOM   4971 H24  LIG     1      21.129  19.031   6.543  1.00  0.00      LIG  
ATOM   4972 H25  LIG     1      25.062  20.824   7.144  1.00  0.00      LIG  
ATOM   4973 H26  LIG     1      24.858  21.372   8.812  1.00  0.00      LIG  
ATOM   4974 H27  LIG     1      23.235  16.853  10.491  1.00  0.00      LIG  
ATOM   4975 H28  LIG     1      17.684  17.715  10.817  1.00  0.00      LIG  
ATOM   4976 H29  LIG     1      17.576  19.331  10.155  1.00  0.00      LIG  
ATOM   4977 H30  LIG     1      19.009  18.843  11.061  1.00  0.00      LIG  
ATOM   4978 H31  LIG     1      17.962  12.185  13.269  1.00  0.00      LIG  
ATOM   4979 H32  LIG     1      18.316  13.396  14.486  1.00  0.00      LIG  
ATOM   4980 H33  LIG     1      19.092  11.804  14.571  1.00  0.00      LIG  
ATOM   4981 H34  LIG     1      21.572  14.429  13.346  1.00  0.00      LIG  
ATOM   4982 H35  LIG     1      21.606  12.976  14.371  1.00  0.00      LIG  
ATOM   4983 H36  LIG     1      20.520  14.319  14.759  1.00  0.00      LIG  
ATOM   4984 H37  LIG     1      18.192  15.293  10.656  1.00  0.00      LIG  
ATOM   4985 H38  LIG     1      23.114  20.114  10.925  1.00  0.00      LIG  
ATOM   4986 H39  LIG     1      21.727  21.193  10.908  1.00  0.00      LIG  
ATOM   4987 H40  LIG     1      23.274  21.710  10.260  1.00  0.00      LIG  
ATOM   4988 H41  LIG     1      20.405  14.524   6.733  1.00  0.00      LIG  
ATOM   4989 H42  LIG     1      18.870  13.621   6.764  1.00  0.00      LIG  
ATOM   4990 H43  LIG     1      20.366  12.851   7.308  1.00  0.00      LIG  
TER
REMARK  Energy: 251.489
REMARK  SimpleFitness: 251.489
REMARK  FullFitness: -1393.6599
REMARK  InterFull: -40.5288
REMARK  IntraFull: 298.657
REMARK  solvFull: -1894.55
REMARK  surfFull: 242.762
REMARK  extraFull: 0.0
REMARK  deltaGcompsolvpol: -1894.55
REMARK  deltaGcompsolvnonpol: 242.762
REMARK  deltaGprotsolvpol: -1897.11
REMARK  deltaGprotsolvnonpol: 243.179
REMARK  deltaGligsolvpol: -8.62978
REMARK  deltaGligsolvnonpol: 13.9635
REMARK  deltaGvdw: -40.5288
REMARK  deltaGelec: 0.0
REMARK  deltaG: -8.49961
REMARK  Cluster: 4
REMARK  ClusterRank: 8
ATOM   4915 C    LIG     1      18.990  15.974   8.703  1.00  0.00      LIG  
ATOM   4916 C1   LIG     1      20.034  17.769   7.319  1.00  0.00      LIG  
ATOM   4917 C2   LIG     1      18.699  17.117   7.788  1.00  0.00      LIG  
ATOM   4918 O    LIG     1      18.873  12.788  13.770  1.00  0.00      LIG  
ATOM   4919 C3   LIG     1      19.326  12.471  12.432  1.00  0.00      LIG  
ATOM   4920 C4   LIG     1      20.221  13.162  13.395  1.00  0.00      LIG  
ATOM   4921 C5   LIG     1      20.816  18.272   8.564  1.00  0.00      LIG  
ATOM   4922 C6   LIG     1      18.507  14.802   8.254  1.00  0.00      LIG  
ATOM   4923 C7   LIG     1      22.027  19.221   8.281  1.00  0.00      LIG  
ATOM   4924 C8   LIG     1      19.820  16.341   9.893  1.00  0.00      LIG  
ATOM   4925 C9   LIG     1      21.091  17.093   9.525  1.00  0.00      LIG  
ATOM   4926 C10  LIG     1      21.962  19.780   6.859  1.00  0.00      LIG  
ATOM   4927 C11  LIG     1      18.509  13.055  11.303  1.00  0.00      LIG  
ATOM   4928 C12  LIG     1      17.905  16.472   6.660  1.00  0.00      LIG  
ATOM   4929 C13  LIG     1      19.744  18.902   6.311  1.00  0.00      LIG  
ATOM   4930 C14  LIG     1      17.864  14.990   6.928  1.00  0.00      LIG  
ATOM   4931 C15  LIG     1      18.575  13.357   8.714  1.00  0.00      LIG  
ATOM   4932 C16  LIG     1      23.413  18.579   8.375  1.00  0.00      LIG  
ATOM   4933 C17  LIG     1      19.307  12.986  10.005  1.00  0.00      LIG  
ATOM   4934 C18  LIG     1      22.963  20.886   6.591  1.00  0.00      LIG  
ATOM   4935 C19  LIG     1      20.554  20.166   6.510  1.00  0.00      LIG  
ATOM   4936 C20  LIG     1      24.337  20.333   6.821  1.00  0.00      LIG  
ATOM   4937 O1   LIG     1      25.294  20.769   6.187  1.00  0.00      LIG  
ATOM   4938 C21  LIG     1      20.857  16.708   6.561  1.00  0.00      LIG  
ATOM   4939 C22  LIG     1      24.550  19.554   8.085  1.00  0.00      LIG  
ATOM   4940 O2   LIG     1      21.646  17.528  10.764  1.00  0.00      LIG  
ATOM   4941 C23  LIG     1      17.740  18.087   8.492  1.00  0.00      LIG  
ATOM   4942 C24  LIG     1      20.478  14.630  13.371  1.00  0.00      LIG  
ATOM   4943 C25  LIG     1      21.282  12.315  14.017  1.00  0.00      LIG  
ATOM   4944 O3   LIG     1      18.044  14.375  11.546  1.00  0.00      LIG  
ATOM   4945 C26  LIG     1      21.932  20.345   9.322  1.00  0.00      LIG  
ATOM   4946 C27  LIG     1      17.197  12.709   8.700  1.00  0.00      LIG  
ATOM   4947 H    LIG     1      19.583  11.445  12.212  1.00  0.00      LIG  
ATOM   4948 H1   LIG     1      22.243  18.987   6.163  1.00  0.00      LIG  
ATOM   4949 H2   LIG     1      20.125  18.917   9.110  1.00  0.00      LIG  
ATOM   4950 H3   LIG     1      20.103  15.477  10.485  1.00  0.00      LIG  
ATOM   4951 H4   LIG     1      19.223  16.956  10.571  1.00  0.00      LIG  
ATOM   4952 H5   LIG     1      21.803  16.395   9.079  1.00  0.00      LIG  
ATOM   4953 H6   LIG     1      17.623  12.423  11.229  1.00  0.00      LIG  
ATOM   4954 H7   LIG     1      18.294  16.681   5.662  1.00  0.00      LIG  
ATOM   4955 H8   LIG     1      16.877  16.840   6.668  1.00  0.00      LIG  
ATOM   4956 H9   LIG     1      18.691  19.182   6.283  1.00  0.00      LIG  
ATOM   4957 H10  LIG     1      19.956  18.530   5.305  1.00  0.00      LIG  
ATOM   4958 H11  LIG     1      16.827  14.650   6.914  1.00  0.00      LIG  
ATOM   4959 H12  LIG     1      18.422  14.449   6.159  1.00  0.00      LIG  
ATOM   4960 H13  LIG     1      19.147  12.856   7.928  1.00  0.00      LIG  
ATOM   4961 H14  LIG     1      23.467  17.755   7.662  1.00  0.00      LIG  
ATOM   4962 H15  LIG     1      23.591  18.158   9.366  1.00  0.00      LIG  
ATOM   4963 H16  LIG     1      19.644  11.951   9.892  1.00  0.00      LIG  
ATOM   4964 H17  LIG     1      20.221  13.573  10.093  1.00  0.00      LIG  
ATOM   4965 H18  LIG     1      22.805  21.768   7.215  1.00  0.00      LIG  
ATOM   4966 H19  LIG     1      22.894  21.190   5.543  1.00  0.00      LIG  
ATOM   4967 H20  LIG     1      20.540  20.748   5.584  1.00  0.00      LIG  
ATOM   4968 H21  LIG     1      20.109  20.788   7.290  1.00  0.00      LIG  
ATOM   4969 H22  LIG     1      20.377  16.415   5.625  1.00  0.00      LIG  
ATOM   4970 H23  LIG     1      21.024  15.794   7.134  1.00  0.00      LIG  
ATOM   4971 H24  LIG     1      21.843  17.076   6.290  1.00  0.00      LIG  
ATOM   4972 H25  LIG     1      25.486  18.998   7.986  1.00  0.00      LIG  
ATOM   4973 H26  LIG     1      24.667  20.267   8.904  1.00  0.00      LIG  
ATOM   4974 H27  LIG     1      21.007  18.150  11.153  1.00  0.00      LIG  
ATOM   4975 H28  LIG     1      16.800  17.585   8.735  1.00  0.00      LIG  
ATOM   4976 H29  LIG     1      17.478  18.935   7.857  1.00  0.00      LIG  
ATOM   4977 H30  LIG     1      18.139  18.487   9.427  1.00  0.00      LIG  
ATOM   4978 H31  LIG     1      19.551  15.214  13.368  1.00  0.00      LIG  
ATOM   4979 H32  LIG     1      21.057  14.894  12.483  1.00  0.00      LIG  
ATOM   4980 H33  LIG     1      21.051  14.927  14.251  1.00  0.00      LIG  
ATOM   4981 H34  LIG     1      21.997  11.980  13.260  1.00  0.00      LIG  
ATOM   4982 H35  LIG     1      20.860  11.417  14.478  1.00  0.00      LIG  
ATOM   4983 H36  LIG     1      21.828  12.874  14.785  1.00  0.00      LIG  
ATOM   4984 H37  LIG     1      17.768  14.401  12.481  1.00  0.00      LIG  
ATOM   4985 H38  LIG     1      22.041  19.946  10.332  1.00  0.00      LIG  
ATOM   4986 H39  LIG     1      20.961  20.846   9.273  1.00  0.00      LIG  
ATOM   4987 H40  LIG     1      22.694  21.118   9.213  1.00  0.00      LIG  
ATOM   4988 H41  LIG     1      16.792  12.633   7.687  1.00  0.00      LIG  
ATOM   4989 H42  LIG     1      16.484  13.276   9.307  1.00  0.00      LIG  
ATOM   4990 H43  LIG     1      17.251  11.689   9.088  1.00  0.00      LIG  
TER
REMARK  Energy: 256.141
REMARK  SimpleFitness: 256.141
REMARK  FullFitness: -1385.5208
REMARK  InterFull: -31.7337
REMARK  IntraFull: 303.675
REMARK  solvFull: -1900.01
REMARK  surfFull: 242.548
REMARK  extraFull: 0.0
REMARK  deltaGcompsolvpol: -1900.01
REMARK  deltaGcompsolvnonpol: 242.548
REMARK  deltaGprotsolvpol: -1897.11
REMARK  deltaGprotsolvnonpol: 243.179
REMARK  deltaGligsolvpol: -9.7219
REMARK  deltaGligsolvnonpol: 13.9414
REMARK  deltaGvdw: -31.7337
REMARK  deltaGelec: 0.0
REMARK  deltaG: -7.953058
REMARK  Cluster: 4
REMARK  ClusterRank: 9
ATOM   4915 C    LIG     1      18.915  15.891   8.728  1.00  0.00      LIG  
ATOM   4916 C1   LIG     1      19.920  17.611   7.222  1.00  0.00      LIG  
ATOM   4917 C2   LIG     1      18.602  16.972   7.746  1.00  0.00      LIG  
ATOM   4918 O    LIG     1      19.190  12.374  13.879  1.00  0.00      LIG  
ATOM   4919 C3   LIG     1      19.664  12.336  12.511  1.00  0.00      LIG  
ATOM   4920 C4   LIG     1      20.493  12.938  13.601  1.00  0.00      LIG  
ATOM   4921 C5   LIG     1      20.704  18.209   8.420  1.00  0.00      LIG  
ATOM   4922 C6   LIG     1      18.411  14.696   8.368  1.00  0.00      LIG  
ATOM   4923 C7   LIG     1      21.895  19.155   8.054  1.00  0.00      LIG  
ATOM   4924 C8   LIG     1      19.765  16.325   9.880  1.00  0.00      LIG  
ATOM   4925 C9   LIG     1      21.009  17.101   9.454  1.00  0.00      LIG  
ATOM   4926 C10  LIG     1      21.805  19.606   6.596  1.00  0.00      LIG  
ATOM   4927 C11  LIG     1      18.731  12.980  11.510  1.00  0.00      LIG  
ATOM   4928 C12  LIG     1      17.803  16.257   6.662  1.00  0.00      LIG  
ATOM   4929 C13  LIG     1      19.599  18.665   6.141  1.00  0.00      LIG  
ATOM   4930 C14  LIG     1      17.755  14.798   7.039  1.00  0.00      LIG  
ATOM   4931 C15  LIG     1      18.442  13.288   8.927  1.00  0.00      LIG  
ATOM   4932 C16  LIG     1      23.292  18.546   8.187  1.00  0.00      LIG  
ATOM   4933 C17  LIG     1      19.348  12.936  10.112  1.00  0.00      LIG  
ATOM   4934 C18  LIG     1      22.789  20.695   6.226  1.00  0.00      LIG  
ATOM   4935 C19  LIG     1      20.387  19.953   6.241  1.00  0.00      LIG  
ATOM   4936 C20  LIG     1      24.172  20.169   6.466  1.00  0.00      LIG  
ATOM   4937 O1   LIG     1      25.106  20.547   5.776  1.00  0.00      LIG  
ATOM   4938 C21  LIG     1      20.752  16.510   6.535  1.00  0.00      LIG  
ATOM   4939 C22  LIG     1      24.413  19.503   7.790  1.00  0.00      LIG  
ATOM   4940 O2   LIG     1      21.556  17.641  10.654  1.00  0.00      LIG  
ATOM   4941 C23  LIG     1      17.645  17.973   8.408  1.00  0.00      LIG  
ATOM   4942 C24  LIG     1      20.585  14.401  13.877  1.00  0.00      LIG  
ATOM   4943 C25  LIG     1      21.612  12.112  14.140  1.00  0.00      LIG  
ATOM   4944 O3   LIG     1      18.355  14.310  11.828  1.00  0.00      LIG  
ATOM   4945 C26  LIG     1      21.795  20.353   9.009  1.00  0.00      LIG  
ATOM   4946 C27  LIG     1      17.027  12.774   9.151  1.00  0.00      LIG  
ATOM   4947 H    LIG     1      19.987  11.372  12.140  1.00  0.00      LIG  
ATOM   4948 H1   LIG     1      22.082  18.766   5.956  1.00  0.00      LIG  
ATOM   4949 H2   LIG     1      20.009  18.878   8.930  1.00  0.00      LIG  
ATOM   4950 H3   LIG     1      20.099  15.488  10.487  1.00  0.00      LIG  
ATOM   4951 H4   LIG     1      19.161  16.935  10.557  1.00  0.00      LIG  
ATOM   4952 H5   LIG     1      21.747  16.401   9.055  1.00  0.00      LIG  
ATOM   4953 H6   LIG     1      17.818  12.386  11.538  1.00  0.00      LIG  
ATOM   4954 H7   LIG     1      18.204  16.380   5.654  1.00  0.00      LIG  
ATOM   4955 H8   LIG     1      16.781  16.640   6.625  1.00  0.00      LIG  
ATOM   4956 H9   LIG     1      18.542  18.927   6.109  1.00  0.00      LIG  
ATOM   4957 H10  LIG     1      19.807  18.231   5.160  1.00  0.00      LIG  
ATOM   4958 H11  LIG     1      16.718  14.461   7.060  1.00  0.00      LIG  
ATOM   4959 H12  LIG     1      18.299  14.197   6.305  1.00  0.00      LIG  
ATOM   4960 H13  LIG     1      18.849  12.695   8.103  1.00  0.00      LIG  
ATOM   4961 H14  LIG     1      23.346  17.659   7.555  1.00  0.00      LIG  
ATOM   4962 H15  LIG     1      23.489  18.221   9.210  1.00  0.00      LIG  
ATOM   4963 H16  LIG     1      19.697  11.912   9.948  1.00  0.00      LIG  
ATOM   4964 H17  LIG     1      20.246  13.554  10.083  1.00  0.00      LIG  
ATOM   4965 H18  LIG     1      22.641  21.618   6.789  1.00  0.00      LIG  
ATOM   4966 H19  LIG     1      22.698  20.925   5.162  1.00  0.00      LIG  
ATOM   4967 H20  LIG     1      20.351  20.471   5.279  1.00  0.00      LIG  
ATOM   4968 H21  LIG     1      19.938  20.618   6.982  1.00  0.00      LIG  
ATOM   4969 H22  LIG     1      20.297  16.189   5.597  1.00  0.00      LIG  
ATOM   4970 H23  LIG     1      20.892  15.617   7.146  1.00  0.00      LIG  
ATOM   4971 H24  LIG     1      21.751  16.858   6.287  1.00  0.00      LIG  
ATOM   4972 H25  LIG     1      25.353  18.950   7.722  1.00  0.00      LIG  
ATOM   4973 H26  LIG     1      24.535  20.289   8.538  1.00  0.00      LIG  
ATOM   4974 H27  LIG     1      21.511  16.938  11.323  1.00  0.00      LIG  
ATOM   4975 H28  LIG     1      16.697  17.489   8.649  1.00  0.00      LIG  
ATOM   4976 H29  LIG     1      17.401  18.808   7.751  1.00  0.00      LIG  
ATOM   4977 H30  LIG     1      18.033  18.395   9.337  1.00  0.00      LIG  
ATOM   4978 H31  LIG     1      19.601  14.871  13.954  1.00  0.00      LIG  
ATOM   4979 H32  LIG     1      21.149  14.901  13.085  1.00  0.00      LIG  
ATOM   4980 H33  LIG     1      21.103  14.569  14.825  1.00  0.00      LIG  
ATOM   4981 H34  LIG     1      21.749  11.195  13.558  1.00  0.00      LIG  
ATOM   4982 H35  LIG     1      21.431  11.831  15.177  1.00  0.00      LIG  
ATOM   4983 H36  LIG     1      22.548  12.674  14.111  1.00  0.00      LIG  
ATOM   4984 H37  LIG     1      19.175  14.829  11.858  1.00  0.00      LIG  
ATOM   4985 H38  LIG     1      21.919  20.033  10.045  1.00  0.00      LIG  
ATOM   4986 H39  LIG     1      20.818  20.837   8.934  1.00  0.00      LIG  
ATOM   4987 H40  LIG     1      22.547  21.122   8.832  1.00  0.00      LIG  
ATOM   4988 H41  LIG     1      16.452  12.736   8.222  1.00  0.00      LIG  
ATOM   4989 H42  LIG     1      16.480  13.405   9.858  1.00  0.00      LIG  
ATOM   4990 H43  LIG     1      17.048  11.756   9.545  1.00  0.00      LIG  
TER
REMARK  Energy: 249.185
REMARK  SimpleFitness: 249.185
REMARK  FullFitness: -1397.5493
REMARK  InterFull: -37.6443
REMARK  IntraFull: 295.121
REMARK  solvFull: -1897.92
REMARK  surfFull: 242.894
REMARK  extraFull: 0.0
REMARK  deltaGcompsolvpol: -1897.92
REMARK  deltaGcompsolvnonpol: 242.894
REMARK  deltaGprotsolvpol: -1897.11
REMARK  deltaGprotsolvnonpol: 243.179
REMARK  deltaGligsolvpol: -9.54804
REMARK  deltaGligsolvnonpol: 14.1987
REMARK  deltaGvdw: -37.6443
REMARK  deltaGelec: 0.0
REMARK  deltaG: -8.386544
REMARK  Cluster: 5
REMARK  ClusterRank: 0
ATOM   4915 C    LIG     1      18.336  15.108   5.576  1.00  0.00      LIG  
ATOM   4916 C1   LIG     1      18.462  15.612   8.000  1.00  0.00      LIG  
ATOM   4917 C2   LIG     1      18.773  14.569   6.893  1.00  0.00      LIG  
ATOM   4918 O    LIG     1      16.651  17.310   0.572  1.00  0.00      LIG  
ATOM   4919 C3   LIG     1      15.738  16.201   0.741  1.00  0.00      LIG  
ATOM   4920 C4   LIG     1      15.331  17.426  -0.012  1.00  0.00      LIG  
ATOM   4921 C5   LIG     1      19.224  16.934   7.718  1.00  0.00      LIG  
ATOM   4922 C6   LIG     1      17.482  14.286   4.939  1.00  0.00      LIG  
ATOM   4923 C7   LIG     1      19.263  17.974   8.886  1.00  0.00      LIG  
ATOM   4924 C8   LIG     1      18.903  16.454   5.246  1.00  0.00      LIG  
ATOM   4925 C9   LIG     1      18.788  17.492   6.352  1.00  0.00      LIG  
ATOM   4926 C10  LIG     1      18.885  17.311  10.207  1.00  0.00      LIG  
ATOM   4927 C11  LIG     1      15.252  15.942   2.136  1.00  0.00      LIG  
ATOM   4928 C12  LIG     1      17.981  13.274   7.043  1.00  0.00      LIG  
ATOM   4929 C13  LIG     1      18.808  15.015   9.379  1.00  0.00      LIG  
ATOM   4930 C14  LIG     1      17.207  13.087   5.762  1.00  0.00      LIG  
ATOM   4931 C15  LIG     1      16.700  14.351   3.643  1.00  0.00      LIG  
ATOM   4932 C16  LIG     1      18.302  19.162   8.763  1.00  0.00      LIG  
ATOM   4933 C17  LIG     1      16.368  15.756   3.173  1.00  0.00      LIG  
ATOM   4934 C18  LIG     1      19.141  18.180  11.419  1.00  0.00      LIG  
ATOM   4935 C19  LIG     1      19.525  15.957  10.321  1.00  0.00      LIG  
ATOM   4936 C20  LIG     1      18.325  19.431  11.275  1.00  0.00      LIG  
ATOM   4937 O1   LIG     1      17.933  20.022  12.269  1.00  0.00      LIG  
ATOM   4938 C21  LIG     1      16.948  15.892   7.971  1.00  0.00      LIG  
ATOM   4939 C22  LIG     1      18.381  20.125   9.943  1.00  0.00      LIG  
ATOM   4940 O2   LIG     1      19.609  18.585   5.948  1.00  0.00      LIG  
ATOM   4941 C23  LIG     1      20.248  14.164   6.794  1.00  0.00      LIG  
ATOM   4942 C24  LIG     1      14.529  18.532   0.585  1.00  0.00      LIG  
ATOM   4943 C25  LIG     1      15.295  17.364  -1.496  1.00  0.00      LIG  
ATOM   4944 O3   LIG     1      14.356  14.845   2.096  1.00  0.00      LIG  
ATOM   4945 C26  LIG     1      20.702  18.510   8.924  1.00  0.00      LIG  
ATOM   4946 C27  LIG     1      17.447  13.607   2.559  1.00  0.00      LIG  
ATOM   4947 H    LIG     1      15.964  15.295   0.193  1.00  0.00      LIG  
ATOM   4948 H1   LIG     1      17.807  17.142  10.207  1.00  0.00      LIG  
ATOM   4949 H2   LIG     1      20.272  16.661   7.594  1.00  0.00      LIG  
ATOM   4950 H3   LIG     1      18.484  16.871   4.331  1.00  0.00      LIG  
ATOM   4951 H4   LIG     1      19.967  16.323   5.043  1.00  0.00      LIG  
ATOM   4952 H5   LIG     1      17.765  17.861   6.401  1.00  0.00      LIG  
ATOM   4953 H6   LIG     1      14.657  16.788   2.482  1.00  0.00      LIG  
ATOM   4954 H7   LIG     1      17.295  13.272   7.892  1.00  0.00      LIG  
ATOM   4955 H8   LIG     1      18.647  12.422   7.200  1.00  0.00      LIG  
ATOM   4956 H9   LIG     1      19.405  14.106   9.305  1.00  0.00      LIG  
ATOM   4957 H10  LIG     1      17.879  14.704   9.866  1.00  0.00      LIG  
ATOM   4958 H11  LIG     1      17.512  12.173   5.249  1.00  0.00      LIG  
ATOM   4959 H12  LIG     1      16.141  13.023   5.987  1.00  0.00      LIG  
ATOM   4960 H13  LIG     1      15.758  13.831   3.832  1.00  0.00      LIG  
ATOM   4961 H14  LIG     1      17.277  18.792   8.685  1.00  0.00      LIG  
ATOM   4962 H15  LIG     1      18.499  19.739   7.858  1.00  0.00      LIG  
ATOM   4963 H16  LIG     1      16.043  16.305   4.061  1.00  0.00      LIG  
ATOM   4964 H17  LIG     1      17.277  16.252   2.823  1.00  0.00      LIG  
ATOM   4965 H18  LIG     1      20.195  18.434  11.548  1.00  0.00      LIG  
ATOM   4966 H19  LIG     1      18.800  17.659  12.318  1.00  0.00      LIG  
ATOM   4967 H20  LIG     1      19.434  15.580  11.344  1.00  0.00      LIG  
ATOM   4968 H21  LIG     1      20.591  15.997  10.085  1.00  0.00      LIG  
ATOM   4969 H22  LIG     1      16.378  15.075   8.417  1.00  0.00      LIG  
ATOM   4970 H23  LIG     1      16.538  16.060   6.975  1.00  0.00      LIG  
ATOM   4971 H24  LIG     1      16.707  16.800   8.515  1.00  0.00      LIG  
ATOM   4972 H25  LIG     1      17.542  20.825   9.892  1.00  0.00      LIG  
ATOM   4973 H26  LIG     1      19.306  20.705   9.906  1.00  0.00      LIG  
ATOM   4974 H27  LIG     1      19.351  18.805   5.037  1.00  0.00      LIG  
ATOM   4975 H28  LIG     1      20.404  13.481   5.954  1.00  0.00      LIG  
ATOM   4976 H29  LIG     1      20.578  13.638   7.692  1.00  0.00      LIG  
ATOM   4977 H30  LIG     1      20.919  15.010   6.637  1.00  0.00      LIG  
ATOM   4978 H31  LIG     1      14.794  18.724   1.627  1.00  0.00      LIG  
ATOM   4979 H32  LIG     1      13.465  18.289   0.542  1.00  0.00      LIG  
ATOM   4980 H33  LIG     1      14.690  19.456   0.024  1.00  0.00      LIG  
ATOM   4981 H34  LIG     1      16.044  18.033  -1.929  1.00  0.00      LIG  
ATOM   4982 H35  LIG     1      14.311  17.669  -1.860  1.00  0.00      LIG  
ATOM   4983 H36  LIG     1      15.478  16.349  -1.852  1.00  0.00      LIG  
ATOM   4984 H37  LIG     1      14.842  14.082   1.731  1.00  0.00      LIG  
ATOM   4985 H38  LIG     1      20.950  19.019   7.991  1.00  0.00      LIG  
ATOM   4986 H39  LIG     1      21.422  17.697   9.052  1.00  0.00      LIG  
ATOM   4987 H40  LIG     1      20.886  19.229   9.723  1.00  0.00      LIG  
ATOM   4988 H41  LIG     1      17.634  12.570   2.842  1.00  0.00      LIG  
ATOM   4989 H42  LIG     1      18.408  14.072   2.376  1.00  0.00      LIG  
ATOM   4990 H43  LIG     1      16.894  13.617   1.619  1.00  0.00      LIG  
TER
REMARK  Energy: 249.185
REMARK  SimpleFitness: 249.185
REMARK  FullFitness: -1397.5493
REMARK  InterFull: -37.6443
REMARK  IntraFull: 295.121
REMARK  solvFull: -1897.92
REMARK  surfFull: 242.894
REMARK  extraFull: 0.0
REMARK  deltaGcompsolvpol: -1897.92
REMARK  deltaGcompsolvnonpol: 242.894
REMARK  deltaGprotsolvpol: -1897.11
REMARK  deltaGprotsolvnonpol: 243.179
REMARK  deltaGligsolvpol: -9.54804
REMARK  deltaGligsolvnonpol: 14.1987
REMARK  deltaGvdw: -37.6443
REMARK  deltaGelec: 0.0
REMARK  deltaG: -8.386544
REMARK  Cluster: 5
REMARK  ClusterRank: 1
ATOM   4915 C    LIG     1      18.336  15.108   5.576  1.00  0.00      LIG  
ATOM   4916 C1   LIG     1      18.462  15.612   8.000  1.00  0.00      LIG  
ATOM   4917 C2   LIG     1      18.773  14.569   6.893  1.00  0.00      LIG  
ATOM   4918 O    LIG     1      16.651  17.310   0.572  1.00  0.00      LIG  
ATOM   4919 C3   LIG     1      15.738  16.201   0.741  1.00  0.00      LIG  
ATOM   4920 C4   LIG     1      15.331  17.426  -0.012  1.00  0.00      LIG  
ATOM   4921 C5   LIG     1      19.224  16.934   7.718  1.00  0.00      LIG  
ATOM   4922 C6   LIG     1      17.482  14.286   4.939  1.00  0.00      LIG  
ATOM   4923 C7   LIG     1      19.263  17.974   8.886  1.00  0.00      LIG  
ATOM   4924 C8   LIG     1      18.903  16.454   5.246  1.00  0.00      LIG  
ATOM   4925 C9   LIG     1      18.788  17.492   6.352  1.00  0.00      LIG  
ATOM   4926 C10  LIG     1      18.885  17.311  10.207  1.00  0.00      LIG  
ATOM   4927 C11  LIG     1      15.252  15.942   2.136  1.00  0.00      LIG  
ATOM   4928 C12  LIG     1      17.981  13.274   7.043  1.00  0.00      LIG  
ATOM   4929 C13  LIG     1      18.808  15.015   9.379  1.00  0.00      LIG  
ATOM   4930 C14  LIG     1      17.207  13.087   5.762  1.00  0.00      LIG  
ATOM   4931 C15  LIG     1      16.700  14.351   3.643  1.00  0.00      LIG  
ATOM   4932 C16  LIG     1      18.302  19.162   8.763  1.00  0.00      LIG  
ATOM   4933 C17  LIG     1      16.368  15.756   3.173  1.00  0.00      LIG  
ATOM   4934 C18  LIG     1      19.141  18.180  11.419  1.00  0.00      LIG  
ATOM   4935 C19  LIG     1      19.525  15.957  10.321  1.00  0.00      LIG  
ATOM   4936 C20  LIG     1      18.325  19.431  11.275  1.00  0.00      LIG  
ATOM   4937 O1   LIG     1      17.933  20.022  12.269  1.00  0.00      LIG  
ATOM   4938 C21  LIG     1      16.948  15.892   7.971  1.00  0.00      LIG  
ATOM   4939 C22  LIG     1      18.381  20.125   9.943  1.00  0.00      LIG  
ATOM   4940 O2   LIG     1      19.609  18.585   5.948  1.00  0.00      LIG  
ATOM   4941 C23  LIG     1      20.248  14.164   6.794  1.00  0.00      LIG  
ATOM   4942 C24  LIG     1      14.529  18.532   0.585  1.00  0.00      LIG  
ATOM   4943 C25  LIG     1      15.295  17.364  -1.496  1.00  0.00      LIG  
ATOM   4944 O3   LIG     1      14.356  14.845   2.096  1.00  0.00      LIG  
ATOM   4945 C26  LIG     1      20.702  18.510   8.924  1.00  0.00      LIG  
ATOM   4946 C27  LIG     1      17.447  13.607   2.559  1.00  0.00      LIG  
ATOM   4947 H    LIG     1      15.964  15.295   0.193  1.00  0.00      LIG  
ATOM   4948 H1   LIG     1      17.807  17.142  10.207  1.00  0.00      LIG  
ATOM   4949 H2   LIG     1      20.272  16.661   7.594  1.00  0.00      LIG  
ATOM   4950 H3   LIG     1      18.484  16.871   4.331  1.00  0.00      LIG  
ATOM   4951 H4   LIG     1      19.967  16.323   5.043  1.00  0.00      LIG  
ATOM   4952 H5   LIG     1      17.765  17.861   6.401  1.00  0.00      LIG  
ATOM   4953 H6   LIG     1      14.657  16.788   2.482  1.00  0.00      LIG  
ATOM   4954 H7   LIG     1      17.295  13.272   7.892  1.00  0.00      LIG  
ATOM   4955 H8   LIG     1      18.647  12.422   7.200  1.00  0.00      LIG  
ATOM   4956 H9   LIG     1      19.405  14.106   9.305  1.00  0.00      LIG  
ATOM   4957 H10  LIG     1      17.879  14.704   9.866  1.00  0.00      LIG  
ATOM   4958 H11  LIG     1      17.512  12.173   5.249  1.00  0.00      LIG  
ATOM   4959 H12  LIG     1      16.141  13.023   5.987  1.00  0.00      LIG  
ATOM   4960 H13  LIG     1      15.758  13.831   3.832  1.00  0.00      LIG  
ATOM   4961 H14  LIG     1      17.277  18.792   8.685  1.00  0.00      LIG  
ATOM   4962 H15  LIG     1      18.499  19.739   7.858  1.00  0.00      LIG  
ATOM   4963 H16  LIG     1      16.043  16.305   4.061  1.00  0.00      LIG  
ATOM   4964 H17  LIG     1      17.277  16.252   2.823  1.00  0.00      LIG  
ATOM   4965 H18  LIG     1      20.195  18.434  11.548  1.00  0.00      LIG  
ATOM   4966 H19  LIG     1      18.800  17.659  12.318  1.00  0.00      LIG  
ATOM   4967 H20  LIG     1      19.434  15.580  11.344  1.00  0.00      LIG  
ATOM   4968 H21  LIG     1      20.591  15.997  10.085  1.00  0.00      LIG  
ATOM   4969 H22  LIG     1      16.378  15.075   8.417  1.00  0.00      LIG  
ATOM   4970 H23  LIG     1      16.538  16.060   6.975  1.00  0.00      LIG  
ATOM   4971 H24  LIG     1      16.707  16.800   8.515  1.00  0.00      LIG  
ATOM   4972 H25  LIG     1      17.542  20.825   9.892  1.00  0.00      LIG  
ATOM   4973 H26  LIG     1      19.306  20.705   9.906  1.00  0.00      LIG  
ATOM   4974 H27  LIG     1      19.351  18.805   5.037  1.00  0.00      LIG  
ATOM   4975 H28  LIG     1      20.404  13.481   5.954  1.00  0.00      LIG  
ATOM   4976 H29  LIG     1      20.578  13.638   7.692  1.00  0.00      LIG  
ATOM   4977 H30  LIG     1      20.919  15.010   6.637  1.00  0.00      LIG  
ATOM   4978 H31  LIG     1      14.794  18.724   1.627  1.00  0.00      LIG  
ATOM   4979 H32  LIG     1      13.465  18.289   0.542  1.00  0.00      LIG  
ATOM   4980 H33  LIG     1      14.690  19.456   0.024  1.00  0.00      LIG  
ATOM   4981 H34  LIG     1      16.044  18.033  -1.929  1.00  0.00      LIG  
ATOM   4982 H35  LIG     1      14.311  17.669  -1.860  1.00  0.00      LIG  
ATOM   4983 H36  LIG     1      15.478  16.349  -1.852  1.00  0.00      LIG  
ATOM   4984 H37  LIG     1      14.842  14.082   1.731  1.00  0.00      LIG  
ATOM   4985 H38  LIG     1      20.950  19.019   7.991  1.00  0.00      LIG  
ATOM   4986 H39  LIG     1      21.422  17.697   9.052  1.00  0.00      LIG  
ATOM   4987 H40  LIG     1      20.886  19.229   9.723  1.00  0.00      LIG  
ATOM   4988 H41  LIG     1      17.634  12.570   2.842  1.00  0.00      LIG  
ATOM   4989 H42  LIG     1      18.408  14.072   2.376  1.00  0.00      LIG  
ATOM   4990 H43  LIG     1      16.894  13.617   1.619  1.00  0.00      LIG  
TER
REMARK  Energy: 249.139
REMARK  SimpleFitness: 249.139
REMARK  FullFitness: -1397.5361
REMARK  InterFull: -37.6892
REMARK  IntraFull: 295.377
REMARK  solvFull: -1898.1
REMARK  surfFull: 242.876
REMARK  extraFull: 0.0
REMARK  deltaGcompsolvpol: -1898.1
REMARK  deltaGcompsolvnonpol: 242.876
REMARK  deltaGprotsolvpol: -1897.11
REMARK  deltaGprotsolvnonpol: 243.179
REMARK  deltaGligsolvpol: -9.54363
REMARK  deltaGligsolvnonpol: 14.197
REMARK  deltaGvdw: -37.6892
REMARK  deltaGelec: 0.0
REMARK  deltaG: -8.403615
REMARK  Cluster: 5
REMARK  ClusterRank: 2
ATOM   4915 C    LIG     1      18.351  15.122   5.584  1.00  0.00      LIG  
ATOM   4916 C1   LIG     1      18.478  15.630   8.008  1.00  0.00      LIG  
ATOM   4917 C2   LIG     1      18.798  14.589   6.900  1.00  0.00      LIG  
ATOM   4918 O    LIG     1      16.666  17.321   0.584  1.00  0.00      LIG  
ATOM   4919 C3   LIG     1      15.754  16.211   0.746  1.00  0.00      LIG  
ATOM   4920 C4   LIG     1      15.346  17.441   0.001  1.00  0.00      LIG  
ATOM   4921 C5   LIG     1      19.226  16.959   7.728  1.00  0.00      LIG  
ATOM   4922 C6   LIG     1      17.499  14.294   4.952  1.00  0.00      LIG  
ATOM   4923 C7   LIG     1      19.246  18.002   8.894  1.00  0.00      LIG  
ATOM   4924 C8   LIG     1      18.908  16.472   5.252  1.00  0.00      LIG  
ATOM   4925 C9   LIG     1      18.790  17.510   6.358  1.00  0.00      LIG  
ATOM   4926 C10  LIG     1      18.867  17.339  10.216  1.00  0.00      LIG  
ATOM   4927 C11  LIG     1      15.267  15.940   2.139  1.00  0.00      LIG  
ATOM   4928 C12  LIG     1      18.021  13.285   7.052  1.00  0.00      LIG  
ATOM   4929 C13  LIG     1      18.833  15.038   9.387  1.00  0.00      LIG  
ATOM   4930 C14  LIG     1      17.234  13.094   5.779  1.00  0.00      LIG  
ATOM   4931 C15  LIG     1      16.713  14.352   3.658  1.00  0.00      LIG  
ATOM   4932 C16  LIG     1      18.276  19.183   8.761  1.00  0.00      LIG  
ATOM   4933 C17  LIG     1      16.383  15.755   3.178  1.00  0.00      LIG  
ATOM   4934 C18  LIG     1      19.099  18.216  11.428  1.00  0.00      LIG  
ATOM   4935 C19  LIG     1      19.523  15.993  10.338  1.00  0.00      LIG  
ATOM   4936 C20  LIG     1      18.266  19.454  11.272  1.00  0.00      LIG  
ATOM   4937 O1   LIG     1      17.846  20.037  12.260  1.00  0.00      LIG  
ATOM   4938 C21  LIG     1      16.961  15.894   7.979  1.00  0.00      LIG  
ATOM   4939 C22  LIG     1      18.331  20.148   9.941  1.00  0.00      LIG  
ATOM   4940 O2   LIG     1      19.606  18.606   5.953  1.00  0.00      LIG  
ATOM   4941 C23  LIG     1      20.276  14.201   6.795  1.00  0.00      LIG  
ATOM   4942 C24  LIG     1      14.550  18.549   0.601  1.00  0.00      LIG  
ATOM   4943 C25  LIG     1      15.310  17.389  -1.484  1.00  0.00      LIG  
ATOM   4944 O3   LIG     1      14.376  14.840   2.094  1.00  0.00      LIG  
ATOM   4945 C26  LIG     1      20.680  18.552   8.942  1.00  0.00      LIG  
ATOM   4946 C27  LIG     1      17.455  13.596   2.578  1.00  0.00      LIG  
ATOM   4947 H    LIG     1      15.984  15.308   0.192  1.00  0.00      LIG  
ATOM   4948 H1   LIG     1      17.791  17.155  10.209  1.00  0.00      LIG  
ATOM   4949 H2   LIG     1      20.278  16.698   7.609  1.00  0.00      LIG  
ATOM   4950 H3   LIG     1      18.481  16.885   4.340  1.00  0.00      LIG  
ATOM   4951 H4   LIG     1      19.971  16.348   5.043  1.00  0.00      LIG  
ATOM   4952 H5   LIG     1      17.765  17.875   6.405  1.00  0.00      LIG  
ATOM   4953 H6   LIG     1      14.668  16.781   2.488  1.00  0.00      LIG  
ATOM   4954 H7   LIG     1      17.345  13.271   7.910  1.00  0.00      LIG  
ATOM   4955 H8   LIG     1      18.699  12.441   7.197  1.00  0.00      LIG  
ATOM   4956 H9   LIG     1      19.454  14.145   9.311  1.00  0.00      LIG  
ATOM   4957 H10  LIG     1      17.911  14.701   9.868  1.00  0.00      LIG  
ATOM   4958 H11  LIG     1      17.538  12.180   5.264  1.00  0.00      LIG  
ATOM   4959 H12  LIG     1      16.170  13.024   6.012  1.00  0.00      LIG  
ATOM   4960 H13  LIG     1      15.769  13.836   3.852  1.00  0.00      LIG  
ATOM   4961 H14  LIG     1      17.255  18.805   8.671  1.00  0.00      LIG  
ATOM   4962 H15  LIG     1      18.481  19.761   7.858  1.00  0.00      LIG  
ATOM   4963 H16  LIG     1      16.056  16.308   4.062  1.00  0.00      LIG  
ATOM   4964 H17  LIG     1      17.292  16.248   2.828  1.00  0.00      LIG  
ATOM   4965 H18  LIG     1      20.148  18.489  11.565  1.00  0.00      LIG  
ATOM   4966 H19  LIG     1      18.758  17.694  12.326  1.00  0.00      LIG  
ATOM   4967 H20  LIG     1      19.424  15.615  11.360  1.00  0.00      LIG  
ATOM   4968 H21  LIG     1      20.591  16.048  10.117  1.00  0.00      LIG  
ATOM   4969 H22  LIG     1      16.401  15.072   8.430  1.00  0.00      LIG  
ATOM   4970 H23  LIG     1      16.547  16.054   6.984  1.00  0.00      LIG  
ATOM   4971 H24  LIG     1      16.711  16.801   8.518  1.00  0.00      LIG  
ATOM   4972 H25  LIG     1      17.487  20.839   9.880  1.00  0.00      LIG  
ATOM   4973 H26  LIG     1      19.251  20.737   9.916  1.00  0.00      LIG  
ATOM   4974 H27  LIG     1      19.345  18.825   5.042  1.00  0.00      LIG  
ATOM   4975 H28  LIG     1      20.437  13.522   5.952  1.00  0.00      LIG  
ATOM   4976 H29  LIG     1      20.615  13.676   7.690  1.00  0.00      LIG  
ATOM   4977 H30  LIG     1      20.937  15.056   6.639  1.00  0.00      LIG  
ATOM   4978 H31  LIG     1      14.762  18.691   1.662  1.00  0.00      LIG  
ATOM   4979 H32  LIG     1      13.482  18.348   0.489  1.00  0.00      LIG  
ATOM   4980 H33  LIG     1      14.775  19.488   0.089  1.00  0.00      LIG  
ATOM   4981 H34  LIG     1      16.070  18.048  -1.913  1.00  0.00      LIG  
ATOM   4982 H35  LIG     1      14.332  17.714  -1.846  1.00  0.00      LIG  
ATOM   4983 H36  LIG     1      15.475  16.373  -1.847  1.00  0.00      LIG  
ATOM   4984 H37  LIG     1      14.870  14.079   1.737  1.00  0.00      LIG  
ATOM   4985 H38  LIG     1      20.928  19.062   8.010  1.00  0.00      LIG  
ATOM   4986 H39  LIG     1      21.406  17.747   9.076  1.00  0.00      LIG  
ATOM   4987 H40  LIG     1      20.850  19.274   9.741  1.00  0.00      LIG  
ATOM   4988 H41  LIG     1      17.628  12.558   2.866  1.00  0.00      LIG  
ATOM   4989 H42  LIG     1      18.423  14.048   2.396  1.00  0.00      LIG  
ATOM   4990 H43  LIG     1      16.904  13.609   1.636  1.00  0.00      LIG  
TER
REMARK  Energy: 249.193
REMARK  SimpleFitness: 249.193
REMARK  FullFitness: -1397.4519
REMARK  InterFull: -37.4788
REMARK  IntraFull: 295.351
REMARK  solvFull: -1898.18
REMARK  surfFull: 242.856
REMARK  extraFull: 0.0
REMARK  deltaGcompsolvpol: -1898.18
REMARK  deltaGcompsolvnonpol: 242.856
REMARK  deltaGprotsolvpol: -1897.11
REMARK  deltaGprotsolvnonpol: 243.179
REMARK  deltaGligsolvpol: -9.54251
REMARK  deltaGligsolvnonpol: 14.2057
REMARK  deltaGvdw: -37.4788
REMARK  deltaGelec: 0.0
REMARK  deltaG: -8.391396
REMARK  Cluster: 5
REMARK  ClusterRank: 3
ATOM   4915 C    LIG     1      18.356  15.105   5.588  1.00  0.00      LIG  
ATOM   4916 C1   LIG     1      18.461  15.613   8.013  1.00  0.00      LIG  
ATOM   4917 C2   LIG     1      18.793  14.572   6.907  1.00  0.00      LIG  
ATOM   4918 O    LIG     1      16.664  17.319   0.583  1.00  0.00      LIG  
ATOM   4919 C3   LIG     1      15.753  16.209   0.752  1.00  0.00      LIG  
ATOM   4920 C4   LIG     1      15.342  17.435   0.004  1.00  0.00      LIG  
ATOM   4921 C5   LIG     1      19.206  16.945   7.739  1.00  0.00      LIG  
ATOM   4922 C6   LIG     1      17.502  14.281   4.951  1.00  0.00      LIG  
ATOM   4923 C7   LIG     1      19.205  17.991   8.903  1.00  0.00      LIG  
ATOM   4924 C8   LIG     1      18.916  16.454   5.258  1.00  0.00      LIG  
ATOM   4925 C9   LIG     1      18.783  17.492   6.363  1.00  0.00      LIG  
ATOM   4926 C10  LIG     1      18.817  17.326  10.222  1.00  0.00      LIG  
ATOM   4927 C11  LIG     1      15.268  15.941   2.146  1.00  0.00      LIG  
ATOM   4928 C12  LIG     1      18.018  13.266   7.051  1.00  0.00      LIG  
ATOM   4929 C13  LIG     1      18.807  15.025   9.398  1.00  0.00      LIG  
ATOM   4930 C14  LIG     1      17.229  13.084   5.777  1.00  0.00      LIG  
ATOM   4931 C15  LIG     1      16.716  14.347   3.657  1.00  0.00      LIG  
ATOM   4932 C16  LIG     1      18.226  19.163   8.757  1.00  0.00      LIG  
ATOM   4933 C17  LIG     1      16.383  15.753   3.185  1.00  0.00      LIG  
ATOM   4934 C18  LIG     1      19.026  18.208  11.435  1.00  0.00      LIG  
ATOM   4935 C19  LIG     1      19.481  15.985  10.353  1.00  0.00      LIG  
ATOM   4936 C20  LIG     1      18.182  19.437  11.268  1.00  0.00      LIG  
ATOM   4937 O1   LIG     1      17.742  20.016  12.250  1.00  0.00      LIG  
ATOM   4938 C21  LIG     1      16.944  15.870   7.971  1.00  0.00      LIG  
ATOM   4939 C22  LIG     1      18.256  20.131   9.936  1.00  0.00      LIG  
ATOM   4940 O2   LIG     1      19.598  18.591   5.965  1.00  0.00      LIG  
ATOM   4941 C23  LIG     1      20.274  14.189   6.817  1.00  0.00      LIG  
ATOM   4942 C24  LIG     1      14.546  18.545   0.602  1.00  0.00      LIG  
ATOM   4943 C25  LIG     1      15.296  17.373  -1.480  1.00  0.00      LIG  
ATOM   4944 O3   LIG     1      14.374  14.843   2.100  1.00  0.00      LIG  
ATOM   4945 C26  LIG     1      20.632  18.554   8.966  1.00  0.00      LIG  
ATOM   4946 C27  LIG     1      17.455  13.598   2.571  1.00  0.00      LIG  
ATOM   4947 H    LIG     1      15.980  15.305   0.200  1.00  0.00      LIG  
ATOM   4948 H1   LIG     1      17.744  17.133  10.203  1.00  0.00      LIG  
ATOM   4949 H2   LIG     1      20.262  16.688   7.633  1.00  0.00      LIG  
ATOM   4950 H3   LIG     1      18.497  16.865   4.342  1.00  0.00      LIG  
ATOM   4951 H4   LIG     1      19.982  16.330   5.059  1.00  0.00      LIG  
ATOM   4952 H5   LIG     1      17.756  17.852   6.400  1.00  0.00      LIG  
ATOM   4953 H6   LIG     1      14.671  16.784   2.497  1.00  0.00      LIG  
ATOM   4954 H7   LIG     1      17.346  13.244   7.911  1.00  0.00      LIG  
ATOM   4955 H8   LIG     1      18.699  12.422   7.187  1.00  0.00      LIG  
ATOM   4956 H9   LIG     1      19.433  14.134   9.329  1.00  0.00      LIG  
ATOM   4957 H10  LIG     1      17.882  14.684   9.871  1.00  0.00      LIG  
ATOM   4958 H11  LIG     1      17.522  12.167   5.261  1.00  0.00      LIG  
ATOM   4959 H12  LIG     1      16.165  13.026   6.011  1.00  0.00      LIG  
ATOM   4960 H13  LIG     1      15.773  13.829   3.849  1.00  0.00      LIG  
ATOM   4961 H14  LIG     1      17.210  18.775   8.655  1.00  0.00      LIG  
ATOM   4962 H15  LIG     1      18.435  19.741   7.855  1.00  0.00      LIG  
ATOM   4963 H16  LIG     1      16.055  16.302   4.072  1.00  0.00      LIG  
ATOM   4964 H17  LIG     1      17.291  16.250   2.839  1.00  0.00      LIG  
ATOM   4965 H18  LIG     1      20.070  18.491  11.583  1.00  0.00      LIG  
ATOM   4966 H19  LIG     1      18.681  17.683  12.330  1.00  0.00      LIG  
ATOM   4967 H20  LIG     1      19.378  15.609  11.375  1.00  0.00      LIG  
ATOM   4968 H21  LIG     1      20.550  16.048  10.141  1.00  0.00      LIG  
ATOM   4969 H22  LIG     1      16.382  15.049   8.421  1.00  0.00      LIG  
ATOM   4970 H23  LIG     1      16.538  16.025   6.972  1.00  0.00      LIG  
ATOM   4971 H24  LIG     1      16.684  16.779   8.502  1.00  0.00      LIG  
ATOM   4972 H25  LIG     1      17.403  20.813   9.864  1.00  0.00      LIG  
ATOM   4973 H26  LIG     1      19.171  20.728   9.922  1.00  0.00      LIG  
ATOM   4974 H27  LIG     1      19.334  18.817   5.059  1.00  0.00      LIG  
ATOM   4975 H28  LIG     1      20.443  13.503   5.982  1.00  0.00      LIG  
ATOM   4976 H29  LIG     1      20.608  13.675   7.719  1.00  0.00      LIG  
ATOM   4977 H30  LIG     1      20.933  15.045   6.658  1.00  0.00      LIG  
ATOM   4978 H31  LIG     1      14.762  18.693   1.661  1.00  0.00      LIG  
ATOM   4979 H32  LIG     1      13.478  18.341   0.496  1.00  0.00      LIG  
ATOM   4980 H33  LIG     1      14.764  19.481   0.081  1.00  0.00      LIG  
ATOM   4981 H34  LIG     1      16.040  18.043  -1.918  1.00  0.00      LIG  
ATOM   4982 H35  LIG     1      14.309  17.677  -1.837  1.00  0.00      LIG  
ATOM   4983 H36  LIG     1      15.478  16.358  -1.838  1.00  0.00      LIG  
ATOM   4984 H37  LIG     1      14.863  14.083   1.734  1.00  0.00      LIG  
ATOM   4985 H38  LIG     1      20.886  19.068   8.038  1.00  0.00      LIG  
ATOM   4986 H39  LIG     1      21.365  17.755   9.106  1.00  0.00      LIG  
ATOM   4987 H40  LIG     1      20.788  19.276   9.768  1.00  0.00      LIG  
ATOM   4988 H41  LIG     1      17.642  12.561   2.856  1.00  0.00      LIG  
ATOM   4989 H42  LIG     1      18.416  14.060   2.379  1.00  0.00      LIG  
ATOM   4990 H43  LIG     1      16.896  13.605   1.635  1.00  0.00      LIG  
TER
REMARK  Energy: 245.235
REMARK  SimpleFitness: 245.235
REMARK  FullFitness: -1396.9343
REMARK  InterFull: -38.7513
REMARK  IntraFull: 290.319
REMARK  solvFull: -1889.8
REMARK  surfFull: 241.298
REMARK  extraFull: 0.0
REMARK  deltaGcompsolvpol: -1889.8
REMARK  deltaGcompsolvnonpol: 241.298
REMARK  deltaGprotsolvpol: -1897.11
REMARK  deltaGprotsolvnonpol: 243.179
REMARK  deltaGligsolvpol: -8.72701
REMARK  deltaGligsolvnonpol: 14.0744
REMARK  deltaGvdw: -38.7513
REMARK  deltaGelec: 0.0
REMARK  deltaG: -8.183792
REMARK  Cluster: 6
REMARK  ClusterRank: 0
ATOM   4915 C    LIG     1      19.975  16.794   9.879  1.00  0.00      LIG  
ATOM   4916 C1   LIG     1      19.162  18.849   8.747  1.00  0.00      LIG  
ATOM   4917 C2   LIG     1      19.532  18.193  10.111  1.00  0.00      LIG  
ATOM   4918 O    LIG     1      20.436  11.586  14.127  1.00  0.00      LIG  
ATOM   4919 C3   LIG     1      20.818  12.440  13.026  1.00  0.00      LIG  
ATOM   4920 C4   LIG     1      21.793  12.083  14.091  1.00  0.00      LIG  
ATOM   4921 C5   LIG     1      20.415  18.810   7.831  1.00  0.00      LIG  
ATOM   4922 C6   LIG     1      19.298  15.905  10.611  1.00  0.00      LIG  
ATOM   4923 C7   LIG     1      20.386  19.740   6.576  1.00  0.00      LIG  
ATOM   4924 C8   LIG     1      21.047  16.553   8.873  1.00  0.00      LIG  
ATOM   4925 C9   LIG     1      20.856  17.349   7.583  1.00  0.00      LIG  
ATOM   4926 C10  LIG     1      19.239  20.743   6.664  1.00  0.00      LIG  
ATOM   4927 C11  LIG     1      20.068  13.735  12.984  1.00  0.00      LIG  
ATOM   4928 C12  LIG     1      18.349  18.035  11.064  1.00  0.00      LIG  
ATOM   4929 C13  LIG     1      18.632  20.274   8.995  1.00  0.00      LIG  
ATOM   4930 C14  LIG     1      18.377  16.601  11.540  1.00  0.00      LIG  
ATOM   4931 C15  LIG     1      19.401  14.401  10.567  1.00  0.00      LIG  
ATOM   4932 C16  LIG     1      20.173  19.045   5.230  1.00  0.00      LIG  
ATOM   4933 C17  LIG     1      19.020  13.694  11.871  1.00  0.00      LIG  
ATOM   4934 C18  LIG     1      19.295  21.817   5.604  1.00  0.00      LIG  
ATOM   4935 C19  LIG     1      19.152  21.328   8.044  1.00  0.00      LIG  
ATOM   4936 C20  LIG     1      19.308  21.184   4.246  1.00  0.00      LIG  
ATOM   4937 O1   LIG     1      18.800  21.750   3.291  1.00  0.00      LIG  
ATOM   4938 C21  LIG     1      18.011  18.057   8.085  1.00  0.00      LIG  
ATOM   4939 C22  LIG     1      20.215  20.006   4.048  1.00  0.00      LIG  
ATOM   4940 O2   LIG     1      22.114  17.305   6.919  1.00  0.00      LIG  
ATOM   4941 C23  LIG     1      20.631  18.909  10.907  1.00  0.00      LIG  
ATOM   4942 C24  LIG     1      22.140  13.058  15.158  1.00  0.00      LIG  
ATOM   4943 C25  LIG     1      22.812  11.035  13.821  1.00  0.00      LIG  
ATOM   4944 O3   LIG     1      20.979  14.812  12.800  1.00  0.00      LIG  
ATOM   4945 C26  LIG     1      21.752  20.447   6.556  1.00  0.00      LIG  
ATOM   4946 C27  LIG     1      18.463  13.891   9.489  1.00  0.00      LIG  
ATOM   4947 H    LIG     1      20.943  11.990  12.050  1.00  0.00      LIG  
ATOM   4948 H1   LIG     1      18.301  20.215   6.480  1.00  0.00      LIG  
ATOM   4949 H2   LIG     1      21.223  19.241   8.421  1.00  0.00      LIG  
ATOM   4950 H3   LIG     1      21.134  15.492   8.627  1.00  0.00      LIG  
ATOM   4951 H4   LIG     1      22.004  16.822   9.332  1.00  0.00      LIG  
ATOM   4952 H5   LIG     1      20.136  16.832   6.944  1.00  0.00      LIG  
ATOM   4953 H6   LIG     1      19.557  13.902  13.938  1.00  0.00      LIG  
ATOM   4954 H7   LIG     1      17.384  18.242  10.600  1.00  0.00      LIG  
ATOM   4955 H8   LIG     1      18.426  18.721  11.913  1.00  0.00      LIG  
ATOM   4956 H9   LIG     1      18.823  20.624  10.010  1.00  0.00      LIG  
ATOM   4957 H10  LIG     1      17.543  20.262   8.907  1.00  0.00      LIG  
ATOM   4958 H11  LIG     1      18.760  16.547  12.562  1.00  0.00      LIG  
ATOM   4959 H12  LIG     1      17.384  16.160  11.521  1.00  0.00      LIG  
ATOM   4960 H13  LIG     1      20.419  14.107  10.297  1.00  0.00      LIG  
ATOM   4961 H14  LIG     1      19.208  18.531   5.242  1.00  0.00      LIG  
ATOM   4962 H15  LIG     1      20.935  18.289   5.054  1.00  0.00      LIG  
ATOM   4963 H16  LIG     1      18.090  14.110  12.260  1.00  0.00      LIG  
ATOM   4964 H17  LIG     1      18.767  12.652  11.651  1.00  0.00      LIG  
ATOM   4965 H18  LIG     1      20.165  22.462   5.722  1.00  0.00      LIG  
ATOM   4966 H19  LIG     1      18.396  22.436   5.669  1.00  0.00      LIG  
ATOM   4967 H20  LIG     1      18.469  22.182   8.050  1.00  0.00      LIG  
ATOM   4968 H21  LIG     1      20.125  21.696   8.379  1.00  0.00      LIG  
ATOM   4969 H22  LIG     1      17.057  18.241   8.585  1.00  0.00      LIG  
ATOM   4970 H23  LIG     1      18.169  16.977   8.083  1.00  0.00      LIG  
ATOM   4971 H24  LIG     1      17.875  18.343   7.043  1.00  0.00      LIG  
ATOM   4972 H25  LIG     1      19.892  19.481   3.145  1.00  0.00      LIG  
ATOM   4973 H26  LIG     1      21.227  20.381   3.874  1.00  0.00      LIG  
ATOM   4974 H27  LIG     1      22.706  17.905   7.404  1.00  0.00      LIG  
ATOM   4975 H28  LIG     1      20.817  18.393  11.854  1.00  0.00      LIG  
ATOM   4976 H29  LIG     1      20.346  19.931  11.161  1.00  0.00      LIG  
ATOM   4977 H30  LIG     1      21.586  18.950  10.378  1.00  0.00      LIG  
ATOM   4978 H31  LIG     1      21.276  13.644  15.479  1.00  0.00      LIG  
ATOM   4979 H32  LIG     1      22.894  13.755  14.798  1.00  0.00      LIG  
ATOM   4980 H33  LIG     1      22.548  12.535  16.026  1.00  0.00      LIG  
ATOM   4981 H34  LIG     1      22.515  10.391  12.988  1.00  0.00      LIG  
ATOM   4982 H35  LIG     1      22.955  10.413  14.709  1.00  0.00      LIG  
ATOM   4983 H36  LIG     1      23.771  11.496  13.575  1.00  0.00      LIG  
ATOM   4984 H37  LIG     1      20.461  15.539  12.411  1.00  0.00      LIG  
ATOM   4985 H38  LIG     1      22.556  19.721   6.425  1.00  0.00      LIG  
ATOM   4986 H39  LIG     1      21.938  20.972   7.496  1.00  0.00      LIG  
ATOM   4987 H40  LIG     1      21.864  21.180   5.757  1.00  0.00      LIG  
ATOM   4988 H41  LIG     1      18.698  14.333   8.515  1.00  0.00      LIG  
ATOM   4989 H42  LIG     1      17.422  14.129   9.729  1.00  0.00      LIG  
ATOM   4990 H43  LIG     1      18.547  12.805   9.396  1.00  0.00      LIG  
TER
REMARK  Energy: 245.246
REMARK  SimpleFitness: 245.246
REMARK  FullFitness: -1395.2756
REMARK  InterFull: -40.3756
REMARK  IntraFull: 290.936
REMARK  solvFull: -1887.12
REMARK  surfFull: 241.284
REMARK  extraFull: 0.0
REMARK  deltaGcompsolvpol: -1887.12
REMARK  deltaGcompsolvnonpol: 241.284
REMARK  deltaGprotsolvpol: -1897.11
REMARK  deltaGprotsolvnonpol: 243.179
REMARK  deltaGligsolvpol: -8.81811
REMARK  deltaGligsolvnonpol: 14.0711
REMARK  deltaGvdw: -40.3756
REMARK  deltaGelec: 0.0
REMARK  deltaG: -8.16887
REMARK  Cluster: 6
REMARK  ClusterRank: 1
ATOM   4915 C    LIG     1      19.950  16.739   9.818  1.00  0.00      LIG  
ATOM   4916 C1   LIG     1      19.146  18.811   8.718  1.00  0.00      LIG  
ATOM   4917 C2   LIG     1      19.516  18.137  10.073  1.00  0.00      LIG  
ATOM   4918 O    LIG     1      20.412  11.584  14.127  1.00  0.00      LIG  
ATOM   4919 C3   LIG     1      20.794  12.410  13.005  1.00  0.00      LIG  
ATOM   4920 C4   LIG     1      21.765  12.093  14.087  1.00  0.00      LIG  
ATOM   4921 C5   LIG     1      20.400  18.789   7.804  1.00  0.00      LIG  
ATOM   4922 C6   LIG     1      19.274  15.845  10.544  1.00  0.00      LIG  
ATOM   4923 C7   LIG     1      20.373  19.733   6.561  1.00  0.00      LIG  
ATOM   4924 C8   LIG     1      21.022  16.508   8.809  1.00  0.00      LIG  
ATOM   4925 C9   LIG     1      20.839  17.332   7.535  1.00  0.00      LIG  
ATOM   4926 C10  LIG     1      19.226  20.735   6.659  1.00  0.00      LIG  
ATOM   4927 C11  LIG     1      20.036  13.699  12.924  1.00  0.00      LIG  
ATOM   4928 C12  LIG     1      18.335  17.972  11.026  1.00  0.00      LIG  
ATOM   4929 C13  LIG     1      18.613  20.232   8.982  1.00  0.00      LIG  
ATOM   4930 C14  LIG     1      18.371  16.535  11.496  1.00  0.00      LIG  
ATOM   4931 C15  LIG     1      19.389  14.342  10.496  1.00  0.00      LIG  
ATOM   4932 C16  LIG     1      20.161  19.054   5.207  1.00  0.00      LIG  
ATOM   4933 C17  LIG     1      19.002  13.634  11.798  1.00  0.00      LIG  
ATOM   4934 C18  LIG     1      19.284  21.821   5.611  1.00  0.00      LIG  
ATOM   4935 C19  LIG     1      19.136  21.300   8.048  1.00  0.00      LIG  
ATOM   4936 C20  LIG     1      19.295  21.201   4.246  1.00  0.00      LIG  
ATOM   4937 O1   LIG     1      18.778  21.771   3.298  1.00  0.00      LIG  
ATOM   4938 C21  LIG     1      17.997  18.025   8.044  1.00  0.00      LIG  
ATOM   4939 C22  LIG     1      20.202  20.027   4.035  1.00  0.00      LIG  
ATOM   4940 O2   LIG     1      22.102  17.301   6.881  1.00  0.00      LIG  
ATOM   4941 C23  LIG     1      20.620  18.836  10.876  1.00  0.00      LIG  
ATOM   4942 C24  LIG     1      22.095  13.101  15.130  1.00  0.00      LIG  
ATOM   4943 C25  LIG     1      22.795  11.046  13.852  1.00  0.00      LIG  
ATOM   4944 O3   LIG     1      20.948  14.775  12.734  1.00  0.00      LIG  
ATOM   4945 C26  LIG     1      21.738  20.441   6.548  1.00  0.00      LIG  
ATOM   4946 C27  LIG     1      18.472  13.816   9.405  1.00  0.00      LIG  
ATOM   4947 H    LIG     1      20.929  11.934  12.043  1.00  0.00      LIG  
ATOM   4948 H1   LIG     1      18.289  20.208   6.468  1.00  0.00      LIG  
ATOM   4949 H2   LIG     1      21.208  19.211   8.400  1.00  0.00      LIG  
ATOM   4950 H3   LIG     1      21.103  15.451   8.542  1.00  0.00      LIG  
ATOM   4951 H4   LIG     1      21.980  16.763   9.273  1.00  0.00      LIG  
ATOM   4952 H5   LIG     1      20.122  16.829   6.880  1.00  0.00      LIG  
ATOM   4953 H6   LIG     1      19.510  13.882  13.867  1.00  0.00      LIG  
ATOM   4954 H7   LIG     1      17.369  18.175  10.561  1.00  0.00      LIG  
ATOM   4955 H8   LIG     1      18.407  18.652  11.879  1.00  0.00      LIG  
ATOM   4956 H9   LIG     1      18.799  20.565  10.004  1.00  0.00      LIG  
ATOM   4957 H10  LIG     1      17.524  20.219   8.888  1.00  0.00      LIG  
ATOM   4958 H11  LIG     1      18.776  16.481  12.510  1.00  0.00      LIG  
ATOM   4959 H12  LIG     1      17.378  16.095  11.500  1.00  0.00      LIG  
ATOM   4960 H13  LIG     1      20.412  14.061  10.239  1.00  0.00      LIG  
ATOM   4961 H14  LIG     1      19.198  18.537   5.212  1.00  0.00      LIG  
ATOM   4962 H15  LIG     1      20.926  18.303   5.022  1.00  0.00      LIG  
ATOM   4963 H16  LIG     1      18.060  14.038  12.172  1.00  0.00      LIG  
ATOM   4964 H17  LIG     1      18.767  12.588  11.579  1.00  0.00      LIG  
ATOM   4965 H18  LIG     1      20.156  22.463   5.735  1.00  0.00      LIG  
ATOM   4966 H19  LIG     1      18.387  22.441   5.684  1.00  0.00      LIG  
ATOM   4967 H20  LIG     1      18.454  22.155   8.063  1.00  0.00      LIG  
ATOM   4968 H21  LIG     1      20.107  21.663   8.392  1.00  0.00      LIG  
ATOM   4969 H22  LIG     1      17.042  18.196   8.546  1.00  0.00      LIG  
ATOM   4970 H23  LIG     1      18.157  16.946   8.024  1.00  0.00      LIG  
ATOM   4971 H24  LIG     1      17.859  18.326   7.007  1.00  0.00      LIG  
ATOM   4972 H25  LIG     1      19.879  19.511   3.126  1.00  0.00      LIG  
ATOM   4973 H26  LIG     1      21.213  20.403   3.864  1.00  0.00      LIG  
ATOM   4974 H27  LIG     1      22.108  18.053   6.264  1.00  0.00      LIG  
ATOM   4975 H28  LIG     1      20.798  18.312  11.821  1.00  0.00      LIG  
ATOM   4976 H29  LIG     1      20.345  19.860  11.132  1.00  0.00      LIG  
ATOM   4977 H30  LIG     1      21.578  18.867  10.350  1.00  0.00      LIG  
ATOM   4978 H31  LIG     1      21.221  13.679  15.438  1.00  0.00      LIG  
ATOM   4979 H32  LIG     1      22.836  13.802  14.753  1.00  0.00      LIG  
ATOM   4980 H33  LIG     1      22.513  12.608  16.011  1.00  0.00      LIG  
ATOM   4981 H34  LIG     1      22.521  10.394  13.017  1.00  0.00      LIG  
ATOM   4982 H35  LIG     1      22.919  10.432  14.747  1.00  0.00      LIG  
ATOM   4983 H36  LIG     1      23.759  11.507  13.624  1.00  0.00      LIG  
ATOM   4984 H37  LIG     1      20.445  15.483  12.295  1.00  0.00      LIG  
ATOM   4985 H38  LIG     1      22.542  19.717   6.405  1.00  0.00      LIG  
ATOM   4986 H39  LIG     1      21.926  20.954   7.494  1.00  0.00      LIG  
ATOM   4987 H40  LIG     1      21.848  21.184   5.758  1.00  0.00      LIG  
ATOM   4988 H41  LIG     1      18.717  14.257   8.434  1.00  0.00      LIG  
ATOM   4989 H42  LIG     1      17.424  14.039   9.628  1.00  0.00      LIG  
ATOM   4990 H43  LIG     1      18.573  12.731   9.317  1.00  0.00      LIG  
TER
REMARK  Energy: 245.246
REMARK  SimpleFitness: 245.246
REMARK  FullFitness: -1395.2756
REMARK  InterFull: -40.3756
REMARK  IntraFull: 290.936
REMARK  solvFull: -1887.12
REMARK  surfFull: 241.284
REMARK  extraFull: 0.0
REMARK  deltaGcompsolvpol: -1887.12
REMARK  deltaGcompsolvnonpol: 241.284
REMARK  deltaGprotsolvpol: -1897.11
REMARK  deltaGprotsolvnonpol: 243.179
REMARK  deltaGligsolvpol: -8.81811
REMARK  deltaGligsolvnonpol: 14.0711
REMARK  deltaGvdw: -40.3756
REMARK  deltaGelec: 0.0
REMARK  deltaG: -8.16887
REMARK  Cluster: 6
REMARK  ClusterRank: 2
ATOM   4915 C    LIG     1      19.950  16.739   9.818  1.00  0.00      LIG  
ATOM   4916 C1   LIG     1      19.146  18.811   8.718  1.00  0.00      LIG  
ATOM   4917 C2   LIG     1      19.516  18.137  10.073  1.00  0.00      LIG  
ATOM   4918 O    LIG     1      20.412  11.584  14.127  1.00  0.00      LIG  
ATOM   4919 C3   LIG     1      20.794  12.410  13.005  1.00  0.00      LIG  
ATOM   4920 C4   LIG     1      21.765  12.093  14.087  1.00  0.00      LIG  
ATOM   4921 C5   LIG     1      20.400  18.789   7.804  1.00  0.00      LIG  
ATOM   4922 C6   LIG     1      19.274  15.845  10.544  1.00  0.00      LIG  
ATOM   4923 C7   LIG     1      20.373  19.733   6.561  1.00  0.00      LIG  
ATOM   4924 C8   LIG     1      21.022  16.508   8.809  1.00  0.00      LIG  
ATOM   4925 C9   LIG     1      20.839  17.332   7.535  1.00  0.00      LIG  
ATOM   4926 C10  LIG     1      19.226  20.735   6.659  1.00  0.00      LIG  
ATOM   4927 C11  LIG     1      20.036  13.699  12.924  1.00  0.00      LIG  
ATOM   4928 C12  LIG     1      18.335  17.972  11.026  1.00  0.00      LIG  
ATOM   4929 C13  LIG     1      18.613  20.232   8.982  1.00  0.00      LIG  
ATOM   4930 C14  LIG     1      18.371  16.535  11.496  1.00  0.00      LIG  
ATOM   4931 C15  LIG     1      19.389  14.342  10.496  1.00  0.00      LIG  
ATOM   4932 C16  LIG     1      20.161  19.054   5.207  1.00  0.00      LIG  
ATOM   4933 C17  LIG     1      19.002  13.634  11.798  1.00  0.00      LIG  
ATOM   4934 C18  LIG     1      19.284  21.821   5.611  1.00  0.00      LIG  
ATOM   4935 C19  LIG     1      19.136  21.300   8.048  1.00  0.00      LIG  
ATOM   4936 C20  LIG     1      19.295  21.201   4.246  1.00  0.00      LIG  
ATOM   4937 O1   LIG     1      18.778  21.771   3.298  1.00  0.00      LIG  
ATOM   4938 C21  LIG     1      17.997  18.025   8.044  1.00  0.00      LIG  
ATOM   4939 C22  LIG     1      20.202  20.027   4.035  1.00  0.00      LIG  
ATOM   4940 O2   LIG     1      22.102  17.301   6.881  1.00  0.00      LIG  
ATOM   4941 C23  LIG     1      20.620  18.836  10.876  1.00  0.00      LIG  
ATOM   4942 C24  LIG     1      22.095  13.101  15.130  1.00  0.00      LIG  
ATOM   4943 C25  LIG     1      22.795  11.046  13.852  1.00  0.00      LIG  
ATOM   4944 O3   LIG     1      20.948  14.775  12.734  1.00  0.00      LIG  
ATOM   4945 C26  LIG     1      21.738  20.441   6.548  1.00  0.00      LIG  
ATOM   4946 C27  LIG     1      18.472  13.816   9.405  1.00  0.00      LIG  
ATOM   4947 H    LIG     1      20.929  11.934  12.043  1.00  0.00      LIG  
ATOM   4948 H1   LIG     1      18.289  20.208   6.468  1.00  0.00      LIG  
ATOM   4949 H2   LIG     1      21.208  19.211   8.400  1.00  0.00      LIG  
ATOM   4950 H3   LIG     1      21.103  15.451   8.542  1.00  0.00      LIG  
ATOM   4951 H4   LIG     1      21.980  16.763   9.273  1.00  0.00      LIG  
ATOM   4952 H5   LIG     1      20.122  16.829   6.880  1.00  0.00      LIG  
ATOM   4953 H6   LIG     1      19.510  13.882  13.867  1.00  0.00      LIG  
ATOM   4954 H7   LIG     1      17.369  18.175  10.561  1.00  0.00      LIG  
ATOM   4955 H8   LIG     1      18.407  18.652  11.879  1.00  0.00      LIG  
ATOM   4956 H9   LIG     1      18.799  20.565  10.004  1.00  0.00      LIG  
ATOM   4957 H10  LIG     1      17.524  20.219   8.888  1.00  0.00      LIG  
ATOM   4958 H11  LIG     1      18.776  16.481  12.510  1.00  0.00      LIG  
ATOM   4959 H12  LIG     1      17.378  16.095  11.500  1.00  0.00      LIG  
ATOM   4960 H13  LIG     1      20.412  14.061  10.239  1.00  0.00      LIG  
ATOM   4961 H14  LIG     1      19.198  18.537   5.212  1.00  0.00      LIG  
ATOM   4962 H15  LIG     1      20.926  18.303   5.022  1.00  0.00      LIG  
ATOM   4963 H16  LIG     1      18.060  14.038  12.172  1.00  0.00      LIG  
ATOM   4964 H17  LIG     1      18.767  12.588  11.579  1.00  0.00      LIG  
ATOM   4965 H18  LIG     1      20.156  22.463   5.735  1.00  0.00      LIG  
ATOM   4966 H19  LIG     1      18.387  22.441   5.684  1.00  0.00      LIG  
ATOM   4967 H20  LIG     1      18.454  22.155   8.063  1.00  0.00      LIG  
ATOM   4968 H21  LIG     1      20.107  21.663   8.392  1.00  0.00      LIG  
ATOM   4969 H22  LIG     1      17.042  18.196   8.546  1.00  0.00      LIG  
ATOM   4970 H23  LIG     1      18.157  16.946   8.024  1.00  0.00      LIG  
ATOM   4971 H24  LIG     1      17.859  18.326   7.007  1.00  0.00      LIG  
ATOM   4972 H25  LIG     1      19.879  19.511   3.126  1.00  0.00      LIG  
ATOM   4973 H26  LIG     1      21.213  20.403   3.864  1.00  0.00      LIG  
ATOM   4974 H27  LIG     1      22.108  18.053   6.264  1.00  0.00      LIG  
ATOM   4975 H28  LIG     1      20.798  18.312  11.821  1.00  0.00      LIG  
ATOM   4976 H29  LIG     1      20.345  19.860  11.132  1.00  0.00      LIG  
ATOM   4977 H30  LIG     1      21.578  18.867  10.350  1.00  0.00      LIG  
ATOM   4978 H31  LIG     1      21.221  13.679  15.438  1.00  0.00      LIG  
ATOM   4979 H32  LIG     1      22.836  13.802  14.753  1.00  0.00      LIG  
ATOM   4980 H33  LIG     1      22.513  12.608  16.011  1.00  0.00      LIG  
ATOM   4981 H34  LIG     1      22.521  10.394  13.017  1.00  0.00      LIG  
ATOM   4982 H35  LIG     1      22.919  10.432  14.747  1.00  0.00      LIG  
ATOM   4983 H36  LIG     1      23.759  11.507  13.624  1.00  0.00      LIG  
ATOM   4984 H37  LIG     1      20.445  15.483  12.295  1.00  0.00      LIG  
ATOM   4985 H38  LIG     1      22.542  19.717   6.405  1.00  0.00      LIG  
ATOM   4986 H39  LIG     1      21.926  20.954   7.494  1.00  0.00      LIG  
ATOM   4987 H40  LIG     1      21.848  21.184   5.758  1.00  0.00      LIG  
ATOM   4988 H41  LIG     1      18.717  14.257   8.434  1.00  0.00      LIG  
ATOM   4989 H42  LIG     1      17.424  14.039   9.628  1.00  0.00      LIG  
ATOM   4990 H43  LIG     1      18.573  12.731   9.317  1.00  0.00      LIG  
TER
REMARK  Energy: 245.474
REMARK  SimpleFitness: 245.474
REMARK  FullFitness: -1395.1172
REMARK  InterFull: -40.3263
REMARK  IntraFull: 291.029
REMARK  solvFull: -1887.11
REMARK  surfFull: 241.29
REMARK  extraFull: 0.0
REMARK  deltaGcompsolvpol: -1887.11
REMARK  deltaGcompsolvnonpol: 241.29
REMARK  deltaGprotsolvpol: -1897.11
REMARK  deltaGprotsolvnonpol: 243.179
REMARK  deltaGligsolvpol: -8.81917
REMARK  deltaGligsolvnonpol: 14.0687
REMARK  deltaGvdw: -40.3263
REMARK  deltaGelec: 0.0
REMARK  deltaG: -8.162734
REMARK  Cluster: 6
REMARK  ClusterRank: 3
ATOM   4915 C    LIG     1      19.967  16.742   9.779  1.00  0.00      LIG  
ATOM   4916 C1   LIG     1      19.152  18.818   8.693  1.00  0.00      LIG  
ATOM   4917 C2   LIG     1      19.525  18.135  10.043  1.00  0.00      LIG  
ATOM   4918 O    LIG     1      20.401  11.610  14.133  1.00  0.00      LIG  
ATOM   4919 C3   LIG     1      20.801  12.416  13.001  1.00  0.00      LIG  
ATOM   4920 C4   LIG     1      21.752  12.127  14.107  1.00  0.00      LIG  
ATOM   4921 C5   LIG     1      20.402  18.802   7.773  1.00  0.00      LIG  
ATOM   4922 C6   LIG     1      19.295  15.842  10.505  1.00  0.00      LIG  
ATOM   4923 C7   LIG     1      20.367  19.757   6.536  1.00  0.00      LIG  
ATOM   4924 C8   LIG     1      21.028  16.514   8.758  1.00  0.00      LIG  
ATOM   4925 C9   LIG     1      20.840  17.347   7.491  1.00  0.00      LIG  
ATOM   4926 C10  LIG     1      19.216  20.753   6.647  1.00  0.00      LIG  
ATOM   4927 C11  LIG     1      20.050  13.705  12.880  1.00  0.00      LIG  
ATOM   4928 C12  LIG     1      18.342  17.959  10.994  1.00  0.00      LIG  
ATOM   4929 C13  LIG     1      18.618  20.237   8.969  1.00  0.00      LIG  
ATOM   4930 C14  LIG     1      18.380  16.519  11.453  1.00  0.00      LIG  
ATOM   4931 C15  LIG     1      19.409  14.342  10.441  1.00  0.00      LIG  
ATOM   4932 C16  LIG     1      20.153  19.087   5.178  1.00  0.00      LIG  
ATOM   4933 C17  LIG     1      19.031  13.621  11.740  1.00  0.00      LIG  
ATOM   4934 C18  LIG     1      19.260  21.843   5.603  1.00  0.00      LIG  
ATOM   4935 C19  LIG     1      19.136  21.312   8.039  1.00  0.00      LIG  
ATOM   4936 C20  LIG     1      19.264  21.231   4.235  1.00  0.00      LIG  
ATOM   4937 O1   LIG     1      18.720  21.792   3.298  1.00  0.00      LIG  
ATOM   4938 C21  LIG     1      18.006  18.034   8.015  1.00  0.00      LIG  
ATOM   4939 C22  LIG     1      20.180  20.066   4.011  1.00  0.00      LIG  
ATOM   4940 O2   LIG     1      22.100  17.323   6.832  1.00  0.00      LIG  
ATOM   4941 C23  LIG     1      20.626  18.835  10.852  1.00  0.00      LIG  
ATOM   4942 C24  LIG     1      22.057  13.161  15.133  1.00  0.00      LIG  
ATOM   4943 C25  LIG     1      22.794  11.086  13.903  1.00  0.00      LIG  
ATOM   4944 O3   LIG     1      20.967  14.775  12.683  1.00  0.00      LIG  
ATOM   4945 C26  LIG     1      21.728  20.470   6.525  1.00  0.00      LIG  
ATOM   4946 C27  LIG     1      18.481  13.840   9.347  1.00  0.00      LIG  
ATOM   4947 H    LIG     1      20.947  11.918  12.052  1.00  0.00      LIG  
ATOM   4948 H1   LIG     1      18.278  20.225   6.462  1.00  0.00      LIG  
ATOM   4949 H2   LIG     1      21.214  19.216   8.368  1.00  0.00      LIG  
ATOM   4950 H3   LIG     1      21.100  15.457   8.481  1.00  0.00      LIG  
ATOM   4951 H4   LIG     1      21.991  16.761   9.215  1.00  0.00      LIG  
ATOM   4952 H5   LIG     1      20.122  16.850   6.833  1.00  0.00      LIG  
ATOM   4953 H6   LIG     1      19.513  13.908  13.812  1.00  0.00      LIG  
ATOM   4954 H7   LIG     1      17.377  18.164  10.529  1.00  0.00      LIG  
ATOM   4955 H8   LIG     1      18.411  18.635  11.851  1.00  0.00      LIG  
ATOM   4956 H9   LIG     1      18.803  20.565   9.992  1.00  0.00      LIG  
ATOM   4957 H10  LIG     1      17.528  20.223   8.876  1.00  0.00      LIG  
ATOM   4958 H11  LIG     1      18.769  16.457  12.473  1.00  0.00      LIG  
ATOM   4959 H12  LIG     1      17.390  16.071  11.438  1.00  0.00      LIG  
ATOM   4960 H13  LIG     1      20.431  14.062  10.172  1.00  0.00      LIG  
ATOM   4961 H14  LIG     1      19.194  18.563   5.183  1.00  0.00      LIG  
ATOM   4962 H15  LIG     1      20.923  18.343   4.985  1.00  0.00      LIG  
ATOM   4963 H16  LIG     1      18.078  14.001  12.111  1.00  0.00      LIG  
ATOM   4964 H17  LIG     1      18.825  12.570  11.514  1.00  0.00      LIG  
ATOM   4965 H18  LIG     1      20.127  22.491   5.723  1.00  0.00      LIG  
ATOM   4966 H19  LIG     1      18.359  22.457   5.683  1.00  0.00      LIG  
ATOM   4967 H20  LIG     1      18.454  22.166   8.064  1.00  0.00      LIG  
ATOM   4968 H21  LIG     1      20.108  21.673   8.379  1.00  0.00      LIG  
ATOM   4969 H22  LIG     1      17.049  18.200   8.515  1.00  0.00      LIG  
ATOM   4970 H23  LIG     1      18.168  16.955   7.990  1.00  0.00      LIG  
ATOM   4971 H24  LIG     1      17.870  18.338   6.978  1.00  0.00      LIG  
ATOM   4972 H25  LIG     1      19.853  19.551   3.103  1.00  0.00      LIG  
ATOM   4973 H26  LIG     1      21.187  20.451   3.835  1.00  0.00      LIG  
ATOM   4974 H27  LIG     1      22.097  18.070   6.209  1.00  0.00      LIG  
ATOM   4975 H28  LIG     1      20.815  18.300  11.788  1.00  0.00      LIG  
ATOM   4976 H29  LIG     1      20.339  19.852  11.126  1.00  0.00      LIG  
ATOM   4977 H30  LIG     1      21.580  18.886  10.321  1.00  0.00      LIG  
ATOM   4978 H31  LIG     1      21.161  13.701  15.451  1.00  0.00      LIG  
ATOM   4979 H32  LIG     1      22.757  13.895  14.737  1.00  0.00      LIG  
ATOM   4980 H33  LIG     1      22.511  12.698  16.013  1.00  0.00      LIG  
ATOM   4981 H34  LIG     1      22.527  10.407  13.088  1.00  0.00      LIG  
ATOM   4982 H35  LIG     1      22.927  10.502  14.817  1.00  0.00      LIG  
ATOM   4983 H36  LIG     1      23.750  11.556  13.658  1.00  0.00      LIG  
ATOM   4984 H37  LIG     1      20.463  15.489  12.254  1.00  0.00      LIG  
ATOM   4985 H38  LIG     1      22.536  19.753   6.365  1.00  0.00      LIG  
ATOM   4986 H39  LIG     1      21.920  20.969   7.479  1.00  0.00      LIG  
ATOM   4987 H40  LIG     1      21.826  21.226   5.746  1.00  0.00      LIG  
ATOM   4988 H41  LIG     1      18.726  14.295   8.382  1.00  0.00      LIG  
ATOM   4989 H42  LIG     1      17.437  14.073   9.580  1.00  0.00      LIG  
ATOM   4990 H43  LIG     1      18.570  12.755   9.240  1.00  0.00      LIG  
TER
REMARK  Energy: 265.127
REMARK  SimpleFitness: 265.127
REMARK  FullFitness: -1376.164
REMARK  InterFull: -21.0719
REMARK  IntraFull: 298.125
REMARK  solvFull: -1895.0
REMARK  surfFull: 241.783
REMARK  extraFull: 0.0
REMARK  deltaGcompsolvpol: -1895.0
REMARK  deltaGcompsolvnonpol: 241.783
REMARK  deltaGprotsolvpol: -1897.11
REMARK  deltaGprotsolvnonpol: 243.179
REMARK  deltaGligsolvpol: -8.62502
REMARK  deltaGligsolvnonpol: 14.3283
REMARK  deltaGvdw: -21.0719
REMARK  deltaGelec: 0.0
REMARK  deltaG: -6.8139377
REMARK  Cluster: 6
REMARK  ClusterRank: 4
ATOM   4915 C    LIG     1      20.183  16.781   9.221  1.00  0.00      LIG  
ATOM   4916 C1   LIG     1      19.264  18.716   8.001  1.00  0.00      LIG  
ATOM   4917 C2   LIG     1      19.382  18.017   9.379  1.00  0.00      LIG  
ATOM   4918 O    LIG     1      20.322  11.278  12.214  1.00  0.00      LIG  
ATOM   4919 C3   LIG     1      20.270  12.709  12.039  1.00  0.00      LIG  
ATOM   4920 C4   LIG     1      20.337  12.115  13.392  1.00  0.00      LIG  
ATOM   4921 C5   LIG     1      20.691  19.044   7.505  1.00  0.00      LIG  
ATOM   4922 C6   LIG     1      19.462  15.667   9.379  1.00  0.00      LIG  
ATOM   4923 C7   LIG     1      20.732  19.971   6.258  1.00  0.00      LIG  
ATOM   4924 C8   LIG     1      21.570  16.950   8.724  1.00  0.00      LIG  
ATOM   4925 C9   LIG     1      21.562  17.760   7.427  1.00  0.00      LIG  
ATOM   4926 C10  LIG     1      19.396  20.698   6.080  1.00  0.00      LIG  
ATOM   4927 C11  LIG     1      19.000  13.224  11.473  1.00  0.00      LIG  
ATOM   4928 C12  LIG     1      18.059  17.482   9.877  1.00  0.00      LIG  
ATOM   4929 C13  LIG     1      18.388  19.978   8.155  1.00  0.00      LIG  
ATOM   4930 C14  LIG     1      18.044  16.008   9.546  1.00  0.00      LIG  
ATOM   4931 C15  LIG     1      19.874  14.242   9.222  1.00  0.00      LIG  
ATOM   4932 C16  LIG     1      20.988  19.253   4.938  1.00  0.00      LIG  
ATOM   4933 C17  LIG     1      18.988  13.221   9.941  1.00  0.00      LIG  
ATOM   4934 C18  LIG     1      19.406  21.745   5.008  1.00  0.00      LIG  
ATOM   4935 C19  LIG     1      18.875  21.189   7.395  1.00  0.00      LIG  
ATOM   4936 C20  LIG     1      19.714  21.052   3.715  1.00  0.00      LIG  
ATOM   4937 O1   LIG     1      19.174  21.390   2.673  1.00  0.00      LIG  
ATOM   4938 C21  LIG     1      18.550  17.771   6.995  1.00  0.00      LIG  
ATOM   4939 C22  LIG     1      20.907  20.147   3.711  1.00  0.00      LIG  
ATOM   4940 O2   LIG     1      22.923  18.070   7.158  1.00  0.00      LIG  
ATOM   4941 C23  LIG     1      19.975  18.866  10.512  1.00  0.00      LIG  
ATOM   4942 C24  LIG     1      19.111  12.115  14.227  1.00  0.00      LIG  
ATOM   4943 C25  LIG     1      21.625  12.071  14.134  1.00  0.00      LIG  
ATOM   4944 O3   LIG     1      18.797  14.502  12.050  1.00  0.00      LIG  
ATOM   4945 C26  LIG     1      21.876  20.959   6.501  1.00  0.00      LIG  
ATOM   4946 C27  LIG     1      19.883  13.876   7.748  1.00  0.00      LIG  
ATOM   4947 H    LIG     1      21.124  13.268  11.708  1.00  0.00      LIG  
ATOM   4948 H1   LIG     1      18.648  20.000   5.718  1.00  0.00      LIG  
ATOM   4949 H2   LIG     1      21.152  19.655   8.284  1.00  0.00      LIG  
ATOM   4950 H3   LIG     1      22.049  15.985   8.543  1.00  0.00      LIG  
ATOM   4951 H4   LIG     1      22.181  17.446   9.485  1.00  0.00      LIG  
ATOM   4952 H5   LIG     1      21.214  17.114   6.616  1.00  0.00      LIG  
ATOM   4953 H6   LIG     1      18.160  12.596  11.772  1.00  0.00      LIG  
ATOM   4954 H7   LIG     1      17.187  17.994   9.462  1.00  0.00      LIG  
ATOM   4955 H8   LIG     1      17.996  17.593  10.964  1.00  0.00      LIG  
ATOM   4956 H9   LIG     1      18.244  20.278   9.192  1.00  0.00      LIG  
ATOM   4957 H10  LIG     1      17.385  19.738   7.797  1.00  0.00      LIG  
ATOM   4958 H11  LIG     1      17.544  15.459  10.338  1.00  0.00      LIG  
ATOM   4959 H12  LIG     1      17.498  15.810   8.619  1.00  0.00      LIG  
ATOM   4960 H13  LIG     1      20.879  14.161   9.618  1.00  0.00      LIG  
ATOM   4961 H14  LIG     1      20.259  18.448   4.819  1.00  0.00      LIG  
ATOM   4962 H15  LIG     1      21.976  18.790   4.939  1.00  0.00      LIG  
ATOM   4963 H16  LIG     1      17.955  13.348   9.605  1.00  0.00      LIG  
ATOM   4964 H17  LIG     1      19.283  12.222   9.606  1.00  0.00      LIG  
ATOM   4965 H18  LIG     1      20.136  22.513   5.224  1.00  0.00      LIG  
ATOM   4966 H19  LIG     1      18.419  22.207   4.924  1.00  0.00      LIG  
ATOM   4967 H20  LIG     1      18.043  21.883   7.245  1.00  0.00      LIG  
ATOM   4968 H21  LIG     1      19.642  21.718   7.963  1.00  0.00      LIG  
ATOM   4969 H22  LIG     1      17.503  17.621   7.268  1.00  0.00      LIG  
ATOM   4970 H23  LIG     1      19.018  16.789   6.922  1.00  0.00      LIG  
ATOM   4971 H24  LIG     1      18.531  18.140   5.974  1.00  0.00      LIG  
ATOM   4972 H25  LIG     1      20.844  19.514   2.823  1.00  0.00      LIG  
ATOM   4973 H26  LIG     1      21.801  20.769   3.622  1.00  0.00      LIG  
ATOM   4974 H27  LIG     1      23.193  18.729   7.820  1.00  0.00      LIG  
ATOM   4975 H28  LIG     1      20.112  18.261  11.414  1.00  0.00      LIG  
ATOM   4976 H29  LIG     1      19.311  19.687  10.789  1.00  0.00      LIG  
ATOM   4977 H30  LIG     1      20.950  19.290  10.263  1.00  0.00      LIG  
ATOM   4978 H31  LIG     1      18.174  12.081  13.673  1.00  0.00      LIG  
ATOM   4979 H32  LIG     1      19.103  13.028  14.820  1.00  0.00      LIG  
ATOM   4980 H33  LIG     1      19.115  11.248  14.889  1.00  0.00      LIG  
ATOM   4981 H34  LIG     1      22.457  11.778  13.487  1.00  0.00      LIG  
ATOM   4982 H35  LIG     1      21.565  11.345  14.949  1.00  0.00      LIG  
ATOM   4983 H36  LIG     1      21.846  13.051  14.563  1.00  0.00      LIG  
ATOM   4984 H37  LIG     1      19.283  15.135  11.495  1.00  0.00      LIG  
ATOM   4985 H38  LIG     1      22.744  20.470   6.943  1.00  0.00      LIG  
ATOM   4986 H39  LIG     1      21.584  21.761   7.182  1.00  0.00      LIG  
ATOM   4987 H40  LIG     1      22.231  21.410   5.579  1.00  0.00      LIG  
ATOM   4988 H41  LIG     1      20.543  14.534   7.175  1.00  0.00      LIG  
ATOM   4989 H42  LIG     1      18.878  13.941   7.320  1.00  0.00      LIG  
ATOM   4990 H43  LIG     1      20.238  12.850   7.619  1.00  0.00      LIG  
TER
REMARK  Energy: 265.181
REMARK  SimpleFitness: 265.181
REMARK  FullFitness: -1376.1426
REMARK  InterFull: -21.0166
REMARK  IntraFull: 298.242
REMARK  solvFull: -1895.14
REMARK  surfFull: 241.772
REMARK  extraFull: 0.0
REMARK  deltaGcompsolvpol: -1895.14
REMARK  deltaGcompsolvnonpol: 241.772
REMARK  deltaGprotsolvpol: -1897.11
REMARK  deltaGprotsolvnonpol: 243.179
REMARK  deltaGligsolvpol: -8.61827
REMARK  deltaGligsolvnonpol: 14.3421
REMARK  deltaGvdw: -21.0166
REMARK  deltaGelec: 0.0
REMARK  deltaG: -6.8200345
REMARK  Cluster: 6
REMARK  ClusterRank: 5
ATOM   4915 C    LIG     1      20.158  16.730   9.167  1.00  0.00      LIG  
ATOM   4916 C1   LIG     1      19.262  18.679   7.953  1.00  0.00      LIG  
ATOM   4917 C2   LIG     1      19.350  17.960   9.320  1.00  0.00      LIG  
ATOM   4918 O    LIG     1      20.322  11.297  12.230  1.00  0.00      LIG  
ATOM   4919 C3   LIG     1      20.250  12.724  12.020  1.00  0.00      LIG  
ATOM   4920 C4   LIG     1      20.306  12.161  13.389  1.00  0.00      LIG  
ATOM   4921 C5   LIG     1      20.699  19.023   7.500  1.00  0.00      LIG  
ATOM   4922 C6   LIG     1      19.438  15.611   9.296  1.00  0.00      LIG  
ATOM   4923 C7   LIG     1      20.759  19.965   6.266  1.00  0.00      LIG  
ATOM   4924 C8   LIG     1      21.557  16.913   8.711  1.00  0.00      LIG  
ATOM   4925 C9   LIG     1      21.580  17.746   7.428  1.00  0.00      LIG  
ATOM   4926 C10  LIG     1      19.421  20.686   6.069  1.00  0.00      LIG  
ATOM   4927 C11  LIG     1      18.979  13.196  11.416  1.00  0.00      LIG  
ATOM   4928 C12  LIG     1      18.017  17.410   9.772  1.00  0.00      LIG  
ATOM   4929 C13  LIG     1      18.376  19.934   8.109  1.00  0.00      LIG  
ATOM   4930 C14  LIG     1      18.011  15.939   9.419  1.00  0.00      LIG  
ATOM   4931 C15  LIG     1      19.870  14.192   9.158  1.00  0.00      LIG  
ATOM   4932 C16  LIG     1      21.050  19.263   4.946  1.00  0.00      LIG  
ATOM   4933 C17  LIG     1      18.995  13.165   9.884  1.00  0.00      LIG  
ATOM   4934 C18  LIG     1      19.439  21.740   5.007  1.00  0.00      LIG  
ATOM   4935 C19  LIG     1      18.872  21.159   7.379  1.00  0.00      LIG  
ATOM   4936 C20  LIG     1      19.775  21.058   3.716  1.00  0.00      LIG  
ATOM   4937 O1   LIG     1      19.243  21.389   2.668  1.00  0.00      LIG  
ATOM   4938 C21  LIG     1      18.580  17.743   6.915  1.00  0.00      LIG  
ATOM   4939 C22  LIG     1      20.980  20.168   3.726  1.00  0.00      LIG  
ATOM   4940 O2   LIG     1      22.945  18.070   7.201  1.00  0.00      LIG  
ATOM   4941 C23  LIG     1      19.908  18.793  10.482  1.00  0.00      LIG  
ATOM   4942 C24  LIG     1      19.069  12.159  14.208  1.00  0.00      LIG  
ATOM   4943 C25  LIG     1      21.583  12.147  14.150  1.00  0.00      LIG  
ATOM   4944 O3   LIG     1      18.725  14.478  11.963  1.00  0.00      LIG  
ATOM   4945 C26  LIG     1      21.891  20.957   6.543  1.00  0.00      LIG  
ATOM   4946 C27  LIG     1      19.897  13.814   7.688  1.00  0.00      LIG  
ATOM   4947 H    LIG     1      21.102  13.290  11.692  1.00  0.00      LIG  
ATOM   4948 H1   LIG     1      18.683  19.988   5.687  1.00  0.00      LIG  
ATOM   4949 H2   LIG     1      21.135  19.628   8.297  1.00  0.00      LIG  
ATOM   4950 H3   LIG     1      22.044  15.954   8.526  1.00  0.00      LIG  
ATOM   4951 H4   LIG     1      22.145  17.398   9.496  1.00  0.00      LIG  
ATOM   4952 H5   LIG     1      21.259  17.110   6.598  1.00  0.00      LIG  
ATOM   4953 H6   LIG     1      18.150  12.551  11.712  1.00  0.00      LIG  
ATOM   4954 H7   LIG     1      17.155  17.926   9.343  1.00  0.00      LIG  
ATOM   4955 H8   LIG     1      17.925  17.505  10.859  1.00  0.00      LIG  
ATOM   4956 H9   LIG     1      18.208  20.218   9.147  1.00  0.00      LIG  
ATOM   4957 H10  LIG     1      17.382  19.694   7.726  1.00  0.00      LIG  
ATOM   4958 H11  LIG     1      17.492  15.373  10.186  1.00  0.00      LIG  
ATOM   4959 H12  LIG     1      17.497  15.754   8.472  1.00  0.00      LIG  
ATOM   4960 H13  LIG     1      20.873  14.132   9.562  1.00  0.00      LIG  
ATOM   4961 H14  LIG     1      20.333  18.452   4.805  1.00  0.00      LIG  
ATOM   4962 H15  LIG     1      22.043  18.811   4.960  1.00  0.00      LIG  
ATOM   4963 H16  LIG     1      17.965  13.265   9.528  1.00  0.00      LIG  
ATOM   4964 H17  LIG     1      19.317  12.167   9.573  1.00  0.00      LIG  
ATOM   4965 H18  LIG     1      20.159  22.513   5.243  1.00  0.00      LIG  
ATOM   4966 H19  LIG     1      18.450  22.195   4.910  1.00  0.00      LIG  
ATOM   4967 H20  LIG     1      18.041  21.852   7.221  1.00  0.00      LIG  
ATOM   4968 H21  LIG     1      19.626  21.682   7.970  1.00  0.00      LIG  
ATOM   4969 H22  LIG     1      17.528  17.582   7.159  1.00  0.00      LIG  
ATOM   4970 H23  LIG     1      19.057  16.765   6.839  1.00  0.00      LIG  
ATOM   4971 H24  LIG     1      18.582  18.125   5.899  1.00  0.00      LIG  
ATOM   4972 H25  LIG     1      20.938  19.540   2.834  1.00  0.00      LIG  
ATOM   4973 H26  LIG     1      21.868  20.801   3.658  1.00  0.00      LIG  
ATOM   4974 H27  LIG     1      23.180  18.750   7.855  1.00  0.00      LIG  
ATOM   4975 H28  LIG     1      20.033  18.173  11.376  1.00  0.00      LIG  
ATOM   4976 H29  LIG     1      19.231  19.602  10.761  1.00  0.00      LIG  
ATOM   4977 H30  LIG     1      20.884  19.232  10.263  1.00  0.00      LIG  
ATOM   4978 H31  LIG     1      18.141  12.108  13.641  1.00  0.00      LIG  
ATOM   4979 H32  LIG     1      19.044  13.080  14.787  1.00  0.00      LIG  
ATOM   4980 H33  LIG     1      19.073  11.302  14.884  1.00  0.00      LIG  
ATOM   4981 H34  LIG     1      22.429  11.860  13.521  1.00  0.00      LIG  
ATOM   4982 H35  LIG     1      21.522  11.430  14.972  1.00  0.00      LIG  
ATOM   4983 H36  LIG     1      21.780  13.137  14.572  1.00  0.00      LIG  
ATOM   4984 H37  LIG     1      19.231  15.112  11.427  1.00  0.00      LIG  
ATOM   4985 H38  LIG     1      22.765  20.464   6.968  1.00  0.00      LIG  
ATOM   4986 H39  LIG     1      21.589  21.733   7.250  1.00  0.00      LIG  
ATOM   4987 H40  LIG     1      22.240  21.442   5.637  1.00  0.00      LIG  
ATOM   4988 H41  LIG     1      20.557  14.475   7.117  1.00  0.00      LIG  
ATOM   4989 H42  LIG     1      18.896  13.866   7.248  1.00  0.00      LIG  
ATOM   4990 H43  LIG     1      20.263  12.791   7.571  1.00  0.00      LIG  
TER
REMARK  Energy: 265.181
REMARK  SimpleFitness: 265.181
REMARK  FullFitness: -1376.1426
REMARK  InterFull: -21.0166
REMARK  IntraFull: 298.242
REMARK  solvFull: -1895.14
REMARK  surfFull: 241.772
REMARK  extraFull: 0.0
REMARK  deltaGcompsolvpol: -1895.14
REMARK  deltaGcompsolvnonpol: 241.772
REMARK  deltaGprotsolvpol: -1897.11
REMARK  deltaGprotsolvnonpol: 243.179
REMARK  deltaGligsolvpol: -8.61827
REMARK  deltaGligsolvnonpol: 14.3421
REMARK  deltaGvdw: -21.0166
REMARK  deltaGelec: 0.0
REMARK  deltaG: -6.8200345
REMARK  Cluster: 6
REMARK  ClusterRank: 6
ATOM   4915 C    LIG     1      20.158  16.730   9.167  1.00  0.00      LIG  
ATOM   4916 C1   LIG     1      19.262  18.679   7.953  1.00  0.00      LIG  
ATOM   4917 C2   LIG     1      19.350  17.960   9.320  1.00  0.00      LIG  
ATOM   4918 O    LIG     1      20.322  11.297  12.230  1.00  0.00      LIG  
ATOM   4919 C3   LIG     1      20.250  12.724  12.020  1.00  0.00      LIG  
ATOM   4920 C4   LIG     1      20.306  12.161  13.389  1.00  0.00      LIG  
ATOM   4921 C5   LIG     1      20.699  19.023   7.500  1.00  0.00      LIG  
ATOM   4922 C6   LIG     1      19.438  15.611   9.296  1.00  0.00      LIG  
ATOM   4923 C7   LIG     1      20.759  19.965   6.266  1.00  0.00      LIG  
ATOM   4924 C8   LIG     1      21.557  16.913   8.711  1.00  0.00      LIG  
ATOM   4925 C9   LIG     1      21.580  17.746   7.428  1.00  0.00      LIG  
ATOM   4926 C10  LIG     1      19.421  20.686   6.069  1.00  0.00      LIG  
ATOM   4927 C11  LIG     1      18.979  13.196  11.416  1.00  0.00      LIG  
ATOM   4928 C12  LIG     1      18.017  17.410   9.772  1.00  0.00      LIG  
ATOM   4929 C13  LIG     1      18.376  19.934   8.109  1.00  0.00      LIG  
ATOM   4930 C14  LIG     1      18.011  15.939   9.419  1.00  0.00      LIG  
ATOM   4931 C15  LIG     1      19.870  14.192   9.158  1.00  0.00      LIG  
ATOM   4932 C16  LIG     1      21.050  19.263   4.946  1.00  0.00      LIG  
ATOM   4933 C17  LIG     1      18.995  13.165   9.884  1.00  0.00      LIG  
ATOM   4934 C18  LIG     1      19.439  21.740   5.007  1.00  0.00      LIG  
ATOM   4935 C19  LIG     1      18.872  21.159   7.379  1.00  0.00      LIG  
ATOM   4936 C20  LIG     1      19.775  21.058   3.716  1.00  0.00      LIG  
ATOM   4937 O1   LIG     1      19.243  21.389   2.668  1.00  0.00      LIG  
ATOM   4938 C21  LIG     1      18.580  17.743   6.915  1.00  0.00      LIG  
ATOM   4939 C22  LIG     1      20.980  20.168   3.726  1.00  0.00      LIG  
ATOM   4940 O2   LIG     1      22.945  18.070   7.201  1.00  0.00      LIG  
ATOM   4941 C23  LIG     1      19.908  18.793  10.482  1.00  0.00      LIG  
ATOM   4942 C24  LIG     1      19.069  12.159  14.208  1.00  0.00      LIG  
ATOM   4943 C25  LIG     1      21.583  12.147  14.150  1.00  0.00      LIG  
ATOM   4944 O3   LIG     1      18.725  14.478  11.963  1.00  0.00      LIG  
ATOM   4945 C26  LIG     1      21.891  20.957   6.543  1.00  0.00      LIG  
ATOM   4946 C27  LIG     1      19.897  13.814   7.688  1.00  0.00      LIG  
ATOM   4947 H    LIG     1      21.102  13.290  11.692  1.00  0.00      LIG  
ATOM   4948 H1   LIG     1      18.683  19.988   5.687  1.00  0.00      LIG  
ATOM   4949 H2   LIG     1      21.135  19.628   8.297  1.00  0.00      LIG  
ATOM   4950 H3   LIG     1      22.044  15.954   8.526  1.00  0.00      LIG  
ATOM   4951 H4   LIG     1      22.145  17.398   9.496  1.00  0.00      LIG  
ATOM   4952 H5   LIG     1      21.259  17.110   6.598  1.00  0.00      LIG  
ATOM   4953 H6   LIG     1      18.150  12.551  11.712  1.00  0.00      LIG  
ATOM   4954 H7   LIG     1      17.155  17.926   9.343  1.00  0.00      LIG  
ATOM   4955 H8   LIG     1      17.925  17.505  10.859  1.00  0.00      LIG  
ATOM   4956 H9   LIG     1      18.208  20.218   9.147  1.00  0.00      LIG  
ATOM   4957 H10  LIG     1      17.382  19.694   7.726  1.00  0.00      LIG  
ATOM   4958 H11  LIG     1      17.492  15.373  10.186  1.00  0.00      LIG  
ATOM   4959 H12  LIG     1      17.497  15.754   8.472  1.00  0.00      LIG  
ATOM   4960 H13  LIG     1      20.873  14.132   9.562  1.00  0.00      LIG  
ATOM   4961 H14  LIG     1      20.333  18.452   4.805  1.00  0.00      LIG  
ATOM   4962 H15  LIG     1      22.043  18.811   4.960  1.00  0.00      LIG  
ATOM   4963 H16  LIG     1      17.965  13.265   9.528  1.00  0.00      LIG  
ATOM   4964 H17  LIG     1      19.317  12.167   9.573  1.00  0.00      LIG  
ATOM   4965 H18  LIG     1      20.159  22.513   5.243  1.00  0.00      LIG  
ATOM   4966 H19  LIG     1      18.450  22.195   4.910  1.00  0.00      LIG  
ATOM   4967 H20  LIG     1      18.041  21.852   7.221  1.00  0.00      LIG  
ATOM   4968 H21  LIG     1      19.626  21.682   7.970  1.00  0.00      LIG  
ATOM   4969 H22  LIG     1      17.528  17.582   7.159  1.00  0.00      LIG  
ATOM   4970 H23  LIG     1      19.057  16.765   6.839  1.00  0.00      LIG  
ATOM   4971 H24  LIG     1      18.582  18.125   5.899  1.00  0.00      LIG  
ATOM   4972 H25  LIG     1      20.938  19.540   2.834  1.00  0.00      LIG  
ATOM   4973 H26  LIG     1      21.868  20.801   3.658  1.00  0.00      LIG  
ATOM   4974 H27  LIG     1      23.180  18.750   7.855  1.00  0.00      LIG  
ATOM   4975 H28  LIG     1      20.033  18.173  11.376  1.00  0.00      LIG  
ATOM   4976 H29  LIG     1      19.231  19.602  10.761  1.00  0.00      LIG  
ATOM   4977 H30  LIG     1      20.884  19.232  10.263  1.00  0.00      LIG  
ATOM   4978 H31  LIG     1      18.141  12.108  13.641  1.00  0.00      LIG  
ATOM   4979 H32  LIG     1      19.044  13.080  14.787  1.00  0.00      LIG  
ATOM   4980 H33  LIG     1      19.073  11.302  14.884  1.00  0.00      LIG  
ATOM   4981 H34  LIG     1      22.429  11.860  13.521  1.00  0.00      LIG  
ATOM   4982 H35  LIG     1      21.522  11.430  14.972  1.00  0.00      LIG  
ATOM   4983 H36  LIG     1      21.780  13.137  14.572  1.00  0.00      LIG  
ATOM   4984 H37  LIG     1      19.231  15.112  11.427  1.00  0.00      LIG  
ATOM   4985 H38  LIG     1      22.765  20.464   6.968  1.00  0.00      LIG  
ATOM   4986 H39  LIG     1      21.589  21.733   7.250  1.00  0.00      LIG  
ATOM   4987 H40  LIG     1      22.240  21.442   5.637  1.00  0.00      LIG  
ATOM   4988 H41  LIG     1      20.557  14.475   7.117  1.00  0.00      LIG  
ATOM   4989 H42  LIG     1      18.896  13.866   7.248  1.00  0.00      LIG  
ATOM   4990 H43  LIG     1      20.263  12.791   7.571  1.00  0.00      LIG  
TER
REMARK  Energy: 266.328
REMARK  SimpleFitness: 266.328
REMARK  FullFitness: -1373.3492
REMARK  InterFull: -17.3112
REMARK  IntraFull: 297.972
REMARK  solvFull: -1895.79
REMARK  surfFull: 241.78
REMARK  extraFull: 0.0
REMARK  deltaGcompsolvpol: -1895.79
REMARK  deltaGcompsolvnonpol: 241.78
REMARK  deltaGprotsolvpol: -1897.11
REMARK  deltaGprotsolvnonpol: 243.179
REMARK  deltaGligsolvpol: -8.53798
REMARK  deltaGligsolvnonpol: 14.3485
REMARK  deltaGvdw: -17.3112
REMARK  deltaGelec: 0.0
REMARK  deltaG: -6.514048
REMARK  Cluster: 6
REMARK  ClusterRank: 7
ATOM   4915 C    LIG     1      20.159  16.721   9.202  1.00  0.00      LIG  
ATOM   4916 C1   LIG     1      19.278  18.668   7.978  1.00  0.00      LIG  
ATOM   4917 C2   LIG     1      19.350  17.951   9.348  1.00  0.00      LIG  
ATOM   4918 O    LIG     1      20.329  11.289  12.222  1.00  0.00      LIG  
ATOM   4919 C3   LIG     1      20.254  12.717  12.022  1.00  0.00      LIG  
ATOM   4920 C4   LIG     1      20.320  12.145  13.386  1.00  0.00      LIG  
ATOM   4921 C5   LIG     1      20.719  19.022   7.550  1.00  0.00      LIG  
ATOM   4922 C6   LIG     1      19.437  15.603   9.314  1.00  0.00      LIG  
ATOM   4923 C7   LIG     1      20.795  19.963   6.316  1.00  0.00      LIG  
ATOM   4924 C8   LIG     1      21.565  16.906   8.768  1.00  0.00      LIG  
ATOM   4925 C9   LIG     1      21.612  17.751   7.494  1.00  0.00      LIG  
ATOM   4926 C10  LIG     1      19.455  20.672   6.093  1.00  0.00      LIG  
ATOM   4927 C11  LIG     1      18.979  13.189  11.427  1.00  0.00      LIG  
ATOM   4928 C12  LIG     1      18.013  17.402   9.783  1.00  0.00      LIG  
ATOM   4929 C13  LIG     1      18.382  19.918   8.120  1.00  0.00      LIG  
ATOM   4930 C14  LIG     1      18.009  15.931   9.429  1.00  0.00      LIG  
ATOM   4931 C15  LIG     1      19.864  14.184   9.168  1.00  0.00      LIG  
ATOM   4932 C16  LIG     1      21.120  19.263   5.003  1.00  0.00      LIG  
ATOM   4933 C17  LIG     1      18.989  13.158   9.895  1.00  0.00      LIG  
ATOM   4934 C18  LIG     1      19.481  21.724   5.029  1.00  0.00      LIG  
ATOM   4935 C19  LIG     1      18.878  21.144   7.391  1.00  0.00      LIG  
ATOM   4936 C20  LIG     1      19.854  21.043   3.747  1.00  0.00      LIG  
ATOM   4937 O1   LIG     1      19.342  21.369   2.687  1.00  0.00      LIG  
ATOM   4938 C21  LIG     1      18.617  17.728   6.929  1.00  0.00      LIG  
ATOM   4939 C22  LIG     1      21.071  20.169   3.784  1.00  0.00      LIG  
ATOM   4940 O2   LIG     1      22.980  18.091   7.307  1.00  0.00      LIG  
ATOM   4941 C23  LIG     1      19.894  18.784  10.516  1.00  0.00      LIG  
ATOM   4942 C24  LIG     1      19.088  12.141  14.213  1.00  0.00      LIG  
ATOM   4943 C25  LIG     1      21.602  12.123  14.140  1.00  0.00      LIG  
ATOM   4944 O3   LIG     1      18.726  14.470  11.976  1.00  0.00      LIG  
ATOM   4945 C26  LIG     1      21.912  20.966   6.617  1.00  0.00      LIG  
ATOM   4946 C27  LIG     1      19.883  13.810   7.697  1.00  0.00      LIG  
ATOM   4947 H    LIG     1      21.103  13.286  11.692  1.00  0.00      LIG  
ATOM   4948 H1   LIG     1      18.729  19.969   5.698  1.00  0.00      LIG  
ATOM   4949 H2   LIG     1      21.138  19.630   8.353  1.00  0.00      LIG  
ATOM   4950 H3   LIG     1      22.052  15.947   8.578  1.00  0.00      LIG  
ATOM   4951 H4   LIG     1      22.142  17.379   9.568  1.00  0.00      LIG  
ATOM   4952 H5   LIG     1      21.319  17.119   6.651  1.00  0.00      LIG  
ATOM   4953 H6   LIG     1      18.152  12.543  11.725  1.00  0.00      LIG  
ATOM   4954 H7   LIG     1      17.156  17.918   9.345  1.00  0.00      LIG  
ATOM   4955 H8   LIG     1      17.908  17.496  10.869  1.00  0.00      LIG  
ATOM   4956 H9   LIG     1      18.200  20.203   9.155  1.00  0.00      LIG  
ATOM   4957 H10  LIG     1      17.394  19.671   7.725  1.00  0.00      LIG  
ATOM   4958 H11  LIG     1      17.488  15.365  10.195  1.00  0.00      LIG  
ATOM   4959 H12  LIG     1      17.500  15.746   8.480  1.00  0.00      LIG  
ATOM   4960 H13  LIG     1      20.869  14.119   9.568  1.00  0.00      LIG  
ATOM   4961 H14  LIG     1      20.409  18.448   4.847  1.00  0.00      LIG  
ATOM   4962 H15  LIG     1      22.114  18.814   5.037  1.00  0.00      LIG  
ATOM   4963 H16  LIG     1      17.958  13.261   9.543  1.00  0.00      LIG  
ATOM   4964 H17  LIG     1      19.308  12.160   9.581  1.00  0.00      LIG  
ATOM   4965 H18  LIG     1      20.183  22.508   5.280  1.00  0.00      LIG  
ATOM   4966 H19  LIG     1      18.486  22.163   4.909  1.00  0.00      LIG  
ATOM   4967 H20  LIG     1      18.044  21.829   7.217  1.00  0.00      LIG  
ATOM   4968 H21  LIG     1      19.616  21.678   7.993  1.00  0.00      LIG  
ATOM   4969 H22  LIG     1      17.562  17.562   7.156  1.00  0.00      LIG  
ATOM   4970 H23  LIG     1      19.101  16.753   6.861  1.00  0.00      LIG  
ATOM   4971 H24  LIG     1      18.635  18.109   5.913  1.00  0.00      LIG  
ATOM   4972 H25  LIG     1      21.060  19.544   2.889  1.00  0.00      LIG  
ATOM   4973 H26  LIG     1      21.952  20.813   3.738  1.00  0.00      LIG  
ATOM   4974 H27  LIG     1      23.502  17.333   7.618  1.00  0.00      LIG  
ATOM   4975 H28  LIG     1      19.997  18.166  11.414  1.00  0.00      LIG  
ATOM   4976 H29  LIG     1      19.218  19.599  10.780  1.00  0.00      LIG  
ATOM   4977 H30  LIG     1      20.878  19.213  10.315  1.00  0.00      LIG  
ATOM   4978 H31  LIG     1      18.156  12.101  13.652  1.00  0.00      LIG  
ATOM   4979 H32  LIG     1      19.072  13.056  14.803  1.00  0.00      LIG  
ATOM   4980 H33  LIG     1      19.092  11.276  14.879  1.00  0.00      LIG  
ATOM   4981 H34  LIG     1      22.442  11.826  13.507  1.00  0.00      LIG  
ATOM   4982 H35  LIG     1      21.539  11.410  14.966  1.00  0.00      LIG  
ATOM   4983 H36  LIG     1      21.811  13.112  14.556  1.00  0.00      LIG  
ATOM   4984 H37  LIG     1      19.236  15.105  11.444  1.00  0.00      LIG  
ATOM   4985 H38  LIG     1      22.796  20.475   7.021  1.00  0.00      LIG  
ATOM   4986 H39  LIG     1      21.601  21.715   7.348  1.00  0.00      LIG  
ATOM   4987 H40  LIG     1      22.248  21.483   5.725  1.00  0.00      LIG  
ATOM   4988 H41  LIG     1      20.541  14.471   7.124  1.00  0.00      LIG  
ATOM   4989 H42  LIG     1      18.880  13.864   7.264  1.00  0.00      LIG  
ATOM   4990 H43  LIG     1      20.247  12.787   7.576  1.00  0.00      LIG  
TER
REMARK  Energy: 248.946
REMARK  SimpleFitness: 248.946
REMARK  FullFitness: -1396.7595
REMARK  InterFull: -37.7116
REMARK  IntraFull: 291.063
REMARK  solvFull: -1893.34
REMARK  surfFull: 243.229
REMARK  extraFull: 0.0
REMARK  deltaGcompsolvpol: -1893.34
REMARK  deltaGcompsolvnonpol: 243.229
REMARK  deltaGprotsolvpol: -1897.11
REMARK  deltaGprotsolvnonpol: 243.179
REMARK  deltaGligsolvpol: -9.72603
REMARK  deltaGligsolvnonpol: 14.2041
REMARK  deltaGvdw: -37.7116
REMARK  deltaGelec: 0.0
REMARK  deltaG: -8.070537
REMARK  Cluster: 7
REMARK  ClusterRank: 0
ATOM   4915 C    LIG     1      19.204  16.825   7.380  1.00  0.00      LIG  
ATOM   4916 C1   LIG     1      19.604  19.208   8.133  1.00  0.00      LIG  
ATOM   4917 C2   LIG     1      18.915  17.843   8.430  1.00  0.00      LIG  
ATOM   4918 O    LIG     1      17.314  16.348   2.120  1.00  0.00      LIG  
ATOM   4919 C3   LIG     1      17.192  14.997   2.623  1.00  0.00      LIG  
ATOM   4920 C4   LIG     1      16.265  15.513   1.589  1.00  0.00      LIG  
ATOM   4921 C5   LIG     1      21.121  18.943   7.936  1.00  0.00      LIG  
ATOM   4922 C6   LIG     1      18.126  16.085   7.092  1.00  0.00      LIG  
ATOM   4923 C7   LIG     1      22.084  20.167   8.065  1.00  0.00      LIG  
ATOM   4924 C8   LIG     1      20.617  16.667   6.935  1.00  0.00      LIG  
ATOM   4925 C9   LIG     1      21.324  18.005   6.728  1.00  0.00      LIG  
ATOM   4926 C10  LIG     1      21.367  21.350   8.709  1.00  0.00      LIG  
ATOM   4927 C11  LIG     1      16.878  14.916   4.081  1.00  0.00      LIG  
ATOM   4928 C12  LIG     1      17.392  17.879   8.440  1.00  0.00      LIG  
ATOM   4929 C13  LIG     1      19.292  20.207   9.263  1.00  0.00      LIG  
ATOM   4930 C14  LIG     1      16.945  16.567   7.823  1.00  0.00      LIG  
ATOM   4931 C15  LIG     1      17.976  14.778   6.368  1.00  0.00      LIG  
ATOM   4932 C16  LIG     1      22.646  20.746   6.763  1.00  0.00      LIG  
ATOM   4933 C17  LIG     1      18.178  14.896   4.869  1.00  0.00      LIG  
ATOM   4934 C18  LIG     1      22.300  22.473   9.118  1.00  0.00      LIG  
ATOM   4935 C19  LIG     1      20.506  20.887   9.851  1.00  0.00      LIG  
ATOM   4936 C20  LIG     1      23.055  22.947   7.910  1.00  0.00      LIG  
ATOM   4937 O1   LIG     1      23.472  24.094   7.857  1.00  0.00      LIG  
ATOM   4938 C21  LIG     1      19.026  19.826   6.848  1.00  0.00      LIG  
ATOM   4939 C22  LIG     1      23.625  21.888   7.009  1.00  0.00      LIG  
ATOM   4940 O2   LIG     1      22.690  17.688   6.544  1.00  0.00      LIG  
ATOM   4941 C23  LIG     1      19.321  17.213   9.775  1.00  0.00      LIG  
ATOM   4942 C24  LIG     1      14.891  15.964   1.933  1.00  0.00      LIG  
ATOM   4943 C25  LIG     1      16.496  15.112   0.180  1.00  0.00      LIG  
ATOM   4944 O3   LIG     1      16.189  13.698   4.307  1.00  0.00      LIG  
ATOM   4945 C26  LIG     1      23.251  19.676   8.941  1.00  0.00      LIG  
ATOM   4946 C27  LIG     1      18.922  13.726   6.921  1.00  0.00      LIG  
ATOM   4947 H    LIG     1      17.922  14.260   2.315  1.00  0.00      LIG  
ATOM   4948 H1   LIG     1      20.694  21.782   7.962  1.00  0.00      LIG  
ATOM   4949 H2   LIG     1      21.424  18.332   8.784  1.00  0.00      LIG  
ATOM   4950 H3   LIG     1      20.677  16.079   6.015  1.00  0.00      LIG  
ATOM   4951 H4   LIG     1      21.157  16.089   7.692  1.00  0.00      LIG  
ATOM   4952 H5   LIG     1      20.986  18.468   5.798  1.00  0.00      LIG  
ATOM   4953 H6   LIG     1      16.246  15.742   4.419  1.00  0.00      LIG  
ATOM   4954 H7   LIG     1      16.976  18.698   7.856  1.00  0.00      LIG  
ATOM   4955 H8   LIG     1      16.999  18.001   9.452  1.00  0.00      LIG  
ATOM   4956 H9   LIG     1      18.714  19.763  10.073  1.00  0.00      LIG  
ATOM   4957 H10  LIG     1      18.645  20.995   8.867  1.00  0.00      LIG  
ATOM   4958 H11  LIG     1      16.693  15.823   8.578  1.00  0.00      LIG  
ATOM   4959 H12  LIG     1      16.084  16.706   7.167  1.00  0.00      LIG  
ATOM   4960 H13  LIG     1      16.965  14.415   6.567  1.00  0.00      LIG
[truncated: 1,261,485 more chars]
