# Supplementary material for: Exploring the mechanism of Alisma orientale for the treatment of pregnancy induced hypertension and potential hepato-nephrotoxicity by using network pharmacology, network toxicology, molecular docking and molecular dynamics simulation
Source: Front Pharmacol. 2022 Nov 15;13:1027112. doi: 10.3389/fphar.2022.1027112 (PMC9705790; doi:10.3389/fphar.2022.1027112)
Supplement: Supplementary file 13 [file DataSheet7.zip › IGF1/IGFalisolB/eadock3.err]

sib.fastconf.EADock3: running @ selenium/127.0.1.1 development version. /home/swissdock/swissdock/tmp//cache/eadock3/eadock3.jar MD5: 6b55cadf59de6f950f604b9d6d6562d2
sib.fastconf.EADock3: 5000 binding modes will be generated
sib.fastconf.EADock3: the 5000 with the most favorable SimpleFitness will be evaluated with FACTS.
sib.fastconf.EADock3: 250 binding modes will be retained
sib.fastconf.EADock3: minimize with 100 steps of SD then 250 steps of ABNR
sib.fastconf.EADock3: side chains closer than 0.0 A to any atom of the ligand will be optimized.
sib.fastconf.EADock3: Clustering radius is 2.0
sib.fastconf.EADock3: Maximum cluster size is 8
sib.fastconf.EADock3: clusters will have the exact size.
sib.fastconf.EADock3: Output file is clusters.zip
sib.fastconf.EADock3: Ligand selection is SEGID LIG
sib.fastconf.EADock3: temporary files will be kept.
sib.fastconf.EADock3: Translations allowed.
sib.fastconf.EADock3: solvation model is FACTS
sib.fastconf.EADock3: Centering rotations on the whole ligand.
sib.fastconf.EADock3: System  : 4990 atoms
sib.fastconf.EADock3: Ligand  : 76 atoms
sib.fastconf.EADock3: Receptor: 4914 atoms
sib.fastconf.EADock3:   Fixed part   : 4914 atoms
sib.fastconf.EADock3:   Flexible part: 0 atoms
sib.fastconf.EADock3: Blind docking
sib.fastconf.biodatastructures.molecules.FlexibleMoleculeBuilder: No RotateBond directive found.
sib.fastconf.biodatastructures.molecules.FlexibleMoleculeBuilder: Multiple keyword found in RotateBond directive.
sib.fastconf.biodatastructures.molecules.FlexibleMoleculeBuilder: Identify bonds.
sib.fastconf.biodatastructures.molecules.FlexibleMolecule: Total of 80 bonds found.
sib.fastconf.biodatastructures.molecules.FlexibleMolecule: Restricting dihedral rotations based on the number of atom on each side.
sib.fastconf.biodatastructures.molecules.FlexibleMolecule: 12 rotatable dihedral angles found.
sib.fastconf.biodatastructures.molecules.FlexibleMolecule: no user specified bond list.
sib.fastconf.biodatastructures.molecules.FlexibleMolecule: Filtering out dihedrals defined with an hydrogen.
sib.fastconf.biodatastructures.molecules.FlexibleMolecule: accepting bond 4933_4927_4919_4918
sib.fastconf.biodatastructures.molecules.FlexibleMolecule: accepting bond 4915_4922_4931_4933
sib.fastconf.biodatastructures.molecules.FlexibleMolecule: accepting bond 4931_4933_4927_4919
sib.fastconf.biodatastructures.molecules.FlexibleMolecule: accepting bond 4922_4931_4933_4927
sib.fastconf.biodatastructures.molecules.FlexibleMolecule: found # 52 core atoms : [ 4915 4916 4917 4921 4922 4923 4924 4925 4926 4928 4929 4930 4931 4932 4934 4935 4936 4937 4938 4939 4940 4941 4945 4948 4949 4950 4951 4952 4954 4955 4956 4957 4958 4959 4961 4962 4965 4966 4967 4968 4969 4970 4971 4972 4973 4974 4975 4976 4977 4985 4986 4987 ]
sib.fastconf.biodatastructures.molecules.FlexibleMolecule: found rotatable bond # 0 between 4927 4919
sib.fastconf.biodatastructures.molecules.FlexibleMolecule: Group FIX (63): [ 4915 4917 4922 4924 4916 4928 4941 4930 4931 4925 4950 4951 4921 4929 4938 4954 4955 4975 4976 4977 4958 4959 4933 4946 4960 4940 4952 4923 4949 4935 4956 4957 4969 4970 4971 4963 4964 4988 4989 4990 4974 4926 4932 4945 4967 4968 4944 4953 4934 4948 4939 4961 4962 4985 4986 4987 4984 4936 4965 4966 4972 4973 4937 ] 
sib.fastconf.biodatastructures.molecules.FlexibleMolecule: Group ROTATABLE (11): [ 4918 4920 4947 4942 4943 4978 4979 4980 4981 4982 4983 ] 
sib.fastconf.biodatastructures.molecules.FlexibleMolecule: Group ROTATABLE (Validation) (4): [ 4918 4920 4942 4943 ] 
sib.fastconf.biodatastructures.molecules.FlexibleMolecule: Group ROTATABLE (Non Validation) (0): [ ] 
sib.fastconf.biodatastructures.molecules.FlexibleMolecule: found rotatable bond # 1 between 4922 4931
sib.fastconf.biodatastructures.molecules.FlexibleMolecule: Group FIX (50): [ 4915 4917 4924 4916 4928 4941 4930 4925 4950 4951 4921 4929 4938 4954 4955 4975 4976 4977 4958 4959 4940 4952 4923 4949 4935 4956 4957 4969 4970 4971 4974 4926 4932 4945 4967 4968 4934 4948 4939 4961 4962 4985 4986 4987 4936 4965 4966 4972 4973 4937 ] 
sib.fastconf.biodatastructures.molecules.FlexibleMolecule: Group ROTATABLE (24): [ 4918 4919 4920 4927 4947 4942 4943 4933 4944 4953 4946 4960 4963 4964 4978 4979 4980 4981 4982 4983 4984 4988 4989 4990 ] 
sib.fastconf.biodatastructures.molecules.FlexibleMolecule: Group ROTATABLE (Validation) (2): [ 4933 4946 ] 
sib.fastconf.biodatastructures.molecules.FlexibleMolecule: Group ROTATABLE (Non Validation) (18): [ 4918 4919 4920 4927 4947 4942 4943 4944 4953 4963 4964 4978 4979 4980 4981 4982 4983 4984 ] 
sib.fastconf.biodatastructures.molecules.FlexibleMolecule: found rotatable bond # 2 between 4933 4927
sib.fastconf.biodatastructures.molecules.FlexibleMolecule: Group FIX (59): [ 4915 4917 4922 4924 4916 4928 4941 4930 4931 4925 4950 4951 4921 4929 4938 4954 4955 4975 4976 4977 4958 4959 4946 4960 4940 4952 4923 4949 4935 4956 4957 4969 4970 4971 4963 4964 4988 4989 4990 4974 4926 4932 4945 4967 4968 4934 4948 4939 4961 4962 4985 4986 4987 4936 4965 4966 4972 4973 4937 ] 
sib.fastconf.biodatastructures.molecules.FlexibleMolecule: Group ROTATABLE (15): [ 4918 4919 4920 4947 4942 4943 4944 4953 4978 4979 4980 4981 4982 4983 4984 ] 
sib.fastconf.biodatastructures.molecules.FlexibleMolecule: Group ROTATABLE (Validation) (2): [ 4919 4944 ] 
sib.fastconf.biodatastructures.molecules.FlexibleMolecule: Group ROTATABLE (Non Validation) (11): [ 4918 4920 4947 4942 4943 4978 4979 4980 4981 4982 4983 ] 
sib.fastconf.biodatastructures.molecules.FlexibleMolecule: found rotatable bond # 3 between 4931 4933
sib.fastconf.biodatastructures.molecules.FlexibleMolecule: Group FIX (56): [ 4915 4917 4922 4924 4916 4928 4941 4930 4925 4950 4951 4921 4929 4938 4954 4955 4975 4976 4977 4958 4959 4946 4960 4940 4952 4923 4949 4935 4956 4957 4969 4970 4971 4988 4989 4990 4974 4926 4932 4945 4967 4968 4934 4948 4939 4961 4962 4985 4986 4987 4936 4965 4966 4972 4973 4937 ] 
sib.fastconf.biodatastructures.molecules.FlexibleMolecule: Group ROTATABLE (18): [ 4918 4919 4920 4927 4947 4942 4943 4944 4953 4963 4964 4978 4979 4980 4981 4982 4983 4984 ] 
sib.fastconf.biodatastructures.molecules.FlexibleMolecule: Group ROTATABLE (Validation) (1): [ 4927 ] 
sib.fastconf.biodatastructures.molecules.FlexibleMolecule: Group ROTATABLE (Non Validation) (15): [ 4918 4919 4920 4947 4942 4943 4944 4953 4978 4979 4980 4981 4982 4983 4984 ] 
sib.fastconf.biodatastructures.molecules.FlexibleMolecule: Bond 4922 4931 has no putative parent, best bet is root node
sib.fastconf.biodatastructures.molecules.FlexibleMoleculeRotatable bond tree initialized 5 elements
sib.fastconf.biodatastructures.molecules.FlexibleMolecule: Detecting chiral carbons
sib.fastconf.biodatastructures.molecules.FlexibleMolecule: Atom 4916 C1   [ -1.86 1.264 0.112 ] is chiral
sib.fastconf.biodatastructures.molecules.FlexibleMolecule: Atom 4917 C2   [ -0.365 1.697 0.015 ] is chiral
sib.fastconf.biodatastructures.molecules.FlexibleMolecule: Atom 4919 C3   [ 5.469 -1.992 1.421 ] is chiral
sib.fastconf.biodatastructures.molecules.FlexibleMolecule: Atom 4925 C9   [ -1.406 -0.575 -1.595 ] is chiral
sib.fastconf.biodatastructures.molecules.FlexibleMolecule: Atom 4927 C11  [ 4.975 -1.294 0.188 ] is chiral
sib.fastconf.biodatastructures.molecules.FlexibleMolecule: Atom 4931 C15  [ 2.42 -0.872 0.507 ] is chiral
sib.fastconf.FastconfBuilder: Initialize non bonded list.
sib.fastconf.biodatastructures.scoring.moleculargrids.grids.InsideMolecularGrid: Calculating inside grid [405][412][471]
sib.fastconf.biodatastructures.scoring.moleculargrids.grids.InsideMolecularGrid: Inside grid calculated in 850 ms
sib.fastconf.biodatastructures.scoring.moleculargrids.grids.InsideMolecularGrid: Smoothing inside grid.
sib.fastconf.biodatastructures.scoring.moleculargrids.grids.InsideMolecularGrid: Inside grid smoothed in 900 ms
sib.fastconf.biodatastructures.scoring.EvaluatorBuilder: generation of the electrostatic grid took 10 ms.
sib.fastconf.FastconfBuilder: Initial energy: 16496.354
sib.fastconf.EADock3: EADock3 starting
sib.fastconf.EADock3: Box volume 431547.03 ?
sib.fastconf.EADock3: Xmin: -24.314 Xmax: 46.616 Xsize: 70.930
sib.fastconf.EADock3: Ymin: -30.933 Ymax: 41.431 Ysize: 72.364
sib.fastconf.EADock3: Zmin: -26.413 Zmax: 57.663 Zsize: 84.076
sib.fastconf.EADock3: Calculating pocket bias.
sib.fastconf.EADock3: 3 cavities identified.
sib.fastconf.EADock3: 31 magic points identified.
sib.fastconf.EADock3: 31 pocket points were identified in 2110 ms
sib.fastconf.EADock3: Calculating surface bias.
sib.fastconf.EADock3: 10024 surface points were identified in 5830 ms
sib.fastconf.EADock3: 0.0 % done
sib.fastconf.EADock3: 0.1 % done
sib.fastconf.EADock3: 0.2 % done
sib.fastconf.EADock3: 0.3 % done
sib.fastconf.EADock3: 0.4 % done
sib.fastconf.EADock3: 0.5 % done
sib.fastconf.EADock3: 0.6 % done
sib.fastconf.EADock3: 0.7 % done
sib.fastconf.EADock3: 0.8 % done
sib.fastconf.EADock3: 0.9 % done
sib.fastconf.EADock3: 1.0 % done
sib.fastconf.EADock3: 1.1 % done
sib.fastconf.EADock3: 1.2 % done
sib.fastconf.EADock3: 1.3 % done
sib.fastconf.EADock3: 1.4 % done
sib.fastconf.EADock3: 1.5 % done
sib.fastconf.EADock3: 1.6 % done
sib.fastconf.EADock3: 1.7 % done
sib.fastconf.EADock3: 1.8 % done
sib.fastconf.EADock3: 1.9 % done
sib.fastconf.EADock3: 2.0 % done
sib.fastconf.EADock3: 2.1 % done
sib.fastconf.EADock3: 2.2 % done
sib.fastconf.EADock3: 2.3 % done
sib.fastconf.EADock3: 2.4 % done
sib.fastconf.EADock3: 2.5 % done
sib.fastconf.EADock3: 2.6 % done
sib.fastconf.EADock3: 2.7 % done
sib.fastconf.EADock3: 2.8 % done
sib.fastconf.EADock3: 2.9 % done
sib.fastconf.EADock3: 3.0 % done
sib.fastconf.EADock3: 3.1 % done
sib.fastconf.EADock3: 3.2 % done
sib.fastconf.EADock3: 3.3 % done
sib.fastconf.EADock3: 3.4 % done
sib.fastconf.EADock3: 3.5 % done
sib.fastconf.EADock3: 3.6 % done
sib.fastconf.EADock3: 3.7 % done
sib.fastconf.EADock3: 3.8 % done
sib.fastconf.EADock3: 3.9 % done
sib.fastconf.EADock3: 4.0 % done
sib.fastconf.EADock3: 4.1 % done
sib.fastconf.EADock3: 4.2 % done
sib.fastconf.EADock3: 4.3 % done
sib.fastconf.EADock3: 4.4 % done
sib.fastconf.EADock3: 4.5 % done
sib.fastconf.EADock3: 4.6 % done
sib.fastconf.EADock3: 4.7 % done
sib.fastconf.EADock3: 4.8 % done
sib.fastconf.EADock3: 4.9 % done
sib.fastconf.EADock3: 5.0 % done
sib.fastconf.EADock3: 5.1 % done
sib.fastconf.EADock3: 5.2 % done
sib.fastconf.EADock3: 5.3 % done
sib.fastconf.EADock3: 5.4 % done
sib.fastconf.EADock3: 5.5 % done
sib.fastconf.EADock3: 5.6 % done
sib.fastconf.EADock3: only 225/500001 BM accepted, exiting DSS.
sib.fastconf.EADock3: The generation of 225 conformations took 1154860 s
sib.fastconf.EADock3: The DSS engine failed 495001 times to find a suitable BMs within the allowed time limit of 500 ms
sib.fastconf.EADock3: Minimizing binding mode 0, energy is 177.67107, rmsd is 29.099506
sib.fastconf.EADock3: Minimizing binding mode 1, energy is 209.4608, rmsd is 3.406531
sib.fastconf.EADock3: Minimizing binding mode 2, energy is 212.43178, rmsd is 2.8772695
sib.fastconf.EADock3: Minimizing binding mode 3, energy is 220.18439, rmsd is 36.473354
sib.fastconf.EADock3: Minimizing binding mode 4, energy is 222.68436, rmsd is 30.45373
sib.fastconf.EADock3: Minimizing binding mode 5, energy is 225.05328, rmsd is 27.5478
sib.fastconf.EADock3: Minimizing binding mode 6, energy is 278.79745, rmsd is 2.1435874
sib.fastconf.EADock3: Minimizing binding mode 7, energy is 281.64767, rmsd is 35.78868
sib.fastconf.EADock3: Minimizing binding mode 8, energy is 311.1017, rmsd is 31.852169
sib.fastconf.EADock3: Minimizing binding mode 9, energy is 337.65225, rmsd is 28.730276
sib.fastconf.EADock3: Minimizing binding mode 10, energy is 339.68216, rmsd is 28.355005
sib.fastconf.EADock3: Minimizing binding mode 11, energy is 339.7411, rmsd is 28.79778
sib.fastconf.EADock3: Minimizing binding mode 12, energy is 361.07837, rmsd is 28.619894
sib.fastconf.EADock3: Minimizing binding mode 13, energy is 363.777, rmsd is 27.644308
sib.fastconf.EADock3: Minimizing binding mode 14, energy is 366.0818, rmsd is 37.484737
sib.fastconf.EADock3: Minimizing binding mode 15, energy is 374.5005, rmsd is 18.532616
sib.fastconf.EADock3: Minimizing binding mode 16, energy is 392.19763, rmsd is 28.608963
sib.fastconf.EADock3: Minimizing binding mode 17, energy is 407.8227, rmsd is 30.124006
sib.fastconf.EADock3: Minimizing binding mode 18, energy is 411.20737, rmsd is 19.134594
sib.fastconf.EADock3: Minimizing binding mode 19, energy is 425.72818, rmsd is 27.638311
sib.fastconf.EADock3: Minimizing binding mode 20, energy is 428.87546, rmsd is 26.174568
sib.fastconf.EADock3: Minimizing binding mode 21, energy is 442.17532, rmsd is 35.28481
sib.fastconf.EADock3: Minimizing binding mode 22, energy is 442.70932, rmsd is 28.748533
sib.fastconf.EADock3: Minimizing binding mode 23, energy is 460.53256, rmsd is 46.551624
sib.fastconf.EADock3: Minimizing binding mode 24, energy is 460.7644, rmsd is 2.5616777
sib.fastconf.EADock3: Minimizing binding mode 25, energy is 465.0516, rmsd is 29.273655
sib.fastconf.EADock3: Minimizing binding mode 26, energy is 467.65866, rmsd is 28.488285
sib.fastconf.EADock3: Minimizing binding mode 27, energy is 476.20825, rmsd is 1.6904683
sib.fastconf.EADock3: Minimizing binding mode 28, energy is 490.6341, rmsd is 36.084156
sib.fastconf.EADock3: Minimizing binding mode 29, energy is 491.72842, rmsd is 2.19702
sib.fastconf.EADock3: Minimizing binding mode 30, energy is 492.6137, rmsd is 2.8608499
sib.fastconf.EADock3: Minimizing binding mode 31, energy is 493.78043, rmsd is 29.20951
sib.fastconf.EADock3: Minimizing binding mode 32, energy is 494.1182, rmsd is 3.3481855
sib.fastconf.EADock3: Minimizing binding mode 33, energy is 496.7536, rmsd is 3.1045463
sib.fastconf.EADock3: Minimizing binding mode 34, energy is 499.55988, rmsd is 37.09314
sib.fastconf.EADock3: Minimizing binding mode 35, energy is 513.6069, rmsd is 28.111364
sib.fastconf.EADock3: Minimizing binding mode 36, energy is 519.366, rmsd is 29.507933
sib.fastconf.EADock3: Minimizing binding mode 37, energy is 541.30023, rmsd is 35.852768
sib.fastconf.EADock3: Minimizing binding mode 38, energy is 549.06885, rmsd is 29.000614
sib.fastconf.EADock3: Minimizing binding mode 39, energy is 554.7632, rmsd is 26.90843
sib.fastconf.EADock3: Minimizing binding mode 40, energy is 555.7013, rmsd is 28.566929
sib.fastconf.EADock3: Minimizing binding mode 41, energy is 558.7879, rmsd is 27.714565
sib.fastconf.EADock3: Minimizing binding mode 42, energy is 575.11, rmsd is 27.230316
sib.fastconf.EADock3: Minimizing binding mode 43, energy is 586.9364, rmsd is 35.941124
sib.fastconf.EADock3: Minimizing binding mode 44, energy is 605.3905, rmsd is 36.96877
sib.fastconf.EADock3: Minimizing binding mode 45, energy is 611.2516, rmsd is 35.83983
sib.fastconf.EADock3: Minimizing binding mode 46, energy is 617.5558, rmsd is 28.373888
sib.fastconf.EADock3: Minimizing binding mode 47, energy is 639.22876, rmsd is 28.180872
sib.fastconf.EADock3: Minimizing binding mode 48, energy is 655.8315, rmsd is 20.304554
sib.fastconf.EADock3: Minimizing binding mode 49, energy is 657.07684, rmsd is 27.637127
sib.fastconf.EADock3: Minimizing binding mode 50, energy is 657.6497, rmsd is 38.205677
sib.fastconf.EADock3: Minimizing binding mode 51, energy is 664.60345, rmsd is 20.230453
sib.fastconf.EADock3: Minimizing binding mode 52, energy is 690.63257, rmsd is 25.800604
sib.fastconf.EADock3: Minimizing binding mode 53, energy is 694.04297, rmsd is 35.602463
sib.fastconf.EADock3: Minimizing binding mode 54, energy is 703.8676, rmsd is 29.332832
sib.fastconf.EADock3: Minimizing binding mode 55, energy is 704.33765, rmsd is 17.857105
sib.fastconf.EADock3: Minimizing binding mode 56, energy is 712.75745, rmsd is 27.709768
sib.fastconf.EADock3: Minimizing binding mode 57, energy is 722.78046, rmsd is 29.172678
sib.fastconf.EADock3: Minimizing binding mode 58, energy is 731.779, rmsd is 30.494402
sib.fastconf.EADock3: Minimizing binding mode 59, energy is 734.8533, rmsd is 35.37241
sib.fastconf.EADock3: Minimizing binding mode 60, energy is 739.7895, rmsd is 28.342234
sib.fastconf.EADock3: Minimizing binding mode 61, energy is 743.3822, rmsd is 35.13263
sib.fastconf.EADock3: Minimizing binding mode 62, energy is 759.71185, rmsd is 20.292526
sib.fastconf.EADock3: Minimizing binding mode 63, energy is 766.8081, rmsd is 28.71483
sib.fastconf.EADock3: Minimizing binding mode 64, energy is 767.8212, rmsd is 29.729565
sib.fastconf.EADock3: Minimizing binding mode 65, energy is 768.8322, rmsd is 38.23498
sib.fastconf.EADock3: Minimizing binding mode 66, energy is 775.4932, rmsd is 35.18942
sib.fastconf.EADock3: Minimizing binding mode 67, energy is 778.08685, rmsd is 19.916115
sib.fastconf.EADock3: Minimizing binding mode 68, energy is 796.44104, rmsd is 35.061806
sib.fastconf.EADock3: Minimizing binding mode 69, energy is 797.22815, rmsd is 27.117416
sib.fastconf.EADock3: Minimizing binding mode 70, energy is 807.1763, rmsd is 34.6875
sib.fastconf.EADock3: Minimizing binding mode 71, energy is 810.73846, rmsd is 3.1372368
sib.fastconf.EADock3: Minimizing binding mode 72, energy is 819.4131, rmsd is 29.34488
sib.fastconf.EADock3: Minimizing binding mode 73, energy is 842.14606, rmsd is 29.832058
sib.fastconf.EADock3: Minimizing binding mode 74, energy is 844.3073, rmsd is 29.781347
sib.fastconf.EADock3: Minimizing binding mode 75, energy is 858.7274, rmsd is 29.865374
sib.fastconf.EADock3: Minimizing binding mode 76, energy is 867.6685, rmsd is 19.720148
sib.fastconf.EADock3: Minimizing binding mode 77, energy is 879.80676, rmsd is 28.656841
sib.fastconf.EADock3: Minimizing binding mode 78, energy is 893.3834, rmsd is 29.787024
sib.fastconf.EADock3: Minimizing binding mode 79, energy is 894.15, rmsd is 27.642967
sib.fastconf.EADock3: Minimizing binding mode 80, energy is 900.64215, rmsd is 35.444096
sib.fastconf.EADock3: Minimizing binding mode 81, energy is 901.7432, rmsd is 35.16576
sib.fastconf.EADock3: Minimizing binding mode 82, energy is 906.0006, rmsd is 36.7722
sib.fastconf.EADock3: Minimizing binding mode 83, energy is 910.6928, rmsd is 35.297844
sib.fastconf.EADock3: Minimizing binding mode 84, energy is 912.4034, rmsd is 27.217897
sib.fastconf.EADock3: Minimizing binding mode 85, energy is 918.7591, rmsd is 27.793543
sib.fastconf.EADock3: Minimizing binding mode 86, energy is 931.7159, rmsd is 27.817398
sib.fastconf.EADock3: Minimizing binding mode 87, energy is 933.0233, rmsd is 13.431491
sib.fastconf.EADock3: Minimizing binding mode 88, energy is 988.56256, rmsd is 30.451492
sib.fastconf.EADock3: Minimizing binding mode 89, energy is 1002.99585, rmsd is 28.527157
sib.fastconf.EADock3: Minimizing binding mode 90, energy is 1005.1863, rmsd is 20.719414
sib.fastconf.EADock3: Minimizing binding mode 91, energy is 1007.5685, rmsd is 30.0363
sib.fastconf.EADock3: Minimizing binding mode 92, energy is 1019.111, rmsd is 29.299234
sib.fastconf.EADock3: Minimizing binding mode 93, energy is 1022.9349, rmsd is 26.063313
sib.fastconf.EADock3: Minimizing binding mode 94, energy is 1070.8193, rmsd is 27.999294
sib.fastconf.EADock3: Minimizing binding mode 95, energy is 1073.6838, rmsd is 27.61222
sib.fastconf.EADock3: Minimizing binding mode 96, energy is 1075.1528, rmsd is 29.034101
sib.fastconf.EADock3: Minimizing binding mode 97, energy is 1100.3662, rmsd is 25.279942
sib.fastconf.EADock3: Minimizing binding mode 98, energy is 1115.5836, rmsd is 30.340002
sib.fastconf.EADock3: Minimizing binding mode 99, energy is 1140.9939, rmsd is 26.261288
sib.fastconf.EADock3: Minimizing binding mode 100, energy is 1161.2633, rmsd is 23.583803
sib.fastconf.EADock3: Minimizing binding mode 101, energy is 1184.2399, rmsd is 35.40275
sib.fastconf.EADock3: Minimizing binding mode 102, energy is 1188.7816, rmsd is 26.97425
sib.fastconf.EADock3: Minimizing binding mode 103, energy is 1191.9792, rmsd is 28.26971
sib.fastconf.EADock3: Minimizing binding mode 104, energy is 1207.5753, rmsd is 25.31054
sib.fastconf.EADock3: Minimizing binding mode 105, energy is 1209.4482, rmsd is 2.335917
sib.fastconf.EADock3: Minimizing binding mode 106, energy is 1210.974, rmsd is 28.080502
sib.fastconf.EADock3: Minimizing binding mode 107, energy is 1220.4413, rmsd is 28.291262
sib.fastconf.EADock3: Minimizing binding mode 108, energy is 1222.4813, rmsd is 28.134806
sib.fastconf.EADock3: Minimizing binding mode 109, energy is 1272.9639, rmsd is 28.089191
sib.fastconf.EADock3: Minimizing binding mode 110, energy is 1275.795, rmsd is 28.277262
sib.fastconf.EADock3: Minimizing binding mode 111, energy is 1278.0865, rmsd is 21.546747
sib.fastconf.EADock3: Minimizing binding mode 112, energy is 1282.6421, rmsd is 28.04499
sib.fastconf.EADock3: Minimizing binding mode 113, energy is 1304.5591, rmsd is 3.174391
sib.fastconf.EADock3: Minimizing binding mode 114, energy is 1310.1927, rmsd is 2.428632
sib.fastconf.EADock3: Minimizing binding mode 115, energy is 1319.5608, rmsd is 20.672485
sib.fastconf.EADock3: Minimizing binding mode 116, energy is 1327.6483, rmsd is 34.623165
sib.fastconf.EADock3: Minimizing binding mode 117, energy is 1336.2113, rmsd is 26.239168
sib.fastconf.EADock3: Minimizing binding mode 118, energy is 1337.4586, rmsd is 36.386066
sib.fastconf.EADock3: Minimizing binding mode 119, energy is 1361.6716, rmsd is 27.095558
sib.fastconf.EADock3: Minimizing binding mode 120, energy is 1378.2064, rmsd is 28.566315
sib.fastconf.EADock3: Minimizing binding mode 121, energy is 1400.2368, rmsd is 26.461313
sib.fastconf.EADock3: Minimizing binding mode 122, energy is 1424.4619, rmsd is 29.200247
sib.fastconf.EADock3: Minimizing binding mode 123, energy is 1452.2097, rmsd is 20.162811
sib.fastconf.EADock3: Minimizing binding mode 124, energy is 1465.3104, rmsd is 21.073566
sib.fastconf.EADock3: Minimizing binding mode 125, energy is 1467.8904, rmsd is 29.697304
sib.fastconf.EADock3: Minimizing binding mode 126, energy is 1507.3613, rmsd is 27.73236
sib.fastconf.EADock3: Minimizing binding mode 127, energy is 1551.2098, rmsd is 26.56014
sib.fastconf.EADock3: Minimizing binding mode 128, energy is 1575.3334, rmsd is 26.394543
sib.fastconf.EADock3: Minimizing binding mode 129, energy is 1607.4042, rmsd is 35.42862
sib.fastconf.EADock3: Minimizing binding mode 130, energy is 1610.2003, rmsd is 27.878828
sib.fastconf.EADock3: Minimizing binding mode 131, energy is 1616.5983, rmsd is 35.613228
sib.fastconf.EADock3: Minimizing binding mode 132, energy is 1616.8185, rmsd is 36.269318
sib.fastconf.EADock3: Minimizing binding mode 133, energy is 1632.4257, rmsd is 35.194782
sib.fastconf.EADock3: Minimizing binding mode 134, energy is 1653.9446, rmsd is 27.665909
sib.fastconf.EADock3: Minimizing binding mode 135, energy is 1679.0759, rmsd is 20.144081
sib.fastconf.EADock3: Minimizing binding mode 136, energy is 1696.016, rmsd is 28.110006
sib.fastconf.EADock3: Minimizing binding mode 137, energy is 1701.0288, rmsd is 22.36503
sib.fastconf.EADock3: Minimizing binding mode 138, energy is 1704.1348, rmsd is 30.652699
sib.fastconf.EADock3: Minimizing binding mode 139, energy is 1731.1896, rmsd is 30.072815
sib.fastconf.EADock3: Minimizing binding mode 140, energy is 1773.4198, rmsd is 35.073353
sib.fastconf.EADock3: Minimizing binding mode 141, energy is 1792.5336, rmsd is 27.17071
sib.fastconf.EADock3: Minimizing binding mode 142, energy is 1848.6793, rmsd is 29.303925
sib.fastconf.EADock3: Minimizing binding mode 143, energy is 1918.1974, rmsd is 27.43385
sib.fastconf.EADock3: Minimizing binding mode 144, energy is 1926.2921, rmsd is 36.122665
sib.fastconf.EADock3: Minimizing binding mode 145, energy is 1937.3212, rmsd is 28.661255
sib.fastconf.EADock3: Minimizing binding mode 146, energy is 1947.311, rmsd is 35.486267
sib.fastconf.EADock3: Minimizing binding mode 147, energy is 1954.1661, rmsd is 28.2814
sib.fastconf.EADock3: Minimizing binding mode 148, energy is 1980.1564, rmsd is 29.60948
sib.fastconf.EADock3: Minimizing binding mode 149, energy is 2006.7264, rmsd is 17.12123
sib.fastconf.EADock3: Minimizing binding mode 150, energy is 2009.7699, rmsd is 25.769667
sib.fastconf.EADock3: Minimizing binding mode 151, energy is 2011.5901, rmsd is 23.623358
sib.fastconf.EADock3: Minimizing binding mode 152, energy is 2020.5155, rmsd is 26.583632
sib.fastconf.EADock3: Minimizing binding mode 153, energy is 2034.593, rmsd is 19.182055
sib.fastconf.EADock3: Minimizing binding mode 154, energy is 2096.4326, rmsd is 25.119457
sib.fastconf.EADock3: Minimizing binding mode 155, energy is 2108.7703, rmsd is 37.139427
sib.fastconf.EADock3: Minimizing binding mode 156, energy is 2117.03, rmsd is 34.643986
sib.fastconf.EADock3: Minimizing binding mode 157, energy is 2124.0964, rmsd is 27.54652
sib.fastconf.EADock3: Minimizing binding mode 158, energy is 2125.2437, rmsd is 35.342255
sib.fastconf.EADock3: Minimizing binding mode 159, energy is 2149.4543, rmsd is 28.880323
sib.fastconf.EADock3: Minimizing binding mode 160, energy is 2294.5598, rmsd is 27.632862
sib.fastconf.EADock3: Minimizing binding mode 161, energy is 2295.696, rmsd is 29.000652
sib.fastconf.EADock3: Minimizing binding mode 162, energy is 2298.867, rmsd is 35.49305
sib.fastconf.EADock3: Minimizing binding mode 163, energy is 2367.5886, rmsd is 35.640285
sib.fastconf.EADock3: Minimizing binding mode 164, energy is 2384.1995, rmsd is 18.37845
sib.fastconf.EADock3: Minimizing binding mode 165, energy is 2393.5051, rmsd is 21.513136
sib.fastconf.EADock3: Minimizing binding mode 166, energy is 2405.6377, rmsd is 32.414204
sib.fastconf.EADock3: Minimizing binding mode 167, energy is 2420.9526, rmsd is 27.934048
sib.fastconf.EADock3: Minimizing binding mode 168, energy is 2447.1694, rmsd is 25.452435
sib.fastconf.EADock3: Minimizing binding mode 169, energy is 2448.6523, rmsd is 34.649853
sib.fastconf.EADock3: Minimizing binding mode 170, energy is 2534.779, rmsd is 40.311234
sib.fastconf.EADock3: Minimizing binding mode 171, energy is 2558.3577, rmsd is 28.535614
sib.fastconf.EADock3: Minimizing binding mode 172, energy is 2620.8542, rmsd is 29.002386
sib.fastconf.EADock3: Minimizing binding mode 173, energy is 2628.4443, rmsd is 33.7226
sib.fastconf.EADock3: Minimizing binding mode 174, energy is 2715.064, rmsd is 28.516968
sib.fastconf.EADock3: Minimizing binding mode 175, energy is 2838.0203, rmsd is 27.760365
sib.fastconf.EADock3: Minimizing binding mode 176, energy is 2861.9993, rmsd is 28.853888
sib.fastconf.EADock3: Minimizing binding mode 177, energy is 2904.405, rmsd is 34.647137
sib.fastconf.EADock3: Minimizing binding mode 178, energy is 2915.9705, rmsd is 34.7065
sib.fastconf.EADock3: Minimizing binding mode 179, energy is 2919.0308, rmsd is 40.297615
sib.fastconf.EADock3: Minimizing binding mode 180, energy is 2964.7383, rmsd is 35.22898
sib.fastconf.EADock3: Minimizing binding mode 181, energy is 2975.3403, rmsd is 28.589119
sib.fastconf.EADock3: Minimizing binding mode 182, energy is 2992.3762, rmsd is 37.159256
sib.fastconf.EADock3: Minimizing binding mode 183, energy is 3020.722, rmsd is 27.169086
sib.fastconf.EADock3: Minimizing binding mode 184, energy is 3060.4863, rmsd is 28.100176
sib.fastconf.EADock3: Minimizing binding mode 185, energy is 3073.0427, rmsd is 33.83325
sib.fastconf.EADock3: Minimizing binding mode 186, energy is 3115.8242, rmsd is 29.717394
sib.fastconf.EADock3: Minimizing binding mode 187, energy is 3125.1902, rmsd is 35.25501
sib.fastconf.EADock3: Minimizing binding mode 188, energy is 3191.2776, rmsd is 24.624563
sib.fastconf.EADock3: Minimizing binding mode 189, energy is 3284.989, rmsd is 36.00415
sib.fastconf.EADock3: Minimizing binding mode 190, energy is 3322.296, rmsd is 33.93325
sib.fastconf.EADock3: Minimizing binding mode 191, energy is 3385.773, rmsd is 27.623693
sib.fastconf.EADock3: Minimizing binding mode 192, energy is 3411.1821, rmsd is 27.250608
sib.fastconf.EADock3: Minimizing binding mode 193, energy is 3411.7986, rmsd is 35.945953
sib.fastconf.EADock3: Minimizing binding mode 194, energy is 3412.698, rmsd is 19.986572
sib.fastconf.EADock3: Minimizing binding mode 195, energy is 3547.8787, rmsd is 36.29966
sib.fastconf.EADock3: Minimizing binding mode 196, energy is 3685.0847, rmsd is 35.78334
sib.fastconf.EADock3: Minimizing binding mode 197, energy is 3693.8252, rmsd is 29.221325
sib.fastconf.EADock3: Minimizing binding mode 198, energy is 3728.3, rmsd is 34.610638
sib.fastconf.EADock3: Minimizing binding mode 199, energy is 3769.4585, rmsd is 35.118687
sib.fastconf.EADock3: Minimizing binding mode 200, energy is 3861.1553, rmsd is 28.722979
sib.fastconf.EADock3: Minimizing binding mode 201, energy is 3891.585, rmsd is 27.877487
sib.fastconf.EADock3: Minimizing binding mode 202, energy is 3950.6433, rmsd is 34.725563
sib.fastconf.EADock3: Minimizing binding mode 203, energy is 4017.2715, rmsd is 28.794756
sib.fastconf.EADock3: Minimizing binding mode 204, energy is 4045.4526, rmsd is 21.466034
sib.fastconf.EADock3: Minimizing binding mode 205, energy is 4080.579, rmsd is 35.23225
sib.fastconf.EADock3: Minimizing binding mode 206, energy is 4290.4985, rmsd is 35.033134
sib.fastconf.EADock3: Minimizing binding mode 207, energy is 4350.0776, rmsd is 34.946835
sib.fastconf.EADock3: Minimizing binding mode 208, energy is 4358.169, rmsd is 35.535114
sib.fastconf.EADock3: Minimizing binding mode 209, energy is 4417.7515, rmsd is 28.923822
sib.fastconf.EADock3: Minimizing binding mode 210, energy is 4444.9907, rmsd is 27.352428
sib.fastconf.EADock3: Minimizing binding mode 211, energy is 4555.6714, rmsd is 37.19039
sib.fastconf.EADock3: Minimizing binding mode 212, energy is 4568.799, rmsd is 19.504622
sib.fastconf.EADock3: Minimizing binding mode 213, energy is 4577.721, rmsd is 27.458359
sib.fastconf.EADock3: Minimizing binding mode 214, energy is 4582.2515, rmsd is 29.540512
sib.fastconf.EADock3: Minimizing binding mode 215, energy is 4632.3555, rmsd is 28.00314
sib.fastconf.EADock3: Minimizing binding mode 216, energy is 4836.862, rmsd is 35.15454
sib.fastconf.EADock3: Minimizing binding mode 217, energy is 4841.699, rmsd is 25.956226
sib.fastconf.EADock3: Minimizing binding mode 218, energy is 5218.0103, rmsd is 35.416317
sib.fastconf.EADock3: Minimizing binding mode 219, energy is 5430.6855, rmsd is 26.449858
sib.fastconf.EADock3: Minimizing binding mode 220, energy is 5462.074, rmsd is 20.018505
sib.fastconf.EADock3: Minimizing binding mode 221, energy is 6132.623, rmsd is 36.902946
sib.fastconf.EADock3: Minimizing binding mode 222, energy is 6172.1895, rmsd is 34.60156
sib.fastconf.EADock3: Minimizing binding mode 223, energy is 6174.0933, rmsd is 33.951904
sib.fastconf.EADock3: Minimizing binding mode 224, energy is 6514.4805, rmsd is 36.654575
sib.fastconf.EADock3: Filter out binding modes with an energy above 3.4028235E38 (3.4028235E38 above the most favorable binding mode, which has an energy of 241.408)
sib.wrappers.md.charmm.ExtendedCharmmWrapper: CHARMM timers: CPU time: 88.05 seconds
sib.wrappers.md.charmm.ExtendedCharmmWrapper: CHARMM timers: Elapsed time: 1269.24 seconds.
sib.fastconf.EADock3: Starting clustering
sib.fastconf.EADock3: Clustering iteration 0 took 10 ms and merged 45 clusters.
sib.fastconf.EADock3: Clustering iteration 1 took 0 ms and merged 0 clusters.
sib.fastconf.EADock3: Clustering took 20 ms.
sib.fastconf.EADock3: 225 elements were gathered in 180 clusters.
sib.fastconf.EADock3: Evaluating cluster 0/180
sib.fastconf.EADock3: Evaluating binding mode 0/1 with FACTS
sib.fastconf.EADock3: Evaluating cluster 1/180
sib.fastconf.EADock3: Evaluating binding mode 0/1 with FACTS
sib.fastconf.EADock3: Evaluating cluster 2/180
sib.fastconf.EADock3: Evaluating binding mode 0/1 with FACTS
sib.fastconf.EADock3: Evaluating cluster 3/180
sib.fastconf.EADock3: Evaluating binding mode 0/1 with FACTS
sib.fastconf.EADock3: Evaluating cluster 4/180
sib.fastconf.EADock3: Evaluating binding mode 0/1 with FACTS
sib.fastconf.EADock3: Evaluating cluster 5/180
sib.fastconf.EADock3: Evaluating binding mode 0/1 with FACTS
sib.fastconf.EADock3: Evaluating cluster 6/180
sib.fastconf.EADock3: Evaluating binding mode 0/1 with FACTS
sib.fastconf.EADock3: Evaluating cluster 7/180
sib.fastconf.EADock3: Evaluating binding mode 0/1 with FACTS
sib.fastconf.EADock3: Evaluating cluster 8/180
sib.fastconf.EADock3: Evaluating binding mode 0/1 with FACTS
sib.fastconf.EADock3: Evaluating cluster 9/180
sib.fastconf.EADock3: Evaluating binding mode 0/1 with FACTS
sib.fastconf.EADock3: Evaluating cluster 10/180
sib.fastconf.EADock3: Evaluating binding mode 0/1 with FACTS
sib.fastconf.EADock3: Evaluating cluster 11/180
sib.fastconf.EADock3: Evaluating binding mode 0/1 with FACTS
sib.fastconf.EADock3: Evaluating cluster 12/180
sib.fastconf.EADock3: Evaluating binding mode 0/1 with FACTS
sib.fastconf.EADock3: Evaluating cluster 13/180
sib.fastconf.EADock3: Evaluating binding mode 0/1 with FACTS
sib.fastconf.EADock3: Evaluating cluster 14/180
sib.fastconf.EADock3: Evaluating binding mode 0/1 with FACTS
sib.fastconf.EADock3: Evaluating cluster 15/180
sib.fastconf.EADock3: Evaluating binding mode 0/1 with FACTS
sib.fastconf.EADock3: Evaluating cluster 16/180
sib.fastconf.EADock3: Evaluating binding mode 0/1 with FACTS
sib.fastconf.EADock3: Evaluating cluster 17/180
sib.fastconf.EADock3: Evaluating binding mode 0/1 with FACTS
sib.fastconf.EADock3: Evaluating cluster 18/180
sib.fastconf.EADock3: Evaluating binding mode 0/1 with FACTS
sib.fastconf.EADock3: Evaluating cluster 19/180
sib.fastconf.EADock3: Evaluating binding mode 0/1 with FACTS
sib.fastconf.EADock3: Evaluating cluster 20/180
sib.fastconf.EADock3: Evaluating binding mode 0/1 with FACTS
sib.fastconf.EADock3: Evaluating cluster 21/180
sib.fastconf.EADock3: Evaluating binding mode 0/1 with FACTS
sib.fastconf.EADock3: Evaluating cluster 22/180
sib.fastconf.EADock3: Evaluating binding mode 0/1 with FACTS
sib.fastconf.EADock3: Evaluating cluster 23/180
sib.fastconf.EADock3: Evaluating binding mode 0/1 with FACTS
sib.fastconf.EADock3: Evaluating cluster 24/180
sib.fastconf.EADock3: Evaluating binding mode 0/1 with FACTS
sib.fastconf.EADock3: Evaluating cluster 25/180
sib.fastconf.EADock3: Evaluating binding mode 0/1 with FACTS
sib.fastconf.EADock3: Evaluating cluster 26/180
sib.fastconf.EADock3: Evaluating binding mode 0/1 with FACTS
sib.fastconf.EADock3: Evaluating cluster 27/180
sib.fastconf.EADock3: Evaluating binding mode 0/1 with FACTS
sib.fastconf.EADock3: Evaluating cluster 28/180
sib.fastconf.EADock3: Evaluating binding mode 0/1 with FACTS
sib.fastconf.EADock3: Evaluating cluster 29/180
sib.fastconf.EADock3: Evaluating binding mode 0/1 with FACTS
sib.fastconf.EADock3: Evaluating cluster 30/180
sib.fastconf.EADock3: Evaluating binding mode 0/1 with FACTS
sib.fastconf.EADock3: Evaluating cluster 31/180
sib.fastconf.EADock3: Evaluating binding mode 0/1 with FACTS
sib.fastconf.EADock3: Evaluating cluster 32/180
sib.fastconf.EADock3: Evaluating binding mode 0/1 with FACTS
sib.fastconf.EADock3: Evaluating cluster 33/180
sib.fastconf.EADock3: Evaluating binding mode 0/1 with FACTS
sib.fastconf.EADock3: Evaluating cluster 34/180
sib.fastconf.EADock3: Evaluating binding mode 0/1 with FACTS
sib.fastconf.EADock3: Evaluating cluster 35/180
sib.fastconf.EADock3: Evaluating binding mode 0/1 with FACTS
sib.fastconf.EADock3: Evaluating cluster 36/180
sib.fastconf.EADock3: Evaluating binding mode 0/2 with FACTS
sib.fastconf.EADock3: Evaluating binding mode 1/2 with FACTS
sib.fastconf.EADock3: Evaluating cluster 37/180
sib.fastconf.EADock3: Evaluating binding mode 0/1 with FACTS
sib.fastconf.EADock3: Evaluating cluster 38/180
sib.fastconf.EADock3: Evaluating binding mode 0/1 with FACTS
sib.fastconf.EADock3: Evaluating cluster 39/180
sib.fastconf.EADock3: Evaluating binding mode 0/1 with FACTS
sib.fastconf.EADock3: Evaluating cluster 40/180
sib.fastconf.EADock3: Evaluating binding mode 0/1 with FACTS
sib.fastconf.EADock3: Evaluating cluster 41/180
sib.fastconf.EADock3: Evaluating binding mode 0/2 with FACTS
sib.fastconf.EADock3: Evaluating binding mode 1/2 with FACTS
sib.fastconf.EADock3: Evaluating cluster 42/180
sib.fastconf.EADock3: Evaluating binding mode 0/1 with FACTS
sib.fastconf.EADock3: Evaluating cluster 43/180
sib.fastconf.EADock3: Evaluating binding mode 0/1 with FACTS
sib.fastconf.EADock3: Evaluating cluster 44/180
sib.fastconf.EADock3: Evaluating binding mode 0/1 with FACTS
sib.fastconf.EADock3: Evaluating cluster 45/180
sib.fastconf.EADock3: Evaluating binding mode 0/2 with FACTS
sib.fastconf.EADock3: Evaluating binding mode 1/2 with FACTS
sib.fastconf.EADock3: Evaluating cluster 46/180
sib.fastconf.EADock3: Evaluating binding mode 0/2 with FACTS
sib.fastconf.EADock3: Evaluating binding mode 1/2 with FACTS
sib.fastconf.EADock3: Evaluating cluster 47/180
sib.fastconf.EADock3: Evaluating binding mode 0/1 with FACTS
sib.fastconf.EADock3: Evaluating cluster 48/180
sib.fastconf.EADock3: Evaluating binding mode 0/1 with FACTS
sib.fastconf.EADock3: Evaluating cluster 49/180
sib.fastconf.EADock3: Evaluating binding mode 0/1 with FACTS
sib.fastconf.EADock3: Evaluating cluster 50/180
sib.fastconf.EADock3: Evaluating binding mode 0/1 with FACTS
sib.fastconf.EADock3: Evaluating cluster 51/180
sib.fastconf.EADock3: Evaluating binding mode 0/1 with FACTS
sib.fastconf.EADock3: Evaluating cluster 52/180
sib.fastconf.EADock3: Evaluating binding mode 0/1 with FACTS
sib.fastconf.EADock3: Evaluating cluster 53/180
sib.fastconf.EADock3: Evaluating binding mode 0/1 with FACTS
sib.fastconf.EADock3: Evaluating cluster 54/180
sib.fastconf.EADock3: Evaluating binding mode 0/1 with FACTS
sib.fastconf.EADock3: Evaluating cluster 55/180
sib.fastconf.EADock3: Evaluating binding mode 0/1 with FACTS
sib.fastconf.EADock3: Evaluating cluster 56/180
sib.fastconf.EADock3: Evaluating binding mode 0/1 with FACTS
sib.fastconf.EADock3: Evaluating cluster 57/180
sib.fastconf.EADock3: Evaluating binding mode 0/1 with FACTS
sib.fastconf.EADock3: Evaluating cluster 58/180
sib.fastconf.EADock3: Evaluating binding mode 0/1 with FACTS
sib.fastconf.EADock3: Evaluating cluster 59/180
sib.fastconf.EADock3: Evaluating binding mode 0/1 with FACTS
sib.fastconf.EADock3: Evaluating cluster 60/180
sib.fastconf.EADock3: Evaluating binding mode 0/1 with FACTS
sib.fastconf.EADock3: Evaluating cluster 61/180
sib.fastconf.EADock3: Evaluating binding mode 0/1 with FACTS
sib.fastconf.EADock3: Evaluating cluster 62/180
sib.fastconf.EADock3: Evaluating binding mode 0/1 with FACTS
sib.fastconf.EADock3: Evaluating cluster 63/180
sib.fastconf.EADock3: Evaluating binding mode 0/1 with FACTS
sib.fastconf.EADock3: Evaluating cluster 64/180
sib.fastconf.EADock3: Evaluating binding mode 0/1 with FACTS
sib.fastconf.EADock3: Evaluating cluster 65/180
sib.fastconf.EADock3: Evaluating binding mode 0/1 with FACTS
sib.fastconf.EADock3: Evaluating cluster 66/180
sib.fastconf.EADock3: Evaluating binding mode 0/2 with FACTS
sib.fastconf.EADock3: Evaluating binding mode 1/2 with FACTS
sib.fastconf.EADock3: Evaluating cluster 67/180
sib.fastconf.EADock3: Evaluating binding mode 0/1 with FACTS
sib.fastconf.EADock3: Evaluating cluster 68/180
sib.fastconf.EADock3: Evaluating binding mode 0/1 with FACTS
sib.fastconf.EADock3: Evaluating cluster 69/180
sib.fastconf.EADock3: Evaluating binding mode 0/1 with FACTS
sib.fastconf.EADock3: Evaluating cluster 70/180
sib.fastconf.EADock3: Evaluating binding mode 0/1 with FACTS
sib.fastconf.EADock3: Evaluating cluster 71/180
sib.fastconf.EADock3: Evaluating binding mode 0/1 with FACTS
sib.fastconf.EADock3: Evaluating cluster 72/180
sib.fastconf.EADock3: Evaluating binding mode 0/1 with FACTS
sib.fastconf.EADock3: Evaluating cluster 73/180
sib.fastconf.EADock3: Evaluating binding mode 0/1 with FACTS
sib.fastconf.EADock3: Evaluating cluster 74/180
sib.fastconf.EADock3: Evaluating binding mode 0/1 with FACTS
sib.fastconf.EADock3: Evaluating cluster 75/180
sib.fastconf.EADock3: Evaluating binding mode 0/1 with FACTS
sib.fastconf.EADock3: Evaluating cluster 76/180
sib.fastconf.EADock3: Evaluating binding mode 0/2 with FACTS
sib.fastconf.EADock3: Evaluating binding mode 1/2 with FACTS
sib.fastconf.EADock3: Evaluating cluster 77/180
sib.fastconf.EADock3: Evaluating binding mode 0/1 with FACTS
sib.fastconf.EADock3: Evaluating cluster 78/180
sib.fastconf.EADock3: Evaluating binding mode 0/2 with FACTS
sib.fastconf.EADock3: Evaluating binding mode 1/2 with FACTS
sib.fastconf.EADock3: Evaluating cluster 79/180
sib.fastconf.EADock3: Evaluating binding mode 0/4 with FACTS
sib.fastconf.EADock3: Evaluating binding mode 1/4 with FACTS
sib.fastconf.EADock3: Evaluating binding mode 2/4 with FACTS
sib.fastconf.EADock3: Evaluating binding mode 3/4 with FACTS
sib.fastconf.EADock3: Evaluating cluster 80/180
sib.fastconf.EADock3: Evaluating binding mode 0/1 with FACTS
sib.fastconf.EADock3: Evaluating cluster 81/180
sib.fastconf.EADock3: Evaluating binding mode 0/1 with FACTS
sib.fastconf.EADock3: Evaluating cluster 82/180
sib.fastconf.EADock3: Evaluating binding mode 0/1 with FACTS
sib.fastconf.EADock3: Evaluating cluster 83/180
sib.fastconf.EADock3: Evaluating binding mode 0/1 with FACTS
sib.fastconf.EADock3: Evaluating cluster 84/180
sib.fastconf.EADock3: Evaluating binding mode 0/1 with FACTS
sib.fastconf.EADock3: Evaluating cluster 85/180
sib.fastconf.EADock3: Evaluating binding mode 0/1 with FACTS
sib.fastconf.EADock3: Evaluating cluster 86/180
sib.fastconf.EADock3: Evaluating binding mode 0/1 with FACTS
sib.fastconf.EADock3: Evaluating cluster 87/180
sib.fastconf.EADock3: Evaluating binding mode 0/1 with FACTS
sib.fastconf.EADock3: Evaluating cluster 88/180
sib.fastconf.EADock3: Evaluating binding mode 0/2 with FACTS
sib.fastconf.EADock3: Evaluating binding mode 1/2 with FACTS
sib.fastconf.EADock3: Evaluating cluster 89/180
sib.fastconf.EADock3: Evaluating binding mode 0/1 with FACTS
sib.fastconf.EADock3: Evaluating cluster 90/180
sib.fastconf.EADock3: Evaluating binding mode 0/1 with FACTS
sib.fastconf.EADock3: Evaluating cluster 91/180
sib.fastconf.EADock3: Evaluating binding mode 0/1 with FACTS
sib.fastconf.EADock3: Evaluating cluster 92/180
sib.fastconf.EADock3: Evaluating binding mode 0/1 with FACTS
sib.fastconf.EADock3: Evaluating cluster 93/180
sib.fastconf.EADock3: Evaluating binding mode 0/1 with FACTS
sib.fastconf.EADock3: Evaluating cluster 94/180
sib.fastconf.EADock3: Evaluating binding mode 0/1 with FACTS
sib.fastconf.EADock3: Evaluating cluster 95/180
sib.fastconf.EADock3: Evaluating binding mode 0/2 with FACTS
sib.fastconf.EADock3: Evaluating binding mode 1/2 with FACTS
sib.fastconf.EADock3: Evaluating cluster 96/180
sib.fastconf.EADock3: Evaluating binding mode 0/1 with FACTS
sib.fastconf.EADock3: Evaluating cluster 97/180
sib.fastconf.EADock3: Evaluating binding mode 0/1 with FACTS
sib.fastconf.EADock3: Evaluating cluster 98/180
sib.fastconf.EADock3: Evaluating binding mode 0/1 with FACTS
sib.fastconf.EADock3: Evaluating cluster 99/180
sib.fastconf.EADock3: Evaluating binding mode 0/1 with FACTS
sib.fastconf.EADock3: Evaluating cluster 100/180
sib.fastconf.EADock3: Evaluating binding mode 0/1 with FACTS
sib.fastconf.EADock3: Evaluating cluster 101/180
sib.fastconf.EADock3: Evaluating binding mode 0/1 with FACTS
sib.fastconf.EADock3: Evaluating cluster 102/180
sib.fastconf.EADock3: Evaluating binding mode 0/4 with FACTS
sib.fastconf.EADock3: Evaluating binding mode 1/4 with FACTS
sib.fastconf.EADock3: Evaluating binding mode 2/4 with FACTS
sib.fastconf.EADock3: Evaluating binding mode 3/4 with FACTS
sib.fastconf.EADock3: Evaluating cluster 103/180
sib.fastconf.EADock3: Evaluating binding mode 0/1 with FACTS
sib.fastconf.EADock3: Evaluating cluster 104/180
sib.fastconf.EADock3: Evaluating binding mode 0/1 with FACTS
sib.fastconf.EADock3: Evaluating cluster 105/180
sib.fastconf.EADock3: Evaluating binding mode 0/1 with FACTS
sib.fastconf.EADock3: Evaluating cluster 106/180
sib.fastconf.EADock3: Evaluating binding mode 0/1 with FACTS
sib.fastconf.EADock3: Evaluating cluster 107/180
sib.fastconf.EADock3: Evaluating binding mode 0/2 with FACTS
sib.fastconf.EADock3: Evaluating binding mode 1/2 with FACTS
sib.fastconf.EADock3: Evaluating cluster 108/180
sib.fastconf.EADock3: Evaluating binding mode 0/1 with FACTS
sib.fastconf.EADock3: Evaluating cluster 109/180
sib.fastconf.EADock3: Evaluating binding mode 0/1 with FACTS
sib.fastconf.EADock3: Evaluating cluster 110/180
sib.fastconf.EADock3: Evaluating binding mode 0/2 with FACTS
sib.fastconf.EADock3: Evaluating binding mode 1/2 with FACTS
sib.fastconf.EADock3: Evaluating cluster 111/180
sib.fastconf.EADock3: Evaluating binding mode 0/1 with FACTS
sib.fastconf.EADock3: Evaluating cluster 112/180
sib.fastconf.EADock3: Evaluating binding mode 0/1 with FACTS
sib.fastconf.EADock3: Evaluating cluster 113/180
sib.fastconf.EADock3: Evaluating binding mode 0/1 with FACTS
sib.fastconf.EADock3: Evaluating cluster 114/180
sib.fastconf.EADock3: Evaluating binding mode 0/1 with FACTS
sib.fastconf.EADock3: Evaluating cluster 115/180
sib.fastconf.EADock3: Evaluating binding mode 0/7 with FACTS
sib.fastconf.EADock3: Evaluating binding mode 1/7 with FACTS
sib.fastconf.EADock3: Evaluating binding mode 2/7 with FACTS
sib.fastconf.EADock3: Evaluating binding mode 3/7 with FACTS
sib.fastconf.EADock3: Evaluating binding mode 4/7 with FACTS
sib.fastconf.EADock3: Evaluating binding mode 5/7 with FACTS
sib.fastconf.EADock3: Evaluating binding mode 6/7 with FACTS
sib.fastconf.EADock3: Evaluating cluster 116/180
sib.fastconf.EADock3: Evaluating binding mode 0/1 with FACTS
sib.fastconf.EADock3: Evaluating cluster 117/180
sib.fastconf.EADock3: Evaluating binding mode 0/1 with FACTS
sib.fastconf.EADock3: Evaluating cluster 118/180
sib.fastconf.EADock3: Evaluating binding mode 0/2 with FACTS
sib.fastconf.EADock3: Evaluating binding mode 1/2 with FACTS
sib.fastconf.EADock3: Evaluating cluster 119/180
sib.fastconf.EADock3: Evaluating binding mode 0/2 with FACTS
sib.fastconf.EADock3: Evaluating binding mode 1/2 with FACTS
sib.fastconf.EADock3: Evaluating cluster 120/180
sib.fastconf.EADock3: Evaluating binding mode 0/1 with FACTS
sib.fastconf.EADock3: Evaluating cluster 121/180
sib.fastconf.EADock3: Evaluating binding mode 0/1 with FACTS
sib.fastconf.EADock3: Evaluating cluster 122/180
sib.fastconf.EADock3: Evaluating binding mode 0/2 with FACTS
sib.fastconf.EADock3: Evaluating binding mode 1/2 with FACTS
sib.fastconf.EADock3: Evaluating cluster 123/180
sib.fastconf.EADock3: Evaluating binding mode 0/1 with FACTS
sib.fastconf.EADock3: Evaluating cluster 124/180
sib.fastconf.EADock3: Evaluating binding mode 0/1 with FACTS
sib.fastconf.EADock3: Evaluating cluster 125/180
sib.fastconf.EADock3: Evaluating binding mode 0/1 with FACTS
sib.fastconf.EADock3: Evaluating cluster 126/180
sib.fastconf.EADock3: Evaluating binding mode 0/1 with FACTS
sib.fastconf.EADock3: Evaluating cluster 127/180
sib.fastconf.EADock3: Evaluating binding mode 0/3 with FACTS
sib.fastconf.EADock3: Evaluating binding mode 1/3 with FACTS
sib.fastconf.EADock3: Evaluating binding mode 2/3 with FACTS
sib.fastconf.EADock3: Evaluating cluster 128/180
sib.fastconf.EADock3: Evaluating binding mode 0/3 with FACTS
sib.fastconf.EADock3: Evaluating binding mode 1/3 with FACTS
sib.fastconf.EADock3: Evaluating binding mode 2/3 with FACTS
sib.fastconf.EADock3: Evaluating cluster 129/180
sib.fastconf.EADock3: Evaluating binding mode 0/1 with FACTS
sib.fastconf.EADock3: Evaluating cluster 130/180
sib.fastconf.EADock3: Evaluating binding mode 0/2 with FACTS
sib.fastconf.EADock3: Evaluating binding mode 1/2 with FACTS
sib.fastconf.EADock3: Evaluating cluster 131/180
sib.fastconf.EADock3: Evaluating binding mode 0/1 with FACTS
sib.fastconf.EADock3: Evaluating cluster 132/180
sib.fastconf.EADock3: Evaluating binding mode 0/1 with FACTS
sib.fastconf.EADock3: Evaluating cluster 133/180
sib.fastconf.EADock3: Evaluating binding mode 0/2 with FACTS
sib.fastconf.EADock3: Evaluating binding mode 1/2 with FACTS
sib.fastconf.EADock3: Evaluating cluster 134/180
sib.fastconf.EADock3: Evaluating binding mode 0/1 with FACTS
sib.fastconf.EADock3: Evaluating cluster 135/180
sib.fastconf.EADock3: Evaluating binding mode 0/1 with FACTS
sib.fastconf.EADock3: Evaluating cluster 136/180
sib.fastconf.EADock3: Evaluating binding mode 0/1 with FACTS
sib.fastconf.EADock3: Evaluating cluster 137/180
sib.fastconf.EADock3: Evaluating binding mode 0/1 with FACTS
sib.fastconf.EADock3: Evaluating cluster 138/180
sib.fastconf.EADock3: Evaluating binding mode 0/2 with FACTS
sib.fastconf.EADock3: Evaluating binding mode 1/2 with FACTS
sib.fastconf.EADock3: Evaluating cluster 139/180
sib.fastconf.EADock3: Evaluating binding mode 0/1 with FACTS
sib.fastconf.EADock3: Evaluating cluster 140/180
sib.fastconf.EADock3: Evaluating binding mode 0/1 with FACTS
sib.fastconf.EADock3: Evaluating cluster 141/180
sib.fastconf.EADock3: Evaluating binding mode 0/1 with FACTS
sib.fastconf.EADock3: Evaluating cluster 142/180
sib.fastconf.EADock3: Evaluating binding mode 0/1 with FACTS
sib.fastconf.EADock3: Evaluating cluster 143/180
sib.fastconf.EADock3: Evaluating binding mode 0/1 with FACTS
sib.fastconf.EADock3: Evaluating cluster 144/180
sib.fastconf.EADock3: Evaluating binding mode 0/1 with FACTS
sib.fastconf.EADock3: Evaluating cluster 145/180
sib.fastconf.EADock3: Evaluating binding mode 0/1 with FACTS
sib.fastconf.EADock3: Evaluating cluster 146/180
sib.fastconf.EADock3: Evaluating binding mode 0/2 with FACTS
sib.fastconf.EADock3: Evaluating binding mode 1/2 with FACTS
sib.fastconf.EADock3: Evaluating cluster 147/180
sib.fastconf.EADock3: Evaluating binding mode 0/1 with FACTS
sib.fastconf.EADock3: Evaluating cluster 148/180
sib.fastconf.EADock3: Evaluating binding mode 0/1 with FACTS
sib.fastconf.EADock3: Evaluating cluster 149/180
sib.fastconf.EADock3: Evaluating binding mode 0/2 with FACTS
sib.fastconf.EADock3: Evaluating binding mode 1/2 with FACTS
sib.fastconf.EADock3: Evaluating cluster 150/180
sib.fastconf.EADock3: Evaluating binding mode 0/1 with FACTS
sib.fastconf.EADock3: Evaluating cluster 151/180
sib.fastconf.EADock3: Evaluating binding mode 0/1 with FACTS
sib.fastconf.EADock3: Evaluating cluster 152/180
sib.fastconf.EADock3: Evaluating binding mode 0/1 with FACTS
sib.fastconf.EADock3: Evaluating cluster 153/180
sib.fastconf.EADock3: Evaluating binding mode 0/1 with FACTS
sib.fastconf.EADock3: Evaluating cluster 154/180
sib.fastconf.EADock3: Evaluating binding mode 0/1 with FACTS
sib.fastconf.EADock3: Evaluating cluster 155/180
sib.fastconf.EADock3: Evaluating binding mode 0/1 with FACTS
sib.fastconf.EADock3: Evaluating cluster 156/180
sib.fastconf.EADock3: Evaluating binding mode 0/1 with FACTS
sib.fastconf.EADock3: Evaluating cluster 157/180
sib.fastconf.EADock3: Evaluating binding mode 0/1 with FACTS
sib.fastconf.EADock3: Evaluating cluster 158/180
sib.fastconf.EADock3: Evaluating binding mode 0/1 with FACTS
sib.fastconf.EADock3: Evaluating cluster 159/180
sib.fastconf.EADock3: Evaluating binding mode 0/1 with FACTS
sib.fastconf.EADock3: Evaluating cluster 160/180
sib.fastconf.EADock3: Evaluating binding mode 0/2 with FACTS
sib.fastconf.EADock3: Evaluating binding mode 1/2 with FACTS
sib.fastconf.EADock3: Evaluating cluster 161/180
sib.fastconf.EADock3: Evaluating binding mode 0/1 with FACTS
sib.fastconf.EADock3: Evaluating cluster 162/180
sib.fastconf.EADock3: Evaluating binding mode 0/4 with FACTS
sib.fastconf.EADock3: Evaluating binding mode 1/4 with FACTS
sib.fastconf.EADock3: Evaluating binding mode 2/4 with FACTS
sib.fastconf.EADock3: Evaluating binding mode 3/4 with FACTS
sib.fastconf.EADock3: Evaluating cluster 163/180
sib.fastconf.EADock3: Evaluating binding mode 0/1 with FACTS
sib.fastconf.EADock3: Evaluating cluster 164/180
sib.fastconf.EADock3: Evaluating binding mode 0/1 with FACTS
sib.fastconf.EADock3: Evaluating cluster 165/180
sib.fastconf.EADock3: Evaluating binding mode 0/1 with FACTS
sib.fastconf.EADock3: Evaluating cluster 166/180
sib.fastconf.EADock3: Evaluating binding mode 0/1 with FACTS
sib.fastconf.EADock3: Evaluating cluster 167/180
sib.fastconf.EADock3: Evaluating binding mode 0/2 with FACTS
sib.fastconf.EADock3: Evaluating binding mode 1/2 with FACTS
sib.fastconf.EADock3: Evaluating cluster 168/180
sib.fastconf.EADock3: Evaluating binding mode 0/1 with FACTS
sib.fastconf.EADock3: Evaluating cluster 169/180
sib.fastconf.EADock3: Evaluating binding mode 0/2 with FACTS
sib.fastconf.EADock3: Evaluating binding mode 1/2 with FACTS
sib.fastconf.EADock3: Evaluating cluster 170/180
sib.fastconf.EADock3: Evaluating binding mode 0/1 with FACTS
sib.fastconf.EADock3: Evaluating cluster 171/180
sib.fastconf.EADock3: Evaluating binding mode 0/1 with FACTS
sib.fastconf.EADock3: Evaluating cluster 172/180
sib.fastconf.EADock3: Evaluating binding mode 0/2 with FACTS
sib.fastconf.EADock3: Evaluating binding mode 1/2 with FACTS
sib.fastconf.EADock3: Evaluating cluster 173/180
sib.fastconf.EADock3: Evaluating binding mode 0/1 with FACTS
sib.fastconf.EADock3: Evaluating cluster 174/180
sib.fastconf.EADock3: Evaluating binding mode 0/1 with FACTS
sib.fastconf.EADock3: Evaluating cluster 175/180
sib.fastconf.EADock3: Evaluating binding mode 0/1 with FACTS
sib.fastconf.EADock3: Evaluating cluster 176/180
sib.fastconf.EADock3: Evaluating binding mode 0/3 with FACTS
sib.fastconf.EADock3: Evaluating binding mode 1/3 with FACTS
sib.fastconf.EADock3: Evaluating binding mode 2/3 with FACTS
sib.fastconf.EADock3: Evaluating cluster 177/180
sib.fastconf.EADock3: Evaluating binding mode 0/1 with FACTS
sib.fastconf.EADock3: Evaluating cluster 178/180
sib.fastconf.EADock3: Evaluating binding mode 0/2 with FACTS
sib.fastconf.EADock3: Evaluating binding mode 1/2 with FACTS
sib.fastconf.EADock3: Evaluating cluster 179/180
sib.fastconf.EADock3: Evaluating binding mode 0/1 with FACTS
sib.wrappers.md.charmm.ExtendedCharmmWrapper: CHARMM timers: CPU time: 50.9 seconds
sib.wrappers.md.charmm.ExtendedCharmmWrapper: CHARMM timers: Elapsed time: 51.4275 seconds.
sib.fastconf.EADock3: Starting cluster expansion.
sib.fastconf.EADock3: System  : 4990 atoms
sib.fastconf.EADock3: Ligand  : 76 atoms
sib.fastconf.EADock3: Receptor: 4914 atoms
sib.fastconf.EADock3:   Fixed part   : 4914 atoms
sib.fastconf.EADock3:   Flexible part: 0 atoms
sib.fastconf.EADock3: Expanding cluster 0/32
sib.fastconf.EADock3: Expanding cluster 1/32
sib.fastconf.EADock3: Expanding cluster 2/32
sib.fastconf.EADock3: Expanding cluster 3/32
sib.fastconf.EADock3: Expanding cluster 4/32
sib.fastconf.EADock3: Expanding cluster 5/32
sib.fastconf.EADock3: Expanding cluster 6/32
sib.fastconf.EADock3: Expanding cluster 7/32
sib.fastconf.EADock3: Expanding cluster 8/32
sib.fastconf.EADock3: Expanding cluster 9/32
sib.fastconf.EADock3: Expanding cluster 10/32
sib.fastconf.EADock3: Expanding cluster 11/32
sib.fastconf.EADock3: Expanding cluster 12/32
sib.fastconf.EADock3: Expanding cluster 13/32
sib.fastconf.EADock3: Expanding cluster 14/32
sib.fastconf.EADock3: Expanding cluster 15/32
sib.fastconf.EADock3: Expanding cluster 16/32
sib.fastconf.EADock3: Expanding cluster 17/32
sib.fastconf.EADock3: Expanding cluster 18/32
sib.fastconf.EADock3: Expanding cluster 19/32
sib.fastconf.EADock3: Expanding cluster 20/32
sib.fastconf.EADock3: Expanding cluster 21/32
sib.fastconf.EADock3: Expanding cluster 22/32
sib.fastconf.EADock3: Expanding cluster 23/32
sib.fastconf.EADock3: Expanding cluster 24/32
sib.fastconf.EADock3: Expanding cluster 25/32
sib.fastconf.EADock3: Expanding cluster 26/32
sib.fastconf.EADock3: Expanding cluster 27/32
sib.fastconf.EADock3: Expanding cluster 28/32
sib.fastconf.EADock3: Expanding cluster 29/32
sib.fastconf.EADock3: Expanding cluster 30/32
sib.fastconf.EADock3: Expanding cluster 31/32
sib.wrappers.md.charmm.ExtendedCharmmWrapper: CHARMM timers: CPU time: 133.14 seconds
sib.wrappers.md.charmm.ExtendedCharmmWrapper: CHARMM timers: Elapsed time: 134.072 seconds.
sib.fastconf.EADock3: Starting clustering
sib.fastconf.EADock3: Clustering iteration 0 took 10 ms and merged 223 clusters.
sib.fastconf.EADock3: Clustering iteration 1 took 0 ms and merged 0 clusters.
sib.fastconf.EADock3: Clustering took 10 ms.
sib.fastconf.EADock3: 256 elements were gathered in 33 clusters.
sib.fastconf.EADock3: clusters expanded, 256 binding modes generated
sib.fastconf.EADock3: Evaluating cluster 0/33
sib.fastconf.EADock3: Evaluating binding mode 0/19 with FACTS
sib.fastconf.EADock3: Evaluating binding mode 1/19 with FACTS
sib.fastconf.EADock3: Evaluating binding mode 2/19 with FACTS
sib.fastconf.EADock3: Evaluating binding mode 3/19 with FACTS
sib.fastconf.EADock3: Evaluating binding mode 4/19 with FACTS
sib.fastconf.EADock3: Evaluating binding mode 5/19 with FACTS
sib.fastconf.EADock3: Evaluating binding mode 6/19 with FACTS
sib.fastconf.EADock3: Evaluating binding mode 7/19 with FACTS
sib.fastconf.EADock3: Evaluating binding mode 8/19 with FACTS
sib.fastconf.EADock3: Evaluating binding mode 9/19 with FACTS
sib.fastconf.EADock3: Evaluating binding mode 10/19 with FACTS
sib.fastconf.EADock3: Evaluating binding mode 11/19 with FACTS
sib.fastconf.EADock3: Evaluating binding mode 12/19 with FACTS
sib.fastconf.EADock3: Evaluating binding mode 13/19 with FACTS
sib.fastconf.EADock3: Evaluating binding mode 14/19 with FACTS
sib.fastconf.EADock3: Evaluating binding mode 15/19 with FACTS
sib.fastconf.EADock3: Evaluating binding mode 16/19 with FACTS
sib.fastconf.EADock3: Evaluating binding mode 17/19 with FACTS
sib.fastconf.EADock3: Evaluating binding mode 18/19 with FACTS
sib.fastconf.EADock3: Evaluating cluster 1/33
sib.fastconf.EADock3: Evaluating binding mode 0/2 with FACTS
sib.fastconf.EADock3: Evaluating binding mode 1/2 with FACTS
sib.fastconf.EADock3: Evaluating cluster 2/33
sib.fastconf.EADock3: Evaluating binding mode 0/10 with FACTS
sib.fastconf.EADock3: Evaluating binding mode 1/10 with FACTS
sib.fastconf.EADock3: Evaluating binding mode 2/10 with FACTS
sib.fastconf.EADock3: Evaluating binding mode 3/10 with FACTS
sib.fastconf.EADock3: Evaluating binding mode 4/10 with FACTS
sib.fastconf.EADock3: Evaluating binding mode 5/10 with FACTS
sib.fastconf.EADock3: Evaluating binding mode 6/10 with FACTS
sib.fastconf.EADock3: Evaluating binding mode 7/10 with FACTS
sib.fastconf.EADock3: Evaluating binding mode 8/10 with FACTS
sib.fastconf.EADock3: Evaluating binding mode 9/10 with FACTS
sib.fastconf.EADock3: Evaluating cluster 3/33
sib.fastconf.EADock3: Evaluating binding mode 0/5 with FACTS
sib.fastconf.EADock3: Evaluating binding mode 1/5 with FACTS
sib.fastconf.EADock3: Evaluating binding mode 2/5 with FACTS
sib.fastconf.EADock3: Evaluating binding mode 3/5 with FACTS
sib.fastconf.EADock3: Evaluating binding mode 4/5 with FACTS
sib.fastconf.EADock3: Evaluating cluster 4/33
sib.fastconf.EADock3: Evaluating binding mode 0/4 with FACTS
sib.fastconf.EADock3: Evaluating binding mode 1/4 with FACTS
sib.fastconf.EADock3: Evaluating binding mode 2/4 with FACTS
sib.fastconf.EADock3: Evaluating binding mode 3/4 with FACTS
sib.fastconf.EADock3: Evaluating cluster 5/33
sib.fastconf.EADock3: Evaluating binding mode 0/8 with FACTS
sib.fastconf.EADock3: Evaluating binding mode 1/8 with FACTS
sib.fastconf.EADock3: Evaluating binding mode 2/8 with FACTS
sib.fastconf.EADock3: Evaluating binding mode 3/8 with FACTS
sib.fastconf.EADock3: Evaluating binding mode 4/8 with FACTS
sib.fastconf.EADock3: Evaluating binding mode 5/8 with FACTS
sib.fastconf.EADock3: Evaluating binding mode 6/8 with FACTS
sib.fastconf.EADock3: Evaluating binding mode 7/8 with FACTS
sib.fastconf.EADock3: Evaluating cluster 6/33
sib.fastconf.EADock3: Evaluating binding mode 0/8 with FACTS
sib.fastconf.EADock3: Evaluating binding mode 1/8 with FACTS
sib.fastconf.EADock3: Evaluating binding mode 2/8 with FACTS
sib.fastconf.EADock3: Evaluating binding mode 3/8 with FACTS
sib.fastconf.EADock3: Evaluating binding mode 4/8 with FACTS
sib.fastconf.EADock3: Evaluating binding mode 5/8 with FACTS
sib.fastconf.EADock3: Evaluating binding mode 6/8 with FACTS
sib.fastconf.EADock3: Evaluating binding mode 7/8 with FACTS
sib.fastconf.EADock3: Evaluating cluster 7/33
sib.fastconf.EADock3: Evaluating binding mode 0/7 with FACTS
sib.fastconf.EADock3: Evaluating binding mode 1/7 with FACTS
sib.fastconf.EADock3: Evaluating binding mode 2/7 with FACTS
sib.fastconf.EADock3: Evaluating binding mode 3/7 with FACTS
sib.fastconf.EADock3: Evaluating binding mode 4/7 with FACTS
sib.fastconf.EADock3: Evaluating binding mode 5/7 with FACTS
sib.fastconf.EADock3: Evaluating binding mode 6/7 with FACTS
sib.fastconf.EADock3: Evaluating cluster 8/33
sib.fastconf.EADock3: Evaluating binding mode 0/9 with FACTS
sib.fastconf.EADock3: Evaluating binding mode 1/9 with FACTS
sib.fastconf.EADock3: Evaluating binding mode 2/9 with FACTS
sib.fastconf.EADock3: Evaluating binding mode 3/9 with FACTS
sib.fastconf.EADock3: Evaluating binding mode 4/9 with FACTS
sib.fastconf.EADock3: Evaluating binding mode 5/9 with FACTS
sib.fastconf.EADock3: Evaluating binding mode 6/9 with FACTS
sib.fastconf.EADock3: Evaluating binding mode 7/9 with FACTS
sib.fastconf.EADock3: Evaluating binding mode 8/9 with FACTS
sib.fastconf.EADock3: Evaluating cluster 9/33
sib.fastconf.EADock3: Evaluating binding mode 0/8 with FACTS
sib.fastconf.EADock3: Evaluating binding mode 1/8 with FACTS
sib.fastconf.EADock3: Evaluating binding mode 2/8 with FACTS
sib.fastconf.EADock3: Evaluating binding mode 3/8 with FACTS
sib.fastconf.EADock3: Evaluating binding mode 4/8 with FACTS
sib.fastconf.EADock3: Evaluating binding mode 5/8 with FACTS
sib.fastconf.EADock3: Evaluating binding mode 6/8 with FACTS
sib.fastconf.EADock3: Evaluating binding mode 7/8 with FACTS
sib.fastconf.EADock3: Evaluating cluster 10/33
sib.fastconf.EADock3: Evaluating binding mode 0/3 with FACTS
sib.fastconf.EADock3: Evaluating binding mode 1/3 with FACTS
sib.fastconf.EADock3: Evaluating binding mode 2/3 with FACTS
sib.fastconf.EADock3: Evaluating cluster 11/33
sib.fastconf.EADock3: Evaluating binding mode 0/5 with FACTS
sib.fastconf.EADock3: Evaluating binding mode 1/5 with FACTS
sib.fastconf.EADock3: Evaluating binding mode 2/5 with FACTS
sib.fastconf.EADock3: Evaluating binding mode 3/5 with FACTS
sib.fastconf.EADock3: Evaluating binding mode 4/5 with FACTS
sib.fastconf.EADock3: Evaluating cluster 12/33
sib.fastconf.EADock3: Evaluating binding mode 0/8 with FACTS
sib.fastconf.EADock3: Evaluating binding mode 1/8 with FACTS
sib.fastconf.EADock3: Evaluating binding mode 2/8 with FACTS
sib.fastconf.EADock3: Evaluating binding mode 3/8 with FACTS
sib.fastconf.EADock3: Evaluating binding mode 4/8 with FACTS
sib.fastconf.EADock3: Evaluating binding mode 5/8 with FACTS
sib.fastconf.EADock3: Evaluating binding mode 6/8 with FACTS
sib.fastconf.EADock3: Evaluating binding mode 7/8 with FACTS
sib.fastconf.EADock3: Evaluating cluster 13/33
sib.fastconf.EADock3: Evaluating binding mode 0/4 with FACTS
sib.fastconf.EADock3: Evaluating binding mode 1/4 with FACTS
sib.fastconf.EADock3: Evaluating binding mode 2/4 with FACTS
sib.fastconf.EADock3: Evaluating binding mode 3/4 with FACTS
sib.fastconf.EADock3: Evaluating cluster 14/33
sib.fastconf.EADock3: Evaluating binding mode 0/12 with FACTS
sib.fastconf.EADock3: Evaluating binding mode 1/12 with FACTS
sib.fastconf.EADock3: Evaluating binding mode 2/12 with FACTS
sib.fastconf.EADock3: Evaluating binding mode 3/12 with FACTS
sib.fastconf.EADock3: Evaluating binding mode 4/12 with FACTS
sib.fastconf.EADock3: Evaluating binding mode 5/12 with FACTS
sib.fastconf.EADock3: Evaluating binding mode 6/12 with FACTS
sib.fastconf.EADock3: Evaluating binding mode 7/12 with FACTS
sib.fastconf.EADock3: Evaluating binding mode 8/12 with FACTS
sib.fastconf.EADock3: Evaluating binding mode 9/12 with FACTS
sib.fastconf.EADock3: Evaluating binding mode 10/12 with FACTS
sib.fastconf.EADock3: Evaluating binding mode 11/12 with FACTS
sib.fastconf.EADock3: Evaluating cluster 15/33
sib.fastconf.EADock3: Evaluating binding mode 0/8 with FACTS
sib.fastconf.EADock3: Evaluating binding mode 1/8 with FACTS
sib.fastconf.EADock3: Evaluating binding mode 2/8 with FACTS
sib.fastconf.EADock3: Evaluating binding mode 3/8 with FACTS
sib.fastconf.EADock3: Evaluating binding mode 4/8 with FACTS
sib.fastconf.EADock3: Evaluating binding mode 5/8 with FACTS
sib.fastconf.EADock3: Evaluating binding mode 6/8 with FACTS
sib.fastconf.EADock3: Evaluating binding mode 7/8 with FACTS
sib.fastconf.EADock3: Evaluating cluster 16/33
sib.fastconf.EADock3: Evaluating binding mode 0/8 with FACTS
sib.fastconf.EADock3: Evaluating binding mode 1/8 with FACTS
sib.fastconf.EADock3: Evaluating binding mode 2/8 with FACTS
sib.fastconf.EADock3: Evaluating binding mode 3/8 with FACTS
sib.fastconf.EADock3: Evaluating binding mode 4/8 with FACTS
sib.fastconf.EADock3: Evaluating binding mode 5/8 with FACTS
sib.fastconf.EADock3: Evaluating binding mode 6/8 with FACTS
sib.fastconf.EADock3: Evaluating binding mode 7/8 with FACTS
sib.fastconf.EADock3: Evaluating cluster 17/33
sib.fastconf.EADock3: Evaluating binding mode 0/8 with FACTS
sib.fastconf.EADock3: Evaluating binding mode 1/8 with FACTS
sib.fastconf.EADock3: Evaluating binding mode 2/8 with FACTS
sib.fastconf.EADock3: Evaluating binding mode 3/8 with FACTS
sib.fastconf.EADock3: Evaluating binding mode 4/8 with FACTS
sib.fastconf.EADock3: Evaluating binding mode 5/8 with FACTS
sib.fastconf.EADock3: Evaluating binding mode 6/8 with FACTS
sib.fastconf.EADock3: Evaluating binding mode 7/8 with FACTS
sib.fastconf.EADock3: Evaluating cluster 18/33
sib.fastconf.EADock3: Evaluating binding mode 0/8 with FACTS
sib.fastconf.EADock3: Evaluating binding mode 1/8 with FACTS
sib.fastconf.EADock3: Evaluating binding mode 2/8 with FACTS
sib.fastconf.EADock3: Evaluating binding mode 3/8 with FACTS
sib.fastconf.EADock3: Evaluating binding mode 4/8 with FACTS
sib.fastconf.EADock3: Evaluating binding mode 5/8 with FACTS
sib.fastconf.EADock3: Evaluating binding mode 6/8 with FACTS
sib.fastconf.EADock3: Evaluating binding mode 7/8 with FACTS
sib.fastconf.EADock3: Evaluating cluster 19/33
sib.fastconf.EADock3: Evaluating binding mode 0/8 with FACTS
sib.fastconf.EADock3: Evaluating binding mode 1/8 with FACTS
sib.fastconf.EADock3: Evaluating binding mode 2/8 with FACTS
sib.fastconf.EADock3: Evaluating binding mode 3/8 with FACTS
sib.fastconf.EADock3: Evaluating binding mode 4/8 with FACTS
sib.fastconf.EADock3: Evaluating binding mode 5/8 with FACTS
sib.fastconf.EADock3: Evaluating binding mode 6/8 with FACTS
sib.fastconf.EADock3: Evaluating binding mode 7/8 with FACTS
sib.fastconf.EADock3: Evaluating cluster 20/33
sib.fastconf.EADock3: Evaluating binding mode 0/8 with FACTS
sib.fastconf.EADock3: Evaluating binding mode 1/8 with FACTS
sib.fastconf.EADock3: Evaluating binding mode 2/8 with FACTS
sib.fastconf.EADock3: Evaluating binding mode 3/8 with FACTS
sib.fastconf.EADock3: Evaluating binding mode 4/8 with FACTS
sib.fastconf.EADock3: Evaluating binding mode 5/8 with FACTS
sib.fastconf.EADock3: Evaluating binding mode 6/8 with FACTS
sib.fastconf.EADock3: Evaluating binding mode 7/8 with FACTS
sib.fastconf.EADock3: Evaluating cluster 21/33
sib.fastconf.EADock3: Evaluating binding mode 0/8 with FACTS
sib.fastconf.EADock3: Evaluating binding mode 1/8 with FACTS
sib.fastconf.EADock3: Evaluating binding mode 2/8 with FACTS
sib.fastconf.EADock3: Evaluating binding mode 3/8 with FACTS
sib.fastconf.EADock3: Evaluating binding mode 4/8 with FACTS
sib.fastconf.EADock3: Evaluating binding mode 5/8 with FACTS
sib.fastconf.EADock3: Evaluating binding mode 6/8 with FACTS
sib.fastconf.EADock3: Evaluating binding mode 7/8 with FACTS
sib.fastconf.EADock3: Evaluating cluster 22/33
sib.fastconf.EADock3: Evaluating binding mode 0/8 with FACTS
sib.fastconf.EADock3: Evaluating binding mode 1/8 with FACTS
sib.fastconf.EADock3: Evaluating binding mode 2/8 with FACTS
sib.fastconf.EADock3: Evaluating binding mode 3/8 with FACTS
sib.fastconf.EADock3: Evaluating binding mode 4/8 with FACTS
sib.fastconf.EADock3: Evaluating binding mode 5/8 with FACTS
sib.fastconf.EADock3: Evaluating binding mode 6/8 with FACTS
sib.fastconf.EADock3: Evaluating binding mode 7/8 with FACTS
sib.fastconf.EADock3: Evaluating cluster 23/33
sib.fastconf.EADock3: Evaluating binding mode 0/8 with FACTS
sib.fastconf.EADock3: Evaluating binding mode 1/8 with FACTS
sib.fastconf.EADock3: Evaluating binding mode 2/8 with FACTS
sib.fastconf.EADock3: Evaluating binding mode 3/8 with FACTS
sib.fastconf.EADock3: Evaluating binding mode 4/8 with FACTS
sib.fastconf.EADock3: Evaluating binding mode 5/8 with FACTS
sib.fastconf.EADock3: Evaluating binding mode 6/8 with FACTS
sib.fastconf.EADock3: Evaluating binding mode 7/8 with FACTS
sib.fastconf.EADock3: Evaluating cluster 24/33
sib.fastconf.EADock3: Evaluating binding mode 0/8 with FACTS
sib.fastconf.EADock3: Evaluating binding mode 1/8 with FACTS
sib.fastconf.EADock3: Evaluating binding mode 2/8 with FACTS
sib.fastconf.EADock3: Evaluating binding mode 3/8 with FACTS
sib.fastconf.EADock3: Evaluating binding mode 4/8 with FACTS
sib.fastconf.EADock3: Evaluating binding mode 5/8 with FACTS
sib.fastconf.EADock3: Evaluating binding mode 6/8 with FACTS
sib.fastconf.EADock3: Evaluating binding mode 7/8 with FACTS
sib.fastconf.EADock3: Evaluating cluster 25/33
sib.fastconf.EADock3: Evaluating binding mode 0/12 with FACTS
sib.fastconf.EADock3: Evaluating binding mode 1/12 with FACTS
sib.fastconf.EADock3: Evaluating binding mode 2/12 with FACTS
sib.fastconf.EADock3: Evaluating binding mode 3/12 with FACTS
sib.fastconf.EADock3: Evaluating binding mode 4/12 with FACTS
sib.fastconf.EADock3: Evaluating binding mode 5/12 with FACTS
sib.fastconf.EADock3: Evaluating binding mode 6/12 with FACTS
sib.fastconf.EADock3: Evaluating binding mode 7/12 with FACTS
sib.fastconf.EADock3: Evaluating binding mode 8/12 with FACTS
sib.fastconf.EADock3: Evaluating binding mode 9/12 with FACTS
sib.fastconf.EADock3: Evaluating binding mode 10/12 with FACTS
sib.fastconf.EADock3: Evaluating binding mode 11/12 with FACTS
sib.fastconf.EADock3: Evaluating cluster 26/33
sib.fastconf.EADock3: Evaluating binding mode 0/4 with FACTS
sib.fastconf.EADock3: Evaluating binding mode 1/4 with FACTS
sib.fastconf.EADock3: Evaluating binding mode 2/4 with FACTS
sib.fastconf.EADock3: Evaluating binding mode 3/4 with FACTS
sib.fastconf.EADock3: Evaluating cluster 27/33
sib.fastconf.EADock3: Evaluating binding mode 0/8 with FACTS
sib.fastconf.EADock3: Evaluating binding mode 1/8 with FACTS
sib.fastconf.EADock3: Evaluating binding mode 2/8 with FACTS
sib.fastconf.EADock3: Evaluating binding mode 3/8 with FACTS
sib.fastconf.EADock3: Evaluating binding mode 4/8 with FACTS
sib.fastconf.EADock3: Evaluating binding mode 5/8 with FACTS
sib.fastconf.EADock3: Evaluating binding mode 6/8 with FACTS
sib.fastconf.EADock3: Evaluating binding mode 7/8 with FACTS
sib.fastconf.EADock3: Evaluating cluster 28/33
sib.fastconf.EADock3: Evaluating binding mode 0/8 with FACTS
sib.fastconf.EADock3: Evaluating binding mode 1/8 with FACTS
sib.fastconf.EADock3: Evaluating binding mode 2/8 with FACTS
sib.fastconf.EADock3: Evaluating binding mode 3/8 with FACTS
sib.fastconf.EADock3: Evaluating binding mode 4/8 with FACTS
sib.fastconf.EADock3: Evaluating binding mode 5/8 with FACTS
sib.fastconf.EADock3: Evaluating binding mode 6/8 with FACTS
sib.fastconf.EADock3: Evaluating binding mode 7/8 with FACTS
sib.fastconf.EADock3: Evaluating cluster 29/33
sib.fastconf.EADock3: Evaluating binding mode 0/8 with FACTS
sib.fastconf.EADock3: Evaluating binding mode 1/8 with FACTS
sib.fastconf.EADock3: Evaluating binding mode 2/8 with FACTS
sib.fastconf.EADock3: Evaluating binding mode 3/8 with FACTS
sib.fastconf.EADock3: Evaluating binding mode 4/8 with FACTS
sib.fastconf.EADock3: Evaluating binding mode 5/8 with FACTS
sib.fastconf.EADock3: Evaluating binding mode 6/8 with FACTS
sib.fastconf.EADock3: Evaluating binding mode 7/8 with FACTS
sib.fastconf.EADock3: Evaluating cluster 30/33
sib.fastconf.EADock3: Evaluating binding mode 0/8 with FACTS
sib.fastconf.EADock3: Evaluating binding mode 1/8 with FACTS
sib.fastconf.EADock3: Evaluating binding mode 2/8 with FACTS
sib.fastconf.EADock3: Evaluating binding mode 3/8 with FACTS
sib.fastconf.EADock3: Evaluating binding mode 4/8 with FACTS
sib.fastconf.EADock3: Evaluating binding mode 5/8 with FACTS
sib.fastconf.EADock3: Evaluating binding mode 6/8 with FACTS
sib.fastconf.EADock3: Evaluating binding mode 7/8 with FACTS
sib.fastconf.EADock3: Evaluating cluster 31/33
sib.fastconf.EADock3: Evaluating binding mode 0/8 with FACTS
sib.fastconf.EADock3: Evaluating binding mode 1/8 with FACTS
sib.fastconf.EADock3: Evaluating binding mode 2/8 with FACTS
sib.fastconf.EADock3: Evaluating binding mode 3/8 with FACTS
sib.fastconf.EADock3: Evaluating binding mode 4/8 with FACTS
sib.fastconf.EADock3: Evaluating binding mode 5/8 with FACTS
sib.fastconf.EADock3: Evaluating binding mode 6/8 with FACTS
sib.fastconf.EADock3: Evaluating binding mode 7/8 with FACTS
sib.fastconf.EADock3: Evaluating cluster 32/33
sib.fastconf.EADock3: Evaluating binding mode 0/8 with FACTS
sib.fastconf.EADock3: Evaluating binding mode 1/8 with FACTS
sib.fastconf.EADock3: Evaluating binding mode 2/8 with FACTS
sib.fastconf.EADock3: Evaluating binding mode 3/8 with FACTS
sib.fastconf.EADock3: Evaluating binding mode 4/8 with FACTS
sib.fastconf.EADock3: Evaluating binding mode 5/8 with FACTS
sib.fastconf.EADock3: Evaluating binding mode 6/8 with FACTS
sib.fastconf.EADock3: Evaluating binding mode 7/8 with FACTS
sib.wrappers.md.charmm.ExtendedCharmmWrapper: CHARMM timers: CPU time: 37.42 seconds
sib.wrappers.md.charmm.ExtendedCharmmWrapper: CHARMM timers: Elapsed time: 37.9079 seconds.
sib.fastconf.EADock3: EADock3Cluster 0 : 19 elements, SimpleFitness: 246.96947, FullFitness: -1403.8885 , RMSD: 28.390882 , elements: [ 240.23 -1403.8885 28.390882 ] [ 240.293 -1403.823 28.369825 ] [ 240.304 -1403.8108 28.38919 ] [ 243.259 -1401.7507 28.894924 ] [ 243.259 -1401.7507 28.894924 ] [ 243.259 -1401.7507 28.894924 ] [ 243.624 -1401.655 29.38227 ] [ 243.624 -1401.655 29.38227 ] [ 243.624 -1401.655 29.38227 ] [ 244.605 -1399.7716 29.245094 ] [ 244.605 -1399.7716 29.245094 ] [ 250.659 -1393.5347 29.120296 ] [ 250.659 -1393.5347 29.120296 ] [ 250.659 -1393.5347 29.120296 ] [ 250.659 -1393.5347 29.120296 ] [ 254.765 -1387.5183 29.410503 ] [ 254.765 -1387.5183 29.410503 ] [ 254.784 -1387.494 29.400133 ] [ 254.784 -1387.494 29.400133 ] 
sib.fastconf.EADock3: EADock3Cluster 1 : 8 elements, SimpleFitness: 244.48125, FullFitness: -1402.6774 , RMSD: 28.149908 , elements: [ 241.425 -1402.6774 28.149908 ] [ 241.666 -1402.5544 28.106155 ] [ 241.963 -1400.5837 28.003265 ] [ 242.016 -1400.4476 27.995499 ] [ 242.194 -1400.2871 27.958052 ] [ 248.553 -1393.2667 28.324484 ] [ 248.658 -1393.2037 28.326427 ] [ 249.375 -1392.958 28.292006 ] 
sib.fastconf.EADock3: EADock3Cluster 2 : 5 elements, SimpleFitness: 242.2098, FullFitness: -1402.1176 , RMSD: 28.271873 , elements: [ 241.324 -1402.1176 28.271873 ] [ 241.333 -1402.0951 28.298607 ] [ 241.401 -1401.4364 28.25845 ] [ 241.401 -1401.4364 28.25845 ] [ 245.59 -1398.1892 28.43565 ] 
sib.fastconf.EADock3: EADock3Cluster 3 : 7 elements, SimpleFitness: 245.317, FullFitness: -1400.97 , RMSD: 28.852129 , elements: [ 241.302 -1400.97 28.852129 ] [ 241.098 -1400.8353 28.837254 ] [ 243.507 -1398.3242 28.347229 ] [ 245.413 -1397.6619 28.386217 ] [ 245.361 -1395.8536 28.350473 ] [ 246.244 -1394.5948 28.354616 ] [ 254.294 -1388.441 28.570076 ] 
sib.fastconf.EADock3: EADock3Cluster 4 : 10 elements, SimpleFitness: 246.87138, FullFitness: -1398.409 , RMSD: 29.503365 , elements: [ 244.74 -1398.409 29.503365 ] [ 244.74 -1398.409 29.503365 ] [ 245.163 -1397.9556 29.564968 ] [ 245.163 -1397.9556 29.564968 ] [ 245.163 -1397.9556 29.564968 ] [ 245.163 -1397.9556 29.564968 ] [ 245.476 -1397.5245 29.475536 ] [ 245.476 -1397.5245 29.475536 ] [ 251.489 -1393.6599 28.795477 ] [ 256.141 -1385.5208 28.679777 ] 
sib.fastconf.EADock3: EADock3Cluster 5 : 4 elements, SimpleFitness: 249.1755, FullFitness: -1397.5493 , RMSD: 26.368979 , elements: [ 249.185 -1397.5493 26.368979 ] [ 249.185 -1397.5493 26.368979 ] [ 249.139 -1397.5361 26.377634 ] [ 249.193 -1397.4519 26.35306 ] 
sib.fastconf.EADock3: EADock3Cluster 6 : 8 elements, SimpleFitness: 255.37727, FullFitness: -1396.9343 , RMSD: 28.609549 , elements: [ 245.235 -1396.9343 28.609549 ] [ 245.246 -1395.2756 28.572018 ] [ 245.246 -1395.2756 28.572018 ] [ 245.474 -1395.1172 28.570614 ] [ 265.127 -1376.164 28.346666 ] [ 265.181 -1376.1426 28.331867 ] [ 265.181 -1376.1426 28.331867 ] [ 266.328 -1373.3492 28.351034 ] 
sib.fastconf.EADock3: EADock3Cluster 7 : 12 elements, SimpleFitness: 250.74237, FullFitness: -1396.7595 , RMSD: 28.653297 , elements: [ 248.946 -1396.7595 28.653297 ] [ 248.946 -1396.7595 28.653297 ] [ 248.98 -1396.7454 28.676802 ] [ 251.477 -1393.6779 27.985441 ] [ 251.477 -1393.6779 27.985441 ] [ 251.779 -1393.505 27.97396 ] [ 251.743 -1393.4131 27.994005 ] [ 251.112 -1391.7096 28.675627 ] [ 251.112 -1391.7096 28.675627 ] [ 251.112 -1391.7096 28.675627 ] [ 251.112 -1391.7096 28.675627 ] [ 251.112 -1391.7096 28.675627 ] 
sib.fastconf.EADock3: EADock3Cluster 8 : 8 elements, SimpleFitness: 244.81038, FullFitness: -1396.5876 , RMSD: 28.57487 , elements: [ 244.408 -1396.5876 28.57487 ] [ 244.408 -1396.5876 28.57487 ] [ 244.408 -1396.5876 28.57487 ] [ 244.966 -1395.8893 28.513119 ] [ 244.966 -1395.8893 28.513119 ] [ 245.109 -1395.6417 28.549181 ] [ 245.109 -1395.6417 28.549181 ] [ 245.109 -1395.6417 28.549181 ] 
sib.fastconf.EADock3: EADock3Cluster 9 : 8 elements, SimpleFitness: 247.12051, FullFitness: -1396.0973 , RMSD: 29.568369 , elements: [ 245.403 -1396.0973 29.568369 ] [ 245.415 -1396.0557 29.538727 ] [ 245.415 -1396.0557 29.538727 ] [ 246.328 -1394.182 29.506256 ] [ 248.493 -1393.2029 29.340157 ] [ 248.435 -1393.1979 29.32456 ] [ 248.435 -1393.1979 29.32456 ] [ 249.04 -1392.7358 29.52223 ] 
sib.fastconf.EADock3: EADock3Cluster 10 : 8 elements, SimpleFitness: 248.3115, FullFitness: -1395.6305 , RMSD: 29.462006 , elements: [ 246.978 -1395.6305 29.462006 ] [ 246.978 -1395.6305 29.462006 ] [ 246.978 -1395.6305 29.462006 ] [ 246.978 -1395.6305 29.462006 ] [ 246.978 -1395.6305 29.462006 ] [ 250.534 -1391.1711 29.712494 ] [ 250.534 -1391.1711 29.712494 ] [ 250.534 -1391.1338 29.690311 ] 
sib.fastconf.EADock3: EADock3Cluster 11 : 3 elements, SimpleFitness: 248.09566, FullFitness: -1395.2715 , RMSD: 29.702091 , elements: [ 248.0 -1395.2715 29.702091 ] [ 248.128 -1394.7717 29.66763 ] [ 248.159 -1394.6733 29.676918 ] 
sib.fastconf.EADock3: EADock3Cluster 12 : 12 elements, SimpleFitness: 248.77107, FullFitness: -1393.9937 , RMSD: 29.83308 , elements: [ 246.119 -1393.9937 29.83308 ] [ 247.385 -1392.9536 29.87142 ] [ 247.615 -1392.372 29.888931 ] [ 247.615 -1392.372 29.888931 ] [ 248.96 -1392.0503 29.744633 ] [ 248.999 -1392.0485 29.71392 ] [ 248.968 -1392.0344 29.748013 ] [ 249.014 -1392.0206 29.748346 ] [ 249.014 -1392.0206 29.748346 ] [ 250.519 -1390.091 29.73048 ] [ 250.519 -1390.091 29.73048 ] [ 250.526 -1389.5884 29.737146 ] 
sib.fastconf.EADock3: EADock3Cluster 13 : 9 elements, SimpleFitness: 254.06787, FullFitness: -1393.744 , RMSD: 27.757359 , elements: [ 249.804 -1393.744 27.757359 ] [ 250.58 -1392.6113 27.759705 ] [ 253.606 -1391.8364 28.571262 ] [ 252.025 -1390.8739 28.08629 ] [ 253.51 -1390.7026 27.758518 ] [ 254.705 -1389.5049 28.161993 ] [ 254.872 -1389.2664 28.10105 ] [ 256.047 -1387.1078 27.805239 ] [ 261.462 -1384.8394 27.244507 ] 
sib.fastconf.EADock3: EADock3Cluster 14 : 8 elements, SimpleFitness: 251.98874, FullFitness: -1393.578 , RMSD: 30.949038 , elements: [ 250.034 -1393.578 30.949038 ] [ 249.869 -1392.6443 30.788416 ] [ 249.812 -1392.4883 30.767052 ] [ 252.758 -1390.3793 30.8551 ] [ 253.309 -1388.7803 30.85782 ] [ 253.376 -1388.5841 30.82079 ] [ 253.376 -1388.5841 30.82079 ] [ 253.376 -1388.5841 30.82079 ] 
sib.fastconf.EADock3: EADock3Cluster 15 : 8 elements, SimpleFitness: 252.42174, FullFitness: -1393.3068 , RMSD: 30.48552 , elements: [ 252.227 -1393.3068 30.48552 ] [ 252.227 -1393.3068 30.48552 ] [ 252.227 -1393.3068 30.48552 ] [ 252.465 -1393.0023 30.557213 ] [ 252.465 -1393.0023 30.557213 ] [ 252.465 -1393.0023 30.557213 ] [ 252.465 -1393.0023 30.557213 ] [ 252.833 -1392.5327 30.645721 ] 
sib.fastconf.EADock3: EADock3Cluster 16 : 8 elements, SimpleFitness: 257.12674, FullFitness: -1393.066 , RMSD: 28.668648 , elements: [ 250.336 -1393.066 28.668648 ] [ 251.248 -1391.3125 28.636232 ] [ 253.059 -1389.6378 28.970491 ] [ 253.059 -1389.6378 28.970491 ] [ 261.64 -1381.5085 28.74495 ] [ 261.646 -1381.4862 28.736406 ] [ 263.013 -1377.6821 28.68893 ] [ 263.013 -1377.6821 28.68893 ] 
sib.fastconf.EADock3: EADock3Cluster 17 : 8 elements, SimpleFitness: 250.86299, FullFitness: -1392.6786 , RMSD: 28.87063 , elements: [ 250.047 -1392.6786 28.87063 ] [ 250.047 -1392.6786 28.87063 ] [ 251.085 -1390.8518 28.844275 ] [ 251.085 -1390.8518 28.844275 ] [ 251.085 -1390.8518 28.844275 ] [ 251.085 -1390.8518 28.844275 ] [ 251.235 -1390.741 28.835222 ] [ 251.235 -1390.741 28.835222 ] 
sib.fastconf.EADock3: EADock3Cluster 18 : 8 elements, SimpleFitness: 251.45924, FullFitness: -1392.4625 , RMSD: 30.475113 , elements: [ 250.716 -1392.4625 30.475113 ] [ 250.716 -1392.4625 30.475113 ] [ 250.716 -1392.4625 30.475113 ] [ 251.796 -1391.3325 30.006489 ] [ 251.796 -1391.3325 30.006489 ] [ 251.796 -1391.3325 30.006489 ] [ 252.069 -1391.0658 29.93117 ] [ 252.069 -1391.0658 29.93117 ] 
sib.fastconf.EADock3: EADock3Cluster 19 : 8 elements, SimpleFitness: 253.45013, FullFitness: -1391.5968 , RMSD: 29.542171 , elements: [ 248.922 -1391.5968 29.542171 ] [ 248.922 -1391.5968 29.542171 ] [ 250.406 -1389.4208 29.568693 ] [ 254.214 -1388.6558 29.324507 ] [ 255.047 -1387.1335 29.481604 ] [ 256.22 -1386.3828 29.898888 ] [ 256.581 -1386.2003 29.949053 ] [ 257.289 -1384.2622 29.734146 ] 
sib.fastconf.EADock3: EADock3Cluster 20 : 8 elements, SimpleFitness: 251.28973, FullFitness: -1390.7461 , RMSD: 29.925537 , elements: [ 250.444 -1390.7461 29.925537 ] [ 250.444 -1390.7461 29.925537 ] [ 251.481 -1389.8213 29.577991 ] [ 251.481 -1389.8213 29.577991 ] [ 251.617 -1389.734 29.596107 ] [ 251.617 -1389.734 29.596107 ] [ 251.617 -1389.734 29.596107 ] [ 251.617 -1389.734 29.596107 ] 
sib.fastconf.EADock3: EADock3Cluster 21 : 8 elements, SimpleFitness: 257.60037, FullFitness: -1390.6573 , RMSD: 28.830755 , elements: [ 252.782 -1390.6573 28.830755 ] [ 252.706 -1390.6555 28.870358 ] [ 254.069 -1387.6295 28.81171 ] [ 254.069 -1387.6295 28.81171 ] [ 261.115 -1383.3834 29.426607 ] [ 261.32 -1383.3022 29.31104 ] [ 262.371 -1382.9221 28.745523 ] [ 262.371 -1382.9221 28.745523 ] 
sib.fastconf.EADock3: EADock3Cluster 22 : 8 elements, SimpleFitness: 252.16876, FullFitness: -1390.656 , RMSD: 30.615425 , elements: [ 251.865 -1390.656 30.615425 ] [ 251.865 -1390.656 30.615425 ] [ 251.865 -1390.656 30.615425 ] [ 251.949 -1390.5986 30.580196 ] [ 251.949 -1390.5986 30.580196 ] [ 252.619 -1388.5852 30.547663 ] [ 252.619 -1388.5852 30.547663 ] [ 252.619 -1388.5852 30.547663 ] 
sib.fastconf.EADock3: EADock3Cluster 23 : 4 elements, SimpleFitness: 251.70274, FullFitness: -1390.3821 , RMSD: 28.585306 , elements: [ 251.428 -1390.3821 28.585306 ] [ 251.725 -1390.0807 28.546232 ] [ 251.829 -1390.0634 28.555475 ] [ 251.829 -1390.0634 28.555475 ] 
sib.fastconf.EADock3: EADock3Cluster 24 : 8 elements, SimpleFitness: 254.93127, FullFitness: -1389.9681 , RMSD: 29.874784 , elements: [ 254.688 -1389.9681 29.874784 ] [ 254.688 -1389.9681 29.874784 ] [ 254.712 -1389.9198 29.872194 ] [ 254.712 -1389.9198 29.872194 ] [ 254.712 -1389.9198 29.872194 ] [ 254.712 -1389.9198 29.872194 ] [ 255.613 -1387.7571 29.923506 ] [ 255.613 -1387.7571 29.923506 ] 
sib.fastconf.EADock3: EADock3Cluster 25 : 8 elements, SimpleFitness: 251.97937, FullFitness: -1389.7457 , RMSD: 26.359812 , elements: [ 247.783 -1389.7457 26.359812 ] [ 247.784 -1389.7344 26.3628 ] [ 248.11 -1389.0627 26.258383 ] [ 254.435 -1384.9028 26.597122 ] [ 254.435 -1384.9028 26.597122 ] [ 254.41 -1384.8652 26.59272 ] [ 254.439 -1384.8094 26.584078 ] [ 254.439 -1384.8094 26.584078 ] 
sib.fastconf.EADock3: EADock3Cluster 26 : 8 elements, SimpleFitness: 254.5055, FullFitness: -1388.8455 , RMSD: 30.364473 , elements: [ 254.192 -1388.8455 30.364473 ] [ 254.192 -1388.8455 30.364473 ] [ 254.192 -1388.8455 30.364473 ] [ 254.6 -1388.4021 30.328773 ] [ 254.6 -1388.4021 30.328773 ] [ 254.6 -1388.4021 30.328773 ] [ 254.834 -1388.228 30.286146 ] [ 254.834 -1388.228 30.286146 ] 
sib.fastconf.EADock3: EADock3Cluster 27 : 8 elements, SimpleFitness: 254.70038, FullFitness: -1388.7113 , RMSD: 31.150839 , elements: [ 254.198 -1388.7113 31.150839 ] [ 254.198 -1388.7113 31.150839 ] [ 254.198 -1388.7113 31.150839 ] [ 254.198 -1388.7113 31.150839 ] [ 254.404 -1388.3304 31.025152 ] [ 255.469 -1386.6133 30.823313 ] [ 255.469 -1386.6133 30.823313 ] [ 255.469 -1386.6133 30.823313 ] 
sib.fastconf.EADock3: EADock3Cluster 28 : 8 elements, SimpleFitness: 254.33675, FullFitness: -1386.9926 , RMSD: 25.076008 , elements: [ 251.576 -1386.9926 25.076008 ] [ 251.518 -1386.9208 25.022161 ] [ 251.775 -1386.9054 25.141169 ] [ 251.775 -1386.9054 25.141169 ] [ 255.901 -1383.9545 25.547258 ] [ 257.501 -1383.3141 25.60076 ] [ 257.501 -1383.3141 25.60076 ] [ 257.147 -1383.1522 25.610882 ] 
sib.fastconf.EADock3: EADock3Cluster 29 : 8 elements, SimpleFitness: 256.78986, FullFitness: -1384.8961 , RMSD: 30.608234 , elements: [ 256.707 -1384.8961 30.608234 ] [ 256.707 -1384.8961 30.608234 ] [ 256.685 -1384.891 30.586039 ] [ 256.685 -1384.891 30.586039 ] [ 256.685 -1384.891 30.586039 ] [ 256.95 -1384.769 30.62118 ] [ 256.95 -1384.769 30.62118 ] [ 256.95 -1384.769 30.62118 ] 
sib.fastconf.EADock3: EADock3Cluster 30 : 2 elements, SimpleFitness: 259.6275, FullFitness: -1384.5062 , RMSD: 30.055834 , elements: [ 259.623 -1384.5062 30.055834 ] [ 259.632 -1384.5045 30.0649 ] 
sib.fastconf.EADock3: EADock3Cluster 31 : 4 elements, SimpleFitness: 259.62552, FullFitness: -1382.3237 , RMSD: 30.971552 , elements: [ 259.668 -1382.3237 30.971552 ] [ 259.68 -1382.2977 30.95961 ] [ 259.577 -1381.4362 30.956463 ] [ 259.577 -1381.4362 30.956463 ] 
sib.fastconf.EADock3: EADock3Cluster 32 : 5 elements, SimpleFitness: 271.398, FullFitness: -1372.8914 , RMSD: 29.003126 , elements: [ 271.29 -1372.8914 29.003126 ] [ 271.375 -1372.6746 28.977266 ] [ 271.375 -1372.6746 28.977266 ] [ 271.375 -1372.6746 28.977266 ] [ 271.575 -1372.6243 29.032728 ] 
sib.wrappers.md.charmm.ExtendedCharmmWrapper: CHARMM timers: CPU time: 1.73 seconds
sib.wrappers.md.charmm.ExtendedCharmmWrapper: CHARMM timers: Elapsed time: 1.73572 seconds.
sib.wrappers.md.charmm.ExtendedCharmmWrapper: CHARMM timers: CPU time: 17.08 seconds
sib.wrappers.md.charmm.ExtendedCharmmWrapper: CHARMM timers: Elapsed time: 17.2267 seconds.
sib.fastconf.EADock3$Flusher: Closing java.util.zip.ZipOutputStream@31f0fe3
sib.fastconf.EADock3$Flusher: Closing java.util.zip.ZipOutputStream@72027e0d
