# Supplementary material for: Exploring the mechanism of Alisma orientale for the treatment of pregnancy induced hypertension and potential hepato-nephrotoxicity by using network pharmacology, network toxicology, molecular docking and molecular dynamics simulation
Source: Front Pharmacol. 2022 Nov 15;13:1027112. doi: 10.3389/fphar.2022.1027112 (PMC9705790; doi:10.3389/fphar.2022.1027112)
Supplement: Supplementary file 13 [file DataSheet7.zip › IGF1/IGFb23/clusters.dock4.csv]

Cluster ClusterRank deltaG deltaGelec deltaGvdw deltaGligsolvnonpol deltaGligsolvpol deltaGprotsolvnonpol deltaGprotsolvpol deltaGcompsolvnonpol deltaGcompsolvpol extraFull surfFull solvFull IntraFull InterFull FullFitness SimpleFitness Energy
0 0 -7.9810185 0.0 -38.5367 14.5082 -9.01167 243.179 -1897.11 243.373 -1889.64 0.0 243.373 -1889.64 298.727 -38.5367 -1386.0767 260.524 260.524
0 1 -7.9767632 0.0 -38.5423 14.504 -8.99583 243.179 -1897.11 243.352 -1889.52 0.0 243.352 -1889.52 298.672 -38.5423 -1386.0383 260.529 260.529
0 2 -7.429194 0.0 -30.9804 14.5554 -9.75069 243.179 -1897.11 243.231 -1892.75 0.0 243.231 -1892.75 312.141 -30.9804 -1368.3584 278.691 278.691
0 3 -7.510519 0.0 -31.3806 14.6108 -10.0662 243.179 -1897.11 243.315 -1893.82 0.0 243.315 -1893.82 314.571 -31.3806 -1367.3145 278.755 278.755
0 4 -7.8265195 0.0 -37.4578 14.2442 -9.74194 243.179 -1897.11 244.006 -1890.9 0.0 244.006 -1890.9 318.472 -37.4578 -1365.8799 280.43 280.43
0 5 -7.8592014 0.0 -37.4734 14.2937 -9.62891 243.179 -1897.11 243.844 -1890.97 0.0 243.844 -1890.97 319.801 -37.4734 -1364.7983 281.534 281.534
1 0 -8.69168 0.0 -43.8915 14.8702 -10.8797 243.179 -1897.11 241.954 -1892.09 0.0 241.954 -1892.09 308.333 -43.8915 -1385.6945 262.132 262.132
1 1 -8.324967 0.0 -38.9623 14.6291 -9.24259 243.179 -1897.11 241.674 -1892.02 0.0 241.674 -1892.02 304.985 -38.9623 -1384.3234 263.174 263.174
2 0 -8.051547 0.0 -33.8156 14.4225 -9.19996 243.179 -1897.11 243.256 -1898.23 0.0 243.256 -1898.23 304.47 -33.8156 -1384.3196 265.671 265.671
2 1 -7.9019933 0.0 -32.9523 14.2366 -9.43504 243.179 -1897.11 243.241 -1897.62 0.0 243.241 -1897.62 307.006 -32.9523 -1380.3253 270.621 270.621
2 2 -7.8943806 0.0 -32.8283 14.2365 -9.44393 243.179 -1897.11 243.224 -1897.67 0.0 243.224 -1897.67 307.071 -32.8283 -1380.2034 270.734 270.734
2 3 -7.7246165 0.0 -29.8979 14.4307 -10.3306 243.179 -1897.11 243.229 -1900.02 0.0 243.229 -1900.02 306.619 -29.8979 -1380.07 267.514 267.514
2 4 -7.6983447 0.0 -29.6343 14.4288 -10.3347 243.179 -1897.11 243.258 -1900.05 0.0 243.258 -1900.05 306.474 -29.6343 -1379.9524 267.573 267.573
2 5 -7.8501215 0.0 -34.2436 14.159 -10.0527 243.179 -1897.11 243.329 -1895.65 0.0 243.329 -1895.65 307.119 -34.2436 -1379.4457 270.735 270.735
2 6 -7.7813616 0.0 -31.8028 14.2489 -9.46819 243.179 -1897.11 243.254 -1897.46 0.0 243.254 -1897.46 306.724 -31.8028 -1379.2848 271.284 271.284
2 7 -8.275426 0.0 -36.8029 14.3443 -9.75739 243.179 -1897.11 243.205 -1897.87 0.0 243.205 -1897.87 312.836 -36.8029 -1378.632 271.6 271.6
2 8 -8.275426 0.0 -36.8029 14.3443 -9.75739 243.179 -1897.11 243.205 -1897.87 0.0 243.205 -1897.87 312.836 -36.8029 -1378.632 271.6 271.6
2 9 -7.7447968 0.0 -32.2518 14.1358 -8.9849 243.179 -1897.11 243.364 -1896.03 0.0 243.364 -1896.03 306.612 -32.2518 -1378.3058 271.467 271.467
2 10 -8.014481 0.0 -34.3977 14.3362 -9.82174 243.179 -1897.11 243.392 -1897.69 0.0 243.392 -1897.69 313.44 -34.3977 -1375.2557 274.569 274.569
2 11 -8.014481 0.0 -34.3977 14.3362 -9.82174 243.179 -1897.11 243.392 -1897.69 0.0 243.392 -1897.69 313.44 -34.3977 -1375.2557 274.569 274.569
2 12 -8.014481 0.0 -34.3977 14.3362 -9.82174 243.179 -1897.11 243.392 -1897.69 0.0 243.392 -1897.69 313.44 -34.3977 -1375.2557 274.569 274.569
2 13 -8.014481 0.0 -34.3977 14.3362 -9.82174 243.179 -1897.11 243.392 -1897.69 0.0 243.392 -1897.69 313.44 -34.3977 -1375.2557 274.569 274.569
2 14 -7.812452 0.0 -34.3514 14.3479 -9.98812 243.179 -1897.11 243.684 -1895.06 0.0 243.684 -1895.06 313.847 -34.3514 -1371.8805 277.436 277.436
2 15 -7.812452 0.0 -34.3514 14.3479 -9.98812 243.179 -1897.11 243.684 -1895.06 0.0 243.684 -1895.06 313.847 -34.3514 -1371.8805 277.436 277.436
3 0 -7.7606845 0.0 -33.5167 14.5659 -11.2041 243.179 -1897.11 243.533 -1896.15 0.0 243.533 -1896.15 304.14 -33.5167 -1381.9938 265.172 265.172
3 1 -7.7832456 0.0 -33.7196 14.5759 -11.2124 243.179 -1897.11 243.515 -1896.17 0.0 243.515 -1896.17 304.431 -33.7196 -1381.9436 265.263 265.263
3 2 -7.8119326 0.0 -34.0127 14.5883 -11.2301 243.179 -1897.11 243.454 -1896.09 0.0 243.454 -1896.09 304.84 -34.0127 -1381.8087 265.347 265.347
3 3 -8.160702 0.0 -39.7377 14.51 -9.66274 243.179 -1897.11 242.831 -1890.53 0.0 242.831 -1890.53 309.003 -39.7377 -1378.4338 269.598 269.598
3 4 -8.486337 0.0 -40.2465 14.1279 -8.1621 243.179 -1897.11 242.647 -1893.87 0.0 242.647 -1893.87 314.301 -40.2465 -1377.1685 271.486 271.486
3 5 -8.4859295 0.0 -40.2264 14.1278 -8.14814 243.179 -1897.11 242.679 -1893.93 0.0 242.679 -1893.93 314.344 -40.2264 -1377.1335 271.539 271.539
3 6 -7.870966 0.0 -35.5141 14.6569 -9.30121 243.179 -1897.11 242.659 -1891.47 0.0 242.659 -1891.47 307.273 -35.5141 -1377.052 270.851 270.851
3 7 -8.274471 0.0 -41.5485 14.5551 -9.49296 243.179 -1897.11 242.559 -1888.93 0.0 242.559 -1888.93 311.573 -41.5485 -1376.3466 271.997 271.997
3 8 -8.027318 0.0 -35.0195 14.2787 -7.99182 243.179 -1897.11 243.73 -1895.72 0.0 243.73 -1895.72 313.047 -35.0195 -1373.9625 275.723 275.723
3 9 -8.027318 0.0 -35.0195 14.2787 -7.99182 243.179 -1897.11 243.73 -1895.72 0.0 243.73 -1895.72 313.047 -35.0195 -1373.9625 275.723 275.723
3 10 -8.027318 0.0 -35.0195 14.2787 -7.99182 243.179 -1897.11 243.73 -1895.72 0.0 243.73 -1895.72 313.047 -35.0195 -1373.9625 275.723 275.723
3 11 -8.027318 0.0 -35.0195 14.2787 -7.99182 243.179 -1897.11 243.73 -1895.72 0.0 243.73 -1895.72 313.047 -35.0195 -1373.9625 275.723 275.723
3 12 -8.024899 0.0 -34.9911 14.278 -7.98775 243.179 -1897.11 243.755 -1895.76 0.0 243.755 -1895.76 313.051 -34.9911 -1373.9451 275.724 275.724
3 13 -8.024899 0.0 -34.9911 14.278 -7.98775 243.179 -1897.11 243.755 -1895.76 0.0 243.755 -1895.76 313.051 -34.9911 -1373.9451 275.724 275.724
3 14 -8.024899 0.0 -34.9911 14.278 -7.98775 243.179 -1897.11 243.755 -1895.76 0.0 243.755 -1895.76 313.051 -34.9911 -1373.9451 275.724 275.724
3 15 -8.021234 0.0 -34.958 14.2798 -7.9793 243.179 -1897.11 243.742 -1895.72 0.0 243.742 -1895.72 313.003 -34.958 -1373.9331 275.721 275.721
3 16 -8.190061 0.0 -40.4093 14.1304 -7.34251 243.179 -1897.11 243.395 -1889.11 0.0 243.395 -1889.11 315.973 -40.4093 -1370.1512 277.368 277.368
3 17 -8.055893 0.0 -39.2054 14.0962 -7.30077 243.179 -1897.11 243.531 -1889.0 0.0 243.531 -1889.0 314.683 -39.2054 -1369.9915 277.514 277.514
3 18 -8.146639 0.0 -39.7103 14.1125 -9.123 243.179 -1897.11 243.195 -1890.98 0.0 243.195 -1890.98 319.037 -39.7103 -1368.4583 278.105 278.105
3 19 -8.146639 0.0 -39.7103 14.1125 -9.123 243.179 -1897.11 243.195 -1890.98 0.0 243.195 -1890.98 319.037 -39.7103 -1368.4583 278.105 278.105
3 20 -8.146639 0.0 -39.7103 14.1125 -9.123 243.179 -1897.11 243.195 -1890.98 0.0 243.195 -1890.98 319.037 -39.7103 -1368.4583 278.105 278.105
3 21 -8.063074 0.0 -36.6082 14.2909 -8.67035 243.179 -1897.11 242.612 -1892.78 0.0 242.612 -1892.78 318.45 -36.6082 -1368.3262 280.713 280.713
4 0 -8.233561 0.0 -38.0326 14.4842 -9.51603 243.179 -1897.11 242.288 -1893.41 0.0 242.288 -1893.41 307.168 -38.0326 -1381.9867 264.151 264.151
4 1 -8.200446 0.0 -37.9369 14.1974 -9.92709 243.179 -1897.11 242.423 -1894.08 0.0 242.423 -1894.08 313.295 -37.9369 -1376.2988 270.162 270.162
4 2 -8.138153 0.0 -37.1812 14.2154 -10.0846 243.179 -1897.11 242.436 -1894.38 0.0 242.436 -1894.38 313.243 -37.1812 -1375.8821 270.755 270.755
4 3 -8.444918 0.0 -40.5308 14.1346 -10.089 243.179 -1897.11 242.291 -1894.12 0.0 242.291 -1894.12 316.537 -40.5308 -1375.8228 270.636 270.636
4 4 -7.464752 0.0 -29.5172 14.2145 -8.73678 243.179 -1897.11 242.548 -1894.05 0.0 242.548 -1894.05 313.042 -29.5172 -1367.9773 279.023 279.023
4 5 -7.550568 0.0 -31.5011 14.2133 -9.98229 243.179 -1897.11 242.559 -1893.65 0.0 242.559 -1893.65 314.983 -31.5011 -1367.6091 278.862 278.862
4 6 -7.850598 0.0 -34.9175 14.4457 -8.52 243.179 -1897.11 242.339 -1891.11 0.0 242.339 -1891.11 318.287 -34.9175 -1365.4015 280.696 280.696
4 7 -7.2599573 0.0 -29.0026 14.4459 -10.2668 243.179 -1897.11 242.34 -1892.35 0.0 242.34 -1892.35 321.458 -29.0026 -1357.5546 284.12 284.12
5 0 -7.6520777 0.0 -33.608 14.4575 -9.5297 243.179 -1897.11 244.945 -1894.91 0.0 244.945 -1894.91 302.916 -33.608 -1380.657 268.552 268.552
5 1 -7.5145297 0.0 -29.9205 14.4663 -9.4217 243.179 -1897.11 244.925 -1898.21 0.0 244.925 -1898.21 303.139 -29.9205 -1380.0664 268.622 268.622
5 2 -7.8128448 0.0 -35.215 14.5225 -10.3385 243.179 -1897.11 244.886 -1895.67 0.0 244.886 -1895.67 310.408 -35.215 -1375.5911 273.315 273.315
5 3 -7.913142 0.0 -37.8224 14.5394 -9.9017 243.179 -1897.11 244.863 -1892.78 0.0 244.863 -1892.78 310.362 -37.8224 -1375.3774 273.19 273.19
5 4 -7.870539 0.0 -37.4443 14.538 -9.95028 243.179 -1897.11 244.883 -1892.75 0.0 244.883 -1892.75 310.105 -37.4443 -1375.2063 273.27 273.27
5 5 -7.156699 0.0 -28.801 14.2597 -7.10077 243.179 -1897.11 245.299 -1892.67 0.0 245.299 -1892.67 306.988 -28.801 -1369.1841 279.824 279.824
6 0 -8.318731 0.0 -39.5322 14.045 -10.6546 243.179 -1897.11 243.083 -1895.53 0.0 243.083 -1895.53 311.347 -39.5322 -1380.6322 265.435 265.435
6 1 -8.3031845 0.0 -39.4196 14.0429 -10.6789 243.179 -1897.11 243.091 -1895.49 0.0 243.091 -1895.49 311.283 -39.4196 -1380.5356 265.379 265.379
6 2 -8.362153 0.0 -40.6152 13.9952 -9.67968 243.179 -1897.11 243.201 -1893.85 0.0 243.201 -1893.85 313.525 -40.6152 -1377.7391 269.857 269.857
6 3 -7.9448714 0.0 -34.8699 14.1407 -10.7633 243.179 -1897.11 243.362 -1897.02 0.0 243.362 -1897.02 311.322 -34.8699 -1377.2058 268.844 268.844
6 4 -8.087763 0.0 -39.2582 14.0696 -10.5196 243.179 -1897.11 243.868 -1893.22 0.0 243.868 -1893.22 312.883 -39.2582 -1375.7272 272.274 272.274
6 5 -8.088695 0.0 -39.2977 14.0705 -10.5228 243.179 -1897.11 243.89 -1893.21 0.0 243.89 -1893.21 312.9 -39.2977 -1375.7177 272.232 272.232
6 6 -8.236328 0.0 -39.3457 14.0108 -10.2561 243.179 -1897.11 243.383 -1894.59 0.0 243.383 -1894.59 314.877 -39.3457 -1375.6755 273.221 273.221
6 7 -7.759315 0.0 -33.9451 13.9564 -10.0514 243.179 -1897.11 243.601 -1895.36 0.0 243.601 -1895.36 318.618 -33.9451 -1367.086 280.087 280.087
7 0 -7.9233904 0.0 -36.5915 14.2278 -10.0004 243.179 -1897.11 243.213 -1892.88 0.0 243.213 -1892.88 306.2 -36.5915 -1380.0585 268.617 268.617
7 1 -7.9233904 0.0 -36.5915 14.2278 -10.0004 243.179 -1897.11 243.213 -1892.88 0.0 243.213 -1892.88 306.2 -36.5915 -1380.0585 268.617 268.617
7 2 -8.287062 0.0 -40.4866 14.2441 -9.95484 243.179 -1897.11 242.902 -1892.25 0.0 242.902 -1892.25 311.584 -40.4866 -1378.2506 268.452 268.452
7 3 -8.287062 0.0 -40.4866 14.2441 -9.95484 243.179 -1897.11 242.902 -1892.25 0.0 242.902 -1892.25 311.584 -40.4866 -1378.2506 268.452 268.452
7 4 -8.287062 0.0 -40.4866 14.2441 -9.95484 243.179 -1897.11 242.902 -1892.25 0.0 242.902 -1892.25 311.584 -40.4866 -1378.2506 268.452 268.452
7 5 -8.287062 0.0 -40.4866 14.2441 -9.95484 243.179 -1897.11 242.902 -1892.25 0.0 242.902 -1892.25 311.584 -40.4866 -1378.2506 268.452 268.452
7 6 -8.323486 0.0 -41.7973 14.2689 -10.0013 243.179 -1897.11 242.962 -1890.92 0.0 242.962 -1890.92 311.77 -41.7973 -1377.9854 269.86 269.86
7 7 -8.323486 0.0 -41.7973 14.2689 -10.0013 243.179 -1897.11 242.962 -1890.92 0.0 242.962 -1890.92 311.77 -41.7973 -1377.9854 269.86 269.86
8 0 -7.7161107 0.0 -38.4544 14.4642 -8.90736 243.179 -1897.11 243.365 -1885.39 0.0 243.365 -1885.39 301.377 -38.4544 -1379.1024 267.506 267.506
8 1 -7.7161107 0.0 -38.4544 14.4642 -8.90736 243.179 -1897.11 243.365 -1885.39 0.0 243.365 -1885.39 301.377 -38.4544 -1379.1024 267.506 267.506
8 2 -7.332019 0.0 -34.6429 14.4161 -10.3343 243.179 -1897.11 243.477 -1886.68 0.0 243.477 -1886.68 305.814 -34.6429 -1372.032 271.757 271.757
8 3 -7.332019 0.0 -34.6429 14.4161 -10.3343 243.179 -1897.11 243.477 -1886.68 0.0 243.477 -1886.68 305.814 -34.6429 -1372.032 271.757 271.757
8 4 -7.332019 0.0 -34.6429 14.4161 -10.3343 243.179 -1897.11 243.477 -1886.68 0.0 243.477 -1886.68 305.814 -34.6429 -1372.032 271.757 271.757
8 5 -7.3789806 0.0 -35.5539 14.4219 -10.3628 243.179 -1897.11 243.439 -1886.0 0.0 243.439 -1886.0 306.14 -35.5539 -1371.9749 271.661 271.661
8 6 -7.3789806 0.0 -35.5539 14.4219 -10.3628 243.179 -1897.11 243.439 -1886.0 0.0 243.439 -1886.0 306.14 -35.5539 -1371.9749 271.661 271.661
8 7 -7.3789806 0.0 -35.5539 14.4219 -10.3628 243.179 -1897.11 243.439 -1886.0 0.0 243.439 -1886.0 306.14 -35.5539 -1371.9749 271.661 271.661
9 0 -7.4000244 0.0 -29.6732 14.6085 -11.0217 243.179 -1897.11 243.682 -1896.18 0.0 243.682 -1896.18 304.393 -29.6732 -1377.7782 270.182 270.182
9 1 -7.3819265 0.0 -29.9452 14.6104 -10.9538 243.179 -1897.11 243.693 -1895.41 0.0 243.693 -1895.41 305.148 -29.9452 -1376.5143 271.192 271.192
9 2 -7.9671326 0.0 -35.6795 14.3875 -8.15217 243.179 -1897.11 242.877 -1892.39 0.0 242.877 -1892.39 309.074 -35.6795 -1376.1185 272.843 272.843
9 3 -7.8972626 0.0 -37.4112 14.1158 -10.6685 243.179 -1897.11 243.273 -1892.12 0.0 243.273 -1892.12 312.093 -37.4112 -1374.1653 274.284 274.284
9 4 -7.36404 0.0 -28.9436 14.533 -10.0983 243.179 -1897.11 243.046 -1894.93 0.0 243.046 -1894.93 308.38 -28.9436 -1372.4476 273.991 273.991
9 5 -7.4122066 0.0 -29.3969 14.5296 -10.0861 243.179 -1897.11 242.917 -1894.81 0.0 242.917 -1894.81 309.18 -29.3969 -1372.11 274.462 274.462
9 6 -7.416141 0.0 -29.5374 14.5352 -10.0908 243.179 -1897.11 242.902 -1894.63 0.0 242.902 -1894.63 309.193 -29.5374 -1372.0724 274.36 274.36
9 7 -7.4806232 0.0 -32.2411 14.4276 -8.68595 243.179 -1897.11 243.157 -1890.66 0.0 243.157 -1890.66 309.69 -32.2411 -1370.0542 276.54 276.54
10 0 -7.257325 0.0 -27.1623 14.8272 -9.34229 243.179 -1897.11 243.396 -1895.27 0.0 243.396 -1895.27 301.493 -27.1623 -1377.5433 269.005 269.005
10 1 -7.257325 0.0 -27.1623 14.8272 -9.34229 243.179 -1897.11 243.396 -1895.27 0.0 243.396 -1895.27 301.493 -27.1623 -1377.5433 269.005 269.005
10 2 -7.257325 0.0 -27.1623 14.8272 -9.34229 243.179 -1897.11 243.396 -1895.27 0.0 243.396 -1895.27 301.493 -27.1623 -1377.5433 269.005 269.005
10 3 -7.232057 0.0 -26.2388 14.8182 -10.7483 243.179 -1897.11 243.393 -1897.7 0.0 243.393 -1897.7 303.259 -26.2388 -1377.2866 269.936 269.936
10 4 -7.232057 0.0 -26.2388 14.8182 -10.7483 243.179 -1897.11 243.393 -1897.7 0.0 243.393 -1897.7 303.259 -26.2388 -1377.2866 269.936 269.936
10 5 -7.232057 0.0 -26.2388 14.8182 -10.7483 243.179 -1897.11 243.393 -1897.7 0.0 243.393 -1897.7 303.259 -26.2388 -1377.2866 269.936 269.936
10 6 -7.232057 0.0 -26.2388 14.8182 -10.7483 243.179 -1897.11 243.393 -1897.7 0.0 243.393 -1897.7 303.259 -26.2388 -1377.2866 269.936 269.936
10 7 -7.000318 0.0 -22.5477 14.7925 -11.0595 243.179 -1897.11 243.309 -1899.84 0.0 243.309 -1899.84 304.404 -22.5477 -1374.6747 271.615 271.615
11 0 -7.920759 0.0 -30.7231 14.4184 -10.7671 243.179 -1897.11 243.407 -1902.68 0.0 243.407 -1902.68 312.837 -30.7231 -1377.1592 273.828 273.828
11 1 -7.886791 0.0 -30.0613 14.4446 -10.7957 243.179 -1897.11 243.306 -1902.98 0.0 243.306 -1902.98 313.085 -30.0613 -1376.6503 274.306 274.306
11 2 -7.886791 0.0 -30.0613 14.4446 -10.7957 243.179 -1897.11 243.306 -1902.98 0.0 243.306 -1902.98 313.085 -30.0613 -1376.6503 274.306 274.306
11 3 -7.956849 0.0 -30.7675 14.4521 -10.8383 243.179 -1897.11 243.271 -1903.01 0.0 243.271 -1903.01 313.998 -30.7675 -1376.5085 274.547 274.547
11 4 -8.150778 0.0 -33.9276 14.3451 -10.1089 243.179 -1897.11 243.575 -1901.2 0.0 243.575 -1901.2 318.798 -33.9276 -1372.7546 277.486 277.486
11 5 -8.13994 0.0 -33.8183 14.3495 -10.1169 243.179 -1897.11 243.573 -1901.19 0.0 243.573 -1901.19 318.72 -33.8183 -1372.7152 277.498 277.498
11 6 -8.13994 0.0 -33.8183 14.3495 -10.1169 243.179 -1897.11 243.573 -1901.19 0.0 243.573 -1901.19 318.72 -33.8183 -1372.7152 277.498 277.498
11 7 -8.132027 0.0 -33.7101 14.3498 -10.121 243.179 -1897.11 243.572 -1901.23 0.0 243.572 -1901.23 318.716 -33.7101 -1372.6521 277.507 277.507
12 0 -7.878031 0.0 -38.1429 14.5244 -9.65632 243.179 -1897.11 244.191 -1890.45 0.0 244.191 -1890.45 307.315 -38.1429 -1377.0868 270.674 270.674
12 1 -7.878031 0.0 -38.1429 14.5244 -9.65632 243.179 -1897.11 244.191 -1890.45 0.0 244.191 -1890.45 307.315 -38.1429 -1377.0868 270.674 270.674
12 2 -7.878031 0.0 -38.1429 14.5244 -9.65632 243.179 -1897.11 244.191 -1890.45 0.0 244.191 -1890.45 307.315 -38.1429 -1377.0868 270.674 270.674
12 3 -7.878031 0.0 -38.1429 14.5244 -9.65632 243.179 -1897.11 244.191 -1890.45 0.0 244.191 -1890.45 307.315 -38.1429 -1377.0868 270.674 270.674
12 4 -7.737128 0.0 -35.2045 14.5188 -11.4287 243.179 -1897.11 244.197 -1894.48 0.0 244.197 -1894.48 310.521 -35.2045 -1374.9664 272.283 272.283
12 5 -7.737128 0.0 -35.2045 14.5188 -11.4287 243.179 -1897.11 244.197 -1894.48 0.0 244.197 -1894.48 310.521 -35.2045 -1374.9664 272.283 272.283
12 6 -7.737128 0.0 -35.2045 14.5188 -11.4287 243.179 -1897.11 244.197 -1894.48 0.0 244.197 -1894.48 310.521 -35.2045 -1374.9664 272.283 272.283
12 7 -7.7392364 0.0 -35.2405 14.517 -11.4271 243.179 -1897.11 244.197 -1894.46 0.0 244.197 -1894.46 310.55 -35.2405 -1374.9535 272.282 272.282
13 0 -7.612934 0.0 -32.865 14.5107 -10.5049 243.179 -1897.11 243.527 -1894.12 0.0 243.527 -1894.12 306.764 -32.865 -1376.694 268.687 268.687
13 1 -7.612934 0.0 -32.865 14.5107 -10.5049 243.179 -1897.11 243.527 -1894.12 0.0 243.527 -1894.12 306.764 -32.865 -1376.694 268.687 268.687
13 2 -7.612934 0.0 -32.865 14.5107 -10.5049 243.179 -1897.11 243.527 -1894.12 0.0 243.527 -1894.12 306.764 -32.865 -1376.694 268.687 268.687
13 3 -7.612934 0.0 -32.865 14.5107 -10.5049 243.179 -1897.11 243.527 -1894.12 0.0 243.527 -1894.12 306.764 -32.865 -1376.694 268.687 268.687
13 4 -7.6056495 0.0 -32.9054 14.5084 -10.5127 243.179 -1897.11 243.54 -1893.97 0.0 243.54 -1893.97 306.695 -32.9054 -1376.6404 268.655 268.655
13 5 -7.538195 0.0 -32.5621 14.5094 -11.1521 243.179 -1897.11 243.523 -1894.01 0.0 243.523 -1894.01 307.841 -32.5621 -1375.2081 269.526 269.526
13 6 -7.538195 0.0 -32.5621 14.5094 -11.1521 243.179 -1897.11 243.523 -1894.01 0.0 243.523 -1894.01 307.841 -32.5621 -1375.2081 269.526 269.526
13 7 -7.538195 0.0 -32.5621 14.5094 -11.1521 243.179 -1897.11 243.523 -1894.01 0.0 243.523 -1894.01 307.841 -32.5621 -1375.2081 269.526 269.526
14 0 -7.63761 0.0 -34.4149 14.4587 -9.13747 243.179 -1897.11 243.585 -1890.93 0.0 243.585 -1890.93 305.104 -34.4149 -1376.656 272.622 272.622
14 1 -7.63761 0.0 -34.4149 14.4587 -9.13747 243.179 -1897.11 243.585 -1890.93 0.0 243.585 -1890.93 305.104 -34.4149 -1376.656 272.622 272.622
14 2 -7.63761 0.0 -34.4149 14.4587 -9.13747 243.179 -1897.11 243.585 -1890.93 0.0 243.585 -1890.93 305.104 -34.4149 -1376.656 272.622 272.622
14 3 -7.63761 0.0 -34.4149 14.4587 -9.13747 243.179 -1897.11 243.585 -1890.93 0.0 243.585 -1890.93 305.104 -34.4149 -1376.656 272.622 272.622
14 4 -7.471143 0.0 -32.7825 14.5022 -9.11909 243.179 -1897.11 243.593 -1890.66 0.0 243.593 -1890.66 306.226 -32.7825 -1373.6235 275.028 275.028
14 5 -7.471143 0.0 -32.7825 14.5022 -9.11909 243.179 -1897.11 243.593 -1890.66 0.0 243.593 -1890.66 306.226 -32.7825 -1373.6235 275.028 275.028
14 6 -7.471143 0.0 -32.7825 14.5022 -9.11909 243.179 -1897.11 243.593 -1890.66 0.0 243.593 -1890.66 306.226 -32.7825 -1373.6235 275.028 275.028
14 7 -7.301263 0.0 -30.4317 14.4992 -11.3447 243.179 -1897.11 243.413 -1893.47 0.0 243.413 -1893.47 310.417 -30.4317 -1370.0717 276.964 276.964
15 0 -7.602572 0.0 -32.3255 14.4769 -9.71192 243.179 -1897.11 244.042 -1894.84 0.0 244.042 -1894.84 306.749 -32.3255 -1376.3745 271.598 271.598
15 1 -7.5589294 0.0 -31.5727 14.4503 -9.66702 243.179 -1897.11 244.18 -1895.5 0.0 244.18 -1895.5 307.332 -31.5727 -1375.5608 272.286 272.286
15 2 -7.492935 0.0 -31.1138 14.2589 -9.01407 243.179 -1897.11 243.854 -1894.27 0.0 243.854 -1894.27 307.141 -31.1138 -1374.3888 273.452 273.452
15 3 -7.314388 0.0 -29.2773 14.24 -9.0963 243.179 -1897.11 244.208 -1894.85 0.0 244.208 -1894.85 306.281 -29.2773 -1373.6383 273.941 273.941
15 4 -7.3192096 0.0 -29.3783 14.2492 -9.11526 243.179 -1897.11 244.242 -1894.83 0.0 244.242 -1894.83 306.356 -29.3783 -1373.6104 274.034 274.034
15 5 -7.516916 0.0 -32.1421 14.2682 -8.60156 243.179 -1897.11 244.271 -1893.29 0.0 244.271 -1893.29 307.98 -32.1421 -1373.1812 275.811 275.811
15 6 -7.43093 0.0 -31.2988 14.3283 -8.87889 243.179 -1897.11 244.392 -1893.56 0.0 244.392 -1893.56 309.426 -31.2988 -1371.0409 277.483 277.483
15 7 -7.4076347 0.0 -30.7191 14.3419 -8.87926 243.179 -1897.11 244.363 -1894.01 0.0 244.363 -1894.01 309.446 -30.7191 -1370.92 277.699 277.699
16 0 -7.7887454 0.0 -35.1061 14.7153 -10.4199 243.179 -1897.11 244.428 -1894.52 0.0 244.428 -1894.52 308.956 -35.1061 -1376.2422 273.334 273.334
16 1 -7.7887454 0.0 -35.1061 14.7153 -10.4199 243.179 -1897.11 244.428 -1894.52 0.0 244.428 -1894.52 308.956 -35.1061 -1376.2422 273.334 273.334
16 2 -7.78971 0.0 -35.1372 14.7127 -10.4197 243.179 -1897.11 244.427 -1894.49 0.0 244.427 -1894.49 308.986 -35.1372 -1376.2142 273.34 273.34
16 3 -7.78971 0.0 -35.1372 14.7127 -10.4197 243.179 -1897.11 244.427 -1894.49 0.0 244.427 -1894.49 308.986 -35.1372 -1376.2142 273.34 273.34
16 4 -7.78971 0.0 -35.1372 14.7127 -10.4197 243.179 -1897.11 244.427 -1894.49 0.0 244.427 -1894.49 308.986 -35.1372 -1376.2142 273.34 273.34
16 5 -7.7976894 0.0 -35.2031 14.7168 -10.4238 243.179 -1897.11 244.41 -1894.49 0.0 244.41 -1894.49 309.084 -35.2031 -1376.1991 273.343 273.343
16 6 -7.7976894 0.0 -35.2031 14.7168 -10.4238 243.179 -1897.11 244.41 -1894.49 0.0 244.41 -1894.49 309.084 -35.2031 -1376.1991 273.343 273.343
16 7 -7.7976894 0.0 -35.2031 14.7168 -10.4238 243.179 -1897.11 244.41 -1894.49 0.0 244.41 -1894.49 309.084 -35.2031 -1376.1991 273.343 273.343
16 8 -8.111317 0.0 -36.7295 14.3431 -8.24451 243.179 -1897.11 243.819 -1894.74 0.0 243.819 -1894.74 317.69 -36.7295 -1369.9606 279.916 279.916
16 9 -7.8558807 0.0 -34.7097 14.4855 -8.83021 243.179 -1897.11 244.651 -1895.34 0.0 244.651 -1895.34 320.829 -34.7097 -1364.5697 285.056 285.056
17 0 -6.9065413 0.0 -23.5249 14.0897 -10.0265 243.179 -1897.11 244.499 -1898.69 0.0 244.499 -1898.69 301.526 -23.5249 -1376.1898 272.531 272.531
17 1 -6.901925 0.0 -23.199 14.1005 -9.95127 243.179 -1897.11 244.469 -1898.98 0.0 244.469 -1898.98 301.796 -23.199 -1375.9141 272.84 272.84
17 2 -6.901925 0.0 -23.199 14.1005 -9.95127 243.179 -1897.11 244.469 -1898.98 0.0 244.469 -1898.98 301.796 -23.199 -1375.9141 272.84 272.84
17 3 -6.881524 0.0 -23.1388 14.0814 -9.97801 243.179 -1897.11 244.491 -1898.83 0.0 244.491 -1898.83 301.704 -23.1388 -1375.7738 272.716 272.716
17 4 -6.934452 0.0 -24.4724 14.1401 -9.09995 243.179 -1897.11 244.501 -1896.68 0.0 244.501 -1896.68 305.271 -24.4724 -1371.3805 277.223 277.223
17 5 -6.889135 0.0 -24.1385 14.1417 -9.13108 243.179 -1897.11 244.634 -1896.69 0.0 244.634 -1896.69 305.581 -24.1385 -1370.6134 277.657 277.657
17 6 -6.783932 0.0 -22.692 14.1436 -9.15088 243.179 -1897.11 244.761 -1897.42 0.0 244.761 -1897.42 305.352 -22.692 -1369.999 278.027 278.027
17 7 -6.783932 0.0 -22.692 14.1436 -9.15088 243.179 -1897.11 244.761 -1897.42 0.0 244.761 -1897.42 305.352 -22.692 -1369.999 278.027 278.027
18 0 -7.5452757 0.0 -31.7251 14.7451 -9.63038 243.179 -1897.11 243.262 -1893.13 0.0 243.262 -1893.13 305.44 -31.7251 -1376.1531 270.673 270.673
18 1 -7.5452757 0.0 -31.7251 14.7451 -9.63038 243.179 -1897.11 243.262 -1893.13 0.0 243.262 -1893.13 305.44 -31.7251 -1376.1531 270.673 270.673
18 2 -7.4206877 0.0 -27.9437 14.7767 -10.6035 243.179 -1897.11 243.182 -1897.74 0.0 243.182 -1897.74 308.35 -27.9437 -1374.1517 272.205 272.205
18 3 -7.4206877 0.0 -27.9437 14.7767 -10.6035 243.179 -1897.11 243.182 -1897.74 0.0 243.182 -1897.74 308.35 -27.9437 -1374.1517 272.205 272.205
18 4 -7.4206877 0.0 -27.9437 14.7767 -10.6035 243.179 -1897.11 243.182 -1897.74 0.0 243.182 -1897.74 308.35 -27.9437 -1374.1517 272.205 272.205
18 5 -7.4206877 0.0 -27.9437 14.7767 -10.6035 243.179 -1897.11 243.182 -1897.74 0.0 243.182 -1897.74 308.35 -27.9437 -1374.1517 272.205 272.205
18 6 -7.4541764 0.0 -28.2659 14.7723 -10.5971 243.179 -1897.11 243.137 -1897.72 0.0 243.137 -1897.72 308.805 -28.2659 -1374.044 272.346 272.346
18 7 -7.4541764 0.0 -28.2659 14.7723 -10.5971 243.179 -1897.11 243.137 -1897.72 0.0 243.137 -1897.72 308.805 -28.2659 -1374.044 272.346 272.346
19 0 -7.941311 0.0 -40.2484 14.3662 -9.54798 243.179 -1897.11 242.79 -1886.2 0.0 242.79 -1886.2 307.54 -40.2484 -1376.1183 267.662 267.662
19 1 -7.880114 0.0 -39.5846 14.3543 -9.49175 243.179 -1897.11 242.927 -1886.4 0.0 242.927 -1886.4 306.96 -39.5846 -1376.0977 267.611 267.611
19 2 -7.965323 0.0 -40.527 14.3618 -9.54668 243.179 -1897.11 242.753 -1886.11 0.0 242.753 -1886.11 307.832 -40.527 -1376.0519 267.719 267.719
19 3 -7.297342 0.0 -32.6426 14.2214 -9.18746 243.179 -1897.11 243.335 -1888.14 0.0 243.335 -1888.14 306.083 -32.6426 -1371.3646 272.426 272.426
19 4 -7.297342 0.0 -32.6426 14.2214 -9.18746 243.179 -1897.11 243.335 -1888.14 0.0 243.335 -1888.14 306.083 -32.6426 -1371.3646 272.426 272.426
19 5 -7.297342 0.0 -32.6426 14.2214 -9.18746 243.179 -1897.11 243.335 -1888.14 0.0 243.335 -1888.14 306.083 -32.6426 -1371.3646 272.426 272.426
19 6 -7.251367 0.0 -32.4179 14.2338 -9.16008 243.179 -1897.11 243.4 -1887.79 0.0 243.4 -1887.79 306.28 -32.4179 -1370.528 272.938 272.938
19 7 -7.1736283 0.0 -31.4665 14.2346 -9.18001 243.179 -1897.11 243.42 -1888.04 0.0 243.42 -1888.04 305.702 -31.4665 -1370.3845 273.344 273.344
20 0 -7.637614 0.0 -35.3576 14.4055 -9.19903 243.179 -1897.11 243.503 -1889.49 0.0 243.503 -1889.49 305.648 -35.3576 -1375.6965 271.706 271.706
20 1 -7.684134 0.0 -35.9939 14.417 -9.22858 243.179 -1897.11 243.42 -1889.15 0.0 243.42 -1889.15 306.385 -35.9939 -1375.3389 272.056 272.056
20 2 -7.6845975 0.0 -35.9796 14.4151 -9.23452 243.179 -1897.11 243.408 -1889.17 0.0 243.408 -1889.17 306.517 -35.9796 -1375.2246 272.161 272.161
20 3 -7.7551622 0.0 -37.0305 14.4986 -10.0541 243.179 -1897.11 243.318 -1889.25 0.0 243.318 -1889.25 316.858 -37.0305 -1366.1045 282.999 282.999
20 4 -7.6327357 0.0 -35.8118 14.5168 -10.0135 243.179 -1897.11 243.412 -1889.21 0.0 243.412 -1889.21 316.162 -35.8118 -1365.4478 283.258 283.258
20 5 -7.6327357 0.0 -35.8118 14.5168 -10.0135 243.179 -1897.11 243.412 -1889.21 0.0 243.412 -1889.21 316.162 -35.8118 -1365.4478 283.258 283.258
20 6 -7.746246 0.0 -37.1657 14.4584 -10.2058 243.179 -1897.11 243.215 -1888.95 0.0 243.215 -1888.95 318.013 -37.1657 -1364.8877 283.825 283.825
20 7 -7.746246 0.0 -37.1657 14.4584 -10.2058 243.179 -1897.11 243.215 -1888.95 0.0 243.215 -1888.95 318.013 -37.1657 -1364.8877 283.825 283.825
21 0 -7.60827 0.0 -32.1292 14.3437 -9.76007 243.179 -1897.11 242.709 -1893.43 0.0 242.709 -1893.43 307.527 -32.1292 -1375.3232 269.018 269.018
21 1 -7.60827 0.0 -32.1292 14.3437 -9.76007 243.179 -1897.11 242.709 -1893.43 0.0 242.709 -1893.43 307.527 -32.1292 -1375.3232 269.018 269.018
21 2 -7.60827 0.0 -32.1292 14.3437 -9.76007 243.179 -1897.11 242.709 -1893.43 0.0 242.709 -1893.43 307.527 -32.1292 -1375.3232 269.018 269.018
21 3 -7.6078343 0.0 -32.1256 14.3436 -9.75992 243.179 -1897.11 242.71 -1893.43 0.0 242.71 -1893.43 307.524 -32.1256 -1375.3218 269.018 269.018
21 4 -7.6078343 0.0 -32.1256 14.3436 -9.75992 243.179 -1897.11 242.71 -1893.43 0.0 242.71 -1893.43 307.524 -32.1256 -1375.3218 269.018 269.018
21 5 -7.6078343 0.0 -32.1256 14.3436 -9.75992 243.179 -1897.11 242.71 -1893.43 0.0 242.71 -1893.43 307.524 -32.1256 -1375.3218 269.018 269.018
21 6 -7.6093802 0.0 -32.1405 14.3436 -9.75925 243.179 -1897.11 242.709 -1893.43 0.0 242.709 -1893.43 307.54 -32.1405 -1375.3215 269.019 269.019
21 7 -7.6093802 0.0 -32.1405 14.3436 -9.75925 243.179 -1897.11 242.709 -1893.43 0.0 242.709 -1893.43 307.54 -32.1405 -1375.3215 269.019 269.019
22 0 -7.4201674 0.0 -32.4058 14.5199 -11.4133 243.179 -1897.11 242.735 -1891.35 0.0 242.735 -1891.35 306.914 -32.4058 -1374.1068 269.916 269.916
22 1 -7.4201674 0.0 -32.4058 14.5199 -11.4133 243.179 -1897.11 242.735 -1891.35 0.0 242.735 -1891.35 306.914 -32.4058 -1374.1068 269.916 269.916
22 2 -7.4201674 0.0 -32.4058 14.5199 -11.4133 243.179 -1897.11 242.735 -1891.35 0.0 242.735 -1891.35 306.914 -32.4058 -1374.1068 269.916 269.916
22 3 -7.4212546 0.0 -32.4477 14.5185 -11.4113 243.179 -1897.11 242.733 -1891.3 0.0 242.733 -1891.3 306.926 -32.4477 -1374.0887 269.921 269.921
22 4 -7.4212546 0.0 -32.4477 14.5185 -11.4113 243.179 -1897.11 242.733 -1891.3 0.0 242.733 -1891.3 306.926 -32.4477 -1374.0887 269.921 269.921
22 5 -7.423524 0.0 -32.5133 14.5152 -11.4051 243.179 -1897.11 242.73 -1891.23 0.0 242.73 -1891.23 306.965 -32.5133 -1374.0483 269.936 269.936
22 6 -7.423524 0.0 -32.5133 14.5152 -11.4051 243.179 -1897.11 242.73 -1891.23 0.0 242.73 -1891.23 306.965 -32.5133 -1374.0483 269.936 269.936
22 7 -7.423524 0.0 -32.5133 14.5152 -11.4051 243.179 -1897.11 242.73 -1891.23 0.0 242.73 -1891.23 306.965 -32.5133 -1374.0483 269.936 269.936
23 0 -7.179735 0.0 -27.3663 14.1298 -8.68409 243.179 -1897.11 244.265 -1895.45 0.0 244.265 -1895.45 304.45 -27.3663 -1374.1012 274.193 274.193
23 1 -7.179735 0.0 -27.3663 14.1298 -8.68409 243.179 -1897.11 244.265 -1895.45 0.0 244.265 -1895.45 304.45 -27.3663 -1374.1012 274.193 274.193
23 2 -7.18559 0.0 -27.4244 14.1587 -8.71414 243.179 -1897.11 244.206 -1895.35 0.0 244.206 -1895.35 304.856 -27.4244 -1373.7124 274.576 274.576
23 3 -7.18559 0.0 -27.4244 14.1587 -8.71414 243.179 -1897.11 244.206 -1895.35 0.0 244.206 -1895.35 304.856 -27.4244 -1373.7124 274.576 274.576
23 4 -7.168747 0.0 -27.3332 14.1668 -8.68363 243.179 -1897.11 244.256 -1895.25 0.0 244.256 -1895.25 305.081 -27.3332 -1373.2462 275.03 275.03
23 5 -7.168747 0.0 -27.3332 14.1668 -8.68363 243.179 -1897.11 244.256 -1895.25 0.0 244.256 -1895.25 305.081 -27.3332 -1373.2462 275.03 275.03
23 6 -7.168747 0.0 -27.3332 14.1668 -8.68363 243.179 -1897.11 244.256 -1895.25 0.0 244.256 -1895.25 305.081 -27.3332 -1373.2462 275.03 275.03
23 7 -7.168747 0.0 -27.3332 14.1668 -8.68363 243.179 -1897.11 244.256 -1895.25 0.0 244.256 -1895.25 305.081 -27.3332 -1373.2462 275.03 275.03
24 0 -7.170799 0.0 -30.6734 14.3334 -10.5945 243.179 -1897.11 244.053 -1891.46 0.0 244.053 -1891.46 304.253 -30.6734 -1373.8274 269.634 269.634
24 1 -7.0653605 0.0 -28.3392 14.3357 -10.8565 243.179 -1897.11 244.083 -1893.65 0.0 244.083 -1893.65 304.369 -28.3392 -1373.5372 269.864 269.864
24 2 -7.0653605 0.0 -28.3392 14.3357 -10.8565 243.179 -1897.11 244.083 -1893.65 0.0 244.083 -1893.65 304.369 -28.3392 -1373.5372 269.864 269.864
24 3 -7.0653605 0.0 -28.3392 14.3357 -10.8565 243.179 -1897.11 244.083 -1893.65 0.0 244.083 -1893.65 304.369 -28.3392 -1373.5372 269.864 269.864
24 4 -7.0653605 0.0 -28.3392 14.3357 -10.8565 243.179 -1897.11 244.083 -1893.65 0.0 244.083 -1893.65 304.369 -28.3392 -1373.5372 269.864 269.864
24 5 -7.0236397 0.0 -28.3926 14.333 -10.8512 243.179 -1897.11 244.19 -1893.05 0.0 244.19 -1893.05 304.251 -28.3926 -1373.0017 270.161 270.161
24 6 -7.0236397 0.0 -28.3926 14.333 -10.8512 243.179 -1897.11 244.19 -1893.05 0.0 244.19 -1893.05 304.251 -28.3926 -1373.0017 270.161 270.161
24 7 -7.0236397 0.0 -28.3926 14.333 -10.8512 243.179 -1897.11 244.19 -1893.05 0.0 244.19 -1893.05 304.251 -28.3926 -1373.0017 270.161 270.161
25 0 -6.998364 0.0 -28.8699 14.8739 -11.1971 243.179 -1897.11 244.43 -1891.78 0.0 244.43 -1891.78 302.712 -28.8699 -1373.508 273.519 273.519
25 1 -6.998364 0.0 -28.8699 14.8739 -11.1971 243.179 -1897.11 244.43 -1891.78 0.0 244.43 -1891.78 302.712 -28.8699 -1373.508 273.519 273.519
25 2 -6.998364 0.0 -28.8699 14.8739 -11.1971 243.179 -1897.11 244.43 -1891.78 0.0 244.43 -1891.78 302.712 -28.8699 -1373.508 273.519 273.519
25 3 -6.998364 0.0 -28.8699 14.8739 -11.1971 243.179 -1897.11 244.43 -1891.78 0.0 244.43 -1891.78 302.712 -28.8699 -1373.508 273.519 273.519
25 4 -6.998364 0.0 -28.8699 14.8739 -11.1971 243.179 -1897.11 244.43 -1891.78 0.0 244.43 -1891.78 302.712 -28.8699 -1373.508 273.519 273.519
25 5 -6.8594174 0.0 -24.9616 14.8894 -11.3116 243.179 -1897.11 244.442 -1895.66 0.0 244.442 -1895.66 302.727 -24.9616 -1373.4526 273.602 273.602
25 6 -6.8594174 0.0 -24.9616 14.8894 -11.3116 243.179 -1897.11 244.442 -1895.66 0.0 244.442 -1895.66 302.727 -24.9616 -1373.4526 273.602 273.602
25 7 -6.860313 0.0 -27.9027 14.8783 -11.2365 243.179 -1897.11 244.681 -1891.44 0.0 244.681 -1891.44 302.601 -27.9027 -1372.0607 274.523 274.523
26 0 -7.269567 0.0 -26.4549 14.4081 -9.45822 243.179 -1897.11 243.663 -1897.74 0.0 243.663 -1897.74 307.156 -26.4549 -1373.3759 276.108 276.108
26 1 -7.247183 0.0 -26.4566 14.4175 -9.46372 243.179 -1897.11 243.726 -1897.46 0.0 243.726 -1897.46 307.082 -26.4566 -1373.1086 276.531 276.531
26 2 -7.247183 0.0 -26.4566 14.4175 -9.46372 243.179 -1897.11 243.726 -1897.46 0.0 243.726 -1897.46 307.082 -26.4566 -1373.1086 276.531 276.531
26 3 -7.247183 0.0 -26.4566 14.4175 -9.46372 243.179 -1897.11 243.726 -1897.46 0.0 243.726 -1897.46 307.082 -26.4566 -1373.1086 276.531 276.531
26 4 -7.247183 0.0 -26.4566 14.4175 -9.46372 243.179 -1897.11 243.726 -1897.46 0.0 243.726 -1897.46 307.082 -26.4566 -1373.1086 276.531 276.531
26 5 -7.193096 0.0 -26.1431 14.4181 -9.44267 243.179 -1897.11 243.895 -1897.3 0.0 243.895 -1897.3 306.5 -26.1431 -1373.0481 276.636 276.636
26 6 -7.193096 0.0 -26.1431 14.4181 -9.44267 243.179 -1897.11 243.895 -1897.3 0.0 243.895 -1897.3 306.5 -26.1431 -1373.0481 276.636 276.636
26 7 -7.193096 0.0 -26.1431 14.4181 -9.44267 243.179 -1897.11 243.895 -1897.3 0.0 243.895 -1897.3 306.5 -26.1431 -1373.0481 276.636 276.636
27 0 -7.373215 0.0 -33.8069 14.3599 -9.75805 243.179 -1897.11 243.816 -1888.68 0.0 243.816 -1888.68 305.818 -33.8069 -1372.8529 270.924 270.924
27 1 -7.373215 0.0 -33.8069 14.3599 -9.75805 243.179 -1897.11 243.816 -1888.68 0.0 243.816 -1888.68 305.818 -33.8069 -1372.8529 270.924 270.924
27 2 -7.373215 0.0 -33.8069 14.3599 -9.75805 243.179 -1897.11 243.816 -1888.68 0.0 243.816 -1888.68 305.818 -33.8069 -1372.8529 270.924 270.924
27 3 -7.3759437 0.0 -33.8509 14.3579 -9.76909 243.179 -1897.11 243.822 -1888.68 0.0 243.822 -1888.68 305.86 -33.8509 -1372.8489 270.901 270.901
27 4 -7.3759437 0.0 -33.8509 14.3579 -9.76909 243.179 -1897.11 243.822 -1888.68 0.0 243.822 -1888.68 305.86 -33.8509 -1372.8489 270.901 270.901
27 5 -7.386426 0.0 -34.0137 14.3557 -9.78904 243.179 -1897.11 243.833 -1888.64 0.0 243.833 -1888.64 305.977 -34.0137 -1372.8438 270.882 270.882
27 6 -7.386426 0.0 -34.0137 14.3557 -9.78904 243.179 -1897.11 243.833 -1888.64 0.0 243.833 -1888.64 305.977 -34.0137 -1372.8438 270.882 270.882
27 7 -7.386426 0.0 -34.0137 14.3557 -9.78904 243.179 -1897.11 243.833 -1888.64 0.0 243.833 -1888.64 305.977 -34.0137 -1372.8438 270.882 270.882
28 0 -6.542879 0.0 -22.878 14.26 -10.2611 243.179 -1897.11 245.69 -1895.56 0.0 245.69 -1895.56 301.012 -22.878 -1371.7361 272.438 272.438
28 1 -6.542879 0.0 -22.878 14.26 -10.2611 243.179 -1897.11 245.69 -1895.56 0.0 245.69 -1895.56 301.012 -22.878 -1371.7361 272.438 272.438
28 2 -6.542879 0.0 -22.878 14.26 -10.2611 243.179 -1897.11 245.69 -1895.56 0.0 245.69 -1895.56 301.012 -22.878 -1371.7361 272.438 272.438
28 3 -6.542879 0.0 -22.878 14.26 -10.2611 243.179 -1897.11 245.69 -1895.56 0.0 245.69 -1895.56 301.012 -22.878 -1371.7361 272.438 272.438
28 4 -6.5051928 0.0 -22.4254 14.2526 -10.3221 243.179 -1897.11 245.88 -1896.01 0.0 245.88 -1896.01 301.079 -22.4254 -1371.4764 272.934 272.934
28 5 -6.5051928 0.0 -22.4254 14.2526 -10.3221 243.179 -1897.11 245.88 -1896.01 0.0 245.88 -1896.01 301.079 -22.4254 -1371.4764 272.934 272.934
28 6 -6.4670324 0.0 -22.2049 14.245 -10.2803 243.179 -1897.11 246.037 -1895.94 0.0 246.037 -1895.94 301.164 -22.2049 -1370.9438 273.356 273.356
28 7 -6.4670324 0.0 -22.2049 14.245 -10.2803 243.179 -1897.11 246.037 -1895.94 0.0 246.037 -1895.94 301.164 -22.2049 -1370.9438 273.356 273.356
29 0 -7.8844733 0.0 -34.026 14.1964 -7.44236 243.179 -1897.11 243.187 -1893.66 0.0 243.187 -1893.66 313.514 -34.026 -1370.985 276.284 276.284
29 1 -7.4653625 0.0 -31.81 14.2263 -8.49955 243.179 -1897.11 243.324 -1891.46 0.0 243.324 -1891.46 309.848 -31.81 -1370.098 275.83 275.83
30 0 -7.388598 0.0 -33.2789 14.2823 -10.3058 243.179 -1897.11 243.101 -1889.31 0.0 243.101 -1889.31 310.791 -33.2789 -1368.697 277.455 277.455
30 1 -7.388598 0.0 -33.2789 14.2823 -10.3058 243.179 -1897.11 243.101 -1889.31 0.0 243.101 -1889.31 310.791 -33.2789 -1368.697 277.455 277.455
30 2 -7.388598 0.0 -33.2789 14.2823 -10.3058 243.179 -1897.11 243.101 -1889.31 0.0 243.101 -1889.31 310.791 -33.2789 -1368.697 277.455 277.455
30 3 -7.390298 0.0 -33.2331 14.289 -10.306 243.179 -1897.11 243.102 -1889.4 0.0 243.102 -1889.4 310.856 -33.2331 -1368.675 277.481 277.481
30 4 -7.390298 0.0 -33.2331 14.289 -10.306 243.179 -1897.11 243.102 -1889.4 0.0 243.102 -1889.4 310.856 -33.2331 -1368.675 277.481 277.481
30 5 -7.390298 0.0 -33.2331 14.289 -10.306 243.179 -1897.11 243.102 -1889.4 0.0 243.102 -1889.4 310.856 -33.2331 -1368.675 277.481 277.481
30 6 -7.390298 0.0 -33.2331 14.289 -10.306 243.179 -1897.11 243.102 -1889.4 0.0 243.102 -1889.4 310.856 -33.2331 -1368.675 277.481 277.481
30 7 -7.3874288 0.0 -33.1669 14.2917 -10.2964 243.179 -1897.11 243.088 -1889.42 0.0 243.088 -1889.42 310.852 -33.1669 -1368.647 277.505 277.505
