# Supplementary material for: Exploring the mechanism of Alisma orientale for the treatment of pregnancy induced hypertension and potential hepato-nephrotoxicity by using network pharmacology, network toxicology, molecular docking and molecular dynamics simulation
Source: Front Pharmacol. 2022 Nov 15;13:1027112. doi: 10.3389/fphar.2022.1027112 (PMC9705790; doi:10.3389/fphar.2022.1027112)
Supplement: Supplementary file 13 [file DataSheet7.zip › IGF1/IGFb23/clusters.dock4.pdb]

REMARK  Energy: 260.524
REMARK  SimpleFitness: 260.524
REMARK  FullFitness: -1386.0767
REMARK  InterFull: -38.5367
REMARK  IntraFull: 298.727
REMARK  solvFull: -1889.64
REMARK  surfFull: 243.373
REMARK  extraFull: 0.0
REMARK  deltaGcompsolvpol: -1889.64
REMARK  deltaGcompsolvnonpol: 243.373
REMARK  deltaGprotsolvpol: -1897.11
REMARK  deltaGprotsolvnonpol: 243.179
REMARK  deltaGligsolvpol: -9.01167
REMARK  deltaGligsolvnonpol: 14.5082
REMARK  deltaGvdw: -38.5367
REMARK  deltaGelec: 0.0
REMARK  deltaG: -7.9810185
REMARK  Cluster: 0
REMARK  ClusterRank: 0
ATOM   4915 C    LIG     1      18.027  21.696  13.499  1.00  0.00      LIG  
ATOM   4916 C1   LIG     1      18.513  23.100  13.271  1.00  0.00      LIG  
ATOM   4917 C2   LIG     1      18.559  23.569  11.847  1.00  0.00      LIG  
ATOM   4918 C3   LIG     1      19.229  22.492  11.018  1.00  0.00      LIG  
ATOM   4919 C4   LIG     1      18.504  21.155  11.053  1.00  0.00      LIG  
ATOM   4920 C5   LIG     1      18.608  20.695  12.507  1.00  0.00      LIG  
ATOM   4921 C6   LIG     1      19.467  22.918   9.598  1.00  0.00      LIG  
ATOM   4922 C7   LIG     1      20.614  22.078   9.093  1.00  0.00      LIG  
ATOM   4923 C8   LIG     1      20.439  20.556   9.320  1.00  0.00      LIG  
ATOM   4924 C9   LIG     1      19.095  20.174   9.996  1.00  0.00      LIG  
ATOM   4925 C10  LIG     1      20.454  19.769   7.963  1.00  0.00      LIG  
ATOM   4926 C11  LIG     1      19.803  18.376   8.020  1.00  0.00      LIG  
ATOM   4927 C12  LIG     1      19.765  17.774   9.407  1.00  0.00      LIG  
ATOM   4928 C13  LIG     1      19.092  18.691  10.416  1.00  0.00      LIG  
ATOM   4929 O    LIG     1      18.538  23.904  14.190  1.00  0.00      LIG  
ATOM   4930 C14  LIG     1      20.630  17.459   7.116  1.00  0.00      LIG  
ATOM   4931 C15  LIG     1      21.630  18.359   6.418  1.00  0.00      LIG  
ATOM   4932 C16  LIG     1      21.836  19.503   7.379  1.00  0.00      LIG  
ATOM   4933 C17  LIG     1      19.807  14.402   7.454  1.00  0.00      LIG  
ATOM   4934 C18  LIG     1      18.990  15.514   6.812  1.00  0.00      LIG  
ATOM   4935 C19  LIG     1      19.841  16.580   6.132  1.00  0.00      LIG  
ATOM   4936 C20  LIG     1      17.021  21.313  10.690  1.00  0.00      LIG  
ATOM   4937 O1   LIG     1      17.755  18.227  10.568  1.00  0.00      LIG  
ATOM   4938 C21  LIG     1      19.661  20.520   6.881  1.00  0.00      LIG  
ATOM   4939 C22  LIG     1      21.633  20.215  10.231  1.00  0.00      LIG  
ATOM   4940 C23  LIG     1      18.907  17.356   5.226  1.00  0.00      LIG  
ATOM   4941 H    LIG     1      18.354  20.235   9.197  1.00  0.00      LIG  
ATOM   4942 O2   LIG     1      20.653  13.847   6.460  1.00  0.00      LIG  
ATOM   4943 C24  LIG     1      18.892  13.328   7.946  1.00  0.00      LIG  
ATOM   4944 H1   LIG     1      18.248  12.942   7.166  1.00  0.00      LIG  
ATOM   4945 H2   LIG     1      20.215  22.344  11.471  1.00  0.00      LIG  
ATOM   4946 C25  LIG     1      18.421  13.255   9.352  1.00  0.00      LIG  
ATOM   4947 O3   LIG     1      19.467  12.377   8.874  1.00  0.00      LIG  
ATOM   4948 C26  LIG     1      18.873  14.200  10.410  1.00  0.00      LIG  
ATOM   4949 C27  LIG     1      17.113  12.598   9.598  1.00  0.00      LIG  
ATOM   4950 H3   LIG     1      16.937  21.702  13.444  1.00  0.00      LIG  
ATOM   4951 H4   LIG     1      18.310  21.403  14.514  1.00  0.00      LIG  
ATOM   4952 H5   LIG     1      19.161  24.481  11.814  1.00  0.00      LIG  
ATOM   4953 H6   LIG     1      17.551  23.812  11.503  1.00  0.00      LIG  
ATOM   4954 H7   LIG     1      18.088  19.747  12.657  1.00  0.00      LIG  
ATOM   4955 H8   LIG     1      19.662  20.529  12.750  1.00  0.00      LIG  
ATOM   4956 H9   LIG     1      19.752  23.973   9.564  1.00  0.00      LIG  
ATOM   4957 H10  LIG     1      18.581  22.793   8.972  1.00  0.00      LIG  
ATOM   4958 H11  LIG     1      21.491  22.415   9.652  1.00  0.00      LIG  
ATOM   4959 H12  LIG     1      20.860  22.358   8.070  1.00  0.00      LIG  
ATOM   4960 H13  LIG     1      18.767  18.447   7.680  1.00  0.00      LIG  
ATOM   4961 H14  LIG     1      20.788  17.565   9.727  1.00  0.00      LIG  
ATOM   4962 H15  LIG     1      19.267  16.804   9.365  1.00  0.00      LIG  
ATOM   4963 H16  LIG     1      19.592  18.544  11.376  1.00  0.00      LIG  
ATOM   4964 H17  LIG     1      21.216  16.796   7.757  1.00  0.00      LIG  
ATOM   4965 H18  LIG     1      21.249  18.735   5.467  1.00  0.00      LIG  
ATOM   4966 H19  LIG     1      22.566  17.834   6.210  1.00  0.00      LIG  
ATOM   4967 H20  LIG     1      22.548  19.157   8.129  1.00  0.00      LIG  
ATOM   4968 H21  LIG     1      22.257  20.381   6.881  1.00  0.00      LIG  
ATOM   4969 H22  LIG     1      20.447  14.796   8.246  1.00  0.00      LIG  
ATOM   4970 H23  LIG     1      18.317  15.964   7.547  1.00  0.00      LIG  
ATOM   4971 H24  LIG     1      18.346  15.068   6.046  1.00  0.00      LIG  
ATOM   4972 H25  LIG     1      20.569  16.090   5.485  1.00  0.00      LIG  
ATOM   4973 H26  LIG     1      16.896  21.639   9.654  1.00  0.00      LIG  
ATOM   4974 H27  LIG     1      16.497  22.032  11.312  1.00  0.00      LIG  
ATOM   4975 H28  LIG     1      16.492  20.365  10.800  1.00  0.00      LIG  
ATOM   4976 H29  LIG     1      17.286  18.898  11.091  1.00  0.00      LIG  
ATOM   4977 H30  LIG     1      20.233  21.352   6.463  1.00  0.00      LIG  
ATOM   4978 H31  LIG     1      18.718  20.911   7.268  1.00  0.00      LIG  
ATOM   4979 H32  LIG     1      19.405  19.881   6.038  1.00  0.00      LIG  
ATOM   4980 H33  LIG     1      21.495  20.639  11.228  1.00  0.00      LIG  
ATOM   4981 H34  LIG     1      22.559  20.635   9.828  1.00  0.00      LIG  
ATOM   4982 H35  LIG     1      21.809  19.149  10.356  1.00  0.00      LIG  
ATOM   4983 H36  LIG     1      19.443  18.098   4.631  1.00  0.00      LIG  
ATOM   4984 H37  LIG     1      18.132  17.862   5.803  1.00  0.00      LIG  
ATOM   4985 H38  LIG     1      18.405  16.677   4.532  1.00  0.00      LIG  
ATOM   4986 H39  LIG     1      21.063  13.059   6.857  1.00  0.00      LIG  
ATOM   4987 H40  LIG     1      18.242  15.092  10.407  1.00  0.00      LIG  
ATOM   4988 H41  LIG     1      19.914  14.506  10.280  1.00  0.00      LIG  
ATOM   4989 H42  LIG     1      18.785  13.726  11.392  1.00  0.00      LIG  
ATOM   4990 H43  LIG     1      17.084  12.182  10.607  1.00  0.00      LIG  
ATOM   4991 H44  LIG     1      16.927  11.789   8.884  1.00  0.00      LIG  
ATOM   4992 H45  LIG     1      16.308  13.331   9.506  1.00  0.00      LIG  
TER
REMARK  Energy: 260.529
REMARK  SimpleFitness: 260.529
REMARK  FullFitness: -1386.0383
REMARK  InterFull: -38.5423
REMARK  IntraFull: 298.672
REMARK  solvFull: -1889.52
REMARK  surfFull: 243.352
REMARK  extraFull: 0.0
REMARK  deltaGcompsolvpol: -1889.52
REMARK  deltaGcompsolvnonpol: 243.352
REMARK  deltaGprotsolvpol: -1897.11
REMARK  deltaGprotsolvnonpol: 243.179
REMARK  deltaGligsolvpol: -8.99583
REMARK  deltaGligsolvnonpol: 14.504
REMARK  deltaGvdw: -38.5423
REMARK  deltaGelec: 0.0
REMARK  deltaG: -7.9767632
REMARK  Cluster: 0
REMARK  ClusterRank: 1
ATOM   4915 C    LIG     1      18.018  21.681  13.491  1.00  0.00      LIG  
ATOM   4916 C1   LIG     1      18.515  23.081  13.269  1.00  0.00      LIG  
ATOM   4917 C2   LIG     1      18.554  23.560  11.848  1.00  0.00      LIG  
ATOM   4918 C3   LIG     1      19.214  22.485  11.006  1.00  0.00      LIG  
ATOM   4919 C4   LIG     1      18.488  21.149  11.041  1.00  0.00      LIG  
ATOM   4920 C5   LIG     1      18.596  20.684  12.494  1.00  0.00      LIG  
ATOM   4921 C6   LIG     1      19.435  22.918   9.586  1.00  0.00      LIG  
ATOM   4922 C7   LIG     1      20.573  22.080   9.058  1.00  0.00      LIG  
ATOM   4923 C8   LIG     1      20.410  20.557   9.291  1.00  0.00      LIG  
ATOM   4924 C9   LIG     1      19.075  20.171   9.979  1.00  0.00      LIG  
ATOM   4925 C10  LIG     1      20.421  19.763   7.938  1.00  0.00      LIG  
ATOM   4926 C11  LIG     1      19.781  18.365   8.005  1.00  0.00      LIG  
ATOM   4927 C12  LIG     1      19.755  17.771   9.396  1.00  0.00      LIG  
ATOM   4928 C13  LIG     1      19.080  18.689  10.402  1.00  0.00      LIG  
ATOM   4929 O    LIG     1      18.554  23.880  14.194  1.00  0.00      LIG  
ATOM   4930 C14  LIG     1      20.611  17.449   7.104  1.00  0.00      LIG  
ATOM   4931 C15  LIG     1      21.599  18.352   6.393  1.00  0.00      LIG  
ATOM   4932 C16  LIG     1      21.800  19.505   7.345  1.00  0.00      LIG  
ATOM   4933 C17  LIG     1      19.794  14.401   7.494  1.00  0.00      LIG  
ATOM   4934 C18  LIG     1      18.975  15.494   6.826  1.00  0.00      LIG  
ATOM   4935 C19  LIG     1      19.823  16.555   6.132  1.00  0.00      LIG  
ATOM   4936 C20  LIG     1      17.004  21.307  10.684  1.00  0.00      LIG  
ATOM   4937 O1   LIG     1      17.745  18.221  10.558  1.00  0.00      LIG  
ATOM   4938 C21  LIG     1      19.616  20.503   6.857  1.00  0.00      LIG  
ATOM   4939 C22  LIG     1      21.613  20.227  10.195  1.00  0.00      LIG  
ATOM   4940 C23  LIG     1      18.886  17.317   5.219  1.00  0.00      LIG  
ATOM   4941 H    LIG     1      18.327  20.226   9.185  1.00  0.00      LIG  
ATOM   4942 O2   LIG     1      20.656  13.837   6.519  1.00  0.00      LIG  
ATOM   4943 C24  LIG     1      18.882  13.327   7.995  1.00  0.00      LIG  
ATOM   4944 H1   LIG     1      18.247  12.925   7.215  1.00  0.00      LIG  
ATOM   4945 H2   LIG     1      20.204  22.335  11.448  1.00  0.00      LIG  
ATOM   4946 C25  LIG     1      18.400  13.268   9.398  1.00  0.00      LIG  
ATOM   4947 O3   LIG     1      19.456  12.392   8.939  1.00  0.00      LIG  
ATOM   4948 C26  LIG     1      18.836  14.233  10.445  1.00  0.00      LIG  
ATOM   4949 C27  LIG     1      17.097  12.604   9.645  1.00  0.00      LIG  
ATOM   4950 H3   LIG     1      16.928  21.695  13.435  1.00  0.00      LIG  
ATOM   4951 H4   LIG     1      18.299  21.381  14.503  1.00  0.00      LIG  
ATOM   4952 H5   LIG     1      19.160  24.469  11.817  1.00  0.00      LIG  
ATOM   4953 H6   LIG     1      17.545  23.808  11.511  1.00  0.00      LIG  
ATOM   4954 H7   LIG     1      18.075  19.736  12.642  1.00  0.00      LIG  
ATOM   4955 H8   LIG     1      19.650  20.516  12.733  1.00  0.00      LIG  
ATOM   4956 H9   LIG     1      19.720  23.973   9.555  1.00  0.00      LIG  
ATOM   4957 H10  LIG     1      18.540  22.799   8.971  1.00  0.00      LIG  
ATOM   4958 H11  LIG     1      21.461  22.422   9.597  1.00  0.00      LIG  
ATOM   4959 H12  LIG     1      20.795  22.361   8.030  1.00  0.00      LIG  
ATOM   4960 H13  LIG     1      18.744  18.426   7.669  1.00  0.00      LIG  
ATOM   4961 H14  LIG     1      20.780  17.570   9.712  1.00  0.00      LIG  
ATOM   4962 H15  LIG     1      19.262  16.799   9.361  1.00  0.00      LIG  
ATOM   4963 H16  LIG     1      19.583  18.545  11.361  1.00  0.00      LIG  
ATOM   4964 H17  LIG     1      21.208  16.796   7.746  1.00  0.00      LIG  
ATOM   4965 H18  LIG     1      21.210  18.718   5.442  1.00  0.00      LIG  
ATOM   4966 H19  LIG     1      22.539  17.834   6.185  1.00  0.00      LIG  
ATOM   4967 H20  LIG     1      22.521  19.170   8.092  1.00  0.00      LIG  
ATOM   4968 H21  LIG     1      22.211  20.383   6.839  1.00  0.00      LIG  
ATOM   4969 H22  LIG     1      20.422  14.813   8.287  1.00  0.00      LIG  
ATOM   4970 H23  LIG     1      18.294  15.953   7.547  1.00  0.00      LIG  
ATOM   4971 H24  LIG     1      18.340  15.030   6.064  1.00  0.00      LIG  
ATOM   4972 H25  LIG     1      20.551  16.058   5.490  1.00  0.00      LIG  
ATOM   4973 H26  LIG     1      16.873  21.622   9.646  1.00  0.00      LIG  
ATOM   4974 H27  LIG     1      16.485  22.036  11.301  1.00  0.00      LIG  
ATOM   4975 H28  LIG     1      16.473  20.362  10.810  1.00  0.00      LIG  
ATOM   4976 H29  LIG     1      17.279  18.889  11.090  1.00  0.00      LIG  
ATOM   4977 H30  LIG     1      20.178  21.337   6.431  1.00  0.00      LIG  
ATOM   4978 H31  LIG     1      18.671  20.889   7.248  1.00  0.00      LIG  
ATOM   4979 H32  LIG     1      19.359  19.857   6.018  1.00  0.00      LIG  
ATOM   4980 H33  LIG     1      21.479  20.649  11.193  1.00  0.00      LIG  
ATOM   4981 H34  LIG     1      22.533  20.654   9.786  1.00  0.00      LIG  
ATOM   4982 H35  LIG     1      21.799  19.162  10.319  1.00  0.00      LIG  
ATOM   4983 H36  LIG     1      19.420  18.051   4.611  1.00  0.00      LIG  
ATOM   4984 H37  LIG     1      18.113  17.833   5.790  1.00  0.00      LIG  
ATOM   4985 H38  LIG     1      18.381  16.628   4.537  1.00  0.00      LIG  
ATOM   4986 H39  LIG     1      21.055  13.050   6.927  1.00  0.00      LIG  
ATOM   4987 H40  LIG     1      18.211  15.128  10.410  1.00  0.00      LIG  
ATOM   4988 H41  LIG     1      19.882  14.531  10.327  1.00  0.00      LIG  
ATOM   4989 H42  LIG     1      18.727  13.783  11.435  1.00  0.00      LIG  
ATOM   4990 H43  LIG     1      17.072  12.186  10.654  1.00  0.00      LIG  
ATOM   4991 H44  LIG     1      16.913  11.795   8.931  1.00  0.00      LIG  
ATOM   4992 H45  LIG     1      16.286  13.331   9.557  1.00  0.00      LIG  
TER
REMARK  Energy: 278.691
REMARK  SimpleFitness: 278.691
REMARK  FullFitness: -1368.3584
REMARK  InterFull: -30.9804
REMARK  IntraFull: 312.141
REMARK  solvFull: -1892.75
REMARK  surfFull: 243.231
REMARK  extraFull: 0.0
REMARK  deltaGcompsolvpol: -1892.75
REMARK  deltaGcompsolvnonpol: 243.231
REMARK  deltaGprotsolvpol: -1897.11
REMARK  deltaGprotsolvnonpol: 243.179
REMARK  deltaGligsolvpol: -9.75069
REMARK  deltaGligsolvnonpol: 14.5554
REMARK  deltaGvdw: -30.9804
REMARK  deltaGelec: 0.0
REMARK  deltaG: -7.429194
REMARK  Cluster: 0
REMARK  ClusterRank: 2
ATOM   4915 C    LIG     1      18.839  23.173  12.666  1.00  0.00      LIG  
ATOM   4916 C1   LIG     1      18.174  24.212  11.806  1.00  0.00      LIG  
ATOM   4917 C2   LIG     1      17.374  23.703  10.645  1.00  0.00      LIG  
ATOM   4918 C3   LIG     1      18.215  22.681   9.915  1.00  0.00      LIG  
ATOM   4919 C4   LIG     1      18.622  21.487  10.764  1.00  0.00      LIG  
ATOM   4920 C5   LIG     1      19.519  22.073  11.854  1.00  0.00      LIG  
ATOM   4921 C6   LIG     1      17.592  22.207   8.634  1.00  0.00      LIG  
ATOM   4922 C7   LIG     1      18.760  21.787   7.772  1.00  0.00      LIG  
ATOM   4923 C8   LIG     1      19.723  20.790   8.444  1.00  0.00      LIG  
ATOM   4924 C9   LIG     1      19.271  20.383   9.870  1.00  0.00      LIG  
ATOM   4925 C10  LIG     1      19.810  19.470   7.614  1.00  0.00      LIG  
ATOM   4926 C11  LIG     1      20.222  18.242   8.418  1.00  0.00      LIG  
ATOM   4927 C12  LIG     1      21.075  18.582   9.624  1.00  0.00      LIG  
ATOM   4928 C13  LIG     1      20.360  19.542  10.564  1.00  0.00      LIG  
ATOM   4929 O    LIG     1      18.010  25.349  12.223  1.00  0.00      LIG  
ATOM   4930 C14  LIG     1      21.016  17.349   7.467  1.00  0.00      LIG  
ATOM   4931 C15  LIG     1      21.016  18.044   6.118  1.00  0.00      LIG  
ATOM   4932 C16  LIG     1      20.781  19.495   6.442  1.00  0.00      LIG  
ATOM   4933 C17  LIG     1      19.316  15.201   9.617  1.00  0.00      LIG  
ATOM   4934 C18  LIG     1      20.623  15.237   8.807  1.00  0.00      LIG  
ATOM   4935 C19  LIG     1      20.617  15.865   7.419  1.00  0.00      LIG  
ATOM   4936 C20  LIG     1      17.403  20.838  11.436  1.00  0.00      LIG  
ATOM   4937 O1   LIG     1      19.782  18.752  11.597  1.00  0.00      LIG  
ATOM   4938 C21  LIG     1      18.443  19.081   7.054  1.00  0.00      LIG  
ATOM   4939 C22  LIG     1      21.058  21.561   8.481  1.00  0.00      LIG  
ATOM   4940 C23  LIG     1      19.367  15.516   6.638  1.00  0.00      LIG  
ATOM   4941 H    LIG     1      18.435  19.695   9.713  1.00  0.00      LIG  
ATOM   4942 O2   LIG     1      19.612  15.639  10.940  1.00  0.00      LIG  
ATOM   4943 C24  LIG     1      18.819  13.794   9.705  1.00  0.00      LIG  
ATOM   4944 H1   LIG     1      19.618  13.094   9.908  1.00  0.00      LIG  
ATOM   4945 H2   LIG     1      19.129  23.217   9.641  1.00  0.00      LIG  
ATOM   4946 C25  LIG     1      17.620  13.318   8.976  1.00  0.00      LIG  
ATOM   4947 O3   LIG     1      17.572  13.561  10.400  1.00  0.00      LIG  
ATOM   4948 C26  LIG     1      16.667  14.182   8.233  1.00  0.00      LIG  
ATOM   4949 C27  LIG     1      17.628  11.900   8.574  1.00  0.00      LIG  
ATOM   4950 H3   LIG     1      18.081  22.753  13.331  1.00  0.00      LIG  
ATOM   4951 H4   LIG     1      19.588  23.677  13.283  1.00  0.00      LIG  
ATOM   4952 H5   LIG     1      17.163  24.546   9.982  1.00  0.00      LIG  
ATOM   4953 H6   LIG     1      16.427  23.294  10.996  1.00  0.00      LIG  
ATOM   4954 H7   LIG     1      19.841  21.295  12.549  1.00  0.00      LIG  
ATOM   4955 H8   LIG     1      20.419  22.483  11.387  1.00  0.00      LIG  
ATOM   4956 H9   LIG     1      17.050  23.023   8.149  1.00  0.00      LIG  
ATOM   4957 H10  LIG     1      16.887  21.386   8.782  1.00  0.00      LIG  
ATOM   4958 H11  LIG     1      19.338  22.686   7.578  1.00  0.00      LIG  
ATOM   4959 H12  LIG     1      18.417  21.522   6.774  1.00  0.00      LIG  
ATOM   4960 H13  LIG     1      19.321  17.741   8.771  1.00  0.00      LIG  
ATOM   4961 H14  LIG     1      22.006  19.030   9.273  1.00  0.00      LIG  
ATOM   4962 H15  LIG     1      21.368  17.670  10.148  1.00  0.00      LIG  
ATOM   4963 H16  LIG     1      21.122  20.172  11.029  1.00  0.00      LIG  
ATOM   4964 H17  LIG     1      22.051  17.366   7.819  1.00  0.00      LIG  
ATOM   4965 H18  LIG     1      20.222  17.692   5.458  1.00  0.00      LIG  
ATOM   4966 H19  LIG     1      21.966  17.900   5.597  1.00  0.00      LIG  
ATOM   4967 H20  LIG     1      21.752  19.915   6.707  1.00  0.00      LIG  
ATOM   4968 H21  LIG     1      20.387  20.045   5.583  1.00  0.00      LIG  
ATOM   4969 H22  LIG     1      18.561  15.882   9.224  1.00  0.00      LIG  
ATOM   4970 H23  LIG     1      20.957  14.212   8.649  1.00  0.00      LIG  
ATOM   4971 H24  LIG     1      21.416  15.721   9.379  1.00  0.00      LIG  
ATOM   4972 H25  LIG     1      21.428  15.381   6.871  1.00  0.00      LIG  
ATOM   4973 H26  LIG     1      16.711  20.429  10.696  1.00  0.00      LIG  
ATOM   4974 H27  LIG     1      16.833  21.522  12.064  1.00  0.00      LIG  
ATOM   4975 H28  LIG     1      17.711  20.017  12.086  1.00  0.00      LIG  
ATOM   4976 H29  LIG     1      19.206  19.346  12.108  1.00  0.00      LIG  
ATOM   4977 H30  LIG     1      18.196  19.667   6.169  1.00  0.00      LIG  
ATOM   4978 H31  LIG     1      17.651  19.211   7.796  1.00  0.00      LIG  
ATOM   4979 H32  LIG     1      18.394  18.043   6.737  1.00  0.00      LIG  
ATOM   4980 H33  LIG     1      21.010  22.396   9.182  1.00  0.00      LIG  
ATOM   4981 H34  LIG     1      21.291  21.984   7.499  1.00  0.00      LIG  
ATOM   4982 H35  LIG     1      21.914  20.953   8.769  1.00  0.00      LIG  
ATOM   4983 H36  LIG     1      19.469  15.778   5.583  1.00  0.00      LIG  
ATOM   4984 H37  LIG     1      18.489  16.026   7.035  1.00  0.00      LIG  
ATOM   4985 H38  LIG     1      19.191  14.438   6.685  1.00  0.00      LIG  
ATOM   4986 H39  LIG     1      19.829  16.586  10.880  1.00  0.00      LIG  
ATOM   4987 H40  LIG     1      16.858  14.119   7.159  1.00  0.00      LIG  
ATOM   4988 H41  LIG     1      16.722  15.230   8.533  1.00  0.00      LIG  
ATOM   4989 H42  LIG     1      15.646  13.835   8.412  1.00  0.00      LIG  
ATOM   4990 H43  LIG     1      16.730  11.399   8.941  1.00  0.00      LIG  
ATOM   4991 H44  LIG     1      18.506  11.374   8.959  1.00  0.00      LIG  
ATOM   4992 H45  LIG     1      17.649  11.828   7.484  1.00  0.00      LIG  
TER
REMARK  Energy: 278.755
REMARK  SimpleFitness: 278.755
REMARK  FullFitness: -1367.3145
REMARK  InterFull: -31.3806
REMARK  IntraFull: 314.571
REMARK  solvFull: -1893.82
REMARK  surfFull: 243.315
REMARK  extraFull: 0.0
REMARK  deltaGcompsolvpol: -1893.82
REMARK  deltaGcompsolvnonpol: 243.315
REMARK  deltaGprotsolvpol: -1897.11
REMARK  deltaGprotsolvnonpol: 243.179
REMARK  deltaGligsolvpol: -10.0662
REMARK  deltaGligsolvnonpol: 14.6108
REMARK  deltaGvdw: -31.3806
REMARK  deltaGelec: 0.0
REMARK  deltaG: -7.510519
REMARK  Cluster: 0
REMARK  ClusterRank: 3
ATOM   4915 C    LIG     1      18.937  23.776  12.409  1.00  0.00      LIG  
ATOM   4916 C1   LIG     1      18.148  24.632  11.459  1.00  0.00      LIG  
ATOM   4917 C2   LIG     1      17.294  23.902  10.466  1.00  0.00      LIG  
ATOM   4918 C3   LIG     1      18.135  22.822   9.822  1.00  0.00      LIG  
ATOM   4919 C4   LIG     1      18.674  21.800  10.812  1.00  0.00      LIG  
ATOM   4920 C5   LIG     1      19.613  22.594  11.722  1.00  0.00      LIG  
ATOM   4921 C6   LIG     1      17.438  22.129   8.686  1.00  0.00      LIG  
ATOM   4922 C7   LIG     1      18.529  21.572   7.800  1.00  0.00      LIG  
ATOM   4923 C8   LIG     1      19.616  20.767   8.547  1.00  0.00      LIG  
ATOM   4924 C9   LIG     1      19.321  20.598  10.060  1.00  0.00      LIG  
ATOM   4925 C10  LIG     1      19.737  19.315   7.968  1.00  0.00      LIG  
ATOM   4926 C11  LIG     1      20.307  18.289   8.942  1.00  0.00      LIG  
ATOM   4927 C12  LIG     1      21.235  18.895   9.972  1.00  0.00      LIG  
ATOM   4928 C13  LIG     1      20.520  19.956  10.791  1.00  0.00      LIG  
ATOM   4929 O    LIG     1      17.935  25.807  11.716  1.00  0.00      LIG  
ATOM   4930 C14  LIG     1      21.086  17.276   8.104  1.00  0.00      LIG  
ATOM   4931 C15  LIG     1      20.913  17.701   6.651  1.00  0.00      LIG  
ATOM   4932 C16  LIG     1      20.619  19.175   6.734  1.00  0.00      LIG  
ATOM   4933 C17  LIG     1      18.913  15.304  10.094  1.00  0.00      LIG  
ATOM   4934 C18  LIG     1      20.417  15.461   9.845  1.00  0.00      LIG  
ATOM   4935 C19  LIG     1      20.865  15.777   8.410  1.00  0.00      LIG  
ATOM   4936 C20  LIG     1      17.551  21.208  11.675  1.00  0.00      LIG  
ATOM   4937 O1   LIG     1      20.078  19.320  11.987  1.00  0.00      LIG  
ATOM   4938 C21  LIG     1      18.365  18.724   7.616  1.00  0.00      LIG  
ATOM   4939 C22  LIG     1      20.889  21.608   8.319  1.00  0.00      LIG  
ATOM   4940 C23  LIG     1      20.088  15.016   7.356  1.00  0.00      LIG  
ATOM   4941 H    LIG     1      18.524  19.849  10.102  1.00  0.00      LIG  
ATOM   4942 O2   LIG     1      18.662  15.755  11.421  1.00  0.00      LIG  
ATOM   4943 C24  LIG     1      18.525  13.856  10.001  1.00  0.00      LIG  
ATOM   4944 H1   LIG     1      19.304  13.199  10.365  1.00  0.00      LIG  
ATOM   4945 H2   LIG     1      18.991  23.348   9.389  1.00  0.00      LIG  
ATOM   4946 C25  LIG     1      17.569  13.342   8.987  1.00  0.00      LIG  
ATOM   4947 O3   LIG     1      17.173  13.497  10.367  1.00  0.00      LIG  
ATOM   4948 C26  LIG     1      16.754  14.191   8.083  1.00  0.00      LIG  
ATOM   4949 C27  LIG     1      17.749  11.942   8.550  1.00  0.00      LIG  
ATOM   4950 H3   LIG     1      18.257  23.432  13.193  1.00  0.00      LIG  
ATOM   4951 H4   LIG     1      19.699  24.405  12.877  1.00  0.00      LIG  
ATOM   4952 H5   LIG     1      16.969  24.619   9.707  1.00  0.00      LIG  
ATOM   4953 H6   LIG     1      16.411  23.506  10.966  1.00  0.00      LIG  
ATOM   4954 H7   LIG     1      20.030  21.954  12.502  1.00  0.00      LIG  
ATOM   4955 H8   LIG     1      20.451  22.966  11.125  1.00  0.00      LIG  
ATOM   4956 H9   LIG     1      16.840  22.845   8.116  1.00  0.00      LIG  
ATOM   4957 H10  LIG     1      16.765  21.339   9.028  1.00  0.00      LIG  
ATOM   4958 H11  LIG     1      19.013  22.430   7.334  1.00  0.00      LIG  
ATOM   4959 H12  LIG     1      18.089  21.068   6.943  1.00  0.00      LIG  
ATOM   4960 H13  LIG     1      19.474  17.834   9.476  1.00  0.00      LIG  
ATOM   4961 H14  LIG     1      22.092  19.335   9.457  1.00  0.00      LIG  
ATOM   4962 H15  LIG     1      21.647  18.111  10.613  1.00  0.00      LIG  
ATOM   4963 H16  LIG     1      21.267  20.700  11.077  1.00  0.00      LIG  
ATOM   4964 H17  LIG     1      22.140  17.456   8.333  1.00  0.00      LIG  
ATOM   4965 H18  LIG     1      20.073  17.218   6.150  1.00  0.00      LIG  
ATOM   4966 H19  LIG     1      21.812  17.501   6.062  1.00  0.00      LIG  
ATOM   4967 H20  LIG     1      21.580  19.680   6.845  1.00  0.00      LIG  
ATOM   4968 H21  LIG     1      20.133  19.545   5.827  1.00  0.00      LIG  
ATOM   4969 H22  LIG     1      18.337  15.943   9.423  1.00  0.00      LIG  
ATOM   4970 H23  LIG     1      20.894  14.522  10.130  1.00  0.00      LIG  
ATOM   4971 H24  LIG     1      20.856  16.185  10.533  1.00  0.00      LIG  
ATOM   4972 H25  LIG     1      21.866  15.354   8.341  1.00  0.00      LIG  
ATOM   4973 H26  LIG     1      16.814  20.681  11.064  1.00  0.00      LIG  
ATOM   4974 H27  LIG     1      17.012  21.952  12.260  1.00  0.00      LIG  
ATOM   4975 H28  LIG     1      17.950  20.492  12.395  1.00  0.00      LIG  
ATOM   4976 H29  LIG     1      19.497  19.957  12.437  1.00  0.00      LIG  
ATOM   4977 H30  LIG     1      18.030  19.073   6.638  1.00  0.00      LIG  
ATOM   4978 H31  LIG     1      17.610  18.991   8.359  1.00  0.00      LIG  
ATOM   4979 H32  LIG     1      18.375  17.633   7.569  1.00  0.00      LIG  
ATOM   4980 H33  LIG     1      20.835  22.557   8.856  1.00  0.00      LIG  
ATOM   4981 H34  LIG     1      21.012  21.849   7.260  1.00  0.00      LIG  
ATOM   4982 H35  LIG     1      21.807  21.118   8.636  1.00  0.00      LIG  
ATOM   4983 H36  LIG     1      20.615  15.026   6.398  1.00  0.00      LIG  
ATOM   4984 H37  LIG     1      19.099  15.453   7.208  1.00  0.00      LIG  
ATOM   4985 H38  LIG     1      19.976  13.969   7.647  1.00  0.00      LIG  
ATOM   4986 H39  LIG     1      19.073  16.633  11.498  1.00  0.00      LIG  
ATOM   4987 H40  LIG     1      17.200  14.225   7.087  1.00  0.00      LIG  
ATOM   4988 H41  LIG     1      16.641  15.214   8.448  1.00  0.00      LIG  
ATOM   4989 H42  LIG     1      15.757  13.754   7.993  1.00  0.00      LIG  
ATOM   4990 H43  LIG     1      16.869  11.353   8.819  1.00  0.00      LIG  
ATOM   4991 H44  LIG     1      18.629  11.485   9.010  1.00  0.00      LIG  
ATOM   4992 H45  LIG     1      17.879  11.902   7.466  1.00  0.00      LIG  
TER
REMARK  Energy: 280.43
REMARK  SimpleFitness: 280.43
REMARK  FullFitness: -1365.8799
REMARK  InterFull: -37.4578
REMARK  IntraFull: 318.472
REMARK  solvFull: -1890.9
REMARK  surfFull: 244.006
REMARK  extraFull: 0.0
REMARK  deltaGcompsolvpol: -1890.9
REMARK  deltaGcompsolvnonpol: 244.006
REMARK  deltaGprotsolvpol: -1897.11
REMARK  deltaGprotsolvnonpol: 243.179
REMARK  deltaGligsolvpol: -9.74194
REMARK  deltaGligsolvnonpol: 14.2442
REMARK  deltaGvdw: -37.4578
REMARK  deltaGelec: 0.0
REMARK  deltaG: -7.8265195
REMARK  Cluster: 0
REMARK  ClusterRank: 4
ATOM   4915 C    LIG     1      20.076  22.195  14.348  1.00  0.00      LIG  
ATOM   4916 C1   LIG     1      19.264  23.424  14.056  1.00  0.00      LIG  
ATOM   4917 C2   LIG     1      18.079  23.239  13.156  1.00  0.00      LIG  
ATOM   4918 C3   LIG     1      18.520  22.446  11.942  1.00  0.00      LIG  
ATOM   4919 C4   LIG     1      19.081  21.073  12.285  1.00  0.00      LIG  
ATOM   4920 C5   LIG     1      20.340  21.356  13.104  1.00  0.00      LIG  
ATOM   4921 C6   LIG     1      17.435  22.319  10.909  1.00  0.00      LIG  
ATOM   4922 C7   LIG     1      18.123  22.074   9.591  1.00  0.00      LIG  
ATOM   4923 C8   LIG     1      19.196  20.960   9.621  1.00  0.00      LIG  
ATOM   4924 C9   LIG     1      19.299  20.230  10.990  1.00  0.00      LIG  
ATOM   4925 C10  LIG     1      18.867  19.852   8.566  1.00  0.00      LIG  
ATOM   4926 C11  LIG     1      19.739  18.587   8.677  1.00  0.00      LIG  
ATOM   4927 C12  LIG     1      20.858  18.620   9.709  1.00  0.00      LIG  
ATOM   4928 C13  LIG     1      20.506  19.276  11.034  1.00  0.00      LIG  
ATOM   4929 O    LIG     1      19.340  24.401  14.788  1.00  0.00      LIG  
ATOM   4930 C14  LIG     1      20.385  18.322   7.313  1.00  0.00      LIG  
ATOM   4931 C15  LIG     1      20.086  19.528   6.450  1.00  0.00      LIG  
ATOM   4932 C16  LIG     1      18.990  20.323   7.119  1.00  0.00      LIG  
ATOM   4933 C17  LIG     1      20.349  14.403   7.128  1.00  0.00      LIG  
ATOM   4934 C18  LIG     1      20.581  15.861   7.528  1.00  0.00      LIG  
ATOM   4935 C19  LIG     1      20.007  16.984   6.655  1.00  0.00      LIG  
ATOM   4936 C20  LIG     1      18.108  20.269  13.163  1.00  0.00      LIG  
ATOM   4937 O1   LIG     1      20.273  18.230  11.974  1.00  0.00      LIG  
ATOM   4938 C21  LIG     1      17.420  19.346   8.707  1.00  0.00      LIG  
ATOM   4939 C22  LIG     1      20.495  21.721   9.284  1.00  0.00      LIG  
ATOM   4940 C23  LIG     1      18.517  16.858   6.389  1.00  0.00      LIG  
ATOM   4941 H    LIG     1      18.439  19.564  11.027  1.00  0.00      LIG  
ATOM   4942 O2   LIG     1      20.054  14.229   5.753  1.00  0.00      LIG  
ATOM   4943 C24  LIG     1      19.414  13.685   8.071  1.00  0.00      LIG  
ATOM   4944 H1   LIG     1      19.971  13.286   8.909  1.00  0.00      LIG  
ATOM   4945 H2   LIG     1      19.326  23.029  11.487  1.00  0.00      LIG  
ATOM   4946 C25  LIG     1      18.064  13.104   7.819  1.00  0.00      LIG  
ATOM   4947 O3   LIG     1      18.204  14.413   8.400  1.00  0.00      LIG  
ATOM   4948 C26  LIG     1      17.369  13.095   6.500  1.00  0.00      LIG  
ATOM   4949 C27  LIG     1      17.595  12.084   8.785  1.00  0.00      LIG  
ATOM   4950 H3   LIG     1      19.546  21.612  15.105  1.00  0.00      LIG  
ATOM   4951 H4   LIG     1      21.030  22.514  14.775  1.00  0.00      LIG  
ATOM   4952 H5   LIG     1      17.737  24.228  12.841  1.00  0.00      LIG  
ATOM   4953 H6   LIG     1      17.271  22.756  13.709  1.00  0.00      LIG  
ATOM   4954 H7   LIG     1      20.808  20.424  13.430  1.00  0.00      LIG  
ATOM   4955 H8   LIG     1      21.062  21.879  12.470  1.00  0.00      LIG  
ATOM   4956 H9   LIG     1      16.861  23.247  10.848  1.00  0.00      LIG  
ATOM   4957 H10  LIG     1      16.735  21.513  11.139  1.00  0.00      LIG  
ATOM   4958 H11  LIG     1      18.601  23.021   9.326  1.00  0.00      LIG  
ATOM   4959 H12  LIG     1      17.378  21.943   8.807  1.00  0.00      LIG  
ATOM   4960 H13  LIG     1      19.096  17.750   8.961  1.00  0.00      LIG  
ATOM   4961 H14  LIG     1      21.705  19.163   9.284  1.00  0.00      LIG  
ATOM   4962 H15  LIG     1      21.230  17.602   9.860  1.00  0.00      LIG  
ATOM   4963 H16  LIG     1      21.407  19.798  11.362  1.00  0.00      LIG  
ATOM   4964 H17  LIG     1      21.471  18.282   7.433  1.00  0.00      LIG  
ATOM   4965 H18  LIG     1      19.823  19.256   5.424  1.00  0.00      LIG  
ATOM   4966 H19  LIG     1      20.983  20.152   6.399  1.00  0.00      LIG  
ATOM   4967 H20  LIG     1      19.162  21.396   7.012  1.00  0.00      LIG  
ATOM   4968 H21  LIG     1      18.059  20.119   6.585  1.00  0.00      LIG  
ATOM   4969 H22  LIG     1      21.310  13.905   7.256  1.00  0.00      LIG  
ATOM   4970 H23  LIG     1      21.662  16.016   7.533  1.00  0.00      LIG  
ATOM   4971 H24  LIG     1      20.284  15.989   8.571  1.00  0.00      LIG  
ATOM   4972 H25  LIG     1      20.509  16.943   5.685  1.00  0.00      LIG  
ATOM   4973 H26  LIG     1      17.180  20.048  12.629  1.00  0.00      LIG  
ATOM   4974 H27  LIG     1      17.830  20.769  14.091  1.00  0.00      LIG  
ATOM   4975 H28  LIG     1      18.553  19.314  13.450  1.00  0.00      LIG  
ATOM   4976 H29  LIG     1      19.893  18.648  12.765  1.00  0.00      LIG  
ATOM   4977 H30  LIG     1      16.672  20.129   8.584  1.00  0.00      LIG  
ATOM   4978 H31  LIG     1      17.237  18.852   9.662  1.00  0.00      LIG  
ATOM   4979 H32  LIG     1      17.198  18.610   7.937  1.00  0.00      LIG  
ATOM   4980 H33  LIG     1      20.835  22.307  10.140  1.00  0.00      LIG  
ATOM   4981 H34  LIG     1      20.340  22.421   8.459  1.00  0.00      LIG  
ATOM   4982 H35  LIG     1      21.319  21.081   8.979  1.00  0.00      LIG  
ATOM   4983 H36  LIG     1      18.131  17.736   5.870  1.00  0.00      LIG  
ATOM   4984 H37  LIG     1      17.960  16.734   7.319  1.00  0.00      LIG  
ATOM   4985 H38  LIG     1      18.302  15.998   5.755  1.00  0.00      LIG  
ATOM   4986 H39  LIG     1      19.841  13.288   5.637  1.00  0.00      LIG  
ATOM   4987 H40  LIG     1      17.738  12.270   5.887  1.00  0.00      LIG  
ATOM   4988 H41  LIG     1      17.510  14.027   5.949  1.00  0.00      LIG  
ATOM   4989 H42  LIG     1      16.295  12.956   6.646  1.00  0.00      LIG  
ATOM   4990 H43  LIG     1      16.505  12.075   8.828  1.00  0.00      LIG  
ATOM   4991 H44  LIG     1      17.977  12.273   9.793  1.00  0.00      LIG  
ATOM   4992 H45  LIG     1      17.942  11.098   8.470  1.00  0.00      LIG  
TER
REMARK  Energy: 281.534
REMARK  SimpleFitness: 281.534
REMARK  FullFitness: -1364.7983
REMARK  InterFull: -37.4734
REMARK  IntraFull: 319.801
REMARK  solvFull: -1890.97
REMARK  surfFull: 243.844
REMARK  extraFull: 0.0
REMARK  deltaGcompsolvpol: -1890.97
REMARK  deltaGcompsolvnonpol: 243.844
REMARK  deltaGprotsolvpol: -1897.11
REMARK  deltaGprotsolvnonpol: 243.179
REMARK  deltaGligsolvpol: -9.62891
REMARK  deltaGligsolvnonpol: 14.2937
REMARK  deltaGvdw: -37.4734
REMARK  deltaGelec: 0.0
REMARK  deltaG: -7.8592014
REMARK  Cluster: 0
REMARK  ClusterRank: 5
ATOM   4915 C    LIG     1      20.020  21.748  14.477  1.00  0.00      LIG  
ATOM   4916 C1   LIG     1      19.203  22.986  14.241  1.00  0.00      LIG  
ATOM   4917 C2   LIG     1      18.026  22.839  13.324  1.00  0.00      LIG  
ATOM   4918 C3   LIG     1      18.480  22.110  12.075  1.00  0.00      LIG  
ATOM   4919 C4   LIG     1      19.047  20.725  12.352  1.00  0.00      LIG  
ATOM   4920 C5   LIG     1      20.298  20.974  13.194  1.00  0.00      LIG  
ATOM   4921 C6   LIG     1      17.402  22.028  11.029  1.00  0.00      LIG  
ATOM   4922 C7   LIG     1      18.099  21.852   9.705  1.00  0.00      LIG  
ATOM   4923 C8   LIG     1      19.178  20.743   9.685  1.00  0.00      LIG  
ATOM   4924 C9   LIG     1      19.278  19.949  11.018  1.00  0.00      LIG  
ATOM   4925 C10  LIG     1      18.859  19.686   8.576  1.00  0.00      LIG  
ATOM   4926 C11  LIG     1      19.728  18.415   8.638  1.00  0.00      LIG  
ATOM   4927 C12  LIG     1      20.850  18.412   9.668  1.00  0.00      LIG  
ATOM   4928 C13  LIG     1      20.493  19.003  11.022  1.00  0.00      LIG  
ATOM   4929 O    LIG     1      19.267  23.925  15.022  1.00  0.00      LIG  
ATOM   4930 C14  LIG     1      20.376  18.199   7.266  1.00  0.00      LIG  
ATOM   4931 C15  LIG     1      20.083  19.438   6.449  1.00  0.00      LIG  
ATOM   4932 C16  LIG     1      18.995  20.218   7.151  1.00  0.00      LIG  
ATOM   4933 C17  LIG     1      20.261  14.277   7.054  1.00  0.00      LIG  
ATOM   4934 C18  LIG     1      20.582  15.732   7.394  1.00  0.00      LIG  
ATOM   4935 C19  LIG     1      20.000  16.884   6.560  1.00  0.00      LIG  
ATOM   4936 C20  LIG     1      18.071  19.872  13.180  1.00  0.00      LIG  
ATOM   4937 O1   LIG     1      20.263  17.914  11.909  1.00  0.00      LIG  
ATOM   4938 C21  LIG     1      17.410  19.177   8.682  1.00  0.00      LIG  
ATOM   4939 C22  LIG     1      20.475  21.525   9.391  1.00  0.00      LIG  
ATOM   4940 C23  LIG     1      18.512  16.775   6.273  1.00  0.00      LIG  
ATOM   4941 H    LIG     1      18.424  19.276  11.017  1.00  0.00      LIG  
ATOM   4942 O2   LIG     1      19.905  14.071   5.698  1.00  0.00      LIG  
ATOM   4943 C24  LIG     1      19.333  13.648   8.062  1.00  0.00      LIG  
ATOM   4944 H1   LIG     1      19.897  13.270   8.905  1.00  0.00      LIG  
ATOM   4945 H2   LIG     1      19.285  22.721  11.655  1.00  0.00      LIG  
ATOM   4946 C25  LIG     1      17.957  13.106   7.883  1.00  0.00      LIG  
ATOM   4947 O3   LIG     1      18.162  14.442   8.377  1.00  0.00      LIG  
ATOM   4948 C26  LIG     1      17.237  13.040   6.580  1.00  0.00      LIG  
ATOM   4949 C27  LIG     1      17.460  12.192   8.933  1.00  0.00      LIG  
ATOM   4950 H3   LIG     1      19.488  21.125  15.200  1.00  0.00      LIG  
ATOM   4951 H4   LIG     1      20.968  22.052  14.927  1.00  0.00      LIG  
ATOM   4952 H5   LIG     1      17.681  23.842  13.056  1.00  0.00      LIG  
ATOM   4953 H6   LIG     1      17.216  22.325  13.846  1.00  0.00      LIG  
ATOM   4954 H7   LIG     1      20.769  20.030  13.477  1.00  0.00      LIG  
ATOM   4955 H8   LIG     1      21.022  21.532  12.593  1.00  0.00      LIG  
ATOM   4956 H9   LIG     1      16.826  22.957  11.010  1.00  0.00      LIG  
ATOM   4957 H10  LIG     1      16.701  21.211  11.213  1.00  0.00      LIG  
ATOM   4958 H11  LIG     1      18.576  22.813   9.495  1.00  0.00      LIG  
ATOM   4959 H12  LIG     1      17.359  21.762   8.909  1.00  0.00      LIG  
ATOM   4960 H13  LIG     1      19.083  17.569   8.891  1.00  0.00      LIG  
ATOM   4961 H14  LIG     1      21.688  18.983   9.266  1.00  0.00      LIG  
ATOM   4962 H15  LIG     1      21.234  17.392   9.773  1.00  0.00      LIG  
ATOM   4963 H16  LIG     1      21.389  19.514  11.379  1.00  0.00      LIG  
ATOM   4964 H17  LIG     1      21.462  18.152   7.386  1.00  0.00      LIG  
ATOM   4965 H18  LIG     1      19.809  19.205   5.417  1.00  0.00      LIG  
ATOM   4966 H19  LIG     1      20.984  20.056   6.411  1.00  0.00      LIG  
ATOM   4967 H20  LIG     1      19.180  21.293   7.090  1.00  0.00      LIG  
ATOM   4968 H21  LIG     1      18.064  20.050   6.606  1.00  0.00      LIG  
ATOM   4969 H22  LIG     1      21.197  13.730   7.169  1.00  0.00      LIG  
ATOM   4970 H23  LIG     1      21.664  15.840   7.308  1.00  0.00      LIG  
ATOM   4971 H24  LIG     1      20.380  15.880   8.456  1.00  0.00      LIG  
ATOM   4972 H25  LIG     1      20.508  16.880   5.592  1.00  0.00      LIG  
ATOM   4973 H26  LIG     1      17.149  19.677  12.629  1.00  0.00      LIG  
ATOM   4974 H27  LIG     1      17.784  20.324  14.130  1.00  0.00      LIG  
ATOM   4975 H28  LIG     1      18.517  18.905  13.421  1.00  0.00      LIG  
ATOM   4976 H29  LIG     1      19.856  18.293  12.707  1.00  0.00      LIG  
ATOM   4977 H30  LIG     1      16.663  19.963   8.581  1.00  0.00      LIG  
ATOM   4978 H31  LIG     1      17.216  18.646   9.616  1.00  0.00      LIG  
ATOM   4979 H32  LIG     1      17.194  18.471   7.883  1.00  0.00      LIG  
ATOM   4980 H33  LIG     1      20.811  22.069  10.277  1.00  0.00      LIG  
ATOM   4981 H34  LIG     1      20.322  22.264   8.600  1.00  0.00      LIG  
ATOM   4982 H35  LIG     1      21.304  20.904   9.059  1.00  0.00      LIG  
ATOM   4983 H36  LIG     1      18.141  17.660   5.752  1.00  0.00      LIG  
ATOM   4984 H37  LIG     1      17.941  16.654   7.193  1.00  0.00      LIG  
ATOM   4985 H38  LIG     1      18.295  15.921   5.631  1.00  0.00      LIG  
ATOM   4986 H39  LIG     1      19.650  13.136   5.620  1.00  0.00      LIG  
ATOM   4987 H40  LIG     1      17.611  12.204   5.984  1.00  0.00      LIG  
ATOM   4988 H41  LIG     1      17.347  13.958   5.998  1.00  0.00      LIG  
ATOM   4989 H42  LIG     1      16.171  12.881   6.756  1.00  0.00      LIG  
ATOM   4990 H43  LIG     1      16.402  12.383   9.117  1.00  0.00      LIG  
ATOM   4991 H44  LIG     1      18.000  12.326   9.875  1.00  0.00      LIG  
ATOM   4992 H45  LIG     1      17.588  11.158   8.612  1.00  0.00      LIG  
TER
REMARK  Energy: 262.132
REMARK  SimpleFitness: 262.132
REMARK  FullFitness: -1385.6945
REMARK  InterFull: -43.8915
REMARK  IntraFull: 308.333
REMARK  solvFull: -1892.09
REMARK  surfFull: 241.954
REMARK  extraFull: 0.0
REMARK  deltaGcompsolvpol: -1892.09
REMARK  deltaGcompsolvnonpol: 241.954
REMARK  deltaGprotsolvpol: -1897.11
REMARK  deltaGprotsolvnonpol: 243.179
REMARK  deltaGligsolvpol: -10.8797
REMARK  deltaGligsolvnonpol: 14.8702
REMARK  deltaGvdw: -43.8915
REMARK  deltaGelec: 0.0
REMARK  deltaG: -8.69168
REMARK  Cluster: 1
REMARK  ClusterRank: 0
ATOM   4915 C    LIG     1      21.628  21.103   9.132  1.00  0.00      LIG  
ATOM   4916 C1   LIG     1      21.601  21.939   7.883  1.00  0.00      LIG  
ATOM   4917 C2   LIG     1      21.325  21.222   6.588  1.00  0.00      LIG  
ATOM   4918 C3   LIG     1      20.932  19.794   6.884  1.00  0.00      LIG  
ATOM   4919 C4   LIG     1      19.827  19.702   7.933  1.00  0.00      LIG  
ATOM   4920 C5   LIG     1      20.434  20.157   9.264  1.00  0.00      LIG  
ATOM   4921 C6   LIG     1      20.559  19.001   5.661  1.00  0.00      LIG  
ATOM   4922 C7   LIG     1      20.599  17.517   6.004  1.00  0.00      LIG  
ATOM   4923 C8   LIG     1      20.069  17.137   7.404  1.00  0.00      LIG  
ATOM   4924 C9   LIG     1      19.182  18.290   7.922  1.00  0.00      LIG  
ATOM   4925 C10  LIG     1      19.195  15.837   7.336  1.00  0.00      LIG  
ATOM   4926 C11  LIG     1      18.555  15.458   8.681  1.00  0.00      LIG  
ATOM   4927 C12  LIG     1      18.568  16.557   9.732  1.00  0.00      LIG  
ATOM   4928 C13  LIG     1      18.365  17.959   9.189  1.00  0.00      LIG  
ATOM   4929 O    LIG     1      21.985  23.098   7.893  1.00  0.00      LIG  
ATOM   4930 C14  LIG     1      19.284  14.188   9.128  1.00  0.00      LIG  
ATOM   4931 C15  LIG     1      19.539  13.489   7.817  1.00  0.00      LIG  
ATOM   4932 C16  LIG     1      19.975  14.597   6.893  1.00  0.00      LIG  
ATOM   4933 C17  LIG     1      20.114  13.676  12.155  1.00  0.00      LIG  
ATOM   4934 C18  LIG     1      18.702  13.723  11.592  1.00  0.00      LIG  
ATOM   4935 C19  LIG     1      18.613  13.244  10.143  1.00  0.00      LIG  
ATOM   4936 C20  LIG     1      18.675  20.670   7.628  1.00  0.00      LIG  
ATOM   4937 O1   LIG     1      16.981  18.125   8.897  1.00  0.00      LIG  
ATOM   4938 C21  LIG     1      18.017  15.930   6.357  1.00  0.00      LIG  
ATOM   4939 C22  LIG     1      21.337  16.902   8.263  1.00  0.00      LIG  
ATOM   4940 C23  LIG     1      17.156  12.973   9.823  1.00  0.00      LIG  
ATOM   4941 H    LIG     1      18.442  18.398   7.124  1.00  0.00      LIG  
ATOM   4942 O2   LIG     1      20.460  12.311  12.360  1.00  0.00      LIG  
ATOM   4943 C24  LIG     1      20.200  14.401  13.465  1.00  0.00      LIG  
ATOM   4944 H1   LIG     1      19.493  14.028  14.196  1.00  0.00      LIG  
ATOM   4945 H2   LIG     1      21.840  19.320   7.261  1.00  0.00      LIG  
ATOM   4946 C25  LIG     1      20.695  15.800  13.609  1.00  0.00      LIG  
ATOM   4947 O3   LIG     1      21.551  14.676  13.910  1.00  0.00      LIG  
ATOM   4948 C26  LIG     1      21.155  16.621  12.456  1.00  0.00      LIG  
ATOM   4949 C27  LIG     1      20.316  16.582  14.812  1.00  0.00      LIG  
ATOM   4950 H3   LIG     1      21.662  21.772   9.996  1.00  0.00      LIG  
ATOM   4951 H4   LIG     1      22.559  20.529   9.120  1.00  0.00      LIG  
ATOM   4952 H5   LIG     1      22.243  21.226   5.993  1.00  0.00      LIG  
ATOM   4953 H6   LIG     1      20.547  21.755   6.036  1.00  0.00      LIG  
ATOM   4954 H7   LIG     1      19.660  20.649   9.861  1.00  0.00      LIG  
ATOM   4955 H8   LIG     1      20.760  19.293   9.848  1.00  0.00      LIG  
ATOM   4956 H9   LIG     1      21.265  19.204   4.851  1.00  0.00      LIG  
ATOM   4957 H10  LIG     1      19.567  19.284   5.301  1.00  0.00      LIG  
ATOM   4958 H11  LIG     1      21.640  17.200   5.927  1.00  0.00      LIG  
ATOM   4959 H12  LIG     1      20.095  16.983   5.202  1.00  0.00      LIG  
ATOM   4960 H13  LIG     1      17.506  15.219   8.490  1.00  0.00      LIG  
ATOM   4961 H14  LIG     1      19.511  16.522  10.271  1.00  0.00      LIG  
ATOM   4962 H15  LIG     1      17.801  16.338  10.477  1.00  0.00      LIG  
ATOM   4963 H16  LIG     1      18.567  18.649  10.007  1.00  0.00      LIG  
ATOM   4964 H17  LIG     1      20.259  14.481   9.517  1.00  0.00      LIG  
ATOM   4965 H18  LIG     1      18.623  13.036   7.432  1.00  0.00      LIG  
ATOM   4966 H19  LIG     1      20.298  12.707   7.905  1.00  0.00      LIG  
ATOM   4967 H20  LIG     1      21.055  14.712   6.980  1.00  0.00      LIG  
ATOM   4968 H21  LIG     1      19.773  14.334   5.851  1.00  0.00      LIG  
ATOM   4969 H22  LIG     1      20.831  14.082  11.441  1.00  0.00      LIG  
ATOM   4970 H23  LIG     1      18.286  14.726  11.689  1.00  0.00      LIG  
ATOM   4971 H24  LIG     1      18.075  13.067  12.199  1.00  0.00      LIG  
ATOM   4972 H25  LIG     1      19.137  12.286  10.083  1.00  0.00      LIG  
ATOM   4973 H26  LIG     1      18.285  20.514   6.619  1.00  0.00      LIG  
ATOM   4974 H27  LIG     1      18.967  21.718   7.717  1.00  0.00      LIG  
ATOM   4975 H28  LIG     1      17.850  20.529   8.329  1.00  0.00      LIG  
ATOM   4976 H29  LIG     1      16.893  18.984   8.450  1.00  0.00      LIG  
ATOM   4977 H30  LIG     1      18.333  16.112   5.329  1.00  0.00      LIG  
ATOM   4978 H31  LIG     1      17.307  16.709   6.641  1.00  0.00      LIG  
ATOM   4979 H32  LIG     1      17.461  14.988   6.346  1.00  0.00      LIG  
ATOM   4980 H33  LIG     1      21.834  17.826   8.552  1.00  0.00      LIG  
ATOM   4981 H34  LIG     1      22.077  16.321   7.714  1.00  0.00      LIG  
ATOM   4982 H35  LIG     1      21.153  16.361   9.187  1.00  0.00      LIG  
ATOM   4983 H36  LIG     1      17.033  12.584   8.810  1.00  0.00      LIG  
ATOM   4984 H37  LIG     1      16.558  13.880   9.922  1.00  0.00      LIG  
ATOM   4985 H38  LIG     1      16.749  12.234  10.518  1.00  0.00      LIG  
ATOM   4986 H39  LIG     1      19.791  11.942  12.961  1.00  0.00      LIG  
ATOM   4987 H40  LIG     1      20.344  17.272  12.119  1.00  0.00      LIG  
ATOM   4988 H41  LIG     1      21.491  16.018  11.610  1.00  0.00      LIG  
ATOM   4989 H42  LIG     1      21.989  17.257  12.762  1.00  0.00      LIG  
ATOM   4990 H43  LIG     1      20.287  15.948  15.700  1.00  0.00      LIG  
ATOM   4991 H44  LIG     1      19.333  17.038  14.673  1.00  0.00      LIG  
ATOM   4992 H45  LIG     1      21.045  17.378  14.990  1.00  0.00      LIG  
TER
REMARK  Energy: 263.174
REMARK  SimpleFitness: 263.174
REMARK  FullFitness: -1384.3234
REMARK  InterFull: -38.9623
REMARK  IntraFull: 304.985
REMARK  solvFull: -1892.02
REMARK  surfFull: 241.674
REMARK  extraFull: 0.0
REMARK  deltaGcompsolvpol: -1892.02
REMARK  deltaGcompsolvnonpol: 241.674
REMARK  deltaGprotsolvpol: -1897.11
REMARK  deltaGprotsolvnonpol: 243.179
REMARK  deltaGligsolvpol: -9.24259
REMARK  deltaGligsolvnonpol: 14.6291
REMARK  deltaGvdw: -38.9623
REMARK  deltaGelec: 0.0
REMARK  deltaG: -8.324967
REMARK  Cluster: 1
REMARK  ClusterRank: 1
ATOM   4915 C    LIG     1      20.117  21.950   9.464  1.00  0.00      LIG  
ATOM   4916 C1   LIG     1      20.674  22.217   8.097  1.00  0.00      LIG  
ATOM   4917 C2   LIG     1      20.013  21.500   6.956  1.00  0.00      LIG  
ATOM   4918 C3   LIG     1      19.919  20.034   7.328  1.00  0.00      LIG  
ATOM   4919 C4   LIG     1      19.123  19.769   8.600  1.00  0.00      LIG  
ATOM   4920 C5   LIG     1      19.911  20.462   9.713  1.00  0.00      LIG  
ATOM   4921 C6   LIG     1      19.400  19.178   6.211  1.00  0.00      LIG  
ATOM   4922 C7   LIG     1      19.890  17.769   6.457  1.00  0.00      LIG  
ATOM   4923 C8   LIG     1      19.717  17.265   7.910  1.00  0.00      LIG  
ATOM   4924 C9   LIG     1      18.876  18.234   8.781  1.00  0.00      LIG  
ATOM   4925 C10  LIG     1      18.996  15.872   7.926  1.00  0.00      LIG  
ATOM   4926 C11  LIG     1      18.565  15.383   9.318  1.00  0.00      LIG  
ATOM   4927 C12  LIG     1      18.869  16.293  10.488  1.00  0.00      LIG  
ATOM   4928 C13  LIG     1      18.843  17.790  10.248  1.00  0.00      LIG  
ATOM   4929 O    LIG     1      21.382  23.190   7.900  1.00  0.00      LIG  
ATOM   4930 C14  LIG     1      19.258  14.029   9.520  1.00  0.00      LIG  
ATOM   4931 C15  LIG     1      19.417  13.502   8.115  1.00  0.00      LIG  
ATOM   4932 C16  LIG     1      19.824  14.727   7.338  1.00  0.00      LIG  
ATOM   4933 C17  LIG     1      20.197  13.169  12.449  1.00  0.00      LIG  
ATOM   4934 C18  LIG     1      18.760  13.280  11.955  1.00  0.00      LIG  
ATOM   4935 C19  LIG     1      18.599  12.993  10.454  1.00  0.00      LIG  
ATOM   4936 C20  LIG     1      17.737  20.422   8.555  1.00  0.00      LIG  
ATOM   4937 O1   LIG     1      17.686  18.309  10.893  1.00  0.00      LIG  
ATOM   4938 C21  LIG     1      17.694  15.864   7.106  1.00  0.00      LIG  
ATOM   4939 C22  LIG     1      21.157  17.155   8.454  1.00  0.00      LIG  
ATOM   4940 C23  LIG     1      17.121  12.828  10.153  1.00  0.00      LIG  
ATOM   4941 H    LIG     1      17.850  18.112   8.434  1.00  0.00      LIG  
ATOM   4942 O2   LIG     1      20.533  11.787  12.518  1.00  0.00      LIG  
ATOM   4943 C24  LIG     1      20.393  13.789  13.808  1.00  0.00      LIG  
ATOM   4944 H1   LIG     1      19.724  13.380  14.554  1.00  0.00      LIG  
ATOM   4945 H2   LIG     1      20.951  19.720   7.507  1.00  0.00      LIG  
ATOM   4946 C25  LIG     1      20.997  15.138  14.051  1.00  0.00      LIG  
ATOM   4947 O3   LIG     1      21.793  13.940  14.154  1.00  0.00      LIG  
ATOM   4948 C26  LIG     1      21.345  16.053  12.940  1.00  0.00      LIG  
ATOM   4949 C27  LIG     1      20.899  15.830  15.353  1.00  0.00      LIG  
ATOM   4950 H3   LIG     1      19.181  22.507   9.566  1.00  0.00      LIG  
ATOM   4951 H4   LIG     1      20.824  22.342  10.200  1.00  0.00      LIG  
ATOM   4952 H5   LIG     1      20.646  21.614   6.072  1.00  0.00      LIG  
ATOM   4953 H6   LIG     1      19.041  21.951   6.741  1.00  0.00      LIG  
ATOM   4954 H7   LIG     1      19.400  20.359  10.673  1.00  0.00      LIG  
ATOM   4955 H8   LIG     1      20.888  19.980   9.812  1.00  0.00      LIG  
ATOM   4956 H9   LIG     1      19.788  19.532   5.253  1.00  0.00      LIG  
ATOM   4957 H10  LIG     1      18.310  19.207   6.156  1.00  0.00      LIG  
ATOM   4958 H11  LIG     1      20.954  17.772   6.208  1.00  0.00      LIG  
ATOM   4959 H12  LIG     1      19.455  17.110   5.707  1.00  0.00      LIG  
ATOM   4960 H13  LIG     1      17.482  15.256   9.304  1.00  0.00      LIG  
ATOM   4961 H14  LIG     1      19.878  16.043  10.798  1.00  0.00      LIG  
ATOM   4962 H15  LIG     1      18.224  16.032  11.329  1.00  0.00      LIG  
ATOM   4963 H16  LIG     1      19.703  18.181  10.795  1.00  0.00      LIG  
ATOM   4964 H17  LIG     1      20.272  14.223   9.875  1.00  0.00      LIG  
ATOM   4965 H18  LIG     1      18.475  13.110   7.726  1.00  0.00      LIG  
ATOM   4966 H19  LIG     1      20.169  12.711   8.052  1.00  0.00      LIG  
ATOM   4967 H20  LIG     1      20.897  14.852   7.476  1.00  0.00      LIG  
ATOM   4968 H21  LIG     1      19.646  14.595   6.267  1.00  0.00      LIG  
ATOM   4969 H22  LIG     1      20.876  13.620  11.728  1.00  0.00      LIG  
ATOM   4970 H23  LIG     1      18.349  14.256  12.201  1.00  0.00      LIG  
ATOM   4971 H24  LIG     1      18.152  12.555  12.504  1.00  0.00      LIG  
ATOM   4972 H25  LIG     1      19.079  12.032  10.256  1.00  0.00      LIG  
ATOM   4973 H26  LIG     1      17.101  19.911   7.833  1.00  0.00      LIG  
ATOM   4974 H27  LIG     1      17.744  21.480   8.287  1.00  0.00      LIG  
ATOM   4975 H28  LIG     1      17.245  20.355   9.527  1.00  0.00      LIG  
ATOM   4976 H29  LIG     1      17.621  19.245  10.638  1.00  0.00      LIG  
ATOM   4977 H30  LIG     1      17.875  15.971   6.035  1.00  0.00      LIG  
ATOM   4978 H31  LIG     1      16.997  16.645   7.414  1.00  0.00      LIG  
ATOM   4979 H32  LIG     1      17.167  14.914   7.228  1.00  0.00      LIG  
ATOM   4980 H33  LIG     1      21.566  18.133   8.709  1.00  0.00      LIG  
ATOM   4981 H34  LIG     1      21.825  16.717   7.709  1.00  0.00      LIG  
ATOM   4982 H35  LIG     1      21.239  16.528   9.341  1.00  0.00      LIG  
ATOM   4983 H36  LIG     1      16.940  12.626   9.095  1.00  0.00      LIG  
ATOM   4984 H37  LIG     1      16.564  13.722  10.437  1.00  0.00      LIG  
ATOM   4985 H38  LIG     1      16.702  11.997  10.722  1.00  0.00      LIG  
ATOM   4986 H39  LIG     1      21.338  11.719  13.059  1.00  0.00      LIG  
ATOM   4987 H40  LIG     1      20.517  16.743  12.765  1.00  0.00      LIG  
ATOM   4988 H41  LIG     1      21.574  15.527  12.011  1.00  0.00      LIG  
ATOM   4989 H42  LIG     1      22.218  16.650  13.213  1.00  0.00      LIG  
ATOM   4990 H43  LIG     1      19.937  16.335  15.444  1.00  0.00      LIG  
ATOM   4991 H44  LIG     1      21.693  16.576  15.452  1.00  0.00      LIG  
ATOM   4992 H45  LIG     1      21.013  15.125  16.174  1.00  0.00      LIG  
TER
REMARK  Energy: 265.671
REMARK  SimpleFitness: 265.671
REMARK  FullFitness: -1384.3196
REMARK  InterFull: -33.8156
REMARK  IntraFull: 304.47
REMARK  solvFull: -1898.23
REMARK  surfFull: 243.256
REMARK  extraFull: 0.0
REMARK  deltaGcompsolvpol: -1898.23
REMARK  deltaGcompsolvnonpol: 243.256
REMARK  deltaGprotsolvpol: -1897.11
REMARK  deltaGprotsolvnonpol: 243.179
REMARK  deltaGligsolvpol: -9.19996
REMARK  deltaGligsolvnonpol: 14.4225
REMARK  deltaGvdw: -33.8156
REMARK  deltaGelec: 0.0
REMARK  deltaG: -8.051547
REMARK  Cluster: 2
REMARK  ClusterRank: 0
ATOM   4915 C    LIG     1      22.882  21.883   7.691  1.00  0.00      LIG  
ATOM   4916 C1   LIG     1      23.455  21.708   9.070  1.00  0.00      LIG  
ATOM   4917 C2   LIG     1      23.687  20.297   9.524  1.00  0.00      LIG  
ATOM   4918 C3   LIG     1      22.441  19.493   9.217  1.00  0.00      LIG  
ATOM   4919 C4   LIG     1      22.085  19.458   7.737  1.00  0.00      LIG  
ATOM   4920 C5   LIG     1      21.748  20.909   7.387  1.00  0.00      LIG  
ATOM   4921 C6   LIG     1      22.490  18.098   9.775  1.00  0.00      LIG  
ATOM   4922 C7   LIG     1      21.053  17.666   9.944  1.00  0.00      LIG  
ATOM   4923 C8   LIG     1      20.170  17.872   8.688  1.00  0.00      LIG  
ATOM   4924 C9   LIG     1      20.956  18.413   7.465  1.00  0.00      LIG  
ATOM   4925 C10  LIG     1      19.520  16.520   8.226  1.00  0.00      LIG  
ATOM   4926 C11  LIG     1      19.014  16.486   6.773  1.00  0.00      LIG  
ATOM   4927 C12  LIG     1      18.806  17.858   6.167  1.00  0.00      LIG  
ATOM   4928 C13  LIG     1      19.990  18.799   6.330  1.00  0.00      LIG  
ATOM   4929 O    LIG     1      24.031  22.636   9.619  1.00  0.00      LIG  
ATOM   4930 C14  LIG     1      17.674  15.728   6.794  1.00  0.00      LIG  
ATOM   4931 C15  LIG     1      17.560  15.126   8.179  1.00  0.00      LIG  
ATOM   4932 C16  LIG     1      18.317  16.087   9.054  1.00  0.00      LIG  
ATOM   4933 C17  LIG     1      16.624  14.676   3.165  1.00  0.00      LIG  
ATOM   4934 C18  LIG     1      17.285  15.414   4.338  1.00  0.00      LIG  
ATOM   4935 C19  LIG     1      17.423  14.694   5.682  1.00  0.00      LIG  
ATOM   4936 C20  LIG     1      23.285  19.023   6.884  1.00  0.00      LIG  
ATOM   4937 O1   LIG     1      20.678  18.829   5.085  1.00  0.00      LIG  
ATOM   4938 C21  LIG     1      20.524  15.362   8.293  1.00  0.00      LIG  
ATOM   4939 C22  LIG     1      19.126  18.905   9.163  1.00  0.00      LIG  
ATOM   4940 C23  LIG     1      18.520  13.646   5.647  1.00  0.00      LIG  
ATOM   4941 H    LIG     1      21.512  17.554   7.082  1.00  0.00      LIG  
ATOM   4942 O2   LIG     1      17.168  13.381   2.977  1.00  0.00      LIG  
ATOM   4943 C24  LIG     1      16.873  15.430   1.891  1.00  0.00      LIG  
ATOM   4944 H1   LIG     1      17.923  15.594   1.707  1.00  0.00      LIG  
ATOM   4945 H2   LIG     1      21.630  20.008   9.740  1.00  0.00      LIG  
ATOM   4946 C25  LIG     1      15.911  16.370   1.268  1.00  0.00      LIG  
ATOM   4947 O3   LIG     1      16.062  15.027   0.761  1.00  0.00      LIG  
ATOM   4948 C26  LIG     1      14.587  16.637   1.881  1.00  0.00      LIG  
ATOM   4949 C27  LIG     1      16.442  17.423   0.361  1.00  0.00      LIG  
ATOM   4950 H3   LIG     1      23.696  21.765   6.972  1.00  0.00      LIG  
ATOM   4951 H4   LIG     1      22.507  22.907   7.610  1.00  0.00      LIG  
ATOM   4952 H5   LIG     1      23.850  20.316  10.605  1.00  0.00      LIG  
ATOM   4953 H6   LIG     1      24.584  19.896   9.048  1.00  0.00      LIG  
ATOM   4954 H7   LIG     1      21.507  21.008   6.326  1.00  0.00      LIG  
ATOM   4955 H8   LIG     1      20.861  21.213   7.949  1.00  0.00      LIG  
ATOM   4956 H9   LIG     1      22.983  18.099  10.751  1.00  0.00      LIG  
ATOM   4957 H10  LIG     1      23.037  17.408   9.128  1.00  0.00      LIG  
ATOM   4958 H11  LIG     1      20.652  18.279  10.756  1.00  0.00      LIG  
ATOM   4959 H12  LIG     1      21.020  16.661  10.362  1.00  0.00      LIG  
ATOM   4960 H13  LIG     1      19.750  15.975   6.146  1.00  0.00      LIG  
ATOM   4961 H14  LIG     1      17.941  18.310   6.652  1.00  0.00      LIG  
ATOM   4962 H15  LIG     1      18.534  17.755   5.113  1.00  0.00      LIG  
ATOM   4963 H16  LIG     1      19.578  19.799   6.483  1.00  0.00      LIG  
ATOM   4964 H17  LIG     1      16.876  16.471   6.721  1.00  0.00      LIG  
ATOM   4965 H18  LIG     1      18.011  14.136   8.250  1.00  0.00      LIG  
ATOM   4966 H19  LIG     1      16.516  15.031   8.486  1.00  0.00      LIG  
ATOM   4967 H20  LIG     1      17.635  16.911   9.260  1.00  0.00      LIG  
ATOM   4968 H21  LIG     1      18.603  15.632  10.006  1.00  0.00      LIG  
ATOM   4969 H22  LIG     1      15.558  14.549   3.366  1.00  0.00      LIG  
ATOM   4970 H23  LIG     1      16.721  16.336   4.494  1.00  0.00      LIG  
ATOM   4971 H24  LIG     1      18.284  15.727   4.049  1.00  0.00      LIG  
ATOM   4972 H25  LIG     1      16.484  14.182   5.900  1.00  0.00      LIG  
ATOM   4973 H26  LIG     1      23.587  18.004   7.132  1.00  0.00      LIG  
ATOM   4974 H27  LIG     1      24.166  19.654   7.000  1.00  0.00      LIG  
ATOM   4975 H28  LIG     1      23.033  19.040   5.822  1.00  0.00      LIG  
ATOM   4976 H29  LIG     1      21.481  19.359   5.224  1.00  0.00      LIG  
ATOM   4977 H30  LIG     1      20.657  14.999   9.314  1.00  0.00      LIG  
ATOM   4978 H31  LIG     1      21.502  15.652   7.902  1.00  0.00      LIG  
ATOM   4979 H32  LIG     1      20.200  14.501   7.707  1.00  0.00      LIG  
ATOM   4980 H33  LIG     1      19.575  19.891   9.292  1.00  0.00      LIG  
ATOM   4981 H34  LIG     1      18.707  18.619  10.131  1.00  0.00      LIG  
ATOM   4982 H35  LIG     1      18.281  19.023   8.487  1.00  0.00      LIG  
ATOM   4983 H36  LIG     1      18.760  13.250   6.634  1.00  0.00      LIG  
ATOM   4984 H37  LIG     1      19.436  14.042   5.203  1.00  0.00      LIG  
ATOM   4985 H38  LIG     1      18.194  12.793   5.057  1.00  0.00      LIG  
ATOM   4986 H39  LIG     1      16.727  13.029   2.183  1.00  0.00      LIG  
ATOM   4987 H40  LIG     1      14.717  17.212   2.796  1.00  0.00      LIG  
ATOM   4988 H41  LIG     1      14.049  15.715   2.121  1.00  0.00      LIG  
ATOM   4989 H42  LIG     1      13.972  17.230   1.202  1.00  0.00      LIG  
ATOM   4990 H43  LIG     1      15.753  17.586  -0.472  1.00  0.00      LIG  
ATOM   4991 H44  LIG     1      17.418  17.146  -0.049  1.00  0.00      LIG  
ATOM   4992 H45  LIG     1      16.554  18.364   0.906  1.00  0.00      LIG  
TER
REMARK  Energy: 270.621
REMARK  SimpleFitness: 270.621
REMARK  FullFitness: -1380.3253
REMARK  InterFull: -32.9523
REMARK  IntraFull: 307.006
REMARK  solvFull: -1897.62
REMARK  surfFull: 243.241
REMARK  extraFull: 0.0
REMARK  deltaGcompsolvpol: -1897.62
REMARK  deltaGcompsolvnonpol: 243.241
REMARK  deltaGprotsolvpol: -1897.11
REMARK  deltaGprotsolvnonpol: 243.179
REMARK  deltaGligsolvpol: -9.43504
REMARK  deltaGligsolvnonpol: 14.2366
REMARK  deltaGvdw: -32.9523
REMARK  deltaGelec: 0.0
REMARK  deltaG: -7.9019933
REMARK  Cluster: 2
REMARK  ClusterRank: 1
ATOM   4915 C    LIG     1      22.575  22.246   7.763  1.00  0.00      LIG  
ATOM   4916 C1   LIG     1      23.194  22.142   9.127  1.00  0.00      LIG  
ATOM   4917 C2   LIG     1      23.553  20.762   9.593  1.00  0.00      LIG  
ATOM   4918 C3   LIG     1      22.366  19.858   9.333  1.00  0.00      LIG  
ATOM   4919 C4   LIG     1      21.971  19.769   7.864  1.00  0.00      LIG  
ATOM   4920 C5   LIG     1      21.513  21.183   7.503  1.00  0.00      LIG  
ATOM   4921 C6   LIG     1      22.542  18.482   9.911  1.00  0.00      LIG  
ATOM   4922 C7   LIG     1      21.149  17.943  10.132  1.00  0.00      LIG  
ATOM   4923 C8   LIG     1      20.213  18.068   8.905  1.00  0.00      LIG  
ATOM   4924 C9   LIG     1      20.914  18.641   7.645  1.00  0.00      LIG  
ATOM   4925 C10  LIG     1      19.656  16.665   8.486  1.00  0.00      LIG  
ATOM   4926 C11  LIG     1      19.094  16.574   7.058  1.00  0.00      LIG  
ATOM   4927 C12  LIG     1      18.759  17.913   6.437  1.00  0.00      LIG  
ATOM   4928 C13  LIG     1      19.895  18.922   6.522  1.00  0.00      LIG  
ATOM   4929 O    LIG     1      23.706  23.123   9.648  1.00  0.00      LIG  
ATOM   4930 C14  LIG     1      17.823  15.721   7.156  1.00  0.00      LIG  
ATOM   4931 C15  LIG     1      17.836  15.109   8.540  1.00  0.00      LIG  
ATOM   4932 C16  LIG     1      18.540  16.138   9.378  1.00  0.00      LIG  
ATOM   4933 C17  LIG     1      16.720  14.331   3.706  1.00  0.00      LIG  
ATOM   4934 C18  LIG     1      17.259  15.323   4.740  1.00  0.00      LIG  
ATOM   4935 C19  LIG     1      17.604  14.661   6.071  1.00  0.00      LIG  
ATOM   4936 C20  LIG     1      23.174  19.408   6.980  1.00  0.00      LIG  
ATOM   4937 O1   LIG     1      20.550  18.920   5.257  1.00  0.00      LIG  
ATOM   4938 C21  LIG     1      20.752  15.593   8.512  1.00  0.00      LIG  
ATOM   4939 C22  LIG     1      19.108  19.023   9.401  1.00  0.00      LIG  
ATOM   4940 C23  LIG     1      18.778  13.713   5.927  1.00  0.00      LIG  
ATOM   4941 H    LIG     1      21.525  17.821   7.264  1.00  0.00      LIG  
ATOM   4942 O2   LIG     1      17.780  13.672   3.023  1.00  0.00      LIG  
ATOM   4943 C24  LIG     1      15.782  14.894   2.676  1.00  0.00      LIG  
ATOM   4944 H1   LIG     1      14.993  14.194   2.460  1.00  0.00      LIG  
ATOM   4945 H2   LIG     1      21.532  20.317   9.873  1.00  0.00      LIG  
ATOM   4946 C25  LIG     1      16.126  15.913   1.641  1.00  0.00      LIG  
ATOM   4947 O3   LIG     1      15.358  16.265   2.814  1.00  0.00      LIG  
ATOM   4948 C26  LIG     1      17.411  16.641   1.532  1.00  0.00      LIG  
ATOM   4949 C27  LIG     1      15.357  15.897   0.385  1.00  0.00      LIG  
ATOM   4950 H3   LIG     1      23.378  22.178   7.025  1.00  0.00      LIG  
ATOM   4951 H4   LIG     1      22.120  23.235   7.676  1.00  0.00      LIG  
ATOM   4952 H5   LIG     1      23.745  20.811  10.668  1.00  0.00      LIG  
ATOM   4953 H6   LIG     1      24.464  20.427   9.094  1.00  0.00      LIG  
ATOM   4954 H7   LIG     1      21.236  21.244   6.448  1.00  0.00      LIG  
ATOM   4955 H8   LIG     1      20.621  21.427   8.087  1.00  0.00      LIG  
ATOM   4956 H9   LIG     1      23.063  18.538  10.870  1.00  0.00      LIG  
ATOM   4957 H10  LIG     1      23.120  17.826   9.256  1.00  0.00      LIG  
ATOM   4958 H11  LIG     1      20.730  18.533  10.952  1.00  0.00      LIG  
ATOM   4959 H12  LIG     1      21.207  16.943  10.559  1.00  0.00      LIG  
ATOM   4960 H13  LIG     1      19.837  16.109   6.406  1.00  0.00      LIG  
ATOM   4961 H14  LIG     1      17.887  18.319   6.951  1.00  0.00      LIG  
ATOM   4962 H15  LIG     1      18.446  17.766   5.400  1.00  0.00      LIG  
ATOM   4963 H16  LIG     1      19.432  19.904   6.637  1.00  0.00      LIG  
ATOM   4964 H17  LIG     1      16.964  16.398   7.126  1.00  0.00      LIG  
ATOM   4965 H18  LIG     1      18.384  14.166   8.574  1.00  0.00      LIG  
ATOM   4966 H19  LIG     1      16.824  14.909   8.899  1.00  0.00      LIG  
ATOM   4967 H20  LIG     1      17.801  16.901   9.620  1.00  0.00      LIG  
ATOM   4968 H21  LIG     1      18.913  15.714  10.315  1.00  0.00      LIG  
ATOM   4969 H22  LIG     1      16.165  13.557   4.244  1.00  0.00      LIG  
ATOM   4970 H23  LIG     1      16.508  16.086   4.953  1.00  0.00      LIG  
ATOM   4971 H24  LIG     1      18.146  15.828   4.353  1.00  0.00      LIG  
ATOM   4972 H25  LIG     1      16.743  14.064   6.380  1.00  0.00      LIG  
ATOM   4973 H26  LIG     1      23.553  18.411   7.217  1.00  0.00      LIG  
ATOM   4974 H27  LIG     1      24.013  20.099   7.071  1.00  0.00      LIG  
ATOM   4975 H28  LIG     1      22.892  19.409   5.926  1.00  0.00      LIG  
ATOM   4976 H29  LIG     1      21.305  19.527   5.335  1.00  0.00      LIG  
ATOM   4977 H30  LIG     1      20.934  15.237   9.528  1.00  0.00      LIG  
ATOM   4978 H31  LIG     1      21.695  15.963   8.104  1.00  0.00      LIG  
ATOM   4979 H32  LIG     1      20.485  14.713   7.926  1.00  0.00      LIG  
ATOM   4980 H33  LIG     1      19.482  20.045   9.494  1.00  0.00      LIG  
ATOM   4981 H34  LIG     1      18.750  18.724  10.390  1.00  0.00      LIG  
ATOM   4982 H35  LIG     1      18.232  19.060   8.757  1.00  0.00      LIG  
ATOM   4983 H36  LIG     1      19.121  13.322   6.886  1.00  0.00      LIG  
ATOM   4984 H37  LIG     1      19.622  14.197   5.429  1.00  0.00      LIG  
ATOM   4985 H38  LIG     1      18.477  12.854   5.330  1.00  0.00      LIG  
ATOM   4986 H39  LIG     1      18.378  13.330   3.709  1.00  0.00      LIG  
ATOM   4987 H40  LIG     1      18.116  16.054   0.943  1.00  0.00      LIG  
ATOM   4988 H41  LIG     1      17.845  16.862   2.507  1.00  0.00      LIG  
ATOM   4989 H42  LIG     1      17.256  17.593   1.019  1.00  0.00      LIG  
ATOM   4990 H43  LIG     1      15.017  16.903   0.128  1.00  0.00      LIG  
ATOM   4991 H44  LIG     1      14.492  15.245   0.493  1.00  0.00      LIG  
ATOM   4992 H45  LIG     1      15.976  15.516  -0.431  1.00  0.00      LIG  
TER
REMARK  Energy: 270.734
REMARK  SimpleFitness: 270.734
REMARK  FullFitness: -1380.2034
REMARK  InterFull: -32.8283
REMARK  IntraFull: 307.071
REMARK  solvFull: -1897.67
REMARK  surfFull: 243.224
REMARK  extraFull: 0.0
REMARK  deltaGcompsolvpol: -1897.67
REMARK  deltaGcompsolvnonpol: 243.224
REMARK  deltaGprotsolvpol: -1897.11
REMARK  deltaGprotsolvnonpol: 243.179
REMARK  deltaGligsolvpol: -9.44393
REMARK  deltaGligsolvnonpol: 14.2365
REMARK  deltaGvdw: -32.8283
REMARK  deltaGelec: 0.0
REMARK  deltaG: -7.8943806
REMARK  Cluster: 2
REMARK  ClusterRank: 2
ATOM   4915 C    LIG     1      22.498  22.258   7.802  1.00  0.00      LIG  
ATOM   4916 C1   LIG     1      23.151  22.144   9.150  1.00  0.00      LIG  
ATOM   4917 C2   LIG     1      23.541  20.762   9.587  1.00  0.00      LIG  
ATOM   4918 C3   LIG     1      22.362  19.844   9.341  1.00  0.00      LIG  
ATOM   4919 C4   LIG     1      21.934  19.771   7.880  1.00  0.00      LIG  
ATOM   4920 C5   LIG     1      21.448  21.182   7.549  1.00  0.00      LIG  
ATOM   4921 C6   LIG     1      22.567  18.462   9.894  1.00  0.00      LIG  
ATOM   4922 C7   LIG     1      21.186  17.903  10.139  1.00  0.00      LIG  
ATOM   4923 C8   LIG     1      20.220  18.035   8.936  1.00  0.00      LIG  
ATOM   4924 C9   LIG     1      20.888  18.631   7.670  1.00  0.00      LIG  
ATOM   4925 C10  LIG     1      19.665  16.632   8.512  1.00  0.00      LIG  
ATOM   4926 C11  LIG     1      19.078  16.553   7.094  1.00  0.00      LIG  
ATOM   4927 C12  LIG     1      18.716  17.895   6.498  1.00  0.00      LIG  
ATOM   4928 C13  LIG     1      19.843  18.913   6.571  1.00  0.00      LIG  
ATOM   4929 O    LIG     1      23.659  23.123   9.674  1.00  0.00      LIG  
ATOM   4930 C14  LIG     1      17.819  15.683   7.202  1.00  0.00      LIG  
ATOM   4931 C15  LIG     1      17.858  15.061   8.582  1.00  0.00      LIG  
ATOM   4932 C16  LIG     1      18.570  16.087   9.419  1.00  0.00      LIG  
ATOM   4933 C17  LIG     1      16.723  14.307   3.746  1.00  0.00      LIG  
ATOM   4934 C18  LIG     1      17.256  15.298   4.784  1.00  0.00      LIG  
ATOM   4935 C19  LIG     1      17.604  14.630   6.111  1.00  0.00      LIG  
ATOM   4936 C20  LIG     1      23.122  19.441   6.963  1.00  0.00      LIG  
ATOM   4937 O1   LIG     1      20.472  18.930   5.294  1.00  0.00      LIG  
ATOM   4938 C21  LIG     1      20.769  15.569   8.506  1.00  0.00      LIG  
ATOM   4939 C22  LIG     1      19.118  18.974   9.469  1.00  0.00      LIG  
ATOM   4940 C23  LIG     1      18.783  13.688   5.957  1.00  0.00      LIG  
ATOM   4941 H    LIG     1      21.502  17.822   7.267  1.00  0.00      LIG  
ATOM   4942 O2   LIG     1      17.787  13.666   3.052  1.00  0.00      LIG  
ATOM   4943 C24  LIG     1      15.774  14.867   2.727  1.00  0.00      LIG  
ATOM   4944 H1   LIG     1      14.981  14.166   2.523  1.00  0.00      LIG  
ATOM   4945 H2   LIG     1      21.535  20.285   9.906  1.00  0.00      LIG  
ATOM   4946 C25  LIG     1      16.110  15.879   1.682  1.00  0.00      LIG  
ATOM   4947 O3   LIG     1      15.357  16.241   2.862  1.00  0.00      LIG  
ATOM   4948 C26  LIG     1      17.396  16.603   1.559  1.00  0.00      LIG  
ATOM   4949 C27  LIG     1      15.328  15.858   0.437  1.00  0.00      LIG  
ATOM   4950 H3   LIG     1      23.284  22.215   7.044  1.00  0.00      LIG  
ATOM   4951 H4   LIG     1      22.024  23.241   7.742  1.00  0.00      LIG  
ATOM   4952 H5   LIG     1      23.758  20.798  10.657  1.00  0.00      LIG  
ATOM   4953 H6   LIG     1      24.445  20.447   9.062  1.00  0.00      LIG  
ATOM   4954 H7   LIG     1      21.149  21.255   6.501  1.00  0.00      LIG  
ATOM   4955 H8   LIG     1      20.564  21.404   8.153  1.00  0.00      LIG  
ATOM   4956 H9   LIG     1      23.110  18.510  10.842  1.00  0.00      LIG  
ATOM   4957 H10  LIG     1      23.138  17.823   9.215  1.00  0.00      LIG  
ATOM   4958 H11  LIG     1      20.778  18.475  10.977  1.00  0.00      LIG  
ATOM   4959 H12  LIG     1      21.267  16.898  10.549  1.00  0.00      LIG  
ATOM   4960 H13  LIG     1      19.814  16.105   6.422  1.00  0.00      LIG  
ATOM   4961 H14  LIG     1      17.851  18.286   7.036  1.00  0.00      LIG  
ATOM   4962 H15  LIG     1      18.384  17.757   5.466  1.00  0.00      LIG  
ATOM   4963 H16  LIG     1      19.372  19.889   6.705  1.00  0.00      LIG  
ATOM   4964 H17  LIG     1      16.951  16.348   7.187  1.00  0.00      LIG  
ATOM   4965 H18  LIG     1      18.412  14.122   8.602  1.00  0.00      LIG  
ATOM   4966 H19  LIG     1      16.853  14.852   8.955  1.00  0.00      LIG  
ATOM   4967 H20  LIG     1      17.829  16.840   9.683  1.00  0.00      LIG  
ATOM   4968 H21  LIG     1      18.963  15.654  10.343  1.00  0.00      LIG  
ATOM   4969 H22  LIG     1      16.181  13.522   4.280  1.00  0.00      LIG  
ATOM   4970 H23  LIG     1      16.500  16.055   5.002  1.00  0.00      LIG  
ATOM   4971 H24  LIG     1      18.140  15.810   4.399  1.00  0.00      LIG  
ATOM   4972 H25  LIG     1      16.746  14.026   6.415  1.00  0.00      LIG  
ATOM   4973 H26  LIG     1      23.519  18.445   7.174  1.00  0.00      LIG  
ATOM   4974 H27  LIG     1      23.955  20.141   7.047  1.00  0.00      LIG  
ATOM   4975 H28  LIG     1      22.817  19.456   5.915  1.00  0.00      LIG  
ATOM   4976 H29  LIG     1      21.238  19.524   5.371  1.00  0.00      LIG  
ATOM   4977 H30  LIG     1      20.963  15.196   9.513  1.00  0.00      LIG  
ATOM   4978 H31  LIG     1      21.704  15.954   8.096  1.00  0.00      LIG  
ATOM   4979 H32  LIG     1      20.503  14.698   7.907  1.00  0.00      LIG  
ATOM   4980 H33  LIG     1      19.483  19.996   9.573  1.00  0.00      LIG  
ATOM   4981 H34  LIG     1      18.780  18.655  10.459  1.00  0.00      LIG  
ATOM   4982 H35  LIG     1      18.229  19.014   8.842  1.00  0.00      LIG  
ATOM   4983 H36  LIG     1      19.122  13.282   6.910  1.00  0.00      LIG  
ATOM   4984 H37  LIG     1      19.627  14.182   5.470  1.00  0.00      LIG  
ATOM   4985 H38  LIG     1      18.487  12.838   5.346  1.00  0.00      LIG  
ATOM   4986 H39  LIG     1      18.388  13.318   3.732  1.00  0.00      LIG  
ATOM   4987 H40  LIG     1      18.099  16.009   0.974  1.00  0.00      LIG  
ATOM   4988 H41  LIG     1      17.833  16.835   2.530  1.00  0.00      LIG  
ATOM   4989 H42  LIG     1      17.238  17.549   1.035  1.00  0.00      LIG  
ATOM   4990 H43  LIG     1      14.995  16.866   0.175  1.00  0.00      LIG  
ATOM   4991 H44  LIG     1      14.457  15.216   0.561  1.00  0.00      LIG  
ATOM   4992 H45  LIG     1      15.934  15.464  -0.383  1.00  0.00      LIG  
TER
REMARK  Energy: 267.514
REMARK  SimpleFitness: 267.514
REMARK  FullFitness: -1380.07
REMARK  InterFull: -29.8979
REMARK  IntraFull: 306.619
REMARK  solvFull: -1900.02
REMARK  surfFull: 243.229
REMARK  extraFull: 0.0
REMARK  deltaGcompsolvpol: -1900.02
REMARK  deltaGcompsolvnonpol: 243.229
REMARK  deltaGprotsolvpol: -1897.11
REMARK  deltaGprotsolvnonpol: 243.179
REMARK  deltaGligsolvpol: -10.3306
REMARK  deltaGligsolvnonpol: 14.4307
REMARK  deltaGvdw: -29.8979
REMARK  deltaGelec: 0.0
REMARK  deltaG: -7.7246165
REMARK  Cluster: 2
REMARK  ClusterRank: 3
ATOM   4915 C    LIG     1      22.811  21.909   7.677  1.00  0.00      LIG  
ATOM   4916 C1   LIG     1      23.370  21.749   9.062  1.00  0.00      LIG  
ATOM   4917 C2   LIG     1      23.616  20.343   9.524  1.00  0.00      LIG  
ATOM   4918 C3   LIG     1      22.383  19.521   9.209  1.00  0.00      LIG  
ATOM   4919 C4   LIG     1      22.039  19.476   7.727  1.00  0.00      LIG  
ATOM   4920 C5   LIG     1      21.691  20.921   7.366  1.00  0.00      LIG  
ATOM   4921 C6   LIG     1      22.442  18.130   9.775  1.00  0.00      LIG  
ATOM   4922 C7   LIG     1      21.009  17.683   9.934  1.00  0.00      LIG  
ATOM   4923 C8   LIG     1      20.132  17.878   8.672  1.00  0.00      LIG  
ATOM   4924 C9   LIG     1      20.922  18.418   7.452  1.00  0.00      LIG  
ATOM   4925 C10  LIG     1      19.493  16.519   8.214  1.00  0.00      LIG  
ATOM   4926 C11  LIG     1      18.997  16.471   6.758  1.00  0.00      LIG  
ATOM   4927 C12  LIG     1      18.785  17.839   6.142  1.00  0.00      LIG  
ATOM   4928 C13  LIG     1      19.960  18.791   6.310  1.00  0.00      LIG  
ATOM   4929 O    LIG     1      23.926  22.687   9.614  1.00  0.00      LIG  
ATOM   4930 C14  LIG     1      17.658  15.710   6.775  1.00  0.00      LIG  
ATOM   4931 C15  LIG     1      17.529  15.127   8.167  1.00  0.00      LIG  
ATOM   4932 C16  LIG     1      18.288  16.089   9.039  1.00  0.00      LIG  
ATOM   4933 C17  LIG     1      16.759  14.564   3.116  1.00  0.00      LIG  
ATOM   4934 C18  LIG     1      17.310  15.356   4.313  1.00  0.00      LIG  
ATOM   4935 C19  LIG     1      17.424  14.660   5.674  1.00  0.00      LIG  
ATOM   4936 C20  LIG     1      23.250  19.047   6.885  1.00  0.00      LIG  
ATOM   4937 O1   LIG     1      20.654  18.827   5.070  1.00  0.00      LIG  
ATOM   4938 C21  LIG     1      20.504  15.368   8.293  1.00  0.00      LIG  
ATOM   4939 C22  LIG     1      19.079  18.907   9.134  1.00  0.00      LIG  
ATOM   4940 C23  LIG     1      18.509  13.600   5.683  1.00  0.00      LIG  
ATOM   4941 H    LIG     1      21.487  17.563   7.076  1.00  0.00      LIG  
ATOM   4942 O2   LIG     1      17.461  13.346   2.924  1.00  0.00      LIG  
ATOM   4943 C24  LIG     1      16.945  15.360   1.855  1.00  0.00      LIG  
ATOM   4944 H1   LIG     1      17.979  15.592   1.658  1.00  0.00      LIG  
ATOM   4945 H2   LIG     1      21.562  20.031   9.723  1.00  0.00      LIG  
ATOM   4946 C25  LIG     1      15.931  16.270   1.275  1.00  0.00      LIG  
ATOM   4947 O3   LIG     1      16.129  14.946   0.734  1.00  0.00      LIG  
ATOM   4948 C26  LIG     1      14.624  16.469   1.943  1.00  0.00      LIG  
ATOM   4949 C27  LIG     1      16.389  17.363   0.376  1.00  0.00      LIG  
ATOM   4950 H3   LIG     1      23.634  21.797   6.967  1.00  0.00      LIG  
ATOM   4951 H4   LIG     1      22.424  22.928   7.586  1.00  0.00      LIG  
ATOM   4952 H5   LIG     1      23.770  20.368  10.606  1.00  0.00      LIG  
ATOM   4953 H6   LIG     1      24.522  19.951   9.057  1.00  0.00      LIG  
ATOM   4954 H7   LIG     1      21.458  21.013   6.303  1.00  0.00      LIG  
ATOM   4955 H8   LIG     1      20.796  21.219   7.920  1.00  0.00      LIG  
ATOM   4956 H9   LIG     1      22.927  18.141  10.755  1.00  0.00      LIG  
ATOM   4957 H10  LIG     1      23.001  17.443   9.135  1.00  0.00      LIG  
ATOM   4958 H11  LIG     1      20.596  18.294  10.742  1.00  0.00      LIG  
ATOM   4959 H12  LIG     1      20.984  16.680  10.355  1.00  0.00      LIG  
ATOM   4960 H13  LIG     1      19.736  15.957   6.139  1.00  0.00      LIG  
ATOM   4961 H14  LIG     1      17.914  18.287   6.620  1.00  0.00      LIG  
ATOM   4962 H15  LIG     1      18.521  17.728   5.088  1.00  0.00      LIG  
ATOM   4963 H16  LIG     1      19.536  19.787   6.458  1.00  0.00      LIG  
ATOM   4964 H17  LIG     1      16.859  16.449   6.681  1.00  0.00      LIG  
ATOM   4965 H18  LIG     1      17.970  14.134   8.258  1.00  0.00      LIG  
ATOM   4966 H19  LIG     1      16.482  15.044   8.467  1.00  0.00      LIG  
ATOM   4967 H20  LIG     1      17.605  16.913   9.241  1.00  0.00      LIG  
ATOM   4968 H21  LIG     1      18.570  15.637   9.994  1.00  0.00      LIG  
ATOM   4969 H22  LIG     1      15.709  14.312   3.288  1.00  0.00      LIG  
ATOM   4970 H23  LIG     1      16.685  16.244   4.433  1.00  0.00      LIG  
ATOM   4971 H24  LIG     1      18.301  15.724   4.069  1.00  0.00      LIG  
ATOM   4972 H25  LIG     1      16.477  14.159   5.884  1.00  0.00      LIG  
ATOM   4973 H26  LIG     1      23.558  18.031   7.136  1.00  0.00      LIG  
ATOM   4974 H27  LIG     1      24.125  19.686   7.008  1.00  0.00      LIG  
ATOM   4975 H28  LIG     1      23.007  19.062   5.821  1.00  0.00      LIG  
ATOM   4976 H29  LIG     1      21.434  19.391   5.205  1.00  0.00      LIG  
ATOM   4977 H30  LIG     1      20.635  15.012   9.318  1.00  0.00      LIG  
ATOM   4978 H31  LIG     1      21.480  15.661   7.904  1.00  0.00      LIG  
ATOM   4979 H32  LIG     1      20.186  14.501   7.713  1.00  0.00      LIG  
ATOM   4980 H33  LIG     1      19.519  19.898   9.255  1.00  0.00      LIG  
ATOM   4981 H34  LIG     1      18.659  18.626  10.103  1.00  0.00      LIG  
ATOM   4982 H35  LIG     1      18.236  19.012   8.454  1.00  0.00      LIG  
ATOM   4983 H36  LIG     1      18.765  13.252   6.683  1.00  0.00      LIG  
ATOM   4984 H37  LIG     1      19.420  13.960   5.200  1.00  0.00      LIG  
ATOM   4985 H38  LIG     1      18.155  12.721   5.148  1.00  0.00      LIG  
ATOM   4986 H39  LIG     1      18.388  13.584   2.763  1.00  0.00      LIG  
ATOM   4987 H40  LIG     1      14.784  16.982   2.889  1.00  0.00      LIG  
ATOM   4988 H41  LIG     1      14.111  15.522   2.138  1.00  0.00      LIG  
ATOM   4989 H42  LIG     1      13.976  17.096   1.327  1.00  0.00      LIG  
ATOM   4990 H43  LIG     1      15.665  17.518  -0.428  1.00  0.00      LIG  
ATOM   4991 H44  LIG     1      17.360  17.133  -0.075  1.00  0.00      LIG  
ATOM   4992 H45  LIG     1      16.485  18.295   0.938  1.00  0.00      LIG  
TER
REMARK  Energy: 267.573
REMARK  SimpleFitness: 267.573
REMARK  FullFitness: -1379.9524
REMARK  InterFull: -29.6343
REMARK  IntraFull: 306.474
REMARK  solvFull: -1900.05
REMARK  surfFull: 243.258
REMARK  extraFull: 0.0
REMARK  deltaGcompsolvpol: -1900.05
REMARK  deltaGcompsolvnonpol: 243.258
REMARK  deltaGprotsolvpol: -1897.11
REMARK  deltaGprotsolvnonpol: 243.179
REMARK  deltaGligsolvpol: -10.3347
REMARK  deltaGligsolvnonpol: 14.4288
REMARK  deltaGvdw: -29.6343
REMARK  deltaGelec: 0.0
REMARK  deltaG: -7.6983447
REMARK  Cluster: 2
REMARK  ClusterRank: 4
ATOM   4915 C    LIG     1      22.908  21.888   7.655  1.00  0.00      LIG  
ATOM   4916 C1   LIG     1      23.451  21.736   9.048  1.00  0.00      LIG  
ATOM   4917 C2   LIG     1      23.659  20.332   9.534  1.00  0.00      LIG  
ATOM   4918 C3   LIG     1      22.413  19.532   9.216  1.00  0.00      LIG  
ATOM   4919 C4   LIG     1      22.083  19.475   7.731  1.00  0.00      LIG  
ATOM   4920 C5   LIG     1      21.768  20.922   7.350  1.00  0.00      LIG  
ATOM   4921 C6   LIG     1      22.443  18.147   9.799  1.00  0.00      LIG  
ATOM   4922 C7   LIG     1      21.000  17.730   9.951  1.00  0.00      LIG  
ATOM   4923 C8   LIG     1      20.143  17.916   8.676  1.00  0.00      LIG  
ATOM   4924 C9   LIG     1      20.949  18.435   7.458  1.00  0.00      LIG  
ATOM   4925 C10  LIG     1      19.502  16.556   8.226  1.00  0.00      LIG  
ATOM   4926 C11  LIG     1      19.014  16.499   6.767  1.00  0.00      LIG  
ATOM   4927 C12  LIG     1      18.820  17.862   6.133  1.00  0.00      LIG  
ATOM   4928 C13  LIG     1      19.999  18.810   6.306  1.00  0.00      LIG  
ATOM   4929 O    LIG     1      24.026  22.669   9.590  1.00  0.00      LIG  
ATOM   4930 C14  LIG     1      17.671  15.746   6.784  1.00  0.00      LIG  
ATOM   4931 C15  LIG     1      17.534  15.171   8.179  1.00  0.00      LIG  
ATOM   4932 C16  LIG     1      18.293  16.135   9.050  1.00  0.00      LIG  
ATOM   4933 C17  LIG     1      16.742  14.589   3.140  1.00  0.00      LIG  
ATOM   4934 C18  LIG     1      17.318  15.378   4.327  1.00  0.00      LIG  
ATOM   4935 C19  LIG     1      17.432  14.689   5.690  1.00  0.00      LIG  
ATOM   4936 C20  LIG     1      23.293  19.012   6.908  1.00  0.00      LIG  
ATOM   4937 O1   LIG     1      20.704  18.838   5.072  1.00  0.00      LIG  
ATOM   4938 C21  LIG     1      20.509  15.401   8.320  1.00  0.00      LIG  
ATOM   4939 C22  LIG     1      19.092  18.958   9.112  1.00  0.00      LIG  
ATOM   4940 C23  LIG     1      18.514  13.625   5.703  1.00  0.00      LIG  
ATOM   4941 H    LIG     1      21.503  17.569   7.091  1.00  0.00      LIG  
ATOM   4942 O2   LIG     1      17.416  13.353   2.956  1.00  0.00      LIG  
ATOM   4943 C24  LIG     1      16.937  15.370   1.871  1.00  0.00      LIG  
ATOM   4944 H1   LIG     1      17.973  15.590   1.673  1.00  0.00      LIG  
ATOM   4945 H2   LIG     1      21.595  20.063   9.715  1.00  0.00      LIG  
ATOM   4946 C25  LIG     1      15.928  16.280   1.280  1.00  0.00      LIG  
ATOM   4947 O3   LIG     1      16.120  14.951   0.752  1.00  0.00      LIG  
ATOM   4948 C26  LIG     1      14.618  16.492   1.939  1.00  0.00      LIG  
ATOM   4949 C27  LIG     1      16.393  17.362   0.371  1.00  0.00      LIG  
ATOM   4950 H3   LIG     1      23.735  21.745   6.956  1.00  0.00      LIG  
ATOM   4951 H4   LIG     1      22.549  22.914   7.545  1.00  0.00      LIG  
ATOM   4952 H5   LIG     1      23.800  20.371  10.618  1.00  0.00      LIG  
ATOM   4953 H6   LIG     1      24.563  19.913   9.085  1.00  0.00      LIG  
ATOM   4954 H7   LIG     1      21.544  21.006   6.284  1.00  0.00      LIG  
ATOM   4955 H8   LIG     1      20.876  21.247   7.894  1.00  0.00      LIG  
ATOM   4956 H9   LIG     1      22.919  18.162  10.783  1.00  0.00      LIG  
ATOM   4957 H10  LIG     1      22.995  17.442   9.173  1.00  0.00      LIG  
ATOM   4958 H11  LIG     1      20.592  18.366  10.742  1.00  0.00      LIG  
ATOM   4959 H12  LIG     1      20.949  16.735  10.390  1.00  0.00      LIG  
ATOM   4960 H13  LIG     1      19.753  15.972   6.158  1.00  0.00      LIG  
ATOM   4961 H14  LIG     1      17.945  18.321   6.591  1.00  0.00      LIG  
ATOM   4962 H15  LIG     1      18.570  17.741   5.076  1.00  0.00      LIG  
ATOM   4963 H16  LIG     1      19.582  19.810   6.449  1.00  0.00      LIG  
ATOM   4964 H17  LIG     1      16.876  16.490   6.684  1.00  0.00      LIG  
ATOM   4965 H18  LIG     1      17.970  14.177   8.276  1.00  0.00      LIG  
ATOM   4966 H19  LIG     1      16.485  15.094   8.473  1.00  0.00      LIG  
ATOM   4967 H20  LIG     1      17.613  16.963   9.249  1.00  0.00      LIG  
ATOM   4968 H21  LIG     1      18.572  15.684  10.006  1.00  0.00      LIG  
ATOM   4969 H22  LIG     1      15.689  14.360   3.322  1.00  0.00      LIG  
ATOM   4970 H23  LIG     1      16.710  16.278   4.446  1.00  0.00      LIG  
ATOM   4971 H24  LIG     1      18.314  15.728   4.073  1.00  0.00      LIG  
ATOM   4972 H25  LIG     1      16.485  14.191   5.905  1.00  0.00      LIG  
ATOM   4973 H26  LIG     1      23.574  17.992   7.173  1.00  0.00      LIG  
ATOM   4974 H27  LIG     1      24.181  19.631   7.037  1.00  0.00      LIG  
ATOM   4975 H28  LIG     1      23.062  19.023   5.841  1.00  0.00      LIG  
ATOM   4976 H29  LIG     1      21.484  19.402   5.212  1.00  0.00      LIG  
ATOM   4977 H30  LIG     1      20.648  15.065   9.350  1.00  0.00      LIG  
ATOM   4978 H31  LIG     1      21.484  15.681   7.916  1.00  0.00      LIG  
ATOM   4979 H32  LIG     1      20.181  14.525   7.761  1.00  0.00      LIG  
ATOM   4980 H33  LIG     1      19.536  19.950   9.210  1.00  0.00      LIG  
ATOM   4981 H34  LIG     1      18.669  18.700  10.087  1.00  0.00      LIG  
ATOM   4982 H35  LIG     1      18.249  19.048   8.429  1.00  0.00      LIG  
ATOM   4983 H36  LIG     1      18.759  13.272   6.705  1.00  0.00      LIG  
ATOM   4984 H37  LIG     1      19.432  13.986   5.233  1.00  0.00      LIG  
ATOM   4985 H38  LIG     1      18.168  12.748   5.160  1.00  0.00      LIG  
ATOM   4986 H39  LIG     1      18.349  13.570   2.790  1.00  0.00      LIG  
ATOM   4987 H40  LIG     1      14.776  17.009   2.884  1.00  0.00      LIG  
ATOM   4988 H41  LIG     1      14.097  15.551   2.136  1.00  0.00      LIG  
ATOM   4989 H42  LIG     1      13.978  17.121   1.317  1.00  0.00      LIG  
ATOM   4990 H43  LIG     1      15.673  17.512  -0.437  1.00  0.00      LIG  
ATOM   4991 H44  LIG     1      17.364  17.125  -0.074  1.00  0.00      LIG  
ATOM   4992 H45  LIG     1      16.490  18.300   0.924  1.00  0.00      LIG  
TER
REMARK  Energy: 270.735
REMARK  SimpleFitness: 270.735
REMARK  FullFitness: -1379.4457
REMARK  InterFull: -34.2436
REMARK  IntraFull: 307.119
REMARK  solvFull: -1895.65
REMARK  surfFull: 243.329
REMARK  extraFull: 0.0
REMARK  deltaGcompsolvpol: -1895.65
REMARK  deltaGcompsolvnonpol: 243.329
REMARK  deltaGprotsolvpol: -1897.11
REMARK  deltaGprotsolvnonpol: 243.179
REMARK  deltaGligsolvpol: -10.0527
REMARK  deltaGligsolvnonpol: 14.159
REMARK  deltaGvdw: -34.2436
REMARK  deltaGelec: 0.0
REMARK  deltaG: -7.8501215
REMARK  Cluster: 2
REMARK  ClusterRank: 5
ATOM   4915 C    LIG     1      21.069  22.877   8.693  1.00  0.00      LIG  
ATOM   4916 C1   LIG     1      20.907  23.113  10.159  1.00  0.00      LIG  
ATOM   4917 C2   LIG     1      21.214  21.941  11.033  1.00  0.00      LIG  
ATOM   4918 C3   LIG     1      20.487  20.709  10.522  1.00  0.00      LIG  
ATOM   4919 C4   LIG     1      20.788  20.360   9.060  1.00  0.00      LIG  
ATOM   4920 C5   LIG     1      20.373  21.597   8.258  1.00  0.00      LIG  
ATOM   4921 C6   LIG     1      20.706  19.572  11.503  1.00  0.00      LIG  
ATOM   4922 C7   LIG     1      20.565  18.187  10.905  1.00  0.00      LIG  
ATOM   4923 C8   LIG     1      19.584  18.105   9.735  1.00  0.00      LIG  
ATOM   4924 C9   LIG     1      20.088  19.032   8.606  1.00  0.00      LIG  
ATOM   4925 C10  LIG     1      19.540  16.660   9.138  1.00  0.00      LIG  
ATOM   4926 C11  LIG     1      19.024  16.588   7.694  1.00  0.00      LIG  
ATOM   4927 C12  LIG     1      18.280  17.828   7.235  1.00  0.00      LIG  
ATOM   4928 C13  LIG     1      19.068  19.117   7.455  1.00  0.00      LIG  
ATOM   4929 O    LIG     1      20.937  24.249  10.609  1.00  0.00      LIG  
ATOM   4930 C14  LIG     1      18.104  15.364   7.628  1.00  0.00      LIG  
ATOM   4931 C15  LIG     1      18.334  14.592   8.911  1.00  0.00      LIG  
ATOM   4932 C16  LIG     1      18.710  15.646   9.920  1.00  0.00      LIG  
ATOM   4933 C17  LIG     1      17.054  14.076   4.187  1.00  0.00      LIG  
ATOM   4934 C18  LIG     1      17.580  15.111   5.187  1.00  0.00      LIG  
ATOM   4935 C19  LIG     1      18.236  14.455   6.397  1.00  0.00      LIG  
ATOM   4936 C20  LIG     1      22.291  20.153   8.830  1.00  0.00      LIG  
ATOM   4937 O1   LIG     1      19.755  19.373   6.231  1.00  0.00      LIG  
ATOM   4938 C21  LIG     1      20.929  16.029   9.081  1.00  0.00      LIG  
ATOM   4939 C22  LIG     1      18.207  18.516  10.302  1.00  0.00      LIG  
ATOM   4940 C23  LIG     1      19.674  14.071   6.089  1.00  0.00      LIG  
ATOM   4941 H    LIG     1      20.923  18.496   8.153  1.00  0.00      LIG  
ATOM   4942 O2   LIG     1      18.089  13.575   3.357  1.00  0.00      LIG  
ATOM   4943 C24  LIG     1      15.925  14.551   3.321  1.00  0.00      LIG  
ATOM   4944 H1   LIG     1      15.135  13.813   3.277  1.00  0.00      LIG  
ATOM   4945 H2   LIG     1      19.426  20.966  10.560  1.00  0.00      LIG  
ATOM   4946 C25  LIG     1      16.008  15.528   2.195  1.00  0.00      LIG  
ATOM   4947 O3   LIG     1      15.544  15.935   3.493  1.00  0.00      LIG  
ATOM   4948 C26  LIG     1      17.239  16.230   1.771  1.00  0.00      LIG  
ATOM   4949 C27  LIG     1      14.946  15.510   1.176  1.00  0.00      LIG  
ATOM   4950 H3   LIG     1      22.137  22.853   8.463  1.00  0.00      LIG  
ATOM   4951 H4   LIG     1      20.630  23.726   8.168  1.00  0.00      LIG  
ATOM   4952 H5   LIG     1      20.869  22.175  12.044  1.00  0.00      LIG  
ATOM   4953 H6   LIG     1      22.296  21.793  11.064  1.00  0.00      LIG  
ATOM   4954 H7   LIG     1      20.593  21.459   7.198  1.00  0.00      LIG  
ATOM   4955 H8   LIG     1      19.293  21.744   8.357  1.00  0.00      LIG  
ATOM   4956 H9   LIG     1      19.998  19.686  12.328  1.00  0.00      LIG  
ATOM   4957 H10  LIG     1      21.701  19.655  11.950  1.00  0.00      LIG  
ATOM   4958 H11  LIG     1      20.280  17.483  11.692  1.00  0.00      LIG  
ATOM   4959 H12  LIG     1      21.572  17.907  10.593  1.00  0.00      LIG  
ATOM   4960 H13  LIG     1      19.881  16.488   7.027  1.00  0.00      LIG  
ATOM   4961 H14  LIG     1      17.330  17.888   7.768  1.00  0.00      LIG  
ATOM   4962 H15  LIG     1      18.019  17.712   6.180  1.00  0.00      LIG  
ATOM   4963 H16  LIG     1      18.354  19.928   7.613  1.00  0.00      LIG  
ATOM   4964 H17  LIG     1      17.071  15.721   7.670  1.00  0.00      LIG  
ATOM   4965 H18  LIG     1      19.145  13.869   8.804  1.00  0.00      LIG  
ATOM   4966 H19  LIG     1      17.440  14.042   9.216  1.00  0.00      LIG  
ATOM   4967 H20  LIG     1      17.784  16.056  10.314  1.00  0.00      LIG  
ATOM   4968 H21  LIG     1      19.260  15.215  10.761  1.00  0.00      LIG  
ATOM   4969 H22  LIG     1      16.675  13.224   4.757  1.00  0.00      LIG  
ATOM   4970 H23  LIG     1      16.746  15.709   5.563  1.00  0.00      LIG  
ATOM   4971 H24  LIG     1      18.287  15.793   4.707  1.00  0.00      LIG  
ATOM   4972 H25  LIG     1      17.687  13.537   6.622  1.00  0.00      LIG  
ATOM   4973 H26  LIG     1      22.652  19.252   9.331  1.00  0.00      LIG  
ATOM   4974 H27  LIG     1      22.908  20.981   9.181  1.00  0.00      LIG  
ATOM   4975 H28  LIG     1      22.489  20.032   7.762  1.00  0.00      LIG  
ATOM   4976 H29  LIG     1      20.360  20.114   6.404  1.00  0.00      LIG  
ATOM   4977 H30  LIG     1      21.276  15.776  10.085  1.00  0.00      LIG  
ATOM   4978 H31  LIG     1      21.666  16.687   8.618  1.00  0.00      LIG  
ATOM   4979 H32  LIG     1      20.939  15.103   8.504  1.00  0.00      LIG  
ATOM   4980 H33  LIG     1      18.043  19.592  10.277  1.00  0.00      LIG  
ATOM   4981 H34  LIG     1      18.105  18.183  11.339  1.00  0.00      LIG  
ATOM   4982 H35  LIG     1      17.375  18.076   9.754  1.00  0.00      LIG  
ATOM   4983 H36  LIG     1      20.171  13.637   6.958  1.00  0.00      LIG  
ATOM   4984 H37  LIG     1      20.255  14.932   5.752  1.00  0.00      LIG  
ATOM   4985 H38  LIG     1      19.710  13.333   5.290  1.00  0.00      LIG  
ATOM   4986 H39  LIG     1      17.652  13.050   2.665  1.00  0.00      LIG  
ATOM   4987 H40  LIG     1      16.985  17.089   1.145  1.00  0.00      LIG  
ATOM   4988 H41  LIG     1      17.868  15.558   1.186  1.00  0.00      LIG  
ATOM   4989 H42  LIG     1      17.798  16.605   2.630  1.00  0.00      LIG  
ATOM   4990 H43  LIG     1      14.076  14.935   1.508  1.00  0.00      LIG  
ATOM   4991 H44  LIG     1      15.330  15.063   0.256  1.00  0.00      LIG  
ATOM   4992 H45  LIG     1      14.624  16.531   0.953  1.00  0.00      LIG  
TER
REMARK  Energy: 271.284
REMARK  SimpleFitness: 271.284
REMARK  FullFitness: -1379.2848
REMARK  InterFull: -31.8028
REMARK  IntraFull: 306.724
REMARK  solvFull: -1897.46
REMARK  surfFull: 243.254
REMARK  extraFull: 0.0
REMARK  deltaGcompsolvpol: -1897.46
REMARK  deltaGcompsolvnonpol: 243.254
REMARK  deltaGprotsolvpol: -1897.11
REMARK  deltaGprotsolvnonpol: 243.179
REMARK  deltaGligsolvpol: -9.46819
REMARK  deltaGligsolvnonpol: 14.2489
REMARK  deltaGvdw: -31.8028
REMARK  deltaGelec: 0.0
REMARK  deltaG: -7.7813616
REMARK  Cluster: 2
REMARK  ClusterRank: 6
ATOM   4915 C    LIG     1      21.939  22.700   8.131  1.00  0.00      LIG  
ATOM   4916 C1   LIG     1      22.601  22.624   9.477  1.00  0.00      LIG  
ATOM   4917 C2   LIG     1      23.111  21.277   9.896  1.00  0.00      LIG  
ATOM   4918 C3   LIG     1      22.021  20.261   9.626  1.00  0.00      LIG  
ATOM   4919 C4   LIG     1      21.615  20.171   8.161  1.00  0.00      LIG  
ATOM   4920 C5   LIG     1      20.999  21.534   7.847  1.00  0.00      LIG  
ATOM   4921 C6   LIG     1      22.348  18.897  10.165  1.00  0.00      LIG  
ATOM   4922 C7   LIG     1      21.019  18.218  10.392  1.00  0.00      LIG  
ATOM   4923 C8   LIG     1      20.064  18.264   9.174  1.00  0.00      LIG  
ATOM   4924 C9   LIG     1      20.683  18.941   7.924  1.00  0.00      LIG  
ATOM   4925 C10  LIG     1      19.668  16.817   8.725  1.00  0.00      LIG  
ATOM   4926 C11  LIG     1      19.110  16.697   7.298  1.00  0.00      LIG  
ATOM   4927 C12  LIG     1      18.613  18.000   6.715  1.00  0.00      LIG  
ATOM   4928 C13  LIG     1      19.627  19.132   6.816  1.00  0.00      LIG  
ATOM   4929 O    LIG     1      23.021  23.637  10.014  1.00  0.00      LIG  
ATOM   4930 C14  LIG     1      17.952  15.694   7.376  1.00  0.00      LIG  
ATOM   4931 C15  LIG     1      18.039  15.059   8.747  1.00  0.00      LIG  
ATOM   4932 C16  LIG     1      18.630  16.141   9.609  1.00  0.00      LIG  
ATOM   4933 C17  LIG     1      16.881  14.228   3.968  1.00  0.00      LIG  
ATOM   4934 C18  LIG     1      17.405  15.269   4.962  1.00  0.00      LIG  
ATOM   4935 C19  LIG     1      17.868  14.637   6.270  1.00  0.00      LIG  
ATOM   4936 C20  LIG     1      22.837  19.970   7.252  1.00  0.00      LIG  
ATOM   4937 O1   LIG     1      20.264  19.233   5.546  1.00  0.00      LIG  
ATOM   4938 C21  LIG     1      20.880  15.881   8.722  1.00  0.00      LIG  
ATOM   4939 C22  LIG     1      18.864  19.076   9.702  1.00  0.00      LIG  
ATOM   4940 C23  LIG     1      19.168  13.878   6.079  1.00  0.00      LIG  
ATOM   4941 H    LIG     1      21.377  18.203   7.516  1.00  0.00      LIG  
ATOM   4942 O2   LIG     1      17.940  13.628   3.233  1.00  0.00      LIG  
ATOM   4943 C24  LIG     1      15.851  14.718   2.993  1.00  0.00      LIG  
ATOM   4944 H1   LIG     1      15.075  13.981   2.858  1.00  0.00      LIG  
ATOM   4945 H2   LIG     1      21.152  20.617  10.188  1.00  0.00      LIG  
ATOM   4946 C25  LIG     1      16.078  15.704   1.895  1.00  0.00      LIG  
ATOM   4947 O3   LIG     1      15.415  16.089   3.116  1.00  0.00      LIG  
ATOM   4948 C26  LIG     1      17.333  16.449   1.652  1.00  0.00      LIG  
ATOM   4949 C27  LIG     1      15.196  15.635   0.721  1.00  0.00      LIG  
ATOM   4950 H3   LIG     1      22.726  22.753   7.375  1.00  0.00      LIG  
ATOM   4951 H4   LIG     1      21.369  23.631   8.095  1.00  0.00      LIG  
ATOM   4952 H5   LIG     1      23.317  21.316  10.969  1.00  0.00      LIG  
ATOM   4953 H6   LIG     1      24.044  21.053   9.375  1.00  0.00      LIG  
ATOM   4954 H7   LIG     1      20.703  21.595   6.797  1.00  0.00      LIG  
ATOM   4955 H8   LIG     1      20.093  21.659   8.447  1.00  0.00      LIG  
ATOM   4956 H9   LIG     1      22.877  18.984  11.118  1.00  0.00      LIG  
ATOM   4957 H10  LIG     1      22.978  18.320   9.484  1.00  0.00      LIG  
ATOM   4958 H11  LIG     1      20.551  18.752  11.223  1.00  0.00      LIG  
ATOM   4959 H12  LIG     1      21.180  17.223  10.805  1.00  0.00      LIG  
ATOM   4960 H13  LIG     1      19.902  16.348   6.633  1.00  0.00      LIG  
ATOM   4961 H14  LIG     1      17.706  18.288   7.247  1.00  0.00      LIG  
ATOM   4962 H15  LIG     1      18.310  17.838   5.677  1.00  0.00      LIG  
ATOM   4963 H16  LIG     1      19.057  20.053   6.960  1.00  0.00      LIG  
ATOM   4964 H17  LIG     1      17.017  16.261   7.359  1.00  0.00      LIG  
ATOM   4965 H18  LIG     1      18.689  14.182   8.753  1.00  0.00      LIG  
ATOM   4966 H19  LIG     1      17.058  14.741   9.108  1.00  0.00      LIG  
ATOM   4967 H20  LIG     1      17.813  16.810   9.878  1.00  0.00      LIG  
ATOM   4968 H21  LIG     1      19.058  15.737  10.530  1.00  0.00      LIG  
ATOM   4969 H22  LIG     1      16.408  13.426   4.541  1.00  0.00      LIG  
ATOM   4970 H23  LIG     1      16.609  15.973   5.217  1.00  0.00      LIG  
ATOM   4971 H24  LIG     1      18.228  15.839   4.524  1.00  0.00      LIG  
ATOM   4972 H25  LIG     1      17.106  13.915   6.578  1.00  0.00      LIG  
ATOM   4973 H26  LIG     1      23.329  19.016   7.458  1.00  0.00      LIG  
ATOM   4974 H27  LIG     1      23.594  20.750   7.348  1.00  0.00      LIG  
ATOM   4975 H28  LIG     1      22.539  19.965   6.202  1.00  0.00      LIG  
ATOM   4976 H29  LIG     1      20.970  19.894   5.643  1.00  0.00      LIG  
ATOM   4977 H30  LIG     1      21.108  15.532   9.730  1.00  0.00      LIG  
ATOM   4978 H31  LIG     1      21.772  16.361   8.313  1.00  0.00      LIG  
ATOM   4979 H32  LIG     1      20.710  14.985   8.124  1.00  0.00      LIG  
ATOM   4980 H33  LIG     1      19.124  20.129   9.826  1.00  0.00      LIG  
ATOM   4981 H34  LIG     1      18.548  18.710  10.683  1.00  0.00      LIG  
ATOM   4982 H35  LIG     1      17.985  19.036   9.063  1.00  0.00      LIG  
ATOM   4983 H36  LIG     1      19.555  13.480   7.018  1.00  0.00      LIG  
ATOM   4984 H37  LIG     1      19.935  14.508   5.623  1.00  0.00      LIG  
ATOM   4985 H38  LIG     1      19.004  13.029   5.421  1.00  0.00      LIG  
ATOM   4986 H39  LIG     1      18.588  13.318   3.888  1.00  0.00      LIG  
ATOM   4987 H40  LIG     1      18.016  15.839   1.060  1.00  0.00      LIG  
ATOM   4988 H41  LIG     1      17.817  16.745   2.583  1.00  0.00      LIG  
ATOM   4989 H42  LIG     1      17.121  17.361   1.088  1.00  0.00      LIG  
ATOM   4990 H43  LIG     1      14.882  16.639   0.423  1.00  0.00      LIG  
ATOM   4991 H44  LIG     1      14.308  15.037   0.939  1.00  0.00      LIG  
ATOM   4992 H45  LIG     1      15.726  15.176  -0.117  1.00  0.00      LIG  
TER
REMARK  Energy: 271.6
REMARK  SimpleFitness: 271.6
REMARK  FullFitness: -1378.632
REMARK  InterFull: -36.8029
REMARK  IntraFull: 312.836
REMARK  solvFull: -1897.87
REMARK  surfFull: 243.205
REMARK  extraFull: 0.0
REMARK  deltaGcompsolvpol: -1897.87
REMARK  deltaGcompsolvnonpol: 243.205
REMARK  deltaGprotsolvpol: -1897.11
REMARK  deltaGprotsolvnonpol: 243.179
REMARK  deltaGligsolvpol: -9.75739
REMARK  deltaGligsolvnonpol: 14.3443
REMARK  deltaGvdw: -36.8029
REMARK  deltaGelec: 0.0
REMARK  deltaG: -8.275426
REMARK  Cluster: 2
REMARK  ClusterRank: 7
ATOM   4915 C    LIG     1      22.991  21.679   7.159  1.00  0.00      LIG  
ATOM   4916 C1   LIG     1      23.956  21.428   8.288  1.00  0.00      LIG  
ATOM   4917 C2   LIG     1      24.224  19.997   8.653  1.00  0.00      LIG  
ATOM   4918 C3   LIG     1      22.900  19.266   8.656  1.00  0.00      LIG  
ATOM   4919 C4   LIG     1      22.195  19.264   7.304  1.00  0.00      LIG  
ATOM   4920 C5   LIG     1      21.796  20.725   7.111  1.00  0.00      LIG  
ATOM   4921 C6   LIG     1      22.998  17.875   9.214  1.00  0.00      LIG  
ATOM   4922 C7   LIG     1      21.612  17.570   9.728  1.00  0.00      LIG  
ATOM   4923 C8   LIG     1      20.501  17.732   8.664  1.00  0.00      LIG  
ATOM   4924 C9   LIG     1      21.030  18.222   7.292  1.00  0.00      LIG  
ATOM   4925 C10  LIG     1      19.777  16.370   8.395  1.00  0.00      LIG  
ATOM   4926 C11  LIG     1      19.108  16.220   7.026  1.00  0.00      LIG  
ATOM   4927 C12  LIG     1      18.699  17.557   6.438  1.00  0.00      LIG  
ATOM   4928 C13  LIG     1      19.845  18.561   6.362  1.00  0.00      LIG  
ATOM   4929 O    LIG     1      24.737  22.302   8.632  1.00  0.00      LIG  
ATOM   4930 C14  LIG     1      17.856  15.357   7.260  1.00  0.00      LIG  
ATOM   4931 C15  LIG     1      17.900  14.939   8.724  1.00  0.00      LIG  
ATOM   4932 C16  LIG     1      18.678  16.033   9.394  1.00  0.00      LIG  
ATOM   4933 C17  LIG     1      17.285  13.627   3.832  1.00  0.00      LIG  
ATOM   4934 C18  LIG     1      18.113  14.378   4.877  1.00  0.00      LIG  
ATOM   4935 C19  LIG     1      17.541  14.202   6.277  1.00  0.00      LIG  
ATOM   4936 C20  LIG     1      23.145  18.872   6.161  1.00  0.00      LIG  
ATOM   4937 O1   LIG     1      20.259  18.609   5.004  1.00  0.00      LIG  
ATOM   4938 C21  LIG     1      20.763  15.204   8.400  1.00  0.00      LIG  
ATOM   4939 C22  LIG     1      19.566  18.781   9.294  1.00  0.00      LIG  
ATOM   4940 C23  LIG     1      17.950  12.834   6.789  1.00  0.00      LIG  
ATOM   4941 H    LIG     1      21.506  17.347   6.841  1.00  0.00      LIG  
ATOM   4942 O2   LIG     1      18.083  13.339   2.692  1.00  0.00      LIG  
ATOM   4943 C24  LIG     1      16.013  14.316   3.422  1.00  0.00      LIG  
ATOM   4944 H1   LIG     1      15.163  13.656   3.530  1.00  0.00      LIG  
ATOM   4945 H2   LIG     1      22.262  19.824   9.350  1.00  0.00      LIG  
ATOM   4946 C25  LIG     1      15.896  15.436   2.440  1.00  0.00      LIG  
ATOM   4947 O3   LIG     1      15.856  15.689   3.859  1.00  0.00      LIG  
ATOM   4948 C26  LIG     1      17.053  16.077   1.762  1.00  0.00      LIG  
ATOM   4949 C27  LIG     1      14.599  15.631   1.760  1.00  0.00      LIG  
ATOM   4950 H3   LIG     1      23.557  21.622   6.226  1.00  0.00      LIG  
ATOM   4951 H4   LIG     1      22.622  22.702   7.268  1.00  0.00      LIG  
ATOM   4952 H5   LIG     1      24.651  19.983   9.659  1.00  0.00      LIG  
ATOM   4953 H6   LIG     1      24.955  19.564   7.966  1.00  0.00      LIG  
ATOM   4954 H7   LIG     1      21.287  20.865   6.154  1.00  0.00      LIG  
ATOM   4955 H8   LIG     1      21.090  21.009   7.895  1.00  0.00      LIG  
ATOM   4956 H9   LIG     1      23.708  17.847  10.046  1.00  0.00      LIG  
ATOM   4957 H10  LIG     1      23.318  17.147   8.465  1.00  0.00      LIG  
ATOM   4958 H11  LIG     1      21.426  18.278  10.540  1.00  0.00      LIG  
ATOM   4959 H12  LIG     1      21.605  16.616  10.251  1.00  0.00      LIG  
ATOM   4960 H13  LIG     1      19.808  15.744   6.333  1.00  0.00      LIG  
ATOM   4961 H14  LIG     1      17.913  17.975   7.070  1.00  0.00      LIG  
ATOM   4962 H15  LIG     1      18.240  17.396   5.458  1.00  0.00      LIG  
ATOM   4963 H16  LIG     1      19.437  19.548   6.595  1.00  0.00      LIG  
ATOM   4964 H17  LIG     1      17.010  16.043   7.169  1.00  0.00      LIG  
ATOM   4965 H18  LIG     1      18.436  14.009   8.911  1.00  0.00      LIG  
ATOM   4966 H19  LIG     1      16.899  14.824   9.140  1.00  0.00      LIG  
ATOM   4967 H20  LIG     1      17.979  16.857   9.550  1.00  0.00      LIG  
ATOM   4968 H21  LIG     1      19.074  15.716  10.362  1.00  0.00      LIG  
ATOM   4969 H22  LIG     1      16.999  12.652   4.230  1.00  0.00      LIG  
ATOM   4970 H23  LIG     1      18.178  15.430   4.600  1.00  0.00      LIG  
ATOM   4971 H24  LIG     1      19.139  14.000   4.874  1.00  0.00      LIG  
ATOM   4972 H25  LIG     1      16.457  14.166   6.179  1.00  0.00      LIG  
ATOM   4973 H26  LIG     1      23.482  17.843   6.274  1.00  0.00      LIG  
ATOM   4974 H27  LIG     1      24.037  19.494   6.084  1.00  0.00      LIG  
ATOM   4975 H28  LIG     1      22.647  18.951   5.194  1.00  0.00      LIG  
ATOM   4976 H29  LIG     1      21.024  19.207   4.965  1.00  0.00      LIG  
ATOM   4977 H30  LIG     1      20.972  14.878   9.420  1.00  0.00      LIG  
ATOM   4978 H31  LIG     1      21.698  15.484   7.914  1.00  0.00      LIG  
ATOM   4979 H32  LIG     1      20.393  14.327   7.864  1.00  0.00      LIG  
ATOM   4980 H33  LIG     1      20.041  19.763   9.327  1.00  0.00      LIG  
ATOM   4981 H34  LIG     1      19.323  18.517  10.327  1.00  0.00      LIG  
ATOM   4982 H35  LIG     1      18.618  18.896   8.768  1.00  0.00      LIG  
ATOM   4983 H36  LIG     1      17.376  12.550   7.675  1.00  0.00      LIG  
ATOM   4984 H37  LIG     1      19.016  12.816   7.033  1.00  0.00      LIG  
ATOM   4985 H38  LIG     1      17.767  12.057   6.046  1.00  0.00      LIG  
ATOM   4986 H39  LIG     1      18.905  12.942   3.025  1.00  0.00      LIG  
ATOM   4987 H40  LIG     1      17.522  15.376   1.069  1.00  0.00      LIG  
ATOM   4988 H41  LIG     1      17.792  16.424   2.485  1.00  0.00      LIG  
ATOM   4989 H42  LIG     1      16.720  16.946   1.189  1.00  0.00      LIG  
ATOM   4990 H43  LIG     1      14.288  16.678   1.823  1.00  0.00      LIG  
ATOM   4991 H44  LIG     1      13.811  15.003   2.184  1.00  0.00      LIG  
ATOM   4992 H45  LIG     1      14.712  15.370   0.706  1.00  0.00      LIG  
TER
REMARK  Energy: 271.6
REMARK  SimpleFitness: 271.6
REMARK  FullFitness: -1378.632
REMARK  InterFull: -36.8029
REMARK  IntraFull: 312.836
REMARK  solvFull: -1897.87
REMARK  surfFull: 243.205
REMARK  extraFull: 0.0
REMARK  deltaGcompsolvpol: -1897.87
REMARK  deltaGcompsolvnonpol: 243.205
REMARK  deltaGprotsolvpol: -1897.11
REMARK  deltaGprotsolvnonpol: 243.179
REMARK  deltaGligsolvpol: -9.75739
REMARK  deltaGligsolvnonpol: 14.3443
REMARK  deltaGvdw: -36.8029
REMARK  deltaGelec: 0.0
REMARK  deltaG: -8.275426
REMARK  Cluster: 2
REMARK  ClusterRank: 8
ATOM   4915 C    LIG     1      22.991  21.679   7.159  1.00  0.00      LIG  
ATOM   4916 C1   LIG     1      23.956  21.428   8.288  1.00  0.00      LIG  
ATOM   4917 C2   LIG     1      24.224  19.997   8.653  1.00  0.00      LIG  
ATOM   4918 C3   LIG     1      22.900  19.266   8.656  1.00  0.00      LIG  
ATOM   4919 C4   LIG     1      22.195  19.264   7.304  1.00  0.00      LIG  
ATOM   4920 C5   LIG     1      21.796  20.725   7.111  1.00  0.00      LIG  
ATOM   4921 C6   LIG     1      22.998  17.875   9.214  1.00  0.00      LIG  
ATOM   4922 C7   LIG     1      21.612  17.570   9.728  1.00  0.00      LIG  
ATOM   4923 C8   LIG     1      20.501  17.732   8.664  1.00  0.00      LIG  
ATOM   4924 C9   LIG     1      21.030  18.222   7.292  1.00  0.00      LIG  
ATOM   4925 C10  LIG     1      19.777  16.370   8.395  1.00  0.00      LIG  
ATOM   4926 C11  LIG     1      19.108  16.220   7.026  1.00  0.00      LIG  
ATOM   4927 C12  LIG     1      18.699  17.557   6.438  1.00  0.00      LIG  
ATOM   4928 C13  LIG     1      19.845  18.561   6.362  1.00  0.00      LIG  
ATOM   4929 O    LIG     1      24.737  22.302   8.632  1.00  0.00      LIG  
ATOM   4930 C14  LIG     1      17.856  15.357   7.260  1.00  0.00      LIG  
ATOM   4931 C15  LIG     1      17.900  14.939   8.724  1.00  0.00      LIG  
ATOM   4932 C16  LIG     1      18.678  16.033   9.394  1.00  0.00      LIG  
ATOM   4933 C17  LIG     1      17.285  13.627   3.832  1.00  0.00      LIG  
ATOM   4934 C18  LIG     1      18.113  14.378   4.877  1.00  0.00      LIG  
ATOM   4935 C19  LIG     1      17.541  14.202   6.277  1.00  0.00      LIG  
ATOM   4936 C20  LIG     1      23.145  18.872   6.161  1.00  0.00      LIG  
ATOM   4937 O1   LIG     1      20.259  18.609   5.004  1.00  0.00      LIG  
ATOM   4938 C21  LIG     1      20.763  15.204   8.400  1.00  0.00      LIG  
ATOM   4939 C22  LIG     1      19.566  18.781   9.294  1.00  0.00      LIG  
ATOM   4940 C23  LIG     1      17.950  12.834   6.789  1.00  0.00      LIG  
ATOM   4941 H    LIG     1      21.506  17.347   6.841  1.00  0.00      LIG  
ATOM   4942 O2   LIG     1      18.083  13.339   2.692  1.00  0.00      LIG  
ATOM   4943 C24  LIG     1      16.013  14.316   3.422  1.00  0.00      LIG  
ATOM   4944 H1   LIG     1      15.163  13.656   3.530  1.00  0.00      LIG  
ATOM   4945 H2   LIG     1      22.262  19.824   9.350  1.00  0.00      LIG  
ATOM   4946 C25  LIG     1      15.896  15.436   2.440  1.00  0.00      LIG  
ATOM   4947 O3   LIG     1      15.856  15.689   3.859  1.00  0.00      LIG  
ATOM   4948 C26  LIG     1      17.053  16.077   1.762  1.00  0.00      LIG  
ATOM   4949 C27  LIG     1      14.599  15.631   1.760  1.00  0.00      LIG  
ATOM   4950 H3   LIG     1      23.557  21.622   6.226  1.00  0.00      LIG  
ATOM   4951 H4   LIG     1      22.622  22.702   7.268  1.00  0.00      LIG  
ATOM   4952 H5   LIG     1      24.651  19.983   9.659  1.00  0.00      LIG  
ATOM   4953 H6   LIG     1      24.955  19.564   7.966  1.00  0.00      LIG  
ATOM   4954 H7   LIG     1      21.287  20.865   6.154  1.00  0.00      LIG  
ATOM   4955 H8   LIG     1      21.090  21.009   7.895  1.00  0.00      LIG  
ATOM   4956 H9   LIG     1      23.708  17.847  10.046  1.00  0.00      LIG  
ATOM   4957 H10  LIG     1      23.318  17.147   8.465  1.00  0.00      LIG  
ATOM   4958 H11  LIG     1      21.426  18.278  10.540  1.00  0.00      LIG  
ATOM   4959 H12  LIG     1      21.605  16.616  10.251  1.00  0.00      LIG  
ATOM   4960 H13  LIG     1      19.808  15.744   6.333  1.00  0.00      LIG  
ATOM   4961 H14  LIG     1      17.913  17.975   7.070  1.00  0.00      LIG  
ATOM   4962 H15  LIG     1      18.240  17.396   5.458  1.00  0.00      LIG  
ATOM   4963 H16  LIG     1      19.437  19.548   6.595  1.00  0.00      LIG  
ATOM   4964 H17  LIG     1      17.010  16.043   7.169  1.00  0.00      LIG  
ATOM   4965 H18  LIG     1      18.436  14.009   8.911  1.00  0.00      LIG  
ATOM   4966 H19  LIG     1      16.899  14.824   9.140  1.00  0.00      LIG  
ATOM   4967 H20  LIG     1      17.979  16.857   9.550  1.00  0.00      LIG  
ATOM   4968 H21  LIG     1      19.074  15.716  10.362  1.00  0.00      LIG  
ATOM   4969 H22  LIG     1      16.999  12.652   4.230  1.00  0.00      LIG  
ATOM   4970 H23  LIG     1      18.178  15.430   4.600  1.00  0.00      LIG  
ATOM   4971 H24  LIG     1      19.139  14.000   4.874  1.00  0.00      LIG  
ATOM   4972 H25  LIG     1      16.457  14.166   6.179  1.00  0.00      LIG  
ATOM   4973 H26  LIG     1      23.482  17.843   6.274  1.00  0.00      LIG  
ATOM   4974 H27  LIG     1      24.037  19.494   6.084  1.00  0.00      LIG  
ATOM   4975 H28  LIG     1      22.647  18.951   5.194  1.00  0.00      LIG  
ATOM   4976 H29  LIG     1      21.024  19.207   4.965  1.00  0.00      LIG  
ATOM   4977 H30  LIG     1      20.972  14.878   9.420  1.00  0.00      LIG  
ATOM   4978 H31  LIG     1      21.698  15.484   7.914  1.00  0.00      LIG  
ATOM   4979 H32  LIG     1      20.393  14.327   7.864  1.00  0.00      LIG  
ATOM   4980 H33  LIG     1      20.041  19.763   9.327  1.00  0.00      LIG  
ATOM   4981 H34  LIG     1      19.323  18.517  10.327  1.00  0.00      LIG  
ATOM   4982 H35  LIG     1      18.618  18.896   8.768  1.00  0.00      LIG  
ATOM   4983 H36  LIG     1      17.376  12.550   7.675  1.00  0.00      LIG  
ATOM   4984 H37  LIG     1      19.016  12.816   7.033  1.00  0.00      LIG  
ATOM   4985 H38  LIG     1      17.767  12.057   6.046  1.00  0.00      LIG  
ATOM   4986 H39  LIG     1      18.905  12.942   3.025  1.00  0.00      LIG  
ATOM   4987 H40  LIG     1      17.522  15.376   1.069  1.00  0.00      LIG  
ATOM   4988 H41  LIG     1      17.792  16.424   2.485  1.00  0.00      LIG  
ATOM   4989 H42  LIG     1      16.720  16.946   1.189  1.00  0.00      LIG  
ATOM   4990 H43  LIG     1      14.288  16.678   1.823  1.00  0.00      LIG  
ATOM   4991 H44  LIG     1      13.811  15.003   2.184  1.00  0.00      LIG  
ATOM   4992 H45  LIG     1      14.712  15.370   0.706  1.00  0.00      LIG  
TER
REMARK  Energy: 271.467
REMARK  SimpleFitness: 271.467
REMARK  FullFitness: -1378.3058
REMARK  InterFull: -32.2518
REMARK  IntraFull: 306.612
REMARK  solvFull: -1896.03
REMARK  surfFull: 243.364
REMARK  extraFull: 0.0
REMARK  deltaGcompsolvpol: -1896.03
REMARK  deltaGcompsolvnonpol: 243.364
REMARK  deltaGprotsolvpol: -1897.11
REMARK  deltaGprotsolvnonpol: 243.179
REMARK  deltaGligsolvpol: -8.9849
REMARK  deltaGligsolvnonpol: 14.1358
REMARK  deltaGvdw: -32.2518
REMARK  deltaGelec: 0.0
REMARK  deltaG: -7.7447968
REMARK  Cluster: 2
REMARK  ClusterRank: 9
ATOM   4915 C    LIG     1      20.589  22.920   9.202  1.00  0.00      LIG  
ATOM   4916 C1   LIG     1      20.523  23.027  10.691  1.00  0.00      LIG  
ATOM   4917 C2   LIG     1      20.955  21.810  11.442  1.00  0.00      LIG  
ATOM   4918 C3   LIG     1      20.269  20.584  10.868  1.00  0.00      LIG  
ATOM   4919 C4   LIG     1      20.514  20.365   9.369  1.00  0.00      LIG  
ATOM   4920 C5   LIG     1      19.961  21.627   8.698  1.00  0.00      LIG  
ATOM   4921 C6   LIG     1      20.586  19.393  11.751  1.00  0.00      LIG  
ATOM   4922 C7   LIG     1      20.501  18.055  11.050  1.00  0.00      LIG  
ATOM   4923 C8   LIG     1      19.479  17.997   9.913  1.00  0.00      LIG  
ATOM   4924 C9   LIG     1      19.894  19.022   8.839  1.00  0.00      LIG  
ATOM   4925 C10  LIG     1      19.491  16.588   9.229  1.00  0.00      LIG  
ATOM   4926 C11  LIG     1      18.960  16.566   7.790  1.00  0.00      LIG  
ATOM   4927 C12  LIG     1      18.136  17.785   7.422  1.00  0.00      LIG  
ATOM   4928 C13  LIG     1      18.841  19.109   7.717  1.00  0.00      LIG  
ATOM   4929 O    LIG     1      20.521  24.122  11.234  1.00  0.00      LIG  
ATOM   4930 C14  LIG     1      18.112  15.291   7.664  1.00  0.00      LIG  
ATOM   4931 C15  LIG     1      18.387  14.476   8.911  1.00  0.00      LIG  
ATOM   4932 C16  LIG     1      18.717  15.498   9.965  1.00  0.00      LIG  
ATOM   4933 C17  LIG     1      17.069  14.068   4.210  1.00  0.00      LIG  
ATOM   4934 C18  LIG     1      17.600  15.101   5.210  1.00  0.00      LIG  
ATOM   4935 C19  LIG     1      18.292  14.439   6.398  1.00  0.00      LIG  
ATOM   4936 C20  LIG     1      22.013  20.293   9.052  1.00  0.00      LIG  
ATOM   4937 O1   LIG     1      19.478  19.501   6.502  1.00  0.00      LIG  
ATOM   4938 C21  LIG     1      20.907  16.032   9.115  1.00  0.00      LIG  
ATOM   4939 C22  LIG     1      18.104  18.300  10.543  1.00  0.00      LIG  
ATOM   4940 C23  LIG     1      19.747  14.141   6.074  1.00  0.00      LIG  
ATOM   4941 H    LIG     1      20.751  18.568   8.338  1.00  0.00      LIG  
ATOM   4942 O2   LIG     1      18.100  13.569   3.374  1.00  0.00      LIG  
ATOM   4943 C24  LIG     1      15.934  14.545   3.353  1.00  0.00      LIG  
ATOM   4944 H1   LIG     1      15.140  13.810   3.319  1.00  0.00      LIG  
ATOM   4945 H2   LIG     1      19.200  20.782  10.975  1.00  0.00      LIG  
ATOM   4946 C25  LIG     1      16.001  15.522   2.225  1.00  0.00      LIG  
ATOM   4947 O3   LIG     1      15.565  15.931   3.532  1.00  0.00      LIG  
ATOM   4948 C26  LIG     1      17.227  16.220   1.776  1.00  0.00      LIG  
ATOM   4949 C27  LIG     1      14.917  15.511   1.229  1.00  0.00      LIG  
ATOM   4950 H3   LIG     1      21.635  23.002   8.897  1.00  0.00      LIG  
ATOM   4951 H4   LIG     1      20.048  23.772   8.789  1.00  0.00      LIG  
ATOM   4952 H5   LIG     1      20.660  21.937  12.487  1.00  0.00      LIG  
ATOM   4953 H6   LIG     1      22.044  21.730  11.401  1.00  0.00      LIG  
ATOM   4954 H7   LIG     1      20.123  21.591   7.619  1.00  0.00      LIG  
ATOM   4955 H8   LIG     1      18.882  21.678   8.870  1.00  0.00      LIG  
ATOM   4956 H9   LIG     1      19.901  19.401  12.603  1.00  0.00      LIG  
ATOM   4957 H10  LIG     1      21.589  19.499  12.173  1.00  0.00      LIG  
ATOM   4958 H11  LIG     1      20.296  17.275  11.789  1.00  0.00      LIG  
ATOM   4959 H12  LIG     1      21.510  17.871  10.677  1.00  0.00      LIG  
ATOM   4960 H13  LIG     1      19.808  16.554   7.102  1.00  0.00      LIG  
ATOM   4961 H14  LIG     1      17.190  17.749   7.966  1.00  0.00      LIG  
ATOM   4962 H15  LIG     1      17.870  17.716   6.364  1.00  0.00      LIG  
ATOM   4963 H16  LIG     1      18.076  19.855   7.945  1.00  0.00      LIG  
ATOM   4964 H17  LIG     1      17.060  15.585   7.720  1.00  0.00      LIG  
ATOM   4965 H18  LIG     1      19.231  13.797   8.771  1.00  0.00      LIG  
ATOM   4966 H19  LIG     1      17.522  13.870   9.194  1.00  0.00      LIG  
ATOM   4967 H20  LIG     1      17.770  15.839  10.377  1.00  0.00      LIG  
ATOM   4968 H21  LIG     1      19.292  15.058  10.785  1.00  0.00      LIG  
ATOM   4969 H22  LIG     1      16.695  13.214   4.780  1.00  0.00      LIG  
ATOM   4970 H23  LIG     1      16.764  15.679   5.610  1.00  0.00      LIG  
ATOM   4971 H24  LIG     1      18.286  15.800   4.723  1.00  0.00      LIG  
ATOM   4972 H25  LIG     1      17.794  13.485   6.590  1.00  0.00      LIG  
ATOM   4973 H26  LIG     1      22.468  19.401   9.488  1.00  0.00      LIG  
ATOM   4974 H27  LIG     1      22.583  21.150   9.413  1.00  0.00      LIG  
ATOM   4975 H28  LIG     1      22.160  20.240   7.969  1.00  0.00      LIG  
ATOM   4976 H29  LIG     1      20.025  20.275   6.715  1.00  0.00      LIG  
ATOM   4977 H30  LIG     1      21.284  15.744  10.098  1.00  0.00      LIG  
ATOM   4978 H31  LIG     1      21.599  16.753   8.675  1.00  0.00      LIG  
ATOM   4979 H32  LIG     1      20.954  15.139   8.489  1.00  0.00      LIG  
ATOM   4980 H33  LIG     1      17.903  19.365  10.644  1.00  0.00      LIG  
ATOM   4981 H34  LIG     1      18.027  17.848  11.535  1.00  0.00      LIG  
ATOM   4982 H35  LIG     1      17.279  17.906   9.954  1.00  0.00      LIG  
ATOM   4983 H36  LIG     1      20.268  13.698   6.925  1.00  0.00      LIG  
ATOM   4984 H37  LIG     1      20.282  15.044   5.772  1.00  0.00      LIG  
ATOM   4985 H38  LIG     1      19.819  13.433   5.248  1.00  0.00      LIG  
ATOM   4986 H39  LIG     1      18.359  14.305   2.794  1.00  0.00      LIG  
ATOM   4987 H40  LIG     1      16.964  17.063   1.132  1.00  0.00      LIG  
ATOM   4988 H41  LIG     1      17.854  15.538   1.201  1.00  0.00      LIG  
ATOM   4989 H42  LIG     1      17.792  16.616   2.622  1.00  0.00      LIG  
ATOM   4990 H43  LIG     1      14.054  14.932   1.573  1.00  0.00      LIG  
ATOM   4991 H44  LIG     1      15.281  15.074   0.297  1.00  0.00      LIG  
ATOM   4992 H45  LIG     1      14.589  16.534   1.022  1.00  0.00      LIG  
TER
REMARK  Energy: 274.569
REMARK  SimpleFitness: 274.569
REMARK  FullFitness: -1375.2557
REMARK  InterFull: -34.3977
REMARK  IntraFull: 313.44
REMARK  solvFull: -1897.69
REMARK  surfFull: 243.392
REMARK  extraFull: 0.0
REMARK  deltaGcompsolvpol: -1897.69
REMARK  deltaGcompsolvnonpol: 243.392
REMARK  deltaGprotsolvpol: -1897.11
REMARK  deltaGprotsolvnonpol: 243.179
REMARK  deltaGligsolvpol: -9.82174
REMARK  deltaGligsolvnonpol: 14.3362
REMARK  deltaGvdw: -34.3977
REMARK  deltaGelec: 0.0
REMARK  deltaG: -8.014481
REMARK  Cluster: 2
REMARK  ClusterRank: 10
ATOM   4915 C    LIG     1      23.619  21.743   6.747  1.00  0.00      LIG  
ATOM   4916 C1   LIG     1      24.510  21.504   7.932  1.00  0.00      LIG  
ATOM   4917 C2   LIG     1      24.638  20.089   8.404  1.00  0.00      LIG  
ATOM   4918 C3   LIG     1      23.247  19.491   8.428  1.00  0.00      LIG  
ATOM   4919 C4   LIG     1      22.564  19.451   7.065  1.00  0.00      LIG  
ATOM   4920 C5   LIG     1      22.322  20.924   6.751  1.00  0.00      LIG  
ATOM   4921 C6   LIG     1      23.209  18.149   9.096  1.00  0.00      LIG  
ATOM   4922 C7   LIG     1      21.793  18.014   9.598  1.00  0.00      LIG  
ATOM   4923 C8   LIG     1      20.726  18.149   8.488  1.00  0.00      LIG  
ATOM   4924 C9   LIG     1      21.310  18.514   7.101  1.00  0.00      LIG  
ATOM   4925 C10  LIG     1      19.942  16.805   8.287  1.00  0.00      LIG  
ATOM   4926 C11  LIG     1      19.314  16.577   6.905  1.00  0.00      LIG  
ATOM   4927 C12  LIG     1      18.973  17.899   6.231  1.00  0.00      LIG  
ATOM   4928 C13  LIG     1      20.152  18.875   6.149  1.00  0.00      LIG  
ATOM   4929 O    LIG     1      25.347  22.340   8.252  1.00  0.00      LIG  
ATOM   4930 C14  LIG     1      18.028  15.761   7.156  1.00  0.00      LIG  
ATOM   4931 C15  LIG     1      17.998  15.479   8.646  1.00  0.00      LIG  
ATOM   4932 C16  LIG     1      18.775  16.615   9.244  1.00  0.00      LIG  
ATOM   4933 C17  LIG     1      17.328  13.764   3.917  1.00  0.00      LIG  
ATOM   4934 C18  LIG     1      18.166  14.636   4.857  1.00  0.00      LIG  
ATOM   4935 C19  LIG     1      17.716  14.510   6.299  1.00  0.00      LIG  
ATOM   4936 C20  LIG     1      23.482  18.889   5.971  1.00  0.00      LIG  
ATOM   4937 O1   LIG     1      20.582  18.902   4.797  1.00  0.00      LIG  
ATOM   4938 C21  LIG     1      20.873  15.604   8.442  1.00  0.00      LIG  
ATOM   4939 C22  LIG     1      19.839  19.290   9.015  1.00  0.00      LIG  
ATOM   4940 C23  LIG     1      18.271  13.201   6.848  1.00  0.00      LIG  
ATOM   4941 H    LIG     1      21.717  17.579   6.707  1.00  0.00      LIG  
ATOM   4942 O2   LIG     1      18.103  13.370   2.794  1.00  0.00      LIG  
ATOM   4943 C24  LIG     1      16.039  14.377   3.455  1.00  0.00      LIG  
ATOM   4944 H1   LIG     1      15.215  13.683   3.566  1.00  0.00      LIG  
ATOM   4945 H2   LIG     1      22.653  20.160   9.061  1.00  0.00      LIG  
ATOM   4946 C25  LIG     1      15.894  15.445   2.421  1.00  0.00      LIG  
ATOM   4947 O3   LIG     1      15.820  15.757   3.827  1.00  0.00      LIG  
ATOM   4948 C26  LIG     1      17.036  16.099   1.724  1.00  0.00      LIG  
ATOM   4949 C27  LIG     1      14.597  15.562   1.721  1.00  0.00      LIG  
ATOM   4950 H3   LIG     1      24.202  21.536   5.846  1.00  0.00      LIG  
ATOM   4951 H4   LIG     1      23.375  22.808   6.743  1.00  0.00      LIG  
ATOM   4952 H5   LIG     1      25.046  20.108   9.418  1.00  0.00      LIG  
ATOM   4953 H6   LIG     1      25.334  19.542   7.763  1.00  0.00      LIG  
ATOM   4954 H7   LIG     1      21.840  21.039   5.777  1.00  0.00      LIG  
ATOM   4955 H8   LIG     1      21.644  21.345   7.498  1.00  0.00      LIG  
ATOM   4956 H9   LIG     1      23.898  18.128   9.945  1.00  0.00      LIG  
ATOM   4957 H10  LIG     1      23.480  17.338   8.416  1.00  0.00      LIG  
ATOM   4958 H11  LIG     1      21.653  18.826  10.318  1.00  0.00      LIG  
ATOM   4959 H12  LIG     1      21.690  17.125  10.220  1.00  0.00      LIG  
ATOM   4960 H13  LIG     1      20.013  16.034   6.262  1.00  0.00      LIG  
ATOM   4961 H14  LIG     1      18.175  18.371   6.809  1.00  0.00      LIG  
ATOM   4962 H15  LIG     1      18.545  17.703   5.244  1.00  0.00      LIG  
ATOM   4963 H16  LIG     1      19.780  19.881   6.360  1.00  0.00      LIG  
ATOM   4964 H17  LIG     1      17.204  16.451   6.958  1.00  0.00      LIG  
ATOM   4965 H18  LIG     1      18.490  14.550   8.937  1.00  0.00      LIG  
ATOM   4966 H19  LIG     1      16.974  15.426   9.009  1.00  0.00      LIG  
ATOM   4967 H20  LIG     1      18.104  17.476   9.264  1.00  0.00      LIG  
ATOM   4968 H21  LIG     1      19.098  16.399  10.265  1.00  0.00      LIG  
ATOM   4969 H22  LIG     1      17.065  12.835   4.427  1.00  0.00      LIG  
ATOM   4970 H23  LIG     1      18.145  15.677   4.531  1.00  0.00      LIG  
ATOM   4971 H24  LIG     1      19.211  14.322   4.819  1.00  0.00      LIG  
ATOM   4972 H25  LIG     1      16.630  14.398   6.297  1.00  0.00      LIG  
ATOM   4973 H26  LIG     1      23.681  17.834   6.144  1.00  0.00      LIG  
ATOM   4974 H27  LIG     1      24.450  19.383   5.890  1.00  0.00      LIG  
ATOM   4975 H28  LIG     1      23.017  18.979   4.989  1.00  0.00      LIG  
ATOM   4976 H29  LIG     1      21.371  19.468   4.766  1.00  0.00      LIG  
ATOM   4977 H30  LIG     1      21.019  15.354   9.495  1.00  0.00      LIG  
ATOM   4978 H31  LIG     1      21.843  15.802   7.986  1.00  0.00      LIG  
ATOM   4979 H32  LIG     1      20.495  14.705   7.957  1.00  0.00      LIG  
ATOM   4980 H33  LIG     1      20.374  20.242   8.982  1.00  0.00      LIG  
ATOM   4981 H34  LIG     1      19.562  19.118  10.058  1.00  0.00      LIG  
ATOM   4982 H35  LIG     1      18.909  19.421   8.460  1.00  0.00      LIG  
ATOM   4983 H36  LIG     1      17.797  12.932   7.795  1.00  0.00      LIG  
ATOM   4984 H37  LIG     1      19.351  13.261   6.997  1.00  0.00      LIG  
ATOM   4985 H38  LIG     1      18.080  12.372   6.164  1.00  0.00      LIG  
ATOM   4986 H39  LIG     1      18.927  12.997   3.151  1.00  0.00      LIG  
ATOM   4987 H40  LIG     1      17.546  15.386   1.072  1.00  0.00      LIG  
ATOM   4988 H41  LIG     1      17.753  16.514   2.433  1.00  0.00      LIG  
ATOM   4989 H42  LIG     1      16.672  16.922   1.105  1.00  0.00      LIG  
ATOM   4990 H43  LIG     1      14.209  16.581   1.807  1.00  0.00      LIG  
ATOM   4991 H44  LIG     1      13.851  14.870   2.122  1.00  0.00      LIG  
ATOM   4992 H45  LIG     1      14.734  15.334   0.662  1.00  0.00      LIG  
TER
REMARK  Energy: 274.569
REMARK  SimpleFitness: 274.569
REMARK  FullFitness: -1375.2557
REMARK  InterFull: -34.3977
REMARK  IntraFull: 313.44
REMARK  solvFull: -1897.69
REMARK  surfFull: 243.392
REMARK  extraFull: 0.0
REMARK  deltaGcompsolvpol: -1897.69
REMARK  deltaGcompsolvnonpol: 243.392
REMARK  deltaGprotsolvpol: -1897.11
REMARK  deltaGprotsolvnonpol: 243.179
REMARK  deltaGligsolvpol: -9.82174
REMARK  deltaGligsolvnonpol: 14.3362
REMARK  deltaGvdw: -34.3977
REMARK  deltaGelec: 0.0
REMARK  deltaG: -8.014481
REMARK  Cluster: 2
REMARK  ClusterRank: 11
ATOM   4915 C    LIG     1      23.619  21.743   6.747  1.00  0.00      LIG  
ATOM   4916 C1   LIG     1      24.510  21.504   7.932  1.00  0.00      LIG  
ATOM   4917 C2   LIG     1      24.638  20.089   8.404  1.00  0.00      LIG  
ATOM   4918 C3   LIG     1      23.247  19.491   8.428  1.00  0.00      LIG  
ATOM   4919 C4   LIG     1      22.564  19.451   7.065  1.00  0.00      LIG  
ATOM   4920 C5   LIG     1      22.322  20.924   6.751  1.00  0.00      LIG  
ATOM   4921 C6   LIG     1      23.209  18.149   9.096  1.00  0.00      LIG  
ATOM   4922 C7   LIG     1      21.793  18.014   9.598  1.00  0.00      LIG  
ATOM   4923 C8   LIG     1      20.726  18.149   8.488  1.00  0.00      LIG  
ATOM   4924 C9   LIG     1      21.310  18.514   7.101  1.00  0.00      LIG  
ATOM   4925 C10  LIG     1      19.942  16.805   8.287  1.00  0.00      LIG  
ATOM   4926 C11  LIG     1      19.314  16.577   6.905  1.00  0.00      LIG  
ATOM   4927 C12  LIG     1      18.973  17.899   6.231  1.00  0.00      LIG  
ATOM   4928 C13  LIG     1      20.152  18.875   6.149  1.00  0.00      LIG  
ATOM   4929 O    LIG     1      25.347  22.340   8.252  1.00  0.00      LIG  
ATOM   4930 C14  LIG     1      18.028  15.761   7.156  1.00  0.00      LIG  
ATOM   4931 C15  LIG     1      17.998  15.479   8.646  1.00  0.00      LIG  
ATOM   4932 C16  LIG     1      18.775  16.615   9.244  1.00  0.00      LIG  
ATOM   4933 C17  LIG     1      17.328  13.764   3.917  1.00  0.00      LIG  
ATOM   4934 C18  LIG     1      18.166  14.636   4.857  1.00  0.00      LIG  
ATOM   4935 C19  LIG     1      17.716  14.510   6.299  1.00  0.00      LIG  
ATOM   4936 C20  LIG     1      23.482  18.889   5.971  1.00  0.00      LIG  
ATOM   4937 O1   LIG     1      20.582  18.902   4.797  1.00  0.00      LIG  
ATOM   4938 C21  LIG     1      20.873  15.604   8.442  1.00  0.00      LIG  
ATOM   4939 C22  LIG     1      19.839  19.290   9.015  1.00  0.00      LIG  
ATOM   4940 C23  LIG     1      18.271  13.201   6.848  1.00  0.00      LIG  
ATOM   4941 H    LIG     1      21.717  17.579   6.707  1.00  0.00      LIG  
ATOM   4942 O2   LIG     1      18.103  13.370   2.794  1.00  0.00      LIG  
ATOM   4943 C24  LIG     1      16.039  14.377   3.455  1.00  0.00      LIG  
ATOM   4944 H1   LIG     1      15.215  13.683   3.566  1.00  0.00      LIG  
ATOM   4945 H2   LIG     1      22.653  20.160   9.061  1.00  0.00      LIG  
ATOM   4946 C25  LIG     1      15.894  15.445   2.421  1.00  0.00      LIG  
ATOM   4947 O3   LIG     1      15.820  15.757   3.827  1.00  0.00      LIG  
ATOM   4948 C26  LIG     1      17.036  16.099   1.724  1.00  0.00      LIG  
ATOM   4949 C27  LIG     1      14.597  15.562   1.721  1.00  0.00      LIG  
ATOM   4950 H3   LIG     1      24.202  21.536   5.846  1.00  0.00      LIG  
ATOM   4951 H4   LIG     1      23.375  22.808   6.743  1.00  0.00      LIG  
ATOM   4952 H5   LIG     1      25.046  20.108   9.418  1.00  0.00      LIG  
ATOM   4953 H6   LIG     1      25.334  19.542   7.763  1.00  0.00      LIG  
ATOM   4954 H7   LIG     1      21.840  21.039   5.777  1.00  0.00      LIG  
ATOM   4955 H8   LIG     1      21.644  21.345   7.498  1.00  0.00      LIG  
ATOM   4956 H9   LIG     1      23.898  18.128   9.945  1.00  0.00      LIG  
ATOM   4957 H10  LIG     1      23.480  17.338   8.416  1.00  0.00      LIG  
ATOM   4958 H11  LIG     1      21.653  18.826  10.318  1.00  0.00      LIG  
ATOM   4959 H12  LIG     1      21.690  17.125  10.220  1.00  0.00      LIG  
ATOM   4960 H13  LIG     1      20.013  16.034   6.262  1.00  0.00      LIG  
ATOM   4961 H14  LIG     1      18.175  18.371   6.809  1.00  0.00      LIG  
ATOM   4962 H15  LIG     1      18.545  17.703   5.244  1.00  0.00      LIG  
ATOM   4963 H16  LIG     1      19.780  19.881   6.360  1.00  0.00      LIG  
ATOM   4964 H17  LIG     1      17.204  16.451   6.958  1.00  0.00      LIG  
ATOM   4965 H18  LIG     1      18.490  14.550   8.937  1.00  0.00      LIG  
ATOM   4966 H19  LIG     1      16.974  15.426   9.009  1.00  0.00      LIG  
ATOM   4967 H20  LIG     1      18.104  17.476   9.264  1.00  0.00      LIG  
ATOM   4968 H21  LIG     1      19.098  16.399  10.265  1.00  0.00      LIG  
ATOM   4969 H22  LIG     1      17.065  12.835   4.427  1.00  0.00      LIG  
ATOM   4970 H23  LIG     1      18.145  15.677   4.531  1.00  0.00      LIG  
ATOM   4971 H24  LIG     1      19.211  14.322   4.819  1.00  0.00      LIG  
ATOM   4972 H25  LIG     1      16.630  14.398   6.297  1.00  0.00      LIG  
ATOM   4973 H26  LIG     1      23.681  17.834   6.144  1.00  0.00      LIG  
ATOM   4974 H27  LIG     1      24.450  19.383   5.890  1.00  0.00      LIG  
ATOM   4975 H28  LIG     1      23.017  18.979   4.989  1.00  0.00      LIG  
ATOM   4976 H29  LIG     1      21.371  19.468   4.766  1.00  0.00      LIG  
ATOM   4977 H30  LIG     1      21.019  15.354   9.495  1.00  0.00      LIG  
ATOM   4978 H31  LIG     1      21.843  15.802   7.986  1.00  0.00      LIG  
ATOM   4979 H32  LIG     1      20.495  14.705   7.957  1.00  0.00      LIG  
ATOM   4980 H33  LIG     1      20.374  20.242   8.982  1.00  0.00      LIG  
ATOM   4981 H34  LIG     1      19.562  19.118  10.058  1.00  0.00      LIG  
ATOM   4982 H35  LIG     1      18.909  19.421   8.460  1.00  0.00      LIG  
ATOM   4983 H36  LIG     1      17.797  12.932   7.795  1.00  0.00      LIG  
ATOM   4984 H37  LIG     1      19.351  13.261   6.997  1.00  0.00      LIG  
ATOM   4985 H38  LIG     1      18.080  12.372   6.164  1.00  0.00      LIG  
ATOM   4986 H39  LIG     1      18.927  12.997   3.151  1.00  0.00      LIG  
ATOM   4987 H40  LIG     1      17.546  15.386   1.072  1.00  0.00      LIG  
ATOM   4988 H41  LIG     1      17.753  16.514   2.433  1.00  0.00      LIG  
ATOM   4989 H42  LIG     1      16.672  16.922   1.105  1.00  0.00      LIG  
ATOM   4990 H43  LIG     1      14.209  16.581   1.807  1.00  0.00      LIG  
ATOM   4991 H44  LIG     1      13.851  14.870   2.122  1.00  0.00      LIG  
ATOM   4992 H45  LIG     1      14.734  15.334   0.662  1.00  0.00      LIG  
TER
REMARK  Energy: 274.569
REMARK  SimpleFitness: 274.569
REMARK  FullFitness: -1375.2557
REMARK  InterFull: -34.3977
REMARK  IntraFull: 313.44
REMARK  solvFull: -1897.69
REMARK  surfFull: 243.392
REMARK  extraFull: 0.0
REMARK  deltaGcompsolvpol: -1897.69
REMARK  deltaGcompsolvnonpol: 243.392
REMARK  deltaGprotsolvpol: -1897.11
REMARK  deltaGprotsolvnonpol: 243.179
REMARK  deltaGligsolvpol: -9.82174
REMARK  deltaGligsolvnonpol: 14.3362
REMARK  deltaGvdw: -34.3977
REMARK  deltaGelec: 0.0
REMARK  deltaG: -8.014481
REMARK  Cluster: 2
REMARK  ClusterRank: 12
ATOM   4915 C    LIG     1      23.619  21.743   6.747  1.00  0.00      LIG  
ATOM   4916 C1   LIG     1      24.510  21.504   7.932  1.00  0.00      LIG  
ATOM   4917 C2   LIG     1      24.638  20.089   8.404  1.00  0.00      LIG  
ATOM   4918 C3   LIG     1      23.247  19.491   8.428  1.00  0.00      LIG  
ATOM   4919 C4   LIG     1      22.564  19.451   7.065  1.00  0.00      LIG  
ATOM   4920 C5   LIG     1      22.322  20.924   6.751  1.00  0.00      LIG  
ATOM   4921 C6   LIG     1      23.209  18.149   9.096  1.00  0.00      LIG  
ATOM   4922 C7   LIG     1      21.793  18.014   9.598  1.00  0.00      LIG  
ATOM   4923 C8   LIG     1      20.726  18.149   8.488  1.00  0.00      LIG  
ATOM   4924 C9   LIG     1      21.310  18.514   7.101  1.00  0.00      LIG  
ATOM   4925 C10  LIG     1      19.942  16.805   8.287  1.00  0.00      LIG  
ATOM   4926 C11  LIG     1      19.314  16.577   6.905  1.00  0.00      LIG  
ATOM   4927 C12  LIG     1      18.973  17.899   6.231  1.00  0.00      LIG  
ATOM   4928 C13  LIG     1      20.152  18.875   6.149  1.00  0.00      LIG  
ATOM   4929 O    LIG     1      25.347  22.340   8.252  1.00  0.00      LIG  
ATOM   4930 C14  LIG     1      18.028  15.761   7.156  1.00  0.00      LIG  
ATOM   4931 C15  LIG     1      17.998  15.479   8.646  1.00  0.00      LIG  
ATOM   4932 C16  LIG     1      18.775  16.615   9.244  1.00  0.00      LIG  
ATOM   4933 C17  LIG     1      17.328  13.764   3.917  1.00  0.00      LIG  
ATOM   4934 C18  LIG     1      18.166  14.636   4.857  1.00  0.00      LIG  
ATOM   4935 C19  LIG     1      17.716  14.510   6.299  1.00  0.00      LIG  
ATOM   4936 C20  LIG     1      23.482  18.889   5.971  1.00  0.00      LIG  
ATOM   4937 O1   LIG     1      20.582  18.902   4.797  1.00  0.00      LIG  
ATOM   4938 C21  LIG     1      20.873  15.604   8.442  1.00  0.00      LIG  
ATOM   4939 C22  LIG     1      19.839  19.290   9.015  1.00  0.00      LIG  
ATOM   4940 C23  LIG     1      18.271  13.201   6.848  1.00  0.00      LIG  
ATOM   4941 H    LIG     1      21.717  17.579   6.707  1.00  0.00      LIG  
ATOM   4942 O2   LIG     1      18.103  13.370   2.794  1.00  0.00      LIG  
ATOM   4943 C24  LIG     1      16.039  14.377   3.455  1.00  0.00      LIG  
ATOM   4944 H1   LIG     1      15.215  13.683   3.566  1.00  0.00      LIG  
ATOM   4945 H2   LIG     1      22.653  20.160   9.061  1.00  0.00      LIG  
ATOM   4946 C25  LIG     1      15.894  15.445   2.421  1.00  0.00      LIG  
ATOM   4947 O3   LIG     1      15.820  15.757   3.827  1.00  0.00      LIG  
ATOM   4948 C26  LIG     1      17.036  16.099   1.724  1.00  0.00      LIG  
ATOM   4949 C27  LIG     1      14.597  15.562   1.721  1.00  0.00      LIG  
ATOM   4950 H3   LIG     1      24.202  21.536   5.846  1.00  0.00      LIG  
ATOM   4951 H4   LIG     1      23.375  22.808   6.743  1.00  0.00      LIG  
ATOM   4952 H5   LIG     1      25.046  20.108   9.418  1.00  0.00      LIG  
ATOM   4953 H6   LIG     1      25.334  19.542   7.763  1.00  0.00      LIG  
ATOM   4954 H7   LIG     1      21.840  21.039   5.777  1.00  0.00      LIG  
ATOM   4955 H8   LIG     1      21.644  21.345   7.498  1.00  0.00      LIG  
ATOM   4956 H9   LIG     1      23.898  18.128   9.945  1.00  0.00      LIG  
ATOM   4957 H10  LIG     1      23.480  17.338   8.416  1.00  0.00      LIG  
ATOM   4958 H11  LIG     1      21.653  18.826  10.318  1.00  0.00      LIG  
ATOM   4959 H12  LIG     1      21.690  17.125  10.220  1.00  0.00      LIG  
ATOM   4960 H13  LIG     1      20.013  16.034   6.262  1.00  0.00      LIG  
ATOM   4961 H14  LIG     1      18.175  18.371   6.809  1.00  0.00      LIG  
ATOM   4962 H15  LIG     1      18.545  17.703   5.244  1.00  0.00      LIG  
ATOM   4963 H16  LIG     1      19.780  19.881   6.360  1.00  0.00      LIG  
ATOM   4964 H17  LIG     1      17.204  16.451   6.958  1.00  0.00      LIG  
ATOM   4965 H18  LIG     1      18.490  14.550   8.937  1.00  0.00      LIG  
ATOM   4966 H19  LIG     1      16.974  15.426   9.009  1.00  0.00      LIG  
ATOM   4967 H20  LIG     1      18.104  17.476   9.264  1.00  0.00      LIG  
ATOM   4968 H21  LIG     1      19.098  16.399  10.265  1.00  0.00      LIG  
ATOM   4969 H22  LIG     1      17.065  12.835   4.427  1.00  0.00      LIG  
ATOM   4970 H23  LIG     1      18.145  15.677   4.531  1.00  0.00      LIG  
ATOM   4971 H24  LIG     1      19.211  14.322   4.819  1.00  0.00      LIG  
ATOM   4972 H25  LIG     1      16.630  14.398   6.297  1.00  0.00      LIG  
ATOM   4973 H26  LIG     1      23.681  17.834   6.144  1.00  0.00      LIG  
ATOM   4974 H27  LIG     1      24.450  19.383   5.890  1.00  0.00      LIG  
ATOM   4975 H28  LIG     1      23.017  18.979   4.989  1.00  0.00      LIG  
ATOM   4976 H29  LIG     1      21.371  19.468   4.766  1.00  0.00      LIG  
ATOM   4977 H30  LIG     1      21.019  15.354   9.495  1.00  0.00      LIG  
ATOM   4978 H31  LIG     1      21.843  15.802   7.986  1.00  0.00      LIG  
ATOM   4979 H32  LIG     1      20.495  14.705   7.957  1.00  0.00      LIG  
ATOM   4980 H33  LIG     1      20.374  20.242   8.982  1.00  0.00      LIG  
ATOM   4981 H34  LIG     1      19.562  19.118  10.058  1.00  0.00      LIG  
ATOM   4982 H35  LIG     1      18.909  19.421   8.460  1.00  0.00      LIG  
ATOM   4983 H36  LIG     1      17.797  12.932   7.795  1.00  0.00      LIG  
ATOM   4984 H37  LIG     1      19.351  13.261   6.997  1.00  0.00      LIG  
ATOM   4985 H38  LIG     1      18.080  12.372   6.164  1.00  0.00      LIG  
ATOM   4986 H39  LIG     1      18.927  12.997   3.151  1.00  0.00      LIG  
ATOM   4987 H40  LIG     1      17.546  15.386   1.072  1.00  0.00      LIG  
ATOM   4988 H41  LIG     1      17.753  16.514   2.433  1.00  0.00      LIG  
ATOM   4989 H42  LIG     1      16.672  16.922   1.105  1.00  0.00      LIG  
ATOM   4990 H43  LIG     1      14.209  16.581   1.807  1.00  0.00      LIG  
ATOM   4991 H44  LIG     1      13.851  14.870   2.122  1.00  0.00      LIG  
ATOM   4992 H45  LIG     1      14.734  15.334   0.662  1.00  0.00      LIG  
TER
REMARK  Energy: 274.569
REMARK  SimpleFitness: 274.569
REMARK  FullFitness: -1375.2557
REMARK  InterFull: -34.3977
REMARK  IntraFull: 313.44
REMARK  solvFull: -1897.69
REMARK  surfFull: 243.392
REMARK  extraFull: 0.0
REMARK  deltaGcompsolvpol: -1897.69
REMARK  deltaGcompsolvnonpol: 243.392
REMARK  deltaGprotsolvpol: -1897.11
REMARK  deltaGprotsolvnonpol: 243.179
REMARK  deltaGligsolvpol: -9.82174
REMARK  deltaGligsolvnonpol: 14.3362
REMARK  deltaGvdw: -34.3977
REMARK  deltaGelec: 0.0
REMARK  deltaG: -8.014481
REMARK  Cluster: 2
REMARK  ClusterRank: 13
ATOM   4915 C    LIG     1      23.619  21.743   6.747  1.00  0.00      LIG  
ATOM   4916 C1   LIG     1      24.510  21.504   7.932  1.00  0.00      LIG  
ATOM   4917 C2   LIG     1      24.638  20.089   8.404  1.00  0.00      LIG  
ATOM   4918 C3   LIG     1      23.247  19.491   8.428  1.00  0.00      LIG  
ATOM   4919 C4   LIG     1      22.564  19.451   7.065  1.00  0.00      LIG  
ATOM   4920 C5   LIG     1      22.322  20.924   6.751  1.00  0.00      LIG  
ATOM   4921 C6   LIG     1      23.209  18.149   9.096  1.00  0.00      LIG  
ATOM   4922 C7   LIG     1      21.793  18.014   9.598  1.00  0.00      LIG  
ATOM   4923 C8   LIG     1      20.726  18.149   8.488  1.00  0.00      LIG  
ATOM   4924 C9   LIG     1      21.310  18.514   7.101  1.00  0.00      LIG  
ATOM   4925 C10  LIG     1      19.942  16.805   8.287  1.00  0.00      LIG  
ATOM   4926 C11  LIG     1      19.314  16.577   6.905  1.00  0.00      LIG  
ATOM   4927 C12  LIG     1      18.973  17.899   6.231  1.00  0.00      LIG  
ATOM   4928 C13  LIG     1      20.152  18.875   6.149  1.00  0.00      LIG  
ATOM   4929 O    LIG     1      25.347  22.340   8.252  1.00  0.00      LIG  
ATOM   4930 C14  LIG     1      18.028  15.761   7.156  1.00  0.00      LIG  
ATOM   4931 C15  LIG     1      17.998  15.479   8.646  1.00  0.00      LIG  
ATOM   4932 C16  LIG     1      18.775  16.615   9.244  1.00  0.00      LIG  
ATOM   4933 C17  LIG     1      17.328  13.764   3.917  1.00  0.00      LIG  
ATOM   4934 C18  LIG     1      18.166  14.636   4.857  1.00  0.00      LIG  
ATOM   4935 C19  LIG     1      17.716  14.510   6.299  1.00  0.00      LIG  
ATOM   4936 C20  LIG     1      23.482  18.889   5.971  1.00  0.00      LIG  
ATOM   4937 O1   LIG     1      20.582  18.902   4.797  1.00  0.00      LIG  
ATOM   4938 C21  LIG     1      20.873  15.604   8.442  1.00  0.00      LIG  
ATOM   4939 C22  LIG     1      19.839  19.290   9.015  1.00  0.00      LIG  
ATOM   4940 C23  LIG     1      18.271  13.201   6.848  1.00  0.00      LIG  
ATOM   4941 H    LIG     1      21.717  17.579   6.707  1.00  0.00      LIG  
ATOM   4942 O2   LIG     1      18.103  13.370   2.794  1.00  0.00      LIG  
ATOM   4943 C24  LIG     1      16.039  14.377   3.455  1.00  0.00      LIG  
ATOM   4944 H1   LIG     1      15.215  13.683   3.566  1.00  0.00      LIG  
ATOM   4945 H2   LIG     1      22.653  20.160   9.061  1.00  0.00      LIG  
ATOM   4946 C25  LIG     1      15.894  15.445   2.421  1.00  0.00      LIG  
ATOM   4947 O3   LIG     1      15.820  15.757   3.827  1.00  0.00      LIG  
ATOM   4948 C26  LIG     1      17.036  16.099   1.724  1.00  0.00      LIG  
ATOM   4949 C27  LIG     1      14.597  15.562   1.721  1.00  0.00      LIG  
ATOM   4950 H3   LIG     1      24.202  21.536   5.846  1.00  0.00      LIG  
ATOM   4951 H4   LIG     1      23.375  22.808   6.743  1.00  0.00      LIG  
ATOM   4952 H5   LIG     1      25.046  20.108   9.418  1.00  0.00      LIG  
ATOM   4953 H6   LIG     1      25.334  19.542   7.763  1.00  0.00      LIG  
ATOM   4954 H7   LIG     1      21.840  21.039   5.777  1.00  0.00      LIG  
ATOM   4955 H8   LIG     1      21.644  21.345   7.498  1.00  0.00      LIG  
ATOM   4956 H9   LIG     1      23.898  18.128   9.945  1.00  0.00      LIG  
ATOM   4957 H10  LIG     1      23.480  17.338   8.416  1.00  0.00      LIG  
ATOM   4958 H11  LIG     1      21.653  18.826  10.318  1.00  0.00      LIG  
ATOM   4959 H12  LIG     1      21.690  17.125  10.220  1.00  0.00      LIG  
ATOM   4960 H13  LIG     1      20.013  16.034   6.262  1.00  0.00      LIG  
ATOM   4961 H14  LIG     1      18.175  18.371   6.809  1.00  0.00      LIG  
ATOM   4962 H15  LIG     1      18.545  17.703   5.244  1.00  0.00      LIG  
ATOM   4963 H16  LIG     1      19.780  19.881   6.360  1.00  0.00      LIG  
ATOM   4964 H17  LIG     1      17.204  16.451   6.958  1.00  0.00      LIG  
ATOM   4965 H18  LIG     1      18.490  14.550   8.937  1.00  0.00      LIG  
ATOM   4966 H19  LIG     1      16.974  15.426   9.009  1.00  0.00      LIG  
ATOM   4967 H20  LIG     1      18.104  17.476   9.264  1.00  0.00      LIG  
ATOM   4968 H21  LIG     1      19.098  16.399  10.265  1.00  0.00      LIG  
ATOM   4969 H22  LIG     1      17.065  12.835   4.427  1.00  0.00      LIG  
ATOM   4970 H23  LIG     1      18.145  15.677   4.531  1.00  0.00      LIG  
ATOM   4971 H24  LIG     1      19.211  14.322   4.819  1.00  0.00      LIG  
ATOM   4972 H25  LIG     1      16.630  14.398   6.297  1.00  0.00      LIG  
ATOM   4973 H26  LIG     1      23.681  17.834   6.144  1.00  0.00      LIG  
ATOM   4974 H27  LIG     1      24.450  19.383   5.890  1.00  0.00      LIG  
ATOM   4975 H28  LIG     1      23.017  18.979   4.989  1.00  0.00      LIG  
ATOM   4976 H29  LIG     1      21.371  19.468   4.766  1.00  0.00      LIG  
ATOM   4977 H30  LIG     1      21.019  15.354   9.495  1.00  0.00      LIG  
ATOM   4978 H31  LIG     1      21.843  15.802   7.986  1.00  0.00      LIG  
ATOM   4979 H32  LIG     1      20.495  14.705   7.957  1.00  0.00      LIG  
ATOM   4980 H33  LIG     1      20.374  20.242   8.982  1.00  0.00      LIG  
ATOM   4981 H34  LIG     1      19.562  19.118  10.058  1.00  0.00      LIG  
ATOM   4982 H35  LIG     1      18.909  19.421   8.460  1.00  0.00      LIG  
ATOM   4983 H36  LIG     1      17.797  12.932   7.795  1.00  0.00      LIG  
ATOM   4984 H37  LIG     1      19.351  13.261   6.997  1.00  0.00      LIG  
ATOM   4985 H38  LIG     1      18.080  12.372   6.164  1.00  0.00      LIG  
ATOM   4986 H39  LIG     1      18.927  12.997   3.151  1.00  0.00      LIG  
ATOM   4987 H40  LIG     1      17.546  15.386   1.072  1.00  0.00      LIG  
ATOM   4988 H41  LIG     1      17.753  16.514   2.433  1.00  0.00      LIG  
ATOM   4989 H42  LIG     1      16.672  16.922   1.105  1.00  0.00      LIG  
ATOM   4990 H43  LIG     1      14.209  16.581   1.807  1.00  0.00      LIG  
ATOM   4991 H44  LIG     1      13.851  14.870   2.122  1.00  0.00      LIG  
ATOM   4992 H45  LIG     1      14.734  15.334   0.662  1.00  0.00      LIG  
TER
REMARK  Energy: 277.436
REMARK  SimpleFitness: 277.436
REMARK  FullFitness: -1371.8805
REMARK  InterFull: -34.3514
REMARK  IntraFull: 313.847
REMARK  solvFull: -1895.06
REMARK  surfFull: 243.684
REMARK  extraFull: 0.0
REMARK  deltaGcompsolvpol: -1895.06
REMARK  deltaGcompsolvnonpol: 243.684
REMARK  deltaGprotsolvpol: -1897.11
REMARK  deltaGprotsolvnonpol: 243.179
REMARK  deltaGligsolvpol: -9.98812
REMARK  deltaGligsolvnonpol: 14.3479
REMARK  deltaGvdw: -34.3514
REMARK  deltaGelec: 0.0
REMARK  deltaG: -7.812452
REMARK  Cluster: 2
REMARK  ClusterRank: 14
ATOM   4915 C    LIG     1      24.361  21.764   6.090  1.00  0.00      LIG  
ATOM   4916 C1   LIG     1      25.230  21.595   7.305  1.00  0.00      LIG  
ATOM   4917 C2   LIG     1      25.247  20.232   7.933  1.00  0.00      LIG  
ATOM   4918 C3   LIG     1      23.816  19.746   8.023  1.00  0.00      LIG  
ATOM   4919 C4   LIG     1      23.116  19.624   6.676  1.00  0.00      LIG  
ATOM   4920 C5   LIG     1      23.004  21.067   6.206  1.00  0.00      LIG  
ATOM   4921 C6   LIG     1      23.671  18.483   8.818  1.00  0.00      LIG  
ATOM   4922 C7   LIG     1      22.257  18.523   9.343  1.00  0.00      LIG  
ATOM   4923 C8   LIG     1      21.179  18.657   8.236  1.00  0.00      LIG  
ATOM   4924 C9   LIG     1      21.777  18.826   6.815  1.00  0.00      LIG  
ATOM   4925 C10  LIG     1      20.224  17.406   8.174  1.00  0.00      LIG  
ATOM   4926 C11  LIG     1      19.617  17.092   6.794  1.00  0.00      LIG  
ATOM   4927 C12  LIG     1      19.401  18.365   5.986  1.00  0.00      LIG  
ATOM   4928 C13  LIG     1      20.647  19.240   5.852  1.00  0.00      LIG  
ATOM   4929 O    LIG     1      26.122  22.395   7.542  1.00  0.00      LIG  
ATOM   4930 C14  LIG     1      18.240  16.448   7.045  1.00  0.00      LIG  
ATOM   4931 C15  LIG     1      18.027  16.485   8.541  1.00  0.00      LIG  
ATOM   4932 C16  LIG     1      19.003  17.495   9.080  1.00  0.00      LIG  
ATOM   4933 C17  LIG     1      17.371  14.004   4.171  1.00  0.00      LIG  
ATOM   4934 C18  LIG     1      18.195  15.049   4.940  1.00  0.00      LIG  
ATOM   4935 C19  LIG     1      17.896  15.072   6.424  1.00  0.00      LIG  
ATOM   4936 C20  LIG     1      23.961  18.874   5.639  1.00  0.00      LIG  
ATOM   4937 O1   LIG     1      21.053  19.200   4.494  1.00  0.00      LIG  
ATOM   4938 C21  LIG     1      20.978  16.131   8.548  1.00  0.00      LIG  
ATOM   4939 C22  LIG     1      20.439  19.940   8.657  1.00  0.00      LIG  
ATOM   4940 C23  LIG     1      18.611  13.872   7.034  1.00  0.00      LIG  
ATOM   4941 H    LIG     1      22.076  17.820   6.507  1.00  0.00      LIG  
ATOM   4942 O2   LIG     1      18.136  13.468   3.101  1.00  0.00      LIG  
ATOM   4943 C24  LIG     1      16.061  14.485   3.623  1.00  0.00      LIG  
ATOM   4944 H1   LIG     1      15.278  13.754   3.779  1.00  0.00      LIG  
ATOM   4945 H2   LIG     1      23.286  20.521   8.587  1.00  0.00      LIG  
ATOM   4946 C25  LIG     1      15.885  15.436   2.483  1.00  0.00      LIG  
ATOM   4947 O3   LIG     1      15.758  15.878   3.851  1.00  0.00      LIG  
ATOM   4948 C26  LIG     1      17.013  16.067   1.746  1.00  0.00      LIG  
ATOM   4949 C27  LIG     1      14.601  15.430   1.747  1.00  0.00      LIG  
ATOM   4950 H3   LIG     1      24.917  21.390   5.226  1.00  0.00      LIG  
ATOM   4951 H4   LIG     1      24.206  22.835   5.944  1.00  0.00      LIG  
ATOM   4952 H5   LIG     1      25.663  20.332   8.938  1.00  0.00      LIG  
ATOM   4953 H6   LIG     1      25.892  19.562   7.359  1.00  0.00      LIG  
ATOM   4954 H7   LIG     1      22.522  21.118   5.229  1.00  0.00      LIG  
ATOM   4955 H8   LIG     1      22.375  21.626   6.904  1.00  0.00      LIG  
ATOM   4956 H9   LIG     1      24.371  18.482   9.657  1.00  0.00      LIG  
ATOM   4957 H10  LIG     1      23.857  17.590   8.218  1.00  0.00      LIG  
ATOM   4958 H11  LIG     1      22.206  19.407   9.985  1.00  0.00      LIG  
ATOM   4959 H12  LIG     1      22.095  17.718  10.057  1.00  0.00      LIG  
ATOM   4960 H13  LIG     1      20.272  16.421   6.232  1.00  0.00      LIG  
ATOM   4961 H14  LIG     1      18.631  18.957   6.489  1.00  0.00      LIG  
ATOM   4962 H15  LIG     1      18.984  18.104   5.008  1.00  0.00      LIG  
ATOM   4963 H16  LIG     1      20.354  20.279   6.027  1.00  0.00      LIG  
ATOM   4964 H17  LIG     1      17.504  17.131   6.614  1.00  0.00      LIG  
ATOM   4965 H18  LIG     1      18.194  15.527   9.031  1.00  0.00      LIG  
ATOM   4966 H19  LIG     1      17.005  16.794   8.746  1.00  0.00      LIG  
ATOM   4967 H20  LIG     1      18.489  18.454   9.014  1.00  0.00      LIG  
ATOM   4968 H21  LIG     1      19.244  17.306  10.129  1.00  0.00      LIG  
ATOM   4969 H22  LIG     1      17.151  13.162   4.830  1.00  0.00      LIG  
ATOM   4970 H23  LIG     1      18.073  16.046   4.513  1.00  0.00      LIG  
ATOM   4971 H24  LIG     1      19.254  14.810   4.856  1.00  0.00      LIG  
ATOM   4972 H25  LIG     1      16.824  14.918   6.563  1.00  0.00      LIG  
ATOM   4973 H26  LIG     1      24.045  17.824   5.898  1.00  0.00      LIG  
ATOM   4974 H27  LIG     1      24.976  19.253   5.517  1.00  0.00      LIG  
ATOM   4975 H28  LIG     1      23.496  18.925   4.653  1.00  0.00      LIG  
ATOM   4976 H29  LIG     1      21.899  19.676   4.439  1.00  0.00      LIG  
ATOM   4977 H30  LIG     1      21.141  16.057   9.625  1.00  0.00      LIG  
ATOM   4978 H31  LIG     1      21.941  16.085   8.036  1.00  0.00      LIG  
ATOM   4979 H32  LIG     1      20.442  15.228   8.278  1.00  0.00      LIG  
ATOM   4980 H33  LIG     1      21.080  20.816   8.539  1.00  0.00      LIG  
ATOM   4981 H34  LIG     1      20.155  19.895   9.712  1.00  0.00      LIG  
ATOM   4982 H35  LIG     1      19.525  20.124   8.090  1.00  0.00      LIG  
ATOM   4983 H36  LIG     1      18.430  13.780   8.105  1.00  0.00      LIG  
ATOM   4984 H37  LIG     1      19.688  13.936   6.863  1.00  0.00      LIG  
ATOM   4985 H38  LIG     1      18.270  12.940   6.579  1.00  0.00      LIG  
ATOM   4986 H39  LIG     1      17.512  12.975   2.542  1.00  0.00      LIG  
ATOM   4987 H40  LIG     1      17.527  15.325   1.130  1.00  0.00      LIG  
ATOM   4988 H41  LIG     1      17.733  16.529   2.423  1.00  0.00      LIG  
ATOM   4989 H42  LIG     1      16.635  16.852   1.086  1.00  0.00      LIG  
ATOM   4990 H43  LIG     1      14.166  16.432   1.737  1.00  0.00      LIG  
ATOM   4991 H44  LIG     1      13.877  14.739   2.188  1.00  0.00      LIG  
ATOM   4992 H45  LIG     1      14.776  15.120   0.715  1.00  0.00      LIG  
TER
REMARK  Energy: 277.436
REMARK  SimpleFitness: 277.436
REMARK  FullFitness: -1371.8805
REMARK  InterFull: -34.3514
REMARK  IntraFull: 313.847
REMARK  solvFull: -1895.06
REMARK  surfFull: 243.684
REMARK  extraFull: 0.0
REMARK  deltaGcompsolvpol: -1895.06
REMARK  deltaGcompsolvnonpol: 243.684
REMARK  deltaGprotsolvpol: -1897.11
REMARK  deltaGprotsolvnonpol: 243.179
REMARK  deltaGligsolvpol: -9.98812
REMARK  deltaGligsolvnonpol: 14.3479
REMARK  deltaGvdw: -34.3514
REMARK  deltaGelec: 0.0
REMARK  deltaG: -7.812452
REMARK  Cluster: 2
REMARK  ClusterRank: 15
ATOM   4915 C    LIG     1      24.361  21.764   6.090  1.00  0.00      LIG  
ATOM   4916 C1   LIG     1      25.230  21.595   7.305  1.00  0.00      LIG  
ATOM   4917 C2   LIG     1      25.247  20.232   7.933  1.00  0.00      LIG  
ATOM   4918 C3   LIG     1      23.816  19.746   8.023  1.00  0.00      LIG  
ATOM   4919 C4   LIG     1      23.116  19.624   6.676  1.00  0.00      LIG  
ATOM   4920 C5   LIG     1      23.004  21.067   6.206  1.00  0.00      LIG  
ATOM   4921 C6   LIG     1      23.671  18.483   8.818  1.00  0.00      LIG  
ATOM   4922 C7   LIG     1      22.257  18.523   9.343  1.00  0.00      LIG  
ATOM   4923 C8   LIG     1      21.179  18.657   8.236  1.00  0.00      LIG  
ATOM   4924 C9   LIG     1      21.777  18.826   6.815  1.00  0.00      LIG  
ATOM   4925 C10  LIG     1      20.224  17.406   8.174  1.00  0.00      LIG  
ATOM   4926 C11  LIG     1      19.617  17.092   6.794  1.00  0.00      LIG  
ATOM   4927 C12  LIG     1      19.401  18.365   5.986  1.00  0.00      LIG  
ATOM   4928 C13  LIG     1      20.647  19.240   5.852  1.00  0.00      LIG  
ATOM   4929 O    LIG     1      26.122  22.395   7.542  1.00  0.00      LIG  
ATOM   4930 C14  LIG     1      18.240  16.448   7.045  1.00  0.00      LIG  
ATOM   4931 C15  LIG     1      18.027  16.485   8.541  1.00  0.00      LIG  
ATOM   4932 C16  LIG     1      19.003  17.495   9.080  1.00  0.00      LIG  
ATOM   4933 C17  LIG     1      17.371  14.004   4.171  1.00  0.00      LIG  
ATOM   4934 C18  LIG     1      18.195  15.049   4.940  1.00  0.00      LIG  
ATOM   4935 C19  LIG     1      17.896  15.072   6.424  1.00  0.00      LIG  
ATOM   4936 C20  LIG     1      23.961  18.874   5.639  1.00  0.00      LIG  
ATOM   4937 O1   LIG     1      21.053  19.200   4.494  1.00  0.00      LIG  
ATOM   4938 C21  LIG     1      20.978  16.131   8.548  1.00  0.00      LIG  
ATOM   4939 C22  LIG     1      20.439  19.940   8.657  1.00  0.00      LIG  
ATOM   4940 C23  LIG     1      18.611  13.872   7.034  1.00  0.00      LIG  
ATOM   4941 H    LIG     1      22.076  17.820   6.507  1.00  0.00      LIG  
ATOM   4942 O2   LIG     1      18.136  13.468   3.101  1.00  0.00      LIG  
ATOM   4943 C24  LIG     1      16.061  14.485   3.623  1.00  0.00      LIG  
ATOM   4944 H1   LIG     1      15.278  13.754   3.779  1.00  0.00      LIG  
ATOM   4945 H2   LIG     1      23.286  20.521   8.587  1.00  0.00      LIG  
ATOM   4946 C25  LIG     1      15.885  15.436   2.483  1.00  0.00      LIG  
ATOM   4947 O3   LIG     1      15.758  15.878   3.851  1.00  0.00      LIG  
ATOM   4948 C26  LIG     1      17.013  16.067   1.746  1.00  0.00      LIG  
ATOM   4949 C27  LIG     1      14.601  15.430   1.747  1.00  0.00      LIG  
ATOM   4950 H3   LIG     1      24.917  21.390   5.226  1.00  0.00      LIG  
ATOM   4951 H4   LIG     1      24.206  22.835   5.944  1.00  0.00      LIG  
ATOM   4952 H5   LIG     1      25.663  20.332   8.938  1.00  0.00      LIG  
ATOM   4953 H6   LIG     1      25.892  19.562   7.359  1.00  0.00      LIG  
ATOM   4954 H7   LIG     1      22.522  21.118   5.229  1.00  0.00      LIG  
ATOM   4955 H8   LIG     1      22.375  21.626   6.904  1.00  0.00      LIG  
ATOM   4956 H9   LIG     1      24.371  18.482   9.657  1.00  0.00      LIG  
ATOM   4957 H10  LIG     1      23.857  17.590   8.218  1.00  0.00      LIG  
ATOM   4958 H11  LIG     1      22.206  19.407   9.985  1.00  0.00      LIG  
ATOM   4959 H12  LIG     1      22.095  17.718  10.057  1.00  0.00      LIG  
ATOM   4960 H13  LIG     1      20.272  16.421   6.232  1.00  0.00      LIG  
ATOM   4961 H14  LIG     1      18.631  18.957   6.489  1.00  0.00      LIG  
ATOM   4962 H15  LIG     1      18.984  18.104   5.008  1.00  0.00      LIG  
ATOM   4963 H16  LIG     1      20.354  20.279   6.027  1.00  0.00      LIG  
ATOM   4964 H17  LIG     1      17.504  17.131   6.614  1.00  0.00      LIG  
ATOM   4965 H18  LIG     1      18.194  15.527   9.031  1.00  0.00      LIG  
ATOM   4966 H19  LIG     1      17.005  16.794   8.746  1.00  0.00      LIG  
ATOM   4967 H20  LIG     1      18.489  18.454   9.014  1.00  0.00      LIG  
ATOM   4968 H21  LIG     1      19.244  17.306  10.129  1.00  0.00      LIG  
ATOM   4969 H22  LIG     1      17.151  13.162   4.830  1.00  0.00      LIG  
ATOM   4970 H23  LIG     1      18.073  16.046   4.513  1.00  0.00      LIG  
ATOM   4971 H24  LIG     1      19.254  14.810   4.856  1.00  0.00      LIG  
ATOM   4972 H25  LIG     1      16.824  14.918   6.563  1.00  0.00      LIG  
ATOM   4973 H26  LIG     1      24.045  17.824   5.898  1.00  0.00      LIG  
ATOM   4974 H27  LIG     1      24.976  19.253   5.517  1.00  0.00      LIG  
ATOM   4975 H28  LIG     1      23.496  18.925   4.653  1.00  0.00      LIG  
ATOM   4976 H29  LIG     1      21.899  19.676   4.439  1.00  0.00      LIG  
ATOM   4977 H30  LIG     1      21.141  16.057   9.625  1.00  0.00      LIG  
ATOM   4978 H31  LIG     1      21.941  16.085   8.036  1.00  0.00      LIG  
ATOM   4979 H32  LIG     1      20.442  15.228   8.278  1.00  0.00      LIG  
ATOM   4980 H33  LIG     1      21.080  20.816   8.539  1.00  0.00      LIG  
ATOM   4981 H34  LIG     1      20.155  19.895   9.712  1.00  0.00      LIG  
ATOM   4982 H35  LIG     1      19.525  20.124   8.090  1.00  0.00      LIG  
ATOM   4983 H36  LIG     1      18.430  13.780   8.105  1.00  0.00      LIG  
ATOM   4984 H37  LIG     1      19.688  13.936   6.863  1.00  0.00      LIG  
ATOM   4985 H38  LIG     1      18.270  12.940   6.579  1.00  0.00      LIG  
ATOM   4986 H39  LIG     1      17.512  12.975   2.542  1.00  0.00      LIG  
ATOM   4987 H40  LIG     1      17.527  15.325   1.130  1.00  0.00      LIG  
ATOM   4988 H41  LIG     1      17.733  16.529   2.423  1.00  0.00      LIG  
ATOM   4989 H42  LIG     1      16.635  16.852   1.086  1.00  0.00      LIG  
ATOM   4990 H43  LIG     1      14.166  16.432   1.737  1.00  0.00      LIG  
ATOM   4991 H44  LIG     1      13.877  14.739   2.188  1.00  0.00      LIG  
ATOM   4992 H45  LIG     1      14.776  15.120   0.715  1.00  0.00      LIG  
TER
REMARK  Energy: 265.172
REMARK  SimpleFitness: 265.172
REMARK  FullFitness: -1381.9938
REMARK  InterFull: -33.5167
REMARK  IntraFull: 304.14
REMARK  solvFull: -1896.15
REMARK  surfFull: 243.533
REMARK  extraFull: 0.0
REMARK  deltaGcompsolvpol: -1896.15
REMARK  deltaGcompsolvnonpol: 243.533
REMARK  deltaGprotsolvpol: -1897.11
REMARK  deltaGprotsolvnonpol: 243.179
REMARK  deltaGligsolvpol: -11.2041
REMARK  deltaGligsolvnonpol: 14.5659
REMARK  deltaGvdw: -33.5167
REMARK  deltaGelec: 0.0
REMARK  deltaG: -7.7606845
REMARK  Cluster: 3
REMARK  ClusterRank: 0
ATOM   4915 C    LIG     1      22.349  22.834  10.905  1.00  0.00      LIG  
ATOM   4916 C1   LIG     1      21.489  23.851  10.212  1.00  0.00      LIG  
ATOM   4917 C2   LIG     1      20.059  23.464   9.980  1.00  0.00      LIG  
ATOM   4918 C3   LIG     1      20.046  22.078   9.367  1.00  0.00      LIG  
ATOM   4919 C4   LIG     1      20.675  21.016  10.259  1.00  0.00      LIG  
ATOM   4920 C5   LIG     1      22.147  21.421  10.366  1.00  0.00      LIG  
ATOM   4921 C6   LIG     1      18.678  21.643   8.922  1.00  0.00      LIG  
ATOM   4922 C7   LIG     1      18.902  20.611   7.843  1.00  0.00      LIG  
ATOM   4923 C8   LIG     1      19.886  19.481   8.231  1.00  0.00      LIG  
ATOM   4924 C9   LIG     1      20.411  19.586   9.689  1.00  0.00      LIG  
ATOM   4925 C10  LIG     1      19.196  18.079   8.124  1.00  0.00      LIG  
ATOM   4926 C11  LIG     1      19.912  16.950   8.881  1.00  0.00      LIG  
ATOM   4927 C12  LIG     1      21.350  17.223   9.268  1.00  0.00      LIG  
ATOM   4928 C13  LIG     1      21.541  18.568   9.953  1.00  0.00      LIG  
ATOM   4929 O    LIG     1      21.828  25.024  10.166  1.00  0.00      LIG  
ATOM   4930 C14  LIG     1      19.888  15.737   7.959  1.00  0.00      LIG  
ATOM   4931 C15  LIG     1      18.875  16.049   6.878  1.00  0.00      LIG  
ATOM   4932 C16  LIG     1      19.027  17.539   6.707  1.00  0.00      LIG  
ATOM   4933 C17  LIG     1      18.318  13.123  10.371  1.00  0.00      LIG  
ATOM   4934 C18  LIG     1      18.323  14.210   9.297  1.00  0.00      LIG  
ATOM   4935 C19  LIG     1      19.701  14.404   8.684  1.00  0.00      LIG  
ATOM   4936 C20  LIG     1      20.064  21.037  11.668  1.00  0.00      LIG  
ATOM   4937 O1   LIG     1      21.659  18.310  11.348  1.00  0.00      LIG  
ATOM   4938 C21  LIG     1      17.784  18.098   8.730  1.00  0.00      LIG  
ATOM   4939 C22  LIG     1      21.034  19.652   7.219  1.00  0.00      LIG  
ATOM   4940 C23  LIG     1      19.926  13.296   7.679  1.00  0.00      LIG  
ATOM   4941 H    LIG     1      19.585  19.242  10.313  1.00  0.00      LIG  
ATOM   4942 O2   LIG     1      16.968  12.681  10.468  1.00  0.00      LIG  
ATOM   4943 C24  LIG     1      18.786  13.674  11.698  1.00  0.00      LIG  
ATOM   4944 H1   LIG     1      18.603  14.738  11.778  1.00  0.00      LIG  
ATOM   4945 H2   LIG     1      20.657  22.154   8.462  1.00  0.00      LIG  
ATOM   4946 C25  LIG     1      19.847  13.069  12.567  1.00  0.00      LIG  
ATOM   4947 O3   LIG     1      18.457  12.880  12.864  1.00  0.00      LIG  
ATOM   4948 C26  LIG     1      20.501  11.754  12.315  1.00  0.00      LIG  
ATOM   4949 C27  LIG     1      20.521  13.946  13.563  1.00  0.00      LIG  
ATOM   4950 H3   LIG     1      22.125  22.877  11.974  1.00  0.00      LIG  
ATOM   4951 H4   LIG     1      23.394  23.125  10.768  1.00  0.00      LIG  
ATOM   4952 H5   LIG     1      19.630  24.181   9.278  1.00  0.00      LIG  
ATOM   4953 H6   LIG     1      19.499  23.527  10.915  1.00  0.00      LIG  
ATOM   4954 H7   LIG     1      22.692  20.738  11.020  1.00  0.00      LIG  
ATOM   4955 H8   LIG     1      22.604  21.354   9.374  1.00  0.00      LIG  
ATOM   4956 H9   LIG     1      18.129  22.490   8.502  1.00  0.00      LIG  
ATOM   4957 H10  LIG     1      18.083  21.235   9.742  1.00  0.00      LIG  
ATOM   4958 H11  LIG     1      19.316  21.157   6.991  1.00  0.00      LIG  
ATOM   4959 H12  LIG     1      17.944  20.259   7.463  1.00  0.00      LIG  
ATOM   4960 H13  LIG     1      19.372  16.739   9.808  1.00  0.00      LIG  
ATOM   4961 H14  LIG     1      21.965  17.199   8.366  1.00  0.00      LIG  
ATOM   4962 H15  LIG     1      21.712  16.402   9.893  1.00  0.00      LIG  
ATOM   4963 H16  LIG     1      22.507  18.956   9.622  1.00  0.00      LIG  
ATOM   4964 H17  LIG     1      20.858  15.689   7.455  1.00  0.00      LIG  
ATOM   4965 H18  LIG     1      17.857  15.804   7.186  1.00  0.00      LIG  
ATOM   4966 H19  LIG     1      19.088  15.514   5.949  1.00  0.00      LIG  
ATOM   4967 H20  LIG     1      19.912  17.695   6.089  1.00  0.00      LIG  
ATOM   4968 H21  LIG     1      18.170  17.978   6.190  1.00  0.00      LIG  
ATOM   4969 H22  LIG     1      18.916  12.265  10.059  1.00  0.00      LIG  
ATOM   4970 H23  LIG     1      17.956  15.143   9.733  1.00  0.00      LIG  
ATOM   4971 H24  LIG     1      17.615  13.956   8.502  1.00  0.00      LIG  
ATOM   4972 H25  LIG     1      20.455  14.333   9.472  1.00  0.00      LIG  
ATOM   4973 H26  LIG     1      19.001  20.783  11.641  1.00  0.00      LIG  
ATOM   4974 H27  LIG     1      20.151  21.998  12.176  1.00  0.00      LIG  
ATOM   4975 H28  LIG     1      20.556  20.307  12.313  1.00  0.00      LIG  
ATOM   4976 H29  LIG     1      21.611  19.174  11.792  1.00  0.00      LIG  
ATOM   4977 H30  LIG     1      17.060  18.574   8.066  1.00  0.00      LIG  
ATOM   4978 H31  LIG     1      17.755  18.614   9.691  1.00  0.00      LIG  
ATOM   4979 H32  LIG     1      17.411  17.089   8.908  1.00  0.00      LIG  
ATOM   4980 H33  LIG     1      21.622  20.545   7.440  1.00  0.00      LIG  
ATOM   4981 H34  LIG     1      20.644  19.769   6.205  1.00  0.00      LIG  
ATOM   4982 H35  LIG     1      21.723  18.809   7.188  1.00  0.00      LIG  
ATOM   4983 H36  LIG     1      20.860  13.457   7.134  1.00  0.00      LIG  
ATOM   4984 H37  LIG     1      19.111  13.248   6.952  1.00  0.00      LIG  
ATOM   4985 H38  LIG     1      19.989  12.325   8.177  1.00  0.00      LIG  
ATOM   4986 H39  LIG     1      16.663  12.528   9.559  1.00  0.00      LIG  
ATOM   4987 H40  LIG     1      21.582  11.870  12.243  1.00  0.00      LIG  
ATOM   4988 H41  LIG     1      20.151  11.283  11.395  1.00  0.00      LIG  
ATOM   4989 H42  LIG     1      20.303  11.069  13.144  1.00  0.00      LIG  
ATOM   4990 H43  LIG     1      20.852  13.359  14.424  1.00  0.00      LIG  
ATOM   4991 H44  LIG     1      19.853  14.735  13.924  1.00  0.00      LIG  
ATOM   4992 H45  LIG     1      21.393  14.426  13.114  1.00  0.00      LIG  
TER
REMARK  Energy: 265.263
REMARK  SimpleFitness: 265.263
REMARK  FullFitness: -1381.9436
REMARK  InterFull: -33.7196
REMARK  IntraFull: 304.431
REMARK  solvFull: -1896.17
REMARK  surfFull: 243.515
REMARK  extraFull: 0.0
REMARK  deltaGcompsolvpol: -1896.17
REMARK  deltaGcompsolvnonpol: 243.515
REMARK  deltaGprotsolvpol: -1897.11
REMARK  deltaGprotsolvnonpol: 243.179
REMARK  deltaGligsolvpol: -11.2124
REMARK  deltaGligsolvnonpol: 14.5759
REMARK  deltaGvdw: -33.7196
REMARK  deltaGelec: 0.0
REMARK  deltaG: -7.7832456
REMARK  Cluster: 3
REMARK  ClusterRank: 1
ATOM   4915 C    LIG     1      22.455  22.833  10.726  1.00  0.00      LIG  
ATOM   4916 C1   LIG     1      21.551  23.848  10.085  1.00  0.00      LIG  
ATOM   4917 C2   LIG     1      20.112  23.452   9.933  1.00  0.00      LIG  
ATOM   4918 C3   LIG     1      20.077  22.068   9.315  1.00  0.00      LIG  
ATOM   4919 C4   LIG     1      20.758  21.008  10.170  1.00  0.00      LIG  
ATOM   4920 C5   LIG     1      22.231  21.420  10.197  1.00  0.00      LIG  
ATOM   4921 C6   LIG     1      18.691  21.625   8.937  1.00  0.00      LIG  
ATOM   4922 C7   LIG     1      18.871  20.602   7.842  1.00  0.00      LIG  
ATOM   4923 C8   LIG     1      19.875  19.473   8.181  1.00  0.00      LIG  
ATOM   4924 C9   LIG     1      20.469  19.578   9.612  1.00  0.00      LIG  
ATOM   4925 C10  LIG     1      19.185  18.069   8.105  1.00  0.00      LIG  
ATOM   4926 C11  LIG     1      19.932  16.944   8.836  1.00  0.00      LIG  
ATOM   4927 C12  LIG     1      21.388  17.219   9.144  1.00  0.00      LIG  
ATOM   4928 C13  LIG     1      21.613  18.564   9.818  1.00  0.00      LIG  
ATOM   4929 O    LIG     1      21.879  25.023  10.024  1.00  0.00      LIG  
ATOM   4930 C14  LIG     1      19.864  15.723   7.927  1.00  0.00      LIG  
ATOM   4931 C15  LIG     1      18.814  16.033   6.882  1.00  0.00      LIG  
ATOM   4932 C16  LIG     1      18.965  17.522   6.697  1.00  0.00      LIG  
ATOM   4933 C17  LIG     1      18.331  13.122  10.384  1.00  0.00      LIG  
ATOM   4934 C18  LIG     1      18.327  14.212   9.314  1.00  0.00      LIG  
ATOM   4935 C19  LIG     1      19.694  14.400   8.675  1.00  0.00      LIG  
ATOM   4936 C20  LIG     1      20.223  21.023  11.610  1.00  0.00      LIG  
ATOM   4937 O1   LIG     1      21.802  18.305  11.206  1.00  0.00      LIG  
ATOM   4938 C21  LIG     1      17.799  18.088   8.765  1.00  0.00      LIG  
ATOM   4939 C22  LIG     1      20.972  19.650   7.114  1.00  0.00      LIG  
ATOM   4940 C23  LIG     1      19.906  13.281   7.679  1.00  0.00      LIG  
ATOM   4941 H    LIG     1      19.673  19.231  10.274  1.00  0.00      LIG  
ATOM   4942 O2   LIG     1      16.985  12.670  10.482  1.00  0.00      LIG  
ATOM   4943 C24  LIG     1      18.798  13.674  11.713  1.00  0.00      LIG  
ATOM   4944 H1   LIG     1      18.616  14.738  11.792  1.00  0.00      LIG  
ATOM   4945 H2   LIG     1      20.641  22.151   8.381  1.00  0.00      LIG  
ATOM   4946 C25  LIG     1      19.856  13.067  12.583  1.00  0.00      LIG  
ATOM   4947 O3   LIG     1      18.465  12.880  12.879  1.00  0.00      LIG  
ATOM   4948 C26  LIG     1      20.509  11.751  12.331  1.00  0.00      LIG  
ATOM   4949 C27  LIG     1      20.531  13.943  13.579  1.00  0.00      LIG  
ATOM   4950 H3   LIG     1      22.293  22.874  11.806  1.00  0.00      LIG  
ATOM   4951 H4   LIG     1      23.488  23.131  10.528  1.00  0.00      LIG  
ATOM   4952 H5   LIG     1      19.640  24.168   9.261  1.00  0.00      LIG  
ATOM   4953 H6   LIG     1      19.605  23.508  10.899  1.00  0.00      LIG  
ATOM   4954 H7   LIG     1      22.814  20.739  10.821  1.00  0.00      LIG  
ATOM   4955 H8   LIG     1      22.634  21.355   9.183  1.00  0.00      LIG  
ATOM   4956 H9   LIG     1      18.115  22.470   8.551  1.00  0.00      LIG  
ATOM   4957 H10  LIG     1      18.141  21.207   9.784  1.00  0.00      LIG  
ATOM   4958 H11  LIG     1      19.246  21.156   6.977  1.00  0.00      LIG  
ATOM   4959 H12  LIG     1      17.899  20.250   7.501  1.00  0.00      LIG  
ATOM   4960 H13  LIG     1      19.438  16.741   9.790  1.00  0.00      LIG  
ATOM   4961 H14  LIG     1      21.953  17.196   8.211  1.00  0.00      LIG  
ATOM   4962 H15  LIG     1      21.784  16.398   9.749  1.00  0.00      LIG  
ATOM   4963 H16  LIG     1      22.560  18.953   9.439  1.00  0.00      LIG  
ATOM   4964 H17  LIG     1      20.814  15.662   7.389  1.00  0.00      LIG  
ATOM   4965 H18  LIG     1      17.805  15.796   7.225  1.00  0.00      LIG  
ATOM   4966 H19  LIG     1      18.992  15.492   5.948  1.00  0.00      LIG  
ATOM   4967 H20  LIG     1      19.829  17.671   6.048  1.00  0.00      LIG  
ATOM   4968 H21  LIG     1      18.093  17.961   6.208  1.00  0.00      LIG  
ATOM   4969 H22  LIG     1      18.935  12.270  10.072  1.00  0.00      LIG  
ATOM   4970 H23  LIG     1      17.977  15.147   9.757  1.00  0.00      LIG  
ATOM   4971 H24  LIG     1      17.604  13.965   8.529  1.00  0.00      LIG  
ATOM   4972 H25  LIG     1      20.462  14.341   9.450  1.00  0.00      LIG  
ATOM   4973 H26  LIG     1      19.160  20.770  11.639  1.00  0.00      LIG  
ATOM   4974 H27  LIG     1      20.338  21.982  12.117  1.00  0.00      LIG  
ATOM   4975 H28  LIG     1      20.749  20.292  12.226  1.00  0.00      LIG  
ATOM   4976 H29  LIG     1      21.781  19.169  11.651  1.00  0.00      LIG  
ATOM   4977 H30  LIG     1      17.047  18.556   8.126  1.00  0.00      LIG  
ATOM   4978 H31  LIG     1      17.807  18.613   9.723  1.00  0.00      LIG  
ATOM   4979 H32  LIG     1      17.436  17.080   8.967  1.00  0.00      LIG  
ATOM   4980 H33  LIG     1      21.564  20.547   7.305  1.00  0.00      LIG  
ATOM   4981 H34  LIG     1      20.532  19.762   6.120  1.00  0.00      LIG  
ATOM   4982 H35  LIG     1      21.664  18.812   7.051  1.00  0.00      LIG  
ATOM   4983 H36  LIG     1      20.834  13.433   7.122  1.00  0.00      LIG  
ATOM   4984 H37  LIG     1      19.082  13.227   6.962  1.00  0.00      LIG  
ATOM   4985 H38  LIG     1      19.973  12.315   8.186  1.00  0.00      LIG  
ATOM   4986 H39  LIG     1      16.688  12.496   9.573  1.00  0.00      LIG  
ATOM   4987 H40  LIG     1      21.591  11.865  12.267  1.00  0.00      LIG  
ATOM   4988 H41  LIG     1      20.165  11.284  11.407  1.00  0.00      LIG  
ATOM   4989 H42  LIG     1      20.304  11.063  13.156  1.00  0.00      LIG  
ATOM   4990 H43  LIG     1      20.856  13.356  14.443  1.00  0.00      LIG  
ATOM   4991 H44  LIG     1      19.866  14.736  13.936  1.00  0.00      LIG  
ATOM   4992 H45  LIG     1      21.407  14.417  13.133  1.00  0.00      LIG  
TER
REMARK  Energy: 265.347
REMARK  SimpleFitness: 265.347
REMARK  FullFitness: -1381.8087
REMARK  InterFull: -34.0127
REMARK  IntraFull: 304.84
REMARK  solvFull: -1896.09
REMARK  surfFull: 243.454
REMARK  extraFull: 0.0
REMARK  deltaGcompsolvpol: -1896.09
REMARK  deltaGcompsolvnonpol: 243.454
REMARK  deltaGprotsolvpol: -1897.11
REMARK  deltaGprotsolvnonpol: 243.179
REMARK  deltaGligsolvpol: -11.2301
REMARK  deltaGligsolvnonpol: 14.5883
REMARK  deltaGvdw: -34.0127
REMARK  deltaGelec: 0.0
REMARK  deltaG: -7.8119326
REMARK  Cluster: 3
REMARK  ClusterRank: 2
ATOM   4915 C    LIG     1      22.388  22.893  10.630  1.00  0.00      LIG  
ATOM   4916 C1   LIG     1      21.428  23.885  10.036  1.00  0.00      LIG  
ATOM   4917 C2   LIG     1      19.999  23.443   9.933  1.00  0.00      LIG  
ATOM   4918 C3   LIG     1      19.990  22.069   9.292  1.00  0.00      LIG  
ATOM   4919 C4   LIG     1      20.732  21.020  10.109  1.00  0.00      LIG  
ATOM   4920 C5   LIG     1      22.191  21.479  10.092  1.00  0.00      LIG  
ATOM   4921 C6   LIG     1      18.609  21.587   8.946  1.00  0.00      LIG  
ATOM   4922 C7   LIG     1      18.794  20.588   7.829  1.00  0.00      LIG  
ATOM   4923 C8   LIG     1      19.835  19.482   8.127  1.00  0.00      LIG  
ATOM   4924 C9   LIG     1      20.470  19.589   9.541  1.00  0.00      LIG  
ATOM   4925 C10  LIG     1      19.180  18.060   8.063  1.00  0.00      LIG  
ATOM   4926 C11  LIG     1      19.967  16.954   8.782  1.00  0.00      LIG  
ATOM   4927 C12  LIG     1      21.429  17.259   9.025  1.00  0.00      LIG  
ATOM   4928 C13  LIG     1      21.649  18.606   9.697  1.00  0.00      LIG  
ATOM   4929 O    LIG     1      21.716  25.071   9.975  1.00  0.00      LIG  
ATOM   4930 C14  LIG     1      19.885  15.718   7.894  1.00  0.00      LIG  
ATOM   4931 C15  LIG     1      18.825  16.014   6.854  1.00  0.00      LIG  
ATOM   4932 C16  LIG     1      18.956  17.504   6.660  1.00  0.00      LIG  
ATOM   4933 C17  LIG     1      18.365  13.136  10.393  1.00  0.00      LIG  
ATOM   4934 C18  LIG     1      18.361  14.232   9.327  1.00  0.00      LIG  
ATOM   4935 C19  LIG     1      19.720  14.407   8.665  1.00  0.00      LIG  
ATOM   4936 C20  LIG     1      20.244  20.999  11.566  1.00  0.00      LIG  
ATOM   4937 O1   LIG     1      21.898  18.345  11.075  1.00  0.00      LIG  
ATOM   4938 C21  LIG     1      17.805  18.048   8.747  1.00  0.00      LIG  
ATOM   4939 C22  LIG     1      20.893  19.699   7.029  1.00  0.00      LIG  
ATOM   4940 C23  LIG     1      19.914  13.274   7.680  1.00  0.00      LIG  
ATOM   4941 H    LIG     1      19.705  19.212  10.222  1.00  0.00      LIG  
ATOM   4942 O2   LIG     1      17.018  12.679  10.485  1.00  0.00      LIG  
ATOM   4943 C24  LIG     1      18.824  13.678  11.728  1.00  0.00      LIG  
ATOM   4944 H1   LIG     1      18.651  14.743  11.810  1.00  0.00      LIG  
ATOM   4945 H2   LIG     1      20.523  22.185   8.343  1.00  0.00      LIG  
ATOM   4946 C25  LIG     1      19.868  13.058  12.606  1.00  0.00      LIG  
ATOM   4947 O3   LIG     1      18.473  12.881  12.887  1.00  0.00      LIG  
ATOM   4948 C26  LIG     1      20.516  11.741  12.348  1.00  0.00      LIG  
ATOM   4949 C27  LIG     1      20.540  13.920  13.616  1.00  0.00      LIG  
ATOM   4950 H3   LIG     1      22.264  22.916  11.715  1.00  0.00      LIG  
ATOM   4951 H4   LIG     1      23.403  23.228  10.399  1.00  0.00      LIG  
ATOM   4952 H5   LIG     1      19.476  24.153   9.292  1.00  0.00      LIG  
ATOM   4953 H6   LIG     1      19.528  23.466  10.918  1.00  0.00      LIG  
ATOM   4954 H7   LIG     1      22.817  20.810  10.687  1.00  0.00      LIG  
ATOM   4955 H8   LIG     1      22.561  21.439   9.063  1.00  0.00      LIG  
ATOM   4956 H9   LIG     1      17.997  22.419   8.588  1.00  0.00      LIG  
ATOM   4957 H10  LIG     1      18.097  21.139   9.801  1.00  0.00      LIG  
ATOM   4958 H11  LIG     1      19.137  21.168   6.968  1.00  0.00      LIG  
ATOM   4959 H12  LIG     1      17.826  20.216   7.499  1.00  0.00      LIG  
ATOM   4960 H13  LIG     1      19.512  16.757   9.756  1.00  0.00      LIG  
ATOM   4961 H14  LIG     1      21.950  17.255   8.066  1.00  0.00      LIG  
ATOM   4962 H15  LIG     1      21.872  16.445   9.606  1.00  0.00      LIG  
ATOM   4963 H16  LIG     1      22.569  19.023   9.283  1.00  0.00      LIG  
ATOM   4964 H17  LIG     1      20.829  15.645   7.348  1.00  0.00      LIG  
ATOM   4965 H18  LIG     1      17.821  15.766   7.204  1.00  0.00      LIG  
ATOM   4966 H19  LIG     1      19.002  15.470   5.922  1.00  0.00      LIG  
ATOM   4967 H20  LIG     1      19.815  17.660   6.005  1.00  0.00      LIG  
ATOM   4968 H21  LIG     1      18.075  17.930   6.176  1.00  0.00      LIG  
ATOM   4969 H22  LIG     1      18.970  12.285  10.078  1.00  0.00      LIG  
ATOM   4970 H23  LIG     1      18.032  15.168   9.781  1.00  0.00      LIG  
ATOM   4971 H24  LIG     1      17.623  13.999   8.553  1.00  0.00      LIG  
ATOM   4972 H25  LIG     1      20.499  14.357   9.430  1.00  0.00      LIG  
ATOM   4973 H26  LIG     1      19.189  20.720  11.624  1.00  0.00      LIG  
ATOM   4974 H27  LIG     1      20.353  21.953  12.084  1.00  0.00      LIG  
ATOM   4975 H28  LIG     1      20.807  20.272  12.153  1.00  0.00      LIG  
ATOM   4976 H29  LIG     1      21.880  19.207  11.524  1.00  0.00      LIG  
ATOM   4977 H30  LIG     1      17.031  18.492   8.117  1.00  0.00      LIG  
ATOM   4978 H31  LIG     1      17.817  18.580   9.701  1.00  0.00      LIG  
ATOM   4979 H32  LIG     1      17.469  17.034   8.962  1.00  0.00      LIG  
ATOM   4980 H33  LIG     1      21.458  20.616   7.205  1.00  0.00      LIG  
ATOM   4981 H34  LIG     1      20.420  19.800   6.048  1.00  0.00      LIG  
ATOM   4982 H35  LIG     1      21.613  18.887   6.941  1.00  0.00      LIG  
ATOM   4983 H36  LIG     1      20.832  13.420   7.105  1.00  0.00      LIG  
ATOM   4984 H37  LIG     1      19.078  13.212   6.979  1.00  0.00      LIG  
ATOM   4985 H38  LIG     1      19.991  12.315   8.197  1.00  0.00      LIG  
ATOM   4986 H39  LIG     1      16.717  12.522   9.574  1.00  0.00      LIG  
ATOM   4987 H40  LIG     1      21.595  11.856  12.249  1.00  0.00      LIG  
ATOM   4988 H41  LIG     1      20.144  11.263  11.440  1.00  0.00      LIG  
ATOM   4989 H42  LIG     1      20.336  11.063  13.186  1.00  0.00      LIG  
ATOM   4990 H43  LIG     1      20.855  13.322  14.475  1.00  0.00      LIG  
ATOM   4991 H44  LIG     1      19.876  14.712  13.976  1.00  0.00      LIG  
ATOM   4992 H45  LIG     1      21.422  14.395  13.181  1.00  0.00      LIG  
TER
REMARK  Energy: 269.598
REMARK  SimpleFitness: 269.598
REMARK  FullFitness: -1378.4338
REMARK  InterFull: -39.7377
REMARK  IntraFull: 309.003
REMARK  solvFull: -1890.53
REMARK  surfFull: 242.831
REMARK  extraFull: 0.0
REMARK  deltaGcompsolvpol: -1890.53
REMARK  deltaGcompsolvnonpol: 242.831
REMARK  deltaGprotsolvpol: -1897.11
REMARK  deltaGprotsolvnonpol: 243.179
REMARK  deltaGligsolvpol: -9.66274
REMARK  deltaGligsolvnonpol: 14.51
REMARK  deltaGvdw: -39.7377
REMARK  deltaGelec: 0.0
REMARK  deltaG: -8.160702
REMARK  Cluster: 3
REMARK  ClusterRank: 3
ATOM   4915 C    LIG     1      24.220  21.282   8.148  1.00  0.00      LIG  
ATOM   4916 C1   LIG     1      23.452  22.496   7.706  1.00  0.00      LIG  
ATOM   4917 C2   LIG     1      22.003  22.541   8.092  1.00  0.00      LIG  
ATOM   4918 C3   LIG     1      21.386  21.202   7.751  1.00  0.00      LIG  
ATOM   4919 C4   LIG     1      22.017  20.037   8.496  1.00  0.00      LIG  
ATOM   4920 C5   LIG     1      23.448  19.979   7.958  1.00  0.00      LIG  
ATOM   4921 C6   LIG     1      19.892  21.188   7.912  1.00  0.00      LIG  
ATOM   4922 C7   LIG     1      19.388  20.093   7.003  1.00  0.00      LIG  
ATOM   4923 C8   LIG     1      20.095  18.725   7.198  1.00  0.00      LIG  
ATOM   4924 C9   LIG     1      21.170  18.739   8.315  1.00  0.00      LIG  
ATOM   4925 C10  LIG     1      19.082  17.598   7.604  1.00  0.00      LIG  
ATOM   4926 C11  LIG     1      19.677  16.409   8.366  1.00  0.00      LIG  
ATOM   4927 C12  LIG     1      21.136  16.183   8.044  1.00  0.00      LIG  
ATOM   4928 C13  LIG     1      21.985  17.428   8.287  1.00  0.00      LIG  
ATOM   4929 O    LIG     1      24.040  23.521   7.393  1.00  0.00      LIG  
ATOM   4930 C14  LIG     1      18.859  15.169   7.965  1.00  0.00      LIG  
ATOM   4931 C15  LIG     1      17.757  15.684   7.058  1.00  0.00      LIG  
ATOM   4932 C16  LIG     1      18.373  16.917   6.448  1.00  0.00      LIG  
ATOM   4933 C17  LIG     1      19.687  14.322  11.240  1.00  0.00      LIG  
ATOM   4934 C18  LIG     1      18.381  14.656  10.521  1.00  0.00      LIG  
ATOM   4935 C19  LIG     1      18.413  14.166   9.063  1.00  0.00      LIG  
ATOM   4936 C20  LIG     1      22.071  20.309  10.007  1.00  0.00      LIG  
ATOM   4937 O1   LIG     1      22.670  17.240   9.519  1.00  0.00      LIG  
ATOM   4938 C21  LIG     1      18.009  18.142   8.557  1.00  0.00      LIG  
ATOM   4939 C22  LIG     1      20.736  18.483   5.821  1.00  0.00      LIG  
ATOM   4940 C23  LIG     1      17.070  13.535   8.743  1.00  0.00      LIG  
ATOM   4941 H    LIG     1      20.602  18.706   9.248  1.00  0.00      LIG  
ATOM   4942 O2   LIG     1      19.800  12.903  11.294  1.00  0.00      LIG  
ATOM   4943 C24  LIG     1      19.748  14.819  12.654  1.00  0.00      LIG  
ATOM   4944 H1   LIG     1      19.140  14.235  13.331  1.00  0.00      LIG  
ATOM   4945 H2   LIG     1      21.583  21.055   6.685  1.00  0.00      LIG  
ATOM   4946 C25  LIG     1      20.113  16.201  13.083  1.00  0.00      LIG  
ATOM   4947 O3   LIG     1      21.103  15.151  13.059  1.00  0.00      LIG  
ATOM   4948 C26  LIG     1      20.332  17.285  12.098  1.00  0.00      LIG  
ATOM   4949 C27  LIG     1      19.806  16.649  14.464  1.00  0.00      LIG  
ATOM   4950 H3   LIG     1      24.490  21.421   9.198  1.00  0.00      LIG  
ATOM   4951 H4   LIG     1      25.145  21.241   7.567  1.00  0.00      LIG  
ATOM   4952 H5   LIG     1      21.519  23.314   7.496  1.00  0.00      LIG  
ATOM   4953 H6   LIG     1      21.904  22.814   9.145  1.00  0.00      LIG  
ATOM   4954 H7   LIG     1      24.016  19.185   8.448  1.00  0.00      LIG  
ATOM   4955 H8   LIG     1      23.414  19.741   6.891  1.00  0.00      LIG  
ATOM   4956 H9   LIG     1      19.475  22.145   7.587  1.00  0.00      LIG  
ATOM   4957 H10  LIG     1      19.584  21.021   8.947  1.00  0.00      LIG  
ATOM   4958 H11  LIG     1      19.582  20.441   5.984  1.00  0.00      LIG  
ATOM   4959 H12  LIG     1      18.300  20.058   7.037  1.00  0.00      LIG  
ATOM   4960 H13  LIG     1      19.604  16.619   9.429  1.00  0.00      LIG  
ATOM   4961 H14  LIG     1      21.219  15.899   6.992  1.00  0.00      LIG  
ATOM   4962 H15  LIG     1      21.501  15.327   8.615  1.00  0.00      LIG  
ATOM   4963 H16  LIG     1      22.750  17.462   7.508  1.00  0.00      LIG  
ATOM   4964 H17  LIG     1      19.495  14.580   7.298  1.00  0.00      LIG  
ATOM   4965 H18  LIG     1      16.853  15.944   7.616  1.00  0.00      LIG  
ATOM   4966 H19  LIG     1      17.487  14.954   6.290  1.00  0.00      LIG  
ATOM   4967 H20  LIG     1      19.069  16.574   5.677  1.00  0.00      LIG  
ATOM   4968 H21  LIG     1      17.641  17.568   5.982  1.00  0.00      LIG  
ATOM   4969 H22  LIG     1      20.532  14.696  10.657  1.00  0.00      LIG  
ATOM   4970 H23  LIG     1      18.161  15.724  10.583  1.00  0.00      LIG  
ATOM   4971 H24  LIG     1      17.567  14.147  11.046  1.00  0.00      LIG  
ATOM   4972 H25  LIG     1      19.134  13.348   9.010  1.00  0.00      LIG  
ATOM   4973 H26  LIG     1      21.065  20.421  10.421  1.00  0.00      LIG  
ATOM   4974 H27  LIG     1      22.631  21.205  10.275  1.00  0.00      LIG  
ATOM   4975 H28  LIG     1      22.552  19.481  10.532  1.00  0.00      LIG  
ATOM   4976 H29  LIG     1      21.992  17.265  10.216  1.00  0.00      LIG  
ATOM   4977 H30  LIG     1      17.212  18.654   8.011  1.00  0.00      LIG  
ATOM   4978 H31  LIG     1      18.438  18.840   9.279  1.00  0.00      LIG  
ATOM   4979 H32  LIG     1      17.531  17.355   9.142  1.00  0.00      LIG  
ATOM   4980 H33  LIG     1      21.533  19.206   5.633  1.00  0.00      LIG  
ATOM   4981 H34  LIG     1      19.999  18.608   5.021  1.00  0.00      LIG  
ATOM   4982 H35  LIG     1      21.164  17.488   5.706  1.00  0.00      LIG  
ATOM   4983 H36  LIG     1      17.058  13.109   7.735  1.00  0.00      LIG  
ATOM   4984 H37  LIG     1      16.262  14.265   8.827  1.00  0.00      LIG  
ATOM   4985 H38  LIG     1      16.859  12.730   9.451  1.00  0.00      LIG  
ATOM   4986 H39  LIG     1      19.510  12.571  10.428  1.00  0.00      LIG  
ATOM   4987 H40  LIG     1      19.378  17.759  11.848  1.00  0.00      LIG  
ATOM   4988 H41  LIG     1      20.786  16.909  11.182  1.00  0.00      LIG  
ATOM   4989 H42  LIG     1      20.995  18.044  12.521  1.00  0.00      LIG  
ATOM   4990 H43  LIG     1      20.563  17.358  14.812  1.00  0.00      LIG  
ATOM   4991 H44  LIG     1      19.791  15.804  15.157  1.00  0.00      LIG  
ATOM   4992 H45  LIG     1      18.830  17.140  14.497  1.00  0.00      LIG  
TER
REMARK  Energy: 271.486
REMARK  SimpleFitness: 271.486
REMARK  FullFitness: -1377.1685
REMARK  InterFull: -40.2465
REMARK  IntraFull: 314.301
REMARK  solvFull: -1893.87
REMARK  surfFull: 242.647
REMARK  extraFull: 0.0
REMARK  deltaGcompsolvpol: -1893.87
REMARK  deltaGcompsolvnonpol: 242.647
REMARK  deltaGprotsolvpol: -1897.11
REMARK  deltaGprotsolvnonpol: 243.179
REMARK  deltaGligsolvpol: -8.1621
REMARK  deltaGligsolvnonpol: 14.1279
REMARK  deltaGvdw: -40.2465
REMARK  deltaGelec: 0.0
REMARK  deltaG: -8.486337
REMARK  Cluster: 3
REMARK  ClusterRank: 4
ATOM   4915 C    LIG     1      23.260  21.264   8.810  1.00  0.00      LIG  
ATOM   4916 C1   LIG     1      22.416  22.389   8.281  1.00  0.00      LIG  
ATOM   4917 C2   LIG     1      20.932  22.236   8.433  1.00  0.00      LIG  
ATOM   4918 C3   LIG     1      20.551  20.848   7.961  1.00  0.00      LIG  
ATOM   4919 C4   LIG     1      21.223  19.726   8.741  1.00  0.00      LIG  
ATOM   4920 C5   LIG     1      22.714  19.889   8.440  1.00  0.00      LIG  
ATOM   4921 C6   LIG     1      19.067  20.635   7.922  1.00  0.00      LIG  
ATOM   4922 C7   LIG     1      18.824  19.530   6.924  1.00  0.00      LIG  
ATOM   4923 C8   LIG     1      19.705  18.271   7.112  1.00  0.00      LIG  
ATOM   4924 C9   LIG     1      20.603  18.339   8.369  1.00  0.00      LIG  
ATOM   4925 C10  LIG     1      18.833  16.972   7.263  1.00  0.00      LIG  
ATOM   4926 C11  LIG     1      19.515  15.781   7.950  1.00  0.00      LIG  
ATOM   4927 C12  LIG     1      21.024  15.842   7.879  1.00  0.00      LIG  
ATOM   4928 C13  LIG     1      21.601  17.166   8.373  1.00  0.00      LIG  
ATOM   4929 O    LIG     1      22.907  23.491   8.087  1.00  0.00      LIG  
ATOM   4930 C14  LIG     1      19.015  14.516   7.229  1.00  0.00      LIG  
ATOM   4931 C15  LIG     1      17.932  14.985   6.274  1.00  0.00      LIG  
ATOM   4932 C16  LIG     1      18.334  16.394   5.944  1.00  0.00      LIG  
ATOM   4933 C17  LIG     1      18.307  13.327  10.629  1.00  0.00      LIG  
ATOM   4934 C18  LIG     1      19.252  13.086   9.443  1.00  0.00      LIG  
ATOM   4935 C19  LIG     1      18.659  13.235   8.034  1.00  0.00      LIG  
ATOM   4936 C20  LIG     1      21.011  19.894  10.254  1.00  0.00      LIG  
ATOM   4937 O1   LIG     1      22.093  16.962   9.691  1.00  0.00      LIG  
ATOM   4938 C21  LIG     1      17.609  17.213   8.155  1.00  0.00      LIG  
ATOM   4939 C22  LIG     1      20.563  18.257   5.833  1.00  0.00      LIG  
ATOM   4940 C23  LIG     1      17.196  12.821   7.974  1.00  0.00      LIG  
ATOM   4941 H    LIG     1      19.931  18.143   9.207  1.00  0.00      LIG  
ATOM   4942 O2   LIG     1      17.751  14.630  10.588  1.00  0.00      LIG  
ATOM   4943 C24  LIG     1      18.925  13.087  11.982  1.00  0.00      LIG  
ATOM   4944 H1   LIG     1      18.268  12.517  12.623  1.00  0.00      LIG  
ATOM   4945 H2   LIG     1      20.902  20.792   6.926  1.00  0.00      LIG  
ATOM   4946 C25  LIG     1      19.935  13.957  12.652  1.00  0.00      LIG  
ATOM   4947 O3   LIG     1      20.331  12.745  11.976  1.00  0.00      LIG  
ATOM   4948 C26  LIG     1      20.449  15.215  12.042  1.00  0.00      LIG  
ATOM   4949 C27  LIG     1      20.077  13.875  14.125  1.00  0.00      LIG  
ATOM   4950 H3   LIG     1      23.326  21.376   9.895  1.00  0.00      LIG  
ATOM   4951 H4   LIG     1      24.265  21.375   8.397  1.00  0.00      LIG  
ATOM   4952 H5   LIG     1      20.454  22.981   7.793  1.00  0.00      LIG  
ATOM   4953 H6   LIG     1      20.642  22.431   9.467  1.00  0.00      LIG  
ATOM   4954 H7   LIG     1      23.305  19.146   8.981  1.00  0.00      LIG  
ATOM   4955 H8   LIG     1      22.879  19.719   7.373  1.00  0.00      LIG  
ATOM   4956 H9   LIG     1      18.563  21.544   7.581  1.00  0.00      LIG  
ATOM   4957 H10  LIG     1      18.658  20.377   8.901  1.00  0.00      LIG  
ATOM   4958 H11  LIG     1      19.033  19.961   5.941  1.00  0.00      LIG  
ATOM   4959 H12  LIG     1      17.759  19.329   6.880  1.00  0.00      LIG  
ATOM   4960 H13  LIG     1      19.243  15.774   9.005  1.00  0.00      LIG  
ATOM   4961 H14  LIG     1      21.320  15.697   6.839  1.00  0.00      LIG  
ATOM   4962 H15  LIG     1      21.447  14.996   8.424  1.00  0.00      LIG  
ATOM   4963 H16  LIG     1      22.469  17.385   7.748  1.00  0.00      LIG  
ATOM   4964 H17  LIG     1      19.845  14.213   6.583  1.00  0.00      LIG  
ATOM   4965 H18  LIG     1      16.942  15.014   6.733  1.00  0.00      LIG  
ATOM   4966 H19  LIG     1      17.876  14.359   5.379  1.00  0.00      LIG  
ATOM   4967 H20  LIG     1      19.119  16.318   5.192  1.00  0.00      LIG  
ATOM   4968 H21  LIG     1      17.504  16.962   5.522  1.00  0.00      LIG  
ATOM   4969 H22  LIG     1      17.469  12.629  10.563  1.00  0.00      LIG  
ATOM   4970 H23  LIG     1      19.615  12.057   9.531  1.00  0.00      LIG  
ATOM   4971 H24  LIG     1      20.141  13.707   9.530  1.00  0.00      LIG  
ATOM   4972 H25  LIG     1      19.163  12.449   7.467  1.00  0.00      LIG  
ATOM   4973 H26  LIG     1      19.954  19.806  10.517  1.00  0.00      LIG  
ATOM   4974 H27  LIG     1      21.361  20.849  10.647  1.00  0.00      LIG  
ATOM   4975 H28  LIG     1      21.549  19.121  10.805  1.00  0.00      LIG  
ATOM   4976 H29  LIG     1      22.291  17.844  10.048  1.00  0.00      LIG  
ATOM   4977 H30  LIG     1      16.813  17.735   7.627  1.00  0.00      LIG  
ATOM   4978 H31  LIG     1      17.868  17.792   9.045  1.00  0.00      LIG  
ATOM   4979 H32  LIG     1      17.173  16.277   8.510  1.00  0.00      LIG  
ATOM   4980 H33  LIG     1      21.291  19.070   5.832  1.00  0.00      LIG  
ATOM   4981 H34  LIG     1      19.940  18.388   4.943  1.00  0.00      LIG  
ATOM   4982 H35  LIG     1      21.119  17.333   5.688  1.00  0.00      LIG  
ATOM   4983 H36  LIG     1      16.880  12.631   6.945  1.00  0.00      LIG  
ATOM   4984 H37  LIG     1      16.545  13.588   8.402  1.00  0.00      LIG  
ATOM   4985 H38  LIG     1      17.042  11.891   8.528  1.00  0.00      LIG  
ATOM   4986 H39  LIG     1      17.498  14.791   9.663  1.00  0.00      LIG  
ATOM   4987 H40  LIG     1      19.760  16.038  12.244  1.00  0.00      LIG  
ATOM   4988 H41  LIG     1      20.576  15.132  10.962  1.00  0.00      LIG  
ATOM   4989 H42  LIG     1      21.420  15.470  12.473  1.00  0.00      LIG  
ATOM   4990 H43  LIG     1      21.133  13.892  14.406  1.00  0.00      LIG  
ATOM   4991 H44  LIG     1      19.628  12.959  14.520  1.00  0.00      LIG  
ATOM   4992 H45  LIG     1      19.584  14.730  14.592  1.00  0.00      LIG  
TER
REMARK  Energy: 271.539
REMARK  SimpleFitness: 271.539
REMARK  FullFitness: -1377.1335
REMARK  InterFull: -40.2264
REMARK  IntraFull: 314.344
REMARK  solvFull: -1893.93
REMARK  surfFull: 242.679
REMARK  extraFull: 0.0
REMARK  deltaGcompsolvpol: -1893.93
REMARK  deltaGcompsolvnonpol: 242.679
REMARK  deltaGprotsolvpol: -1897.11
REMARK  deltaGprotsolvnonpol: 243.179
REMARK  deltaGligsolvpol: -8.14814
REMARK  deltaGligsolvnonpol: 14.1278
REMARK  deltaGvdw: -40.2264
REMARK  deltaGelec: 0.0
REMARK  deltaG: -8.4859295
REMARK  Cluster: 3
REMARK  ClusterRank: 5
ATOM   4915 C    LIG     1      23.195  21.286   8.932  1.00  0.00      LIG  
ATOM   4916 C1   LIG     1      22.346  22.408   8.406  1.00  0.00      LIG  
ATOM   4917 C2   LIG     1      20.862  22.236   8.539  1.00  0.00      LIG  
ATOM   4918 C3   LIG     1      20.504  20.853   8.039  1.00  0.00      LIG  
ATOM   4919 C4   LIG     1      21.177  19.725   8.811  1.00  0.00      LIG  
ATOM   4920 C5   LIG     1      22.671  19.910   8.534  1.00  0.00      LIG  
ATOM   4921 C6   LIG     1      19.023  20.623   7.972  1.00  0.00      LIG  
ATOM   4922 C7   LIG     1      18.812  19.534   6.951  1.00  0.00      LIG  
ATOM   4923 C8   LIG     1      19.701  18.281   7.135  1.00  0.00      LIG  
ATOM   4924 C9   LIG     1      20.579  18.338   8.406  1.00  0.00      LIG  
ATOM   4925 C10  LIG     1      18.837  16.974   7.257  1.00  0.00      LIG  
ATOM   4926 C11  LIG     1      19.515  15.782   7.946  1.00  0.00      LIG  
ATOM   4927 C12  LIG     1      21.025  15.852   7.891  1.00  0.00      LIG  
ATOM   4928 C13  LIG     1      21.588  17.174   8.408  1.00  0.00      LIG  
ATOM   4929 O    LIG     1      22.825  23.518   8.230  1.00  0.00      LIG  
ATOM   4930 C14  LIG     1      19.028  14.518   7.212  1.00  0.00      LIG  
ATOM   4931 C15  LIG     1      17.969  14.991   6.231  1.00  0.00      LIG  
ATOM   4932 C16  LIG     1      18.370  16.404   5.923  1.00  0.00      LIG  
ATOM   4933 C17  LIG     1      18.293  13.313  10.607  1.00  0.00      LIG  
ATOM   4934 C18  LIG     1      19.239  13.077   9.419  1.00  0.00      LIG  
ATOM   4935 C19  LIG     1      18.647  13.240   8.011  1.00  0.00      LIG  
ATOM   4936 C20  LIG     1      20.942  19.866  10.323  1.00  0.00      LIG  
ATOM   4937 O1   LIG     1      22.066  16.958   9.728  1.00  0.00      LIG  
ATOM   4938 C21  LIG     1      17.595  17.194   8.130  1.00  0.00      LIG  
ATOM   4939 C22  LIG     1      20.578  18.292   5.869  1.00  0.00      LIG  
ATOM   4940 C23  LIG     1      17.176  12.854   7.950  1.00  0.00      LIG  
ATOM   4941 H    LIG     1      19.896  18.123   9.232  1.00  0.00      LIG  
ATOM   4942 O2   LIG     1      17.748  14.621  10.579  1.00  0.00      LIG  
ATOM   4943 C24  LIG     1      18.904  13.052  11.958  1.00  0.00      LIG  
ATOM   4944 H1   LIG     1      18.239  12.482  12.592  1.00  0.00      LIG  
ATOM   4945 H2   LIG     1      20.871  20.817   7.009  1.00  0.00      LIG  
ATOM   4946 C25  LIG     1      19.918  13.905  12.642  1.00  0.00      LIG  
ATOM   4947 O3   LIG     1      20.307  12.697  11.954  1.00  0.00      LIG  
ATOM   4948 C26  LIG     1      20.444  15.166  12.048  1.00  0.00      LIG  
ATOM   4949 C27  LIG     1      20.052  13.805  14.114  1.00  0.00      LIG  
ATOM   4950 H3   LIG     1      23.244  21.383  10.019  1.00  0.00      LIG  
ATOM   4951 H4   LIG     1      24.205  21.414   8.536  1.00  0.00      LIG  
ATOM   4952 H5   LIG     1      20.382  22.987   7.907  1.00  0.00      LIG  
ATOM   4953 H6   LIG     1      20.557  22.411   9.573  1.00  0.00      LIG  
ATOM   4954 H7   LIG     1      23.262  19.166   9.072  1.00  0.00      LIG  
ATOM   4955 H8   LIG     1      22.853  19.758   7.466  1.00  0.00      LIG  
ATOM   4956 H9   LIG     1      18.514  21.532   7.641  1.00  0.00      LIG  
ATOM   4957 H10  LIG     1      18.601  20.341   8.940  1.00  0.00      LIG  
ATOM   4958 H11  LIG     1      19.038  19.985   5.981  1.00  0.00      LIG  
ATOM   4959 H12  LIG     1      17.751  19.324   6.880  1.00  0.00      LIG  
ATOM   4960 H13  LIG     1      19.232  15.768   8.998  1.00  0.00      LIG  
ATOM   4961 H14  LIG     1      21.332  15.721   6.852  1.00  0.00      LIG  
ATOM   4962 H15  LIG     1      21.446  15.002   8.431  1.00  0.00      LIG  
ATOM   4963 H16  LIG     1      22.462  17.408   7.796  1.00  0.00      LIG  
ATOM   4964 H17  LIG     1      19.873  14.212   6.589  1.00  0.00      LIG  
ATOM   4965 H18  LIG     1      16.967  15.013   6.661  1.00  0.00      LIG  
ATOM   4966 H19  LIG     1      17.942  14.371   5.330  1.00  0.00      LIG  
ATOM   4967 H20  LIG     1      19.174  16.339   5.188  1.00  0.00      LIG  
ATOM   4968 H21  LIG     1      17.548  16.972   5.486  1.00  0.00      LIG  
ATOM   4969 H22  LIG     1      17.449  12.623  10.532  1.00  0.00      LIG  
ATOM   4970 H23  LIG     1      19.595  12.045   9.500  1.00  0.00      LIG  
ATOM   4971 H24  LIG     1      20.130  13.693   9.513  1.00  0.00      LIG  
ATOM   4972 H25  LIG     1      19.135  12.447   7.440  1.00  0.00      LIG  
ATOM   4973 H26  LIG     1      19.882  19.765  10.568  1.00  0.00      LIG  
ATOM   4974 H27  LIG     1      21.277  20.818  10.736  1.00  0.00      LIG  
ATOM   4975 H28  LIG     1      21.479  19.089  10.870  1.00  0.00      LIG  
ATOM   4976 H29  LIG     1      22.248  17.838  10.100  1.00  0.00      LIG  
ATOM   4977 H30  LIG     1      16.802  17.712   7.593  1.00  0.00      LIG  
ATOM   4978 H31  LIG     1      17.833  17.769   9.028  1.00  0.00      LIG  
ATOM   4979 H32  LIG     1      17.162  16.251   8.472  1.00  0.00      LIG  
ATOM   4980 H33  LIG     1      21.296  19.113   5.890  1.00  0.00      LIG  
ATOM   4981 H34  LIG     1      19.968  18.427   4.972  1.00  0.00      LIG  
ATOM   4982 H35  LIG     1      21.148  17.376   5.722  1.00  0.00      LIG  
ATOM   4983 H36  LIG     1      16.856  12.672   6.921  1.00  0.00      LIG  
ATOM   4984 H37  LIG     1      16.539  13.633   8.378  1.00  0.00      LIG  
ATOM   4985 H38  LIG     1      17.003  11.925   8.500  1.00  0.00      LIG  
ATOM   4986 H39  LIG     1      17.500  14.796   9.656  1.00  0.00      LIG  
ATOM   4987 H40  LIG     1      19.754  15.989  12.248  1.00  0.00      LIG  
ATOM   4988 H41  LIG     1      20.583  15.090  10.969  1.00  0.00      LIG  
ATOM   4989 H42  LIG     1      21.410  15.415  12.493  1.00  0.00      LIG  
ATOM   4990 H43  LIG     1      21.107  13.809  14.402  1.00  0.00      LIG  
ATOM   4991 H44  LIG     1      19.592  12.889  14.497  1.00  0.00      LIG  
ATOM   4992 H45  LIG     1      19.564  14.660  14.588  1.00  0.00      LIG  
TER
REMARK  Energy: 270.851
REMARK  SimpleFitness: 270.851
REMARK  FullFitness: -1377.052
REMARK  InterFull: -35.5141
REMARK  IntraFull: 307.273
REMARK  solvFull: -1891.47
REMARK  surfFull: 242.659
REMARK  extraFull: 0.0
REMARK  deltaGcompsolvpol: -1891.47
REMARK  deltaGcompsolvnonpol: 242.659
REMARK  deltaGprotsolvpol: -1897.11
REMARK  deltaGprotsolvnonpol: 243.179
REMARK  deltaGligsolvpol: -9.30121
REMARK  deltaGligsolvnonpol: 14.6569
REMARK  deltaGvdw: -35.5141
REMARK  deltaGelec: 0.0
REMARK  deltaG: -7.870966
REMARK  Cluster: 3
REMARK  ClusterRank: 6
ATOM   4915 C    LIG     1      23.847  21.547   7.823  1.00  0.00      LIG  
ATOM   4916 C1   LIG     1      22.936  22.736   7.701  1.00  0.00      LIG  
ATOM   4917 C2   LIG     1      21.569  22.625   8.317  1.00  0.00      LIG  
ATOM   4918 C3   LIG     1      20.986  21.259   8.010  1.00  0.00      LIG  
ATOM   4919 C4   LIG     1      21.857  20.119   8.511  1.00  0.00      LIG  
ATOM   4920 C5   LIG     1      23.127  20.214   7.666  1.00  0.00      LIG  
ATOM   4921 C6   LIG     1      19.578  21.107   8.518  1.00  0.00      LIG  
ATOM   4922 C7   LIG     1      18.941  20.008   7.703  1.00  0.00      LIG  
ATOM   4923 C8   LIG     1      19.763  18.699   7.635  1.00  0.00      LIG  
ATOM   4924 C9   LIG     1      21.100  18.760   8.431  1.00  0.00      LIG  
ATOM   4925 C10  LIG     1      18.978  17.489   8.254  1.00  0.00      LIG  
ATOM   4926 C11  LIG     1      19.872  16.308   8.655  1.00  0.00      LIG  
ATOM   4927 C12  LIG     1      21.214  16.251   7.970  1.00  0.00      LIG  
ATOM   4928 C13  LIG     1      21.991  17.545   8.114  1.00  0.00      LIG  
ATOM   4929 O    LIG     1      23.412  23.835   7.462  1.00  0.00      LIG  
ATOM   4930 C14  LIG     1      19.134  15.028   8.297  1.00  0.00      LIG  
ATOM   4931 C15  LIG     1      17.722  15.449   7.966  1.00  0.00      LIG  
ATOM   4932 C16  LIG     1      17.902  16.839   7.391  1.00  0.00      LIG  
ATOM   4933 C17  LIG     1      19.416  13.534  11.839  1.00  0.00      LIG  
ATOM   4934 C18  LIG     1      18.653  14.205  10.690  1.00  0.00      LIG  
ATOM   4935 C19  LIG     1      19.314  13.927   9.345  1.00  0.00      LIG  
ATOM   4936 C20  LIG     1      22.231  20.306   9.993  1.00  0.00      LIG  
ATOM   4937 O1   LIG     1      22.945  17.340   9.152  1.00  0.00      LIG  
ATOM   4938 C21  LIG     1      18.263  17.911   9.547  1.00  0.00      LIG  
ATOM   4939 C22  LIG     1      20.012  18.544   6.124  1.00  0.00      LIG  
ATOM   4940 C23  LIG     1      18.780  12.623   8.791  1.00  0.00      LIG  
ATOM   4941 H    LIG     1      20.811  18.617   9.473  1.00  0.00      LIG  
ATOM   4942 O2   LIG     1      18.516  13.109  12.843  1.00  0.00      LIG  
ATOM   4943 C24  LIG     1      20.509  14.308  12.527  1.00  0.00      LIG  
ATOM   4944 H1   LIG     1      21.171  13.618  13.032  1.00  0.00      LIG  
ATOM   4945 H2   LIG     1      20.940  21.187   6.918  1.00  0.00      LIG  
ATOM   4946 C25  LIG     1      20.484  15.693  13.099  1.00  0.00      LIG  
ATOM   4947 O3   LIG     1      21.083  15.419  11.808  1.00  0.00      LIG  
ATOM   4948 C26  LIG     1      19.365  16.672  13.013  1.00  0.00      LIG  
ATOM   4949 C27  LIG     1      21.475  16.011  14.162  1.00  0.00      LIG  
ATOM   4950 H3   LIG     1      24.341  21.603   8.796  1.00  0.00      LIG  
ATOM   4951 H4   LIG     1      24.615  21.632   7.050  1.00  0.00      LIG  
ATOM   4952 H5   LIG     1      20.936  23.394   7.868  1.00  0.00      LIG  
ATOM   4953 H6   LIG     1      21.632  22.824   9.389  1.00  0.00      LIG  
ATOM   4954 H7   LIG     1      23.840  19.431   7.930  1.00  0.00      LIG  
ATOM   4955 H8   LIG     1      22.863  20.072   6.613  1.00  0.00      LIG  
ATOM   4956 H9   LIG     1      19.022  22.036   8.364  1.00  0.00      LIG  
ATOM   4957 H10  LIG     1      19.546  20.876   9.586  1.00  0.00      LIG  
ATOM   4958 H11  LIG     1      18.845  20.414   6.692  1.00  0.00      LIG  
ATOM   4959 H12  LIG     1      17.904  19.866   8.005  1.00  0.00      LIG  
ATOM   4960 H13  LIG     1      20.060  16.361   9.728  1.00  0.00      LIG  
ATOM   4961 H14  LIG     1      21.063  16.039   6.911  1.00  0.00      LIG  
ATOM   4962 H15  LIG     1      21.773  15.398   8.362  1.00  0.00      LIG  
ATOM   4963 H16  LIG     1      22.554  17.694   7.189  1.00  0.00      LIG  
ATOM   4964 H17  LIG     1      19.560  14.647   7.364  1.00  0.00      LIG  
ATOM   4965 H18  LIG     1      17.098  15.478   8.859  1.00  0.00      LIG  
ATOM   4966 H19  LIG     1      17.250  14.772   7.249  1.00  0.00      LIG  
ATOM   4967 H20  LIG     1      18.221  16.725   6.353  1.00  0.00      LIG  
ATOM   4968 H21  LIG     1      16.966  17.400   7.406  1.00  0.00      LIG  
ATOM   4969 H22  LIG     1      19.873  12.620  11.450  1.00  0.00      LIG  
ATOM   4970 H23  LIG     1      18.593  15.273  10.853  1.00  0.00      LIG  
ATOM   4971 H24  LIG     1      17.620  13.845  10.658  1.00  0.00      LIG  
ATOM   4972 H25  LIG     1      20.386  13.816   9.512  1.00  0.00      LIG  
ATOM   4973 H26  LIG     1      21.344  20.275  10.629  1.00  0.00      LIG  
ATOM   4974 H27  LIG     1      22.745  21.243  10.212  1.00  0.00      LIG  
ATOM   4975 H28  LIG     1      22.899  19.510  10.326  1.00  0.00      LIG  
ATOM   4976 H29  LIG     1      23.331  18.210   9.347  1.00  0.00      LIG  
ATOM   4977 H30  LIG     1      17.352  18.476   9.341  1.00  0.00      LIG  
ATOM   4978 H31  LIG     1      18.903  18.517  10.191  1.00  0.00      LIG  
ATOM   4979 H32  LIG     1      17.953  17.053  10.142  1.00  0.00      LIG  
ATOM   4980 H33  LIG     1      20.702  19.312   5.766  1.00  0.00      LIG  
ATOM   4981 H34  LIG     1      19.079  18.661   5.567  1.00  0.00      LIG  
ATOM   4982 H35  LIG     1      20.423  17.579   5.835  1.00  0.00      LIG  
ATOM   4983 H36  LIG     1      19.228  12.411   7.817  1.00  0.00      LIG  
ATOM   4984 H37  LIG     1      17.694  12.662   8.670  1.00  0.00      LIG  
ATOM   4985 H38  LIG     1      19.017  11.794   9.463  1.00  0.00      LIG  
ATOM   4986 H39  LIG     1      17.783  12.668  12.382  1.00  0.00      LIG  
ATOM   4987 H40  LIG     1      18.482  16.270  12.521  1.00  0.00      LIG  
ATOM   4988 H41  LIG     1      19.683  17.568  12.473  1.00  0.00      LIG  
ATOM   4989 H42  LIG     1      19.065  16.977  14.019  1.00  0.00      LIG  
ATOM   4990 H43  LIG     1      21.960  16.968  13.953  1.00  0.00      LIG  
ATOM   4991 H44  LIG     1      22.247  15.241  14.238  1.00  0.00      LIG  
ATOM   4992 H45  LIG     1      20.973  16.083  15.130  1.00  0.00      LIG  
TER
REMARK  Energy: 271.997
REMARK  SimpleFitness: 271.997
REMARK  FullFitness: -1376.3466
REMARK  InterFull: -41.5485
REMARK  IntraFull: 311.573
REMARK  solvFull: -1888.93
REMARK  surfFull: 242.559
REMARK  extraFull: 0.0
REMARK  deltaGcompsolvpol: -1888.93
REMARK  deltaGcompsolvnonpol: 242.559
REMARK  deltaGprotsolvpol: -1897.11
REMARK  deltaGprotsolvnonpol: 243.179
REMARK  deltaGligsolvpol: -9.49296
REMARK  deltaGligsolvnonpol: 14.5551
REMARK  deltaGvdw: -41.5485
REMARK  deltaGelec: 0.0
REMARK  deltaG: -8.274471
REMARK  Cluster: 3
REMARK  ClusterRank: 7
ATOM   4915 C    LIG     1      23.543  21.415   8.414  1.00  0.00      LIG  
ATOM   4916 C1   LIG     1      22.647  22.548   7.983  1.00  0.00      LIG  
ATOM   4917 C2   LIG     1      21.170  22.370   8.177  1.00  0.00      LIG  
ATOM   4918 C3   LIG     1      20.800  20.970   7.743  1.00  0.00      LIG  
ATOM   4919 C4   LIG     1      21.519  19.880   8.530  1.00  0.00      LIG  
ATOM   4920 C5   LIG     1      22.980  20.025   8.113  1.00  0.00      LIG  
ATOM   4921 C6   LIG     1      19.313  20.760   7.746  1.00  0.00      LIG  
ATOM   4922 C7   LIG     1      19.073  19.645   6.762  1.00  0.00      LIG  
ATOM   4923 C8   LIG     1      19.882  18.365   7.066  1.00  0.00      LIG  
ATOM   4924 C9   LIG     1      20.864  18.490   8.258  1.00  0.00      LIG  
ATOM   4925 C10  LIG     1      18.929  17.185   7.455  1.00  0.00      LIG  
ATOM   4926 C11  LIG     1      19.588  16.072   8.272  1.00  0.00      LIG  
ATOM   4927 C12  LIG     1      21.070  15.943   7.995  1.00  0.00      LIG  
ATOM   4928 C13  LIG     1      21.804  17.261   8.278  1.00  0.00      LIG  
ATOM   4929 O    LIG     1      23.108  23.674   7.847  1.00  0.00      LIG  
ATOM   4930 C14  LIG     1      18.851  14.770   7.921  1.00  0.00      LIG  
ATOM   4931 C15  LIG     1      17.773  15.169   6.917  1.00  0.00      LIG  
ATOM   4932 C16  LIG     1      18.297  16.439   6.293  1.00  0.00      LIG  
ATOM   4933 C17  LIG     1      19.699  14.224  11.224  1.00  0.00      LIG  
ATOM   4934 C18  LIG     1      18.359  14.418  10.516  1.00  0.00      LIG  
ATOM   4935 C19  LIG     1      18.390  13.843   9.085  1.00  0.00      LIG  
ATOM   4936 C20  LIG     1      21.409  20.110  10.049  1.00  0.00      LIG  
ATOM   4937 O1   LIG     1      22.429  17.118   9.543  1.00  0.00      LIG  
ATOM   4938 C21  LIG     1      17.792  17.674   8.364  1.00  0.00      LIG  
ATOM   4939 C22  LIG     1      20.644  18.145   5.746  1.00  0.00      LIG  
ATOM   4940 C23  LIG     1      17.042  13.195   8.828  1.00  0.00      LIG  
ATOM   4941 H    LIG     1      20.248  18.388   9.154  1.00  0.00      LIG  
ATOM   4942 O2   LIG     1      19.944  12.825  11.299  1.00  0.00      LIG  
ATOM   4943 C24  LIG     1      19.743  14.743  12.633  1.00  0.00      LIG  
ATOM   4944 H1   LIG     1      19.223  14.091  13.330  1.00  0.00      LIG  
ATOM   4945 H2   LIG     1      21.125  20.879   6.700  1.00  0.00      LIG  
ATOM   4946 C25  LIG     1      19.973  16.149  13.067  1.00  0.00      LIG  
ATOM   4947 O3   LIG     1      21.070  15.223  12.966  1.00  0.00      LIG  
ATOM   4948 C26  LIG     1      19.979  17.267  12.087  1.00  0.00      LIG  
ATOM   4949 C27  LIG     1      19.723  16.543  14.481  1.00  0.00      LIG  
ATOM   4950 H3   LIG     1      23.734  21.527   9.486  1.00  0.00      LIG  
ATOM   4951 H4   LIG     1      24.494  21.530   7.887  1.00  0.00      LIG  
ATOM   4952 H5   LIG     1      20.650  23.090   7.539  1.00  0.00      LIG  
ATOM   4953 H6   LIG     1      20.903  22.583   9.216  1.00  0.00      LIG  
ATOM   4954 H7   LIG     1      23.609  19.287   8.617  1.00  0.00      LIG  
ATOM   4955 H8   LIG     1      23.063  19.842   7.036  1.00  0.00      LIG  
ATOM   4956 H9   LIG     1      18.798  21.662   7.403  1.00  0.00      LIG  
ATOM   4957 H10  LIG     1      18.930  20.507   8.736  1.00  0.00      LIG  
ATOM   4958 H11  LIG     1      19.384  20.030   5.787  1.00  0.00      LIG  
ATOM   4959 H12  LIG     1      18.005  19.485   6.623  1.00  0.00      LIG  
ATOM   4960 H13  LIG     1      19.494  16.331   9.323  1.00  0.00      LIG  
ATOM   4961 H14  LIG     1      21.213  15.648   6.954  1.00  0.00      LIG  
ATOM   4962 H15  LIG     1      21.466  15.118   8.595  1.00  0.00      LIG  
ATOM   4963 H16  LIG     1      22.612  17.384   7.550  1.00  0.00      LIG  
ATOM   4964 H17  LIG     1      19.556  14.167   7.339  1.00  0.00      LIG  
ATOM   4965 H18  LIG     1      16.815  15.381   7.399  1.00  0.00      LIG  
ATOM   4966 H19  LIG     1      17.598  14.398   6.160  1.00  0.00      LIG  
ATOM   4967 H20  LIG     1      19.033  16.157   5.537  1.00  0.00      LIG  
ATOM   4968 H21  LIG     1      17.503  17.013   5.808  1.00  0.00      LIG  
ATOM   4969 H22  LIG     1      20.498  14.668  10.622  1.00  0.00      LIG  
ATOM   4970 H23  LIG     1      18.052  15.467  10.526  1.00  0.00      LIG  
ATOM   4971 H24  LIG     1      17.594  13.882  11.086  1.00  0.00      LIG  
ATOM   4972 H25  LIG     1      19.099  13.012   9.076  1.00  0.00      LIG  
ATOM   4973 H26  LIG     1      20.366  20.068  10.378  1.00  0.00      LIG  
ATOM   4974 H27  LIG     1      21.812  21.065  10.391  1.00  0.00      LIG  
ATOM   4975 H28  LIG     1      21.955  19.334  10.593  1.00  0.00      LIG  
ATOM   4976 H29  LIG     1      21.785  16.643  10.107  1.00  0.00      LIG  
ATOM   4977 H30  LIG     1      17.017  18.184   7.792  1.00  0.00      LIG  
ATOM   4978 H31  LIG     1      18.158  18.346   9.147  1.00  0.00      LIG  
ATOM   4979 H32  LIG     1      17.299  16.855   8.888  1.00  0.00      LIG  
ATOM   4980 H33  LIG     1      21.410  18.914   5.609  1.00  0.00      LIG  
ATOM   4981 H34  LIG     1      19.959  18.216   4.896  1.00  0.00      LIG  
ATOM   4982 H35  LIG     1      21.149  17.182   5.653  1.00  0.00      LIG  
ATOM   4983 H36  LIG     1      17.010  12.722   7.842  1.00  0.00      LIG  
ATOM   4984 H37  LIG     1      16.231  13.926   8.912  1.00  0.00      LIG  
ATOM   4985 H38  LIG     1      16.856  12.415   9.575  1.00  0.00      LIG  
ATOM   4986 H39  LIG     1      19.149  12.420  11.683  1.00  0.00      LIG  
ATOM   4987 H40  LIG     1      18.955  17.614  11.916  1.00  0.00      LIG  
ATOM   4988 H41  LIG     1      20.409  16.968  11.130  1.00  0.00      LIG  
ATOM   4989 H42  LIG     1      20.568  18.101  12.478  1.00  0.00      LIG  
ATOM   4990 H43  LIG     1      20.476  17.258  14.823  1.00  0.00      LIG  
ATOM   4991 H44  LIG     1      19.763  15.671  15.142  1.00  0.00      LIG  
ATOM   4992 H45  LIG     1      18.739  17.009  14.576  1.00  0.00      LIG  
TER
REMARK  Energy: 275.723
REMARK  SimpleFitness: 275.723
REMARK  FullFitness: -1373.9625
REMARK  InterFull: -35.0195
REMARK  IntraFull: 313.047
REMARK  solvFull: -1895.72
REMARK  surfFull: 243.73
REMARK  extraFull: 0.0
REMARK  deltaGcompsolvpol: -1895.72
REMARK  deltaGcompsolvnonpol: 243.73
REMARK  deltaGprotsolvpol: -1897.11
REMARK  deltaGprotsolvnonpol: 243.179
REMARK  deltaGligsolvpol: -7.99182
REMARK  deltaGligsolvnonpol: 14.2787
REMARK  deltaGvdw: -35.0195
REMARK  deltaGelec: 0.0
REMARK  deltaG: -8.027318
REMARK  Cluster: 3
REMARK  ClusterRank: 8
ATOM   4915 C    LIG     1      24.024  20.418  10.871  1.00  0.00      LIG  
ATOM   4916 C1   LIG     1      24.375  21.479   9.875  1.00  0.00      LIG  
ATOM   4917 C2   LIG     1      23.256  21.931   8.991  1.00  0.00      LIG  
ATOM   4918 C3   LIG     1      22.560  20.722   8.394  1.00  0.00      LIG  
ATOM   4919 C4   LIG     1      22.012  19.735   9.431  1.00  0.00      LIG  
ATOM   4920 C5   LIG     1      23.240  19.283  10.230  1.00  0.00      LIG  
ATOM   4921 C6   LIG     1      21.551  21.185   7.360  1.00  0.00      LIG  
ATOM   4922 C7   LIG     1      20.418  20.211   7.106  1.00  0.00      LIG  
ATOM   4923 C8   LIG     1      20.787  18.738   7.308  1.00  0.00      LIG  
ATOM   4924 C9   LIG     1      21.199  18.560   8.781  1.00  0.00      LIG  
ATOM   4925 C10  LIG     1      19.548  17.802   7.066  1.00  0.00      LIG  
ATOM   4926 C11  LIG     1      19.605  16.440   7.783  1.00  0.00      LIG  
ATOM   4927 C12  LIG     1      21.019  16.069   8.188  1.00  0.00      LIG  
ATOM   4928 C13  LIG     1      21.697  17.131   9.047  1.00  0.00      LIG  
ATOM   4929 O    LIG     1      25.359  22.183  10.040  1.00  0.00      LIG  
ATOM   4930 C14  LIG     1      19.042  15.379   6.810  1.00  0.00      LIG  
ATOM   4931 C15  LIG     1      18.483  16.182   5.651  1.00  0.00      LIG  
ATOM   4932 C16  LIG     1      19.292  17.447   5.607  1.00  0.00      LIG  
ATOM   4933 C17  LIG     1      19.412  12.900   8.845  1.00  0.00      LIG  
ATOM   4934 C18  LIG     1      18.323  13.040   7.785  1.00  0.00      LIG  
ATOM   4935 C19  LIG     1      17.920  14.425   7.274  1.00  0.00      LIG  
ATOM   4936 C20  LIG     1      21.053  20.427  10.407  1.00  0.00      LIG  
ATOM   4937 O1   LIG     1      21.419  16.787  10.404  1.00  0.00      LIG  
ATOM   4938 C21  LIG     1      18.255  18.453   7.564  1.00  0.00      LIG  
ATOM   4939 C22  LIG     1      21.925  18.439   6.308  1.00  0.00      LIG  
ATOM   4940 C23  LIG     1      16.891  15.043   8.188  1.00  0.00      LIG  
ATOM   4941 H    LIG     1      20.258  18.609   9.332  1.00  0.00      LIG  
ATOM   4942 O2   LIG     1      19.595  11.506   9.037  1.00  0.00      LIG  
ATOM   4943 C24  LIG     1      19.113  13.642  10.131  1.00  0.00      LIG  
ATOM   4944 H1   LIG     1      19.068  14.703   9.950  1.00  0.00      LIG  
ATOM   4945 H2   LIG     1      23.344  20.189   7.852  1.00  0.00      LIG  
ATOM   4946 C25  LIG     1      19.425  13.290  11.552  1.00  0.00      LIG  
ATOM   4947 O3   LIG     1      18.108  13.055  10.993  1.00  0.00      LIG  
ATOM   4948 C26  LIG     1      20.099  12.052  12.039  1.00  0.00      LIG  
ATOM   4949 C27  LIG     1      19.488  14.420  12.515  1.00  0.00      LIG  
ATOM   4950 H3   LIG     1      23.459  20.884  11.683  1.00  0.00      LIG  
ATOM   4951 H4   LIG     1      24.955  20.024  11.286  1.00  0.00      LIG  
ATOM   4952 H5   LIG     1      23.686  22.537   8.189  1.00  0.00      LIG  
ATOM   4953 H6   LIG     1      22.572  22.559   9.568  1.00  0.00      LIG  
ATOM   4954 H7   LIG     1      22.947  18.604  11.033  1.00  0.00      LIG  
ATOM   4955 H8   LIG     1      23.916  18.738   9.565  1.00  0.00      LIG  
ATOM   4956 H9   LIG     1      22.081  21.377   6.423  1.00  0.00      LIG  
ATOM   4957 H10  LIG     1      21.122  22.145   7.663  1.00  0.00      LIG  
ATOM   4958 H11  LIG     1      20.026  20.372   6.097  1.00  0.00      LIG  
ATOM   4959 H12  LIG     1      19.630  20.513   7.797  1.00  0.00      LIG  
ATOM   4960 H13  LIG     1      19.020  16.497   8.702  1.00  0.00      LIG  
ATOM   4961 H14  LIG     1      21.602  15.891   7.286  1.00  0.00      LIG  
ATOM   4962 H15  LIG     1      21.011  15.120   8.721  1.00  0.00      LIG  
ATOM   4963 H16  LIG     1      22.775  17.042   8.893  1.00  0.00      LIG  
ATOM   4964 H17  LIG     1      19.871  14.778   6.426  1.00  0.00      LIG  
ATOM   4965 H18  LIG     1      17.430  16.424   5.811  1.00  0.00      LIG  
ATOM   4966 H19  LIG     1      18.546  15.627   4.713  1.00  0.00      LIG  
ATOM   4967 H20  LIG     1      20.194  17.200   5.054  1.00  0.00      LIG  
ATOM   4968 H21  LIG     1      18.774  18.244   5.069  1.00  0.00      LIG  
ATOM   4969 H22  LIG     1      20.345  13.270   8.424  1.00  0.00      LIG  
ATOM   4970 H23  LIG     1      17.422  12.531   8.143  1.00  0.00      LIG  
ATOM   4971 H24  LIG     1      18.636  12.460   6.914  1.00  0.00      LIG  
ATOM   4972 H25  LIG     1      17.358  14.193   6.365  1.00  0.00      LIG  
ATOM   4973 H26  LIG     1      20.150  20.770   9.899  1.00  0.00      LIG  
ATOM   4974 H27  LIG     1      21.487  21.293  10.909  1.00  0.00      LIG  
ATOM   4975 H28  LIG     1      20.746  19.723  11.185  1.00  0.00      LIG  
ATOM   4976 H29  LIG     1      20.468  16.941  10.537  1.00  0.00      LIG  
ATOM   4977 H30  LIG     1      17.962  19.296   6.933  1.00  0.00      LIG  
ATOM   4978 H31  LIG     1      18.350  18.808   8.592  1.00  0.00      LIG  
ATOM   4979 H32  LIG     1      17.415  17.759   7.557  1.00  0.00      LIG  
ATOM   4980 H33  LIG     1      22.911  18.700   6.687  1.00  0.00      LIG  
ATOM   4981 H34  LIG     1      21.768  18.983   5.373  1.00  0.00      LIG  
ATOM   4982 H35  LIG     1      21.993  17.385   6.047  1.00  0.00      LIG  
ATOM   4983 H36  LIG     1      16.420  15.910   7.721  1.00  0.00      LIG  
ATOM   4984 H37  LIG     1      17.323  15.361   9.136  1.00  0.00      LIG  
ATOM   4985 H38  LIG     1      16.103  14.318   8.409  1.00  0.00      LIG  
ATOM   4986 H39  LIG     1      18.829  11.202   9.554  1.00  0.00      LIG  
ATOM   4987 H40  LIG     1      21.162  12.239  12.195  1.00  0.00      LIG  
ATOM   4988 H41  LIG     1      19.999  11.209  11.360  1.00  0.00      LIG  
ATOM   4989 H42  LIG     1      19.673  11.757  13.002  1.00  0.00      LIG  
ATOM   4990 H43  LIG     1      20.521  14.762  12.620  1.00  0.00      LIG  
ATOM   4991 H44  LIG     1      19.132  14.098  13.497  1.00  0.00      LIG  
ATOM   4992 H45  LIG     1      18.878  15.268  12.187  1.00  0.00      LIG  
TER
REMARK  Energy: 275.723
REMARK  SimpleFitness: 275.723
REMARK  FullFitness: -1373.9625
REMARK  InterFull: -35.0195
REMARK  IntraFull: 313.047
REMARK  solvFull: -1895.72
REMARK  surfFull: 243.73
REMARK  extraFull: 0.0
REMARK  deltaGcompsolvpol: -1895.72
REMARK  deltaGcompsolvnonpol: 243.73
REMARK  deltaGprotsolvpol: -1897.11
REMARK  deltaGprotsolvnonpol: 243.179
REMARK  deltaGligsolvpol: -7.99182
REMARK  deltaGligsolvnonpol: 14.2787
REMARK  deltaGvdw: -35.0195
REMARK  deltaGelec: 0.0
REMARK  deltaG: -8.027318
REMARK  Cluster: 3
REMARK  ClusterRank: 9
ATOM   4915 C    LIG     1      24.024  20.418  10.871  1.00  0.00      LIG  
ATOM   4916 C1   LIG     1      24.375  21.479   9.875  1.00  0.00      LIG  
ATOM   4917 C2   LIG     1      23.256  21.931   8.991  1.00  0.00      LIG  
ATOM   4918 C3   LIG     1      22.560  20.722   8.394  1.00  0.00      LIG  
ATOM   4919 C4   LIG     1      22.012  19.735   9.431  1.00  0.00      LIG  
ATOM   4920 C5   LIG     1      23.240  19.283  10.230  1.00  0.00      LIG  
ATOM   4921 C6   LIG     1      21.551  21.185   7.360  1.00  0.00      LIG  
ATOM   4922 C7   LIG     1      20.418  20.211   7.106  1.00  0.00      LIG  
ATOM   4923 C8   LIG     1      20.787  18.738   7.308  1.00  0.00      LIG  
ATOM   4924 C9   LIG     1      21.199  18.560   8.781  1.00  0.00      LIG  
ATOM   4925 C10  LIG     1      19.548  17.802   7.066  1.00  0.00      LIG  
ATOM   4926 C11  LIG     1      19.605  16.440   7.783  1.00  0.00      LIG  
ATOM   4927 C12  LIG     1      21.019  16.069   8.188  1.00  0.00      LIG  
ATOM   4928 C13  LIG     1      21.697  17.131   9.047  1.00  0.00      LIG  
ATOM   4929 O    LIG     1      25.359  22.183  10.040  1.00  0.00      LIG  
ATOM   4930 C14  LIG     1      19.042  15.379   6.810  1.00  0.00      LIG  
ATOM   4931 C15  LIG     1      18.483  16.182   5.651  1.00  0.00      LIG  
ATOM   4932 C16  LIG     1      19.292  17.447   5.607  1.00  0.00      LIG  
ATOM   4933 C17  LIG     1      19.412  12.900   8.845  1.00  0.00      LIG  
ATOM   4934 C18  LIG     1      18.323  13.040   7.785  1.00  0.00      LIG  
ATOM   4935 C19  LIG     1      17.920  14.425   7.274  1.00  0.00      LIG  
ATOM   4936 C20  LIG     1      21.053  20.427  10.407  1.00  0.00      LIG  
ATOM   4937 O1   LIG     1      21.419  16.787  10.404  1.00  0.00      LIG  
ATOM   4938 C21  LIG     1      18.255  18.453   7.564  1.00  0.00      LIG  
ATOM   4939 C22  LIG     1      21.925  18.439   6.308  1.00  0.00      LIG  
ATOM   4940 C23  LIG     1      16.891  15.043   8.188  1.00  0.00      LIG  
ATOM   4941 H    LIG     1      20.258  18.609   9.332  1.00  0.00      LIG  
ATOM   4942 O2   LIG     1      19.595  11.506   9.037  1.00  0.00      LIG  
ATOM   4943 C24  LIG     1      19.113  13.642  10.131  1.00  0.00      LIG  
ATOM   4944 H1   LIG     1      19.068  14.703   9.950  1.00  0.00      LIG  
ATOM   4945 H2   LIG     1      23.344  20.189   7.852  1.00  0.00      LIG  
ATOM   4946 C25  LIG     1      19.425  13.290  11.552  1.00  0.00      LIG  
ATOM   4947 O3   LIG     1      18.108  13.055  10.993  1.00  0.00      LIG  
ATOM   4948 C26  LIG     1      20.099  12.052  12.039  1.00  0.00      LIG  
ATOM   4949 C27  LIG     1      19.488  14.420  12.515  1.00  0.00      LIG  
ATOM   4950 H3   LIG     1      23.459  20.884  11.683  1.00  0.00      LIG  
ATOM   4951 H4   LIG     1      24.955  20.024  11.286  1.00  0.00      LIG  
ATOM   4952 H5   LIG     1      23.686  22.537   8.189  1.00  0.00      LIG  
ATOM   4953 H6   LIG     1      22.572  22.559   9.568  1.00  0.00      LIG  
ATOM   4954 H7   LIG     1      22.947  18.604  11.033  1.00  0.00      LIG  
ATOM   4955 H8   LIG     1      23.916  18.738   9.565  1.00  0.00      LIG  
ATOM   4956 H9   LIG     1      22.081  21.377   6.423  1.00  0.00      LIG  
ATOM   4957 H10  LIG     1      21.122  22.145   7.663  1.00  0.00      LIG  
ATOM   4958 H11  LIG     1      20.026  20.372   6.097  1.00  0.00      LIG  
ATOM   4959 H12  LIG     1      19.630  20.513   7.797  1.00  0.00      LIG  
ATOM   4960 H13  LIG     1      19.020  16.497   8.702  1.00  0.00      LIG  
ATOM   4961 H14  LIG     1      21.602  15.891   7.286  1.00  0.00      LIG  
ATOM   4962 H15  LIG     1      21.011  15.120   8.721  1.00  0.00      LIG  
ATOM   4963 H16  LIG     1      22.775  17.042   8.893  1.00  0.00      LIG  
ATOM   4964 H17  LIG     1      19.871  14.778   6.426  1.00  0.00      LIG  
ATOM   4965 H18  LIG     1      17.430  16.424   5.811  1.00  0.00      LIG  
ATOM   4966 H19  LIG     1      18.546  15.627   4.713  1.00  0.00      LIG  
ATOM   4967 H20  LIG     1      20.194  17.200   5.054  1.00  0.00      LIG  
ATOM   4968 H21  LIG     1      18.774  18.244   5.069  1.00  0.00      LIG  
ATOM   4969 H22  LIG     1      20.345  13.270   8.424  1.00  0.00      LIG  
ATOM   4970 H23  LIG     1      17.422  12.531   8.143  1.00  0.00      LIG  
ATOM   4971 H24  LIG     1      18.636  12.460   6.914  1.00  0.00      LIG  
ATOM   4972 H25  LIG     1      17.358  14.193   6.365  1.00  0.00      LIG  
ATOM   4973 H26  LIG     1      20.150  20.770   9.899  1.00  0.00      LIG  
ATOM   4974 H27  LIG     1      21.487  21.293  10.909  1.00  0.00      LIG  
ATOM   4975 H28  LIG     1      20.746  19.723  11.185  1.00  0.00      LIG  
ATOM   4976 H29  LIG     1      20.468  16.941  10.537  1.00  0.00      LIG  
ATOM   4977 H30  LIG     1      17.962  19.296   6.933  1.00  0.00      LIG  
ATOM   4978 H31  LIG     1      18.350  18.808   8.592  1.00  0.00      LIG  
ATOM   4979 H32  LIG     1      17.415  17.759   7.557  1.00  0.00      LIG  
ATOM   4980 H33  LIG     1      22.911  18.700   6.687  1.00  0.00      LIG  
ATOM   4981 H34  LIG     1      21.768  18.983   5.373  1.00  0.00      LIG  
ATOM   4982 H35  LIG     1      21.993  17.385   6.047  1.00  0.00      LIG  
ATOM   4983 H36  LIG     1      16.420  15.910   7.721  1.00  0.00      LIG  
ATOM   4984 H37  LIG     1      17.323  15.361   9.136  1.00  0.00      LIG  
ATOM   4985 H38  LIG     1      16.103  14.318   8.409  1.00  0.00      LIG  
ATOM   4986 H39  LIG     1      18.829  11.202   9.554  1.00  0.00      LIG  
ATOM   4987 H40  LIG     1      21.162  12.239  12.195  1.00  0.00      LIG  
ATOM   4988 H41  LIG     1      19.999  11.209  11.360  1.00  0.00      LIG  
ATOM   4989 H42  LIG     1      19.673  11.757  13.002  1.00  0.00      LIG  
ATOM   4990 H43  LIG     1      20.521  14.762  12.620  1.00  0.00      LIG  
ATOM   4991 H44  LIG     1      19.132  14.098  13.497  1.00  0.00      LIG  
ATOM   4992 H45  LIG     1      18.878  15.268  12.187  1.00  0.00      LIG  
TER
REMARK  Energy: 275.723
REMARK  SimpleFitness: 275.723
REMARK  FullFitness: -1373.9625
REMARK  InterFull: -35.0195
REMARK  IntraFull: 313.047
REMARK  solvFull: -1895.72
REMARK  surfFull: 243.73
REMARK  extraFull: 0.0
REMARK  deltaGcompsolvpol: -1895.72
REMARK  deltaGcompsolvnonpol: 243.73
REMARK  deltaGprotsolvpol: -1897.11
REMARK  deltaGprotsolvnonpol: 243.179
REMARK  deltaGligsolvpol: -7.99182
REMARK  deltaGligsolvnonpol: 14.2787
REMARK  deltaGvdw: -35.0195
REMARK  deltaGelec: 0.0
REMARK  deltaG: -8.027318
REMARK  Cluster: 3
REMARK  ClusterRank: 10
ATOM   4915 C    LIG     1      24.024  20.418  10.871  1.00  0.00      LIG  
ATOM   4916 C1   LIG     1      24.375  21.479   9.875  1.00  0.00      LIG  
ATOM   4917 C2   LIG     1      23.256  21.931   8.991  1.00  0.00      LIG  
ATOM   4918 C3   LIG     1      22.560  20.722   8.394  1.00  0.00      LIG  
ATOM   4919 C4   LIG     1      22.012  19.735   9.431  1.00  0.00      LIG  
ATOM   4920 C5   LIG     1      23.240  19.283  10.230  1.00  0.00      LIG  
ATOM   4921 C6   LIG     1      21.551  21.185   7.360  1.00  0.00      LIG  
ATOM   4922 C7   LIG     1      20.418  20.211   7.106  1.00  0.00      LIG  
ATOM   4923 C8   LIG     1      20.787  18.738   7.308  1.00  0.00      LIG  
ATOM   4924 C9   LIG     1      21.199  18.560   8.781  1.00  0.00      LIG  
ATOM   4925 C10  LIG     1      19.548  17.802   7.066  1.00  0.00      LIG  
ATOM   4926 C11  LIG     1      19.605  16.440   7.783  1.00  0.00      LIG  
ATOM   4927 C12  LIG     1      21.019  16.069   8.188  1.00  0.00      LIG  
ATOM   4928 C13  LIG     1      21.697  17.131   9.047  1.00  0.00      LIG  
ATOM   4929 O    LIG     1      25.359  22.183  10.040  1.00  0.00      LIG  
ATOM   4930 C14  LIG     1      19.042  15.379   6.810  1.00  0.00      LIG  
ATOM   4931 C15  LIG     1      18.483  16.182   5.651  1.00  0.00      LIG  
ATOM   4932 C16  LIG     1      19.292  17.447   5.607  1.00  0.00      LIG  
ATOM   4933 C17  LIG     1      19.412  12.900   8.845  1.00  0.00      LIG  
ATOM   4934 C18  LIG     1      18.323  13.040   7.785  1.00  0.00      LIG  
ATOM   4935 C19  LIG     1      17.920  14.425   7.274  1.00  0.00      LIG  
ATOM   4936 C20  LIG     1      21.053  20.427  10.407  1.00  0.00      LIG  
ATOM   4937 O1   LIG     1      21.419  16.787  10.404  1.00  0.00      LIG  
ATOM   4938 C21  LIG     1      18.255  18.453   7.564  1.00  0.00      LIG  
ATOM   4939 C22  LIG     1      21.925  18.439   6.308  1.00  0.00      LIG  
ATOM   4940 C23  LIG     1      16.891  15.043   8.188  1.00  0.00      LIG  
ATOM   4941 H    LIG     1      20.258  18.609   9.332  1.00  0.00      LIG  
ATOM   4942 O2   LIG     1      19.595  11.506   9.037  1.00  0.00      LIG  
ATOM   4943 C24  LIG     1      19.113  13.642  10.131  1.00  0.00      LIG  
ATOM   4944 H1   LIG     1      19.068  14.703   9.950  1.00  0.00      LIG  
ATOM   4945 H2   LIG     1      23.344  20.189   7.852  1.00  0.00      LIG  
ATOM   4946 C25  LIG     1      19.425  13.290  11.552  1.00  0.00      LIG  
ATOM   4947 O3   LIG     1      18.108  13.055  10.993  1.00  0.00      LIG  
ATOM   4948 C26  LIG     1      20.099  12.052  12.039  1.00  0.00      LIG  
ATOM   4949 C27  LIG     1      19.488  14.420  12.515  1.00  0.00      LIG  
ATOM   4950 H3   LIG     1      23.459  20.884  11.683  1.00  0.00      LIG  
ATOM   4951 H4   LIG     1      24.955  20.024  11.286  1.00  0.00      LIG  
ATOM   4952 H5   LIG     1      23.686  22.537   8.189  1.00  0.00      LIG  
ATOM   4953 H6   LIG     1      22.572  22.559   9.568  1.00  0.00      LIG  
ATOM   4954 H7   LIG     1      22.947  18.604  11.033  1.00  0.00      LIG  
ATOM   4955 H8   LIG     1      23.916  18.738   9.565  1.00  0.00      LIG  
ATOM   4956 H9   LIG     1      22.081  21.377   6.423  1.00  0.00      LIG  
ATOM   4957 H10  LIG     1      21.122  22.145   7.663  1.00  0.00      LIG  
ATOM   4958 H11  LIG     1      20.026  20.372   6.097  1.00  0.00      LIG  
ATOM   4959 H12  LIG     1      19.630  20.513   7.797  1.00  0.00      LIG  
ATOM   4960 H13  LIG     1      19.020  16.497   8.702  1.00  0.00      LIG  
ATOM   4961 H14  LIG     1      21.602  15.891   7.286  1.00  0.00      LIG  
ATOM   4962 H15  LIG     1      21.011  15.120   8.721  1.00  0.00      LIG  
ATOM   4963 H16  LIG     1      22.775  17.042   8.893  1.00  0.00      LIG  
ATOM   4964 H17  LIG     1      19.871  14.778   6.426  1.00  0.00      LIG  
ATOM   4965 H18  LIG     1      17.430  16.424   5.811  1.00  0.00      LIG  
ATOM   4966 H19  LIG     1      18.546  15.627   4.713  1.00  0.00      LIG  
ATOM   4967 H20  LIG     1      20.194  17.200   5.054  1.00  0.00      LIG  
ATOM   4968 H21  LIG     1      18.774  18.244   5.069  1.00  0.00      LIG  
ATOM   4969 H22  LIG     1      20.345  13.270   8.424  1.00  0.00      LIG  
ATOM   4970 H23  LIG     1      17.422  12.531   8.143  1.00  0.00      LIG  
ATOM   4971 H24  LIG     1      18.636  12.460   6.914  1.00  0.00      LIG  
ATOM   4972 H25  LIG     1      17.358  14.193   6.365  1.00  0.00      LIG  
ATOM   4973 H26  LIG     1      20.150  20.770   9.899  1.00  0.00      LIG  
ATOM   4974 H27  LIG     1      21.487  21.293  10.909  1.00  0.00      LIG  
ATOM   4975 H28  LIG     1      20.746  19.723  11.185  1.00  0.00      LIG  
ATOM   4976 H29  LIG     1      20.468  16.941  10.537  1.00  0.00      LIG  
ATOM   4977 H30  LIG     1      17.962  19.296   6.933  1.00  0.00      LIG  
ATOM   4978 H31  LIG     1      18.350  18.808   8.592  1.00  0.00      LIG  
ATOM   4979 H32  LIG     1      17.415  17.759   7.557  1.00  0.00      LIG  
ATOM   4980 H33  LIG     1      22.911  18.700   6.687  1.00  0.00      LIG  
ATOM   4981 H34  LIG     1      21.768  18.983   5.373  1.00  0.00      LIG  
ATOM   4982 H35  LIG     1      21.993  17.385   6.047  1.00  0.00      LIG  
ATOM   4983 H36  LIG     1      16.420  15.910   7.721  1.00  0.00      LIG  
ATOM   4984 H37  LIG     1      17.323  15.361   9.136  1.00  0.00      LIG  
ATOM   4985 H38  LIG     1      16.103  14.318   8.409  1.00  0.00      LIG  
ATOM   4986 H39  LIG     1      18.829  11.202   9.554  1.00  0.00      LIG  
ATOM   4987 H40  LIG     1      21.162  12.239  12.195  1.00  0.00      LIG  
ATOM   4988 H41  LIG     1      19.999  11.209  11.360  1.00  0.00      LIG  
ATOM   4989 H42  LIG     1      19.673  11.757  13.002  1.00  0.00      LIG  
ATOM   4990 H43  LIG     1      20.521  14.762  12.620  1.00  0.00      LIG  
ATOM   4991 H44  LIG     1      19.132  14.098  13.497  1.00  0.00      LIG  
ATOM   4992 H45  LIG     1      18.878  15.268  12.187  1.00  0.00      LIG  
TER
REMARK  Energy: 275.723
REMARK  SimpleFitness: 275.723
REMARK  FullFitness: -1373.9625
REMARK  InterFull: -35.0195
REMARK  IntraFull: 313.047
REMARK  solvFull: -1895.72
REMARK  surfFull: 243.73
REMARK  extraFull: 0.0
REMARK  deltaGcompsolvpol: -1895.72
REMARK  deltaGcompsolvnonpol: 243.73
REMARK  deltaGprotsolvpol: -1897.11
REMARK  deltaGprotsolvnonpol: 243.179
REMARK  deltaGligsolvpol: -7.99182
REMARK  deltaGligsolvnonpol: 14.2787
REMARK  deltaGvdw: -35.0195
REMARK  deltaGelec: 0.0
REMARK  deltaG: -8.027318
REMARK  Cluster: 3
REMARK  ClusterRank: 11
ATOM   4915 C    LIG     1      24.024  20.418  10.871  1.00  0.00      LIG  
ATOM   4916 C1   LIG     1      24.375  21.479   9.875  1.00  0.00      LIG  
ATOM   4917 C2   LIG     1      23.256  21.931   8.991  1.00  0.00      LIG  
ATOM   4918 C3   LIG     1      22.560  20.722   8.394  1.00  0.00      LIG  
ATOM   4919 C4   LIG     1      22.012  19.735   9.431  1.00  0.00      LIG  
ATOM   4920 C5   LIG     1      23.240  19.283  10.230  1.00  0.00      LIG  
ATOM   4921 C6   LIG     1      21.551  21.185   7.360  1.00  0.00      LIG  
ATOM   4922 C7   LIG     1      20.418  20.211   7.106  1.00  0.00      LIG  
ATOM   4923 C8   LIG     1      20.787  18.738   7.308  1.00  0.00      LIG  
ATOM   4924 C9   LIG     1      21.199  18.560   8.781  1.00  0.00      LIG  
ATOM   4925 C10  LIG     1      19.548  17.802   7.066  1.00  0.00      LIG  
ATOM   4926 C11  LIG     1      19.605  16.440   7.783  1.00  0.00      LIG  
ATOM   4927 C12  LIG     1      21.019  16.069   8.188  1.00  0.00      LIG  
ATOM   4928 C13  LIG     1      21.697  17.131   9.047  1.00  0.00      LIG  
ATOM   4929 O    LIG     1      25.359  22.183  10.040  1.00  0.00      LIG  
ATOM   4930 C14  LIG     1      19.042  15.379   6.810  1.00  0.00      LIG  
ATOM   4931 C15  LIG     1      18.483  16.182   5.651  1.00  0.00      LIG  
ATOM   4932 C16  LIG     1      19.292  17.447   5.607  1.00  0.00      LIG  
ATOM   4933 C17  LIG     1      19.412  12.900   8.845  1.00  0.00      LIG  
ATOM   4934 C18  LIG     1      18.323  13.040   7.785  1.00  0.00      LIG  
ATOM   4935 C19  LIG     1      17.920  14.425   7.274  1.00  0.00      LIG  
ATOM   4936 C20  LIG     1      21.053  20.427  10.407  1.00  0.00      LIG  
ATOM   4937 O1   LIG     1      21.419  16.787  10.404  1.00  0.00      LIG  
ATOM   4938 C21  LIG     1      18.255  18.453   7.564  1.00  0.00      LIG  
ATOM   4939 C22  LIG     1      21.925  18.439   6.308  1.00  0.00      LIG  
ATOM   4940 C23  LIG     1      16.891  15.043   8.188  1.00  0.00      LIG  
ATOM   4941 H    LIG     1      20.258  18.609   9.332  1.00  0.00      LIG  
ATOM   4942 O2   LIG     1      19.595  11.506   9.037  1.00  0.00      LIG  
ATOM   4943 C24  LIG     1      19.113  13.642  10.131  1.00  0.00      LIG  
ATOM   4944 H1   LIG     1      19.068  14.703   9.950  1.00  0.00      LIG  
ATOM   4945 H2   LIG     1      23.344  20.189   7.852  1.00  0.00      LIG  
ATOM   4946 C25  LIG     1      19.425  13.290  11.552  1.00  0.00      LIG  
ATOM   4947 O3   LIG     1      18.108  13.055  10.993  1.00  0.00      LIG  
ATOM   4948 C26  LIG     1      20.099  12.052  12.039  1.00  0.00      LIG  
ATOM   4949 C27  LIG     1      19.488  14.420  12.515  1.00  0.00      LIG  
ATOM   4950 H3   LIG     1      23.459  20.884  11.683  1.00  0.00      LIG  
ATOM   4951 H4   LIG     1      24.955  20.024  11.286  1.00  0.00      LIG  
ATOM   4952 H5   LIG     1      23.686  22.537   8.189  1.00  0.00      LIG  
ATOM   4953 H6   LIG     1      22.572  22.559   9.568  1.00  0.00      LIG  
ATOM   4954 H7   LIG     1      22.947  18.604  11.033  1.00  0.00      LIG  
ATOM   4955 H8   LIG     1      23.916  18.738   9.565  1.00  0.00      LIG  
ATOM   4956 H9   LIG     1      22.081  21.377   6.423  1.00  0.00      LIG  
ATOM   4957 H10  LIG     1      21.122  22.145   7.663  1.00  0.00      LIG  
ATOM   4958 H11  LIG     1      20.026  20.372   6.097  1.00  0.00      LIG  
ATOM   4959 H12  LIG     1      19.630  20.513   7.797  1.00  0.00      LIG  
ATOM   4960 H13  LIG     1      19.020  16.497   8.702  1.00  0.00      LIG  
ATOM   4961 H14  LIG     1      21.602  15.891   7.286  1.00  0.00      LIG  
ATOM   4962 H15  LIG     1      21.011  15.120   8.721  1.00  0.00      LIG  
ATOM   4963 H16  LIG     1      22.775  17.042   8.893  1.00  0.00      LIG  
ATOM   4964 H17  LIG     1      19.871  14.778   6.426  1.00  0.00      LIG  
ATOM   4965 H18  LIG     1      17.430  16.424   5.811  1.00  0.00      LIG  
ATOM   4966 H19  LIG     1      18.546  15.627   4.713  1.00  0.00      LIG  
ATOM   4967 H20  LIG     1      20.194  17.200   5.054  1.00  0.00      LIG  
ATOM   4968 H21  LIG     1      18.774  18.244   5.069  1.00  0.00      LIG  
ATOM   4969 H22  LIG     1      20.345  13.270   8.424  1.00  0.00      LIG  
ATOM   4970 H23  LIG     1      17.422  12.531   8.143  1.00  0.00      LIG  
ATOM   4971 H24  LIG     1      18.636  12.460   6.914  1.00  0.00      LIG  
ATOM   4972 H25  LIG     1      17.358  14.193   6.365  1.00  0.00      LIG  
ATOM   4973 H26  LIG     1      20.150  20.770   9.899  1.00  0.00      LIG  
ATOM   4974 H27  LIG     1      21.487  21.293  10.909  1.00  0.00      LIG  
ATOM   4975 H28  LIG     1      20.746  19.723  11.185  1.00  0.00      LIG  
ATOM   4976 H29  LIG     1      20.468  16.941  10.537  1.00  0.00      LIG  
ATOM   4977 H30  LIG     1      17.962  19.296   6.933  1.00  0.00      LIG  
ATOM   4978 H31  LIG     1      18.350  18.808   8.592  1.00  0.00      LIG  
ATOM   4979 H32  LIG     1      17.415  17.759   7.557  1.00  0.00      LIG  
ATOM   4980 H33  LIG     1      22.911  18.700   6.687  1.00  0.00      LIG  
ATOM   4981 H34  LIG     1      21.768  18.983   5.373  1.00  0.00      LIG  
ATOM   4982 H35  LIG     1      21.993  17.385   6.047  1.00  0.00      LIG  
ATOM   4983 H36  LIG     1      16.420  15.910   7.721  1.00  0.00      LIG  
ATOM   4984 H37  LIG     1      17.323  15.361   9.136  1.00  0.00      LIG  
ATOM   4985 H38  LIG     1      16.103  14.318   8.409  1.00  0.00      LIG  
ATOM   4986 H39  LIG     1      18.829  11.202   9.554  1.00  0.00      LIG  
ATOM   4987 H40  LIG     1      21.162  12.239  12.195  1.00  0.00      LIG  
ATOM   4988 H41  LIG     1      19.999  11.209  11.360  1.00  0.00      LIG  
ATOM   4989 H42  LIG     1      19.673  11.757  13.002  1.00  0.00      LIG  
ATOM   4990 H43  LIG     1      20.521  14.762  12.620  1.00  0.00      LIG  
ATOM   4991 H44  LIG     1      19.132  14.098  13.497  1.00  0.00      LIG  
ATOM   4992 H45  LIG     1      18.878  15.268  12.187  1.00  0.00      LIG  
TER
REMARK  Energy: 275.724
REMARK  SimpleFitness: 275.724
REMARK  FullFitness: -1373.9451
REMARK  InterFull: -34.9911
REMARK  IntraFull: 313.051
REMARK  solvFull: -1895.76
REMARK  surfFull: 243.755
REMARK  extraFull: 0.0
REMARK  deltaGcompsolvpol: -1895.76
REMARK  deltaGcompsolvnonpol: 243.755
REMARK  deltaGprotsolvpol: -1897.11
REMARK  deltaGprotsolvnonpol: 243.179
REMARK  deltaGligsolvpol: -7.98775
REMARK  deltaGligsolvnonpol: 14.278
REMARK  deltaGvdw: -34.9911
REMARK  deltaGelec: 0.0
REMARK  deltaG: -8.024899
REMARK  Cluster: 3
REMARK  ClusterRank: 12
ATOM   4915 C    LIG     1      24.040  20.418  10.919  1.00  0.00      LIG  
ATOM   4916 C1   LIG     1      24.400  21.480   9.929  1.00  0.00      LIG  
ATOM   4917 C2   LIG     1      23.287  21.943   9.043  1.00  0.00      LIG  
ATOM   4918 C3   LIG     1      22.588  20.741   8.437  1.00  0.00      LIG  
ATOM   4919 C4   LIG     1      22.031  19.751   9.467  1.00  0.00      LIG  
ATOM   4920 C5   LIG     1      23.254  19.289  10.269  1.00  0.00      LIG  
ATOM   4921 C6   LIG     1      21.583  21.214   7.403  1.00  0.00      LIG  
ATOM   4922 C7   LIG     1      20.449  20.245   7.137  1.00  0.00      LIG  
ATOM   4923 C8   LIG     1      20.812  18.770   7.333  1.00  0.00      LIG  
ATOM   4924 C9   LIG     1      21.216  18.583   8.807  1.00  0.00      LIG  
ATOM   4925 C10  LIG     1      19.570  17.839   7.080  1.00  0.00      LIG  
ATOM   4926 C11  LIG     1      19.620  16.473   7.790  1.00  0.00      LIG  
ATOM   4927 C12  LIG     1      21.030  16.095   8.199  1.00  0.00      LIG  
ATOM   4928 C13  LIG     1      21.707  17.149   9.069  1.00  0.00      LIG  
ATOM   4929 O    LIG     1      25.389  22.178  10.100  1.00  0.00      LIG  
ATOM   4930 C14  LIG     1      19.059  15.420   6.807  1.00  0.00      LIG  
ATOM   4931 C15  LIG     1      18.506  16.232   5.653  1.00  0.00      LIG  
ATOM   4932 C16  LIG     1      19.318  17.495   5.618  1.00  0.00      LIG  
ATOM   4933 C17  LIG     1      19.410  12.927   8.836  1.00  0.00      LIG  
ATOM   4934 C18  LIG     1      18.333  13.076   7.766  1.00  0.00      LIG  
ATOM   4935 C19  LIG     1      17.935  14.465   7.261  1.00  0.00      LIG  
ATOM   4936 C20  LIG     1      21.072  20.441  10.443  1.00  0.00      LIG  
ATOM   4937 O1   LIG     1      21.419  16.800  10.422  1.00  0.00      LIG  
ATOM   4938 C21  LIG     1      18.276  18.492   7.576  1.00  0.00      LIG  
ATOM   4939 C22  LIG     1      21.953  18.471   6.336  1.00  0.00      LIG  
ATOM   4940 C23  LIG     1      16.900  15.080   8.172  1.00  0.00      LIG  
ATOM   4941 H    LIG     1      20.273  18.633   9.354  1.00  0.00      LIG  
ATOM   4942 O2   LIG     1      19.582  11.530   9.028  1.00  0.00      LIG  
ATOM   4943 C24  LIG     1      19.106  13.668  10.121  1.00  0.00      LIG  
ATOM   4944 H1   LIG     1      19.064  14.729   9.941  1.00  0.00      LIG  
ATOM   4945 H2   LIG     1      23.370  20.207   7.895  1.00  0.00      LIG  
ATOM   4946 C25  LIG     1      19.414  13.314  11.542  1.00  0.00      LIG  
ATOM   4947 O3   LIG     1      18.098  13.083  10.980  1.00  0.00      LIG  
ATOM   4948 C26  LIG     1      20.083  12.075  12.031  1.00  0.00      LIG  
ATOM   4949 C27  LIG     1      19.481  14.446  12.503  1.00  0.00      LIG  
ATOM   4950 H3   LIG     1      23.473  20.883  11.729  1.00  0.00      LIG  
ATOM   4951 H4   LIG     1      24.967  20.017  11.337  1.00  0.00      LIG  
ATOM   4952 H5   LIG     1      23.724  22.550   8.246  1.00  0.00      LIG  
ATOM   4953 H6   LIG     1      22.605  22.571   9.620  1.00  0.00      LIG  
ATOM   4954 H7   LIG     1      22.954  18.607  11.068  1.00  0.00      LIG  
ATOM   4955 H8   LIG     1      23.931  18.744   9.605  1.00  0.00      LIG  
ATOM   4956 H9   LIG     1      22.118  21.410   6.469  1.00  0.00      LIG  
ATOM   4957 H10  LIG     1      21.157  22.173   7.711  1.00  0.00      LIG  
ATOM   4958 H11  LIG     1      20.062  20.412   6.128  1.00  0.00      LIG  
ATOM   4959 H12  LIG     1      19.658  20.546   7.827  1.00  0.00      LIG  
ATOM   4960 H13  LIG     1      19.031  16.527   8.706  1.00  0.00      LIG  
ATOM   4961 H14  LIG     1      21.619  15.921   7.299  1.00  0.00      LIG  
ATOM   4962 H15  LIG     1      21.017  15.143   8.725  1.00  0.00      LIG  
ATOM   4963 H16  LIG     1      22.785  17.057   8.921  1.00  0.00      LIG  
ATOM   4964 H17  LIG     1      19.888  14.820   6.421  1.00  0.00      LIG  
ATOM   4965 H18  LIG     1      17.453  16.477   5.812  1.00  0.00      LIG  
ATOM   4966 H19  LIG     1      18.568  15.682   4.711  1.00  0.00      LIG  
ATOM   4967 H20  LIG     1      20.221  17.248   5.066  1.00  0.00      LIG  
ATOM   4968 H21  LIG     1      18.805  18.296   5.083  1.00  0.00      LIG  
ATOM   4969 H22  LIG     1      20.350  13.290   8.425  1.00  0.00      LIG  
ATOM   4970 H23  LIG     1      17.428  12.565   8.109  1.00  0.00      LIG  
ATOM   4971 H24  LIG     1      18.657  12.503   6.894  1.00  0.00      LIG  
ATOM   4972 H25  LIG     1      17.377  14.238   6.348  1.00  0.00      LIG  
ATOM   4973 H26  LIG     1      20.171  20.789   9.933  1.00  0.00      LIG  
ATOM   4974 H27  LIG     1      21.506  21.304  10.950  1.00  0.00      LIG  
ATOM   4975 H28  LIG     1      20.759  19.735  11.217  1.00  0.00      LIG  
ATOM   4976 H29  LIG     1      20.468  16.960  10.550  1.00  0.00      LIG  
ATOM   4977 H30  LIG     1      17.987  19.337   6.946  1.00  0.00      LIG  
ATOM   4978 H31  LIG     1      18.370  18.845   8.605  1.00  0.00      LIG  
ATOM   4979 H32  LIG     1      17.436  17.799   7.567  1.00  0.00      LIG  
ATOM   4980 H33  LIG     1      22.939  18.723   6.722  1.00  0.00      LIG  
ATOM   4981 H34  LIG     1      21.804  19.024   5.404  1.00  0.00      LIG  
ATOM   4982 H35  LIG     1      22.017  17.419   6.066  1.00  0.00      LIG  
ATOM   4983 H36  LIG     1      16.434  15.950   7.707  1.00  0.00      LIG  
ATOM   4984 H37  LIG     1      17.327  15.392   9.124  1.00  0.00      LIG  
ATOM   4985 H38  LIG     1      16.110  14.355   8.384  1.00  0.00      LIG  
ATOM   4986 H39  LIG     1      18.812  11.231   9.541  1.00  0.00      LIG  
ATOM   4987 H40  LIG     1      21.147  12.258  12.184  1.00  0.00      LIG  
ATOM   4988 H41  LIG     1      19.978  11.230  11.354  1.00  0.00      LIG  
ATOM   4989 H42  LIG     1      19.657  11.783  12.995  1.00  0.00      LIG  
ATOM   4990 H43  LIG     1      20.514  14.791  12.600  1.00  0.00      LIG  
ATOM   4991 H44  LIG     1      19.133  14.125  13.488  1.00  0.00      LIG  
ATOM   4992 H45  LIG     1      18.867  15.292  12.179  1.00  0.00      LIG  
TER
REMARK  Energy: 275.724
REMARK  SimpleFitness: 275.724
REMARK  FullFitness: -1373.9451
REMARK  InterFull: -34.9911
REMARK  IntraFull: 313.051
REMARK  solvFull: -1895.76
REMARK  surfFull: 243.755
REMARK  extraFull: 0.0
REMARK  deltaGcompsolvpol: -1895.76
REMARK  deltaGcompsolvnonpol: 243.755
REMARK  deltaGprotsolvpol: -1897.11
REMARK  deltaGprotsolvnonpol: 243.179
REMARK  deltaGligsolvpol: -7.98775
REMARK  deltaGligsolvnonpol: 14.278
REMARK  deltaGvdw: -34.9911
REMARK  deltaGelec: 0.0
REMARK  deltaG: -8.024899
REMARK  Cluster: 3
REMARK  ClusterRank: 13
ATOM   4915 C    LIG     1      24.040  20.418  10.919  1.00  0.00      LIG  
ATOM   4916 C1   LIG     1      24.400  21.480   9.929  1.00  0.00      LIG  
ATOM   4917 C2   LIG     1      23.287  21.943   9.043  1.00  0.00      LIG  
ATOM   4918 C3   LIG     1      22.588  20.741   8.437  1.00  0.00      LIG  
ATOM   4919 C4   LIG     1      22.031  19.751   9.467  1.00  0.00      LIG  
ATOM   4920 C5   LIG     1      23.254  19.289  10.269  1.00  0.00      LIG  
ATOM   4921 C6   LIG     1      21.583  21.214   7.403  1.00  0.00      LIG  
ATOM   4922 C7   LIG     1      20.449  20.245   7.137  1.00  0.00      LIG  
ATOM   4923 C8   LIG     1      20.812  18.770   7.333  1.00  0.00      LIG  
ATOM   4924 C9   LIG     1      21.216  18.583   8.807  1.00  0.00      LIG  
ATOM   4925 C10  LIG     1      19.570  17.839   7.080  1.00  0.00      LIG  
ATOM   4926 C11  LIG     1      19.620  16.473   7.790  1.00  0.00      LIG  
ATOM   4927 C12  LIG     1      21.030  16.095   8.199  1.00  0.00      LIG  
ATOM   4928 C13  LIG     1      21.707  17.149   9.069  1.00  0.00      LIG  
ATOM   4929 O    LIG     1      25.389  22.178  10.100  1.00  0.00      LIG  
ATOM   4930 C14  LIG     1      19.059  15.420   6.807  1.00  0.00      LIG  
ATOM   4931 C15  LIG     1      18.506  16.232   5.653  1.00  0.00      LIG  
ATOM   4932 C16  LIG     1      19.318  17.495   5.618  1.00  0.00      LIG  
ATOM   4933 C17  LIG     1      19.410  12.927   8.836  1.00  0.00      LIG  
ATOM   4934 C18  LIG     1      18.333  13.076   7.766  1.00  0.00      LIG  
ATOM   4935 C19  LIG     1      17.935  14.465   7.261  1.00  0.00      LIG  
ATOM   4936 C20  LIG     1      21.072  20.441  10.443  1.00  0.00      LIG  
ATOM   4937 O1   LIG     1      21.419  16.800  10.422  1.00  0.00      LIG  
ATOM   4938 C21  LIG     1      18.276  18.492   7.576  1.00  0.00      LIG  
ATOM   4939 C22  LIG     1      21.953  18.471   6.336  1.00  0.00      LIG  
ATOM   4940 C23  LIG     1      16.900  15.080   8.172  1.00  0.00      LIG  
ATOM   4941 H    LIG     1      20.273  18.633   9.354  1.00  0.00      LIG  
ATOM   4942 O2   LIG     1      19.582  11.530   9.028  1.00  0.00      LIG  
ATOM   4943 C24  LIG     1      19.106  13.668  10.121  1.00  0.00      LIG  
ATOM   4944 H1   LIG     1      19.064  14.729   9.941  1.00  0.00      LIG  
ATOM   4945 H2   LIG     1      23.370  20.207   7.895  1.00  0.00      LIG  
ATOM   4946 C25  LIG     1      19.414  13.314  11.542  1.00  0.00      LIG  
ATOM   4947 O3   LIG     1      18.098  13.083  10.980  1.00  0.00      LIG  
ATOM   4948 C26  LIG     1      20.083  12.075  12.031  1.00  0.00      LIG  
ATOM   4949 C27  LIG     1      19.481  14.446  12.503  1.00  0.00      LIG  
ATOM   4950 H3   LIG     1      23.473  20.883  11.729  1.00  0.00      LIG  
ATOM   4951 H4   LIG     1      24.967  20.017  11.337  1.00  0.00      LIG  
ATOM   4952 H5   LIG     1      23.724  22.550   8.246  1.00  0.00      LIG  
ATOM   4953 H6   LIG     1      22.605  22.571   9.620  1.00  0.00      LIG  
ATOM   4954 H7   LIG     1      22.954  18.607  11.068  1.00  0.00      LIG  
ATOM   4955 H8   LIG     1      23.931  18.744   9.605  1.00  0.00      LIG  
ATOM   4956 H9   LIG     1      22.118  21.410   6.469  1.00  0.00      LIG  
ATOM   4957 H10  LIG     1      21.157  22.173   7.711  1.00  0.00      LIG  
ATOM   4958 H11  LIG     1      20.062  20.412   6.128  1.00  0.00      LIG  
ATOM   4959 H12  LIG     1      19.658  20.546   7.827  1.00  0.00      LIG  
ATOM   4960 H13  LIG     1      19.031  16.527   8.706  1.00  0.00      LIG  
ATOM   4961 H14  LIG     1      21.619  15.921   7.299  1.00  0.00      LIG  
ATOM   4962 H15  LIG     1      21.017  15.143   8.725  1.00  0.00      LIG  
ATOM   4963 H16  LIG     1      22.785  17.057   8.921  1.00  0.00      LIG  
ATOM   4964 H17  LIG     1      19.888  14.820   6.421  1.00  0.00      LIG  
ATOM   4965 H18  LIG     1      17.453  16.477   5.812  1.00  0.00      LIG  
ATOM   4966 H19  LIG     1      18.568  15.682   4.711  1.00  0.00      LIG  
ATOM   4967 H20  LIG     1      20.221  17.248   5.066  1.00  0.00      LIG  
ATOM   4968 H21  LIG     1      18.805  18.296   5.083  1.00  0.00      LIG  
ATOM   4969 H22  LIG     1      20.350  13.290   8.425  1.00  0.00      LIG  
ATOM   4970 H23  LIG     1      17.428  12.565   8.109  1.00  0.00      LIG  
ATOM   4971 H24  LIG     1      18.657  12.503   6.894  1.00  0.00      LIG  
ATOM   4972 H25  LIG     1      17.377  14.238   6.348  1.00  0.00      LIG  
ATOM   4973 H26  LIG     1      20.171  20.789   9.933  1.00  0.00      LIG  
ATOM   4974 H27  LIG     1      21.506  21.304  10.950  1.00  0.00      LIG  
ATOM   4975 H28  LIG     1      20.759  19.735  11.217  1.00  0.00      LIG  
ATOM   4976 H29  LIG     1      20.468  16.960  10.550  1.00  0.00      LIG  
ATOM   4977 H30  LIG     1      17.987  19.337   6.946  1.00  0.00      LIG  
ATOM   4978 H31  LIG     1      18.370  18.845   8.605  1.00  0.00      LIG  
ATOM   4979 H32  LIG     1      17.436  17.799   7.567  1.00  0.00      LIG  
ATOM   4980 H33  LIG     1      22.939  18.723   6.722  1.00  0.00      LIG  
ATOM   4981 H34  LIG     1      21.804  19.024   5.404  1.00  0.00      LIG  
ATOM   4982 H35  LIG     1      22.017  17.419   6.066  1.00  0.00      LIG  
ATOM   4983 H36  LIG     1      16.434  15.950   7.707  1.00  0.00      LIG  
ATOM   4984 H37  LIG     1      17.327  15.392   9.124  1.00  0.00      LIG  
ATOM   4985 H38  LIG     1      16.110  14.355   8.384  1.00  0.00      LIG  
ATOM   4986 H39  LIG     1      18.812  11.231   9.541  1.00  0.00      LIG  
ATOM   4987 H40  LIG     1      21.147  12.258  12.184  1.00  0.00      LIG  
ATOM   4988 H41  LIG     1      19.978  11.230  11.354  1.00  0.00      LIG  
ATOM   4989 H42  LIG     1      19.657  11.783  12.995  1.00  0.00      LIG  
ATOM   4990 H43  LIG     1      20.514  14.791  12.600  1.00  0.00      LIG  
ATOM   4991 H44  LIG     1      19.133  14.125  13.488  1.00  0.00      LIG  
ATOM   4992 H45  LIG     1      18.867  15.292  12.179  1.00  0.00      LIG  
TER
REMARK  Energy: 275.724
REMARK  SimpleFitness: 275.724
REMARK  FullFitness: -1373.9451
REMARK  InterFull: -34.9911
REMARK  IntraFull: 313.051
REMARK  solvFull: -1895.76
REMARK  surfFull: 243.755
REMARK  extraFull: 0.0
REMARK  deltaGcompsolvpol: -1895.76
REMARK  deltaGcompsolvnonpol: 243.755
REMARK  deltaGprotsolvpol: -1897.11
REMARK  deltaGprotsolvnonpol: 243.179
REMARK  deltaGligsolvpol: -7.98775
REMARK  deltaGligsolvnonpol: 14.278
REMARK  deltaGvdw: -34.9911
REMARK  deltaGelec: 0.0
REMARK  deltaG: -8.024899
REMARK  Cluster: 3
REMARK  ClusterRank: 14
ATOM   4915 C    LIG     1      24.040  20.418  10.919  1.00  0.00      LIG  
ATOM   4916 C1   LIG     1      24.400  21.480   9.929  1.00  0.00      LIG  
ATOM   4917 C2   LIG     1      23.287  21.943   9.043  1.00  0.00      LIG  
ATOM   4918 C3   LIG     1      22.588  20.741   8.437  1.00  0.00      LIG  
ATOM   4919 C4   LIG     1      22.031  19.751   9.467  1.00  0.00      LIG  
ATOM   4920 C5   LIG     1      23.254  19.289  10.269  1.00  0.00      LIG  
ATOM   4921 C6   LIG     1      21.583  21.214   7.403  1.00  0.00      LIG  
ATOM   4922 C7   LIG     1      20.449  20.245   7.137  1.00  0.00      LIG  
ATOM   4923 C8   LIG     1      20.812  18.770   7.333  1.00  0.00      LIG  
ATOM   4924 C9   LIG     1      21.216  18.583   8.807  1.00  0.00      LIG  
ATOM   4925 C10  LIG     1      19.570  17.839   7.080  1.00  0.00      LIG  
ATOM   4926 C11  LIG     1      19.620  16.473   7.790  1.00  0.00      LIG  
ATOM   4927 C12  LIG     1      21.030  16.095   8.199  1.00  0.00      LIG  
ATOM   4928 C13  LIG     1      21.707  17.149   9.069  1.00  0.00      LIG  
ATOM   4929 O    LIG     1      25.389  22.178  10.100  1.00  0.00      LIG  
ATOM   4930 C14  LIG     1      19.059  15.420   6.807  1.00  0.00      LIG  
ATOM   4931 C15  LIG     1      18.506  16.232   5.653  1.00  0.00      LIG  
ATOM   4932 C16  LIG     1      19.318  17.495   5.618  1.00  0.00      LIG  
ATOM   4933 C17  LIG     1      19.410  12.927   8.836  1.00  0.00      LIG  
ATOM   4934 C18  LIG     1      18.333  13.076   7.766  1.00  0.00      LIG  
ATOM   4935 C19  LIG     1      17.935  14.465   7.261  1.00  0.00      LIG  
ATOM   4936 C20  LIG     1      21.072  20.441  10.443  1.00  0.00      LIG  
ATOM   4937 O1   LIG     1      21.419  16.800  10.422  1.00  0.00      LIG  
ATOM   4938 C21  LIG     1      18.276  18.492   7.576  1.00  0.00      LIG  
ATOM   4939 C22  LIG     1      21.953  18.471   6.336  1.00  0.00      LIG  
ATOM   4940 C23  LIG     1      16.900  15.080   8.172  1.00  0.00      LIG  
ATOM   4941 H    LIG     1      20.273  18.633   9.354  1.00  0.00      LIG  
ATOM   4942 O2   LIG     1      19.582  11.530   9.028  1.00  0.00      LIG  
ATOM   4943 C24  LIG     1      19.106  13.668  10.121  1.00  0.00      LIG  
ATOM   4944 H1   LIG     1      19.064  14.729   9.941  1.00  0.00      LIG  
ATOM   4945 H2   LIG     1      23.370  20.207   7.895  1.00  0.00      LIG  
ATOM   4946 C25  LIG     1      19.414  13.314  11.542  1.00  0.00      LIG  
ATOM   4947 O3   LIG     1      18.098  13.083  10.980  1.00  0.00      LIG  
ATOM   4948 C26  LIG     1      20.083  12.075  12.031  1.00  0.00      LIG  
ATOM   4949 C27  LIG     1      19.481  14.446  12.503  1.00  0.00      LIG  
ATOM   4950 H3   LIG     1      23.473  20.883  11.729  1.00  0.00      LIG  
ATOM   4951 H4   LIG     1      24.967  20.017  11.337  1.00  0.00      LIG  
ATOM   4952 H5   LIG     1      23.724  22.550   8.246  1.00  0.00      LIG  
ATOM   4953 H6   LIG     1      22.605  22.571   9.620  1.00  0.00      LIG  
ATOM   4954 H7   LIG     1      22.954  18.607  11.068  1.00  0.00      LIG  
ATOM   4955 H8   LIG     1      23.931  18.744   9.605  1.00  0.00      LIG  
ATOM   4956 H9   LIG     1      22.118  21.410   6.469  1.00  0.00      LIG  
ATOM   4957 H10  LIG     1      21.157  22.173   7.711  1.00  0.00      LIG  
ATOM   4958 H11  LIG     1      20.062  20.412   6.128  1.00  0.00      LIG  
ATOM   4959 H12  LIG     1      19.658  20.546   7.827  1.00  0.00      LIG  
ATOM   4960 H13  LIG     1      19.031  16.527   8.706  1.00  0.00      LIG  
ATOM   4961 H14  LIG     1      21.619  15.921   7.299  1.00  0.00      LIG  
ATOM   4962 H15  LIG     1      21.017  15.143   8.725  1.00  0.00      LIG  
ATOM   4963 H16  LIG     1      22.785  17.057   8.921  1.00  0.00      LIG  
ATOM   4964 H17  LIG     1      19.888  14.820   6.421  1.00  0.00      LIG  
ATOM   4965 H18  LIG     1      17.453  16.477   5.812  1.00  0.00      LIG  
ATOM   4966 H19  LIG     1      18.568  15.682   4.711  1.00  0.00      LIG  
ATOM   4967 H20  LIG     1      20.221  17.248   5.066  1.00  0.00      LIG  
ATOM   4968 H21  LIG     1      18.805  18.296   5.083  1.00  0.00      LIG  
ATOM   4969 H22  LIG     1      20.350  13.290   8.425  1.00  0.00      LIG  
ATOM   4970 H23  LIG     1      17.428  12.565   8.109  1.00  0.00      LIG  
ATOM   4971 H24  LIG     1      18.657  12.503   6.894  1.00  0.00      LIG  
ATOM   4972 H25  LIG     1      17.377  14.238   6.348  1.00  0.00      LIG  
ATOM   4973 H26  LIG     1      20.171  20.789   9.933  1.00  0.00      LIG  
ATOM   4974 H27  LIG     1      21.506  21.304  10.950  1.00  0.00      LIG  
ATOM   4975 H28  LIG     1      20.759  19.735  11.217  1.00  0.00      LIG  
ATOM   4976 H29  LIG     1      20.468  16.960  10.550  1.00  0.00      LIG  
ATOM   4977 H30  LIG     1      17.987  19.337   6.946  1.00  0.00      LIG  
ATOM   4978 H31  LIG     1      18.370  18.845   8.605  1.00  0.00      LIG  
ATOM   4979 H32  LIG     1      17.436  17.799   7.567  1.00  0.00      LIG  
ATOM   4980 H33  LIG     1      22.939  18.723   6.722  1.00  0.00      LIG  
ATOM   4981 H34  LIG     1      21.804  19.024   5.404  1.00  0.00      LIG  
ATOM   4982 H35  LIG     1      22.017  17.419   6.066  1.00  0.00      LIG  
ATOM   4983 H36  LIG     1      16.434  15.950   7.707  1.00  0.00      LIG  
ATOM   4984 H37  LIG     1      17.327  15.392   9.124  1.00  0.00      LIG  
ATOM   4985 H38  LIG     1      16.110  14.355   8.384  1.00  0.00      LIG  
ATOM   4986 H39  LIG     1      18.812  11.231   9.541  1.00  0.00      LIG  
ATOM   4987 H40  LIG     1      21.147  12.258  12.184  1.00  0.00      LIG  
ATOM   4988 H41  LIG     1      19.978  11.230  11.354  1.00  0.00      LIG  
ATOM   4989 H42  LIG     1      19.657  11.783  12.995  1.00  0.00      LIG  
ATOM   4990 H43  LIG     1      20.514  14.791  12.600  1.00  0.00      LIG  
ATOM   4991 H44  LIG     1      19.133  14.125  13.488  1.00  0.00      LIG  
ATOM   4992 H45  LIG     1      18.867  15.292  12.179  1.00  0.00      LIG  
TER
REMARK  Energy: 275.721
REMARK  SimpleFitness: 275.721
REMARK  FullFitness: -1373.9331
REMARK  InterFull: -34.958
REMARK  IntraFull: 313.003
REMARK  solvFull: -1895.72
REMARK  surfFull: 243.742
REMARK  extraFull: 0.0
REMARK  deltaGcompsolvpol: -1895.72
REMARK  deltaGcompsolvnonpol: 243.742
REMARK  deltaGprotsolvpol: -1897.11
REMARK  deltaGprotsolvnonpol: 243.179
REMARK  deltaGligsolvpol: -7.9793
REMARK  deltaGligsolvnonpol: 14.2798
REMARK  deltaGvdw: -34.958
REMARK  deltaGelec: 0.0
REMARK  deltaG: -8.021234
REMARK  Cluster: 3
REMARK  ClusterRank: 15
ATOM   4915 C    LIG     1      23.998  20.421  10.925  1.00  0.00      LIG  
ATOM   4916 C1   LIG     1      24.368  21.476   9.931  1.00  0.00      LIG  
ATOM   4917 C2   LIG     1      23.264  21.931   9.030  1.00  0.00      LIG  
ATOM   4918 C3   LIG     1      22.571  20.724   8.425  1.00  0.00      LIG  
ATOM   4919 C4   LIG     1      22.005  19.742   9.457  1.00  0.00      LIG  
ATOM   4920 C5   LIG     1      23.219  19.287  10.276  1.00  0.00      LIG  
ATOM   4921 C6   LIG     1      21.576  21.190   7.379  1.00  0.00      LIG  
ATOM   4922 C7   LIG     1      20.441  20.222   7.112  1.00  0.00      LIG  
ATOM   4923 C8   LIG     1      20.801  18.747   7.320  1.00  0.00      LIG  
ATOM   4924 C9   LIG     1      21.198  18.568   8.798  1.00  0.00      LIG  
ATOM   4925 C10  LIG     1      19.561  17.815   7.068  1.00  0.00      LIG  
ATOM   4926 C11  LIG     1      19.609  16.454   7.786  1.00  0.00      LIG  
ATOM   4927 C12  LIG     1      21.018  16.078   8.203  1.00  0.00      LIG  
ATOM   4928 C13  LIG     1      21.692  17.137   9.068  1.00  0.00      LIG  
ATOM   4929 O    LIG     1      25.353  22.176  10.108  1.00  0.00      LIG  
ATOM   4930 C14  LIG     1      19.051  15.395   6.808  1.00  0.00      LIG  
ATOM   4931 C15  LIG     1      18.501  16.200   5.647  1.00  0.00      LIG  
ATOM   4932 C16  LIG     1      19.315  17.461   5.608  1.00  0.00      LIG  
ATOM   4933 C17  LIG     1      19.406  12.912   8.842  1.00  0.00      LIG  
ATOM   4934 C18  LIG     1      18.324  13.055   7.776  1.00  0.00      LIG  
ATOM   4935 C19  LIG     1      17.926  14.441   7.264  1.00  0.00      LIG  
ATOM   4936 C20  LIG     1      21.035  20.439  10.418  1.00  0.00      LIG  
ATOM   4937 O1   LIG     1      21.402  16.793  10.422  1.00  0.00      LIG  
ATOM   4938 C21  LIG     1      18.266  18.471   7.554  1.00  0.00      LIG  
ATOM   4939 C22  LIG     1      21.948  18.443   6.332  1.00  0.00      LIG  
ATOM   4940 C23  LIG     1      16.891  15.060   8.173  1.00  0.00      LIG  
ATOM   4941 H    LIG     1      20.251  18.617   9.341  1.00  0.00      LIG  
ATOM   4942 O2   LIG     1      19.584  11.517   9.038  1.00  0.00      LIG  
ATOM   4943 C24  LIG     1      19.103  13.657  10.126  1.00  0.00      LIG  
ATOM   4944 H1   LIG     1      19.057  14.718   9.943  1.00  0.00      LIG  
ATOM   4945 H2   LIG     1      23.358  20.186   7.895  1.00  0.00      LIG  
ATOM   4946 C25  LIG     1      19.413  13.309  11.548  1.00  0.00      LIG  
ATOM   4947 O3   LIG     1      18.096  13.072  10.988  1.00  0.00      LIG  
ATOM   4948 C26  LIG     1      20.086  12.073  12.039  1.00  0.00      LIG  
ATOM   4949 C27  LIG     1      19.478  14.444  12.505  1.00  0.00      LIG  
ATOM   4950 H3   LIG     1      23.422  20.891  11.726  1.00  0.00      LIG  
ATOM   4951 H4   LIG     1      24.921  20.024  11.356  1.00  0.00      LIG  
ATOM   4952 H5   LIG     1      23.708  22.533   8.233  1.00  0.00      LIG  
ATOM   4953 H6   LIG     1      22.575  22.563   9.596  1.00  0.00      LIG  
ATOM   4954 H7   LIG     1      22.912  18.612  11.076  1.00  0.00      LIG  
ATOM   4955 H8   LIG     1      23.903  18.737   9.623  1.00  0.00      LIG  
ATOM   4956 H9   LIG     1      22.118  21.378   6.449  1.00  0.00      LIG  
ATOM   4957 H10  LIG     1      21.148  22.152   7.675  1.00  0.00      LIG  
ATOM   4958 H11  LIG     1      20.063  20.382   6.098  1.00  0.00      LIG  
ATOM   4959 H12  LIG     1      19.646  20.529   7.793  1.00  0.00      LIG  
ATOM   4960 H13  LIG     1      19.016  16.513   8.699  1.00  0.00      LIG  
ATOM   4961 H14  LIG     1      21.609  15.898   7.306  1.00  0.00      LIG  
ATOM   4962 H15  LIG     1      21.003  15.129   8.735  1.00  0.00      LIG  
ATOM   4963 H16  LIG     1      22.771  17.047   8.923  1.00  0.00      LIG  
ATOM   4964 H17  LIG     1      19.881  14.793   6.427  1.00  0.00      LIG  
ATOM   4965 H18  LIG     1      17.448  16.446   5.802  1.00  0.00      LIG  
ATOM   4966 H19  LIG     1      18.565  15.644   4.709  1.00  0.00      LIG  
ATOM   4967 H20  LIG     1      20.221  17.210   5.062  1.00  0.00      LIG  
ATOM   4968 H21  LIG     1      18.805  18.259   5.064  1.00  0.00      LIG  
ATOM   4969 H22  LIG     1      20.344  13.277   8.427  1.00  0.00      LIG  
ATOM   4970 H23  LIG     1      17.420  12.547   8.127  1.00  0.00      LIG  
ATOM   4971 H24  LIG     1      18.643  12.475   6.906  1.00  0.00      LIG  
ATOM   4972 H25  LIG     1      17.369  14.210   6.352  1.00  0.00      LIG  
ATOM   4973 H26  LIG     1      20.139  20.783   9.896  1.00  0.00      LIG  
ATOM   4974 H27  LIG     1      21.463  21.305  10.924  1.00  0.00      LIG  
ATOM   4975 H28  LIG     1      20.714  19.738  11.194  1.00  0.00      LIG  
ATOM   4976 H29  LIG     1      20.449  16.944  10.546  1.00  0.00      LIG  
ATOM   4977 H30  LIG     1      17.980  19.312   6.917  1.00  0.00      LIG  
ATOM   4978 H31  LIG     1      18.355  18.833   8.581  1.00  0.00      LIG  
ATOM   4979 H32  LIG     1      17.425  17.779   7.546  1.00  0.00      LIG  
ATOM   4980 H33  LIG     1      22.931  18.698   6.721  1.00  0.00      LIG  
ATOM   4981 H34  LIG     1      21.804  18.989   5.395  1.00  0.00      LIG  
ATOM   4982 H35  LIG     1      22.013  17.389   6.070  1.00  0.00      LIG  
ATOM   4983 H36  LIG     1      16.424  15.928   7.703  1.00  0.00      LIG  
ATOM   4984 H37  LIG     1      17.318  15.377   9.123  1.00  0.00      LIG  
ATOM   4985 H38  LIG     1      16.101  14.336   8.388  1.00  0.00      LIG  
ATOM   4986 H39  LIG     1      18.813  11.217   9.551  1.00  0.00      LIG  
ATOM   4987 H40  LIG     1      21.152  12.256  12.181  1.00  0.00      LIG  
ATOM   4988 H41  LIG     1      19.975  11.224  11.367  1.00  0.00      LIG  
ATOM   4989 H42  LIG     1      19.669  11.787  13.007  1.00  0.00      LIG  
ATOM   4990 H43  LIG     1      20.510  14.793  12.598  1.00  0.00      LIG  
ATOM   4991 H44  LIG     1      19.135  14.123  13.492  1.00  0.00      LIG  
ATOM   4992 H45  LIG     1      18.860  15.286  12.181  1.00  0.00      LIG  
TER
REMARK  Energy: 277.368
REMARK  SimpleFitness: 277.368
REMARK  FullFitness: -1370.1512
REMARK  InterFull: -40.4093
REMARK  IntraFull: 315.973
REMARK  solvFull: -1889.11
REMARK  surfFull: 243.395
REMARK  extraFull: 0.0
REMARK  deltaGcompsolvpol: -1889.11
REMARK  deltaGcompsolvnonpol: 243.395
REMARK  deltaGprotsolvpol: -1897.11
REMARK  deltaGprotsolvnonpol: 243.179
REMARK  deltaGligsolvpol: -7.34251
REMARK  deltaGligsolvnonpol: 14.1304
REMARK  deltaGvdw: -40.4093
REMARK  deltaGelec: 0.0
REMARK  deltaG: -8.190061
REMARK  Cluster: 3
REMARK  ClusterRank: 16
ATOM   4915 C    LIG     1      21.577  21.139  12.030  1.00  0.00      LIG  
ATOM   4916 C1   LIG     1      21.052  22.339  11.293  1.00  0.00      LIG  
ATOM   4917 C2   LIG     1      19.724  22.177  10.612  1.00  0.00      LIG  
ATOM   4918 C3   LIG     1      19.756  20.884   9.824  1.00  0.00      LIG  
ATOM   4919 C4   LIG     1      20.005  19.651  10.682  1.00  0.00      LIG  
ATOM   4920 C5   LIG     1      21.414  19.842  11.243  1.00  0.00      LIG  
ATOM   4921 C6   LIG     1      18.533  20.694   8.971  1.00  0.00      LIG  
ATOM   4922 C7   LIG     1      18.959  19.782   7.848  1.00  0.00      LIG  
ATOM   4923 C8   LIG     1      19.662  18.484   8.311  1.00  0.00      LIG  
ATOM   4924 C9   LIG     1      19.787  18.348   9.853  1.00  0.00      LIG  
ATOM   4925 C10  LIG     1      18.866  17.219   7.846  1.00  0.00      LIG  
ATOM   4926 C11  LIG     1      19.190  15.930   8.606  1.00  0.00      LIG  
ATOM   4927 C12  LIG     1      20.530  15.951   9.316  1.00  0.00      LIG  
ATOM   4928 C13  LIG     1      20.705  17.165  10.220  1.00  0.00      LIG  
ATOM   4929 O    LIG     1      21.486  23.453  11.540  1.00  0.00      LIG  
ATOM   4930 C14  LIG     1      19.150  14.788   7.588  1.00  0.00      LIG  
ATOM   4931 C15  LIG     1      18.616  15.396   6.304  1.00  0.00      LIG  
ATOM   4932 C16  LIG     1      19.028  16.845   6.379  1.00  0.00      LIG  
ATOM   4933 C17  LIG     1      18.627  12.790  10.574  1.00  0.00      LIG  
ATOM   4934 C18  LIG     1      19.143  12.753   9.124  1.00  0.00      LIG  
ATOM   4935 C19  LIG     1      18.414  13.495   7.999  1.00  0.00      LIG  
ATOM   4936 C20  LIG     1      19.018  19.580  11.858  1.00  0.00      LIG  
ATOM   4937 O1   LIG     1      20.445  16.731  11.552  1.00  0.00      LIG  
ATOM   4938 C21  LIG     1      17.366  17.392   8.102  1.00  0.00      LIG  
ATOM   4939 C22  LIG     1      21.049  18.601   7.648  1.00  0.00      LIG  
ATOM   4940 C23  LIG     1      16.918  13.623   8.225  1.00  0.00      LIG  
ATOM   4941 H    LIG     1      18.802  18.035  10.200  1.00  0.00      LIG  
ATOM   4942 O2   LIG     1      18.161  14.082  10.957  1.00  0.00      LIG  
ATOM   4943 C24  LIG     1      19.760  12.299  11.452  1.00  0.00      LIG  
ATOM   4944 H1   LIG     1      20.259  11.458  10.990  1.00  0.00      LIG  
ATOM   4945 H2   LIG     1      20.605  20.981   9.139  1.00  0.00      LIG  
ATOM   4946 C25  LIG     1      19.955  12.418  12.927  1.00  0.00      LIG  
ATOM   4947 O3   LIG     1      20.563  13.361  12.024  1.00  0.00      LIG  
ATOM   4948 C26  LIG     1      18.945  13.006  13.833  1.00  0.00      LIG  
ATOM   4949 C27  LIG     1      20.984  11.596  13.606  1.00  0.00      LIG  
ATOM   4950 H3   LIG     1      21.056  21.079  12.988  1.00  0.00      LIG  
ATOM   4951 H4   LIG     1      22.638  21.306  12.234  1.00  0.00      LIG  
ATOM   4952 H5   LIG     1      19.592  23.019   9.927  1.00  0.00      LIG  
ATOM   4953 H6   LIG     1      18.920  22.207  11.351  1.00  0.00      LIG  
ATOM   4954 H7   LIG     1      21.684  19.018  11.907  1.00  0.00      LIG  
ATOM   4955 H8   LIG     1      22.127  19.840  10.414  1.00  0.00      LIG  
ATOM   4956 H9   LIG     1      18.208  21.652   8.555  1.00  0.00      LIG  
ATOM   4957 H10  LIG     1      17.695  20.270   9.529  1.00  0.00      LIG  
ATOM   4958 H11  LIG     1      19.662  20.367   7.249  1.00  0.00      LIG  
ATOM   4959 H12  LIG     1      18.132  19.620   7.158  1.00  0.00      LIG  
ATOM   4960 H13  LIG     1      18.421  15.791   9.362  1.00  0.00      LIG  
ATOM   4961 H14  LIG     1      21.321  15.940   8.563  1.00  0.00      LIG  
ATOM   4962 H15  LIG     1      20.659  15.027   9.883  1.00  0.00      LIG  
ATOM   4963 H16  LIG     1      21.758  17.455  10.183  1.00  0.00      LIG  
ATOM   4964 H17  LIG     1      20.187  14.507   7.383  1.00  0.00      LIG  
ATOM   4965 H18  LIG     1      17.529  15.328   6.238  1.00  0.00      LIG  
ATOM   4966 H19  LIG     1      19.033  14.904   5.422  1.00  0.00      LIG  
ATOM   4967 H20  LIG     1      20.067  16.897   6.048  1.00  0.00      LIG  
ATOM   4968 H21  LIG     1      18.424  17.474   5.719  1.00  0.00      LIG  
ATOM   4969 H22  LIG     1      17.775  12.114  10.669  1.00  0.00      LIG  
ATOM   4970 H23  LIG     1      19.208  11.698   8.840  1.00  0.00      LIG  
ATOM   4971 H24  LIG     1      20.178  13.097   9.101  1.00  0.00      LIG  
ATOM   4972 H25  LIG     1      18.511  12.843   7.126  1.00  0.00      LIG  
ATOM   4973 H26  LIG     1      17.989  19.469  11.505  1.00  0.00      LIG  
ATOM   4974 H27  LIG     1      19.038  20.455  12.509  1.00  0.00      LIG  
ATOM   4975 H28  LIG     1      19.238  18.720  12.493  1.00  0.00      LIG  
ATOM   4976 H29  LIG     1      19.644  16.179  11.513  1.00  0.00      LIG  
ATOM   4977 H30  LIG     1      16.927  18.104   7.419  1.00  0.00      LIG  
ATOM   4978 H31  LIG     1      17.159  17.745   9.113  1.00  0.00      LIG  
ATOM   4979 H32  LIG     1      16.808  16.463   7.977  1.00  0.00      LIG  
ATOM   4980 H33  LIG     1      21.647  19.375   8.132  1.00  0.00      LIG  
ATOM   4981 H34  LIG     1      20.953  18.878   6.594  1.00  0.00      LIG  
ATOM   4982 H35  LIG     1      21.633  17.683   7.668  1.00  0.00      LIG  
ATOM   4983 H36  LIG     1      16.409  13.884   7.296  1.00  0.00      LIG  
ATOM   4984 H37  LIG     1      16.683  14.393   8.960  1.00  0.00      LIG  
ATOM   4985 H38  LIG     1      16.504  12.673   8.573  1.00  0.00      LIG  
ATOM   4986 H39  LIG     1      17.563  14.380  10.251  1.00  0.00      LIG  
ATOM   4987 H40  LIG     1      18.487  12.224  14.445  1.00  0.00      LIG  
ATOM   4988 H41  LIG     1      18.152  13.503  13.285  1.00  0.00      LIG  
ATOM   4989 H42  LIG     1      19.415  13.735  14.497  1.00  0.00      LIG  
ATOM   4990 H43  LIG     1      21.782  12.226  14.006  1.00  0.00      LIG  
ATOM   4991 H44  LIG     1      21.425  10.861  12.925  1.00  0.00      LIG  
ATOM   4992 H45  LIG     1      20.527  11.070  14.445  1.00  0.00      LIG  
TER
REMARK  Energy: 277.514
REMARK  SimpleFitness: 277.514
REMARK  FullFitness: -1369.9915
REMARK  InterFull: -39.2054
REMARK  IntraFull: 314.683
REMARK  solvFull: -1889.0
REMARK  surfFull: 243.531
REMARK  extraFull: 0.0
REMARK  deltaGcompsolvpol: -1889.0
REMARK  deltaGcompsolvnonpol: 243.531
REMARK  deltaGprotsolvpol: -1897.11
REMARK  deltaGprotsolvnonpol: 243.179
REMARK  deltaGligsolvpol: -7.30077
REMARK  deltaGligsolvnonpol: 14.0962
REMARK  deltaGvdw: -39.2054
REMARK  deltaGelec: 0.0
REMARK  deltaG: -8.055893
REMARK  Cluster: 3
REMARK  ClusterRank: 17
ATOM   4915 C    LIG     1      21.514  21.238  12.421  1.00  0.00      LIG  
ATOM   4916 C1   LIG     1      20.993  22.471  11.736  1.00  0.00      LIG  
ATOM   4917 C2   LIG     1      19.680  22.335  11.023  1.00  0.00      LIG  
ATOM   4918 C3   LIG     1      19.732  21.080  10.176  1.00  0.00      LIG  
ATOM   4919 C4   LIG     1      19.969  19.810  10.981  1.00  0.00      LIG  
ATOM   4920 C5   LIG     1      21.368  19.979  11.572  1.00  0.00      LIG  
ATOM   4921 C6   LIG     1      18.526  20.927   9.292  1.00  0.00      LIG  
ATOM   4922 C7   LIG     1      18.978  20.071   8.136  1.00  0.00      LIG  
ATOM   4923 C8   LIG     1      19.669  18.750   8.553  1.00  0.00      LIG  
ATOM   4924 C9   LIG     1      19.766  18.546  10.089  1.00  0.00      LIG  
ATOM   4925 C10  LIG     1      18.880  17.507   8.017  1.00  0.00      LIG  
ATOM   4926 C11  LIG     1      19.188  16.184   8.729  1.00  0.00      LIG  
ATOM   4927 C12  LIG     1      20.518  16.174   9.460  1.00  0.00      LIG  
ATOM   4928 C13  LIG     1      20.675  17.346  10.422  1.00  0.00      LIG  
ATOM   4929 O    LIG     1      21.415  23.574  12.047  1.00  0.00      LIG  
ATOM   4930 C14  LIG     1      19.175  15.086   7.662  1.00  0.00      LIG  
ATOM   4931 C15  LIG     1      18.668  15.748   6.395  1.00  0.00      LIG  
ATOM   4932 C16  LIG     1      19.079  17.192   6.540  1.00  0.00      LIG  
ATOM   4933 C17  LIG     1      18.575  12.929  10.530  1.00  0.00      LIG  
ATOM   4934 C18  LIG     1      19.143  12.978   9.100  1.00  0.00      LIG  
ATOM   4935 C19  LIG     1      18.439  13.771   7.996  1.00  0.00      LIG  
ATOM   4936 C20  LIG     1      18.963  19.684  12.136  1.00  0.00      LIG  
ATOM   4937 O1   LIG     1      20.386  16.851  11.727  1.00  0.00      LIG  
ATOM   4938 C21  LIG     1      17.372  17.678   8.242  1.00  0.00      LIG  
ATOM   4939 C22  LIG     1      21.067  18.897   7.922  1.00  0.00      LIG  
ATOM   4940 C23  LIG     1      16.939  13.884   8.195  1.00  0.00      LIG  
ATOM   4941 H    LIG     1      18.772  18.221  10.400  1.00  0.00      LIG  
ATOM   4942 O2   LIG     1      18.119  14.199  10.986  1.00  0.00      LIG  
ATOM   4943 C24  LIG     1      19.667  12.358  11.403  1.00  0.00      LIG  
ATOM   4944 H1   LIG     1      20.070  11.459  10.956  1.00  0.00      LIG  
ATOM   4945 H2   LIG     1      20.593  21.212   9.512  1.00  0.00      LIG  
ATOM   4946 C25  LIG     1      19.931  12.536  12.861  1.00  0.00      LIG  
ATOM   4947 O3   LIG     1      20.608  13.349  11.886  1.00  0.00      LIG  
ATOM   4948 C26  LIG     1      19.071  13.317  13.771  1.00  0.00      LIG  
ATOM   4949 C27  LIG     1      20.847  11.592  13.540  1.00  0.00      LIG  
ATOM   4950 H3   LIG     1      20.981  21.131  13.369  1.00  0.00      LIG  
ATOM   4951 H4   LIG     1      22.571  21.399  12.645  1.00  0.00      LIG  
ATOM   4952 H5   LIG     1      19.559  23.208  10.375  1.00  0.00      LIG  
ATOM   4953 H6   LIG     1      18.862  22.329  11.746  1.00  0.00      LIG  
ATOM   4954 H7   LIG     1      21.632  19.125  12.200  1.00  0.00      LIG  
ATOM   4955 H8   LIG     1      22.094  20.016  10.755  1.00  0.00      LIG  
ATOM   4956 H9   LIG     1      18.205  21.902   8.917  1.00  0.00      LIG  
ATOM   4957 H10  LIG     1      17.679  20.475   9.814  1.00  0.00      LIG  
ATOM   4958 H11  LIG     1      19.696  20.684   7.585  1.00  0.00      LIG  
ATOM   4959 H12  LIG     1      18.170  19.946   7.417  1.00  0.00      LIG  
ATOM   4960 H13  LIG     1      18.405  16.008   9.465  1.00  0.00      LIG  
ATOM   4961 H14  LIG     1      21.319  16.201   8.720  1.00  0.00      LIG  
ATOM   4962 H15  LIG     1      20.641  15.225   9.984  1.00  0.00      LIG  
ATOM   4963 H16  LIG     1      21.728  17.636  10.420  1.00  0.00      LIG  
ATOM   4964 H17  LIG     1      20.217  14.817   7.467  1.00  0.00      LIG  
ATOM   4965 H18  LIG     1      17.583  15.682   6.304  1.00  0.00      LIG  
ATOM   4966 H19  LIG     1      19.104  15.293   5.502  1.00  0.00      LIG  
ATOM   4967 H20  LIG     1      20.126  17.254   6.239  1.00  0.00      LIG  
ATOM   4968 H21  LIG     1      18.494  17.848   5.890  1.00  0.00      LIG  
ATOM   4969 H22  LIG     1      17.713  12.257  10.554  1.00  0.00      LIG  
ATOM   4970 H23  LIG     1      19.225  11.941   8.761  1.00  0.00      LIG  
ATOM   4971 H24  LIG     1      20.175  13.330   9.132  1.00  0.00      LIG  
ATOM   4972 H25  LIG     1      18.557  13.161   7.096  1.00  0.00      LIG  
ATOM   4973 H26  LIG     1      17.941  19.591  11.761  1.00  0.00      LIG  
ATOM   4974 H27  LIG     1      18.974  20.528  12.827  1.00  0.00      LIG  
ATOM   4975 H28  LIG     1      19.174  18.795  12.734  1.00  0.00      LIG  
ATOM   4976 H29  LIG     1      19.586  16.303  11.645  1.00  0.00      LIG  
ATOM   4977 H30  LIG     1      16.948  18.436   7.593  1.00  0.00      LIG  
ATOM   4978 H31  LIG     1      17.143  17.965   9.269  1.00  0.00      LIG  
ATOM   4979 H32  LIG     1      16.816  16.761   8.046  1.00  0.00      LIG  
ATOM   4980 H33  LIG     1      21.650  19.657   8.446  1.00  0.00      LIG  
ATOM   4981 H34  LIG     1      20.989  19.214   6.878  1.00  0.00      LIG  
ATOM   4982 H35  LIG     1      21.655  17.982   7.919  1.00  0.00      LIG  
ATOM   4983 H36  LIG     1      16.451  14.176   7.265  1.00  0.00      LIG  
ATOM   4984 H37  LIG     1      16.688  14.627   8.952  1.00  0.00      LIG  
ATOM   4985 H38  LIG     1      16.518  12.921   8.498  1.00  0.00      LIG  
ATOM   4986 H39  LIG     1      17.535  14.547  10.291  1.00  0.00      LIG  
ATOM   4987 H40  LIG     1      18.128  12.794  13.945  1.00  0.00      LIG  
ATOM   4988 H41  LIG     1      18.869  14.313  13.374  1.00  0.00      LIG  
ATOM   4989 H42  LIG     1      19.578  13.446  14.729  1.00  0.00      LIG  
ATOM   4990 H43  LIG     1      21.635  12.137  14.066  1.00  0.00      LIG  
ATOM   4991 H44  LIG     1      21.315  10.899  12.834  1.00  0.00      LIG  
ATOM   4992 H45  LIG     1      20.281  11.019  14.276  1.00  0.00      LIG  
TER
REMARK  Energy: 278.105
REMARK  SimpleFitness: 278.105
REMARK  FullFitness: -1368.4583
REMARK  InterFull: -39.7103
REMARK  IntraFull: 319.037
REMARK  solvFull: -1890.98
REMARK  surfFull: 243.195
REMARK  extraFull: 0.0
REMARK  deltaGcompsolvpol: -1890.98
REMARK  deltaGcompsolvnonpol: 243.195
REMARK  deltaGprotsolvpol: -1897.11
REMARK  deltaGprotsolvnonpol: 243.179
REMARK  deltaGligsolvpol: -9.123
REMARK  deltaGligsolvnonpol: 14.1125
REMARK  deltaGvdw: -39.7103
REMARK  deltaGelec: 0.0
REMARK  deltaG: -8.146639
REMARK  Cluster: 3
REMARK  ClusterRank: 18
ATOM   4915 C    LIG     1      21.668  21.396  11.495  1.00  0.00      LIG  
ATOM   4916 C1   LIG     1      21.135  22.531  10.665  1.00  0.00      LIG  
ATOM   4917 C2   LIG     1      19.793  22.319  10.027  1.00  0.00      LIG  
ATOM   4918 C3   LIG     1      19.801  20.958   9.361  1.00  0.00      LIG  
ATOM   4919 C4   LIG     1      20.061  19.805  10.322  1.00  0.00      LIG  
ATOM   4920 C5   LIG     1      21.483  20.035  10.831  1.00  0.00      LIG  
ATOM   4921 C6   LIG     1      18.558  20.704   8.556  1.00  0.00      LIG  
ATOM   4922 C7   LIG     1      18.954  19.690   7.514  1.00  0.00      LIG  
ATOM   4923 C8   LIG     1      19.654  18.433   8.078  1.00  0.00      LIG  
ATOM   4924 C9   LIG     1      19.813  18.433   9.620  1.00  0.00      LIG  
ATOM   4925 C10  LIG     1      18.833  17.142   7.743  1.00  0.00      LIG  
ATOM   4926 C11  LIG     1      19.178  15.903   8.574  1.00  0.00      LIG  
ATOM   4927 C12  LIG     1      20.524  15.980   9.276  1.00  0.00      LIG  
ATOM   4928 C13  LIG     1      20.724  17.273  10.068  1.00  0.00      LIG  
ATOM   4929 O    LIG     1      21.581  23.660  10.802  1.00  0.00      LIG  
ATOM   4930 C14  LIG     1      19.126  14.706   7.616  1.00  0.00      LIG  
ATOM   4931 C15  LIG     1      18.544  15.231   6.318  1.00  0.00      LIG  
ATOM   4932 C16  LIG     1      18.937  16.683   6.294  1.00  0.00      LIG  
ATOM   4933 C17  LIG     1      18.670  12.803  10.680  1.00  0.00      LIG  
ATOM   4934 C18  LIG     1      19.177  12.743   9.231  1.00  0.00      LIG  
ATOM   4935 C19  LIG     1      18.411  13.427   8.099  1.00  0.00      LIG  
ATOM   4936 C20  LIG     1      19.100  19.851  11.521  1.00  0.00      LIG  
ATOM   4937 O1   LIG     1      20.488  16.969  11.438  1.00  0.00      LIG  
ATOM   4938 C21  LIG     1      17.344  17.331   8.057  1.00  0.00      LIG  
ATOM   4939 C22  LIG     1      21.028  18.475   7.382  1.00  0.00      LIG  
ATOM   4940 C23  LIG     1      16.919  13.552   8.358  1.00  0.00      LIG  
ATOM   4941 H    LIG     1      18.835  18.165  10.017  1.00  0.00      LIG  
ATOM   4942 O2   LIG     1      18.216  14.107  11.040  1.00  0.00      LIG  
ATOM   4943 C24  LIG     1      19.811  12.321  11.551  1.00  0.00      LIG  
ATOM   4944 H1   LIG     1      20.315  11.483  11.090  1.00  0.00      LIG  
ATOM   4945 H2   LIG     1      20.635  20.986   8.652  1.00  0.00      LIG  
ATOM   4946 C25  LIG     1      20.007  12.443  13.025  1.00  0.00      LIG  
ATOM   4947 O3   LIG     1      20.603  13.393  12.120  1.00  0.00      LIG  
ATOM   4948 C26  LIG     1      18.977  13.012  13.918  1.00  0.00      LIG  
ATOM   4949 C27  LIG     1      21.054  11.645  13.707  1.00  0.00      LIG  
ATOM   4950 H3   LIG     1      21.167  21.426  12.466  1.00  0.00      LIG  
ATOM   4951 H4   LIG     1      22.734  21.572  11.661  1.00  0.00      LIG  
ATOM   4952 H5   LIG     1      19.655  23.094   9.269  1.00  0.00      LIG  
ATOM   4953 H6   LIG     1      19.004  22.425  10.775  1.00  0.00      LIG  
ATOM   4954 H7   LIG     1      21.763  19.270  11.559  1.00  0.00      LIG  
ATOM   4955 H8   LIG     1      22.176  19.953   9.990  1.00  0.00      LIG  
ATOM   4956 H9   LIG     1      18.232  21.622   8.061  1.00  0.00      LIG  
ATOM   4957 H10  LIG     1      17.728  20.341   9.168  1.00  0.00      LIG  
ATOM   4958 H11  LIG     1      19.647  20.211   6.848  1.00  0.00      LIG  
ATOM   4959 H12  LIG     1      18.110  19.470   6.861  1.00  0.00      LIG  
ATOM   4960 H13  LIG     1      18.422  15.793   9.350  1.00  0.00      LIG  
ATOM   4961 H14  LIG     1      21.309  15.894   8.523  1.00  0.00      LIG  
ATOM   4962 H15  LIG     1      20.646  15.109   9.923  1.00  0.00      LIG  
ATOM   4963 H16  LIG     1      21.779  17.547   9.985  1.00  0.00      LIG  
ATOM   4964 H17  LIG     1      20.160  14.427   7.397  1.00  0.00      LIG  
ATOM   4965 H18  LIG     1      17.456  15.149   6.291  1.00  0.00      LIG  
ATOM   4966 H19  LIG     1      18.937  14.691   5.453  1.00  0.00      LIG  
ATOM   4967 H20  LIG     1      19.958  16.724   5.914  1.00  0.00      LIG  
ATOM   4968 H21  LIG     1      18.298  17.266   5.625  1.00  0.00      LIG  
ATOM   4969 H22  LIG     1      17.816  12.132  10.793  1.00  0.00      LIG  
ATOM   4970 H23  LIG     1      19.280  11.685   8.973  1.00  0.00      LIG  
ATOM   4971 H24  LIG     1      20.195  13.130   9.193  1.00  0.00      LIG  
ATOM   4972 H25  LIG     1      18.491  12.738   7.253  1.00  0.00      LIG  
ATOM   4973 H26  LIG     1      18.064  19.712  11.202  1.00  0.00      LIG  
ATOM   4974 H27  LIG     1      19.137  20.785  12.083  1.00  0.00      LIG  
ATOM   4975 H28  LIG     1      19.334  19.055  12.230  1.00  0.00      LIG  
ATOM   4976 H29  LIG     1      20.388  17.820  11.897  1.00  0.00      LIG  
ATOM   4977 H30  LIG     1      16.880  18.060   7.412  1.00  0.00      LIG  
ATOM   4978 H31  LIG     1      17.181  17.667   9.082  1.00  0.00      LIG  
ATOM   4979 H32  LIG     1      16.773  16.409   7.939  1.00  0.00      LIG  
ATOM   4980 H33  LIG     1      21.646  19.278   7.790  1.00  0.00      LIG  
ATOM   4981 H34  LIG     1      20.917  18.668   6.312  1.00  0.00      LIG  
ATOM   4982 H35  LIG     1      21.600  17.552   7.465  1.00  0.00      LIG  
ATOM   4983 H36  LIG     1      16.378  13.750   7.431  1.00  0.00      LIG  
ATOM   4984 H37  LIG     1      16.695  14.362   9.054  1.00  0.00      LIG  
ATOM   4985 H38  LIG     1      16.526  12.620   8.772  1.00  0.00      LIG  
ATOM   4986 H39  LIG     1      17.728  14.453  10.275  1.00  0.00      LIG  
ATOM   4987 H40  LIG     1      18.620  12.246  14.611  1.00  0.00      LIG  
ATOM   4988 H41  LIG     1      18.118  13.375  13.365  1.00  0.00      LIG  
ATOM   4989 H42  LIG     1      19.395  13.839  14.498  1.00  0.00      LIG  
ATOM   4990 H43  LIG     1      21.828  12.298  14.121  1.00  0.00      LIG  
ATOM   4991 H44  LIG     1      21.527  10.934  13.022  1.00  0.00      LIG  
ATOM   4992 H45  LIG     1      20.608  11.094  14.535  1.00  0.00      LIG  
TER
REMARK  Energy: 278.105
REMARK  SimpleFitness: 278.105
REMARK  FullFitness: -1368.4583
REMARK  InterFull: -39.7103
REMARK  IntraFull: 319.037
REMARK  solvFull: -1890.98
REMARK  surfFull: 243.195
REMARK  extraFull: 0.0
REMARK  deltaGcompsolvpol: -1890.98
REMARK  deltaGcompsolvnonpol: 243.195
REMARK  deltaGprotsolvpol: -1897.11
REMARK  deltaGprotsolvnonpol: 243.179
REMARK  deltaGligsolvpol: -9.123
REMARK  deltaGligsolvnonpol: 14.1125
REMARK  deltaGvdw: -39.7103
REMARK  deltaGelec: 0.0
REMARK  deltaG: -8.146639
REMARK  Cluster: 3
REMARK  ClusterRank: 19
ATOM   4915 C    LIG     1      21.668  21.396  11.495  1.00  0.00      LIG  
ATOM   4916 C1   LIG     1      21.135  22.531  10.665  1.00  0.00      LIG  
ATOM   4917 C2   LIG     1      19.793  22.319  10.027  1.00  0.00      LIG  
ATOM   4918 C3   LIG     1      19.801  20.958   9.361  1.00  0.00      LIG  
ATOM   4919 C4   LIG     1      20.061  19.805  10.322  1.00  0.00      LIG  
ATOM   4920 C5   LIG     1      21.483  20.035  10.831  1.00  0.00      LIG  
ATOM   4921 C6   LIG     1      18.558  20.704   8.556  1.00  0.00      LIG  
ATOM   4922 C7   LIG     1      18.954  19.690   7.514  1.00  0.00      LIG  
ATOM   4923 C8   LIG     1      19.654  18.433   8.078  1.00  0.00      LIG  
ATOM   4924 C9   LIG     1      19.813  18.433   9.620  1.00  0.00      LIG  
ATOM   4925 C10  LIG     1      18.833  17.142   7.743  1.00  0.00      LIG  
ATOM   4926 C11  LIG     1      19.178  15.903   8.574  1.00  0.00      LIG  
ATOM   4927 C12  LIG     1      20.524  15.980   9.276  1.00  0.00      LIG  
ATOM   4928 C13  LIG     1      20.724  17.273  10.068  1.00  0.00      LIG  
ATOM   4929 O    LIG     1      21.581  23.660  10.802  1.00  0.00      LIG  
ATOM   4930 C14  LIG     1      19.126  14.706   7.616  1.00  0.00      LIG  
ATOM   4931 C15  LIG     1      18.544  15.231   6.318  1.00  0.00      LIG  
ATOM   4932 C16  LIG     1      18.937  16.683   6.294  1.00  0.00      LIG  
ATOM   4933 C17  LIG     1      18.670  12.803  10.680  1.00  0.00      LIG  
ATOM   4934 C18  LIG     1      19.177  12.743   9.231  1.00  0.00      LIG  
ATOM   4935 C19  LIG     1      18.411  13.427   8.099  1.00  0.00      LIG  
ATOM   4936 C20  LIG     1      19.100  19.851  11.521  1.00  0.00      LIG  
ATOM   4937 O1   LIG     1      20.488  16.969  11.438  1.00  0.00      LIG  
ATOM   4938 C21  LIG     1      17.344  17.331   8.057  1.00  0.00      LIG  
ATOM   4939 C22  LIG     1      21.028  18.475   7.382  1.00  0.00      LIG  
ATOM   4940 C23  LIG     1      16.919  13.552   8.358  1.00  0.00      LIG  
ATOM   4941 H    LIG     1      18.835  18.165  10.017  1.00  0.00      LIG  
ATOM   4942 O2   LIG     1      18.216  14.107  11.040  1.00  0.00      LIG  
ATOM   4943 C24  LIG     1      19.811  12.321  11.551  1.00  0.00      LIG  
ATOM   4944 H1   LIG     1      20.315  11.483  11.090  1.00  0.00      LIG  
ATOM   4945 H2   LIG     1      20.635  20.986   8.652  1.00  0.00      LIG  
ATOM   4946 C25  LIG     1      20.007  12.443  13.025  1.00  0.00      LIG  
ATOM   4947 O3   LIG     1      20.603  13.393  12.120  1.00  0.00      LIG  
ATOM   4948 C26  LIG     1      18.977  13.012  13.918  1.00  0.00      LIG  
ATOM   4949 C27  LIG     1      21.054  11.645  13.707  1.00  0.00      LIG  
ATOM   4950 H3   LIG     1      21.167  21.426  12.466  1.00  0.00      LIG  
ATOM   4951 H4   LIG     1      22.734  21.572  11.661  1.00  0.00      LIG  
ATOM   4952 H5   LIG     1      19.655  23.094   9.269  1.00  0.00      LIG  
ATOM   4953 H6   LIG     1      19.004  22.425  10.775  1.00  0.00      LIG  
ATOM   4954 H7   LIG     1      21.763  19.270  11.559  1.00  0.00      LIG  
ATOM   4955 H8   LIG     1      22.176  19.953   9.990  1.00  0.00      LIG  
ATOM   4956 H9   LIG     1      18.232  21.622   8.061  1.00  0.00      LIG  
ATOM   4957 H10  LIG     1      17.728  20.341   9.168  1.00  0.00      LIG  
ATOM   4958 H11  LIG     1      19.647  20.211   6.848  1.00  0.00      LIG  
ATOM   4959 H12  LIG     1      18.110  19.470   6.861  1.00  0.00      LIG  
ATOM   4960 H13  LIG     1      18.422  15.793   9.350  1.00  0.00      LIG  
ATOM   4961 H14  LIG     1      21.309  15.894   8.523  1.00  0.00      LIG  
ATOM   4962 H15  LIG     1      20.646  15.109   9.923  1.00  0.00      LIG  
ATOM   4963 H16  LIG     1      21.779  17.547   9.985  1.00  0.00      LIG  
ATOM   4964 H17  LIG     1      20.160  14.427   7.397  1.00  0.00      LIG  
ATOM   4965 H18  LIG     1      17.456  15.149   6.291  1.00  0.00      LIG  
ATOM   4966 H19  LIG     1      18.937  14.691   5.453  1.00  0.00      LIG  
ATOM   4967 H20  LIG     1      19.958  16.724   5.914  1.00  0.00      LIG  
ATOM   4968 H21  LIG     1      18.298  17.266   5.625  1.00  0.00      LIG  
ATOM   4969 H22  LIG     1      17.816  12.132  10.793  1.00  0.00      LIG  
ATOM   4970 H23  LIG     1      19.280  11.685   8.973  1.00  0.00      LIG  
ATOM   4971 H24  LIG     1      20.195  13.130   9.193  1.00  0.00      LIG  
ATOM   4972 H25  LIG     1      18.491  12.738   7.253  1.00  0.00      LIG  
ATOM   4973 H26  LIG     1      18.064  19.712  11.202  1.00  0.00      LIG  
ATOM   4974 H27  LIG     1      19.137  20.785  12.083  1.00  0.00      LIG  
ATOM   4975 H28  LIG     1      19.334  19.055  12.230  1.00  0.00      LIG  
ATOM   4976 H29  LIG     1      20.388  17.820  11.897  1.00  0.00      LIG  
ATOM   4977 H30  LIG     1      16.880  18.060   7.412  1.00  0.00      LIG  
ATOM   4978 H31  LIG     1      17.181  17.667   9.082  1.00  0.00      LIG  
ATOM   4979 H32  LIG     1      16.773  16.409   7.939  1.00  0.00      LIG  
ATOM   4980 H33  LIG     1      21.646  19.278   7.790  1.00  0.00      LIG  
ATOM   4981 H34  LIG     1      20.917  18.668   6.312  1.00  0.00      LIG  
ATOM   4982 H35  LIG     1      21.600  17.552   7.465  1.00  0.00      LIG  
ATOM   4983 H36  LIG     1      16.378  13.750   7.431  1.00  0.00      LIG  
ATOM   4984 H37  LIG     1      16.695  14.362   9.054  1.00  0.00      LIG  
ATOM   4985 H38  LIG     1      16.526  12.620   8.772  1.00  0.00      LIG  
ATOM   4986 H39  LIG     1      17.728  14.453  10.275  1.00  0.00      LIG  
ATOM   4987 H40  LIG     1      18.620  12.246  14.611  1.00  0.00      LIG  
ATOM   4988 H41  LIG     1      18.118  13.375  13.365  1.00  0.00      LIG  
ATOM   4989 H42  LIG     1      19.395  13.839  14.498  1.00  0.00      LIG  
ATOM   4990 H43  LIG     1      21.828  12.298  14.121  1.00  0.00      LIG  
ATOM   4991 H44  LIG     1      21.527  10.934  13.022  1.00  0.00      LIG  
ATOM   4992 H45  LIG     1      20.608  11.094  14.535  1.00  0.00      LIG  
TER
REMARK  Energy: 278.105
REMARK  SimpleFitness: 278.105
REMARK  FullFitness: -1368.4583
REMARK  InterFull: -39.7103
REMARK  IntraFull: 319.037
REMARK  solvFull: -1890.98
REMARK  surfFull: 243.195
REMARK  extraFull: 0.0
REMARK  deltaGcompsolvpol: -1890.98
REMARK  deltaGcompsolvnonpol: 243.195
REMARK  deltaGprotsolvpol: -1897.11
REMARK  deltaGprotsolvnonpol: 243.179
REMARK  deltaGligsolvpol: -9.123
REMARK  deltaGligsolvnonpol: 14.1125
REMARK  deltaGvdw: -39.7103
REMARK  deltaGelec: 0.0
REMARK  deltaG: -8.146639
REMARK  Cluster: 3
REMARK  ClusterRank: 20
ATOM   4915 C    LIG     1      21.668  21.396  11.495  1.00  0.00      LIG  
ATOM   4916 C1   LIG     1      21.135  22.531  10.665  1.00  0.00      LIG  
ATOM   4917 C2   LIG     1      19.793  22.319  10.027  1.00  0.00      LIG  
ATOM   4918 C3   LIG     1      19.801  20.958   9.361  1.00  0.00      LIG  
ATOM   4919 C4   LIG     1      20.061  19.805  10.322  1.00  0.00      LIG  
ATOM   4920 C5   LIG     1      21.483  20.035  10.831  1.00  0.00      LIG  
ATOM   4921 C6   LIG     1      18.558  20.704   8.556  1.00  0.00      LIG  
ATOM   4922 C7   LIG     1      18.954  19.690   7.514  1.00  0.00      LIG  
ATOM   4923 C8   LIG     1      19.654  18.433   8.078  1.00  0.00      LIG  
ATOM   4924 C9   LIG     1      19.813  18.433   9.620  1.00  0.00      LIG  
ATOM   4925 C10  LIG     1      18.833  17.142   7.743  1.00  0.00      LIG  
ATOM   4926 C11  LIG     1      19.178  15.903   8.574  1.00  0.00      LIG  
ATOM   4927 C12  LIG     1      20.524  15.980   9.276  1.00  0.00      LIG  
ATOM   4928 C13  LIG     1      20.724  17.273  10.068  1.00  0.00      LIG  
ATOM   4929 O    LIG     1      21.581  23.660  10.802  1.00  0.00      LIG  
ATOM   4930 C14  LIG     1      19.126  14.706   7.616  1.00  0.00      LIG  
ATOM   4931 C15  LIG     1      18.544  15.231   6.318  1.00  0.00      LIG  
ATOM   4932 C16  LIG     1      18.937  16.683   6.294  1.00  0.00      LIG  
ATOM   4933 C17  LIG     1      18.670  12.803  10.680  1.00  0.00      LIG  
ATOM   4934 C18  LIG     1      19.177  12.743   9.231  1.00  0.00      LIG  
ATOM   4935 C19  LIG     1      18.411  13.427   8.099  1.00  0.00      LIG  
ATOM   4936 C20  LIG     1      19.100  19.851  11.521  1.00  0.00      LIG  
ATOM   4937 O1   LIG     1      20.488  16.969  11.438  1.00  0.00      LIG  
ATOM   4938 C21  LIG     1      17.344  17.331   8.057  1.00  0.00      LIG  
ATOM   4939 C22  LIG     1      21.028  18.475   7.382  1.00  0.00      LIG  
ATOM   4940 C23  LIG     1      16.919  13.552   8.358  1.00  0.00      LIG  
ATOM   4941 H    LIG     1      18.835  18.165  10.017  1.00  0.00      LIG  
ATOM   4942 O2   LIG     1      18.216  14.107  11.040  1.00  0.00      LIG  
ATOM   4943 C24  LIG     1      19.811  12.321  11.551  1.00  0.00      LIG  
ATOM   4944 H1   LIG     1      20.315  11.483  11.090  1.00  0.00      LIG  
ATOM   4945 H2   LIG     1      20.635  20.986   8.652  1.00  0.00      LIG  
ATOM   4946 C25  LIG     1      20.007  12.443  13.025  1.00  0.00      LIG  
ATOM   4947 O3   LIG     1      20.603  13.393  12.120  1.00  0.00      LIG  
ATOM   4948 C26  LIG     1      18.977  13.012  13.918  1.00  0.00      LIG  
ATOM   4949 C27  LIG     1      21.054  11.645  13.707  1.00  0.00      LIG  
ATOM   4950 H3   LIG     1      21.167  21.426  12.466  1.00  0.00      LIG  
ATOM   4951 H4   LIG     1      22.734  21.572  11.661  1.00  0.00      LIG  
ATOM   4952 H5   LIG     1      19.655  23.094   9.269  1.00  0.00      LIG  
ATOM   4953 H6   LIG     1      19.004  22.425  10.775  1.00  0.00      LIG  
ATOM   4954 H7   LIG     1      21.763  19.270  11.559  1.00  0.00      LIG  
ATOM   4955 H8   LIG     1      22.176  19.953   9.990  1.00  0.00      LIG  
ATOM   4956 H9   LIG     1      18.232  21.622   8.061  1.00  0.00      LIG  
ATOM   4957 H10  LIG     1      17.728  20.341   9.168  1.00  0.00      LIG  
ATOM   4958 H11  LIG     1      19.647  20.211   6.848  1.00  0.00      LIG  
ATOM   4959 H12  LIG     1      18.110  19.470   6.861  1.00  0.00      LIG  
ATOM   4960 H13  LIG     1      18.422  15.793   9.350  1.00  0.00      LIG  
ATOM   4961 H14  LIG     1      21.309  15.894   8.523  1.00  0.00      LIG  
ATOM   4962 H15  LIG     1      20.646  15.109   9.923  1.00  0.00      LIG  
ATOM   4963 H16  LIG     1      21.779  17.547   9.985  1.00  0.00      LIG  
ATOM   4964 H17  LIG     1      20.160  14.427   7.397  1.00  0.00      LIG  
ATOM   4965 H18  LIG     1      17.456  15.149   6.291  1.00  0.00      LIG  
ATOM   4966 H19  LIG     1      18.937  14.691   5.453  1.00  0.00      LIG  
ATOM   4967 H20  LIG     1      19.958  16.724   5.914  1.00  0.00      LIG  
ATOM   4968 H21  LIG     1      18.298  17.266   5.625  1.00  0.00      LIG  
ATOM   4969 H22  LIG     1      17.816  12.132  10.793  1.00  0.00      LIG  
ATOM   4970 H23  LIG     1      19.280  11.685   8.973  1.00  0.00      LIG  
ATOM   4971 H24  LIG     1      20.195  13.130   9.193  1.00  0.00      LIG  
ATOM   4972 H25  LIG     1      18.491  12.738   7.253  1.00  0.00      LIG  
ATOM   4973 H26  LIG     1      18.064  19.712  11.202  1.00  0.00      LIG  
ATOM   4974 H27  LIG     1      19.137  20.785  12.083  1.00  0.00      LIG  
ATOM   4975 H28  LIG     1      19.334  19.055  12.230  1.00  0.00      LIG  
ATOM   4976 H29  LIG     1      20.388  17.820  11.897  1.00  0.00      LIG  
ATOM   4977 H30  LIG     1      16.880  18.060   7.412  1.00  0.00      LIG  
ATOM   4978 H31  LIG     1      17.181  17.667   9.082  1.00  0.00      LIG  
ATOM   4979 H32  LIG     1      16.773  16.409   7.939  1.00  0.00      LIG  
ATOM   4980 H33  LIG     1      21.646  19.278   7.790  1.00  0.00      LIG  
ATOM   4981 H34  LIG     1      20.917  18.668   6.312  1.00  0.00      LIG  
ATOM   4982 H35  LIG     1      21.600  17.552   7.465  1.00  0.00      LIG  
ATOM   4983 H36  LIG     1      16.378  13.750   7.431  1.00  0.00      LIG  
ATOM   4984 H37  LIG     1      16.695  14.362   9.054  1.00  0.00      LIG  
ATOM   4985 H38  LIG     1      16.526  12.620   8.772  1.00  0.00      LIG  
ATOM   4986 H39  LIG     1      17.728  14.453  10.275  1.00  0.00      LIG  
ATOM   4987 H40  LIG     1      18.620  12.246  14.611  1.00  0.00      LIG  
ATOM   4988 H41  LIG     1      18.118  13.375  13.365  1.00  0.00      LIG  
ATOM   4989 H42  LIG     1      19.395  13.839  14.498  1.00  0.00      LIG  
ATOM   4990 H43  LIG     1      21.828  12.298  14.121  1.00  0.00      LIG  
ATOM   4991 H44  LIG     1      21.527  10.934  13.022  1.00  0.00      LIG  
ATOM   4992 H45  LIG     1      20.608  11.094  14.535  1.00  0.00      LIG  
TER
REMARK  Energy: 280.713
REMARK  SimpleFitness: 280.713
REMARK  FullFitness: -1368.3262
REMARK  InterFull: -36.6082
REMARK  IntraFull: 318.45
REMARK  solvFull: -1892.78
REMARK  surfFull: 242.612
REMARK  extraFull: 0.0
REMARK  deltaGcompsolvpol: -1892.78
REMARK  deltaGcompsolvnonpol: 242.612
REMARK  deltaGprotsolvpol: -1897.11
REMARK  deltaGprotsolvnonpol: 243.179
REMARK  deltaGligsolvpol: -8.67035
REMARK  deltaGligsolvnonpol: 14.2909
REMARK  deltaGvdw: -36.6082
REMARK  deltaGelec: 0.0
REMARK  deltaG: -8.063074
REMARK  Cluster: 3
REMARK  ClusterRank: 21
ATOM   4915 C    LIG     1      23.020  21.694   9.234  1.00  0.00      LIG  
ATOM   4916 C1   LIG     1      22.547  22.639   8.177  1.00  0.00      LIG  
ATOM   4917 C2   LIG     1      21.109  22.504   7.793  1.00  0.00      LIG  
ATOM   4918 C3   LIG     1      20.797  21.052   7.496  1.00  0.00      LIG  
ATOM   4919 C4   LIG     1      21.068  20.120   8.677  1.00  0.00      LIG  
ATOM   4920 C5   LIG     1      22.569  20.268   8.953  1.00  0.00      LIG  
ATOM   4921 C6   LIG     1      19.401  20.970   6.912  1.00  0.00      LIG  
ATOM   4922 C7   LIG     1      18.696  19.657   7.164  1.00  0.00      LIG  
ATOM   4923 C8   LIG     1      19.621  18.442   7.219  1.00  0.00      LIG  
ATOM   4924 C9   LIG     1      20.608  18.650   8.393  1.00  0.00      LIG  
ATOM   4925 C10  LIG     1      18.825  17.129   7.542  1.00  0.00      LIG  
ATOM   4926 C11  LIG     1      19.674  16.076   8.247  1.00  0.00      LIG  
ATOM   4927 C12  LIG     1      21.155  16.196   7.963  1.00  0.00      LIG  
ATOM   4928 C13  LIG     1      21.688  17.550   8.411  1.00  0.00      LIG  
ATOM   4929 O    LIG     1      23.153  23.679   7.957  1.00  0.00      LIG  
ATOM   4930 C14  LIG     1      19.191  14.701   7.796  1.00  0.00      LIG  
ATOM   4931 C15  LIG     1      17.959  14.965   6.950  1.00  0.00      LIG  
ATOM   4932 C16  LIG     1      18.200  16.354   6.388  1.00  0.00      LIG  
ATOM   4933 C17  LIG     1      19.315  14.604  11.287  1.00  0.00      LIG  
ATOM   4934 C18  LIG     1      18.433  13.903  10.234  1.00  0.00      LIG  
ATOM   4935 C19  LIG     1      19.082  13.589   8.871  1.00  0.00      LIG  
ATOM   4936 C20  LIG     1      20.321  20.569   9.942  1.00  0.00      LIG  
ATOM   4937 O1   LIG     1      22.154  17.359   9.745  1.00  0.00      LIG  
ATOM   4938 C21  LIG     1      17.670  17.411   8.502  1.00  0.00      LIG  
ATOM   4939 C22  LIG     1      20.295  18.368   5.835  1.00  0.00      LIG  
ATOM   4940 C23  LIG     1      18.299  12.435   8.287  1.00  0.00      LIG  
ATOM   4941 H    LIG     1      20.018  18.443   9.290  1.00  0.00      LIG  
ATOM   4942 O2   LIG     1      20.657  14.740  10.864  1.00  0.00      LIG  
ATOM   4943 C24  LIG     1      19.372  14.049  12.676  1.00  0.00      LIG  
ATOM   4944 H1   LIG     1      19.466  14.849  13.400  1.00  0.00      LIG  
ATOM   4945 H2   LIG     1      21.487  20.748   6.706  1.00  0.00      LIG  
ATOM   4946 C25  LIG     1      20.019  12.750  13.016  1.00  0.00      LIG  
ATOM   4947 O3   LIG     1      18.579  12.906  13.066  1.00  0.00      LIG  
ATOM   4948 C26  LIG     1      20.417  11.672  12.083  1.00  0.00      LIG  
ATOM   4949 C27  LIG     1      20.754  12.726  14.292  1.00  0.00      LIG  
ATOM   4950 H3   LIG     1      22.648  22.045  10.200  1.00  0.00      LIG  
ATOM   4951 H4   LIG     1      24.112  21.729   9.254  1.00  0.00      LIG  
ATOM   4952 H5   LIG     1      20.939  23.094   6.891  1.00  0.00      LIG  
ATOM   4953 H6   LIG     1      20.480  22.912   8.588  1.00  0.00      LIG  
ATOM   4954 H7   LIG     1      22.859  19.671   9.820  1.00  0.00      LIG  
ATOM   4955 H8   LIG     1      23.129  19.898   8.089  1.00  0.00      LIG  
ATOM   4956 H9   LIG     1      19.467  21.150   5.836  1.00  0.00      LIG  
ATOM   4957 H10  LIG     1      18.781  21.777   7.312  1.00  0.00      LIG  
ATOM   4958 H11  LIG     1      17.941  19.512   6.393  1.00  0.00      LIG  
ATOM   4959 H12  LIG     1      18.163  19.801   8.104  1.00  0.00      LIG  
ATOM   4960 H13  LIG     1      19.525  16.224   9.311  1.00  0.00      LIG  
ATOM   4961 H14  LIG     1      21.332  16.055   6.896  1.00  0.00      LIG  
ATOM   4962 H15  LIG     1      21.682  15.376   8.455  1.00  0.00      LIG  
ATOM   4963 H16  LIG     1      22.546  17.813   7.786  1.00  0.00      LIG  
ATOM   4964 H17  LIG     1      19.934  14.326   7.085  1.00  0.00      LIG  
ATOM   4965 H18  LIG     1      17.048  14.941   7.556  1.00  0.00      LIG  
ATOM   4966 H19  LIG     1      17.846  14.231   6.147  1.00  0.00      LIG  
ATOM   4967 H20  LIG     1      18.878  16.251   5.540  1.00  0.00      LIG  
ATOM   4968 H21  LIG     1      17.275  16.809   6.030  1.00  0.00      LIG  
ATOM   4969 H22  LIG     1      18.931  15.624  11.381  1.00  0.00      LIG  
ATOM   4970 H23  LIG     1      17.536  14.505  10.076  1.00  0.00      LIG  
ATOM   4971 H24  LIG     1      18.061  12.965  10.653  1.00  0.00      LIG  
ATOM   4972 H25  LIG     1      20.091  13.215   9.052  1.00  0.00      LIG  
ATOM   4973 H26  LIG     1      19.239  20.515   9.806  1.00  0.00      LIG  
ATOM   4974 H27  LIG     1      20.553  21.588  10.255  1.00  0.00      LIG  
ATOM   4975 H28  LIG     1      20.580  19.912  10.777  1.00  0.00      LIG  
ATOM   4976 H29  LIG     1      22.306  18.246  10.113  1.00  0.00      LIG  
ATOM   4977 H30  LIG     1      16.829  17.892   7.994  1.00  0.00      LIG  
ATOM   4978 H31  LIG     1      17.978  18.042   9.339  1.00  0.00      LIG  
ATOM   4979 H32  LIG     1      17.297  16.493   8.951  1.00  0.00      LIG  
ATOM   4980 H33  LIG     1      21.166  19.021   5.761  1.00  0.00      LIG  
ATOM   4981 H34  LIG     1      19.590  18.655   5.050  1.00  0.00      LIG  
ATOM   4982 H35  LIG     1      20.652  17.370   5.586  1.00  0.00      LIG  
ATOM   4983 H36  LIG     1      18.628  12.224   7.269  1.00  0.00      LIG  
ATOM   4984 H37  LIG     1      17.228  12.657   8.274  1.00  0.00      LIG  
ATOM   4985 H38  LIG     1      18.447  11.535   8.890  1.00  0.00      LIG  
ATOM   4986 H39  LIG     1      20.626  15.131   9.974  1.00  0.00      LIG  
ATOM   4987 H40  LIG     1      19.959  11.764  11.097  1.00  0.00      LIG  
ATOM   4988 H41  LIG     1      20.135  10.707  12.504  1.00  0.00      LIG  
ATOM   4989 H42  LIG     1      21.503  11.663  11.978  1.00  0.00      LIG  
ATOM   4990 H43  LIG     1      20.719  11.720  14.717  1.00  0.00      LIG  
ATOM   4991 H44  LIG     1      20.340  13.440  15.009  1.00  0.00      LIG  
ATOM   4992 H45  LIG     1      21.802  12.987  14.123  1.00  0.00      LIG  
TER
REMARK  Energy: 264.151
REMARK  SimpleFitness: 264.151
REMARK  FullFitness: -1381.9867
REMARK  InterFull: -38.0326
REMARK  IntraFull: 307.168
REMARK  solvFull: -1893.41
REMARK  surfFull: 242.288
REMARK  extraFull: 0.0
REMARK  deltaGcompsolvpol: -1893.41
REMARK  deltaGcompsolvnonpol: 242.288
REMARK  deltaGprotsolvpol: -1897.11
REMARK  deltaGprotsolvnonpol: 243.179
REMARK  deltaGligsolvpol: -9.51603
REMARK  deltaGligsolvnonpol: 14.4842
REMARK  deltaGvdw: -38.0326
REMARK  deltaGelec: 0.0
REMARK  deltaG: -8.233561
REMARK  Cluster: 4
REMARK  ClusterRank: 0
ATOM   4915 C    LIG     1      19.189  12.236   9.119  1.00  0.00      LIG  
ATOM   4916 C1   LIG     1      19.357  12.524  10.586  1.00  0.00      LIG  
ATOM   4917 C2   LIG     1      18.689  13.755  11.101  1.00  0.00      LIG  
ATOM   4918 C3   LIG     1      19.137  14.878  10.195  1.00  0.00      LIG  
ATOM   4919 C4   LIG     1      18.716  14.709   8.737  1.00  0.00      LIG  
ATOM   4920 C5   LIG     1      19.459  13.465   8.252  1.00  0.00      LIG  
ATOM   4921 C6   LIG     1      18.754  16.229  10.715  1.00  0.00      LIG  
ATOM   4922 C7   LIG     1      19.751  17.198  10.135  1.00  0.00      LIG  
ATOM   4923 C8   LIG     1      19.953  17.056   8.610  1.00  0.00      LIG  
ATOM   4924 C9   LIG     1      18.984  16.037   7.955  1.00  0.00      LIG  
ATOM   4925 C10  LIG     1      19.710  18.437   7.929  1.00  0.00      LIG  
ATOM   4926 C11  LIG     1      19.722  18.391   6.398  1.00  0.00      LIG  
ATOM   4927 C12  LIG     1      19.869  17.038   5.729  1.00  0.00      LIG  
ATOM   4928 C13  LIG     1      19.265  15.844   6.453  1.00  0.00      LIG  
ATOM   4929 O    LIG     1      19.861  11.718  11.353  1.00  0.00      LIG  
ATOM   4930 C14  LIG     1      20.873  19.290   5.980  1.00  0.00      LIG  
ATOM   4931 C15  LIG     1      20.956  20.323   7.081  1.00  0.00      LIG  
ATOM   4932 C16  LIG     1      20.739  19.501   8.321  1.00  0.00      LIG  
ATOM   4933 C17  LIG     1      19.267  21.313   3.023  1.00  0.00      LIG  
ATOM   4934 C18  LIG     1      19.679  20.905   4.438  1.00  0.00      LIG  
ATOM   4935 C19  LIG     1      20.767  19.845   4.560  1.00  0.00      LIG  
ATOM   4936 C20  LIG     1      17.225  14.397   8.570  1.00  0.00      LIG  
ATOM   4937 O1   LIG     1      18.062  15.503   5.772  1.00  0.00      LIG  
ATOM   4938 C21  LIG     1      18.348  19.062   8.273  1.00  0.00      LIG  
ATOM   4939 C22  LIG     1      21.414  16.590   8.452  1.00  0.00      LIG  
ATOM   4940 C23  LIG     1      22.118  20.413   4.191  1.00  0.00      LIG  
ATOM   4941 H    LIG     1      18.010  16.521   7.990  1.00  0.00      LIG  
ATOM   4942 O2   LIG     1      18.204  22.246   3.225  1.00  0.00      LIG  
ATOM   4943 C24  LIG     1      18.838  20.180   2.109  1.00  0.00      LIG  
ATOM   4944 H1   LIG     1      19.116  19.202   2.473  1.00  0.00      LIG  
ATOM   4945 H2   LIG     1      20.231  14.849  10.224  1.00  0.00      LIG  
ATOM   4946 C25  LIG     1      18.728  20.352   0.627  1.00  0.00      LIG  
ATOM   4947 O3   LIG     1      17.547  20.293   1.443  1.00  0.00      LIG  
ATOM   4948 C26  LIG     1      18.885  21.669  -0.050  1.00  0.00      LIG  
ATOM   4949 C27  LIG     1      18.888  19.165  -0.247  1.00  0.00      LIG  
ATOM   4950 H3   LIG     1      18.176  11.856   8.963  1.00  0.00      LIG  
ATOM   4951 H4   LIG     1      19.888  11.440   8.849  1.00  0.00      LIG  
ATOM   4952 H5   LIG     1      19.043  13.934  12.120  1.00  0.00      LIG  
ATOM   4953 H6   LIG     1      17.607  13.618  11.129  1.00  0.00      LIG  
ATOM   4954 H7   LIG     1      19.176  13.221   7.225  1.00  0.00      LIG  
ATOM   4955 H8   LIG     1      20.531  13.671   8.248  1.00  0.00      LIG  
ATOM   4956 H9   LIG     1      18.815  16.252  11.806  1.00  0.00      LIG  
ATOM   4957 H10  LIG     1      17.741  16.503  10.428  1.00  0.00      LIG  
ATOM   4958 H11  LIG     1      20.701  17.008  10.641  1.00  0.00      LIG  
ATOM   4959 H12  LIG     1      19.487  18.208  10.448  1.00  0.00      LIG  
ATOM   4960 H13  LIG     1      18.781  18.809   6.035  1.00  0.00      LIG  
ATOM   4961 H14  LIG     1      20.935  16.837   5.614  1.00  0.00      LIG  
ATOM   4962 H15  LIG     1      19.480  17.121   4.711  1.00  0.00      LIG  
ATOM   4963 H16  LIG     1      19.958  15.017   6.285  1.00  0.00      LIG  
ATOM   4964 H17  LIG     1      21.790  18.697   6.035  1.00  0.00      LIG  
ATOM   4965 H18  LIG     1      20.160  21.067   7.007  1.00  0.00      LIG  
ATOM   4966 H19  LIG     1      21.918  20.841   7.101  1.00  0.00      LIG  
ATOM   4967 H20  LIG     1      21.703  19.087   8.612  1.00  0.00      LIG  
ATOM   4968 H21  LIG     1      20.392  20.124   9.151  1.00  0.00      LIG  
ATOM   4969 H22  LIG     1      20.103  21.840   2.559  1.00  0.00      LIG  
ATOM   4970 H23  LIG     1      18.795  20.587   4.991  1.00  0.00      LIG  
ATOM   4971 H24  LIG     1      20.008  21.810   4.957  1.00  0.00      LIG  
ATOM   4972 H25  LIG     1      20.550  19.021   3.879  1.00  0.00      LIG  
ATOM   4973 H26  LIG     1      16.617  15.284   8.740  1.00  0.00      LIG  
ATOM   4974 H27  LIG     1      16.852  13.614   9.231  1.00  0.00      LIG  
ATOM   4975 H28  LIG     1      17.019  14.060   7.552  1.00  0.00      LIG  
ATOM   4976 H29  LIG     1      17.451  16.248   5.901  1.00  0.00      LIG  
ATOM   4977 H30  LIG     1      18.235  19.278   9.337  1.00  0.00      LIG  
ATOM   4978 H31  LIG     1      17.512  18.433   7.962  1.00  0.00      LIG  
ATOM   4979 H32  LIG     1      18.225  20.016   7.754  1.00  0.00      LIG  
ATOM   4980 H33  LIG     1      21.512  15.526   8.662  1.00  0.00      LIG  
ATOM   4981 H34  LIG     1      22.078  17.112   9.145  1.00  0.00      LIG  
ATOM   4982 H35  LIG     1      21.821  16.759   7.456  1.00  0.00      LIG  
ATOM   4983 H36  LIG     1      22.874  19.624   4.197  1.00  0.00      LIG  
ATOM   4984 H37  LIG     1      22.432  21.178   4.902  1.00  0.00      LIG  
ATOM   4985 H38  LIG     1      22.099  20.865   3.200  1.00  0.00      LIG  
ATOM   4986 H39  LIG     1      17.921  22.526   2.338  1.00  0.00      LIG  
ATOM   4987 H40  LIG     1      19.936  21.854  -0.277  1.00  0.00      LIG  
ATOM   4988 H41  LIG     1      18.509  22.495   0.558  1.00  0.00      LIG  
ATOM   4989 H42  LIG     1      18.331  21.671  -0.992  1.00  0.00      LIG  
ATOM   4990 H43  LIG     1      18.225  19.239  -1.113  1.00  0.00      LIG  
ATOM   4991 H44  LIG     1      18.651  18.239   0.286  1.00  0.00      LIG  
ATOM   4992 H45  LIG     1      19.917  19.103  -0.606  1.00  0.00      LIG  
TER
REMARK  Energy: 270.162
REMARK  SimpleFitness: 270.162
REMARK  FullFitness: -1376.2988
REMARK  InterFull: -37.9369
REMARK  IntraFull: 313.295
REMARK  solvFull: -1894.08
REMARK  surfFull: 242.423
REMARK  extraFull: 0.0
REMARK  deltaGcompsolvpol: -1894.08
REMARK  deltaGcompsolvnonpol: 242.423
REMARK  deltaGprotsolvpol: -1897.11
REMARK  deltaGprotsolvnonpol: 243.179
REMARK  deltaGligsolvpol: -9.92709
REMARK  deltaGligsolvnonpol: 14.1974
REMARK  deltaGvdw: -37.9369
REMARK  deltaGelec: 0.0
REMARK  deltaG: -8.200446
REMARK  Cluster: 4
REMARK  ClusterRank: 1
ATOM   4915 C    LIG     1      19.095  12.576   8.852  1.00  0.00      LIG  
ATOM   4916 C1   LIG     1      19.191  12.756  10.340  1.00  0.00      LIG  
ATOM   4917 C2   LIG     1      18.580  14.001  10.895  1.00  0.00      LIG  
ATOM   4918 C3   LIG     1      19.192  15.138  10.109  1.00  0.00      LIG  
ATOM   4919 C4   LIG     1      18.882  15.109   8.617  1.00  0.00      LIG  
ATOM   4920 C5   LIG     1      19.539  13.829   8.096  1.00  0.00      LIG  
ATOM   4921 C6   LIG     1      18.898  16.488  10.692  1.00  0.00      LIG  
ATOM   4922 C7   LIG     1      20.069  17.344  10.277  1.00  0.00      LIG  
ATOM   4923 C8   LIG     1      20.343  17.331   8.753  1.00  0.00      LIG  
ATOM   4924 C9   LIG     1      19.346  16.447   7.954  1.00  0.00      LIG  
ATOM   4925 C10  LIG     1      20.250  18.774   8.156  1.00  0.00      LIG  
ATOM   4926 C11  LIG     1      20.012  18.832   6.641  1.00  0.00      LIG  
ATOM   4927 C12  LIG     1      20.401  17.566   5.904  1.00  0.00      LIG  
ATOM   4928 C13  LIG     1      19.786  16.305   6.487  1.00  0.00      LIG  
ATOM   4929 O    LIG     1      19.635  11.889  11.076  1.00  0.00      LIG  
ATOM   4930 C14  LIG     1      20.860  19.993   6.107  1.00  0.00      LIG  
ATOM   4931 C15  LIG     1      21.441  20.696   7.321  1.00  0.00      LIG  
ATOM   4932 C16  LIG     1      21.491  19.635   8.385  1.00  0.00      LIG  
ATOM   4933 C17  LIG     1      19.300  21.024   2.648  1.00  0.00      LIG  
ATOM   4934 C18  LIG     1      19.841  20.213   3.831  1.00  0.00      LIG  
ATOM   4935 C19  LIG     1      20.157  20.952   5.137  1.00  0.00      LIG  
ATOM   4936 C20  LIG     1      17.381  14.980   8.332  1.00  0.00      LIG  
ATOM   4937 O1   LIG     1      18.673  15.966   5.667  1.00  0.00      LIG  
ATOM   4938 C21  LIG     1      19.061  19.544   8.749  1.00  0.00      LIG  
ATOM   4939 C22  LIG     1      21.762  16.754   8.646  1.00  0.00      LIG  
ATOM   4940 C23  LIG     1      18.948  21.624   5.772  1.00  0.00      LIG  
ATOM   4941 H    LIG     1      18.425  17.034   7.917  1.00  0.00      LIG  
ATOM   4942 O2   LIG     1      18.116  21.743   2.985  1.00  0.00      LIG  
ATOM   4943 C24  LIG     1      19.062  20.082   1.490  1.00  0.00      LIG  
ATOM   4944 H1   LIG     1      19.745  19.243   1.512  1.00  0.00      LIG  
ATOM   4945 H2   LIG     1      20.274  14.999  10.211  1.00  0.00      LIG  
ATOM   4946 C25  LIG     1      18.579  20.520   0.153  1.00  0.00      LIG  
ATOM   4947 O3   LIG     1      17.695  19.831   1.065  1.00  0.00      LIG  
ATOM   4948 C26  LIG     1      18.186  21.924  -0.145  1.00  0.00      LIG  
ATOM   4949 C27  LIG     1      18.978  19.715  -1.021  1.00  0.00      LIG  
ATOM   4950 H3   LIG     1      18.064  12.307   8.608  1.00  0.00      LIG  
ATOM   4951 H4   LIG     1      19.735  11.735   8.573  1.00  0.00      LIG  
ATOM   4952 H5   LIG     1      18.863  14.079  11.948  1.00  0.00      LIG  
ATOM   4953 H6   LIG     1      17.491  13.953  10.832  1.00  0.00      LIG  
ATOM   4954 H7   LIG     1      19.315  13.681   7.037  1.00  0.00      LIG  
ATOM   4955 H8   LIG     1      20.623  13.927   8.182  1.00  0.00      LIG  
ATOM   4956 H9   LIG     1      18.855  16.432  11.782  1.00  0.00      LIG  
ATOM   4957 H10  LIG     1      17.951  16.900  10.334  1.00  0.00      LIG  
ATOM   4958 H11  LIG     1      20.939  16.929  10.794  1.00  0.00      LIG  
ATOM   4959 H12  LIG     1      19.982  18.335  10.718  1.00  0.00      LIG  
ATOM   4960 H13  LIG     1      18.950  18.996   6.446  1.00  0.00      LIG  
ATOM   4961 H14  LIG     1      21.489  17.474   5.923  1.00  0.00      LIG  
ATOM   4962 H15  LIG     1      20.136  17.669   4.850  1.00  0.00      LIG  
ATOM   4963 H16  LIG     1      20.522  15.507   6.366  1.00  0.00      LIG  
ATOM   4964 H17  LIG     1      21.708  19.562   5.567  1.00  0.00      LIG  
ATOM   4965 H18  LIG     1      20.825  21.525   7.670  1.00  0.00      LIG  
ATOM   4966 H19  LIG     1      22.434  21.099   7.110  1.00  0.00      LIG  
ATOM   4967 H20  LIG     1      22.427  19.100   8.226  1.00  0.00      LIG  
ATOM   4968 H21  LIG     1      21.517  20.069   9.388  1.00  0.00      LIG  
ATOM   4969 H22  LIG     1      20.058  21.755   2.361  1.00  0.00      LIG  
ATOM   4970 H23  LIG     1      20.758  19.716   3.501  1.00  0.00      LIG  
ATOM   4971 H24  LIG     1      19.148  19.402   4.051  1.00  0.00      LIG  
ATOM   4972 H25  LIG     1      20.872  21.730   4.899  1.00  0.00      LIG  
ATOM   4973 H26  LIG     1      16.859  15.909   8.562  1.00  0.00      LIG  
ATOM   4974 H27  LIG     1      16.890  14.179   8.886  1.00  0.00      LIG  
ATOM   4975 H28  LIG     1      17.209  14.768   7.275  1.00  0.00      LIG  
ATOM   4976 H29  LIG     1      18.200  15.250   6.124  1.00  0.00      LIG  
ATOM   4977 H30  LIG     1      19.273  19.913   9.755  1.00  0.00      LIG  
ATOM   4978 H31  LIG     1      18.161  18.926   8.788  1.00  0.00      LIG  
ATOM   4979 H32  LIG     1      18.808  20.423   8.160  1.00  0.00      LIG  
ATOM   4980 H33  LIG     1      21.744  15.675   8.779  1.00  0.00      LIG  
ATOM   4981 H34  LIG     1      22.420  17.173   9.412  1.00  0.00      LIG  
ATOM   4982 H35  LIG     1      22.244  16.947   7.689  1.00  0.00      LIG  
ATOM   4983 H36  LIG     1      19.153  22.017   6.766  1.00  0.00      LIG  
ATOM   4984 H37  LIG     1      18.119  20.921   5.848  1.00  0.00      LIG  
ATOM   4985 H38  LIG     1      18.621  22.483   5.184  1.00  0.00      LIG  
ATOM   4986 H39  LIG     1      17.774  22.107   2.151  1.00  0.00      LIG  
ATOM   4987 H40  LIG     1      19.081  22.532  -0.278  1.00  0.00      LIG  
ATOM   4988 H41  LIG     1      17.573  22.369   0.642  1.00  0.00      LIG  
ATOM   4989 H42  LIG     1      17.609  21.961  -1.073  1.00  0.00      LIG  
ATOM   4990 H43  LIG     1      18.181  19.714  -1.769  1.00  0.00      LIG  
ATOM   4991 H44  LIG     1      19.189  18.678  -0.743  1.00  0.00      LIG  
ATOM   4992 H45  LIG     1      19.878  20.138  -1.475  1.00  0.00      LIG  
TER
REMARK  Energy: 270.755
REMARK  SimpleFitness: 270.755
REMARK  FullFitness: -1375.8821
REMARK  InterFull: -37.1812
REMARK  IntraFull: 313.243
REMARK  solvFull: -1894.38
REMARK  surfFull: 242.436
REMARK  extraFull: 0.0
REMARK  deltaGcompsolvpol: -1894.38
REMARK  deltaGcompsolvnonpol: 242.436
REMARK  deltaGprotsolvpol: -1897.11
REMARK  deltaGprotsolvnonpol: 243.179
REMARK  deltaGligsolvpol: -10.0846
REMARK  deltaGligsolvnonpol: 14.2154
REMARK  deltaGvdw: -37.1812
REMARK  deltaGelec: 0.0
REMARK  deltaG: -8.138153
REMARK  Cluster: 4
REMARK  ClusterRank: 2
ATOM   4915 C    LIG     1      19.202  12.660   8.905  1.00  0.00      LIG  
ATOM   4916 C1   LIG     1      19.245  12.811  10.398  1.00  0.00      LIG  
ATOM   4917 C2   LIG     1      18.615  14.046  10.954  1.00  0.00      LIG  
ATOM   4918 C3   LIG     1      19.241  15.205  10.212  1.00  0.00      LIG  
ATOM   4919 C4   LIG     1      18.988  15.194   8.709  1.00  0.00      LIG  
ATOM   4920 C5   LIG     1      19.671  13.928   8.193  1.00  0.00      LIG  
ATOM   4921 C6   LIG     1      18.885  16.537  10.802  1.00  0.00      LIG  
ATOM   4922 C7   LIG     1      20.037  17.442  10.447  1.00  0.00      LIG  
ATOM   4923 C8   LIG     1      20.381  17.459   8.938  1.00  0.00      LIG  
ATOM   4924 C9   LIG     1      19.469  16.539   8.078  1.00  0.00      LIG  
ATOM   4925 C10  LIG     1      20.236  18.895   8.341  1.00  0.00      LIG  
ATOM   4926 C11  LIG     1      20.070  18.936   6.814  1.00  0.00      LIG  
ATOM   4927 C12  LIG     1      20.592  17.707   6.096  1.00  0.00      LIG  
ATOM   4928 C13  LIG     1      20.020  16.410   6.646  1.00  0.00      LIG  
ATOM   4929 O    LIG     1      19.625  11.912  11.131  1.00  0.00      LIG  
ATOM   4930 C14  LIG     1      20.842  20.163   6.318  1.00  0.00      LIG  
ATOM   4931 C15  LIG     1      21.320  20.898   7.559  1.00  0.00      LIG  
ATOM   4932 C16  LIG     1      21.408  19.832   8.620  1.00  0.00      LIG  
ATOM   4933 C17  LIG     1      19.372  21.039   2.785  1.00  0.00      LIG  
ATOM   4934 C18  LIG     1      19.864  20.277   4.021  1.00  0.00      LIG  
ATOM   4935 C19  LIG     1      20.091  21.058   5.321  1.00  0.00      LIG  
ATOM   4936 C20  LIG     1      17.499  15.066   8.367  1.00  0.00      LIG  
ATOM   4937 O1   LIG     1      18.987  16.000   5.755  1.00  0.00      LIG  
ATOM   4938 C21  LIG     1      18.978  19.589   8.886  1.00  0.00      LIG  
ATOM   4939 C22  LIG     1      21.831  16.959   8.899  1.00  0.00      LIG  
ATOM   4940 C23  LIG     1      18.811  21.620   5.919  1.00  0.00      LIG  
ATOM   4941 H    LIG     1      18.535  17.094   7.970  1.00  0.00      LIG  
ATOM   4942 O2   LIG     1      18.195  21.797   3.054  1.00  0.00      LIG  
ATOM   4943 C24  LIG     1      19.156  20.046   1.665  1.00  0.00      LIG  
ATOM   4944 H1   LIG     1      19.840  19.210   1.738  1.00  0.00      LIG  
ATOM   4945 H2   LIG     1      20.321  15.088  10.354  1.00  0.00      LIG  
ATOM   4946 C25  LIG     1      18.693  20.421   0.301  1.00  0.00      LIG  
ATOM   4947 O3   LIG     1      17.797  19.772   1.232  1.00  0.00      LIG  
ATOM   4948 C26  LIG     1      18.304  21.810  -0.064  1.00  0.00      LIG  
ATOM   4949 C27  LIG     1      19.092  19.561  -0.834  1.00  0.00      LIG  
ATOM   4950 H3   LIG     1      18.180  12.398   8.620  1.00  0.00      LIG  
ATOM   4951 H4   LIG     1      19.852  11.825   8.630  1.00  0.00      LIG  
ATOM   4952 H5   LIG     1      18.865  14.105  12.017  1.00  0.00      LIG  
ATOM   4953 H6   LIG     1      17.529  13.995  10.856  1.00  0.00      LIG  
ATOM   4954 H7   LIG     1      19.494  13.796   7.123  1.00  0.00      LIG  
ATOM   4955 H8   LIG     1      20.749  14.036   8.328  1.00  0.00      LIG  
ATOM   4956 H9   LIG     1      18.805  16.461  11.890  1.00  0.00      LIG  
ATOM   4957 H10  LIG     1      17.938  16.925  10.419  1.00  0.00      LIG  
ATOM   4958 H11  LIG     1      20.896  17.052  11.001  1.00  0.00      LIG  
ATOM   4959 H12  LIG     1      19.894  18.425  10.893  1.00  0.00      LIG  
ATOM   4960 H13  LIG     1      19.007  19.011   6.571  1.00  0.00      LIG  
ATOM   4961 H14  LIG     1      21.680  17.688   6.181  1.00  0.00      LIG  
ATOM   4962 H15  LIG     1      20.385  17.796   5.028  1.00  0.00      LIG  
ATOM   4963 H16  LIG     1      20.808  15.656   6.585  1.00  0.00      LIG  
ATOM   4964 H17  LIG     1      21.740  19.805   5.808  1.00  0.00      LIG  
ATOM   4965 H18  LIG     1      20.629  21.675   7.886  1.00  0.00      LIG  
ATOM   4966 H19  LIG     1      22.288  21.377   7.391  1.00  0.00      LIG  
ATOM   4967 H20  LIG     1      22.380  19.355   8.491  1.00  0.00      LIG  
ATOM   4968 H21  LIG     1      21.371  20.258   9.626  1.00  0.00      LIG  
ATOM   4969 H22  LIG     1      20.150  21.745   2.487  1.00  0.00      LIG  
ATOM   4970 H23  LIG     1      20.808  19.794   3.753  1.00  0.00      LIG  
ATOM   4971 H24  LIG     1      19.177  19.458   4.230  1.00  0.00      LIG  
ATOM   4972 H25  LIG     1      20.735  21.896   5.094  1.00  0.00      LIG  
ATOM   4973 H26  LIG     1      16.963  15.984   8.607  1.00  0.00      LIG  
ATOM   4974 H27  LIG     1      16.994  14.246   8.880  1.00  0.00      LIG  
ATOM   4975 H28  LIG     1      17.366  14.887   7.298  1.00  0.00      LIG  
ATOM   4976 H29  LIG     1      18.523  15.264   6.190  1.00  0.00      LIG  
ATOM   4977 H30  LIG     1      19.127  19.965   9.900  1.00  0.00      LIG  
ATOM   4978 H31  LIG     1      18.116  18.918   8.888  1.00  0.00      LIG  
ATOM   4979 H32  LIG     1      18.693  20.454   8.292  1.00  0.00      LIG  
ATOM   4980 H33  LIG     1      21.846  15.877   8.996  1.00  0.00      LIG  
ATOM   4981 H34  LIG     1      22.423  17.383   9.715  1.00  0.00      LIG  
ATOM   4982 H35  LIG     1      22.362  17.202   7.981  1.00  0.00      LIG  
ATOM   4983 H36  LIG     1      18.963  22.058   6.904  1.00  0.00      LIG  
ATOM   4984 H37  LIG     1      18.064  20.832   6.007  1.00  0.00      LIG  
ATOM   4985 H38  LIG     1      18.398  22.422   5.309  1.00  0.00      LIG  
ATOM   4986 H39  LIG     1      17.954  22.230   2.218  1.00  0.00      LIG  
ATOM   4987 H40  LIG     1      19.196  22.433  -0.136  1.00  0.00      LIG  
ATOM   4988 H41  LIG     1      17.619  22.258   0.659  1.00  0.00      LIG  
ATOM   4989 H42  LIG     1      17.808  21.815  -1.038  1.00  0.00      LIG  
ATOM   4990 H43  LIG     1      18.273  19.478  -1.553  1.00  0.00      LIG  
ATOM   4991 H44  LIG     1      19.356  18.554  -0.502  1.00  0.00      LIG  
ATOM   4992 H45  LIG     1      19.958  19.992  -1.343  1.00  0.00      LIG  
TER
REMARK  Energy: 270.636
REMARK  SimpleFitness: 270.636
REMARK  FullFitness: -1375.8228
REMARK  InterFull: -40.5308
REMARK  IntraFull: 316.537
REMARK  solvFull: -1894.12
REMARK  surfFull: 242.291
REMARK  extraFull: 0.0
REMARK  deltaGcompsolvpol: -1894.12
REMARK  deltaGcompsolvnonpol: 242.291
REMARK  deltaGprotsolvpol: -1897.11
REMARK  deltaGprotsolvnonpol: 243.179
REMARK  deltaGligsolvpol: -10.089
REMARK  deltaGligsolvnonpol: 14.1346
REMARK  deltaGvdw: -40.5308
REMARK  deltaGelec: 0.0
REMARK  deltaG: -8.444918
REMARK  Cluster: 4
REMARK  ClusterRank: 3
ATOM   4915 C    LIG     1      19.200  12.391   9.104  1.00  0.00      LIG  
ATOM   4916 C1   LIG     1      19.329  12.674  10.576  1.00  0.00      LIG  
ATOM   4917 C2   LIG     1      18.680  13.926  11.071  1.00  0.00      LIG  
ATOM   4918 C3   LIG     1      19.165  15.040  10.172  1.00  0.00      LIG  
ATOM   4919 C4   LIG     1      18.783  14.871   8.706  1.00  0.00      LIG  
ATOM   4920 C5   LIG     1      19.522  13.615   8.248  1.00  0.00      LIG  
ATOM   4921 C6   LIG     1      18.779  16.401  10.669  1.00  0.00      LIG  
ATOM   4922 C7   LIG     1      19.817  17.346  10.119  1.00  0.00      LIG  
ATOM   4923 C8   LIG     1      20.046  17.218   8.595  1.00  0.00      LIG  
ATOM   4924 C9   LIG     1      19.093  16.189   7.924  1.00  0.00      LIG  
ATOM   4925 C10  LIG     1      19.800  18.599   7.904  1.00  0.00      LIG  
ATOM   4926 C11  LIG     1      19.793  18.545   6.369  1.00  0.00      LIG  
ATOM   4927 C12  LIG     1      20.020  17.184   5.735  1.00  0.00      LIG  
ATOM   4928 C13  LIG     1      19.421  15.980   6.439  1.00  0.00      LIG  
ATOM   4929 O    LIG     1      19.756  11.840  11.359  1.00  0.00      LIG  
ATOM   4930 C14  LIG     1      20.896  19.474   5.847  1.00  0.00      LIG  
ATOM   4931 C15  LIG     1      21.680  19.934   7.056  1.00  0.00      LIG  
ATOM   4932 C16  LIG     1      20.837  19.655   8.277  1.00  0.00      LIG  
ATOM   4933 C17  LIG     1      19.333  20.988   2.580  1.00  0.00      LIG  
ATOM   4934 C18  LIG     1      19.888  20.043   3.652  1.00  0.00      LIG  
ATOM   4935 C19  LIG     1      20.415  20.636   4.966  1.00  0.00      LIG  
ATOM   4936 C20  LIG     1      17.290  14.584   8.504  1.00  0.00      LIG  
ATOM   4937 O1   LIG     1      18.251  15.607   5.719  1.00  0.00      LIG  
ATOM   4938 C21  LIG     1      18.442  19.210   8.291  1.00  0.00      LIG  
ATOM   4939 C22  LIG     1      21.517  16.777   8.480  1.00  0.00      LIG  
ATOM   4940 C23  LIG     1      19.436  21.546   5.691  1.00  0.00      LIG  
ATOM   4941 H    LIG     1      18.121  16.678   7.915  1.00  0.00      LIG  
ATOM   4942 O2   LIG     1      18.195  21.707   3.054  1.00  0.00      LIG  
ATOM   4943 C24  LIG     1      19.003  20.156   1.359  1.00  0.00      LIG  
ATOM   4944 H1   LIG     1      19.662  19.301   1.277  1.00  0.00      LIG  
ATOM   4945 H2   LIG     1      20.258  14.998  10.228  1.00  0.00      LIG  
ATOM   4946 C25  LIG     1      18.445  20.685   0.084  1.00  0.00      LIG  
ATOM   4947 O3   LIG     1      17.606  19.963   1.014  1.00  0.00      LIG  
ATOM   4948 C26  LIG     1      18.047  22.106  -0.115  1.00  0.00      LIG  
ATOM   4949 C27  LIG     1      18.739  19.934  -1.161  1.00  0.00      LIG  
ATOM   4950 H3   LIG     1      18.186  12.030   8.916  1.00  0.00      LIG  
ATOM   4951 H4   LIG     1      19.893  11.582   8.855  1.00  0.00      LIG  
ATOM   4952 H5   LIG     1      19.018  14.102  12.095  1.00  0.00      LIG  
ATOM   4953 H6   LIG     1      17.594  13.813  11.081  1.00  0.00      LIG  
ATOM   4954 H7   LIG     1      19.274  13.375   7.211  1.00  0.00      LIG  
ATOM   4955 H8   LIG     1      20.596  13.808   8.284  1.00  0.00      LIG  
ATOM   4956 H9   LIG     1      18.802  16.430  11.762  1.00  0.00      LIG  
ATOM   4957 H10  LIG     1      17.780  16.690  10.344  1.00  0.00      LIG  
ATOM   4958 H11  LIG     1      20.749  17.111  10.639  1.00  0.00      LIG  
ATOM   4959 H12  LIG     1      19.593  18.360  10.446  1.00  0.00      LIG  
ATOM   4960 H13  LIG     1      18.815  18.881   6.014  1.00  0.00      LIG  
ATOM   4961 H14  LIG     1      21.095  17.010   5.677  1.00  0.00      LIG  
ATOM   4962 H15  LIG     1      19.683  17.236   4.696  1.00  0.00      LIG  
ATOM   4963 H16  LIG     1      20.140  15.169   6.304  1.00  0.00      LIG  
ATOM   4964 H17  LIG     1      21.589  18.908   5.219  1.00  0.00      LIG  
ATOM   4965 H18  LIG     1      21.976  20.984   6.995  1.00  0.00      LIG  
ATOM   4966 H19  LIG     1      22.595  19.339   7.126  1.00  0.00      LIG  
ATOM   4967 H20  LIG     1      21.458  19.386   9.134  1.00  0.00      LIG  
ATOM   4968 H21  LIG     1      20.330  20.583   8.555  1.00  0.00      LIG  
ATOM   4969 H22  LIG     1      20.104  21.717   2.324  1.00  0.00      LIG  
ATOM   4970 H23  LIG     1      20.712  19.476   3.208  1.00  0.00      LIG  
ATOM   4971 H24  LIG     1      19.129  19.297   3.877  1.00  0.00      LIG  
ATOM   4972 H25  LIG     1      21.292  21.237   4.721  1.00  0.00      LIG  
ATOM   4973 H26  LIG     1      16.693  15.481   8.659  1.00  0.00      LIG  
ATOM   4974 H27  LIG     1      16.889  13.808   9.158  1.00  0.00      LIG  
ATOM   4975 H28  LIG     1      17.102  14.247   7.483  1.00  0.00      LIG  
ATOM   4976 H29  LIG     1      17.817  14.908   6.237  1.00  0.00      LIG  
ATOM   4977 H30  LIG     1      18.368  19.453   9.352  1.00  0.00      LIG  
ATOM   4978 H31  LIG     1      17.601  18.568   8.027  1.00  0.00      LIG  
ATOM   4979 H32  LIG     1      18.286  20.152   7.764  1.00  0.00      LIG  
ATOM   4980 H33  LIG     1      21.625  15.723   8.736  1.00  0.00      LIG  
ATOM   4981 H34  LIG     1      22.157  17.341   9.164  1.00  0.00      LIG  
ATOM   4982 H35  LIG     1      21.943  16.910   7.488  1.00  0.00      LIG  
ATOM   4983 H36  LIG     1      19.796  21.832   6.681  1.00  0.00      LIG  
ATOM   4984 H37  LIG     1      18.461  21.066   5.797  1.00  0.00      LIG  
ATOM   4985 H38  LIG     1      19.291  22.473   5.133  1.00  0.00      LIG  
ATOM   4986 H39  LIG     1      17.841  22.186   2.285  1.00  0.00      LIG  
ATOM   4987 H40  LIG     1      18.886  22.664  -0.530  1.00  0.00      LIG  
ATOM   4988 H41  LIG     1      17.725  22.594   0.806  1.00  0.00      LIG  
ATOM   4989 H42  LIG     1      17.220  22.162  -0.827  1.00  0.00      LIG  
ATOM   4990 H43  LIG     1      17.891  19.991  -1.848  1.00  0.00      LIG  
ATOM   4991 H44  LIG     1      18.942  18.880  -0.952  1.00  0.00      LIG  
ATOM   4992 H45  LIG     1      19.615  20.361  -1.656  1.00  0.00      LIG  
TER
REMARK  Energy: 279.023
REMARK  SimpleFitness: 279.023
REMARK  FullFitness: -1367.9773
REMARK  InterFull: -29.5172
REMARK  IntraFull: 313.042
REMARK  solvFull: -1894.05
REMARK  surfFull: 242.548
REMARK  extraFull: 0.0
REMARK  deltaGcompsolvpol: -1894.05
REMARK  deltaGcompsolvnonpol: 242.548
REMARK  deltaGprotsolvpol: -1897.11
REMARK  deltaGprotsolvnonpol: 243.179
REMARK  deltaGligsolvpol: -8.73678
REMARK  deltaGligsolvnonpol: 14.2145
REMARK  deltaGvdw: -29.5172
REMARK  deltaGelec: 0.0
REMARK  deltaG: -7.464752
REMARK  Cluster: 4
REMARK  ClusterRank: 4
ATOM   4915 C    LIG     1      19.232  12.642   8.578  1.00  0.00      LIG  
ATOM   4916 C1   LIG     1      19.272  12.647  10.078  1.00  0.00      LIG  
ATOM   4917 C2   LIG     1      18.664  13.826  10.759  1.00  0.00      LIG  
ATOM   4918 C3   LIG     1      19.320  15.030  10.125  1.00  0.00      LIG  
ATOM   4919 C4   LIG     1      19.041  15.180   8.634  1.00  0.00      LIG  
ATOM   4920 C5   LIG     1      19.705  13.968   7.981  1.00  0.00      LIG  
ATOM   4921 C6   LIG     1      19.032  16.300  10.865  1.00  0.00      LIG  
ATOM   4922 C7   LIG     1      20.230  17.168  10.574  1.00  0.00      LIG  
ATOM   4923 C8   LIG     1      20.487  17.379   9.064  1.00  0.00      LIG  
ATOM   4924 C9   LIG     1      19.526  16.578   8.140  1.00  0.00      LIG  
ATOM   4925 C10  LIG     1      20.303  18.877   8.669  1.00  0.00      LIG  
ATOM   4926 C11  LIG     1      20.043  19.103   7.172  1.00  0.00      LIG  
ATOM   4927 C12  LIG     1      20.555  17.992   6.270  1.00  0.00      LIG  
ATOM   4928 C13  LIG     1      20.014  16.627   6.678  1.00  0.00      LIG  
ATOM   4929 O    LIG     1      19.734  11.719  10.722  1.00  0.00      LIG  
ATOM   4930 C14  LIG     1      20.735  20.419   6.799  1.00  0.00      LIG  
ATOM   4931 C15  LIG     1      21.299  20.985   8.089  1.00  0.00      LIG  
ATOM   4932 C16  LIG     1      21.485  19.786   8.984  1.00  0.00      LIG  
ATOM   4933 C17  LIG     1      18.894  21.807   3.652  1.00  0.00      LIG  
ATOM   4934 C18  LIG     1      19.594  20.865   4.636  1.00  0.00      LIG  
ATOM   4935 C19  LIG     1      19.864  21.423   6.032  1.00  0.00      LIG  
ATOM   4936 C20  LIG     1      17.544  15.098   8.310  1.00  0.00      LIG  
ATOM   4937 O1   LIG     1      18.946  16.323   5.788  1.00  0.00      LIG  
ATOM   4938 C21  LIG     1      19.086  19.475   9.394  1.00  0.00      LIG  
ATOM   4939 C22  LIG     1      21.931  16.899   8.879  1.00  0.00      LIG  
ATOM   4940 C23  LIG     1      18.591  21.759   6.786  1.00  0.00      LIG  
ATOM   4941 H    LIG     1      18.595  17.148   8.140  1.00  0.00      LIG  
ATOM   4942 O2   LIG     1      17.542  22.076   4.004  1.00  0.00      LIG  
ATOM   4943 C24  LIG     1      19.034  21.268   2.245  1.00  0.00      LIG  
ATOM   4944 H1   LIG     1      20.053  20.974   2.076  1.00  0.00      LIG  
ATOM   4945 H2   LIG     1      20.399  14.861  10.224  1.00  0.00      LIG  
ATOM   4946 C25  LIG     1      18.209  21.604   1.041  1.00  0.00      LIG  
ATOM   4947 O3   LIG     1      18.005  20.369   1.766  1.00  0.00      LIG  
ATOM   4948 C26  LIG     1      17.035  22.527   1.072  1.00  0.00      LIG  
ATOM   4949 C27  LIG     1      18.806  21.394  -0.307  1.00  0.00      LIG  
ATOM   4950 H3   LIG     1      18.212  12.404   8.265  1.00  0.00      LIG  
ATOM   4951 H4   LIG     1      19.884  11.836   8.236  1.00  0.00      LIG  
ATOM   4952 H5   LIG     1      18.918  13.773  11.821  1.00  0.00      LIG  
ATOM   4953 H6   LIG     1      17.576  13.806  10.664  1.00  0.00      LIG  
ATOM   4954 H7   LIG     1      19.510  13.948   6.906  1.00  0.00      LIG  
ATOM   4955 H8   LIG     1      20.787  14.051   8.108  1.00  0.00      LIG  
ATOM   4956 H9   LIG     1      18.973  16.110  11.940  1.00  0.00      LIG  
ATOM   4957 H10  LIG     1      18.098  16.769  10.548  1.00  0.00      LIG  
ATOM   4958 H11  LIG     1      21.086  16.645  11.008  1.00  0.00      LIG  
ATOM   4959 H12  LIG     1      20.195  18.085  11.160  1.00  0.00      LIG  
ATOM   4960 H13  LIG     1      18.966  19.151   7.003  1.00  0.00      LIG  
ATOM   4961 H14  LIG     1      21.645  17.982   6.308  1.00  0.00      LIG  
ATOM   4962 H15  LIG     1      20.306  18.216   5.229  1.00  0.00      LIG  
ATOM   4963 H16  LIG     1      20.797  15.887   6.495  1.00  0.00      LIG  
ATOM   4964 H17  LIG     1      21.591  20.178   6.162  1.00  0.00      LIG  
ATOM   4965 H18  LIG     1      20.620  21.695   8.563  1.00  0.00      LIG  
ATOM   4966 H19  LIG     1      22.244  21.507   7.917  1.00  0.00      LIG  
ATOM   4967 H20  LIG     1      22.445  19.346   8.715  1.00  0.00      LIG  
ATOM   4968 H21  LIG     1      21.524  20.070  10.039  1.00  0.00      LIG  
ATOM   4969 H22  LIG     1      19.416  22.752   3.721  1.00  0.00      LIG  
ATOM   4970 H23  LIG     1      20.561  20.583   4.210  1.00  0.00      LIG  
ATOM   4971 H24  LIG     1      19.035  19.939   4.734  1.00  0.00      LIG  
ATOM   4972 H25  LIG     1      20.433  22.348   5.927  1.00  0.00      LIG  
ATOM   4973 H26  LIG     1      17.020  15.981   8.676  1.00  0.00      LIG  
ATOM   4974 H27  LIG     1      17.043  14.224   8.726  1.00  0.00      LIG  
ATOM   4975 H28  LIG     1      17.386  15.053   7.232  1.00  0.00      LIG  
ATOM   4976 H29  LIG     1      18.490  15.547   6.156  1.00  0.00      LIG  
ATOM   4977 H30  LIG     1      19.288  19.674  10.448  1.00  0.00      LIG  
ATOM   4978 H31  LIG     1      18.212  18.824   9.324  1.00  0.00      LIG  
ATOM   4979 H32  LIG     1      18.786  20.434   8.985  1.00  0.00      LIG  
ATOM   4980 H33  LIG     1      21.948  15.814   8.798  1.00  0.00      LIG  
ATOM   4981 H34  LIG     1      22.561  17.192   9.723  1.00  0.00      LIG  
ATOM   4982 H35  LIG     1      22.420  17.288   7.988  1.00  0.00      LIG  
ATOM   4983 H36  LIG     1      18.805  22.165   7.775  1.00  0.00      LIG  
ATOM   4984 H37  LIG     1      17.956  20.883   6.905  1.00  0.00      LIG  
ATOM   4985 H38  LIG     1      18.006  22.517   6.271  1.00  0.00      LIG  
ATOM   4986 H39  LIG     1      17.020  21.351   3.620  1.00  0.00      LIG  
ATOM   4987 H40  LIG     1      17.357  23.549   1.284  1.00  0.00      LIG  
ATOM   4988 H41  LIG     1      16.298  22.231   1.823  1.00  0.00      LIG  
ATOM   4989 H42  LIG     1      16.532  22.525   0.101  1.00  0.00      LIG  
ATOM   4990 H43  LIG     1      18.034  21.086  -1.017  1.00  0.00      LIG  
ATOM   4991 H44  LIG     1      19.579  20.622  -0.292  1.00  0.00      LIG  
ATOM   4992 H45  LIG     1      19.254  22.322  -0.669  1.00  0.00      LIG  
TER
REMARK  Energy: 278.862
REMARK  SimpleFitness: 278.862
REMARK  FullFitness: -1367.6091
REMARK  InterFull: -31.5011
REMARK  IntraFull: 314.983
REMARK  solvFull: -1893.65
REMARK  surfFull: 242.559
REMARK  extraFull: 0.0
REMARK  deltaGcompsolvpol: -1893.65
REMARK  deltaGcompsolvnonpol: 242.559
REMARK  deltaGprotsolvpol: -1897.11
REMARK  deltaGprotsolvnonpol: 243.179
REMARK  deltaGligsolvpol: -9.98229
REMARK  deltaGligsolvnonpol: 14.2133
REMARK  deltaGvdw: -31.5011
REMARK  deltaGelec: 0.0
REMARK  deltaG: -7.550568
REMARK  Cluster: 4
REMARK  ClusterRank: 5
ATOM   4915 C    LIG     1      19.242  12.658   8.567  1.00  0.00      LIG  
ATOM   4916 C1   LIG     1      19.292  12.654  10.066  1.00  0.00      LIG  
ATOM   4917 C2   LIG     1      18.695  13.832  10.758  1.00  0.00      LIG  
ATOM   4918 C3   LIG     1      19.345  15.040  10.127  1.00  0.00      LIG  
ATOM   4919 C4   LIG     1      19.058  15.196   8.638  1.00  0.00      LIG  
ATOM   4920 C5   LIG     1      19.715  13.986   7.976  1.00  0.00      LIG  
ATOM   4921 C6   LIG     1      19.051  16.306  10.873  1.00  0.00      LIG  
ATOM   4922 C7   LIG     1      20.237  17.188  10.582  1.00  0.00      LIG  
ATOM   4923 C8   LIG     1      20.497  17.399   9.072  1.00  0.00      LIG  
ATOM   4924 C9   LIG     1      19.542  16.595   8.145  1.00  0.00      LIG  
ATOM   4925 C10  LIG     1      20.310  18.896   8.673  1.00  0.00      LIG  
ATOM   4926 C11  LIG     1      20.051  19.117   7.175  1.00  0.00      LIG  
ATOM   4927 C12  LIG     1      20.572  18.008   6.276  1.00  0.00      LIG  
ATOM   4928 C13  LIG     1      20.036  16.642   6.686  1.00  0.00      LIG  
ATOM   4929 O    LIG     1      19.739  11.713  10.700  1.00  0.00      LIG  
ATOM   4930 C14  LIG     1      20.736  20.435   6.799  1.00  0.00      LIG  
ATOM   4931 C15  LIG     1      21.297  21.007   8.087  1.00  0.00      LIG  
ATOM   4932 C16  LIG     1      21.490  19.810   8.984  1.00  0.00      LIG  
ATOM   4933 C17  LIG     1      18.889  21.802   3.644  1.00  0.00      LIG  
ATOM   4934 C18  LIG     1      19.592  20.868   4.634  1.00  0.00      LIG  
ATOM   4935 C19  LIG     1      19.860  21.432   6.029  1.00  0.00      LIG  
ATOM   4936 C20  LIG     1      17.559  15.119   8.324  1.00  0.00      LIG  
ATOM   4937 O1   LIG     1      18.972  16.330   5.793  1.00  0.00      LIG  
ATOM   4938 C21  LIG     1      19.092  19.493   9.397  1.00  0.00      LIG  
ATOM   4939 C22  LIG     1      21.943  16.923   8.891  1.00  0.00      LIG  
ATOM   4940 C23  LIG     1      18.585  21.764   6.781  1.00  0.00      LIG  
ATOM   4941 H    LIG     1      18.609  17.163   8.141  1.00  0.00      LIG  
ATOM   4942 O2   LIG     1      17.538  22.077   3.998  1.00  0.00      LIG  
ATOM   4943 C24  LIG     1      19.031  21.258   2.239  1.00  0.00      LIG  
ATOM   4944 H1   LIG     1      20.051  20.960   2.077  1.00  0.00      LIG  
ATOM   4945 H2   LIG     1      20.425  14.875  10.222  1.00  0.00      LIG  
ATOM   4946 C25  LIG     1      18.214  21.593   1.029  1.00  0.00      LIG  
ATOM   4947 O3   LIG     1      18.005  20.359   1.755  1.00  0.00      LIG  
ATOM   4948 C26  LIG     1      17.036  22.511   1.049  1.00  0.00      LIG  
ATOM   4949 C27  LIG     1      18.819  21.383  -0.314  1.00  0.00      LIG  
ATOM   4950 H3   LIG     1      18.220  12.424   8.259  1.00  0.00      LIG  
ATOM   4951 H4   LIG     1      19.891  11.854   8.217  1.00  0.00      LIG  
ATOM   4952 H5   LIG     1      18.961  13.772  11.817  1.00  0.00      LIG  
ATOM   4953 H6   LIG     1      17.606  13.815  10.675  1.00  0.00      LIG  
ATOM   4954 H7   LIG     1      19.513  13.971   6.902  1.00  0.00      LIG  
ATOM   4955 H8   LIG     1      20.798  14.066   8.096  1.00  0.00      LIG  
ATOM   4956 H9   LIG     1      18.996  16.111  11.948  1.00  0.00      LIG  
ATOM   4957 H10  LIG     1      18.110  16.767  10.561  1.00  0.00      LIG  
ATOM   4958 H11  LIG     1      21.099  16.676  11.020  1.00  0.00      LIG  
ATOM   4959 H12  LIG     1      20.189  18.105  11.168  1.00  0.00      LIG  
ATOM   4960 H13  LIG     1      18.974  19.157   7.005  1.00  0.00      LIG  
ATOM   4961 H14  LIG     1      21.662  18.004   6.318  1.00  0.00      LIG  
ATOM   4962 H15  LIG     1      20.325  18.229   5.234  1.00  0.00      LIG  
ATOM   4963 H16  LIG     1      20.823  15.906   6.506  1.00  0.00      LIG  
ATOM   4964 H17  LIG     1      21.593  20.196   6.163  1.00  0.00      LIG  
ATOM   4965 H18  LIG     1      20.614  21.714   8.560  1.00  0.00      LIG  
ATOM   4966 H19  LIG     1      22.239  21.533   7.913  1.00  0.00      LIG  
ATOM   4967 H20  LIG     1      22.451  19.372   8.712  1.00  0.00      LIG  
ATOM   4968 H21  LIG     1      21.532  20.096  10.039  1.00  0.00      LIG  
ATOM   4969 H22  LIG     1      19.410  22.747   3.708  1.00  0.00      LIG  
ATOM   4970 H23  LIG     1      20.560  20.587   4.209  1.00  0.00      LIG  
ATOM   4971 H24  LIG     1      19.036  19.940   4.737  1.00  0.00      LIG  
ATOM   4972 H25  LIG     1      20.424  22.358   5.921  1.00  0.00      LIG  
ATOM   4973 H26  LIG     1      17.040  16.002   8.696  1.00  0.00      LIG  
ATOM   4974 H27  LIG     1      17.058  14.244   8.740  1.00  0.00      LIG  
ATOM   4975 H28  LIG     1      17.394  15.079   7.246  1.00  0.00      LIG  
ATOM   4976 H29  LIG     1      18.526  15.546   6.156  1.00  0.00      LIG  
ATOM   4977 H30  LIG     1      19.302  19.708  10.447  1.00  0.00      LIG  
ATOM   4978 H31  LIG     1      18.225  18.831   9.345  1.00  0.00      LIG  
ATOM   4979 H32  LIG     1      18.779  20.441   8.976  1.00  0.00      LIG  
ATOM   4980 H33  LIG     1      21.963  15.839   8.811  1.00  0.00      LIG  
ATOM   4981 H34  LIG     1      22.570  17.221   9.736  1.00  0.00      LIG  
ATOM   4982 H35  LIG     1      22.432  17.313   8.000  1.00  0.00      LIG  
ATOM   4983 H36  LIG     1      18.796  22.172   7.770  1.00  0.00      LIG  
ATOM   4984 H37  LIG     1      17.952  20.886   6.902  1.00  0.00      LIG  
ATOM   4985 H38  LIG     1      17.998  22.519   6.264  1.00  0.00      LIG  
ATOM   4986 H39  LIG     1      17.148  22.539   3.237  1.00  0.00      LIG  
ATOM   4987 H40  LIG     1      17.358  23.540   1.227  1.00  0.00      LIG  
ATOM   4988 H41  LIG     1      16.310  22.235   1.818  1.00  0.00      LIG  
ATOM   4989 H42  LIG     1      16.520  22.480   0.086  1.00  0.00      LIG  
ATOM   4990 H43  LIG     1      18.052  21.077  -1.031  1.00  0.00      LIG  
ATOM   4991 H44  LIG     1      19.591  20.609  -0.295  1.00  0.00      LIG  
ATOM   4992 H45  LIG     1      19.271  22.310  -0.673  1.00  0.00      LIG  
TER
REMARK  Energy: 280.696
REMARK  SimpleFitness: 280.696
REMARK  FullFitness: -1365.4015
REMARK  InterFull: -34.9175
REMARK  IntraFull: 318.287
REMARK  solvFull: -1891.11
REMARK  surfFull: 242.339
REMARK  extraFull: 0.0
REMARK  deltaGcompsolvpol: -1891.11
REMARK  deltaGcompsolvnonpol: 242.339
REMARK  deltaGprotsolvpol: -1897.11
REMARK  deltaGprotsolvnonpol: 243.179
REMARK  deltaGligsolvpol: -8.52
REMARK  deltaGligsolvnonpol: 14.4457
REMARK  deltaGvdw: -34.9175
REMARK  deltaGelec: 0.0
REMARK  deltaG: -7.850598
REMARK  Cluster: 4
REMARK  ClusterRank: 6
ATOM   4915 C    LIG     1      17.869  12.554   7.287  1.00  0.00      LIG  
ATOM   4916 C1   LIG     1      18.346  12.150   8.643  1.00  0.00      LIG  
ATOM   4917 C2   LIG     1      18.097  13.175   9.702  1.00  0.00      LIG  
ATOM   4918 C3   LIG     1      18.842  14.415   9.244  1.00  0.00      LIG  
ATOM   4919 C4   LIG     1      18.371  14.948   7.895  1.00  0.00      LIG  
ATOM   4920 C5   LIG     1      18.595  13.827   6.876  1.00  0.00      LIG  
ATOM   4921 C6   LIG     1      18.845  15.515  10.266  1.00  0.00      LIG  
ATOM   4922 C7   LIG     1      20.060  16.353   9.957  1.00  0.00      LIG  
ATOM   4923 C8   LIG     1      20.178  16.808   8.476  1.00  0.00      LIG  
ATOM   4924 C9   LIG     1      19.026  16.318   7.568  1.00  0.00      LIG  
ATOM   4925 C10  LIG     1      20.193  18.369   8.309  1.00  0.00      LIG  
ATOM   4926 C11  LIG     1      19.746  18.875   6.917  1.00  0.00      LIG  
ATOM   4927 C12  LIG     1      20.043  17.867   5.827  1.00  0.00      LIG  
ATOM   4928 C13  LIG     1      19.352  16.540   6.082  1.00  0.00      LIG  
ATOM   4929 O    LIG     1      19.230  11.318   8.775  1.00  0.00      LIG  
ATOM   4930 C14  LIG     1      20.542  20.146   6.602  1.00  0.00      LIG  
ATOM   4931 C15  LIG     1      21.421  20.377   7.821  1.00  0.00      LIG  
ATOM   4932 C16  LIG     1      21.549  19.033   8.496  1.00  0.00      LIG  
ATOM   4933 C17  LIG     1      19.500  20.829   3.667  1.00  0.00      LIG  
ATOM   4934 C18  LIG     1      19.007  21.536   4.928  1.00  0.00      LIG  
ATOM   4935 C19  LIG     1      19.752  21.427   6.261  1.00  0.00      LIG  
ATOM   4936 C20  LIG     1      16.878  15.244   7.892  1.00  0.00      LIG  
ATOM   4937 O1   LIG     1      18.160  16.549   5.302  1.00  0.00      LIG  
ATOM   4938 C21  LIG     1      19.238  19.006   9.329  1.00  0.00      LIG  
ATOM   4939 C22  LIG     1      21.495  16.157   8.060  1.00  0.00      LIG  
ATOM   4940 C23  LIG     1      18.684  21.753   7.291  1.00  0.00      LIG  
ATOM   4941 H    LIG     1      18.218  17.021   7.775  1.00  0.00      LIG  
ATOM   4942 O2   LIG     1      20.890  21.022   3.473  1.00  0.00      LIG  
ATOM   4943 C24  LIG     1      18.676  21.323   2.498  1.00  0.00      LIG  
ATOM   4944 H1   LIG     1      17.997  22.118   2.777  1.00  0.00      LIG  
ATOM   4945 H2   LIG     1      19.884  14.101   9.122  1.00  0.00      LIG  
ATOM   4946 C25  LIG     1      18.275  20.426   1.377  1.00  0.00      LIG  
ATOM   4947 O3   LIG     1      19.301  21.417   1.195  1.00  0.00      LIG  
ATOM   4948 C26  LIG     1      18.784  19.031   1.257  1.00  0.00      LIG  
ATOM   4949 C27  LIG     1      17.024  20.729   0.632  1.00  0.00      LIG  
ATOM   4950 H3   LIG     1      16.784  12.674   7.321  1.00  0.00      LIG  
ATOM   4951 H4   LIG     1      18.061  11.749   6.581  1.00  0.00      LIG  
ATOM   4952 H5   LIG     1      18.492  12.799  10.650  1.00  0.00      LIG  
ATOM   4953 H6   LIG     1      17.023  13.330   9.824  1.00  0.00      LIG  
ATOM   4954 H7   LIG     1      18.228  14.107   5.887  1.00  0.00      LIG  
ATOM   4955 H8   LIG     1      19.668  13.629   6.786  1.00  0.00      LIG  
ATOM   4956 H9   LIG     1      18.941  15.094  11.271  1.00  0.00      LIG  
ATOM   4957 H10  LIG     1      17.935  16.115  10.241  1.00  0.00      LIG  
ATOM   4958 H11  LIG     1      20.912  15.709  10.192  1.00  0.00      LIG  
ATOM   4959 H12  LIG     1      20.166  17.145  10.695  1.00  0.00      LIG  
ATOM   4960 H13  LIG     1      18.670  19.061   6.904  1.00  0.00      LIG  
ATOM   4961 H14  LIG     1      21.123  17.723   5.768  1.00  0.00      LIG  
ATOM   4962 H15  LIG     1      19.754  18.258   4.856  1.00  0.00      LIG  
ATOM   4963 H16  LIG     1      19.991  15.745   5.688  1.00  0.00      LIG  
ATOM   4964 H17  LIG     1      21.215  19.931   5.769  1.00  0.00      LIG  
ATOM   4965 H18  LIG     1      20.974  21.090   8.516  1.00  0.00      LIG  
ATOM   4966 H19  LIG     1      22.398  20.775   7.538  1.00  0.00      LIG  
ATOM   4967 H20  LIG     1      22.353  18.508   7.978  1.00  0.00      LIG  
ATOM   4968 H21  LIG     1      21.825  19.131   9.549  1.00  0.00      LIG  
ATOM   4969 H22  LIG     1      19.342  19.763   3.777  1.00  0.00      LIG  
ATOM   4970 H23  LIG     1      17.967  21.256   5.094  1.00  0.00      LIG  
ATOM   4971 H24  LIG     1      18.955  22.606   4.711  1.00  0.00      LIG  
ATOM   4972 H25  LIG     1      20.477  22.245   6.272  1.00  0.00      LIG  
ATOM   4973 H26  LIG     1      16.643  16.131   8.476  1.00  0.00      LIG  
ATOM   4974 H27  LIG     1      16.247  14.437   8.267  1.00  0.00      LIG  
ATOM   4975 H28  LIG     1      16.567  15.456   6.870  1.00  0.00      LIG  
ATOM   4976 H29  LIG     1      17.642  15.774   5.579  1.00  0.00      LIG  
ATOM   4977 H30  LIG     1      19.642  18.977  10.342  1.00  0.00      LIG  
ATOM   4978 H31  LIG     1      18.261  18.516   9.323  1.00  0.00      LIG  
ATOM   4979 H32  LIG     1      19.065  20.059   9.142  1.00  0.00      LIG  
ATOM   4980 H33  LIG     1      21.397  15.070   8.023  1.00  0.00      LIG  
ATOM   4981 H34  LIG     1      22.285  16.388   8.781  1.00  0.00      LIG  
ATOM   4982 H35  LIG     1      21.868  16.474   7.090  1.00  0.00      LIG  
ATOM   4983 H36  LIG     1      19.121  22.080   8.237  1.00  0.00      LIG  
ATOM   4984 H37  LIG     1      18.028  20.902   7.482  1.00  0.00      LIG  
ATOM   4985 H38  LIG     1      18.023  22.538   6.927  1.00  0.00      LIG  
ATOM   4986 H39  LIG     1      21.065  20.813   2.536  1.00  0.00      LIG  
ATOM   4987 H40  LIG     1      18.117  18.340   1.777  1.00  0.00      LIG  
ATOM   4988 H41  LIG     1      19.788  18.920   1.676  1.00  0.00      LIG  
ATOM   4989 H42  LIG     1      18.827  18.739   0.205  1.00  0.00      LIG  
ATOM   4990 H43  LIG     1      17.169  20.550  -0.437  1.00  0.00      LIG  
ATOM   4991 H44  LIG     1      16.717  21.771   0.769  1.00  0.00      LIG  
ATOM   4992 H45  LIG     1      16.214  20.084   0.983  1.00  0.00      LIG  
TER
REMARK  Energy: 284.12
REMARK  SimpleFitness: 284.12
REMARK  FullFitness: -1357.5546
REMARK  InterFull: -29.0026
REMARK  IntraFull: 321.458
REMARK  solvFull: -1892.35
REMARK  surfFull: 242.34
REMARK  extraFull: 0.0
REMARK  deltaGcompsolvpol: -1892.35
REMARK  deltaGcompsolvnonpol: 242.34
REMARK  deltaGprotsolvpol: -1897.11
REMARK  deltaGprotsolvnonpol: 243.179
REMARK  deltaGligsolvpol: -10.2668
REMARK  deltaGligsolvnonpol: 14.4459
REMARK  deltaGvdw: -29.0026
REMARK  deltaGelec: 0.0
REMARK  deltaG: -7.2599573
REMARK  Cluster: 4
REMARK  ClusterRank: 7
ATOM   4915 C    LIG     1      17.895  12.556   7.337  1.00  0.00      LIG  
ATOM   4916 C1   LIG     1      18.392  12.161   8.689  1.00  0.00      LIG  
ATOM   4917 C2   LIG     1      18.146  13.190   9.745  1.00  0.00      LIG  
ATOM   4918 C3   LIG     1      18.874  14.435   9.271  1.00  0.00      LIG  
ATOM   4919 C4   LIG     1      18.387  14.956   7.922  1.00  0.00      LIG  
ATOM   4920 C5   LIG     1      18.611  13.829   6.910  1.00  0.00      LIG  
ATOM   4921 C6   LIG     1      18.878  15.543  10.285  1.00  0.00      LIG  
ATOM   4922 C7   LIG     1      20.089  16.381   9.959  1.00  0.00      LIG  
ATOM   4923 C8   LIG     1      20.191  16.827   8.474  1.00  0.00      LIG  
ATOM   4924 C9   LIG     1      19.030  16.329   7.583  1.00  0.00      LIG  
ATOM   4925 C10  LIG     1      20.204  18.387   8.299  1.00  0.00      LIG  
ATOM   4926 C11  LIG     1      19.736  18.886   6.912  1.00  0.00      LIG  
ATOM   4927 C12  LIG     1      20.018  17.874   5.822  1.00  0.00      LIG  
ATOM   4928 C13  LIG     1      19.336  16.546   6.092  1.00  0.00      LIG  
ATOM   4929 O    LIG     1      19.284  11.337   8.813  1.00  0.00      LIG  
ATOM   4930 C14  LIG     1      20.525  20.158   6.584  1.00  0.00      LIG  
ATOM   4931 C15  LIG     1      21.423  20.393   7.787  1.00  0.00      LIG  
ATOM   4932 C16  LIG     1      21.564  19.051   8.460  1.00  0.00      LIG  
ATOM   4933 C17  LIG     1      19.479  20.841   3.668  1.00  0.00      LIG  
ATOM   4934 C18  LIG     1      18.981  21.549   4.925  1.00  0.00      LIG  
ATOM   4935 C19  LIG     1      19.730  21.439   6.253  1.00  0.00      LIG  
ATOM   4936 C20  LIG     1      16.890  15.237   7.926  1.00  0.00      LIG  
ATOM   4937 O1   LIG     1      18.134  16.546   5.328  1.00  0.00      LIG  
ATOM   4938 C21  LIG     1      19.266  19.030   9.329  1.00  0.00      LIG  
ATOM   4939 C22  LIG     1      21.504  16.177   8.046  1.00  0.00      LIG  
ATOM   4940 C23  LIG     1      18.669  21.761   7.292  1.00  0.00      LIG  
ATOM   4941 H    LIG     1      18.221  17.029   7.798  1.00  0.00      LIG  
ATOM   4942 O2   LIG     1      20.870  21.037   3.496  1.00  0.00      LIG  
ATOM   4943 C24  LIG     1      18.662  21.329   2.491  1.00  0.00      LIG  
ATOM   4944 H1   LIG     1      17.977  22.121   2.765  1.00  0.00      LIG  
ATOM   4945 H2   LIG     1      19.917  14.129   9.142  1.00  0.00      LIG  
ATOM   4946 C25  LIG     1      18.270  20.426   1.371  1.00  0.00      LIG  
ATOM   4947 O3   LIG     1      19.291  21.424   1.189  1.00  0.00      LIG  
ATOM   4948 C26  LIG     1      18.791  19.035   1.255  1.00  0.00      LIG  
ATOM   4949 C27  LIG     1      17.019  20.715   0.621  1.00  0.00      LIG  
ATOM   4950 H3   LIG     1      16.810  12.669   7.384  1.00  0.00      LIG  
ATOM   4951 H4   LIG     1      18.081  11.748   6.632  1.00  0.00      LIG  
ATOM   4952 H5   LIG     1      18.557  12.824  10.689  1.00  0.00      LIG  
ATOM   4953 H6   LIG     1      17.072  13.337   9.879  1.00  0.00      LIG  
ATOM   4954 H7   LIG     1      18.234  14.100   5.922  1.00  0.00      LIG  
ATOM   4955 H8   LIG     1      19.684  13.637   6.813  1.00  0.00      LIG  
ATOM   4956 H9   LIG     1      18.983  15.131  11.292  1.00  0.00      LIG  
ATOM   4957 H10  LIG     1      17.965  16.140  10.261  1.00  0.00      LIG  
ATOM   4958 H11  LIG     1      20.945  15.741  10.189  1.00  0.00      LIG  
ATOM   4959 H12  LIG     1      20.201  17.177  10.692  1.00  0.00      LIG  
ATOM   4960 H13  LIG     1      18.659  19.070   6.914  1.00  0.00      LIG  
ATOM   4961 H14  LIG     1      21.097  17.732   5.746  1.00  0.00      LIG  
ATOM   4962 H15  LIG     1      19.712  18.260   4.854  1.00  0.00      LIG  
ATOM   4963 H16  LIG     1      19.973  15.752   5.693  1.00  0.00      LIG  
ATOM   4964 H17  LIG     1      21.188  19.941   5.744  1.00  0.00      LIG  
ATOM   4965 H18  LIG     1      20.987  21.109   8.486  1.00  0.00      LIG  
ATOM   4966 H19  LIG     1      22.396  20.791   7.485  1.00  0.00      LIG  
ATOM   4967 H20  LIG     1      22.357  18.526   7.926  1.00  0.00      LIG  
ATOM   4968 H21  LIG     1      21.861  19.149   9.508  1.00  0.00      LIG  
ATOM   4969 H22  LIG     1      19.324  19.774   3.778  1.00  0.00      LIG  
ATOM   4970 H23  LIG     1      17.942  21.268   5.090  1.00  0.00      LIG  
ATOM   4971 H24  LIG     1      18.927  22.619   4.706  1.00  0.00      LIG  
ATOM   4972 H25  LIG     1      20.454  22.258   6.261  1.00  0.00      LIG  
ATOM   4973 H26  LIG     1      16.653  16.136   8.489  1.00  0.00      LIG  
ATOM   4974 H27  LIG     1      16.271  14.433   8.326  1.00  0.00      LIG  
ATOM   4975 H28  LIG     1      16.568  15.419   6.902  1.00  0.00      LIG  
ATOM   4976 H29  LIG     1      17.623  15.771   5.616  1.00  0.00      LIG  
ATOM   4977 H30  LIG     1      19.686  19.009  10.336  1.00  0.00      LIG  
ATOM   4978 H31  LIG     1      18.289  18.540   9.341  1.00  0.00      LIG  
ATOM   4979 H32  LIG     1      19.089  20.082   9.139  1.00  0.00      LIG  
ATOM   4980 H33  LIG     1      21.406  15.090   8.009  1.00  0.00      LIG  
ATOM   4981 H34  LIG     1      22.301  16.407   8.759  1.00  0.00      LIG  
ATOM   4982 H35  LIG     1      21.867  16.495   7.072  1.00  0.00      LIG  
ATOM   4983 H36  LIG     1      19.114  22.098   8.231  1.00  0.00      LIG  
ATOM   4984 H37  LIG     1      18.022  20.907   7.495  1.00  0.00      LIG  
ATOM   4985 H38  LIG     1      17.999  22.539   6.930  1.00  0.00      LIG  
ATOM   4986 H39  LIG     1      21.289  20.803   4.341  1.00  0.00      LIG  
ATOM   4987 H40  LIG     1      18.140  18.341   1.792  1.00  0.00      LIG  
ATOM   4988 H41  LIG     1      19.803  18.937   1.657  1.00  0.00      LIG  
ATOM   4989 H42  LIG     1      18.818  18.733   0.204  1.00  0.00      LIG  
ATOM   4990 H43  LIG     1      17.164  20.520  -0.445  1.00  0.00      LIG  
ATOM   4991 H44  LIG     1      16.710  21.758   0.742  1.00  0.00      LIG  
ATOM   4992 H45  LIG     1      16.210  20.075   0.980  1.00  0.00      LIG  
TER
REMARK  Energy: 268.552
REMARK  SimpleFitness: 268.552
REMARK  FullFitness: -1380.657
REMARK  InterFull: -33.608
REMARK  IntraFull: 302.916
REMARK  solvFull: -1894.91
REMARK  surfFull: 244.945
REMARK  extraFull: 0.0
REMARK  deltaGcompsolvpol: -1894.91
REMARK  deltaGcompsolvnonpol: 244.945
REMARK  deltaGprotsolvpol: -1897.11
REMARK  deltaGprotsolvnonpol: 243.179
REMARK  deltaGligsolvpol: -9.5297
REMARK  deltaGligsolvnonpol: 14.4575
REMARK  deltaGvdw: -33.608
REMARK  deltaGelec: 0.0
REMARK  deltaG: -7.6520777
REMARK  Cluster: 5
REMARK  ClusterRank: 0
ATOM   4915 C    LIG     1      24.703  22.880  10.759  1.00  0.00      LIG  
ATOM   4916 C1   LIG     1      24.133  24.172  10.245  1.00  0.00      LIG  
ATOM   4917 C2   LIG     1      22.652  24.200  10.012  1.00  0.00      LIG  
ATOM   4918 C3   LIG     1      22.271  22.953   9.240  1.00  0.00      LIG  
ATOM   4919 C4   LIG     1      22.613  21.656   9.957  1.00  0.00      LIG  
ATOM   4920 C5   LIG     1      24.139  21.655  10.045  1.00  0.00      LIG  
ATOM   4921 C6   LIG     1      20.828  22.950   8.830  1.00  0.00      LIG  
ATOM   4922 C7   LIG     1      20.743  22.056   7.617  1.00  0.00      LIG  
ATOM   4923 C8   LIG     1      21.408  20.671   7.792  1.00  0.00      LIG  
ATOM   4924 C9   LIG     1      21.976  20.434   9.220  1.00  0.00      LIG  
ATOM   4925 C10  LIG     1      20.373  19.526   7.540  1.00  0.00      LIG  
ATOM   4926 C11  LIG     1      20.794  18.162   8.102  1.00  0.00      LIG  
ATOM   4927 C12  LIG     1      22.260  17.997   8.445  1.00  0.00      LIG  
ATOM   4928 C13  LIG     1      22.810  19.138   9.287  1.00  0.00      LIG  
ATOM   4929 O    LIG     1      24.758  25.215  10.368  1.00  0.00      LIG  
ATOM   4930 C14  LIG     1      20.436  17.129   7.044  1.00  0.00      LIG  
ATOM   4931 C15  LIG     1      19.507  17.826   6.074  1.00  0.00      LIG  
ATOM   4932 C16  LIG     1      20.031  19.242   6.079  1.00  0.00      LIG  
ATOM   4933 C17  LIG     1      18.625  15.336   9.772  1.00  0.00      LIG  
ATOM   4934 C18  LIG     1      18.596  15.876   8.341  1.00  0.00      LIG  
ATOM   4935 C19  LIG     1      19.950  15.803   7.629  1.00  0.00      LIG  
ATOM   4936 C20  LIG     1      22.046  21.641  11.386  1.00  0.00      LIG  
ATOM   4937 O1   LIG     1      22.880  18.667  10.629  1.00  0.00      LIG  
ATOM   4938 C21  LIG     1      19.027  19.829   8.221  1.00  0.00      LIG  
ATOM   4939 C22  LIG     1      22.536  20.680   6.744  1.00  0.00      LIG  
ATOM   4940 C23  LIG     1      19.855  14.787   6.506  1.00  0.00      LIG  
ATOM   4941 H    LIG     1      21.102  20.225   9.839  1.00  0.00      LIG  
ATOM   4942 O2   LIG     1      19.373  16.225  10.590  1.00  0.00      LIG  
ATOM   4943 C24  LIG     1      19.236  13.978   9.872  1.00  0.00      LIG  
ATOM   4944 H1   LIG     1      20.318  13.995   9.844  1.00  0.00      LIG  
ATOM   4945 H2   LIG     1      22.862  22.990   8.320  1.00  0.00      LIG  
ATOM   4946 C25  LIG     1      18.547  12.758   9.398  1.00  0.00      LIG  
ATOM   4947 O3   LIG     1      18.610  13.071  10.809  1.00  0.00      LIG  
ATOM   4948 C26  LIG     1      17.166  12.776   8.839  1.00  0.00      LIG  
ATOM   4949 C27  LIG     1      19.429  11.655   8.952  1.00  0.00      LIG  
ATOM   4950 H3   LIG     1      24.504  22.829  11.832  1.00  0.00      LIG  
ATOM   4951 H4   LIG     1      25.787  22.911  10.617  1.00  0.00      LIG  
ATOM   4952 H5   LIG     1      22.423  25.084   9.411  1.00  0.00      LIG  
ATOM   4953 H6   LIG     1      22.127  24.288  10.966  1.00  0.00      LIG  
ATOM   4954 H7   LIG     1      24.499  20.771  10.576  1.00  0.00      LIG  
ATOM   4955 H8   LIG     1      24.550  21.616   9.032  1.00  0.00      LIG  
ATOM   4956 H9   LIG     1      20.519  23.961   8.558  1.00  0.00      LIG  
ATOM   4957 H10  LIG     1      20.165  22.602   9.625  1.00  0.00      LIG  
ATOM   4958 H11  LIG     1      21.267  22.592   6.826  1.00  0.00      LIG  
ATOM   4959 H12  LIG     1      19.719  22.025   7.249  1.00  0.00      LIG  
ATOM   4960 H13  LIG     1      20.236  17.982   9.021  1.00  0.00      LIG  
ATOM   4961 H14  LIG     1      22.829  17.944   7.515  1.00  0.00      LIG  
ATOM   4962 H15  LIG     1      22.408  17.029   8.935  1.00  0.00      LIG  
ATOM   4963 H16  LIG     1      23.837  19.310   8.957  1.00  0.00      LIG  
ATOM   4964 H17  LIG     1      21.346  16.908   6.479  1.00  0.00      LIG  
ATOM   4965 H18  LIG     1      18.468  17.800   6.412  1.00  0.00      LIG  
ATOM   4966 H19  LIG     1      19.550  17.384   5.075  1.00  0.00      LIG  
ATOM   4967 H20  LIG     1      20.911  19.254   5.433  1.00  0.00      LIG  
ATOM   4968 H21  LIG     1      19.299  19.946   5.674  1.00  0.00      LIG  
ATOM   4969 H22  LIG     1      17.608  15.322  10.168  1.00  0.00      LIG  
ATOM   4970 H23  LIG     1      18.242  16.906   8.378  1.00  0.00      LIG  
ATOM   4971 H24  LIG     1      17.862  15.310   7.762  1.00  0.00      LIG  
ATOM   4972 H25  LIG     1      20.714  15.459   8.329  1.00  0.00      LIG  
ATOM   4973 H26  LIG     1      20.953  21.656  11.378  1.00  0.00      LIG  
ATOM   4974 H27  LIG     1      22.372  22.480  12.001  1.00  0.00      LIG  
ATOM   4975 H28  LIG     1      22.356  20.737  11.913  1.00  0.00      LIG  
ATOM   4976 H29  LIG     1      21.964  18.503  10.910  1.00  0.00      LIG  
ATOM   4977 H30  LIG     1      18.433  20.542   7.645  1.00  0.00      LIG  
ATOM   4978 H31  LIG     1      19.158  20.230   9.228  1.00  0.00      LIG  
ATOM   4979 H32  LIG     1      18.408  18.938   8.321  1.00  0.00      LIG  
ATOM   4980 H33  LIG     1      23.342  21.355   7.040  1.00  0.00      LIG  
ATOM   4981 H34  LIG     1      22.164  21.031   5.777  1.00  0.00      LIG  
ATOM   4982 H35  LIG     1      22.980  19.702   6.566  1.00  0.00      LIG  
ATOM   4983 H36  LIG     1      19.103  15.080   5.770  1.00  0.00      LIG  
ATOM   4984 H37  LIG     1      19.576  13.807   6.898  1.00  0.00      LIG  
ATOM   4985 H38  LIG     1      20.816  14.689   5.996  1.00  0.00      LIG  
ATOM   4986 H39  LIG     1      19.041  17.118  10.395  1.00  0.00      LIG  
ATOM   4987 H40  LIG     1      16.718  11.784   8.933  1.00  0.00      LIG  
ATOM   4988 H41  LIG     1      17.193  13.037   7.778  1.00  0.00      LIG  
ATOM   4989 H42  LIG     1      16.519  13.489   9.357  1.00  0.00      LIG  
ATOM   4990 H43  LIG     1      18.838  10.844   8.521  1.00  0.00      LIG  
ATOM   4991 H44  LIG     1      20.121  12.015   8.188  1.00  0.00      LIG  
ATOM   4992 H45  LIG     1      20.017  11.250   9.781  1.00  0.00      LIG  
TER
REMARK  Energy: 268.622
REMARK  SimpleFitness: 268.622
REMARK  FullFitness: -1380.0664
REMARK  InterFull: -29.9205
REMARK  IntraFull: 303.139
REMARK  solvFull: -1898.21
REMARK  surfFull: 244.925
REMARK  extraFull: 0.0
REMARK  deltaGcompsolvpol: -1898.21
REMARK  deltaGcompsolvnonpol: 244.925
REMARK  deltaGprotsolvpol: -1897.11
REMARK  deltaGprotsolvnonpol: 243.179
REMARK  deltaGligsolvpol: -9.4217
REMARK  deltaGligsolvnonpol: 14.4663
REMARK  deltaGvdw: -29.9205
REMARK  deltaGelec: 0.0
REMARK  deltaG: -7.5145297
REMARK  Cluster: 5
REMARK  ClusterRank: 1
ATOM   4915 C    LIG     1      24.740  22.824  10.688  1.00  0.00      LIG  
ATOM   4916 C1   LIG     1      24.153  24.124  10.213  1.00  0.00      LIG  
ATOM   4917 C2   LIG     1      22.667  24.149  10.012  1.00  0.00      LIG  
ATOM   4918 C3   LIG     1      22.278  22.918   9.219  1.00  0.00      LIG  
ATOM   4919 C4   LIG     1      22.641  21.607   9.901  1.00  0.00      LIG  
ATOM   4920 C5   LIG     1      24.168  21.612   9.958  1.00  0.00      LIG  
ATOM   4921 C6   LIG     1      20.828  22.914   8.832  1.00  0.00      LIG  
ATOM   4922 C7   LIG     1      20.731  22.048   7.601  1.00  0.00      LIG  
ATOM   4923 C8   LIG     1      21.404  20.662   7.736  1.00  0.00      LIG  
ATOM   4924 C9   LIG     1      21.997  20.399   9.149  1.00  0.00      LIG  
ATOM   4925 C10  LIG     1      20.369  19.517   7.480  1.00  0.00      LIG  
ATOM   4926 C11  LIG     1      20.802  18.147   8.017  1.00  0.00      LIG  
ATOM   4927 C12  LIG     1      22.276  17.980   8.321  1.00  0.00      LIG  
ATOM   4928 C13  LIG     1      22.835  19.104   9.178  1.00  0.00      LIG  
ATOM   4929 O    LIG     1      24.776  25.166  10.347  1.00  0.00      LIG  
ATOM   4930 C14  LIG     1      20.421  17.124   6.958  1.00  0.00      LIG  
ATOM   4931 C15  LIG     1      19.488  17.834   6.002  1.00  0.00      LIG  
ATOM   4932 C16  LIG     1      20.009  19.252   6.020  1.00  0.00      LIG  
ATOM   4933 C17  LIG     1      18.627  15.357   9.713  1.00  0.00      LIG  
ATOM   4934 C18  LIG     1      18.584  15.883   8.277  1.00  0.00      LIG  
ATOM   4935 C19  LIG     1      19.930  15.802   7.548  1.00  0.00      LIG  
ATOM   4936 C20  LIG     1      22.102  21.557  11.340  1.00  0.00      LIG  
ATOM   4937 O1   LIG     1      22.925  18.605  10.509  1.00  0.00      LIG  
ATOM   4938 C21  LIG     1      19.033  19.808   8.184  1.00  0.00      LIG  
ATOM   4939 C22  LIG     1      22.514  20.699   6.670  1.00  0.00      LIG  
ATOM   4940 C23  LIG     1      19.812  14.786   6.430  1.00  0.00      LIG  
ATOM   4941 H    LIG     1      21.133  20.175   9.778  1.00  0.00      LIG  
ATOM   4942 O2   LIG     1      19.373  16.255  10.522  1.00  0.00      LIG  
ATOM   4943 C24  LIG     1      19.245  14.003   9.818  1.00  0.00      LIG  
ATOM   4944 H1   LIG     1      20.325  14.019   9.762  1.00  0.00      LIG  
ATOM   4945 H2   LIG     1      22.853  22.978   8.290  1.00  0.00      LIG  
ATOM   4946 C25  LIG     1      18.546  12.774   9.380  1.00  0.00      LIG  
ATOM   4947 O3   LIG     1      18.644  13.110  10.784  1.00  0.00      LIG  
ATOM   4948 C26  LIG     1      17.153  12.784   8.855  1.00  0.00      LIG  
ATOM   4949 C27  LIG     1      19.415  11.662   8.935  1.00  0.00      LIG  
ATOM   4950 H3   LIG     1      24.563  22.749  11.763  1.00  0.00      LIG  
ATOM   4951 H4   LIG     1      25.820  22.863  10.526  1.00  0.00      LIG  
ATOM   4952 H5   LIG     1      22.421  25.045   9.435  1.00  0.00      LIG  
ATOM   4953 H6   LIG     1      22.162  24.212  10.978  1.00  0.00      LIG  
ATOM   4954 H7   LIG     1      24.542  20.719  10.463  1.00  0.00      LIG  
ATOM   4955 H8   LIG     1      24.560  21.596   8.937  1.00  0.00      LIG  
ATOM   4956 H9   LIG     1      20.507  23.929   8.590  1.00  0.00      LIG  
ATOM   4957 H10  LIG     1      20.181  22.542   9.630  1.00  0.00      LIG  
ATOM   4958 H11  LIG     1      21.242  22.604   6.815  1.00  0.00      LIG  
ATOM   4959 H12  LIG     1      19.702  22.021   7.245  1.00  0.00      LIG  
ATOM   4960 H13  LIG     1      20.267  17.959   8.947  1.00  0.00      LIG  
ATOM   4961 H14  LIG     1      22.826  17.951   7.379  1.00  0.00      LIG  
ATOM   4962 H15  LIG     1      22.439  17.002   8.785  1.00  0.00      LIG  
ATOM   4963 H16  LIG     1      23.857  19.286   8.837  1.00  0.00      LIG  
ATOM   4964 H17  LIG     1      21.322  16.895   6.381  1.00  0.00      LIG  
ATOM   4965 H18  LIG     1      18.451  17.804   6.343  1.00  0.00      LIG  
ATOM   4966 H19  LIG     1      19.526  17.405   4.997  1.00  0.00      LIG  
ATOM   4967 H20  LIG     1      20.879  19.277   5.362  1.00  0.00      LIG  
ATOM   4968 H21  LIG     1      19.270  19.960   5.634  1.00  0.00      LIG  
ATOM   4969 H22  LIG     1      17.613  15.342  10.115  1.00  0.00      LIG  
ATOM   4970 H23  LIG     1      18.230  16.912   8.307  1.00  0.00      LIG  
ATOM   4971 H24  LIG     1      17.844  15.311   7.712  1.00  0.00      LIG  
ATOM   4972 H25  LIG     1      20.701  15.454   8.238  1.00  0.00      LIG  
ATOM   4973 H26  LIG     1      21.009  21.564  11.353  1.00  0.00      LIG  
ATOM   4974 H27  LIG     1      22.434  22.385  11.967  1.00  0.00      LIG  
ATOM   4975 H28  LIG     1      22.428  20.644  11.841  1.00  0.00      LIG  
ATOM   4976 H29  LIG     1      23.118  19.371  11.076  1.00  0.00      LIG  
ATOM   4977 H30  LIG     1      18.429  20.528   7.628  1.00  0.00      LIG  
ATOM   4978 H31  LIG     1      19.178  20.192   9.196  1.00  0.00      LIG  
ATOM   4979 H32  LIG     1      18.416  18.915   8.279  1.00  0.00      LIG  
ATOM   4980 H33  LIG     1      23.317  21.379   6.961  1.00  0.00      LIG  
ATOM   4981 H34  LIG     1      22.122  21.057   5.714  1.00  0.00      LIG  
ATOM   4982 H35  LIG     1      22.968  19.729   6.470  1.00  0.00      LIG  
ATOM   4983 H36  LIG     1      19.045  15.080   5.708  1.00  0.00      LIG  
ATOM   4984 H37  LIG     1      19.538  13.807   6.828  1.00  0.00      LIG  
ATOM   4985 H38  LIG     1      20.763  14.683   5.903  1.00  0.00      LIG  
ATOM   4986 H39  LIG     1      20.215  16.408  10.063  1.00  0.00      LIG  
ATOM   4987 H40  LIG     1      16.700  11.799   8.997  1.00  0.00      LIG  
ATOM   4988 H41  LIG     1      17.156  13.005   7.784  1.00  0.00      LIG  
ATOM   4989 H42  LIG     1      16.522  13.520   9.361  1.00  0.00      LIG  
ATOM   4990 H43  LIG     1      18.813  10.858   8.505  1.00  0.00      LIG  
ATOM   4991 H44  LIG     1      20.111  12.013   8.170  1.00  0.00      LIG  
ATOM   4992 H45  LIG     1      19.997  11.249   9.763  1.00  0.00      LIG  
TER
REMARK  Energy: 273.315
REMARK  SimpleFitness: 273.315
REMARK  FullFitness: -1375.5911
REMARK  InterFull: -35.215
REMARK  IntraFull: 310.408
REMARK  solvFull: -1895.67
REMARK  surfFull: 244.886
REMARK  extraFull: 0.0
REMARK  deltaGcompsolvpol: -1895.67
REMARK  deltaGcompsolvnonpol: 244.886
REMARK  deltaGprotsolvpol: -1897.11
REMARK  deltaGprotsolvnonpol: 243.179
REMARK  deltaGligsolvpol: -10.3385
REMARK  deltaGligsolvnonpol: 14.5225
REMARK  deltaGvdw: -35.215
REMARK  deltaGelec: 0.0
REMARK  deltaG: -7.8128448
REMARK  Cluster: 5
REMARK  ClusterRank: 2
ATOM   4915 C    LIG     1      24.174  20.474  12.597  1.00  0.00      LIG  
ATOM   4916 C1   LIG     1      24.065  21.967  12.460  1.00  0.00      LIG  
ATOM   4917 C2   LIG     1      22.755  22.497  11.954  1.00  0.00      LIG  
ATOM   4918 C3   LIG     1      22.359  21.693  10.733  1.00  0.00      LIG  
ATOM   4919 C4   LIG     1      22.195  20.205  11.011  1.00  0.00      LIG  
ATOM   4920 C5   LIG     1      23.593  19.724  11.403  1.00  0.00      LIG  
ATOM   4921 C6   LIG     1      21.134  22.236  10.052  1.00  0.00      LIG  
ATOM   4922 C7   LIG     1      21.214  21.776   8.617  1.00  0.00      LIG  
ATOM   4923 C8   LIG     1      21.474  20.259   8.444  1.00  0.00      LIG  
ATOM   4924 C9   LIG     1      21.555  19.482   9.785  1.00  0.00      LIG  
ATOM   4925 C10  LIG     1      20.326  19.561   7.631  1.00  0.00      LIG  
ATOM   4926 C11  LIG     1      20.193  18.044   7.856  1.00  0.00      LIG  
ATOM   4927 C12  LIG     1      21.499  17.404   8.281  1.00  0.00      LIG  
ATOM   4928 C13  LIG     1      22.053  18.041   9.548  1.00  0.00      LIG  
ATOM   4929 O    LIG     1      24.836  22.698  13.063  1.00  0.00      LIG  
ATOM   4930 C14  LIG     1      19.749  17.426   6.517  1.00  0.00      LIG  
ATOM   4931 C15  LIG     1      19.553  18.603   5.587  1.00  0.00      LIG  
ATOM   4932 C16  LIG     1      20.442  19.692   6.120  1.00  0.00      LIG  
ATOM   4933 C17  LIG     1      19.551  14.363   7.295  1.00  0.00      LIG  
ATOM   4934 C18  LIG     1      18.836  15.092   6.156  1.00  0.00      LIG  
ATOM   4935 C19  LIG     1      18.484  16.539   6.467  1.00  0.00      LIG  
ATOM   4936 C20  LIG     1      21.248  19.956  12.194  1.00  0.00      LIG  
ATOM   4937 O1   LIG     1      21.670  17.206  10.637  1.00  0.00      LIG  
ATOM   4938 C21  LIG     1      18.949  20.121   8.022  1.00  0.00      LIG  
ATOM   4939 C22  LIG     1      22.830  20.239   7.712  1.00  0.00      LIG  
ATOM   4940 C23  LIG     1      17.545  16.607   7.657  1.00  0.00      LIG  
ATOM   4941 H    LIG     1      20.516  19.373  10.106  1.00  0.00      LIG  
ATOM   4942 O2   LIG     1      20.721  13.771   6.751  1.00  0.00      LIG  
ATOM   4943 C24  LIG     1      18.680  13.302   7.910  1.00  0.00      LIG  
ATOM   4944 H1   LIG     1      17.949  12.907   7.216  1.00  0.00      LIG  
ATOM   4945 H2   LIG     1      23.188  21.808  10.028  1.00  0.00      LIG  
ATOM   4946 C25  LIG     1      18.383  13.265   9.370  1.00  0.00      LIG  
ATOM   4947 O3   LIG     1      19.325  12.341   8.786  1.00  0.00      LIG  
ATOM   4948 C26  LIG     1      19.016  14.181  10.363  1.00  0.00      LIG  
ATOM   4949 C27  LIG     1      17.095  12.659   9.787  1.00  0.00      LIG  
ATOM   4950 H3   LIG     1      23.668  20.184  13.520  1.00  0.00      LIG  
ATOM   4951 H4   LIG     1      25.232  20.221  12.700  1.00  0.00      LIG  
ATOM   4952 H5   LIG     1      22.904  23.542  11.669  1.00  0.00      LIG  
ATOM   4953 H6   LIG     1      22.008  22.460  12.750  1.00  0.00      LIG  
ATOM   4954 H7   LIG     1      23.584  18.662  11.657  1.00  0.00      LIG  
ATOM   4955 H8   LIG     1      24.263  19.847  10.548  1.00  0.00      LIG  
ATOM   4956 H9   LIG     1      21.141  23.329  10.081  1.00  0.00      LIG  
ATOM   4957 H10  LIG     1      20.209  21.898  10.526  1.00  0.00      LIG  
ATOM   4958 H11  LIG     1      22.054  22.326   8.183  1.00  0.00      LIG  
ATOM   4959 H12  LIG     1      20.364  22.162   8.056  1.00  0.00      LIG  
ATOM   4960 H13  LIG     1      19.481  17.867   8.662  1.00  0.00      LIG  
ATOM   4961 H14  LIG     1      22.218  17.510   7.467  1.00  0.00      LIG  
ATOM   4962 H15  LIG     1      21.371  16.329   8.415  1.00  0.00      LIG  
ATOM   4963 H16  LIG     1      23.143  18.000   9.483  1.00  0.00      LIG  
ATOM   4964 H17  LIG     1      20.586  16.850   6.113  1.00  0.00      LIG  
ATOM   4965 H18  LIG     1      18.514  18.931   5.621  1.00  0.00      LIG  
ATOM   4966 H19  LIG     1      19.792  18.350   4.551  1.00  0.00      LIG  
ATOM   4967 H20  LIG     1      21.447  19.480   5.753  1.00  0.00      LIG  
ATOM   4968 H21  LIG     1      20.140  20.678   5.758  1.00  0.00      LIG  
ATOM   4969 H22  LIG     1      19.880  15.073   8.048  1.00  0.00      LIG  
ATOM   4970 H23  LIG     1      17.910  14.573   5.894  1.00  0.00      LIG  
ATOM   4971 H24  LIG     1      19.445  15.091   5.250  1.00  0.00      LIG  
ATOM   4972 H25  LIG     1      17.900  16.871   5.604  1.00  0.00      LIG  
ATOM   4973 H26  LIG     1      20.238  20.310  11.973  1.00  0.00      LIG  
ATOM   4974 H27  LIG     1      21.559  20.438  13.122  1.00  0.00      LIG  
ATOM   4975 H28  LIG     1      21.178  18.889  12.412  1.00  0.00      LIG  
ATOM   4976 H29  LIG     1      21.804  17.729  11.445  1.00  0.00      LIG  
ATOM   4977 H30  LIG     1      18.756  21.089   7.552  1.00  0.00      LIG  
ATOM   4978 H31  LIG     1      18.857  20.237   9.104  1.00  0.00      LIG  
ATOM   4979 H32  LIG     1      18.132  19.470   7.711  1.00  0.00      LIG  
ATOM   4980 H33  LIG     1      23.635  20.573   8.370  1.00  0.00      LIG  
ATOM   4981 H34  LIG     1      22.816  20.917   6.853  1.00  0.00      LIG  
ATOM   4982 H35  LIG     1      23.119  19.263   7.328  1.00  0.00      LIG  
ATOM   4983 H36  LIG     1      17.152  17.617   7.783  1.00  0.00      LIG  
ATOM   4984 H37  LIG     1      18.038  16.314   8.585  1.00  0.00      LIG  
ATOM   4985 H38  LIG     1      16.696  15.936   7.504  1.00  0.00      LIG  
ATOM   4986 H39  LIG     1      20.422  13.096   6.119  1.00  0.00      LIG  
ATOM   4987 H40  LIG     1      18.427  15.096  10.459  1.00  0.00      LIG  
ATOM   4988 H41  LIG     1      20.039  14.452  10.087  1.00  0.00      LIG  
ATOM   4989 H42  LIG     1      19.053  13.699  11.343  1.00  0.00      LIG  
ATOM   4990 H43  LIG     1      17.188  12.230  10.787  1.00  0.00      LIG  
ATOM   4991 H44  LIG     1      16.780  11.869   9.099  1.00  0.00      LIG  
ATOM   4992 H45  LIG     1      16.315  13.423   9.815  1.00  0.00      LIG  
TER
REMARK  Energy: 273.19
REMARK  SimpleFitness: 273.19
REMARK  FullFitness: -1375.3774
REMARK  InterFull: -37.8224
REMARK  IntraFull: 310.362
REMARK  solvFull: -1892.78
REMARK  surfFull: 244.863
REMARK  extraFull: 0.0
REMARK  deltaGcompsolvpol: -1892.78
REMARK  deltaGcompsolvnonpol: 244.863
REMARK  deltaGprotsolvpol: -1897.11
REMARK  deltaGprotsolvnonpol: 243.179
REMARK  deltaGligsolvpol: -9.9017
REMARK  deltaGligsolvnonpol: 14.5394
REMARK  deltaGvdw: -37.8224
REMARK  deltaGelec: 0.0
REMARK  deltaG: -7.913142
REMARK  Cluster: 5
REMARK  ClusterRank: 3
ATOM   4915 C    LIG     1      23.964  20.406  12.784  1.00  0.00      LIG  
ATOM   4916 C1   LIG     1      23.792  21.896  12.692  1.00  0.00      LIG  
ATOM   4917 C2   LIG     1      22.470  22.386  12.177  1.00  0.00      LIG  
ATOM   4918 C3   LIG     1      22.131  21.601  10.926  1.00  0.00      LIG  
ATOM   4919 C4   LIG     1      22.024  20.100  11.158  1.00  0.00      LIG  
ATOM   4920 C5   LIG     1      23.435  19.669  11.557  1.00  0.00      LIG  
ATOM   4921 C6   LIG     1      20.899  22.113  10.231  1.00  0.00      LIG  
ATOM   4922 C7   LIG     1      21.035  21.696   8.787  1.00  0.00      LIG  
ATOM   4923 C8   LIG     1      21.349  20.193   8.581  1.00  0.00      LIG  
ATOM   4924 C9   LIG     1      21.432  19.387   9.903  1.00  0.00      LIG  
ATOM   4925 C10  LIG     1      20.237  19.479   7.730  1.00  0.00      LIG  
ATOM   4926 C11  LIG     1      20.146  17.953   7.916  1.00  0.00      LIG  
ATOM   4927 C12  LIG     1      21.466  17.346   8.346  1.00  0.00      LIG  
ATOM   4928 C13  LIG     1      21.979  17.967   9.639  1.00  0.00      LIG  
ATOM   4929 O    LIG     1      24.519  22.641  13.332  1.00  0.00      LIG  
ATOM   4930 C14  LIG     1      19.737  17.356   6.555  1.00  0.00      LIG  
ATOM   4931 C15  LIG     1      19.530  18.549   5.648  1.00  0.00      LIG  
ATOM   4932 C16  LIG     1      20.377  19.649   6.226  1.00  0.00      LIG  
ATOM   4933 C17  LIG     1      19.560  14.299   7.364  1.00  0.00      LIG  
ATOM   4934 C18  LIG     1      18.884  14.997   6.184  1.00  0.00      LIG  
ATOM   4935 C19  LIG     1      18.495  16.441   6.461  1.00  0.00      LIG  
ATOM   4936 C20  LIG     1      21.070  19.780  12.320  1.00  0.00      LIG  
ATOM   4937 O1   LIG     1      21.601  17.093  10.698  1.00  0.00      LIG  
ATOM   4938 C21  LIG     1      18.839  19.990   8.109  1.00  0.00      LIG  
ATOM   4939 C22  LIG     1      22.718  20.239   7.874  1.00  0.00      LIG  
ATOM   4940 C23  LIG     1      17.504  16.507   7.610  1.00  0.00      LIG  
ATOM   4941 H    LIG     1      20.392  19.237  10.201  1.00  0.00      LIG  
ATOM   4942 O2   LIG     1      20.752  13.703   6.880  1.00  0.00      LIG  
ATOM   4943 C24  LIG     1      18.673  13.249   7.972  1.00  0.00      LIG  
ATOM   4944 H1   LIG     1      17.971  12.831   7.263  1.00  0.00      LIG  
ATOM   4945 H2   LIG     1      22.968  21.768  10.242  1.00  0.00      LIG  
ATOM   4946 C25  LIG     1      18.324  13.256   9.420  1.00  0.00      LIG  
ATOM   4947 O3   LIG     1      19.286  12.315   8.899  1.00  0.00      LIG  
ATOM   4948 C26  LIG     1      18.920  14.202  10.407  1.00  0.00      LIG  
ATOM   4949 C27  LIG     1      17.019  12.667   9.805  1.00  0.00      LIG  
ATOM   4950 H3   LIG     1      23.456  20.065  13.690  1.00  0.00      LIG  
ATOM   4951 H4   LIG     1      25.031  20.197  12.896  1.00  0.00      LIG  
ATOM   4952 H5   LIG     1      22.579  23.444  11.924  1.00  0.00      LIG  
ATOM   4953 H6   LIG     1      21.711  22.296  12.957  1.00  0.00      LIG  
ATOM   4954 H7   LIG     1      23.471  18.600  11.775  1.00  0.00      LIG  
ATOM   4955 H8   LIG     1      24.111  19.851  10.716  1.00  0.00      LIG  
ATOM   4956 H9   LIG     1      20.861  23.204  10.289  1.00  0.00      LIG  
ATOM   4957 H10  LIG     1      19.979  21.722  10.672  1.00  0.00      LIG  
ATOM   4958 H11  LIG     1      21.868  22.284   8.392  1.00  0.00      LIG  
ATOM   4959 H12  LIG     1      20.191  22.071   8.210  1.00  0.00      LIG  
ATOM   4960 H13  LIG     1      19.429  17.732   8.707  1.00  0.00      LIG  
ATOM   4961 H14  LIG     1      22.193  17.496   7.546  1.00  0.00      LIG  
ATOM   4962 H15  LIG     1      21.371  16.264   8.451  1.00  0.00      LIG  
ATOM   4963 H16  LIG     1      23.070  17.961   9.595  1.00  0.00      LIG  
ATOM   4964 H17  LIG     1      20.594  16.807   6.154  1.00  0.00      LIG  
ATOM   4965 H18  LIG     1      18.482  18.847   5.661  1.00  0.00      LIG  
ATOM   4966 H19  LIG     1      19.801  18.325   4.613  1.00  0.00      LIG  
ATOM   4967 H20  LIG     1      21.395  19.473   5.874  1.00  0.00      LIG  
ATOM   4968 H21  LIG     1      20.053  20.635   5.882  1.00  0.00      LIG  
ATOM   4969 H22  LIG     1      19.856  15.028   8.111  1.00  0.00      LIG  
ATOM   4970 H23  LIG     1      17.977  14.458   5.893  1.00  0.00      LIG  
ATOM   4971 H24  LIG     1      19.534  14.993   5.306  1.00  0.00      LIG  
ATOM   4972 H25  LIG     1      17.944  16.753   5.569  1.00  0.00      LIG  
ATOM   4973 H26  LIG     1      20.049  20.096  12.091  1.00  0.00      LIG  
ATOM   4974 H27  LIG     1      21.345  20.253  13.264  1.00  0.00      LIG  
ATOM   4975 H28  LIG     1      21.044  18.706  12.513  1.00  0.00      LIG  
ATOM   4976 H29  LIG     1      20.629  17.088  10.714  1.00  0.00      LIG  
ATOM   4977 H30  LIG     1      18.628  20.964   7.663  1.00  0.00      LIG  
ATOM   4978 H31  LIG     1      18.721  20.070   9.192  1.00  0.00      LIG  
ATOM   4979 H32  LIG     1      18.046  19.328   7.761  1.00  0.00      LIG  
ATOM   4980 H33  LIG     1      23.496  20.591   8.553  1.00  0.00      LIG  
ATOM   4981 H34  LIG     1      22.694  20.932   7.028  1.00  0.00      LIG  
ATOM   4982 H35  LIG     1      23.050  19.281   7.479  1.00  0.00      LIG  
ATOM   4983 H36  LIG     1      17.082  17.508   7.703  1.00  0.00      LIG  
ATOM   4984 H37  LIG     1      17.964  16.240   8.562  1.00  0.00      LIG  
ATOM   4985 H38  LIG     1      16.679  15.812   7.433  1.00  0.00      LIG  
ATOM   4986 H39  LIG     1      20.481  13.013   6.252  1.00  0.00      LIG  
ATOM   4987 H40  LIG     1      18.328  15.119  10.456  1.00  0.00      LIG  
ATOM   4988 H41  LIG     1      19.951  14.466  10.159  1.00  0.00      LIG  
ATOM   4989 H42  LIG     1      18.923  13.748  11.401  1.00  0.00      LIG  
ATOM   4990 H43  LIG     1      17.074  12.257  10.815  1.00  0.00      LIG  
ATOM   4991 H44  LIG     1      16.722  11.867   9.121  1.00  0.00      LIG  
ATOM   4992 H45  LIG     1      16.245  13.439   9.789  1.00  0.00      LIG  
TER
REMARK  Energy: 273.27
REMARK  SimpleFitness: 273.27
REMARK  FullFitness: -1375.2063
REMARK  InterFull: -37.4443
REMARK  IntraFull: 310.105
REMARK  solvFull: -1892.75
REMARK  surfFull: 244.883
REMARK  extraFull: 0.0
REMARK  deltaGcompsolvpol: -1892.75
REMARK  deltaGcompsolvnonpol: 244.883
REMARK  deltaGprotsolvpol: -1897.11
REMARK  deltaGprotsolvnonpol: 243.179
REMARK  deltaGligsolvpol: -9.95028
REMARK  deltaGligsolvnonpol: 14.538
REMARK  deltaGvdw: -37.4443
REMARK  deltaGelec: 0.0
REMARK  deltaG: -7.870539
REMARK  Cluster: 5
REMARK  ClusterRank: 4
ATOM   4915 C    LIG     1      23.903  20.351  12.924  1.00  0.00      LIG  
ATOM   4916 C1   LIG     1      23.701  21.840  12.878  1.00  0.00      LIG  
ATOM   4917 C2   LIG     1      22.364  22.318  12.389  1.00  0.00      LIG  
ATOM   4918 C3   LIG     1      22.030  21.565  11.118  1.00  0.00      LIG  
ATOM   4919 C4   LIG     1      21.956  20.056  11.304  1.00  0.00      LIG  
ATOM   4920 C5   LIG     1      23.378  19.640  11.681  1.00  0.00      LIG  
ATOM   4921 C6   LIG     1      20.783  22.073  10.450  1.00  0.00      LIG  
ATOM   4922 C7   LIG     1      20.915  21.706   8.992  1.00  0.00      LIG  
ATOM   4923 C8   LIG     1      21.262  20.218   8.735  1.00  0.00      LIG  
ATOM   4924 C9   LIG     1      21.372  19.371  10.029  1.00  0.00      LIG  
ATOM   4925 C10  LIG     1      20.162  19.507   7.869  1.00  0.00      LIG  
ATOM   4926 C11  LIG     1      20.109  17.973   8.001  1.00  0.00      LIG  
ATOM   4927 C12  LIG     1      21.446  17.384   8.405  1.00  0.00      LIG  
ATOM   4928 C13  LIG     1      21.949  17.973   9.717  1.00  0.00      LIG  
ATOM   4929 O    LIG     1      24.419  22.579  13.533  1.00  0.00      LIG  
ATOM   4930 C14  LIG     1      19.710  17.415   6.622  1.00  0.00      LIG  
ATOM   4931 C15  LIG     1      19.462  18.634   5.760  1.00  0.00      LIG  
ATOM   4932 C16  LIG     1      20.285  19.733   6.371  1.00  0.00      LIG  
ATOM   4933 C17  LIG     1      19.582  14.315   7.370  1.00  0.00      LIG  
ATOM   4934 C18  LIG     1      18.935  15.042   6.192  1.00  0.00      LIG  
ATOM   4935 C19  LIG     1      18.497  16.466   6.499  1.00  0.00      LIG  
ATOM   4936 C20  LIG     1      21.017  19.680  12.461  1.00  0.00      LIG  
ATOM   4937 O1   LIG     1      21.591  17.057  10.747  1.00  0.00      LIG  
ATOM   4938 C21  LIG     1      18.754  19.969   8.274  1.00  0.00      LIG  
ATOM   4939 C22  LIG     1      22.626  20.318   8.023  1.00  0.00      LIG  
ATOM   4940 C23  LIG     1      17.493  16.480   7.638  1.00  0.00      LIG  
ATOM   4941 H    LIG     1      20.338  19.188  10.329  1.00  0.00      LIG  
ATOM   4942 O2   LIG     1      20.751  13.685   6.874  1.00  0.00      LIG  
ATOM   4943 C24  LIG     1      18.666  13.283   7.969  1.00  0.00      LIG  
ATOM   4944 H1   LIG     1      17.947  12.898   7.257  1.00  0.00      LIG  
ATOM   4945 H2   LIG     1      22.858  21.771  10.433  1.00  0.00      LIG  
ATOM   4946 C25  LIG     1      18.331  13.261   9.420  1.00  0.00      LIG  
ATOM   4947 O3   LIG     1      19.270  12.315   8.867  1.00  0.00      LIG  
ATOM   4948 C26  LIG     1      18.951  14.177  10.420  1.00  0.00      LIG  
ATOM   4949 C27  LIG     1      17.025  12.676   9.812  1.00  0.00      LIG  
ATOM   4950 H3   LIG     1      23.411  19.974  13.824  1.00  0.00      LIG  
ATOM   4951 H4   LIG     1      24.975  20.160  13.021  1.00  0.00      LIG  
ATOM   4952 H5   LIG     1      22.451  23.385  12.168  1.00  0.00      LIG  
ATOM   4953 H6   LIG     1      21.614  22.188  13.172  1.00  0.00      LIG  
ATOM   4954 H7   LIG     1      23.433  18.565  11.869  1.00  0.00      LIG  
ATOM   4955 H8   LIG     1      24.044  19.857  10.841  1.00  0.00      LIG  
ATOM   4956 H9   LIG     1      20.723  23.161  10.543  1.00  0.00      LIG  
ATOM   4957 H10  LIG     1      19.875  21.651  10.885  1.00  0.00      LIG  
ATOM   4958 H11  LIG     1      21.731  22.326   8.609  1.00  0.00      LIG  
ATOM   4959 H12  LIG     1      20.057  22.078   8.434  1.00  0.00      LIG  
ATOM   4960 H13  LIG     1      19.400  17.706   8.786  1.00  0.00      LIG  
ATOM   4961 H14  LIG     1      22.166  17.579   7.609  1.00  0.00      LIG  
ATOM   4962 H15  LIG     1      21.380  16.298   8.473  1.00  0.00      LIG  
ATOM   4963 H16  LIG     1      23.040  17.990   9.670  1.00  0.00      LIG  
ATOM   4964 H17  LIG     1      20.581  16.908   6.197  1.00  0.00      LIG  
ATOM   4965 H18  LIG     1      18.405  18.904   5.795  1.00  0.00      LIG  
ATOM   4966 H19  LIG     1      19.729  18.455   4.715  1.00  0.00      LIG  
ATOM   4967 H20  LIG     1      21.305  19.597   6.006  1.00  0.00      LIG  
ATOM   4968 H21  LIG     1      19.935  20.723   6.065  1.00  0.00      LIG  
ATOM   4969 H22  LIG     1      19.904  15.028   8.122  1.00  0.00      LIG  
ATOM   4970 H23  LIG     1      18.060  14.486   5.840  1.00  0.00      LIG  
ATOM   4971 H24  LIG     1      19.620  15.091   5.342  1.00  0.00      LIG  
ATOM   4972 H25  LIG     1      17.946  16.781   5.609  1.00  0.00      LIG  
ATOM   4973 H26  LIG     1      19.989  19.985  12.250  1.00  0.00      LIG  
ATOM   4974 H27  LIG     1      21.291  20.123  13.418  1.00  0.00      LIG  
ATOM   4975 H28  LIG     1      21.010  18.599  12.615  1.00  0.00      LIG  
ATOM   4976 H29  LIG     1      20.619  17.055  10.785  1.00  0.00      LIG  
ATOM   4977 H30  LIG     1      18.515  20.951   7.858  1.00  0.00      LIG  
ATOM   4978 H31  LIG     1      18.644  20.016   9.360  1.00  0.00      LIG  
ATOM   4979 H32  LIG     1      17.977  19.296   7.915  1.00  0.00      LIG  
ATOM   4980 H33  LIG     1      23.401  20.662   8.710  1.00  0.00      LIG  
ATOM   4981 H34  LIG     1      22.582  21.041   7.203  1.00  0.00      LIG  
ATOM   4982 H35  LIG     1      22.975  19.383   7.590  1.00  0.00      LIG  
ATOM   4983 H36  LIG     1      17.031  17.464   7.738  1.00  0.00      LIG  
ATOM   4984 H37  LIG     1      17.952  16.218   8.592  1.00  0.00      LIG  
ATOM   4985 H38  LIG     1      16.697  15.757   7.445  1.00  0.00      LIG  
ATOM   4986 H39  LIG     1      20.452  13.015   6.236  1.00  0.00      LIG  
ATOM   4987 H40  LIG     1      18.383  15.109  10.483  1.00  0.00      LIG  
ATOM   4988 H41  LIG     1      19.988  14.419  10.173  1.00  0.00      LIG  
ATOM   4989 H42  LIG     1      18.945  13.708  11.408  1.00  0.00      LIG  
ATOM   4990 H43  LIG     1      17.085  12.262  10.821  1.00  0.00      LIG  
ATOM   4991 H44  LIG     1      16.724  11.876   9.130  1.00  0.00      LIG  
ATOM   4992 H45  LIG     1      16.252  13.448   9.802  1.00  0.00      LIG  
TER
REMARK  Energy: 279.824
REMARK  SimpleFitness: 279.824
REMARK  FullFitness: -1369.1841
REMARK  InterFull: -28.801
REMARK  IntraFull: 306.988
REMARK  solvFull: -1892.67
REMARK  surfFull: 245.299
REMARK  extraFull: 0.0
REMARK  deltaGcompsolvpol: -1892.67
REMARK  deltaGcompsolvnonpol: 245.299
REMARK  deltaGprotsolvpol: -1897.11
REMARK  deltaGprotsolvnonpol: 243.179
REMARK  deltaGligsolvpol: -7.10077
REMARK  deltaGligsolvnonpol: 14.2597
REMARK  deltaGvdw: -28.801
REMARK  deltaGelec: 0.0
REMARK  deltaG: -7.156699
REMARK  Cluster: 5
REMARK  ClusterRank: 5
ATOM   4915 C    LIG     1      24.676  21.118  12.658  1.00  0.00      LIG  
ATOM   4916 C1   LIG     1      24.514  22.604  12.516  1.00  0.00      LIG  
ATOM   4917 C2   LIG     1      23.124  23.099  12.242  1.00  0.00      LIG  
ATOM   4918 C3   LIG     1      22.531  22.265  11.123  1.00  0.00      LIG  
ATOM   4919 C4   LIG     1      22.463  20.776  11.435  1.00  0.00      LIG  
ATOM   4920 C5   LIG     1      23.920  20.341  11.586  1.00  0.00      LIG  
ATOM   4921 C6   LIG     1      21.184  22.763  10.680  1.00  0.00      LIG  
ATOM   4922 C7   LIG     1      20.991  22.285   9.261  1.00  0.00      LIG  
ATOM   4923 C8   LIG     1      21.307  20.788   9.037  1.00  0.00      LIG  
ATOM   4924 C9   LIG     1      21.647  20.015  10.341  1.00  0.00      LIG  
ATOM   4925 C10  LIG     1      20.071  20.059   8.413  1.00  0.00      LIG  
ATOM   4926 C11  LIG     1      20.155  18.528   8.454  1.00  0.00      LIG  
ATOM   4927 C12  LIG     1      21.479  17.908   8.855  1.00  0.00      LIG  
ATOM   4928 C13  LIG     1      22.146  18.584  10.044  1.00  0.00      LIG  
ATOM   4929 O    LIG     1      25.365  23.362  12.959  1.00  0.00      LIG  
ATOM   4930 C14  LIG     1      19.807  18.053   7.054  1.00  0.00      LIG  
ATOM   4931 C15  LIG     1      19.047  19.189   6.423  1.00  0.00      LIG  
ATOM   4932 C16  LIG     1      19.776  20.398   6.955  1.00  0.00      LIG  
ATOM   4933 C17  LIG     1      17.975  15.474   8.923  1.00  0.00      LIG  
ATOM   4934 C18  LIG     1      17.861  16.454   7.751  1.00  0.00      LIG  
ATOM   4935 C19  LIG     1      19.165  16.667   6.974  1.00  0.00      LIG  
ATOM   4936 C20  LIG     1      21.744  20.516  12.768  1.00  0.00      LIG  
ATOM   4937 O1   LIG     1      21.929  17.744  11.174  1.00  0.00      LIG  
ATOM   4938 C21  LIG     1      18.762  20.392   9.152  1.00  0.00      LIG  
ATOM   4939 C22  LIG     1      22.517  20.812   8.081  1.00  0.00      LIG  
ATOM   4940 C23  LIG     1      18.868  16.359   5.527  1.00  0.00      LIG  
ATOM   4941 H    LIG     1      20.690  19.862  10.840  1.00  0.00      LIG  
ATOM   4942 O2   LIG     1      18.423  16.184  10.076  1.00  0.00      LIG  
ATOM   4943 C24  LIG     1      18.816  14.264   8.613  1.00  0.00      LIG  
ATOM   4944 H1   LIG     1      18.799  14.005   7.562  1.00  0.00      LIG  
ATOM   4945 H2   LIG     1      23.211  22.395  10.275  1.00  0.00      LIG  
ATOM   4946 C25  LIG     1      19.028  13.130   9.550  1.00  0.00      LIG  
ATOM   4947 O3   LIG     1      20.057  14.126   9.353  1.00  0.00      LIG  
ATOM   4948 C26  LIG     1      18.437  13.100  10.918  1.00  0.00      LIG  
ATOM   4949 C27  LIG     1      19.369  11.817   8.960  1.00  0.00      LIG  
ATOM   4950 H3   LIG     1      24.337  20.837  13.658  1.00  0.00      LIG  
ATOM   4951 H4   LIG     1      25.742  20.885  12.584  1.00  0.00      LIG  
ATOM   4952 H5   LIG     1      23.198  24.142  11.920  1.00  0.00      LIG  
ATOM   4953 H6   LIG     1      22.533  23.065  13.160  1.00  0.00      LIG  
ATOM   4954 H7   LIG     1      23.985  19.282  11.845  1.00  0.00      LIG  
ATOM   4955 H8   LIG     1      24.428  20.475  10.627  1.00  0.00      LIG  
ATOM   4956 H9   LIG     1      21.160  23.855  10.697  1.00  0.00      LIG  
ATOM   4957 H10  LIG     1      20.378  22.406  11.326  1.00  0.00      LIG  
ATOM   4958 H11  LIG     1      21.673  22.883   8.650  1.00  0.00      LIG  
ATOM   4959 H12  LIG     1      20.007  22.589   8.908  1.00  0.00      LIG  
ATOM   4960 H13  LIG     1      19.413  18.179   9.168  1.00  0.00      LIG  
ATOM   4961 H14  LIG     1      22.160  17.966   8.004  1.00  0.00      LIG  
ATOM   4962 H15  LIG     1      21.332  16.838   9.033  1.00  0.00      LIG  
ATOM   4963 H16  LIG     1      23.219  18.575   9.841  1.00  0.00      LIG  
ATOM   4964 H17  LIG     1      20.742  17.989   6.490  1.00  0.00      LIG  
ATOM   4965 H18  LIG     1      18.004  19.187   6.744  1.00  0.00      LIG  
ATOM   4966 H19  LIG     1      19.079  19.156   5.331  1.00  0.00      LIG  
ATOM   4967 H20  LIG     1      20.681  20.517   6.358  1.00  0.00      LIG  
ATOM   4968 H21  LIG     1      19.180  21.308   6.847  1.00  0.00      LIG  
ATOM   4969 H22  LIG     1      16.971  15.112   9.147  1.00  0.00      LIG  
ATOM   4970 H23  LIG     1      17.460  17.413   8.093  1.00  0.00      LIG  
ATOM   4971 H24  LIG     1      17.124  16.032   7.062  1.00  0.00      LIG  
ATOM   4972 H25  LIG     1      19.928  15.962   7.304  1.00  0.00      LIG  
ATOM   4973 H26  LIG     1      20.692  20.806  12.716  1.00  0.00      LIG  
ATOM   4974 H27  LIG     1      22.178  21.044  13.618  1.00  0.00      LIG  
ATOM   4975 H28  LIG     1      21.774  19.455  13.018  1.00  0.00      LIG  
ATOM   4976 H29  LIG     1      20.964  17.663  11.271  1.00  0.00      LIG  
ATOM   4977 H30  LIG     1      18.403  21.396   8.916  1.00  0.00      LIG  
ATOM   4978 H31  LIG     1      18.862  20.318  10.236  1.00  0.00      LIG  
ATOM   4979 H32  LIG     1      17.956  19.710   8.867  1.00  0.00      LIG  
ATOM   4980 H33  LIG     1      23.428  21.109   8.604  1.00  0.00      LIG  
ATOM   4981 H34  LIG     1      22.363  21.534   7.274  1.00  0.00      LIG  
ATOM   4982 H35  LIG     1      22.717  19.858   7.598  1.00  0.00      LIG  
ATOM   4983 H36  LIG     1      19.735  16.606   4.916  1.00  0.00      LIG  
ATOM   4984 H37  LIG     1      18.012  16.932   5.162  1.00  0.00      LIG  
ATOM   4985 H38  LIG     1      18.643  15.295   5.404  1.00  0.00      LIG  
ATOM   4986 H39  LIG     1      18.761  15.506  10.686  1.00  0.00      LIG  
ATOM   4987 H40  LIG     1      18.972  12.372  11.534  1.00  0.00      LIG  
ATOM   4988 H41  LIG     1      17.389  12.790  10.867  1.00  0.00      LIG  
ATOM   4989 H42  LIG     1      18.490  14.065  11.427  1.00  0.00      LIG  
ATOM   4990 H43  LIG     1      20.042  11.932   8.108  1.00  0.00      LIG  
ATOM   4991 H44  LIG     1      19.876  11.193   9.701  1.00  0.00      LIG  
ATOM   4992 H45  LIG     1      18.466  11.303   8.622  1.00  0.00      LIG  
TER
REMARK  Energy: 265.435
REMARK  SimpleFitness: 265.435
REMARK  FullFitness: -1380.6322
REMARK  InterFull: -39.5322
REMARK  IntraFull: 311.347
REMARK  solvFull: -1895.53
REMARK  surfFull: 243.083
REMARK  extraFull: 0.0
REMARK  deltaGcompsolvpol: -1895.53
REMARK  deltaGcompsolvnonpol: 243.083
REMARK  deltaGprotsolvpol: -1897.11
REMARK  deltaGprotsolvnonpol: 243.179
REMARK  deltaGligsolvpol: -10.6546
REMARK  deltaGligsolvnonpol: 14.045
REMARK  deltaGvdw: -39.5322
REMARK  deltaGelec: 0.0
REMARK  deltaG: -8.318731
REMARK  Cluster: 6
REMARK  ClusterRank: 0
ATOM   4915 C    LIG     1      20.488  16.837  14.702  1.00  0.00      LIG  
ATOM   4916 C1   LIG     1      21.496  17.936  14.613  1.00  0.00      LIG  
ATOM   4917 C2   LIG     1      21.230  18.971  13.566  1.00  0.00      LIG  
ATOM   4918 C3   LIG     1      20.961  18.291  12.235  1.00  0.00      LIG  
ATOM   4919 C4   LIG     1      19.803  17.290  12.268  1.00  0.00      LIG  
ATOM   4920 C5   LIG     1      20.194  16.253  13.330  1.00  0.00      LIG  
ATOM   4921 C6   LIG     1      20.848  19.343  11.145  1.00  0.00      LIG  
ATOM   4922 C7   LIG     1      20.053  18.911   9.925  1.00  0.00      LIG  
ATOM   4923 C8   LIG     1      20.108  17.409   9.642  1.00  0.00      LIG
[truncated: 1,301,311 more chars]
