# Supplementary material for: Exploring the mechanism of Alisma orientale for the treatment of pregnancy induced hypertension and potential hepato-nephrotoxicity by using network pharmacology, network toxicology, molecular docking and molecular dynamics simulation
Source: Front Pharmacol. 2022 Nov 15;13:1027112. doi: 10.3389/fphar.2022.1027112 (PMC9705790; doi:10.3389/fphar.2022.1027112)
Supplement: Supplementary file 13 [file DataSheet7.zip › IGF1/IGFb23/eadock3.err]

sib.fastconf.EADock3: running @ selenium/127.0.1.1 development version. /home/swissdock/swissdock/tmp//cache/eadock3/eadock3.jar MD5: 6b55cadf59de6f950f604b9d6d6562d2
sib.fastconf.EADock3: 5000 binding modes will be generated
sib.fastconf.EADock3: the 5000 with the most favorable SimpleFitness will be evaluated with FACTS.
sib.fastconf.EADock3: 250 binding modes will be retained
sib.fastconf.EADock3: minimize with 100 steps of SD then 250 steps of ABNR
sib.fastconf.EADock3: side chains closer than 0.0 A to any atom of the ligand will be optimized.
sib.fastconf.EADock3: Clustering radius is 2.0
sib.fastconf.EADock3: Maximum cluster size is 8
sib.fastconf.EADock3: clusters will have the exact size.
sib.fastconf.EADock3: Output file is clusters.zip
sib.fastconf.EADock3: Ligand selection is SEGID LIG
sib.fastconf.EADock3: temporary files will be kept.
sib.fastconf.EADock3: Translations allowed.
sib.fastconf.EADock3: solvation model is FACTS
sib.fastconf.EADock3: Centering rotations on the whole ligand.
sib.fastconf.EADock3: System  : 4992 atoms
sib.fastconf.EADock3: Ligand  : 78 atoms
sib.fastconf.EADock3: Receptor: 4914 atoms
sib.fastconf.EADock3:   Fixed part   : 4914 atoms
sib.fastconf.EADock3:   Flexible part: 0 atoms
sib.fastconf.EADock3: Blind docking
sib.fastconf.biodatastructures.molecules.FlexibleMoleculeBuilder: No RotateBond directive found.
sib.fastconf.biodatastructures.molecules.FlexibleMoleculeBuilder: Multiple keyword found in RotateBond directive.
sib.fastconf.biodatastructures.molecules.FlexibleMoleculeBuilder: Identify bonds.
sib.fastconf.biodatastructures.molecules.FlexibleMolecule: Total of 82 bonds found.
sib.fastconf.biodatastructures.molecules.FlexibleMolecule: Restricting dihedral rotations based on the number of atom on each side.
sib.fastconf.biodatastructures.molecules.FlexibleMolecule: 12 rotatable dihedral angles found.
sib.fastconf.biodatastructures.molecules.FlexibleMolecule: no user specified bond list.
sib.fastconf.biodatastructures.molecules.FlexibleMolecule: Filtering out dihedrals defined with an hydrogen.
sib.fastconf.biodatastructures.molecules.FlexibleMolecule: accepting bond 4926_4930_4935_4934
sib.fastconf.biodatastructures.molecules.FlexibleMolecule: accepting bond 4935_4934_4933_4942
sib.fastconf.biodatastructures.molecules.FlexibleMolecule: accepting bond 4934_4933_4943_4946
sib.fastconf.biodatastructures.molecules.FlexibleMolecule: accepting bond 4930_4935_4934_4933
sib.fastconf.biodatastructures.molecules.FlexibleMolecule: found # 54 core atoms : [ 4915 4916 4917 4918 4919 4920 4921 4922 4923 4924 4925 4926 4927 4928 4929 4930 4931 4932 4935 4936 4937 4938 4939 4941 4945 4950 4951 4952 4953 4954 4955 4956 4957 4958 4959 4960 4961 4962 4963 4964 4965 4966 4967 4968 4973 4974 4975 4976 4977 4978 4979 4980 4981 4982 ]
sib.fastconf.biodatastructures.molecules.FlexibleMolecule: found rotatable bond # 0 between 4930 4935
sib.fastconf.biodatastructures.molecules.FlexibleMolecule: Group FIX (52): [ 4915 4916 4920 4950 4951 4917 4929 4919 4954 4955 4918 4952 4953 4924 4936 4921 4945 4923 4928 4941 4973 4974 4975 4922 4956 4957 4925 4939 4927 4937 4963 4958 4959 4926 4932 4938 4980 4981 4982 4961 4962 4976 4960 4931 4967 4968 4977 4978 4979 4964 4965 4966 ] 
sib.fastconf.biodatastructures.molecules.FlexibleMolecule: Group ROTATABLE (24): [ 4933 4934 4942 4943 4969 4970 4971 4940 4972 4983 4984 4985 4986 4944 4946 4947 4948 4949 4987 4988 4989 4990 4991 4992 ] 
sib.fastconf.biodatastructures.molecules.FlexibleMolecule: Group ROTATABLE (Validation) (2): [ 4934 4940 ] 
sib.fastconf.biodatastructures.molecules.FlexibleMolecule: Group ROTATABLE (Non Validation) (18): [ 4933 4942 4943 4969 4970 4971 4986 4944 4946 4947 4948 4949 4987 4988 4989 4990 4991 4992 ] 
sib.fastconf.biodatastructures.molecules.FlexibleMolecule: found rotatable bond # 1 between 4934 4933
sib.fastconf.biodatastructures.molecules.FlexibleMolecule: Group FIX (61): [ 4915 4916 4920 4950 4951 4917 4929 4919 4954 4955 4918 4952 4953 4924 4936 4921 4945 4923 4928 4941 4973 4974 4975 4922 4956 4957 4925 4939 4927 4937 4963 4958 4959 4926 4932 4938 4980 4981 4982 4961 4962 4976 4930 4960 4931 4967 4968 4977 4978 4979 4935 4964 4965 4966 4940 4972 4970 4971 4983 4984 4985 ] 
sib.fastconf.biodatastructures.molecules.FlexibleMolecule: Group ROTATABLE (15): [ 4942 4943 4969 4986 4944 4946 4947 4948 4949 4987 4988 4989 4990 4991 4992 ] 
sib.fastconf.biodatastructures.molecules.FlexibleMolecule: Group ROTATABLE (Validation) (2): [ 4942 4943 ] 
sib.fastconf.biodatastructures.molecules.FlexibleMolecule: Group ROTATABLE (Non Validation) (11): [ 4944 4946 4947 4948 4949 4987 4988 4989 4990 4991 4992 ] 
sib.fastconf.biodatastructures.molecules.FlexibleMolecule: found rotatable bond # 2 between 4933 4943
sib.fastconf.biodatastructures.molecules.FlexibleMolecule: Group FIX (65): [ 4915 4916 4920 4950 4951 4917 4929 4919 4954 4955 4918 4952 4953 4924 4936 4921 4945 4923 4928 4941 4973 4974 4975 4922 4956 4957 4925 4939 4927 4937 4963 4958 4959 4926 4932 4938 4980 4981 4982 4961 4962 4976 4930 4960 4931 4967 4968 4977 4978 4979 4935 4964 4965 4966 4934 4940 4972 4970 4971 4983 4984 4985 4942 4969 4986 ] 
sib.fastconf.biodatastructures.molecules.FlexibleMolecule: Group ROTATABLE (11): [ 4944 4946 4947 4948 4949 4987 4988 4989 4990 4991 4992 ] 
sib.fastconf.biodatastructures.molecules.FlexibleMolecule: Group ROTATABLE (Validation) (4): [ 4946 4947 4948 4949 ] 
sib.fastconf.biodatastructures.molecules.FlexibleMolecule: Group ROTATABLE (Non Validation) (0): [ ] 
sib.fastconf.biodatastructures.molecules.FlexibleMolecule: found rotatable bond # 3 between 4935 4934
sib.fastconf.biodatastructures.molecules.FlexibleMolecule: Group FIX (58): [ 4915 4916 4920 4950 4951 4917 4929 4919 4954 4955 4918 4952 4953 4924 4936 4921 4945 4923 4928 4941 4973 4974 4975 4922 4956 4957 4925 4939 4927 4937 4963 4958 4959 4926 4932 4938 4980 4981 4982 4961 4962 4976 4930 4960 4931 4967 4968 4977 4978 4979 4964 4965 4966 4940 4972 4983 4984 4985 ] 
sib.fastconf.biodatastructures.molecules.FlexibleMolecule: Group ROTATABLE (18): [ 4933 4942 4943 4969 4970 4971 4986 4944 4946 4947 4948 4949 4987 4988 4989 4990 4991 4992 ] 
sib.fastconf.biodatastructures.molecules.FlexibleMolecule: Group ROTATABLE (Validation) (1): [ 4933 ] 
sib.fastconf.biodatastructures.molecules.FlexibleMolecule: Group ROTATABLE (Non Validation) (15): [ 4942 4943 4969 4986 4944 4946 4947 4948 4949 4987 4988 4989 4990 4991 4992 ] 
sib.fastconf.biodatastructures.molecules.FlexibleMolecule: Bond 4930 4935 has no putative parent, best bet is root node
sib.fastconf.biodatastructures.molecules.FlexibleMoleculeRotatable bond tree initialized 5 elements
sib.fastconf.biodatastructures.molecules.FlexibleMolecule: Detecting chiral carbons
sib.fastconf.biodatastructures.molecules.FlexibleMolecule: Atom 4923 C8   [ -1.506 1.273 0.41 ] is chiral
sib.fastconf.biodatastructures.molecules.FlexibleMolecule: Atom 4925 C10  [ 0.021 1.036 0.134 ] is chiral
sib.fastconf.biodatastructures.molecules.FlexibleMolecule: Atom 4926 C11  [ 0.609 -0.229 0.771 ] is chiral
sib.fastconf.biodatastructures.molecules.FlexibleMolecule: Atom 4928 C13  [ -1.629 -0.931 1.681 ] is chiral
sib.fastconf.biodatastructures.molecules.FlexibleMolecule: Atom 4933 C17  [ 5.525 -1.048 -0.041 ] is chiral
sib.fastconf.biodatastructures.molecules.FlexibleMolecule: Atom 4935 C19  [ 3.071 -0.879 0.56 ] is chiral
sib.fastconf.biodatastructures.molecules.FlexibleMolecule: Atom 4943 C24  [ 5.434 -0.295 -1.336 ] is chiral
sib.fastconf.FastconfBuilder: Initialize non bonded list.
sib.fastconf.biodatastructures.scoring.moleculargrids.grids.InsideMolecularGrid: Calculating inside grid [405][412][471]
sib.fastconf.biodatastructures.scoring.moleculargrids.grids.InsideMolecularGrid: Inside grid calculated in 870 ms
sib.fastconf.biodatastructures.scoring.moleculargrids.grids.InsideMolecularGrid: Smoothing inside grid.
sib.fastconf.biodatastructures.scoring.moleculargrids.grids.InsideMolecularGrid: Inside grid smoothed in 970 ms
sib.fastconf.biodatastructures.scoring.EvaluatorBuilder: generation of the electrostatic grid took 0 ms.
sib.fastconf.FastconfBuilder: Initial energy: 17171.295
sib.fastconf.EADock3: EADock3 starting
sib.fastconf.EADock3: Box volume 431547.03 ?
sib.fastconf.EADock3: Xmin: -24.314 Xmax: 46.616 Xsize: 70.930
sib.fastconf.EADock3: Ymin: -30.933 Ymax: 41.431 Ysize: 72.364
sib.fastconf.EADock3: Zmin: -26.413 Zmax: 57.663 Zsize: 84.076
sib.fastconf.EADock3: Calculating pocket bias.
sib.fastconf.EADock3: 3 cavities identified.
sib.fastconf.EADock3: 31 magic points identified.
sib.fastconf.EADock3: 31 pocket points were identified in 2010 ms
sib.fastconf.EADock3: Calculating surface bias.
sib.fastconf.EADock3: 10024 surface points were identified in 5920 ms
sib.fastconf.EADock3: 0.0 % done
sib.fastconf.EADock3: 0.1 % done
sib.fastconf.EADock3: 0.2 % done
sib.fastconf.EADock3: 0.3 % done
sib.fastconf.EADock3: 0.4 % done
sib.fastconf.EADock3: 0.5 % done
sib.fastconf.EADock3: 0.6 % done
sib.fastconf.EADock3: 0.7 % done
sib.fastconf.EADock3: 0.8 % done
sib.fastconf.EADock3: 0.9 % done
sib.fastconf.EADock3: 1.0 % done
sib.fastconf.EADock3: 1.1 % done
sib.fastconf.EADock3: 1.2 % done
sib.fastconf.EADock3: 1.3 % done
sib.fastconf.EADock3: 1.4 % done
sib.fastconf.EADock3: 1.5 % done
sib.fastconf.EADock3: 1.6 % done
sib.fastconf.EADock3: 1.7 % done
sib.fastconf.EADock3: 1.8 % done
sib.fastconf.EADock3: 1.9 % done
sib.fastconf.EADock3: 2.0 % done
sib.fastconf.EADock3: 2.1 % done
sib.fastconf.EADock3: 2.2 % done
sib.fastconf.EADock3: 2.3 % done
sib.fastconf.EADock3: 2.4 % done
sib.fastconf.EADock3: 2.5 % done
sib.fastconf.EADock3: 2.6 % done
sib.fastconf.EADock3: 2.7 % done
sib.fastconf.EADock3: 2.8 % done
sib.fastconf.EADock3: 2.9 % done
sib.fastconf.EADock3: 3.0 % done
sib.fastconf.EADock3: 3.1 % done
sib.fastconf.EADock3: 3.2 % done
sib.fastconf.EADock3: 3.3 % done
sib.fastconf.EADock3: 3.4 % done
sib.fastconf.EADock3: 3.5 % done
sib.fastconf.EADock3: 3.6 % done
sib.fastconf.EADock3: 3.7 % done
sib.fastconf.EADock3: 3.8 % done
sib.fastconf.EADock3: 3.9 % done
sib.fastconf.EADock3: 4.0 % done
sib.fastconf.EADock3: 4.1 % done
sib.fastconf.EADock3: 4.2 % done
sib.fastconf.EADock3: 4.3 % done
sib.fastconf.EADock3: 4.4 % done
sib.fastconf.EADock3: 4.5 % done
sib.fastconf.EADock3: 4.6 % done
sib.fastconf.EADock3: 4.7 % done
sib.fastconf.EADock3: 4.8 % done
sib.fastconf.EADock3: 4.9 % done
sib.fastconf.EADock3: 5.0 % done
sib.fastconf.EADock3: 5.1 % done
sib.fastconf.EADock3: 5.2 % done
sib.fastconf.EADock3: 5.3 % done
sib.fastconf.EADock3: 5.4 % done
sib.fastconf.EADock3: 5.5 % done
sib.fastconf.EADock3: 5.6 % done
sib.fastconf.EADock3: 5.7 % done
sib.fastconf.EADock3: 5.8 % done
sib.fastconf.EADock3: only 218/500001 BM accepted, exiting DSS.
sib.fastconf.EADock3: The generation of 218 conformations took 1148150 s
sib.fastconf.EADock3: The DSS engine failed 495001 times to find a suitable BMs within the allowed time limit of 500 ms
sib.fastconf.EADock3: Minimizing binding mode 0, energy is 230.08405, rmsd is 2.9660826
sib.fastconf.EADock3: Minimizing binding mode 1, energy is 230.12515, rmsd is 35.8212
sib.fastconf.EADock3: Minimizing binding mode 2, energy is 241.88515, rmsd is 1.6560961
sib.fastconf.EADock3: Minimizing binding mode 3, energy is 246.9173, rmsd is 3.0340357
sib.fastconf.EADock3: Minimizing binding mode 4, energy is 272.1217, rmsd is 34.860603
sib.fastconf.EADock3: Minimizing binding mode 5, energy is 285.10852, rmsd is 3.2014658
sib.fastconf.EADock3: Minimizing binding mode 6, energy is 291.02963, rmsd is 29.809929
sib.fastconf.EADock3: Minimizing binding mode 7, energy is 299.89902, rmsd is 28.105003
sib.fastconf.EADock3: Minimizing binding mode 8, energy is 307.2944, rmsd is 34.858543
sib.fastconf.EADock3: Minimizing binding mode 9, energy is 329.03845, rmsd is 2.7989717
sib.fastconf.EADock3: Minimizing binding mode 10, energy is 347.71722, rmsd is 2.9291935
sib.fastconf.EADock3: Minimizing binding mode 11, energy is 350.48828, rmsd is 30.215076
sib.fastconf.EADock3: Minimizing binding mode 12, energy is 361.33847, rmsd is 27.047594
sib.fastconf.EADock3: Minimizing binding mode 13, energy is 364.4666, rmsd is 19.84281
sib.fastconf.EADock3: Minimizing binding mode 14, energy is 371.94095, rmsd is 29.328123
sib.fastconf.EADock3: Minimizing binding mode 15, energy is 397.5565, rmsd is 27.801935
sib.fastconf.EADock3: Minimizing binding mode 16, energy is 412.2568, rmsd is 28.822994
sib.fastconf.EADock3: Minimizing binding mode 17, energy is 413.81668, rmsd is 27.747393
sib.fastconf.EADock3: Minimizing binding mode 18, energy is 415.89047, rmsd is 2.7821107
sib.fastconf.EADock3: Minimizing binding mode 19, energy is 424.61737, rmsd is 27.319365
sib.fastconf.EADock3: Minimizing binding mode 20, energy is 431.6362, rmsd is 20.976974
sib.fastconf.EADock3: Minimizing binding mode 21, energy is 439.9417, rmsd is 29.147655
sib.fastconf.EADock3: Minimizing binding mode 22, energy is 448.30234, rmsd is 30.933035
sib.fastconf.EADock3: Minimizing binding mode 23, energy is 451.5017, rmsd is 27.03913
sib.fastconf.EADock3: Minimizing binding mode 24, energy is 458.92844, rmsd is 28.75303
sib.fastconf.EADock3: Minimizing binding mode 25, energy is 484.63513, rmsd is 29.258879
sib.fastconf.EADock3: Minimizing binding mode 26, energy is 515.36237, rmsd is 3.2702117
sib.fastconf.EADock3: Minimizing binding mode 27, energy is 521.94446, rmsd is 19.840328
sib.fastconf.EADock3: Minimizing binding mode 28, energy is 539.2307, rmsd is 20.034136
sib.fastconf.EADock3: Minimizing binding mode 29, energy is 546.8838, rmsd is 26.148653
sib.fastconf.EADock3: Minimizing binding mode 30, energy is 555.9604, rmsd is 30.467773
sib.fastconf.EADock3: Minimizing binding mode 31, energy is 566.78357, rmsd is 28.681082
sib.fastconf.EADock3: Minimizing binding mode 32, energy is 571.467, rmsd is 30.304838
sib.fastconf.EADock3: Minimizing binding mode 33, energy is 581.7206, rmsd is 28.317923
sib.fastconf.EADock3: Minimizing binding mode 34, energy is 583.0681, rmsd is 27.800411
sib.fastconf.EADock3: Minimizing binding mode 35, energy is 583.97546, rmsd is 38.0036
sib.fastconf.EADock3: Minimizing binding mode 36, energy is 589.694, rmsd is 35.331135
sib.fastconf.EADock3: Minimizing binding mode 37, energy is 593.62213, rmsd is 36.19742
sib.fastconf.EADock3: Minimizing binding mode 38, energy is 596.9815, rmsd is 2.9150665
sib.fastconf.EADock3: Minimizing binding mode 39, energy is 597.30554, rmsd is 29.725183
sib.fastconf.EADock3: Minimizing binding mode 40, energy is 598.424, rmsd is 28.552198
sib.fastconf.EADock3: Minimizing binding mode 41, energy is 602.92737, rmsd is 25.864746
sib.fastconf.EADock3: Minimizing binding mode 42, energy is 604.9349, rmsd is 30.200752
sib.fastconf.EADock3: Minimizing binding mode 43, energy is 639.4177, rmsd is 28.735888
sib.fastconf.EADock3: Minimizing binding mode 44, energy is 644.03156, rmsd is 27.86734
sib.fastconf.EADock3: Minimizing binding mode 45, energy is 651.7072, rmsd is 35.233406
sib.fastconf.EADock3: Minimizing binding mode 46, energy is 655.4782, rmsd is 28.765995
sib.fastconf.EADock3: Minimizing binding mode 47, energy is 662.263, rmsd is 26.780281
sib.fastconf.EADock3: Minimizing binding mode 48, energy is 678.4664, rmsd is 3.4470212
sib.fastconf.EADock3: Minimizing binding mode 49, energy is 681.3709, rmsd is 28.383112
sib.fastconf.EADock3: Minimizing binding mode 50, energy is 685.93854, rmsd is 21.24441
sib.fastconf.EADock3: Minimizing binding mode 51, energy is 693.6081, rmsd is 27.746729
sib.fastconf.EADock3: Minimizing binding mode 52, energy is 696.5514, rmsd is 21.09137
sib.fastconf.EADock3: Minimizing binding mode 53, energy is 697.0011, rmsd is 36.34515
sib.fastconf.EADock3: Minimizing binding mode 54, energy is 707.527, rmsd is 27.864363
sib.fastconf.EADock3: Minimizing binding mode 55, energy is 715.8345, rmsd is 19.987913
sib.fastconf.EADock3: Minimizing binding mode 56, energy is 725.97754, rmsd is 18.844398
sib.fastconf.EADock3: Minimizing binding mode 57, energy is 728.3132, rmsd is 26.481462
sib.fastconf.EADock3: Minimizing binding mode 58, energy is 729.03625, rmsd is 29.195663
sib.fastconf.EADock3: Minimizing binding mode 59, energy is 729.48895, rmsd is 29.80689
sib.fastconf.EADock3: Minimizing binding mode 60, energy is 738.7608, rmsd is 29.254618
sib.fastconf.EADock3: Minimizing binding mode 61, energy is 744.36847, rmsd is 28.184189
sib.fastconf.EADock3: Minimizing binding mode 62, energy is 747.02563, rmsd is 27.907705
sib.fastconf.EADock3: Minimizing binding mode 63, energy is 761.61774, rmsd is 20.546005
sib.fastconf.EADock3: Minimizing binding mode 64, energy is 770.56793, rmsd is 29.543854
sib.fastconf.EADock3: Minimizing binding mode 65, energy is 773.9091, rmsd is 3.1141725
sib.fastconf.EADock3: Minimizing binding mode 66, energy is 774.2929, rmsd is 18.424765
sib.fastconf.EADock3: Minimizing binding mode 67, energy is 781.575, rmsd is 27.758234
sib.fastconf.EADock3: Minimizing binding mode 68, energy is 798.70166, rmsd is 26.81481
sib.fastconf.EADock3: Minimizing binding mode 69, energy is 825.2646, rmsd is 3.1848464
sib.fastconf.EADock3: Minimizing binding mode 70, energy is 858.133, rmsd is 21.635574
sib.fastconf.EADock3: Minimizing binding mode 71, energy is 863.08307, rmsd is 29.610794
sib.fastconf.EADock3: Minimizing binding mode 72, energy is 864.73016, rmsd is 27.205547
sib.fastconf.EADock3: Minimizing binding mode 73, energy is 865.35736, rmsd is 19.210281
sib.fastconf.EADock3: Minimizing binding mode 74, energy is 971.9093, rmsd is 28.634928
sib.fastconf.EADock3: Minimizing binding mode 75, energy is 988.7636, rmsd is 21.930191
sib.fastconf.EADock3: Minimizing binding mode 76, energy is 991.23816, rmsd is 28.479378
sib.fastconf.EADock3: Minimizing binding mode 77, energy is 995.7318, rmsd is 28.9047
sib.fastconf.EADock3: Minimizing binding mode 78, energy is 1020.5596, rmsd is 28.095451
sib.fastconf.EADock3: Minimizing binding mode 79, energy is 1020.92413, rmsd is 36.65055
sib.fastconf.EADock3: Minimizing binding mode 80, energy is 1030.821, rmsd is 28.130852
sib.fastconf.EADock3: Minimizing binding mode 81, energy is 1033.7384, rmsd is 30.400614
sib.fastconf.EADock3: Minimizing binding mode 82, energy is 1034.9265, rmsd is 29.65447
sib.fastconf.EADock3: Minimizing binding mode 83, energy is 1035.98, rmsd is 37.76501
sib.fastconf.EADock3: Minimizing binding mode 84, energy is 1039.2014, rmsd is 29.590399
sib.fastconf.EADock3: Minimizing binding mode 85, energy is 1042.9373, rmsd is 36.129414
sib.fastconf.EADock3: Minimizing binding mode 86, energy is 1043.6321, rmsd is 28.093304
sib.fastconf.EADock3: Minimizing binding mode 87, energy is 1043.7938, rmsd is 18.76647
sib.fastconf.EADock3: Minimizing binding mode 88, energy is 1045.6886, rmsd is 25.818727
sib.fastconf.EADock3: Minimizing binding mode 89, energy is 1066.1277, rmsd is 27.984837
sib.fastconf.EADock3: Minimizing binding mode 90, energy is 1080.0072, rmsd is 2.1075697
sib.fastconf.EADock3: Minimizing binding mode 91, energy is 1085.1804, rmsd is 34.687733
sib.fastconf.EADock3: Minimizing binding mode 92, energy is 1095.9868, rmsd is 28.983435
sib.fastconf.EADock3: Minimizing binding mode 93, energy is 1115.2723, rmsd is 1.5502856
sib.fastconf.EADock3: Minimizing binding mode 94, energy is 1128.5277, rmsd is 29.625303
sib.fastconf.EADock3: Minimizing binding mode 95, energy is 1133.0383, rmsd is 28.623638
sib.fastconf.EADock3: Minimizing binding mode 96, energy is 1139.0222, rmsd is 35.91218
sib.fastconf.EADock3: Minimizing binding mode 97, energy is 1143.0392, rmsd is 28.682781
sib.fastconf.EADock3: Minimizing binding mode 98, energy is 1156.8662, rmsd is 27.88596
sib.fastconf.EADock3: Minimizing binding mode 99, energy is 1161.5524, rmsd is 27.179033
sib.fastconf.EADock3: Minimizing binding mode 100, energy is 1163.9149, rmsd is 29.292711
sib.fastconf.EADock3: Minimizing binding mode 101, energy is 1209.3323, rmsd is 25.832674
sib.fastconf.EADock3: Minimizing binding mode 102, energy is 1227.3324, rmsd is 28.067877
sib.fastconf.EADock3: Minimizing binding mode 103, energy is 1259.8687, rmsd is 19.720066
sib.fastconf.EADock3: Minimizing binding mode 104, energy is 1271.8604, rmsd is 27.68463
sib.fastconf.EADock3: Minimizing binding mode 105, energy is 1286.0573, rmsd is 27.796558
sib.fastconf.EADock3: Minimizing binding mode 106, energy is 1290.9624, rmsd is 35.98614
sib.fastconf.EADock3: Minimizing binding mode 107, energy is 1292.4374, rmsd is 20.455547
sib.fastconf.EADock3: Minimizing binding mode 108, energy is 1295.0187, rmsd is 29.399698
sib.fastconf.EADock3: Minimizing binding mode 109, energy is 1299.1089, rmsd is 35.329536
sib.fastconf.EADock3: Minimizing binding mode 110, energy is 1301.3679, rmsd is 36.809223
sib.fastconf.EADock3: Minimizing binding mode 111, energy is 1306.4426, rmsd is 37.158947
sib.fastconf.EADock3: Minimizing binding mode 112, energy is 1308.3888, rmsd is 30.539366
sib.fastconf.EADock3: Minimizing binding mode 113, energy is 1312.2397, rmsd is 28.23164
sib.fastconf.EADock3: Minimizing binding mode 114, energy is 1329.227, rmsd is 19.648188
sib.fastconf.EADock3: Minimizing binding mode 115, energy is 1345.4423, rmsd is 35.730595
sib.fastconf.EADock3: Minimizing binding mode 116, energy is 1347.4578, rmsd is 29.38237
sib.fastconf.EADock3: Minimizing binding mode 117, energy is 1349.5347, rmsd is 29.494774
sib.fastconf.EADock3: Minimizing binding mode 118, energy is 1354.243, rmsd is 27.27174
sib.fastconf.EADock3: Minimizing binding mode 119, energy is 1375.6919, rmsd is 28.082935
sib.fastconf.EADock3: Minimizing binding mode 120, energy is 1392.0023, rmsd is 20.791237
sib.fastconf.EADock3: Minimizing binding mode 121, energy is 1397.4478, rmsd is 28.216156
sib.fastconf.EADock3: Minimizing binding mode 122, energy is 1404.4507, rmsd is 37.17487
sib.fastconf.EADock3: Minimizing binding mode 123, energy is 1416.852, rmsd is 28.01174
sib.fastconf.EADock3: Minimizing binding mode 124, energy is 1418.7476, rmsd is 35.781612
sib.fastconf.EADock3: Minimizing binding mode 125, energy is 1459.631, rmsd is 35.035923
sib.fastconf.EADock3: Minimizing binding mode 126, energy is 1466.6927, rmsd is 27.798325
sib.fastconf.EADock3: Minimizing binding mode 127, energy is 1483.5338, rmsd is 37.344326
sib.fastconf.EADock3: Minimizing binding mode 128, energy is 1486.7991, rmsd is 35.31244
sib.fastconf.EADock3: Minimizing binding mode 129, energy is 1491.4302, rmsd is 1.6178936
sib.fastconf.EADock3: Minimizing binding mode 130, energy is 1516.1191, rmsd is 35.467804
sib.fastconf.EADock3: Minimizing binding mode 131, energy is 1523.8002, rmsd is 2.0459805
sib.fastconf.EADock3: Minimizing binding mode 132, energy is 1587.3145, rmsd is 28.167387
sib.fastconf.EADock3: Minimizing binding mode 133, energy is 1598.851, rmsd is 35.739483
sib.fastconf.EADock3: Minimizing binding mode 134, energy is 1601.2147, rmsd is 19.448038
sib.fastconf.EADock3: Minimizing binding mode 135, energy is 1626.973, rmsd is 35.290962
sib.fastconf.EADock3: Minimizing binding mode 136, energy is 1644.1859, rmsd is 28.385445
sib.fastconf.EADock3: Minimizing binding mode 137, energy is 1651.4426, rmsd is 28.878014
sib.fastconf.EADock3: Minimizing binding mode 138, energy is 1688.293, rmsd is 34.47238
sib.fastconf.EADock3: Minimizing binding mode 139, energy is 1704.9647, rmsd is 34.660408
sib.fastconf.EADock3: Minimizing binding mode 140, energy is 1707.9567, rmsd is 28.915554
sib.fastconf.EADock3: Minimizing binding mode 141, energy is 1766.9336, rmsd is 35.95416
sib.fastconf.EADock3: Minimizing binding mode 142, energy is 1781.4045, rmsd is 35.333305
sib.fastconf.EADock3: Minimizing binding mode 143, energy is 1795.453, rmsd is 37.19965
sib.fastconf.EADock3: Minimizing binding mode 144, energy is 1811.7279, rmsd is 27.205048
sib.fastconf.EADock3: Minimizing binding mode 145, energy is 1814.0696, rmsd is 26.275728
sib.fastconf.EADock3: Minimizing binding mode 146, energy is 1826.188, rmsd is 27.34161
sib.fastconf.EADock3: Minimizing binding mode 147, energy is 1838.0657, rmsd is 27.787666
sib.fastconf.EADock3: Minimizing binding mode 148, energy is 1849.0796, rmsd is 34.322372
sib.fastconf.EADock3: Minimizing binding mode 149, energy is 1881.5875, rmsd is 29.954782
sib.fastconf.EADock3: Minimizing binding mode 150, energy is 1913.5398, rmsd is 1.7186111
sib.fastconf.EADock3: Minimizing binding mode 151, energy is 1915.9596, rmsd is 28.98146
sib.fastconf.EADock3: Minimizing binding mode 152, energy is 1936.4304, rmsd is 29.060598
sib.fastconf.EADock3: Minimizing binding mode 153, energy is 1951.5851, rmsd is 26.378796
sib.fastconf.EADock3: Minimizing binding mode 154, energy is 1957.1572, rmsd is 28.84126
sib.fastconf.EADock3: Minimizing binding mode 155, energy is 2009.2206, rmsd is 36.71324
sib.fastconf.EADock3: Minimizing binding mode 156, energy is 2073.836, rmsd is 27.826763
sib.fastconf.EADock3: Minimizing binding mode 157, energy is 2144.3384, rmsd is 26.911816
sib.fastconf.EADock3: Minimizing binding mode 158, energy is 2188.1104, rmsd is 27.94461
sib.fastconf.EADock3: Minimizing binding mode 159, energy is 2337.7256, rmsd is 35.445415
sib.fastconf.EADock3: Minimizing binding mode 160, energy is 2342.739, rmsd is 35.10632
sib.fastconf.EADock3: Minimizing binding mode 161, energy is 2402.393, rmsd is 19.558025
sib.fastconf.EADock3: Minimizing binding mode 162, energy is 2419.9585, rmsd is 36.69498
sib.fastconf.EADock3: Minimizing binding mode 163, energy is 2441.8884, rmsd is 28.580765
sib.fastconf.EADock3: Minimizing binding mode 164, energy is 2452.349, rmsd is 26.397085
sib.fastconf.EADock3: Minimizing binding mode 165, energy is 2469.698, rmsd is 34.18338
sib.fastconf.EADock3: Minimizing binding mode 166, energy is 2540.8213, rmsd is 36.448612
sib.fastconf.EADock3: Minimizing binding mode 167, energy is 2561.29, rmsd is 25.622211
sib.fastconf.EADock3: Minimizing binding mode 168, energy is 2574.5798, rmsd is 28.171057
sib.fastconf.EADock3: Minimizing binding mode 169, energy is 2611.1543, rmsd is 31.09422
sib.fastconf.EADock3: Minimizing binding mode 170, energy is 2676.7861, rmsd is 37.595745
sib.fastconf.EADock3: Minimizing binding mode 171, energy is 2717.9966, rmsd is 35.005787
sib.fastconf.EADock3: Minimizing binding mode 172, energy is 2747.5742, rmsd is 34.872288
sib.fastconf.EADock3: Minimizing binding mode 173, energy is 2770.3855, rmsd is 26.976534
sib.fastconf.EADock3: Minimizing binding mode 174, energy is 2783.6733, rmsd is 26.621069
sib.fastconf.EADock3: Minimizing binding mode 175, energy is 2822.892, rmsd is 37.7564
sib.fastconf.EADock3: Minimizing binding mode 176, energy is 2849.1826, rmsd is 27.23617
sib.fastconf.EADock3: Minimizing binding mode 177, energy is 2956.9612, rmsd is 28.236998
sib.fastconf.EADock3: Minimizing binding mode 178, energy is 2983.757, rmsd is 28.462502
sib.fastconf.EADock3: Minimizing binding mode 179, energy is 2994.7627, rmsd is 26.078117
sib.fastconf.EADock3: Minimizing binding mode 180, energy is 3110.7935, rmsd is 27.256033
sib.fastconf.EADock3: Minimizing binding mode 181, energy is 3144.8398, rmsd is 35.54414
sib.fastconf.EADock3: Minimizing binding mode 182, energy is 3232.8533, rmsd is 35.90253
sib.fastconf.EADock3: Minimizing binding mode 183, energy is 3253.0562, rmsd is 26.923285
sib.fastconf.EADock3: Minimizing binding mode 184, energy is 3396.5325, rmsd is 27.442831
sib.fastconf.EADock3: Minimizing binding mode 185, energy is 3404.4734, rmsd is 26.482265
sib.fastconf.EADock3: Minimizing binding mode 186, energy is 3412.0166, rmsd is 28.787203
sib.fastconf.EADock3: Minimizing binding mode 187, energy is 3502.2263, rmsd is 27.172468
sib.fastconf.EADock3: Minimizing binding mode 188, energy is 3511.592, rmsd is 30.566635
sib.fastconf.EADock3: Minimizing binding mode 189, energy is 3536.2703, rmsd is 26.67314
sib.fastconf.EADock3: Minimizing binding mode 190, energy is 3594.0518, rmsd is 29.752733
sib.fastconf.EADock3: Minimizing binding mode 191, energy is 3602.0447, rmsd is 26.699644
sib.fastconf.EADock3: Minimizing binding mode 192, energy is 3636.1492, rmsd is 27.60128
sib.fastconf.EADock3: Minimizing binding mode 193, energy is 3642.9834, rmsd is 33.537373
sib.fastconf.EADock3: Minimizing binding mode 194, energy is 3656.4685, rmsd is 34.779327
sib.fastconf.EADock3: Minimizing binding mode 195, energy is 3728.5962, rmsd is 28.183979
sib.fastconf.EADock3: Minimizing binding mode 196, energy is 3762.7087, rmsd is 35.097256
sib.fastconf.EADock3: Minimizing binding mode 197, energy is 3808.922, rmsd is 30.016125
sib.fastconf.EADock3: Minimizing binding mode 198, energy is 3921.3176, rmsd is 27.156567
sib.fastconf.EADock3: Minimizing binding mode 199, energy is 3934.552, rmsd is 30.204706
sib.fastconf.EADock3: Minimizing binding mode 200, energy is 3979.042, rmsd is 35.254505
sib.fastconf.EADock3: Minimizing binding mode 201, energy is 4008.4026, rmsd is 27.479403
sib.fastconf.EADock3: Minimizing binding mode 202, energy is 4065.4182, rmsd is 28.542717
sib.fastconf.EADock3: Minimizing binding mode 203, energy is 4143.85, rmsd is 27.995157
sib.fastconf.EADock3: Minimizing binding mode 204, energy is 4192.154, rmsd is 34.728184
sib.fastconf.EADock3: Minimizing binding mode 205, energy is 4234.581, rmsd is 35.93982
sib.fastconf.EADock3: Minimizing binding mode 206, energy is 4277.9453, rmsd is 34.960495
sib.fastconf.EADock3: Minimizing binding mode 207, energy is 4331.912, rmsd is 29.325537
sib.fastconf.EADock3: Minimizing binding mode 208, energy is 4355.0195, rmsd is 26.135614
sib.fastconf.EADock3: Minimizing binding mode 209, energy is 4360.7085, rmsd is 27.34835
sib.fastconf.EADock3: Minimizing binding mode 210, energy is 4520.371, rmsd is 33.926796
sib.fastconf.EADock3: Minimizing binding mode 211, energy is 4656.27, rmsd is 27.19145
sib.fastconf.EADock3: Minimizing binding mode 212, energy is 4668.057, rmsd is 26.676428
sib.fastconf.EADock3: Minimizing binding mode 213, energy is 4790.094, rmsd is 34.194412
sib.fastconf.EADock3: Minimizing binding mode 214, energy is 4858.871, rmsd is 34.275978
sib.fastconf.EADock3: Minimizing binding mode 215, energy is 5721.3164, rmsd is 27.315449
sib.fastconf.EADock3: Minimizing binding mode 216, energy is 6523.8223, rmsd is 29.713505
sib.fastconf.EADock3: Minimizing binding mode 217, energy is 7428.212, rmsd is 25.211197
sib.fastconf.EADock3: Filter out binding modes with an energy above 3.4028235E38 (3.4028235E38 above the most favorable binding mode, which has an energy of 260.887)
sib.wrappers.md.charmm.ExtendedCharmmWrapper: CHARMM timers: CPU time: 84.77 seconds
sib.wrappers.md.charmm.ExtendedCharmmWrapper: CHARMM timers: Elapsed time: 1259.49 seconds.
sib.fastconf.EADock3: Starting clustering
sib.fastconf.EADock3: Clustering iteration 0 took 10 ms and merged 58 clusters.
sib.fastconf.EADock3: Clustering iteration 1 took 10 ms and merged 0 clusters.
sib.fastconf.EADock3: Clustering took 20 ms.
sib.fastconf.EADock3: 218 elements were gathered in 160 clusters.
sib.fastconf.EADock3: Evaluating cluster 0/160
sib.fastconf.EADock3: Evaluating binding mode 0/1 with FACTS
sib.fastconf.EADock3: Evaluating cluster 1/160
sib.fastconf.EADock3: Evaluating binding mode 0/1 with FACTS
sib.fastconf.EADock3: Evaluating cluster 2/160
sib.fastconf.EADock3: Evaluating binding mode 0/1 with FACTS
sib.fastconf.EADock3: Evaluating cluster 3/160
sib.fastconf.EADock3: Evaluating binding mode 0/1 with FACTS
sib.fastconf.EADock3: Evaluating cluster 4/160
sib.fastconf.EADock3: Evaluating binding mode 0/1 with FACTS
sib.fastconf.EADock3: Evaluating cluster 5/160
sib.fastconf.EADock3: Evaluating binding mode 0/1 with FACTS
sib.fastconf.EADock3: Evaluating cluster 6/160
sib.fastconf.EADock3: Evaluating binding mode 0/1 with FACTS
sib.fastconf.EADock3: Evaluating cluster 7/160
sib.fastconf.EADock3: Evaluating binding mode 0/1 with FACTS
sib.fastconf.EADock3: Evaluating cluster 8/160
sib.fastconf.EADock3: Evaluating binding mode 0/1 with FACTS
sib.fastconf.EADock3: Evaluating cluster 9/160
sib.fastconf.EADock3: Evaluating binding mode 0/1 with FACTS
sib.fastconf.EADock3: Evaluating cluster 10/160
sib.fastconf.EADock3: Evaluating binding mode 0/1 with FACTS
sib.fastconf.EADock3: Evaluating cluster 11/160
sib.fastconf.EADock3: Evaluating binding mode 0/1 with FACTS
sib.fastconf.EADock3: Evaluating cluster 12/160
sib.fastconf.EADock3: Evaluating binding mode 0/1 with FACTS
sib.fastconf.EADock3: Evaluating cluster 13/160
sib.fastconf.EADock3: Evaluating binding mode 0/1 with FACTS
sib.fastconf.EADock3: Evaluating cluster 14/160
sib.fastconf.EADock3: Evaluating binding mode 0/2 with FACTS
sib.fastconf.EADock3: Evaluating binding mode 1/2 with FACTS
sib.fastconf.EADock3: Evaluating cluster 15/160
sib.fastconf.EADock3: Evaluating binding mode 0/1 with FACTS
sib.fastconf.EADock3: Evaluating cluster 16/160
sib.fastconf.EADock3: Evaluating binding mode 0/1 with FACTS
sib.fastconf.EADock3: Evaluating cluster 17/160
sib.fastconf.EADock3: Evaluating binding mode 0/1 with FACTS
sib.fastconf.EADock3: Evaluating cluster 18/160
sib.fastconf.EADock3: Evaluating binding mode 0/1 with FACTS
sib.fastconf.EADock3: Evaluating cluster 19/160
sib.fastconf.EADock3: Evaluating binding mode 0/1 with FACTS
sib.fastconf.EADock3: Evaluating cluster 20/160
sib.fastconf.EADock3: Evaluating binding mode 0/2 with FACTS
sib.fastconf.EADock3: Evaluating binding mode 1/2 with FACTS
sib.fastconf.EADock3: Evaluating cluster 21/160
sib.fastconf.EADock3: Evaluating binding mode 0/1 with FACTS
sib.fastconf.EADock3: Evaluating cluster 22/160
sib.fastconf.EADock3: Evaluating binding mode 0/1 with FACTS
sib.fastconf.EADock3: Evaluating cluster 23/160
sib.fastconf.EADock3: Evaluating binding mode 0/4 with FACTS
sib.fastconf.EADock3: Evaluating binding mode 1/4 with FACTS
sib.fastconf.EADock3: Evaluating binding mode 2/4 with FACTS
sib.fastconf.EADock3: Evaluating binding mode 3/4 with FACTS
sib.fastconf.EADock3: Evaluating cluster 24/160
sib.fastconf.EADock3: Evaluating binding mode 0/1 with FACTS
sib.fastconf.EADock3: Evaluating cluster 25/160
sib.fastconf.EADock3: Evaluating binding mode 0/1 with FACTS
sib.fastconf.EADock3: Evaluating cluster 26/160
sib.fastconf.EADock3: Evaluating binding mode 0/1 with FACTS
sib.fastconf.EADock3: Evaluating cluster 27/160
sib.fastconf.EADock3: Evaluating binding mode 0/1 with FACTS
sib.fastconf.EADock3: Evaluating cluster 28/160
sib.fastconf.EADock3: Evaluating binding mode 0/1 with FACTS
sib.fastconf.EADock3: Evaluating cluster 29/160
sib.fastconf.EADock3: Evaluating binding mode 0/1 with FACTS
sib.fastconf.EADock3: Evaluating cluster 30/160
sib.fastconf.EADock3: Evaluating binding mode 0/1 with FACTS
sib.fastconf.EADock3: Evaluating cluster 31/160
sib.fastconf.EADock3: Evaluating binding mode 0/1 with FACTS
sib.fastconf.EADock3: Evaluating cluster 32/160
sib.fastconf.EADock3: Evaluating binding mode 0/1 with FACTS
sib.fastconf.EADock3: Evaluating cluster 33/160
sib.fastconf.EADock3: Evaluating binding mode 0/1 with FACTS
sib.fastconf.EADock3: Evaluating cluster 34/160
sib.fastconf.EADock3: Evaluating binding mode 0/2 with FACTS
sib.fastconf.EADock3: Evaluating binding mode 1/2 with FACTS
sib.fastconf.EADock3: Evaluating cluster 35/160
sib.fastconf.EADock3: Evaluating binding mode 0/1 with FACTS
sib.fastconf.EADock3: Evaluating cluster 36/160
sib.fastconf.EADock3: Evaluating binding mode 0/1 with FACTS
sib.fastconf.EADock3: Evaluating cluster 37/160
sib.fastconf.EADock3: Evaluating binding mode 0/5 with FACTS
sib.fastconf.EADock3: Evaluating binding mode 1/5 with FACTS
sib.fastconf.EADock3: Evaluating binding mode 2/5 with FACTS
sib.fastconf.EADock3: Evaluating binding mode 3/5 with FACTS
sib.fastconf.EADock3: Evaluating binding mode 4/5 with FACTS
sib.fastconf.EADock3: Evaluating cluster 38/160
sib.fastconf.EADock3: Evaluating binding mode 0/2 with FACTS
sib.fastconf.EADock3: Evaluating binding mode 1/2 with FACTS
sib.fastconf.EADock3: Evaluating cluster 39/160
sib.fastconf.EADock3: Evaluating binding mode 0/1 with FACTS
sib.fastconf.EADock3: Evaluating cluster 40/160
sib.fastconf.EADock3: Evaluating binding mode 0/1 with FACTS
sib.fastconf.EADock3: Evaluating cluster 41/160
sib.fastconf.EADock3: Evaluating binding mode 0/1 with FACTS
sib.fastconf.EADock3: Evaluating cluster 42/160
sib.fastconf.EADock3: Evaluating binding mode 0/1 with FACTS
sib.fastconf.EADock3: Evaluating cluster 43/160
sib.fastconf.EADock3: Evaluating binding mode 0/1 with FACTS
sib.fastconf.EADock3: Evaluating cluster 44/160
sib.fastconf.EADock3: Evaluating binding mode 0/1 with FACTS
sib.fastconf.EADock3: Evaluating cluster 45/160
sib.fastconf.EADock3: Evaluating binding mode 0/1 with FACTS
sib.fastconf.EADock3: Evaluating cluster 46/160
sib.fastconf.EADock3: Evaluating binding mode 0/1 with FACTS
sib.fastconf.EADock3: Evaluating cluster 47/160
sib.fastconf.EADock3: Evaluating binding mode 0/2 with FACTS
sib.fastconf.EADock3: Evaluating binding mode 1/2 with FACTS
sib.fastconf.EADock3: Evaluating cluster 48/160
sib.fastconf.EADock3: Evaluating binding mode 0/1 with FACTS
sib.fastconf.EADock3: Evaluating cluster 49/160
sib.fastconf.EADock3: Evaluating binding mode 0/1 with FACTS
sib.fastconf.EADock3: Evaluating cluster 50/160
sib.fastconf.EADock3: Evaluating binding mode 0/1 with FACTS
sib.fastconf.EADock3: Evaluating cluster 51/160
sib.fastconf.EADock3: Evaluating binding mode 0/1 with FACTS
sib.fastconf.EADock3: Evaluating cluster 52/160
sib.fastconf.EADock3: Evaluating binding mode 0/1 with FACTS
sib.fastconf.EADock3: Evaluating cluster 53/160
sib.fastconf.EADock3: Evaluating binding mode 0/1 with FACTS
sib.fastconf.EADock3: Evaluating cluster 54/160
sib.fastconf.EADock3: Evaluating binding mode 0/1 with FACTS
sib.fastconf.EADock3: Evaluating cluster 55/160
sib.fastconf.EADock3: Evaluating binding mode 0/1 with FACTS
sib.fastconf.EADock3: Evaluating cluster 56/160
sib.fastconf.EADock3: Evaluating binding mode 0/1 with FACTS
sib.fastconf.EADock3: Evaluating cluster 57/160
sib.fastconf.EADock3: Evaluating binding mode 0/1 with FACTS
sib.fastconf.EADock3: Evaluating cluster 58/160
sib.fastconf.EADock3: Evaluating binding mode 0/2 with FACTS
sib.fastconf.EADock3: Evaluating binding mode 1/2 with FACTS
sib.fastconf.EADock3: Evaluating cluster 59/160
sib.fastconf.EADock3: Evaluating binding mode 0/1 with FACTS
sib.fastconf.EADock3: Evaluating cluster 60/160
sib.fastconf.EADock3: Evaluating binding mode 0/1 with FACTS
sib.fastconf.EADock3: Evaluating cluster 61/160
sib.fastconf.EADock3: Evaluating binding mode 0/1 with FACTS
sib.fastconf.EADock3: Evaluating cluster 62/160
sib.fastconf.EADock3: Evaluating binding mode 0/1 with FACTS
sib.fastconf.EADock3: Evaluating cluster 63/160
sib.fastconf.EADock3: Evaluating binding mode 0/1 with FACTS
sib.fastconf.EADock3: Evaluating cluster 64/160
sib.fastconf.EADock3: Evaluating binding mode 0/1 with FACTS
sib.fastconf.EADock3: Evaluating cluster 65/160
sib.fastconf.EADock3: Evaluating binding mode 0/1 with FACTS
sib.fastconf.EADock3: Evaluating cluster 66/160
sib.fastconf.EADock3: Evaluating binding mode 0/1 with FACTS
sib.fastconf.EADock3: Evaluating cluster 67/160
sib.fastconf.EADock3: Evaluating binding mode 0/1 with FACTS
sib.fastconf.EADock3: Evaluating cluster 68/160
sib.fastconf.EADock3: Evaluating binding mode 0/4 with FACTS
sib.fastconf.EADock3: Evaluating binding mode 1/4 with FACTS
sib.fastconf.EADock3: Evaluating binding mode 2/4 with FACTS
sib.fastconf.EADock3: Evaluating binding mode 3/4 with FACTS
sib.fastconf.EADock3: Evaluating cluster 69/160
sib.fastconf.EADock3: Evaluating binding mode 0/1 with FACTS
sib.fastconf.EADock3: Evaluating cluster 70/160
sib.fastconf.EADock3: Evaluating binding mode 0/1 with FACTS
sib.fastconf.EADock3: Evaluating cluster 71/160
sib.fastconf.EADock3: Evaluating binding mode 0/1 with FACTS
sib.fastconf.EADock3: Evaluating cluster 72/160
sib.fastconf.EADock3: Evaluating binding mode 0/3 with FACTS
sib.fastconf.EADock3: Evaluating binding mode 1/3 with FACTS
sib.fastconf.EADock3: Evaluating binding mode 2/3 with FACTS
sib.fastconf.EADock3: Evaluating cluster 73/160
sib.fastconf.EADock3: Evaluating binding mode 0/1 with FACTS
sib.fastconf.EADock3: Evaluating cluster 74/160
sib.fastconf.EADock3: Evaluating binding mode 0/1 with FACTS
sib.fastconf.EADock3: Evaluating cluster 75/160
sib.fastconf.EADock3: Evaluating binding mode 0/3 with FACTS
sib.fastconf.EADock3: Evaluating binding mode 1/3 with FACTS
sib.fastconf.EADock3: Evaluating binding mode 2/3 with FACTS
sib.fastconf.EADock3: Evaluating cluster 76/160
sib.fastconf.EADock3: Evaluating binding mode 0/1 with FACTS
sib.fastconf.EADock3: Evaluating cluster 77/160
sib.fastconf.EADock3: Evaluating binding mode 0/2 with FACTS
sib.fastconf.EADock3: Evaluating binding mode 1/2 with FACTS
sib.fastconf.EADock3: Evaluating cluster 78/160
sib.fastconf.EADock3: Evaluating binding mode 0/9 with FACTS
sib.fastconf.EADock3: Evaluating binding mode 1/9 with FACTS
sib.fastconf.EADock3: Evaluating binding mode 2/9 with FACTS
sib.fastconf.EADock3: Evaluating binding mode 3/9 with FACTS
sib.fastconf.EADock3: Evaluating binding mode 4/9 with FACTS
sib.fastconf.EADock3: Evaluating binding mode 5/9 with FACTS
sib.fastconf.EADock3: Evaluating binding mode 6/9 with FACTS
sib.fastconf.EADock3: Evaluating binding mode 7/9 with FACTS
sib.fastconf.EADock3: Evaluating binding mode 8/9 with FACTS
sib.fastconf.EADock3: Evaluating cluster 79/160
sib.fastconf.EADock3: Evaluating binding mode 0/1 with FACTS
sib.fastconf.EADock3: Evaluating cluster 80/160
sib.fastconf.EADock3: Evaluating binding mode 0/1 with FACTS
sib.fastconf.EADock3: Evaluating cluster 81/160
sib.fastconf.EADock3: Evaluating binding mode 0/1 with FACTS
sib.fastconf.EADock3: Evaluating cluster 82/160
sib.fastconf.EADock3: Evaluating binding mode 0/2 with FACTS
sib.fastconf.EADock3: Evaluating binding mode 1/2 with FACTS
sib.fastconf.EADock3: Evaluating cluster 83/160
sib.fastconf.EADock3: Evaluating binding mode 0/1 with FACTS
sib.fastconf.EADock3: Evaluating cluster 84/160
sib.fastconf.EADock3: Evaluating binding mode 0/1 with FACTS
sib.fastconf.EADock3: Evaluating cluster 85/160
sib.fastconf.EADock3: Evaluating binding mode 0/1 with FACTS
sib.fastconf.EADock3: Evaluating cluster 86/160
sib.fastconf.EADock3: Evaluating binding mode 0/1 with FACTS
sib.fastconf.EADock3: Evaluating cluster 87/160
sib.fastconf.EADock3: Evaluating binding mode 0/2 with FACTS
sib.fastconf.EADock3: Evaluating binding mode 1/2 with FACTS
sib.fastconf.EADock3: Evaluating cluster 88/160
sib.fastconf.EADock3: Evaluating binding mode 0/1 with FACTS
sib.fastconf.EADock3: Evaluating cluster 89/160
sib.fastconf.EADock3: Evaluating binding mode 0/2 with FACTS
sib.fastconf.EADock3: Evaluating binding mode 1/2 with FACTS
sib.fastconf.EADock3: Evaluating cluster 90/160
sib.fastconf.EADock3: Evaluating binding mode 0/1 with FACTS
sib.fastconf.EADock3: Evaluating cluster 91/160
sib.fastconf.EADock3: Evaluating binding mode 0/1 with FACTS
sib.fastconf.EADock3: Evaluating cluster 92/160
sib.fastconf.EADock3: Evaluating binding mode 0/1 with FACTS
sib.fastconf.EADock3: Evaluating cluster 93/160
sib.fastconf.EADock3: Evaluating binding mode 0/2 with FACTS
sib.fastconf.EADock3: Evaluating binding mode 1/2 with FACTS
sib.fastconf.EADock3: Evaluating cluster 94/160
sib.fastconf.EADock3: Evaluating binding mode 0/1 with FACTS
sib.fastconf.EADock3: Evaluating cluster 95/160
sib.fastconf.EADock3: Evaluating binding mode 0/1 with FACTS
sib.fastconf.EADock3: Evaluating cluster 96/160
sib.fastconf.EADock3: Evaluating binding mode 0/5 with FACTS
sib.fastconf.EADock3: Evaluating binding mode 1/5 with FACTS
sib.fastconf.EADock3: Evaluating binding mode 2/5 with FACTS
sib.fastconf.EADock3: Evaluating binding mode 3/5 with FACTS
sib.fastconf.EADock3: Evaluating binding mode 4/5 with FACTS
sib.fastconf.EADock3: Evaluating cluster 97/160
sib.fastconf.EADock3: Evaluating binding mode 0/4 with FACTS
sib.fastconf.EADock3: Evaluating binding mode 1/4 with FACTS
sib.fastconf.EADock3: Evaluating binding mode 2/4 with FACTS
sib.fastconf.EADock3: Evaluating binding mode 3/4 with FACTS
sib.fastconf.EADock3: Evaluating cluster 98/160
sib.fastconf.EADock3: Evaluating binding mode 0/1 with FACTS
sib.fastconf.EADock3: Evaluating cluster 99/160
sib.fastconf.EADock3: Evaluating binding mode 0/1 with FACTS
sib.fastconf.EADock3: Evaluating cluster 100/160
sib.fastconf.EADock3: Evaluating binding mode 0/1 with FACTS
sib.fastconf.EADock3: Evaluating cluster 101/160
sib.fastconf.EADock3: Evaluating binding mode 0/1 with FACTS
sib.fastconf.EADock3: Evaluating cluster 102/160
sib.fastconf.EADock3: Evaluating binding mode 0/1 with FACTS
sib.fastconf.EADock3: Evaluating cluster 103/160
sib.fastconf.EADock3: Evaluating binding mode 0/1 with FACTS
sib.fastconf.EADock3: Evaluating cluster 104/160
sib.fastconf.EADock3: Evaluating binding mode 0/1 with FACTS
sib.fastconf.EADock3: Evaluating cluster 105/160
sib.fastconf.EADock3: Evaluating binding mode 0/1 with FACTS
sib.fastconf.EADock3: Evaluating cluster 106/160
sib.fastconf.EADock3: Evaluating binding mode 0/1 with FACTS
sib.fastconf.EADock3: Evaluating cluster 107/160
sib.fastconf.EADock3: Evaluating binding mode 0/1 with FACTS
sib.fastconf.EADock3: Evaluating cluster 108/160
sib.fastconf.EADock3: Evaluating binding mode 0/1 with FACTS
sib.fastconf.EADock3: Evaluating cluster 109/160
sib.fastconf.EADock3: Evaluating binding mode 0/1 with FACTS
sib.fastconf.EADock3: Evaluating cluster 110/160
sib.fastconf.EADock3: Evaluating binding mode 0/1 with FACTS
sib.fastconf.EADock3: Evaluating cluster 111/160
sib.fastconf.EADock3: Evaluating binding mode 0/1 with FACTS
sib.fastconf.EADock3: Evaluating cluster 112/160
sib.fastconf.EADock3: Evaluating binding mode 0/1 with FACTS
sib.fastconf.EADock3: Evaluating cluster 113/160
sib.fastconf.EADock3: Evaluating binding mode 0/1 with FACTS
sib.fastconf.EADock3: Evaluating cluster 114/160
sib.fastconf.EADock3: Evaluating binding mode 0/6 with FACTS
sib.fastconf.EADock3: Evaluating binding mode 1/6 with FACTS
sib.fastconf.EADock3: Evaluating binding mode 2/6 with FACTS
sib.fastconf.EADock3: Evaluating binding mode 3/6 with FACTS
sib.fastconf.EADock3: Evaluating binding mode 4/6 with FACTS
sib.fastconf.EADock3: Evaluating binding mode 5/6 with FACTS
sib.fastconf.EADock3: Evaluating cluster 115/160
sib.fastconf.EADock3: Evaluating binding mode 0/1 with FACTS
sib.fastconf.EADock3: Evaluating cluster 116/160
sib.fastconf.EADock3: Evaluating binding mode 0/1 with FACTS
sib.fastconf.EADock3: Evaluating cluster 117/160
sib.fastconf.EADock3: Evaluating binding mode 0/1 with FACTS
sib.fastconf.EADock3: Evaluating cluster 118/160
sib.fastconf.EADock3: Evaluating binding mode 0/2 with FACTS
sib.fastconf.EADock3: Evaluating binding mode 1/2 with FACTS
sib.fastconf.EADock3: Evaluating cluster 119/160
sib.fastconf.EADock3: Evaluating binding mode 0/2 with FACTS
sib.fastconf.EADock3: Evaluating binding mode 1/2 with FACTS
sib.fastconf.EADock3: Evaluating cluster 120/160
sib.fastconf.EADock3: Evaluating binding mode 0/1 with FACTS
sib.fastconf.EADock3: Evaluating cluster 121/160
sib.fastconf.EADock3: Evaluating binding mode 0/1 with FACTS
sib.fastconf.EADock3: Evaluating cluster 122/160
sib.fastconf.EADock3: Evaluating binding mode 0/1 with FACTS
sib.fastconf.EADock3: Evaluating cluster 123/160
sib.fastconf.EADock3: Evaluating binding mode 0/1 with FACTS
sib.fastconf.EADock3: Evaluating cluster 124/160
sib.fastconf.EADock3: Evaluating binding mode 0/2 with FACTS
sib.fastconf.EADock3: Evaluating binding mode 1/2 with FACTS
sib.fastconf.EADock3: Evaluating cluster 125/160
sib.fastconf.EADock3: Evaluating binding mode 0/2 with FACTS
sib.fastconf.EADock3: Evaluating binding mode 1/2 with FACTS
sib.fastconf.EADock3: Evaluating cluster 126/160
sib.fastconf.EADock3: Evaluating binding mode 0/1 with FACTS
sib.fastconf.EADock3: Evaluating cluster 127/160
sib.fastconf.EADock3: Evaluating binding mode 0/2 with FACTS
sib.fastconf.EADock3: Evaluating binding mode 1/2 with FACTS
sib.fastconf.EADock3: Evaluating cluster 128/160
sib.fastconf.EADock3: Evaluating binding mode 0/1 with FACTS
sib.fastconf.EADock3: Evaluating cluster 129/160
sib.fastconf.EADock3: Evaluating binding mode 0/1 with FACTS
sib.fastconf.EADock3: Evaluating cluster 130/160
sib.fastconf.EADock3: Evaluating binding mode 0/3 with FACTS
sib.fastconf.EADock3: Evaluating binding mode 1/3 with FACTS
sib.fastconf.EADock3: Evaluating binding mode 2/3 with FACTS
sib.fastconf.EADock3: Evaluating cluster 131/160
sib.fastconf.EADock3: Evaluating binding mode 0/1 with FACTS
sib.fastconf.EADock3: Evaluating cluster 132/160
sib.fastconf.EADock3: Evaluating binding mode 0/1 with FACTS
sib.fastconf.EADock3: Evaluating cluster 133/160
sib.fastconf.EADock3: Evaluating binding mode 0/1 with FACTS
sib.fastconf.EADock3: Evaluating cluster 134/160
sib.fastconf.EADock3: Evaluating binding mode 0/1 with FACTS
sib.fastconf.EADock3: Evaluating cluster 135/160
sib.fastconf.EADock3: Evaluating binding mode 0/1 with FACTS
sib.fastconf.EADock3: Evaluating cluster 136/160
sib.fastconf.EADock3: Evaluating binding mode 0/1 with FACTS
sib.fastconf.EADock3: Evaluating cluster 137/160
sib.fastconf.EADock3: Evaluating binding mode 0/1 with FACTS
sib.fastconf.EADock3: Evaluating cluster 138/160
sib.fastconf.EADock3: Evaluating binding mode 0/3 with FACTS
sib.fastconf.EADock3: Evaluating binding mode 1/3 with FACTS
sib.fastconf.EADock3: Evaluating binding mode 2/3 with FACTS
sib.fastconf.EADock3: Evaluating cluster 139/160
sib.fastconf.EADock3: Evaluating binding mode 0/1 with FACTS
sib.fastconf.EADock3: Evaluating cluster 140/160
sib.fastconf.EADock3: Evaluating binding mode 0/1 with FACTS
sib.fastconf.EADock3: Evaluating cluster 141/160
sib.fastconf.EADock3: Evaluating binding mode 0/2 with FACTS
sib.fastconf.EADock3: Evaluating binding mode 1/2 with FACTS
sib.fastconf.EADock3: Evaluating cluster 142/160
sib.fastconf.EADock3: Evaluating binding mode 0/1 with FACTS
sib.fastconf.EADock3: Evaluating cluster 143/160
sib.fastconf.EADock3: Evaluating binding mode 0/2 with FACTS
sib.fastconf.EADock3: Evaluating binding mode 1/2 with FACTS
sib.fastconf.EADock3: Evaluating cluster 144/160
sib.fastconf.EADock3: Evaluating binding mode 0/1 with FACTS
sib.fastconf.EADock3: Evaluating cluster 145/160
sib.fastconf.EADock3: Evaluating binding mode 0/1 with FACTS
sib.fastconf.EADock3: Evaluating cluster 146/160
sib.fastconf.EADock3: Evaluating binding mode 0/1 with FACTS
sib.fastconf.EADock3: Evaluating cluster 147/160
sib.fastconf.EADock3: Evaluating binding mode 0/1 with FACTS
sib.fastconf.EADock3: Evaluating cluster 148/160
sib.fastconf.EADock3: Evaluating binding mode 0/3 with FACTS
sib.fastconf.EADock3: Evaluating binding mode 1/3 with FACTS
sib.fastconf.EADock3: Evaluating binding mode 2/3 with FACTS
sib.fastconf.EADock3: Evaluating cluster 149/160
sib.fastconf.EADock3: Evaluating binding mode 0/1 with FACTS
sib.fastconf.EADock3: Evaluating cluster 150/160
sib.fastconf.EADock3: Evaluating binding mode 0/1 with FACTS
sib.fastconf.EADock3: Evaluating cluster 151/160
sib.fastconf.EADock3: Evaluating binding mode 0/1 with FACTS
sib.fastconf.EADock3: Evaluating cluster 152/160
sib.fastconf.EADock3: Evaluating binding mode 0/1 with FACTS
sib.fastconf.EADock3: Evaluating cluster 153/160
sib.fastconf.EADock3: Evaluating binding mode 0/1 with FACTS
sib.fastconf.EADock3: Evaluating cluster 154/160
sib.fastconf.EADock3: Evaluating binding mode 0/1 with FACTS
sib.fastconf.EADock3: Evaluating cluster 155/160
sib.fastconf.EADock3: Evaluating binding mode 0/1 with FACTS
sib.fastconf.EADock3: Evaluating cluster 156/160
sib.fastconf.EADock3: Evaluating binding mode 0/1 with FACTS
sib.fastconf.EADock3: Evaluating cluster 157/160
sib.fastconf.EADock3: Evaluating binding mode 0/1 with FACTS
sib.fastconf.EADock3: Evaluating cluster 158/160
sib.fastconf.EADock3: Evaluating binding mode 0/1 with FACTS
sib.fastconf.EADock3: Evaluating cluster 159/160
sib.fastconf.EADock3: Evaluating binding mode 0/1 with FACTS
sib.wrappers.md.charmm.ExtendedCharmmWrapper: CHARMM timers: CPU time: 48.74 seconds
sib.wrappers.md.charmm.ExtendedCharmmWrapper: CHARMM timers: Elapsed time: 49.1982 seconds.
sib.fastconf.EADock3: Starting cluster expansion.
sib.fastconf.EADock3: System  : 4992 atoms
sib.fastconf.EADock3: Ligand  : 78 atoms
sib.fastconf.EADock3: Receptor: 4914 atoms
sib.fastconf.EADock3:   Fixed part   : 4914 atoms
sib.fastconf.EADock3:   Flexible part: 0 atoms
sib.fastconf.EADock3: Expanding cluster 0/32
sib.fastconf.EADock3: Expanding cluster 1/32
sib.fastconf.EADock3: Expanding cluster 2/32
sib.fastconf.EADock3: Expanding cluster 3/32
sib.fastconf.EADock3: Expanding cluster 4/32
sib.fastconf.EADock3: Expanding cluster 5/32
sib.fastconf.EADock3: Expanding cluster 6/32
sib.fastconf.EADock3: Expanding cluster 7/32
sib.fastconf.EADock3: Expanding cluster 8/32
sib.fastconf.EADock3: Expanding cluster 9/32
sib.fastconf.EADock3: Expanding cluster 10/32
sib.fastconf.EADock3: Expanding cluster 11/32
sib.fastconf.EADock3: Expanding cluster 12/32
sib.fastconf.EADock3: Expanding cluster 13/32
sib.fastconf.EADock3: Expanding cluster 14/32
sib.fastconf.EADock3: Expanding cluster 15/32
sib.fastconf.EADock3: Expanding cluster 16/32
sib.fastconf.EADock3: Expanding cluster 17/32
sib.fastconf.EADock3: Expanding cluster 18/32
sib.fastconf.EADock3: Expanding cluster 19/32
sib.fastconf.EADock3: Expanding cluster 20/32
sib.fastconf.EADock3: Expanding cluster 21/32
sib.fastconf.EADock3: Expanding cluster 22/32
sib.fastconf.EADock3: Expanding cluster 23/32
sib.fastconf.EADock3: Expanding cluster 24/32
sib.fastconf.EADock3: Expanding cluster 25/32
sib.fastconf.EADock3: Expanding cluster 26/32
sib.fastconf.EADock3: Expanding cluster 27/32
sib.fastconf.EADock3: Expanding cluster 28/32
sib.fastconf.EADock3: Expanding cluster 29/32
sib.fastconf.EADock3: Expanding cluster 30/32
sib.fastconf.EADock3: Expanding cluster 31/32
sib.wrappers.md.charmm.ExtendedCharmmWrapper: CHARMM timers: CPU time: 133.46 seconds
sib.wrappers.md.charmm.ExtendedCharmmWrapper: CHARMM timers: Elapsed time: 134.044 seconds.
sib.fastconf.EADock3: Starting clustering
sib.fastconf.EADock3: Clustering iteration 0 took 10 ms and merged 225 clusters.
sib.fastconf.EADock3: Clustering iteration 1 took 0 ms and merged 0 clusters.
sib.fastconf.EADock3: Clustering took 10 ms.
sib.fastconf.EADock3: 256 elements were gathered in 31 clusters.
sib.fastconf.EADock3: clusters expanded, 256 binding modes generated
sib.fastconf.EADock3: Evaluating cluster 0/31
sib.fastconf.EADock3: Evaluating binding mode 0/6 with FACTS
sib.fastconf.EADock3: Evaluating binding mode 1/6 with FACTS
sib.fastconf.EADock3: Evaluating binding mode 2/6 with FACTS
sib.fastconf.EADock3: Evaluating binding mode 3/6 with FACTS
sib.fastconf.EADock3: Evaluating binding mode 4/6 with FACTS
sib.fastconf.EADock3: Evaluating binding mode 5/6 with FACTS
sib.fastconf.EADock3: Evaluating cluster 1/31
sib.fastconf.EADock3: Evaluating binding mode 0/2 with FACTS
sib.fastconf.EADock3: Evaluating binding mode 1/2 with FACTS
sib.fastconf.EADock3: Evaluating cluster 2/31
sib.fastconf.EADock3: Evaluating binding mode 0/2 with FACTS
sib.fastconf.EADock3: Evaluating binding mode 1/2 with FACTS
sib.fastconf.EADock3: Evaluating cluster 3/31
sib.fastconf.EADock3: Evaluating binding mode 0/22 with FACTS
sib.fastconf.EADock3: Evaluating binding mode 1/22 with FACTS
sib.fastconf.EADock3: Evaluating binding mode 2/22 with FACTS
sib.fastconf.EADock3: Evaluating binding mode 3/22 with FACTS
sib.fastconf.EADock3: Evaluating binding mode 4/22 with FACTS
sib.fastconf.EADock3: Evaluating binding mode 5/22 with FACTS
sib.fastconf.EADock3: Evaluating binding mode 6/22 with FACTS
sib.fastconf.EADock3: Evaluating binding mode 7/22 with FACTS
sib.fastconf.EADock3: Evaluating binding mode 8/22 with FACTS
sib.fastconf.EADock3: Evaluating binding mode 9/22 with FACTS
sib.fastconf.EADock3: Evaluating binding mode 10/22 with FACTS
sib.fastconf.EADock3: Evaluating binding mode 11/22 with FACTS
sib.fastconf.EADock3: Evaluating binding mode 12/22 with FACTS
sib.fastconf.EADock3: Evaluating binding mode 13/22 with FACTS
sib.fastconf.EADock3: Evaluating binding mode 14/22 with FACTS
sib.fastconf.EADock3: Evaluating binding mode 15/22 with FACTS
sib.fastconf.EADock3: Evaluating binding mode 16/22 with FACTS
sib.fastconf.EADock3: Evaluating binding mode 17/22 with FACTS
sib.fastconf.EADock3: Evaluating binding mode 18/22 with FACTS
sib.fastconf.EADock3: Evaluating binding mode 19/22 with FACTS
sib.fastconf.EADock3: Evaluating binding mode 20/22 with FACTS
sib.fastconf.EADock3: Evaluating binding mode 21/22 with FACTS
sib.fastconf.EADock3: Evaluating cluster 4/31
sib.fastconf.EADock3: Evaluating binding mode 0/8 with FACTS
sib.fastconf.EADock3: Evaluating binding mode 1/8 with FACTS
sib.fastconf.EADock3: Evaluating binding mode 2/8 with FACTS
sib.fastconf.EADock3: Evaluating binding mode 3/8 with FACTS
sib.fastconf.EADock3: Evaluating binding mode 4/8 with FACTS
sib.fastconf.EADock3: Evaluating binding mode 5/8 with FACTS
sib.fastconf.EADock3: Evaluating binding mode 6/8 with FACTS
sib.fastconf.EADock3: Evaluating binding mode 7/8 with FACTS
sib.fastconf.EADock3: Evaluating cluster 5/31
sib.fastconf.EADock3: Evaluating binding mode 0/16 with FACTS
sib.fastconf.EADock3: Evaluating binding mode 1/16 with FACTS
sib.fastconf.EADock3: Evaluating binding mode 2/16 with FACTS
sib.fastconf.EADock3: Evaluating binding mode 3/16 with FACTS
sib.fastconf.EADock3: Evaluating binding mode 4/16 with FACTS
sib.fastconf.EADock3: Evaluating binding mode 5/16 with FACTS
sib.fastconf.EADock3: Evaluating binding mode 6/16 with FACTS
sib.fastconf.EADock3: Evaluating binding mode 7/16 with FACTS
sib.fastconf.EADock3: Evaluating binding mode 8/16 with FACTS
sib.fastconf.EADock3: Evaluating binding mode 9/16 with FACTS
sib.fastconf.EADock3: Evaluating binding mode 10/16 with FACTS
sib.fastconf.EADock3: Evaluating binding mode 11/16 with FACTS
sib.fastconf.EADock3: Evaluating binding mode 12/16 with FACTS
sib.fastconf.EADock3: Evaluating binding mode 13/16 with FACTS
sib.fastconf.EADock3: Evaluating binding mode 14/16 with FACTS
sib.fastconf.EADock3: Evaluating binding mode 15/16 with FACTS
sib.fastconf.EADock3: Evaluating cluster 6/31
sib.fastconf.EADock3: Evaluating binding mode 0/8 with FACTS
sib.fastconf.EADock3: Evaluating binding mode 1/8 with FACTS
sib.fastconf.EADock3: Evaluating binding mode 2/8 with FACTS
sib.fastconf.EADock3: Evaluating binding mode 3/8 with FACTS
sib.fastconf.EADock3: Evaluating binding mode 4/8 with FACTS
sib.fastconf.EADock3: Evaluating binding mode 5/8 with FACTS
sib.fastconf.EADock3: Evaluating binding mode 6/8 with FACTS
sib.fastconf.EADock3: Evaluating binding mode 7/8 with FACTS
sib.fastconf.EADock3: Evaluating cluster 7/31
sib.fastconf.EADock3: Evaluating binding mode 0/8 with FACTS
sib.fastconf.EADock3: Evaluating binding mode 1/8 with FACTS
sib.fastconf.EADock3: Evaluating binding mode 2/8 with FACTS
sib.fastconf.EADock3: Evaluating binding mode 3/8 with FACTS
sib.fastconf.EADock3: Evaluating binding mode 4/8 with FACTS
sib.fastconf.EADock3: Evaluating binding mode 5/8 with FACTS
sib.fastconf.EADock3: Evaluating binding mode 6/8 with FACTS
sib.fastconf.EADock3: Evaluating binding mode 7/8 with FACTS
sib.fastconf.EADock3: Evaluating cluster 8/31
sib.fastconf.EADock3: Evaluating binding mode 0/8 with FACTS
sib.fastconf.EADock3: Evaluating binding mode 1/8 with FACTS
sib.fastconf.EADock3: Evaluating binding mode 2/8 with FACTS
sib.fastconf.EADock3: Evaluating binding mode 3/8 with FACTS
sib.fastconf.EADock3: Evaluating binding mode 4/8 with FACTS
sib.fastconf.EADock3: Evaluating binding mode 5/8 with FACTS
sib.fastconf.EADock3: Evaluating binding mode 6/8 with FACTS
sib.fastconf.EADock3: Evaluating binding mode 7/8 with FACTS
sib.fastconf.EADock3: Evaluating cluster 9/31
sib.fastconf.EADock3: Evaluating binding mode 0/10 with FACTS
sib.fastconf.EADock3: Evaluating binding mode 1/10 with FACTS
sib.fastconf.EADock3: Evaluating binding mode 2/10 with FACTS
sib.fastconf.EADock3: Evaluating binding mode 3/10 with FACTS
sib.fastconf.EADock3: Evaluating binding mode 4/10 with FACTS
sib.fastconf.EADock3: Evaluating binding mode 5/10 with FACTS
sib.fastconf.EADock3: Evaluating binding mode 6/10 with FACTS
sib.fastconf.EADock3: Evaluating binding mode 7/10 with FACTS
sib.fastconf.EADock3: Evaluating binding mode 8/10 with FACTS
sib.fastconf.EADock3: Evaluating binding mode 9/10 with FACTS
sib.fastconf.EADock3: Evaluating cluster 10/31
sib.fastconf.EADock3: Evaluating binding mode 0/8 with FACTS
sib.fastconf.EADock3: Evaluating binding mode 1/8 with FACTS
sib.fastconf.EADock3: Evaluating binding mode 2/8 with FACTS
sib.fastconf.EADock3: Evaluating binding mode 3/8 with FACTS
sib.fastconf.EADock3: Evaluating binding mode 4/8 with FACTS
sib.fastconf.EADock3: Evaluating binding mode 5/8 with FACTS
sib.fastconf.EADock3: Evaluating binding mode 6/8 with FACTS
sib.fastconf.EADock3: Evaluating binding mode 7/8 with FACTS
sib.fastconf.EADock3: Evaluating cluster 11/31
sib.fastconf.EADock3: Evaluating binding mode 0/8 with FACTS
sib.fastconf.EADock3: Evaluating binding mode 1/8 with FACTS
sib.fastconf.EADock3: Evaluating binding mode 2/8 with FACTS
sib.fastconf.EADock3: Evaluating binding mode 3/8 with FACTS
sib.fastconf.EADock3: Evaluating binding mode 4/8 with FACTS
sib.fastconf.EADock3: Evaluating binding mode 5/8 with FACTS
sib.fastconf.EADock3: Evaluating binding mode 6/8 with FACTS
sib.fastconf.EADock3: Evaluating binding mode 7/8 with FACTS
sib.fastconf.EADock3: Evaluating cluster 12/31
sib.fastconf.EADock3: Evaluating binding mode 0/8 with FACTS
sib.fastconf.EADock3: Evaluating binding mode 1/8 with FACTS
sib.fastconf.EADock3: Evaluating binding mode 2/8 with FACTS
sib.fastconf.EADock3: Evaluating binding mode 3/8 with FACTS
sib.fastconf.EADock3: Evaluating binding mode 4/8 with FACTS
sib.fastconf.EADock3: Evaluating binding mode 5/8 with FACTS
sib.fastconf.EADock3: Evaluating binding mode 6/8 with FACTS
sib.fastconf.EADock3: Evaluating binding mode 7/8 with FACTS
sib.fastconf.EADock3: Evaluating cluster 13/31
sib.fastconf.EADock3: Evaluating binding mode 0/8 with FACTS
sib.fastconf.EADock3: Evaluating binding mode 1/8 with FACTS
sib.fastconf.EADock3: Evaluating binding mode 2/8 with FACTS
sib.fastconf.EADock3: Evaluating binding mode 3/8 with FACTS
sib.fastconf.EADock3: Evaluating binding mode 4/8 with FACTS
sib.fastconf.EADock3: Evaluating binding mode 5/8 with FACTS
sib.fastconf.EADock3: Evaluating binding mode 6/8 with FACTS
sib.fastconf.EADock3: Evaluating binding mode 7/8 with FACTS
sib.fastconf.EADock3: Evaluating cluster 14/31
sib.fastconf.EADock3: Evaluating binding mode 0/6 with FACTS
sib.fastconf.EADock3: Evaluating binding mode 1/6 with FACTS
sib.fastconf.EADock3: Evaluating binding mode 2/6 with FACTS
sib.fastconf.EADock3: Evaluating binding mode 3/6 with FACTS
sib.fastconf.EADock3: Evaluating binding mode 4/6 with FACTS
sib.fastconf.EADock3: Evaluating binding mode 5/6 with FACTS
sib.fastconf.EADock3: Evaluating cluster 15/31
sib.fastconf.EADock3: Evaluating binding mode 0/8 with FACTS
sib.fastconf.EADock3: Evaluating binding mode 1/8 with FACTS
sib.fastconf.EADock3: Evaluating binding mode 2/8 with FACTS
sib.fastconf.EADock3: Evaluating binding mode 3/8 with FACTS
sib.fastconf.EADock3: Evaluating binding mode 4/8 with FACTS
sib.fastconf.EADock3: Evaluating binding mode 5/8 with FACTS
sib.fastconf.EADock3: Evaluating binding mode 6/8 with FACTS
sib.fastconf.EADock3: Evaluating binding mode 7/8 with FACTS
sib.fastconf.EADock3: Evaluating cluster 16/31
sib.fastconf.EADock3: Evaluating binding mode 0/8 with FACTS
sib.fastconf.EADock3: Evaluating binding mode 1/8 with FACTS
sib.fastconf.EADock3: Evaluating binding mode 2/8 with FACTS
sib.fastconf.EADock3: Evaluating binding mode 3/8 with FACTS
sib.fastconf.EADock3: Evaluating binding mode 4/8 with FACTS
sib.fastconf.EADock3: Evaluating binding mode 5/8 with FACTS
sib.fastconf.EADock3: Evaluating binding mode 6/8 with FACTS
sib.fastconf.EADock3: Evaluating binding mode 7/8 with FACTS
sib.fastconf.EADock3: Evaluating cluster 17/31
sib.fastconf.EADock3: Evaluating binding mode 0/8 with FACTS
sib.fastconf.EADock3: Evaluating binding mode 1/8 with FACTS
sib.fastconf.EADock3: Evaluating binding mode 2/8 with FACTS
sib.fastconf.EADock3: Evaluating binding mode 3/8 with FACTS
sib.fastconf.EADock3: Evaluating binding mode 4/8 with FACTS
sib.fastconf.EADock3: Evaluating binding mode 5/8 with FACTS
sib.fastconf.EADock3: Evaluating binding mode 6/8 with FACTS
sib.fastconf.EADock3: Evaluating binding mode 7/8 with FACTS
sib.fastconf.EADock3: Evaluating cluster 18/31
sib.fastconf.EADock3: Evaluating binding mode 0/8 with FACTS
sib.fastconf.EADock3: Evaluating binding mode 1/8 with FACTS
sib.fastconf.EADock3: Evaluating binding mode 2/8 with FACTS
sib.fastconf.EADock3: Evaluating binding mode 3/8 with FACTS
sib.fastconf.EADock3: Evaluating binding mode 4/8 with FACTS
sib.fastconf.EADock3: Evaluating binding mode 5/8 with FACTS
sib.fastconf.EADock3: Evaluating binding mode 6/8 with FACTS
sib.fastconf.EADock3: Evaluating binding mode 7/8 with FACTS
sib.fastconf.EADock3: Evaluating cluster 19/31
sib.fastconf.EADock3: Evaluating binding mode 0/8 with FACTS
sib.fastconf.EADock3: Evaluating binding mode 1/8 with FACTS
sib.fastconf.EADock3: Evaluating binding mode 2/8 with FACTS
sib.fastconf.EADock3: Evaluating binding mode 3/8 with FACTS
sib.fastconf.EADock3: Evaluating binding mode 4/8 with FACTS
sib.fastconf.EADock3: Evaluating binding mode 5/8 with FACTS
sib.fastconf.EADock3: Evaluating binding mode 6/8 with FACTS
sib.fastconf.EADock3: Evaluating binding mode 7/8 with FACTS
sib.fastconf.EADock3: Evaluating cluster 20/31
sib.fastconf.EADock3: Evaluating binding mode 0/8 with FACTS
sib.fastconf.EADock3: Evaluating binding mode 1/8 with FACTS
sib.fastconf.EADock3: Evaluating binding mode 2/8 with FACTS
sib.fastconf.EADock3: Evaluating binding mode 3/8 with FACTS
sib.fastconf.EADock3: Evaluating binding mode 4/8 with FACTS
sib.fastconf.EADock3: Evaluating binding mode 5/8 with FACTS
sib.fastconf.EADock3: Evaluating binding mode 6/8 with FACTS
sib.fastconf.EADock3: Evaluating binding mode 7/8 with FACTS
sib.fastconf.EADock3: Evaluating cluster 21/31
sib.fastconf.EADock3: Evaluating binding mode 0/8 with FACTS
sib.fastconf.EADock3: Evaluating binding mode 1/8 with FACTS
sib.fastconf.EADock3: Evaluating binding mode 2/8 with FACTS
sib.fastconf.EADock3: Evaluating binding mode 3/8 with FACTS
sib.fastconf.EADock3: Evaluating binding mode 4/8 with FACTS
sib.fastconf.EADock3: Evaluating binding mode 5/8 with FACTS
sib.fastconf.EADock3: Evaluating binding mode 6/8 with FACTS
sib.fastconf.EADock3: Evaluating binding mode 7/8 with FACTS
sib.fastconf.EADock3: Evaluating cluster 22/31
sib.fastconf.EADock3: Evaluating binding mode 0/8 with FACTS
sib.fastconf.EADock3: Evaluating binding mode 1/8 with FACTS
sib.fastconf.EADock3: Evaluating binding mode 2/8 with FACTS
sib.fastconf.EADock3: Evaluating binding mode 3/8 with FACTS
sib.fastconf.EADock3: Evaluating binding mode 4/8 with FACTS
sib.fastconf.EADock3: Evaluating binding mode 5/8 with FACTS
sib.fastconf.EADock3: Evaluating binding mode 6/8 with FACTS
sib.fastconf.EADock3: Evaluating binding mode 7/8 with FACTS
sib.fastconf.EADock3: Evaluating cluster 23/31
sib.fastconf.EADock3: Evaluating binding mode 0/8 with FACTS
sib.fastconf.EADock3: Evaluating binding mode 1/8 with FACTS
sib.fastconf.EADock3: Evaluating binding mode 2/8 with FACTS
sib.fastconf.EADock3: Evaluating binding mode 3/8 with FACTS
sib.fastconf.EADock3: Evaluating binding mode 4/8 with FACTS
sib.fastconf.EADock3: Evaluating binding mode 5/8 with FACTS
sib.fastconf.EADock3: Evaluating binding mode 6/8 with FACTS
sib.fastconf.EADock3: Evaluating binding mode 7/8 with FACTS
sib.fastconf.EADock3: Evaluating cluster 24/31
sib.fastconf.EADock3: Evaluating binding mode 0/8 with FACTS
sib.fastconf.EADock3: Evaluating binding mode 1/8 with FACTS
sib.fastconf.EADock3: Evaluating binding mode 2/8 with FACTS
sib.fastconf.EADock3: Evaluating binding mode 3/8 with FACTS
sib.fastconf.EADock3: Evaluating binding mode 4/8 with FACTS
sib.fastconf.EADock3: Evaluating binding mode 5/8 with FACTS
sib.fastconf.EADock3: Evaluating binding mode 6/8 with FACTS
sib.fastconf.EADock3: Evaluating binding mode 7/8 with FACTS
sib.fastconf.EADock3: Evaluating cluster 25/31
sib.fastconf.EADock3: Evaluating binding mode 0/8 with FACTS
sib.fastconf.EADock3: Evaluating binding mode 1/8 with FACTS
sib.fastconf.EADock3: Evaluating binding mode 2/8 with FACTS
sib.fastconf.EADock3: Evaluating binding mode 3/8 with FACTS
sib.fastconf.EADock3: Evaluating binding mode 4/8 with FACTS
sib.fastconf.EADock3: Evaluating binding mode 5/8 with FACTS
sib.fastconf.EADock3: Evaluating binding mode 6/8 with FACTS
sib.fastconf.EADock3: Evaluating binding mode 7/8 with FACTS
sib.fastconf.EADock3: Evaluating cluster 26/31
sib.fastconf.EADock3: Evaluating binding mode 0/8 with FACTS
sib.fastconf.EADock3: Evaluating binding mode 1/8 with FACTS
sib.fastconf.EADock3: Evaluating binding mode 2/8 with FACTS
sib.fastconf.EADock3: Evaluating binding mode 3/8 with FACTS
sib.fastconf.EADock3: Evaluating binding mode 4/8 with FACTS
sib.fastconf.EADock3: Evaluating binding mode 5/8 with FACTS
sib.fastconf.EADock3: Evaluating binding mode 6/8 with FACTS
sib.fastconf.EADock3: Evaluating binding mode 7/8 with FACTS
sib.fastconf.EADock3: Evaluating cluster 27/31
sib.fastconf.EADock3: Evaluating binding mode 0/8 with FACTS
sib.fastconf.EADock3: Evaluating binding mode 1/8 with FACTS
sib.fastconf.EADock3: Evaluating binding mode 2/8 with FACTS
sib.fastconf.EADock3: Evaluating binding mode 3/8 with FACTS
sib.fastconf.EADock3: Evaluating binding mode 4/8 with FACTS
sib.fastconf.EADock3: Evaluating binding mode 5/8 with FACTS
sib.fastconf.EADock3: Evaluating binding mode 6/8 with FACTS
sib.fastconf.EADock3: Evaluating binding mode 7/8 with FACTS
sib.fastconf.EADock3: Evaluating cluster 28/31
sib.fastconf.EADock3: Evaluating binding mode 0/8 with FACTS
sib.fastconf.EADock3: Evaluating binding mode 1/8 with FACTS
sib.fastconf.EADock3: Evaluating binding mode 2/8 with FACTS
sib.fastconf.EADock3: Evaluating binding mode 3/8 with FACTS
sib.fastconf.EADock3: Evaluating binding mode 4/8 with FACTS
sib.fastconf.EADock3: Evaluating binding mode 5/8 with FACTS
sib.fastconf.EADock3: Evaluating binding mode 6/8 with FACTS
sib.fastconf.EADock3: Evaluating binding mode 7/8 with FACTS
sib.fastconf.EADock3: Evaluating cluster 29/31
sib.fastconf.EADock3: Evaluating binding mode 0/8 with FACTS
sib.fastconf.EADock3: Evaluating binding mode 1/8 with FACTS
sib.fastconf.EADock3: Evaluating binding mode 2/8 with FACTS
sib.fastconf.EADock3: Evaluating binding mode 3/8 with FACTS
sib.fastconf.EADock3: Evaluating binding mode 4/8 with FACTS
sib.fastconf.EADock3: Evaluating binding mode 5/8 with FACTS
sib.fastconf.EADock3: Evaluating binding mode 6/8 with FACTS
sib.fastconf.EADock3: Evaluating binding mode 7/8 with FACTS
sib.fastconf.EADock3: Evaluating cluster 30/31
sib.fastconf.EADock3: Evaluating binding mode 0/8 with FACTS
sib.fastconf.EADock3: Evaluating binding mode 1/8 with FACTS
sib.fastconf.EADock3: Evaluating binding mode 2/8 with FACTS
sib.fastconf.EADock3: Evaluating binding mode 3/8 with FACTS
sib.fastconf.EADock3: Evaluating binding mode 4/8 with FACTS
sib.fastconf.EADock3: Evaluating binding mode 5/8 with FACTS
sib.fastconf.EADock3: Evaluating binding mode 6/8 with FACTS
sib.fastconf.EADock3: Evaluating binding mode 7/8 with FACTS
sib.wrappers.md.charmm.ExtendedCharmmWrapper: CHARMM timers: CPU time: 35.66 seconds
sib.wrappers.md.charmm.ExtendedCharmmWrapper: CHARMM timers: Elapsed time: 36.0667 seconds.
sib.fastconf.EADock3: EADock3Cluster 0 : 6 elements, SimpleFitness: 273.4105, FullFitness: -1386.0767 , RMSD: 29.021322 , elements: [ 260.524 -1386.0767 29.021322 ] [ 260.529 -1386.0383 29.006369 ] [ 278.691 -1368.3584 29.02498 ] [ 278.755 -1367.3145 29.146416 ] [ 280.43 -1365.8799 29.198143 ] [ 281.534 -1364.7983 29.044691 ] 
sib.fastconf.EADock3: EADock3Cluster 1 : 2 elements, SimpleFitness: 262.653, FullFitness: -1385.6945 , RMSD: 28.502533 , elements: [ 262.132 -1385.6945 28.502533 ] [ 263.174 -1384.3234 28.404108 ] 
sib.fastconf.EADock3: EADock3Cluster 2 : 16 elements, SimpleFitness: 271.99673, FullFitness: -1384.3196 , RMSD: 28.07883 , elements: [ 265.671 -1384.3196 28.07883 ] [ 270.621 -1380.3253 28.208513 ] [ 270.734 -1380.2034 28.190968 ] [ 267.514 -1380.07 28.050812 ] [ 267.573 -1379.9524 28.081528 ] [ 270.735 -1379.4457 28.015339 ] [ 271.284 -1379.2848 28.2502 ] [ 271.6 -1378.632 28.027151 ] [ 271.6 -1378.632 28.027151 ] [ 271.467 -1378.3058 27.94424 ] [ 274.569 -1375.2557 28.332859 ] [ 274.569 -1375.2557 28.332859 ] [ 274.569 -1375.2557 28.332859 ] [ 274.569 -1375.2557 28.332859 ] [ 277.436 -1371.8805 28.770063 ] [ 277.436 -1371.8805 28.770063 ] 
sib.fastconf.EADock3: EADock3Cluster 3 : 22 elements, SimpleFitness: 273.95218, FullFitness: -1381.9938 , RMSD: 29.312262 , elements: [ 265.172 -1381.9938 29.312262 ] [ 265.263 -1381.9436 29.317177 ] [ 265.347 -1381.8087 29.299059 ] [ 269.598 -1378.4338 29.49935 ] [ 271.486 -1377.1685 28.658672 ] [ 271.539 -1377.1335 28.645033 ] [ 270.851 -1377.052 29.45883 ] [ 271.997 -1376.3466 29.152096 ] [ 275.723 -1373.9625 29.105688 ] [ 275.723 -1373.9625 29.105688 ] [ 275.723 -1373.9625 29.105688 ] [ 275.723 -1373.9625 29.105688 ] [ 275.724 -1373.9451 29.135181 ] [ 275.724 -1373.9451 29.135181 ] [ 275.724 -1373.9451 29.135181 ] [ 275.721 -1373.9331 29.114756 ] [ 277.368 -1370.1512 28.524004 ] [ 277.514 -1369.9915 28.677847 ] [ 278.105 -1368.4583 28.527025 ] [ 278.105 -1368.4583 28.527025 ] [ 278.105 -1368.4583 28.527025 ] [ 280.713 -1368.3262 28.865276 ] 
sib.fastconf.EADock3: EADock3Cluster 4 : 8 elements, SimpleFitness: 274.80066, FullFitness: -1381.9867 , RMSD: 27.722233 , elements: [ 264.151 -1381.9867 27.722233 ] [ 270.162 -1376.2988 27.936836 ] [ 270.755 -1375.8821 28.041964 ] [ 270.636 -1375.8228 27.761238 ] [ 279.023 -1367.9773 28.238968 ] [ 278.862 -1367.6091 28.252855 ] [ 280.696 -1365.4015 27.631796 ] [ 284.12 -1357.5546 27.64701 ] 
sib.fastconf.EADock3: EADock3Cluster 5 : 6 elements, SimpleFitness: 272.7955, FullFitness: -1380.657 , RMSD: 30.434443 , elements: [ 268.552 -1380.657 30.434443 ] [ 268.622 -1380.0664 30.417873 ] [ 273.315 -1375.5911 29.92501 ] [ 273.19 -1375.3774 29.823858 ] [ 273.27 -1375.2063 29.81433 ] [ 279.824 -1369.1841 30.489254 ] 
sib.fastconf.EADock3: EADock3Cluster 6 : 8 elements, SimpleFitness: 270.91608, FullFitness: -1380.6322 , RMSD: 27.324102 , elements: [ 265.435 -1380.6322 27.324102 ] [ 265.379 -1380.5356 27.372396 ] [ 269.857 -1377.7391 27.396467 ] [ 268.844 -1377.2058 27.578644 ] [ 272.274 -1375.7272 28.284943 ] [ 272.232 -1375.7177 28.320026 ] [ 273.221 -1375.6755 27.649906 ] [ 280.087 -1367.086 27.931095 ] 
sib.fastconf.EADock3: EADock3Cluster 7 : 8 elements, SimpleFitness: 268.84528, FullFitness: -1380.0585 , RMSD: 28.481054 , elements: [ 268.617 -1380.0585 28.481054 ] [ 268.617 -1380.0585 28.481054 ] [ 268.452 -1378.2506 27.929613 ] [ 268.452 -1378.2506 27.929613 ] [ 268.452 -1378.2506 27.929613 ] [ 268.452 -1378.2506 27.929613 ] [ 269.86 -1377.9854 28.086287 ] [ 269.86 -1377.9854 28.086287 ] 
sib.fastconf.EADock3: EADock3Cluster 8 : 8 elements, SimpleFitness: 270.65826, FullFitness: -1379.1024 , RMSD: 29.147566 , elements: [ 267.506 -1379.1024 29.147566 ] [ 267.506 -1379.1024 29.147566 ] [ 271.757 -1372.032 29.312864 ] [ 271.757 -1372.032 29.312864 ] [ 271.757 -1372.032 29.312864 ] [ 271.661 -1371.9749 29.315966 ] [ 271.661 -1371.9749 29.315966 ] [ 271.661 -1371.9749 29.315966 ] 
sib.fastconf.EADock3: EADock3Cluster 9 : 8 elements, SimpleFitness: 273.48175, FullFitness: -1377.7782 , RMSD: 29.74748 , elements: [ 270.182 -1377.7782 29.74748 ] [ 271.192 -1376.5143 29.777664 ] [ 272.843 -1376.1185 29.27012 ] [ 274.284 -1374.1653 29.087658 ] [ 273.991 -1372.4476 29.496954 ] [ 274.462 -1372.11 29.398691 ] [ 274.36 -1372.0724 29.365997 ] [ 276.54 -1370.0542 29.424353 ] 
sib.fastconf.EADock3: EADock3Cluster 10 : 8 elements, SimpleFitness: 269.79675, FullFitness: -1377.5433 , RMSD: 29.577168 , elements: [ 269.005 -1377.5433 29.577168 ] [ 269.005 -1377.5433 29.577168 ] [ 269.005 -1377.5433 29.577168 ] [ 269.936 -1377.2866 29.571028 ] [ 269.936 -1377.2866 29.571028 ] [ 269.936 -1377.2866 29.571028 ] [ 269.936 -1377.2866 29.571028 ] [ 271.615 -1374.6747 29.3769 ] 
sib.fastconf.EADock3: EADock3Cluster 11 : 8 elements, SimpleFitness: 275.872, FullFitness: -1377.1592 , RMSD: 26.415356 , elements: [ 273.828 -1377.1592 26.415356 ] [ 274.306 -1376.6503 26.318155 ] [ 274.306 -1376.6503 26.318155 ] [ 274.547 -1376.5085 26.27742 ] [ 277.486 -1372.7546 26.896297 ] [ 277.498 -1372.7152 26.87884 ] [ 277.498 -1372.7152 26.87884 ] [ 277.507 -1372.6521 26.878654 ] 
sib.fastconf.EADock3: EADock3Cluster 12 : 8 elements, SimpleFitness: 271.47836, FullFitness: -1377.0868 , RMSD: 29.652712 , elements: [ 270.674 -1377.0868 29.652712 ] [ 270.674 -1377.0868 29.652712 ] [ 270.674 -1377.0868 29.652712 ] [ 270.674 -1377.0868 29.652712 ] [ 272.283 -1374.9664 29.670288 ] [ 272.283 -1374.9664 29.670288 ] [ 272.283 -1374.9664 29.670288 ] [ 272.282 -1374.9535 29.672182 ] 
sib.fastconf.EADock3: EADock3Cluster 13 : 8 elements, SimpleFitness: 268.99762, FullFitness: -1376.694 , RMSD: 29.045973 , elements: [ 268.687 -1376.694 29.045973 ] [ 268.687 -1376.694 29.045973 ] [ 268.687 -1376.694 29.045973 ] [ 268.687 -1376.694 29.045973 ] [ 268.655 -1376.6404 29.072222 ] [ 269.526 -1375.2081 29.04265 ] [ 269.526 -1375.2081 29.04265 ] [ 269.526 -1375.2081 29.04265 ] 
sib.fastconf.EADock3: EADock3Cluster 14 : 8 elements, SimpleFitness: 274.06702, FullFitness: -1376.656 , RMSD: 30.859728 , elements: [ 272.622 -1376.656 30.859728 ] [ 272.622 -1376.656 30.859728 ] [ 272.622 -1376.656 30.859728 ] [ 272.622 -1376.656 30.859728 ] [ 275.028 -1373.6235 30.951702 ] [ 275.028 -1373.6235 30.951702 ] [ 275.028 -1373.6235 30.951702 ] [ 276.964 -1370.0717 30.805212 ] 
sib.fastconf.EADock3: EADock3Cluster 15 : 8 elements, SimpleFitness: 274.53802, FullFitness: -1376.3745 , RMSD: 29.537237 , elements: [ 271.598 -1376.3745 29.537237 ] [ 272.286 -1375.5608 29.58914 ] [ 273.452 -1374.3888 29.21853 ] [ 273.941 -1373.6383 29.275888 ] [ 274.034 -1373.6104 29.301407 ] [ 275.811 -1373.1812 30.132477 ] [ 277.483 -1371.0409 30.071478 ] [ 277.699 -1370.92 30.088755 ] 
sib.fastconf.EADock3: EADock3Cluster 16 : 10 elements, SimpleFitness: 275.16888, FullFitness: -1376.2422 , RMSD: 29.611769 , elements: [ 273.334 -1376.2422 29.611769 ] [ 273.334 -1376.2422 29.611769 ] [ 273.34 -1376.2142 29.609118 ] [ 273.34 -1376.2142 29.609118 ] [ 273.34 -1376.2142 29.609118 ] [ 273.343 -1376.1991 29.597551 ] [ 273.343 -1376.1991 29.597551 ] [ 273.343 -1376.1991 29.597551 ] [ 279.916 -1369.9606 29.436502 ] [ 285.056 -1364.5697 29.388226 ] 
sib.fastconf.EADock3: EADock3Cluster 17 : 8 elements, SimpleFitness: 275.23264, FullFitness: -1376.1898 , RMSD: 31.279257 , elements: [ 272.531 -1376.1898 31.279257 ] [ 272.84 -1375.9141 31.255136 ] [ 272.84 -1375.9141 31.255136 ] [ 272.716 -1375.7738 31.278952 ] [ 277.223 -1371.3805 31.133268 ] [ 277.657 -1370.6134 31.197577 ] [ 278.027 -1369.999 31.255114 ] [ 278.027 -1369.999 31.255114 ] 
sib.fastconf.EADock3: EADock3Cluster 18 : 8 elements, SimpleFitness: 271.85724, FullFitness: -1376.1531 , RMSD: 29.150185 , elements: [ 270.673 -1376.1531 29.150185 ] [ 270.673 -1376.1531 29.150185 ] [ 272.205 -1374.1517 29.01153 ] [ 272.205 -1374.1517 29.01153 ] [ 272.205 -1374.1517 29.01153 ] [ 272.205 -1374.1517 29.01153 ] [ 272.346 -1374.044 28.984657 ] [ 272.346 -1374.044 28.984657 ] 
sib.fastconf.EADock3: EADock3Cluster 19 : 8 elements, SimpleFitness: 270.819, FullFitness: -1376.1183 , RMSD: 28.587427 , elements: [ 267.662 -1376.1183 28.587427 ] [ 267.611 -1376.0977 28.684868 ] [ 267.719 -1376.0519 28.571617 ] [ 272.426 -1371.3646 29.481377 ] [ 272.426 -1371.3646 29.481377 ] [ 272.426 -1371.3646 29.481377 ] [ 272.938 -1370.528 29.466566 ] [ 273.344 -1370.3845 29.680344 ] 
sib.fastconf.EADock3: EADock3Cluster 20 : 8 elements, SimpleFitness: 279.136, FullFitness: -1375.6965 , RMSD: 30.300976 , elements: [ 271.706 -1375.6965 30.300976 ] [ 272.056 -1375.3389 30.222996 ] [ 272.161 -1375.2246 30.218594 ] [ 282.999 -1366.1045 30.14128 ] [ 283.258 -1365.4478 30.219778 ] [ 283.258 -1365.4478 30.219778 ] [ 283.825 -1364.8877 30.126627 ] [ 283.825 -1364.8877 30.126627 ] 
sib.fastconf.EADock3: EADock3Cluster 21 : 8 elements, SimpleFitness: 269.01828, FullFitness: -1375.3232 , RMSD: 27.43016 , elements: [ 269.018 -1375.3232 27.43016 ] [ 269.018 -1375.3232 27.43016 ] [ 269.018 -1375.3232 27.43016 ] [ 269.018 -1375.3218 27.430702 ] [ 269.018 -1375.3218 27.430702 ] [ 269.018 -1375.3218 27.430702 ] [ 269.019 -1375.3215 27.429272 ] [ 269.019 -1375.3215 27.429272 ] 
sib.fastconf.EADock3: EADock3Cluster 22 : 8 elements, SimpleFitness: 269.92474, FullFitness: -1374.1068 , RMSD: 28.549692 , elements: [ 269.916 -1374.1068 28.549692 ] [ 269.916 -1374.1068 28.549692 ] [ 269.916 -1374.1068 28.549692 ] [ 269.921 -1374.0887 28.547579 ] [ 269.921 -1374.0887 28.547579 ] [ 269.936 -1374.0483 28.544172 ] [ 269.936 -1374.0483 28.544172 ] [ 269.936 -1374.0483 28.544172 ] 
sib.fastconf.EADock3: EADock3Cluster 23 : 8 elements, SimpleFitness: 274.70724, FullFitness: -1374.1012 , RMSD: 30.285328 , elements: [ 274.193 -1374.1012 30.285328 ] [ 274.193 -1374.1012 30.285328 ] [ 274.576 -1373.7124 30.177671 ] [ 274.576 -1373.7124 30.177671 ] [ 275.03 -1373.2462 30.319872 ] [ 275.03 -1373.2462 30.319872 ] [ 275.03 -1373.2462 30.319872 ] [ 275.03 -1373.2462 30.319872 ] 
sib.fastconf.EADock3: EADock3Cluster 24 : 8 elements, SimpleFitness: 269.94666, FullFitness: -1373.8274 , RMSD: 30.338062 , elements: [ 269.634 -1373.8274 30.338062 ] [ 269.864 -1373.5372 30.373095 ] [ 269.864 -1373.5372 30.373095 ] [ 269.864 -1373.5372 30.373095 ] [ 269.864 -1373.5372 30.373095 ] [ 270.161 -1373.0017 30.493612 ] [ 270.161 -1373.0017 30.493612 ] [ 270.161 -1373.0017 30.493612 ] 
sib.fastconf.EADock3: EADock3Cluster 25 : 8 elements, SimpleFitness: 273.66525, FullFitness: -1373.508 , RMSD: 30.941877 , elements: [ 273.519 -1373.508 30.941877 ] [ 273.519 -1373.508 30.941877 ] [ 273.519 -1373.508 30.941877 ] [ 273.519 -1373.508 30.941877 ] [ 273.519 -1373.508 30.941877 ] [ 273.602 -1373.4526 30.931236 ] [ 273.602 -1373.4526 30.931236 ] [ 274.523 -1372.0607 31.188477 ] 
sib.fastconf.EADock3: EADock3Cluster 26 : 8 elements, SimpleFitness: 276.51752, FullFitness: -1373.3759 , RMSD: 30.762611 , elements: [ 276.108 -1373.3759 30.762611 ] [ 276.531 -1373.1086 30.721088 ] [ 276.531 -1373.1086 30.721088 ] [ 276.531 -1373.1086 30.721088 ] [ 276.531 -1373.1086 30.721088 ] [ 276.636 -1373.0481 30.802088 ] [ 276.636 -1373.0481 30.802088 ] [ 276.636 -1373.0481 30.802088 ] 
sib.fastconf.EADock3: EADock3Cluster 27 : 8 elements, SimpleFitness: 270.9025, FullFitness: -1372.8529 , RMSD: 28.609013 , elements: [ 270.924 -1372.8529 28.609013 ] [ 270.924 -1372.8529 28.609013 ] [ 270.924 -1372.8529 28.609013 ] [ 270.901 -1372.8489 28.599218 ] [ 270.901 -1372.8489 28.599218 ] [ 270.882 -1372.8438 28.592636 ] [ 270.882 -1372.8438 28.592636 ] [ 270.882 -1372.8438 28.592636 ] 
sib.fastconf.EADock3: EADock3Cluster 28 : 8 elements, SimpleFitness: 272.79147, FullFitness: -1371.7361 , RMSD: 37.94085 , elements: [ 272.438 -1371.7361 37.94085 ] [ 272.438 -1371.7361 37.94085 ] [ 272.438 -1371.7361 37.94085 ] [ 272.438 -1371.7361 37.94085 ] [ 272.934 -1371.4764 38.03599 ] [ 272.934 -1371.4764 38.03599 ] [ 273.356 -1370.9438 38.130093 ] [ 273.356 -1370.9438 38.130093 ] 
sib.fastconf.EADock3: EADock3Cluster 29 : 2 elements, SimpleFitness: 276.057, FullFitness: -1370.985 , RMSD: 28.683159 , elements: [ 276.284 -1370.985 28.683159 ] [ 275.83 -1370.098 29.170088 ] 
sib.fastconf.EADock3: EADock3Cluster 30 : 8 elements, SimpleFitness: 277.47424, FullFitness: -1368.697 , RMSD: 29.77455 , elements: [ 277.455 -1368.697 29.77455 ] [ 277.455 -1368.697 29.77455 ] [ 277.455 -1368.697 29.77455 ] [ 277.481 -1368.675 29.767725 ] [ 277.481 -1368.675 29.767725 ] [ 277.481 -1368.675 29.767725 ] [ 277.481 -1368.675 29.767725 ] [ 277.505 -1368.647 29.756691 ] 
sib.wrappers.md.charmm.ExtendedCharmmWrapper: CHARMM timers: CPU time: 1.7 seconds
sib.wrappers.md.charmm.ExtendedCharmmWrapper: CHARMM timers: Elapsed time: 1.70546 seconds.
sib.wrappers.md.charmm.ExtendedCharmmWrapper: CHARMM timers: CPU time: 16.63 seconds
sib.wrappers.md.charmm.ExtendedCharmmWrapper: CHARMM timers: Elapsed time: 16.7561 seconds.
sib.fastconf.EADock3$Flusher: Closing java.util.zip.ZipOutputStream@4726df42
sib.fastconf.EADock3$Flusher: Closing java.util.zip.ZipOutputStream@5b8c0b02
